# Supplementary material for: Quantum dynamical effects of vibrational strong coupling in chemical reactivity
Source: Nat Commun. 2023 May 12;14:2733. doi: 10.1038/s41467-023-38368-x (PMC10182063; doi:10.1038/s41467-023-38368-x)
Supplement: Supplementary file 4 — Source Data [file 41467_2023_38368_MOESM4_ESM.zip]

Archive with 271 entries (248 files):
- Data-VSC-HEOM-main/
- Data-VSC-HEOM-main/.DS_Store
- Data-VSC-HEOM-main/Fig1/
- Data-VSC-HEOM-main/Fig1/fig1a.pdf
- Data-VSC-HEOM-main/Fig1/fig1a.py
- Data-VSC-HEOM-main/Fig1/fig1b.out
- Data-VSC-HEOM-main/Fig1/fig1b.pdf
- Data-VSC-HEOM-main/Fig1/fig1b.py
- Data-VSC-HEOM-main/Fig1/fig1c.out
- Data-VSC-HEOM-main/Fig1/fig1c.pdf
- Data-VSC-HEOM-main/Fig1/fig1c.py
- Data-VSC-HEOM-main/Fig1/fig1d.out
- Data-VSC-HEOM-main/Fig1/fig1d.pdf
- Data-VSC-HEOM-main/Fig1/fig1d.py
- Data-VSC-HEOM-main/Fig2/
- Data-VSC-HEOM-main/Fig2/fig2b.pdf
- Data-VSC-HEOM-main/Fig2/fig2b.py
- Data-VSC-HEOM-main/Fig2/fig2c.pdf
- Data-VSC-HEOM-main/Fig2/fig2c.py
- Data-VSC-HEOM-main/Fig2/fig2c_zoom.pdf
- Data-VSC-HEOM-main/Fig2/fig2c_zoom.py
- Data-VSC-HEOM-main/Fig2/fig2d.pdf
- Data-VSC-HEOM-main/Fig2/fig2d.py
- Data-VSC-HEOM-main/Fig2/fig2d_rates_1000_eta_0.00125_lifetime_100.out
- Data-VSC-HEOM-main/Fig2/fig2d_rates_1000_no_cavity.out
- Data-VSC-HEOM-main/Fig2/fig2d_spectra.out
- Data-VSC-HEOM-main/Fig2/fig2e.pdf
- Data-VSC-HEOM-main/Fig2/fig2e.py
- Data-VSC-HEOM-main/Fig2/fig2e_classical.txt
- Data-VSC-HEOM-main/Fig3/
- Data-VSC-HEOM-main/Fig3/fig3a-eta_0.0003125.out
- Data-VSC-HEOM-main/Fig3/fig3a-eta_0.000625.out
- Data-VSC-HEOM-main/Fig3/fig3a-eta_0.00125.out
- Data-VSC-HEOM-main/Fig3/fig3a-eta_0.0025.out
- Data-VSC-HEOM-main/Fig3/fig3a-eta_0.005.out
- Data-VSC-HEOM-main/Fig3/fig3a.pdf
- Data-VSC-HEOM-main/Fig3/fig3a.py
- Data-VSC-HEOM-main/Fig3/fig3a_nocav.out
- Data-VSC-HEOM-main/Fig3/fig3b-lifetime-100.out
- Data-VSC-HEOM-main/Fig3/fig3b-lifetime-1000.out
- Data-VSC-HEOM-main/Fig3/fig3b-lifetime-200.out
- Data-VSC-HEOM-main/Fig3/fig3b-lifetime-2000.out
- Data-VSC-HEOM-main/Fig3/fig3b-lifetime-500.out
- Data-VSC-HEOM-main/Fig3/fig3b-lifetime-infty.out
- Data-VSC-HEOM-main/Fig3/fig3b.pdf
- Data-VSC-HEOM-main/Fig3/fig3b.py
- Data-VSC-HEOM-main/Fig3/fig3c-cav-0.02.out
- Data-VSC-HEOM-main/Fig3/fig3c-cav-0.1.out
- Data-VSC-HEOM-main/Fig3/fig3c-cav-0.5.out
- Data-VSC-HEOM-main/Fig3/fig3c-cav-1.5.out
- Data-VSC-HEOM-main/Fig3/fig3c-nocav-0.02.out
- Data-VSC-HEOM-main/Fig3/fig3c-nocav-0.1.out
- Data-VSC-HEOM-main/Fig3/fig3c-nocav-0.5.out
- Data-VSC-HEOM-main/Fig3/fig3c-nocav-1.5.out
- Data-VSC-HEOM-main/Fig3/fig3c.pdf
- Data-VSC-HEOM-main/Fig3/fig3c.py
- Data-VSC-HEOM-main/Fig4/
- Data-VSC-HEOM-main/Fig4/fig4b-0125.out
- Data-VSC-HEOM-main/Fig4/fig4b-025.out
- Data-VSC-HEOM-main/Fig4/fig4b-05.out
- Data-VSC-HEOM-main/Fig4/fig4b.pdf
- Data-VSC-HEOM-main/Fig4/fig4b.py
- Data-VSC-HEOM-main/Fig4/fig4c-2E-6.out
- Data-VSC-HEOM-main/Fig4/fig4c-5E-6.out
- Data-VSC-HEOM-main/Fig4/fig4c-5E-7.out
- Data-VSC-HEOM-main/Fig4/fig4c.pdf
- Data-VSC-HEOM-main/Fig4/fig4c.py
- Data-VSC-HEOM-main/Fig4/fig4e-0125.out
- Data-VSC-HEOM-main/Fig4/fig4e-025.out
- Data-VSC-HEOM-main/Fig4/fig4e-05.out
- Data-VSC-HEOM-main/Fig4/fig4e.pdf
- Data-VSC-HEOM-main/Fig4/fig4e.py
- Data-VSC-HEOM-main/Fig4/fig4f-2E-6.out
- Data-VSC-HEOM-main/Fig4/fig4f-5E-6.out
- Data-VSC-HEOM-main/Fig4/fig4f-5E-7.out
- Data-VSC-HEOM-main/Fig4/fig4f.pdf
- Data-VSC-HEOM-main/Fig4/fig4f.py
- Data-VSC-HEOM-main/Fig5/
- Data-VSC-HEOM-main/Fig5/fig5a-rate-CM.out
- Data-VSC-HEOM-main/Fig5/fig5a-rate-QM.out
- Data-VSC-HEOM-main/Fig5/fig5a.pdf
- Data-VSC-HEOM-main/Fig5/fig5a.py
- Data-VSC-HEOM-main/Fig5/fig5b-rate-CM.out
- Data-VSC-HEOM-main/Fig5/fig5b-rate-QM.out
- Data-VSC-HEOM-main/Fig5/fig5b.pdf
- Data-VSC-HEOM-main/Fig5/fig5b.py
- Data-VSC-HEOM-main/README.md
- Data-VSC-HEOM-main/S1/
- Data-VSC-HEOM-main/S1/S1a-IR-R-2E-6.out
- Data-VSC-HEOM-main/S1/S1a-IR-R-5E-6.out
- Data-VSC-HEOM-main/S1/S1a-IR-R-5E-7.out
- Data-VSC-HEOM-main/S1/S1a.pdf
- Data-VSC-HEOM-main/S1/S1a.py
- Data-VSC-HEOM-main/S1/S1b-IR-Q-2E-6.out
- Data-VSC-HEOM-main/S1/S1b-IR-Q-5E-6.out
- Data-VSC-HEOM-main/S1/S1b-IR-Q-5E-7.out
- Data-VSC-HEOM-main/S1/S1b.pdf
- Data-VSC-HEOM-main/S1/S1b.py
- Data-VSC-HEOM-main/S10/
- Data-VSC-HEOM-main/S10/S10a.pdf
- Data-VSC-HEOM-main/S10/S10a.py
- Data-VSC-HEOM-main/S10/S10b.pdf
- Data-VSC-HEOM-main/S10/S10b.py
- Data-VSC-HEOM-main/S10/S10b_0.00125.out
- Data-VSC-HEOM-main/S10/S10b_0.0025.out
- Data-VSC-HEOM-main/S10/S10b_0.005.out
- Data-VSC-HEOM-main/S10/S10b_1000_no_cavity.out
- Data-VSC-HEOM-main/S10/S10c.pdf
- Data-VSC-HEOM-main/S10/S10c.py
- Data-VSC-HEOM-main/S10/S10c_0.005_100.out
- Data-VSC-HEOM-main/S10/S10c_0.005_200.out
- Data-VSC-HEOM-main/S10/S10c_0.005_500.out
- Data-VSC-HEOM-main/S11/
- Data-VSC-HEOM-main/S11/S11a.pdf
- Data-VSC-HEOM-main/S11/S11a.py
- Data-VSC-HEOM-main/S11/S11b.pdf
- Data-VSC-HEOM-main/S11/S11b.py
- Data-VSC-HEOM-main/S11/S11c.pdf
- Data-VSC-HEOM-main/S11/S11c.py
- Data-VSC-HEOM-main/S11/S11d.out
- Data-VSC-HEOM-main/S11/S11d.pdf
- Data-VSC-HEOM-main/S11/S11d.py
- Data-VSC-HEOM-main/S11/S11e-100.out
- Data-VSC-HEOM-main/S11/S11e-1000.out
- Data-VSC-HEOM-main/S11/S11e-200.out
- Data-VSC-HEOM-main/S11/S11e-2000.out
- Data-VSC-HEOM-main/S11/S11e-500.out
- Data-VSC-HEOM-main/S11/S11e.pdf
- Data-VSC-HEOM-main/S11/S11e.py
- Data-VSC-HEOM-main/S11/S11f-CM.out
- Data-VSC-HEOM-main/S11/S11f-QM.out
- Data-VSC-HEOM-main/S11/S11f.pdf
- Data-VSC-HEOM-main/S11/S11f.py
- Data-VSC-HEOM-main/S12/
- Data-VSC-HEOM-main/S12/S12a.pdf
- Data-VSC-HEOM-main/S12/S12a.py
- Data-VSC-HEOM-main/S12/S12b-0.025.out
- Data-VSC-HEOM-main/S12/S12b-0.05.out
- Data-VSC-HEOM-main/S12/S12b-0.075.out
- Data-VSC-HEOM-main/S12/S12b-0.1.out
- Data-VSC-HEOM-main/S12/S12b.pdf
- Data-VSC-HEOM-main/S12/S12b.py
- Data-VSC-HEOM-main/S12/S12c-CM.out
- Data-VSC-HEOM-main/S12/S12c-QM.out
- Data-VSC-HEOM-main/S12/S12c.pdf
- Data-VSC-HEOM-main/S12/S12c.py
- Data-VSC-HEOM-main/S13/
- Data-VSC-HEOM-main/S13/S13a.out
- Data-VSC-HEOM-main/S13/S13a.pdf
- Data-VSC-HEOM-main/S13/S13a.py
- Data-VSC-HEOM-main/S13/S13b.pdf
- Data-VSC-HEOM-main/S13/S13b.py
- Data-VSC-HEOM-main/S13/S13b_rates_1000_no_cavity.out
- Data-VSC-HEOM-main/S13/S13b_rates_off_resonant
- Data-VSC-HEOM-main/S13/S13b_rates_unstructured
- Data-VSC-HEOM-main/S14/
- Data-VSC-HEOM-main/S14/S14b-0.01.out
- Data-VSC-HEOM-main/S14/S14b-0.015.out
- Data-VSC-HEOM-main/S14/S14b-0.0175.out
- Data-VSC-HEOM-main/S14/S14b-0.02.out
- Data-VSC-HEOM-main/S14/S14b.pdf
- Data-VSC-HEOM-main/S14/S14b.py
- Data-VSC-HEOM-main/S2/
- Data-VSC-HEOM-main/S2/S2a.pdf
- Data-VSC-HEOM-main/S2/S2a.py
- Data-VSC-HEOM-main/S2/S2b.out
- Data-VSC-HEOM-main/S2/S2b.pdf
- Data-VSC-HEOM-main/S2/S2b.py
- Data-VSC-HEOM-main/S2/S2c-cav.out
- Data-VSC-HEOM-main/S2/S2c-nocav.out
- Data-VSC-HEOM-main/S2/S2c.pdf
- Data-VSC-HEOM-main/S2/S2c.py
- Data-VSC-HEOM-main/S3/
- Data-VSC-HEOM-main/S3/S3a.pdf
- Data-VSC-HEOM-main/S3/S3a.py
- Data-VSC-HEOM-main/S3/S3b.out
- Data-VSC-HEOM-main/S3/S3b.pdf
- Data-VSC-HEOM-main/S3/S3b.py
- Data-VSC-HEOM-main/S3/S3c-cav.out
- Data-VSC-HEOM-main/S3/S3c-nocav.out
- Data-VSC-HEOM-main/S3/S3c.pdf
- Data-VSC-HEOM-main/S3/S3c.py
- Data-VSC-HEOM-main/S4/
- Data-VSC-HEOM-main/S4/S4a.pdf
- Data-VSC-HEOM-main/S4/S4a.py
- Data-VSC-HEOM-main/S4/S4b-1000.out
- Data-VSC-HEOM-main/S4/S4b-200.out
- Data-VSC-HEOM-main/S4/S4b.pdf
- Data-VSC-HEOM-main/S4/S4b.py
- Data-VSC-HEOM-main/S4/S4c-1000.out
- Data-VSC-HEOM-main/S4/S4c-200.out
- Data-VSC-HEOM-main/S4/S4c.pdf
- Data-VSC-HEOM-main/S4/S4c.py
- Data-VSC-HEOM-main/S5/
- Data-VSC-HEOM-main/S5/S5b.out
- Data-VSC-HEOM-main/S5/S5b.pdf
- Data-VSC-HEOM-main/S5/S5b.py
- Data-VSC-HEOM-main/S6/
- Data-VSC-HEOM-main/S6/S6-100.out
- Data-VSC-HEOM-main/S6/S6-1000.out
- Data-VSC-HEOM-main/S6/S6-infty.out
- Data-VSC-HEOM-main/S6/S6.pdf
- Data-VSC-HEOM-main/S6/S6.py
- Data-VSC-HEOM-main/S7/
- Data-VSC-HEOM-main/S7/S7a.pdf
- Data-VSC-HEOM-main/S7/S7a.py
- Data-VSC-HEOM-main/S7/S7a_rates_1000_eta_0.00125_lifetime_100.out
- Data-VSC-HEOM-main/S7/S7a_rates_1000_no_cavity.out
- Data-VSC-HEOM-main/S7/S7a_spectra.out
- Data-VSC-HEOM-main/S7/S7b.pdf
- Data-VSC-HEOM-main/S7/S7b.py
- Data-VSC-HEOM-main/S7/S7b_IR-CM.out
- Data-VSC-HEOM-main/S7/S7b_rate-CM.out
- Data-VSC-HEOM-main/S8/
- Data-VSC-HEOM-main/S8/S8a-lifetime-100.out
- Data-VSC-HEOM-main/S8/S8a-lifetime-1000.out
- Data-VSC-HEOM-main/S8/S8a-lifetime-200.out
- Data-VSC-HEOM-main/S8/S8a-lifetime-2000.out
- Data-VSC-HEOM-main/S8/S8a-lifetime-500.out
- Data-VSC-HEOM-main/S8/S8a-lifetime-infty.out
- Data-VSC-HEOM-main/S8/S8a.pdf
- Data-VSC-HEOM-main/S8/S8a.py
- Data-VSC-HEOM-main/S8/S8b-100.out
- Data-VSC-HEOM-main/S8/S8b-1000.out
- Data-VSC-HEOM-main/S8/S8b-200.out
- Data-VSC-HEOM-main/S8/S8b-2000.out
- Data-VSC-HEOM-main/S8/S8b-500.out
- Data-VSC-HEOM-main/S8/S8b-infty.out
- Data-VSC-HEOM-main/S8/S8b.pdf
- Data-VSC-HEOM-main/S8/S8b.py
- Data-VSC-HEOM-main/S8/S8c.out
- Data-VSC-HEOM-main/S8/S8c.pdf
- Data-VSC-HEOM-main/S8/S8c.py
- Data-VSC-HEOM-main/S8/S8d-eta_0.0003125.out
- Data-VSC-HEOM-main/S8/S8d-eta_0.000625.out
- Data-VSC-HEOM-main/S8/S8d-eta_0.00125.out
- Data-VSC-HEOM-main/S8/S8d-eta_0.0025.out
- Data-VSC-HEOM-main/S8/S8d-eta_0.005.out
- Data-VSC-HEOM-main/S8/S8d-nocav.out
- Data-VSC-HEOM-main/S8/S8d.pdf
- Data-VSC-HEOM-main/S8/S8d.py
- Data-VSC-HEOM-main/S8/S8e-0.0003125.out
- Data-VSC-HEOM-main/S8/S8e-0.000625.out
- Data-VSC-HEOM-main/S8/S8e-0.00125.out
- Data-VSC-HEOM-main/S8/S8e-0.0025.out
- Data-VSC-HEOM-main/S8/S8e-0.005.out
- Data-VSC-HEOM-main/S8/S8e.pdf
- Data-VSC-HEOM-main/S8/S8e.py
- Data-VSC-HEOM-main/S8/S8f.out
- Data-VSC-HEOM-main/S8/S8f.pdf
- Data-VSC-HEOM-main/S8/S8f.py
- Data-VSC-HEOM-main/S9/
- Data-VSC-HEOM-main/S9/.DS_Store
- Data-VSC-HEOM-main/S9/S9.py
- Data-VSC-HEOM-main/S9/S9a.pdf
- Data-VSC-HEOM-main/S9/S9b.pdf
- Data-VSC-HEOM-main/S9/S9c.pdf
- Data-VSC-HEOM-main/S9/panel_a/
- Data-VSC-HEOM-main/S9/panel_a/run_1195_perfect.out
- Data-VSC-HEOM-main/S9/panel_a/run_2500_perfect.out
- Data-VSC-HEOM-main/S9/panel_a/run_670_perfect.out
- Data-VSC-HEOM-main/S9/panel_b/
- Data-VSC-HEOM-main/S9/panel_b/rates.out
- Data-VSC-HEOM-main/S9/panel_c/
- Data-VSC-HEOM-main/S9/panel_c/run_1195_100.out
- Data-VSC-HEOM-main/S9/panel_c/run_1195_1000.out
- Data-VSC-HEOM-main/S9/panel_c/run_1195_200.out
- Data-VSC-HEOM-main/S9/panel_c/run_1195_2000.out
- Data-VSC-HEOM-main/S9/panel_c/run_1195_500.out
- Data-VSC-HEOM-main/S9/panel_c/run_1195_perfect.out
- Data-VSC-HEOM-main/S9/rates_1000_no_cavity.out
