# Supplementary material for: Quantum dynamical effects of vibrational strong coupling in chemical reactivity
Source: Nat Commun. 2023 May 12;14:2733. doi: 10.1038/s41467-023-38368-x (PMC10182063; doi:10.1038/s41467-023-38368-x)
Supplement: Supplementary file 4 — Source Data [file 41467_2023_38368_MOESM4_ESM.zip › Data-VSC-HEOM-main/Fig1/fig1b.out]

0.0 0.0 0.0
0.02000020000200002 4.152079718239836e-11 7.498939593490105e-15
0.04000040000400004 8.304159187349916e-11 1.4997879195557053e-14
0.06000060000600006 1.2456238158200534e-10 2.2496818814777675e-14
0.08000080000800008 1.6608316381662086e-10 2.9995758459728854e-14
0.1000010000100001 2.0760393608605114e-10 3.749469813898739e-14
0.12000120001200013 2.4912469589900356e-10 4.499363786113013e-14
0.14000140001400013 2.906454407641881e-10 5.249257763473396e-14
0.16000160001600017 3.321661681903176e-10 5.99915174683757e-14
0.1800018000180002 3.7368687568610865e-10 6.749045737063221e-14
0.2000020000200002 4.1520756076028134e-10 7.49893973500803e-14
0.2200022000220002 4.5672822092156064e-10 8.248833741529685e-14
0.24000240002400025 4.982488536786766e-10 8.998727757485873e-14
0.2600026000260003 5.397694565403643e-10 9.748621783734273e-14
0.28000280002800026 5.81290027015365e-10 1.0498515821132582e-13
0.3000030000300003 6.228105626124268e-10 1.1248409870538474e-13
0.32000320003200033 6.643310608403041e-10 1.1998303932809644e-13
0.34000340003400037 7.058515192077595e-10 1.2748198008803768e-13
0.3600036000360004 7.473719352235629e-10 1.3498092099378542e-13
0.3800038000380004 7.888923063964931e-10 1.4247986205391646e-13
0.4000040000400004 8.304126302353378e-10 1.4997880327700771e-13
0.4200042000420004 8.719329042488939e-10 1.5747774467163603e-13
0.4400044000440004 9.134531259459688e-10 1.6497668624637825e-13
0.46000460004600047 9.549732928353798e-10 1.7247562800981135e-13
0.4800048000480005 9.964934024259555e-10 1.7997456997051221e-13
0.5000050000500005 1.0380134522265358e-09 1.8747351213705758e-13
0.5200052000520006 1.0795334397459727e-09 1.9497245451802449e-13
0.5400054000540006 1.1210533624931307e-09 2.0247139712198977e-13
0.5600056000560005 1.1625732179768865e-09 2.0997033995753028e-13
0.5800058000580006 1.2040930037061317e-09 2.1746928303322303e-13
0.6000060000600006 1.2456127171897708e-09 2.2496822635764477e-13
0.6200062000620007 1.2871323559367228e-09 2.3246716993937263e-13
0.6400064000640007 1.3286519174559215e-09 2.3996611378698324e-13
0.6600066000660006 1.370171399256317e-09 2.4746505790905373e-13
0.6800068000680007 1.4116907988468754e-09 2.5496400231416105e-13
0.7000070000700007 1.4532101137365771e-09 2.62462947010882e-13
0.7200072000720008 1.4947293414344222e-09 2.6996189200779357e-13
0.7400074000740008 1.5362484794494265e-09 2.774608373134727e-13
0.7600076000760008 1.5777675252906246e-09 2.849597829364963e-13
0.7800078000780009 1.6192864764670693e-09 2.9245872888544144e-13
0.8000080000800008 1.6608053304878319e-09 2.9995767516888493e-13
0.8200082000820008 1.7023240848620036e-09 3.0745662179540376e-13
0.8400084000840008 1.7438427370986953e-09 3.1495556877357497e-13
0.8600086000860009 1.7853612847070386e-09 3.224545161119755e-13
0.8800088000880008 1.8268797251961854e-09 3.2995346381918233e-13
0.9000090000900008 1.8683980560753104e-09 3.3745241190377244e-13
0.9200092000920009 1.909916274853609e-09 3.44951360374323e-13
0.940009400094001 1.9514343790402983e-09 3.524503092394107e-13
0.960009600096001 1.99295236614462e-09 3.5994925850761275e-13
0.9800098000980011 2.034470233675839e-09 3.674482081875061e-13
1.000010000100001 2.0759879791432432e-09 3.7494715828766776e-13
1.020010200102001 2.117505600056146e-09 3.8244610881667487e-13
1.0400104001040011 2.159023093923884e-09 3.8994505978310427e-13
1.060010600106001 2.200540458255821e-09 3.9744401119553326e-13
1.080010800108001 2.2420576905613457e-09 4.049429630625388e-13
1.1000110001100012 2.283574788349874e-09 4.124419153926978e-13
1.120011200112001 2.3250917491308474e-09 4.199408681945875e-13
1.1400114001140011 2.366608570413736e-09 4.274398214767851e-13
1.1600116001160012 2.4081252497080377e-09 4.349387752478674e-13
1.1800118001180013 2.4496417845232783e-09 4.4243772951641163e-13
1.2000120001200012 2.491158172369012e-09 4.499366842909947e-13
1.2200122001220013 2.5326744107548243e-09 4.574356395801942e-13
1.2400124001240014 2.5741904971903288e-09 4.649345953925869e-13
1.2600126001260012 2.615706429185169e-09 4.7243355173675e-13
1.2800128001280013 2.6572222042490216e-09 4.799325086212605e-13
1.3000130001300014 2.6987378198915934e-09 4.874314660546959e-13
1.3200132001320013 2.740253273622622e-09 4.949304240456331e-13
1.3400134001340014 2.7817685629518807e-09 5.024293826026495e-13
1.3600136001360015 2.823283685389171e-09 5.09928341734322e-13
1.3800138001380013 2.864798638444331e-09 5.174273014492278e-13
1.4000140001400014 2.9063134196272327e-09 5.249262617559444e-13
1.4200142001420015 2.9478280264477815e-09 5.324252226630488e-13
1.4400144001440016 2.9893424564159167e-09 5.399241841791183e-13
1.4600146001460015 3.0308567070416146e-09 5.4742314631273e-13
1.4800148001480016 3.072370775834887e-09 5.549221090724614e-13
1.5000150001500017 3.1138846603057827e-09 5.624210724668896e-13
1.5200152001520015 3.1553983579643853e-09 5.699200365045919e-13
1.5400154001540016 3.196911866320818e-09 5.774190011941457e-13
1.5600156001560017 3.2384251828852403e-09 5.849179665441278e-13
1.5800158001580016 3.27993830516785e-09 5.92416932563116e-13
1.6000160001600017 3.3214512306788864e-09 5.999158992596879e-13
1.6200162001620018 3.3629639569286238e-09 6.074148666424202e-13
1.6400164001640016 3.40447648142738e-09 6.149138347198901e-13
1.6600166001660017 3.445988801685512e-09 6.224128035006758e-13
1.6800168001680016 3.4875009152134166e-09 6.299117729933538e-13
1.7000170001700015 3.5290128195215332e-09 6.374107432065022e-13
1.7200172001720018 3.570524512120343e-09 6.44909714148698e-13
1.7400174001740016 3.612035990520368e-09 6.524086858285187e-13
1.7600176001760015 3.6535472522321754e-09 6.599076582545414e-13
1.7800178001780018 3.695058294766375e-09 6.674066314353441e-13
1.8000180001800017 3.736569115633618e-09 6.749056053795041e-13
1.820018200182002 3.778079712344603e-09 6.824045800955985e-13
1.8400184001840019 3.819590082410072e-09 6.899035555922052e-13
1.860018600186002 3.861100223340813e-09 6.974025318779012e-13
1.880018800188002 3.902610132647659e-09 7.049015089612647e-13
1.900019000190002 3.94411980784149e-09 7.124004868508726e-13
1.920019200192002 3.985629246433231e-09 7.198994655553024e-13
1.940019400194002 4.0271384459338594e-09 7.273984450831323e-13
1.9600196001960022 4.068647403854393e-09 7.348974254429393e-13
1.980019800198002 4.110156117705903e-09 7.423964066433013e-13
2.000020000200002 4.151664584999509e-09 7.498953886927956e-13
2.0200202002020022 4.19317280324638e-09 7.573943716000001e-13
2.040020400204002 4.23468076995773e-09 7.64893355373492e-13
2.060020600206002 4.27618848264483e-09 7.723923400218492e-13
2.0800208002080023 4.317695938819e-09 7.798913255536494e-13
2.100021000210002 4.359203135991607e-09 7.873903119774707e-13
2.120021200212002 4.400710071674074e-09 7.948892993018896e-13
2.1400214002140023 4.442216743377877e-09 8.023882875354849e-13
2.160021600216002 4.4837231486145396e-09 8.098872766868341e-13
2.180021800218002 4.525229284895646e-09 8.173862667645142e-13
2.2000220002200024 4.566735149732828e-09 8.248852577771039e-13
2.2200222002220023 4.608240740637774e-09 8.323842497331805e-13
2.240022400224002 4.649746055122227e-09 8.398832426413218e-13
2.2600226002260024 4.691251090697986e-09 8.473822365101059e-13
2.2800228002280023 4.732755844876905e-09 8.548812313481103e-13
2.3000230002300026 4.774260315170894e-09 8.623802271639129e-13
2.3200232002320025 4.81576449909192e-09 8.698792239660915e-13
2.3400234002340023 4.857268394152008e-09 8.773782217632239e-13
2.3600236002360027 4.89877199786324e-09 8.848772205638887e-13
2.3800238002380025 4.940275307737755e-09 8.923762203766626e-13
2.4000240002400024 4.981778321287754e-09 8.998752212101244e-13
2.4200242002420027 5.023281036025495e-09 9.073742230728523e-13
2.4400244002440026 5.0647834494632944e-09 9.148732259734233e-13
2.4600246002460024 5.1062855591135314e-09 9.22372229920416e-13
2.4800248002480028 5.147787362488646e-09 9.29871234922408e-13
2.5000250002500026 5.1892888571011375e-09 9.37370240987978e-13
2.5200252002520025 5.230790040463567e-09 9.448692481257034e-13
2.540025400254003 5.2722909100885595e-09 9.523682563441626e-13
2.5600256002560027 5.313791463488802e-09 9.598672656519334e-13
2.5800258002580025 5.355291698177045e-09 9.673662760575943e-13
2.600026000260003 5.396791611666102e-09 9.748652875697227e-13
2.6200262002620027 5.43829120146885e-09 9.823643001968978e-13
2.6400264002640026 5.479790465098232e-09 9.898633139476964e-13
2.660026600266003 5.521289400067258e-09 9.973623288306985e-13
2.6800268002680028 5.562788003888999e-09 1.0048613448544808e-12
2.7000270002700026 5.604286274076594e-09 1.0123603620276217e-12
2.720027200272003 5.645784208143255e-09 1.0198593803586999e-12
2.740027400274003 5.687281803602248e-09 1.0273583998562936e-12
2.7600276002760027 5.728779057966919e-09 1.0348574205289804e-12
2.780027800278003 5.770275968750677e-09 1.04235644238534e-12
2.800028000280003 5.811772533466999e-09 1.0498554654339494e-12
2.8200282002820027 5.853268749629433e-09 1.0573544896833874e-12
2.840028400284003 5.894764614751597e-09 1.0648535151422324e-12
2.860028600286003 5.936260126347175e-09 1.0723525418190624e-12
2.8800288002880032 5.977755281929929e-09 1.0798515697224568e-12
2.900029000290003 6.019250079013684e-09 1.0873505988609932e-12
2.920029200292003 6.060744515112342e-09 1.09484962924325e-12
2.9400294002940033 6.102238587739877e-09 1.1023486608778066e-12
2.960029600296003 6.143732294410332e-09 1.10984769377324e-12
2.980029800298003 6.185225632637827e-09 1.1173467279381302e-12
3.0000300003000033 6.226718599936556e-09 1.124845763381055e-12
3.020030200302003 6.268211193820781e-09 1.1323448001105931e-12
3.040030400304003 6.3097034118048456e-09 1.1398438381353225e-12
3.0600306003060034 6.351195251403167e-09 1.147342877463823e-12
3.0800308003080032 6.392686710130233e-09 1.1548419181046724e-12
3.100031000310003 6.434177785500614e-09 1.1623409600664498e-12
3.1200312003120034 6.475668475028954e-09 1.1698400033577333e-12
3.1400314003140033 6.517158776229973e-09 1.1773390479871022e-12
3.160031600316003 6.5586486866184725e-09 1.1848380939631343e-12
3.1800318003180035 6.600138203709329e-09 1.1923371412944097e-12
3.2000320003200033 6.641627325017496e-09 1.199836189989507e-12
3.220032200322003 6.683116048058009e-09 1.2073352400570036e-12
3.2400324003240035 6.724604370345984e-09 1.2148342915054802e-12
3.2600326003260034 6.7660922893966146e-09 1.2223333443435138e-12
3.2800328003280033 6.807579802725176e-09 1.2298323985796844e-12
3.3000330003300036 6.8490669078470245e-09 1.2373314542225712e-12
3.3200332003320034 6.890553602277597e-09 1.2448305112807525e-12
3.3400334003340033 6.932039883532413e-09 1.2523295697628073e-12
3.360033600336003 6.973525749127076e-09 1.2598286296773147e-12
3.3800338003380035 7.01501119657727e-09 1.2673276910328538e-12
3.400034000340003 7.056496223398764e-09 1.2748267538380032e-12
3.4200342003420032 7.097980827107414e-09 1.2823258181013422e-12
3.4400344003440035 7.1394650052191536e-09 1.2898248838314504e-12
3.460034600346003 7.180948755250004e-09 1.2973239510369063e-12
3.4800348003480033 7.222432074716079e-09 1.3048230197262894e-12
3.5000350003500036 7.263914961133568e-09 1.3123220899081784e-12
3.520035200352003 7.305397412018751e-09 1.3198211615911529e-12
3.5400354003540033 7.346879424888e-09 1.327320234783792e-12
3.5600356003560036 7.388360997257766e-09 1.334819309494675e-12
3.580035800358004 7.429842126644594e-09 1.342318385732381e-12
3.6000360003600034 7.471322810565113e-09 1.3498174635054897e-12
3.6200362003620037 7.512803046536047e-09 1.3573165428225798e-12
3.640036400364004 7.554282832074205e-09 1.364815623692231e-12
3.6600366003660034 7.595762164696483e-09 1.372314706123023e-12
3.6800368003680037 7.637241041919879e-09 1.379813790123535e-12
3.700037000370004 7.678719461261468e-09 1.387312875702346e-12
3.720037200372004 7.720197420238424e-09 1.3948119628680355e-12
3.740037400374004 7.761674916368016e-09 1.4023110516291838e-12
3.760037600376004 7.803151947167598e-09 1.4098101419943696e-12
3.780037800378004 7.844628510154617e-09 1.417309233972173e-12
3.800038000380004 7.886104602846623e-09 1.4248083275711735e-12
3.820038200382004 7.927580222761253e-09 1.4323074227999505e-12
3.840038400384004 7.969055367416232e-09 1.439806519667083e-12
3.8600386003860043 8.010530034329395e-09 1.4473056181811529e-12
3.880038800388004 8.05200422101866e-09 1.4548047183507374e-12
3.900039000390004 8.093477925002049e-09 1.4623038201844173e-12
3.9200392003920044 8.134951143797674e-09 1.4698029236907725e-12
3.9400394003940042 8.176423874923746e-09 1.4773020288783826e-12
3.960039600396004 8.217896115898573e-09 1.4848011357558272e-12
3.9800398003980044 8.259367864240568e-09 1.4923002443316864e-12
4.000040000400004 8.300839117468229e-09 1.4997993546145399e-12
4.020040200402004 8.342309873100167e-09 1.5072984666129684e-12
4.0400404004040045 8.383780128655082e-09 1.5147975803355508e-12
4.060040600406004 8.425249881651774e-09 1.522296695790867e-12
4.080040800408004 8.466719129609154e-09 1.5297958129874982e-12
4.1000410004100045 8.508187870046221e-09 1.5372949319340235e-12
4.120041200412004 8.549656100482084e-09 1.5447940526390226e-12
4.140041400414004 8.59112381843595e-09 1.5522931751110771e-12
4.160041600416005 8.63259102142713e-09 1.5597922993587657e-12
4.180041800418004 8.674057706975036e-09 1.5672914253906693e-12
4.200042000420004 8.715523872599183e-09 1.574790553215368e-12
4.220042200422005 8.756989515819196e-09 1.582289682841442e-12
4.240042400424004 8.798454634154792e-09 1.5897888142774705e-12
4.260042600426004 8.839919225125809e-09 1.5972879475320357e-12
4.280042800428005 8.881383286252176e-09 1.6047870826137171e-12
4.300043000430004 8.922846815053932e-09 1.6122862195310948e-12
4.320043200432004 8.964309809051228e-09 1.6197853582927488e-12
4.340043400434005 9.005772265764318e-09 1.6272844989072612e-12
4.360043600436004 9.047234182713556e-09 1.6347836413832096e-12
4.3800438004380045 9.088695557419419e-09 1.6422827857291777e-12
4.400044000440005 9.13015638740248e-09 1.6497819319537443e-12
4.420044200442004 9.17161667018342e-09 1.6572810800654897e-12
4.4400444004440045 9.213076403283043e-09 1.6647802300729951e-12
4.460044600446005 9.254535584222245e-09 1.6722793819848416e-12
4.480044800448004 9.295994210522048e-09 1.6797785358096085e-12
4.5000450004500046 9.33745227970357e-09 1.6872776915558781e-12
4.520045200452005 9.378909789288054e-09 1.6947768492322295e-12
4.540045400454005 9.420366736796847e-09 1.7022760088472454e-12
4.560045600456005 9.461823119751406e-09 1.7097751704095045e-12
4.580045800458005 9.503278935673309e-09 1.7172743339275888e-12
4.600046000460005 9.544734182084242e-09 1.7247734994100794e-12
4.620046200462005 9.586188856506001e-09 1.732272666865556e-12
4.640046400464005 9.627642956460505e-09 1.7397718363026014e-12
4.660046600466005 9.66909647946978e-09 1.747271007729795e-12
4.680046800468005 9.710549423055972e-09 1.754770181155718e-12
4.700047000470005 9.752001784741341e-09 1.7622693565889528e-12
4.720047200472005 9.793453562048261e-09 1.7697685340380787e-12
4.740047400474005 9.834904752499227e-09 1.7772677135116773e-12
4.760047600476005 9.876355353616847e-09 1.7847668950183307e-12
4.780047800478005 9.917805362923852e-09 1.7922660785666188e-12
4.800048000480005 9.959254777943082e-09 1.7997652641651237e-12
4.820048200482005 1.0000703596197505e-08 1.8072644518224268e-12
4.840048400484005 1.0042151815210204e-08 1.8147636415471089e-12
4.860048600486005 1.0083599432504379e-08 1.8222628333477512e-12
4.880048800488005 1.0125046445603357e-08 1.8297620272329357e-12
4.9000490004900055 1.0166492852030578e-08 1.837261223211244e-12
4.920049200492005 1.0207938649309608e-08 1.8447604212912555e-12
4.940049400494005 1.0249383834964137e-08 1.852259621481554e-12
4.9600496004960055 1.0290828406517966e-08 1.8597588237907208e-12
4.980049800498005 1.0332272361495029e-08 1.8672580282273364e-12
5.000050000500005 1.0373715697419381e-08 1.874757234799983e-12
5.020050200502006 1.04151584118152e-08 1.8822564435172426e-12
5.040050400504005 1.0456600502206783e-08 1.889755654387696e-12
5.060050600506005 1.0498041966118562e-08 1.897254867419926e-12
5.080050800508006 1.0539482801075081e-08 1.9047540826225124e-12
5.100051000510005 1.0580923004601023e-08 1.9122533000040397e-12
5.120051200512005 1.0622362574221186e-08 1.919752519573088e-12
5.140051400514006 1.06638015074605e-08 1.9272517413382393e-12
5.160051600516005 1.0705239801844021e-08 1.934750965308076e-12
5.180051800518005 1.0746677454896935e-08 1.94225019149118e-12
5.200052000520006 1.078811446414455e-08 1.949749419896133e-12
5.220052200522005 1.0829550827112303e-08 1.9572486505315177e-12
5.2400524005240054 1.0870986541325767e-08 1.9647478834059145e-12
5.260052600526006 1.0912421604310642e-08 1.9722471185279076e-12
5.280052800528005 1.0953856013592748e-08 1.9797463559060767e-12
5.3000530005300055 1.0995289766698054e-08 1.9872455955490077e-12
5.320053200532006 1.1036722861152641e-08 1.99474483746528e-12
5.340053400534005 1.107815529448273e-08 2.002244081663476e-12
5.3600536005360055 1.1119587064214681e-08 2.0097433281521795e-12
5.380053800538006 1.1161018167874972e-08 2.017242576939971e-12
5.400054000540005 1.1202448602990219e-08 2.0247418280354337e-12
5.420054200542006 1.124387836708718e-08 2.0322410814471508e-12
5.440054400544006 1.1285307457692741e-08 2.0397403371837045e-12
5.460054600546005 1.132673587233391e-08 2.0472395952536763e-12
5.480054800548006 1.1368163608537853e-08 2.05473885566565e-12
5.500055000550006 1.1409590663831856e-08 2.0622381184282076e-12
5.520055200552005 1.1451017035743338e-08 2.069737383549932e-12
5.540055400554006 1.149244272179987e-08 2.0772366510394048e-12
5.560055600556006 1.1533867719529147e-08 2.0847359209052107e-12
5.580055800558005 1.1575292026459003e-08 2.0922351931559303e-12
5.600056000560006 1.1616715640117412e-08 2.099734467800149e-12
5.620056200562006 1.1658138558032487e-08 2.1072337448464485e-12
5.6400564005640055 1.1699560777732476e-08 2.11473302430341e-12
5.660056600566006 1.1740982296745774e-08 2.1222323061796184e-12
5.680056800568006 1.1782403112600904e-08 2.1297315904836564e-12
5.7000570005700055 1.1823823222826539e-08 2.137230877224107e-12
5.720057200572006 1.1865242624951492e-08 2.1447301664095532e-12
5.740057400574006 1.190666131650471e-08 2.1522294580485785e-12
5.7600576005760065 1.1948079295015287e-08 2.159728752149765e-12
5.780057800578006 1.198949655801246e-08 2.167228048721697e-12
5.800058000580006 1.2030913103025606e-08 2.174727347772957e-12
5.8200582005820065 1.2072328927584246e-08 2.1822266493121292e-12
5.840058400584006 1.2113744029218049e-08 2.1897259533477957e-12
5.860058600586006 1.2155158405456817e-08 2.1972252598885407e-12
5.880058800588007 1.219657205383051e-08 2.2047245689429483e-12
5.900059000590006 1.2237984971869222e-08 2.2122238805196004e-12
5.920059200592006 1.2279397157103204e-08 2.2197231946270822e-12
5.940059400594007 1.2320808607062842e-08 2.2272225112739763e-12
5.960059600596006 1.236221931927867e-08 2.2347218304688653e-12
5.980059800598006 1.2403629291281378e-08 2.2422211522203353e-12
6.000060000600007 1.2445038520601796e-08 2.2497204765369683e-12
6.020060200602006 1.2486447004770902e-08 2.2572198034273488e-12
6.040060400604006 1.2527854741319825e-08 2.2647191329000607e-12
6.060060600606007 1.2569261727779846e-08 2.272218464963687e-12
6.080060800608006 1.2610667961682386e-08 2.279717799626812e-12
6.1000610006100064 1.2652073440559026e-08 2.28721713689802e-12
6.120061200612007 1.2693478161941493e-08 2.2947164767858948e-12
6.140061400614006 1.2734882123361663e-08 2.3022158192990206e-12
6.1600616006160065 1.277628532235157e-08 2.309715164445981e-12
6.180061800618007 1.2817687756443393e-08 2.3172145122353597e-12
6.200062000620006 1.2859089423169465e-08 2.3247138626757427e-12
6.2200622006220065 1.2900490320062277e-08 2.332213215775713e-12
6.240062400624007 1.2941890444654468e-08 2.3397125715438546e-12
6.260062600626006 1.2983289794478827e-08 2.3472119299887525e-12
6.280062800628007 1.3024688367068313e-08 2.354711291118991e-12
6.300063000630007 1.3066086159956025e-08 2.362210654943154e-12
6.320063200632006 1.3107483170675221e-08 2.3697100214698262e-12
6.340063400634007 1.3148879396759319e-08 2.3772093907075925e-12
6.360063600636007 1.3190274835741888e-08 2.384708762665037e-12
6.380063800638006 1.3231669485156655e-08 2.392208137350744e-12
6.400064000640007 1.3273063342537511e-08 2.3997075147733006e-12
6.420064200642007 1.3314456405418495e-08 2.4072068949412885e-12
6.440064400644006 1.335584867133381e-08 2.4147062778632927e-12
6.460064600646007 1.3397240137817819e-08 2.4222056635479e-12
6.480064800648007 1.3438630802405036e-08 2.4297050520036937e-12
6.5000650006500065 1.3480020662630146e-08 2.43720444323926e-12
6.520065200652007 1.3521409716027985e-08 2.444703837263182e-12
6.540065400654007 1.356279796013356e-08 2.4522032340840464e-12
6.5600656006560065 1.3604185392482024e-08 2.459702633710438e-12
6.580065800658007 1.364557201060871e-08 2.4672020361509405e-12
6.600066000660007 1.3686957812049095e-08 2.4747014414141415e-12
6.620066200662007 1.3728342794338831e-08 2.4822008495086234e-12
6.640066400664007 1.3769726955013734e-08 2.489700260442974e-12
6.660066600666007 1.3811110291609776e-08 2.4971996742257764e-12
6.680066800668007 1.385249280166309e-08 2.504699090865618e-12
6.700067000670006 1.389387448270999e-08 2.5121985103710828e-12
6.720067200672006 1.3935255332286941e-08 2.5196979327507573e-12
6.740067400674007 1.3976635347930578e-08 2.5271973580132266e-12
6.760067600676007 1.4018014527177702e-08 2.534696786167076e-12
6.780067800678007 1.4059392867565282e-08 2.542196217220891e-12
6.800068000680006 1.4100770366630448e-08 2.549695651183258e-12
6.820068200682006 1.4142147021910508e-08 2.5571950880627624e-12
6.8400684006840065 1.418352283094293e-08 2.5646945278679897e-12
6.860068600686007 1.4224897791265354e-08 2.572193970607526e-12
6.880068800688007 1.4266271900415585e-08 2.579693416289957e-12
6.900069000690007 1.4307645155931601e-08 2.5871928649238695e-12
6.920069200692006 1.4349017555351547e-08 2.5946923165178483e-12
6.940069400694006 1.4390389096213746e-08 2.6021917710804803e-12
6.9600696006960066 1.4431759776056686e-08 2.6096912286203513e-12
6.980069800698007 1.4473129592419025e-08 2.6171906891460467e-12
7.000070000700007 1.4514498542839595e-08 2.624690152666154e-12
7.0200702007020075 1.4555866624857403e-08 2.632189619189259e-12
7.040070400704006 1.4597233836011619e-08 2.6396890887239473e-12
7.060070600706006 1.4638600173841604e-08 2.647188561278807e-12
7.080070800708007 1.4679965635886879e-08 2.6546880368624226e-12
7.100071000710007 1.4721330219687141e-08 2.6621875154833817e-12
7.120071200712007 1.4762693922782266e-08 2.6696869971502703e-12
7.140071400714008 1.48040567427123e-08 2.677186481871676e-12
7.160071600716008 1.4845418677017471e-08 2.6846859696561843e-12
7.180071800718006 1.4886779723238179e-08 2.6921854605123818e-12
7.200072000720007 1.4928139878915004e-08 2.699684954448856e-12
7.220072200722007 1.49694991415887e-08 2.7071844514741933e-12
7.240072400724007 1.5010857508800203e-08 2.7146839515969814e-12
7.260072600726008 1.505221497809062e-08 2.722183454825807e-12
7.280072800728008 1.5093571547001243e-08 2.7296829611692557e-12
7.300073000730007 1.513492721307354e-08 2.737182470635915e-12
7.320073200732007 1.517628197384916e-08 2.7446819832343733e-12
7.340073400734007 1.5217635826869937e-08 2.7521814989732174e-12
7.3600736007360075 1.525898876967788e-08 2.759681017861033e-12
7.380073800738008 1.5300340799815176e-08 2.7671805399064088e-12
7.400074000740008 1.5341691914824197e-08 2.774680065117932e-12
7.4200742007420075 1.53830421122475e-08 2.7821795935041886e-12
7.440074400744008 1.5424391389627822e-08 2.789679125073768e-12
7.460074600746007 1.5465739744508086e-08 2.7971786598352567e-12
7.480074800748008 1.5507087174431393e-08 2.8046781977972426e-12
7.500075000750008 1.5548433676941032e-08 2.8121777389683128e-12
7.520075200752008 1.558977924958048e-08 2.819677283357056e-12
7.540075400754008 1.5631123889893382e-08 2.8271768309720577e-12
7.560075600756008 1.5672467595423597e-08 2.8346763818219077e-12
7.580075800758008 1.5713810363715143e-08 2.8421759359151934e-12
7.600076000760008 1.5755152192312243e-08 2.849675493260503e-12
7.620076200762008 1.5796493078759294e-08 2.8571750538664232e-12
7.640076400764008 1.583783302060089e-08 2.8646746177415434e-12
7.660076600766008 1.5879172015381802e-08 2.8721741848944496e-12
7.680076800768008 1.5920510060647003e-08 2.879673755333734e-12
7.700077000770008 1.596184715394165e-08 2.8871733290679806e-12
7.720077200772009 1.600318329281108e-08 2.8946729061057794e-12
7.740077400774008 1.6044518474800835e-08 2.9021724864557186e-12
7.760077600776008 1.608585269745663e-08 2.9096720701263876e-12
7.780077800778008 1.6127185958324393e-08 2.9171716571263713e-12
7.800078000780008 1.6168518254950226e-08 2.924671247464263e-12
7.820078200782008 1.6209849584880425e-08 2.932170841148648e-12
7.840078400784009 1.625117994566148e-08 2.939670438188116e-12
7.860078600786009 1.629250933484008e-08 2.9471700385912555e-12
7.8800788007880085 1.63338377499631e-08 2.9546696423666547e-12
7.900079000790008 1.6375165188577608e-08 2.962169249522903e-12
7.920079200792008 1.641649164823087e-08 2.9696688600685898e-12
7.9400794007940085 1.645781712647035e-08 2.977168474012302e-12
7.960079600796009 1.6499141620843697e-08 2.9846680913626315e-12
7.980079800798009 1.6540465128898765e-08 2.9921677121281654e-12
8.000080000800008 1.6581787648183593e-08 2.9996673363174924e-12
8.020080200802008 1.6623109176246434e-08 3.007166963939203e-12
8.040080400804008 1.666442971063573e-08 3.0146665950018853e-12
8.060080600806009 1.6705749248900106e-08 3.022166229514129e-12
8.080080800808009 1.6747067788588408e-08 3.029665867484524e-12
8.10008100081001 1.6788385327249665e-08 3.0371655089216598e-12
8.120081200812008 1.6829701862433108e-08 3.044665153834125e-12
8.140081400814008 1.6871017391688183e-08 3.0521648022305092e-12
8.160081600816008 1.6912331912564507e-08 3.0596644541194023e-12
8.180081800818009 1.6953645422611925e-08 3.0671641095093935e-12
8.200082000820009 1.6994957919380467e-08 3.0746637684090724e-12
8.22008220082201 1.7036269400420368e-08 3.0821634308270304e-12
8.240082400824008 1.707757986328206e-08 3.0896630967718555e-12
8.260082600826008 1.711888930551619e-08 3.097162766252139e-12
8.280082800828009 1.7160197724673605e-08 3.1046624392764697e-12
8.300083000830009 1.720150511830534e-08 3.1121621158534386e-12
8.32008320083201 1.7242811483962654e-08 3.1196617959916353e-12
8.34008340083401 1.7284116819196995e-08 3.12716147969965e-12
8.360083600836008 1.7325421121560024e-08 3.1346611669860724e-12
8.380083800838008 1.7366724388603606e-08 3.1421608578594934e-12
8.400084000840009 1.7408026617879815e-08 3.149660552328503e-12
8.420084200842009 1.744932780694092e-08 3.1571602504016927e-12
8.44008440084401 1.749062795333941e-08 3.1646599520876515e-12
8.46008460084601 1.7531927054627968e-08 3.172159657394971e-12
8.480084800848008 1.75732251083595e-08 3.17965936633224e-12
8.500085000850008 1.7614522112087105e-08 3.187159078908052e-12
8.520085200852009 1.7655818063364104e-08 3.194658795130996e-12
8.540085400854009 1.7697112959744014e-08 3.2021585150096645e-12
8.56008560085601 1.7738406798780577e-08 3.2096582385526456e-12
8.58008580085801 1.7779699578027725e-08 3.217157965768532e-12
8.600086000860008 1.782099129503962e-08 3.224657696665914e-12
8.620086200862008 1.7862281947370626e-08 3.2321574312533836e-12
8.640086400864009 1.790357153257532e-08 3.2396571695395315e-12
8.66008660086601 1.7944860048208484e-08 3.2471569115329482e-12
8.68008680086801 1.7986147491825128e-08 3.2546566572422262e-12
8.70008700087001 1.802743386098046e-08 3.2621564066759565e-12
8.720087200872008 1.8068719153229906e-08 3.269656159842728e-12
8.740087400874009 1.811000336612911e-08 3.2771559167511366e-12
8.760087600876009 1.815128649723393e-08 3.2846556774097716e-12
8.78008780087801 1.819256854410043e-08 3.292155441827224e-12
8.80008800088001 1.8233849504284904e-08 3.299655210012086e-12
8.82008820088201 1.8275129375343845e-08 3.30715498197295e-12
8.840088400884008 1.831640815483397e-08 3.314654757718407e-12
8.860088600886009 1.8357685840312224e-08 3.3221545372570498e-12
8.880088800888009 1.839896242933575e-08 3.3296543205974686e-12
8.90008900089001 1.8440237919461922e-08 3.337154107748257e-12
8.92008920089201 1.8481512308248322e-08 3.344653898718007e-12
8.94008940089401 1.8522785593252765e-08 3.3521536935153096e-12
8.960089600896008 1.8564057772033267e-08 3.3596534921487584e-12
8.980089800898009 1.860532884214808e-08 3.3671532946269447e-12
9.000090000900009 1.8646598801155663e-08 3.3746531009584617e-12
9.02009020090201 1.8687867646614714e-08 3.382152911151902e-12
9.04009040090401 1.8729135376084126e-08 3.389652725215856e-12
9.06009060090601 1.8770401987123036e-08 3.3971525431589184e-12
9.08009080090801 1.881166747729079e-08 3.404652364989681e-12
9.100091000910009 1.8852931844146962e-08 3.4121521907167376e-12
9.12009120091201 1.8894195085251348e-08 3.4196520203486796e-12
9.14009140091401 1.893545719816397e-08 3.4271518538941004e-12
9.16009160091601 1.897671818044507e-08 3.4346516913615924e-12
9.18009180091801 1.9017978029655115e-08 3.4421515327597497e-12
9.20009200092001 1.9059236743354796e-08 3.4496513780971645e-12
9.220092200922009 1.9100494319105033e-08 3.4571512273824296e-12
9.24009240092401 1.914175075446697e-08 3.4646510806241387e-12
9.26009260092601 1.918300604700198e-08 3.472150937830886e-12
9.28009280092801 1.9224260194271653e-08 3.4796507990112628e-12
9.30009300093001 1.9265513193837818e-08 3.4871506641738647e-12
9.32009320093201 1.9306765043262522e-08 3.494650533327284e-12
9.340093400934009 1.934801574010805e-08 3.5021504064801133e-12
9.36009360093601 1.9389265281936913e-08 3.509650283640948e-12
9.38009380093801 1.9430513666311845e-08 3.517150164818382e-12
9.40009400094001 1.947176089079581e-08 3.5246500500210087e-12
9.42009420094201 1.9513006952952018e-08 3.53214993925742e-12
9.44009440094401 1.955425185034388e-08 3.5396498325362116e-12
9.46009460094601 1.959549558053507e-08 3.547149729865977e-12
9.48009480094801 1.963673814108947e-08 3.554649631255311e-12
9.50009500095001 1.967797952957121e-08 3.562149536712807e-12
9.52009520095201 1.9719219743544645e-08 3.5696494462470593e-12
9.54009540095401 1.9760458780574355e-08 3.577149359866663e-12
9.56009560095601 1.980169663822517e-08 3.584649277580211e-12
9.58009580095801 1.984293331406214e-08 3.592149199396298e-12
9.60009600096001 1.9884168805650566e-08 3.59964912532352e-12
9.62009620096201 1.9925403110555955e-08 3.6071490553704704e-12
9.64009640096401 1.996663622634409e-08 3.614648989545744e-12
9.66009660096601 2.0007868150580945e-08 3.622148927857936e-12
9.68009680096801 2.0049098880832773e-08 3.6296488703156404e-12
9.70009700097001 2.009032841466602e-08 3.6371488169274526e-12
9.72009720097201 2.0131556749647417e-08 3.644648767701967e-12
9.74009740097401 2.0172783883343888e-08 3.652148722647779e-12
9.76009760097601 2.0214009813322632e-08 3.659648681773485e-12
9.78009780097801 2.025523453715106e-08 3.667148645087678e-12
9.800098000980011 2.0296458052396835e-08 3.674648612598953e-12
9.82009820098201 2.0337680356627847e-08 3.682148584315907e-12
9.84009840098401 2.0378901447412257e-08 3.689648560247136e-12
9.86009860098601 2.042012132231843e-08 3.697148540401234e-12
9.88009880098801 2.0461339978914994e-08 3.704648524786797e-12
9.90009900099001 2.0502557414770805e-08 3.71214851341242e-12
9.920099200992011 2.0543773627454977e-08 3.7196485062867004e-12
9.94009940099401 2.0584988614536847e-08 3.727148503418232e-12
9.96009960099601 2.0626202373586016e-08 3.734648504815612e-12
9.98009980099801 2.066741490217231e-08 3.742148510487435e-12
10.00010000100001 2.0708626197865815e-08 3.7496485204422985e-12
10.02010020100201 2.074983625823684e-08 3.7571485346887976e-12
10.040100401004011 2.0791045080855967e-08 3.76464855323553e-12
10.06010060100601 2.0832252663293993e-08 3.772148576091089e-12
10.08010080100801 2.0873459003121987e-08 3.7796486032640744e-12
10.10010100101001 2.091466409791125e-08 3.7871486347630796e-12
10.12010120101201 2.0955867945233335e-08 3.7946486705967026e-12
10.140101401014011 2.099707054266003e-08 3.802148710773541e-12
10.160101601016011 2.103827188776339e-08 3.809648755302189e-12
10.18010180101801 2.1079471978115707e-08 3.817148804191245e-12
10.20010200102001 2.1120670811289525e-08 3.824648857449305e-12
10.22010220102201 2.116186838485763e-08 3.832148915084966e-12
10.24010240102401 2.1203064696393066e-08 3.839648977106826e-12
10.260102601026011 2.124425974346913e-08 3.84714904352348e-12
10.280102801028011 2.128545352365935e-08 3.854649114343527e-12
10.300103001030012 2.132664603453753e-08 3.862149189575562e-12
10.32010320103201 2.1367837273677703e-08 3.8696492692281855e-12
10.34010340103401 2.140902723865418e-08 3.877149353309992e-12
10.36010360103601 2.145021592704149e-08 3.88464944182958e-12
10.380103801038011 2.1491403336414454e-08 3.892149534795548e-12
10.400104001040011 2.153258946434811e-08 3.899649632216491e-12
10.420104201042012 2.1573774308417775e-08 3.9071497341010105e-12
10.44010440104401 2.1614957866199e-08 3.9146498404577e-12
10.46010460104601 2.165614013526762e-08 3.92214995129516e-12
10.480104801048011 2.169732111319969e-08 3.929650066621987e-12
10.500105001050011 2.173850079757155e-08 3.937150186446781e-12
10.520105201052012 2.177967918595977e-08 3.944650310778138e-12
10.540105401054012 2.1820856275941207e-08 3.952150439624657e-12
10.56010560105601 2.1862032065092938e-08 3.959650572994935e-12
10.58010580105801 2.190320655099235e-08 3.967150710897572e-12
10.600106001060011 2.1944379731217023e-08 3.974650853341167e-12
10.620106201062011 2.1985551603344846e-08 3.982151000334316e-12
10.640106401064012 2.2026722164953942e-08 3.989651151885621e-12
10.660106601066012 2.206789141362271e-08 3.997151308003676e-12
10.68010680106801 2.210905934692978e-08 4.004651468697082e-12
10.70010700107001 2.215022596245409e-08 4.012151633974439e-12
10.720107201072011 2.2191391257774793e-08 4.019651803844346e-12
10.740107401074011 2.2232555230471327e-08 4.027151978315401e-12
10.760107601076012 2.2273717878123378e-08 4.0346521573962015e-12
10.780107801078012 2.2314879198310913e-08 4.042152341095348e-12
10.80010800108001 2.2356039188614138e-08 4.049652529421439e-12
10.82010820108201 2.239719784661355e-08 4.057152722383076e-12
10.840108401084011 2.2438355169889884e-08 4.064652919988857e-12
10.860108601086012 2.247951115602416e-08 4.07215312224738e-12
10.880108801088012 2.2520665802597645e-08 4.079653329167248e-12
10.900109001090012 2.2561819107191873e-08 4.0871535407570584e-12
10.92010920109201 2.2602971067388652e-08 4.094653757025409e-12
10.940109401094011 2.2644121680770064e-08 4.102153977980902e-12
10.960109601096011 2.268527094491843e-08 4.1096542036321395e-12
10.980109801098012 2.2726418857416372e-08 4.117154433987718e-12
11.000110001100012 2.276756541584675e-08 4.1246546690562384e-12
11.020110201102012 2.2808710617792698e-08 4.1321549088463e-12
11.04011040110401 2.2849854460837625e-08 4.139655153366503e-12
11.060110601106011 2.2890996942565226e-08 4.14715540262545e-12
11.080110801108011 2.293213806055943e-08 4.154655656631741e-12
11.100111001110012 2.2973277812404453e-08 4.162155915393974e-12
11.120111201112012 2.3014416195684788e-08 4.1696561789207525e-12
11.140111401114012 2.305555320798519e-08 4.177156447220675e-12
11.16011160111601 2.309668884689067e-08 4.184656720302343e-12
11.180111801118011 2.3137823109986548e-08 4.1921569981743575e-12
11.200112001120011 2.3178955994858392e-08 4.199657280845321e-12
11.220112201122012 2.3220087499092036e-08 4.207157568323831e-12
11.240112401124012 2.3261217620273603e-08 4.21465786061849e-12
11.260112601126012 2.330234635598948e-08 4.222158157737901e-12
11.280112801128011 2.3343473703826332e-08 4.22965845969066e-12
11.300113001130011 2.3384599661371093e-08 4.237158766485376e-12
11.320113201132012 2.3425724226210987e-08 4.244659078130646e-12
11.340113401134012 2.346684739593349e-08 4.252159394635071e-12
11.360113601136012 2.3507969168126376e-08 4.259659716007253e-12
11.380113801138013 2.354908954037768e-08 4.267160042255795e-12
11.400114001140011 2.3590208510275714e-08 4.274660373389298e-12
11.420114201142011 2.3631326075409076e-08 4.282160709416364e-12
11.440114401144012 2.3672442233366647e-08 4.289661050345596e-12
11.460114601146012 2.3713556981737567e-08 4.297161396185593e-12
11.480114801148012 2.375467031811127e-08 4.304661746944962e-12
11.500115001150013 2.3795782240077457e-08 4.312162102632301e-12
11.520115201152013 2.383689274522612e-08 4.319662463256213e-12
11.540115401154011 2.3878001831147517e-08 4.327162828825301e-12
11.560115601156012 2.391910949543221e-08 4.334663199348167e-12
11.580115801158012 2.3960215735671018e-08 4.342163574833417e-12
11.600116001160012 2.4001320549455056e-08 4.349663955289646e-12
11.620116201162013 2.4042423934375703e-08 4.357164340725466e-12
11.640116401164013 2.4083525888024643e-08 4.364664731149473e-12
11.660116601166012 2.4124626407993836e-08 4.37216512657027e-12
11.680116801168012 2.4165725491875514e-08 4.379665526996466e-12
11.700117001170012 2.4206823137262205e-08 4.387165932436659e-12
11.720117201172012 2.4247919341746706e-08 4.394666342899454e-12
11.740117401174013 2.4289014102922124e-08 4.4021667583934535e-12
11.760117601176013 2.4330107418381827e-08 4.409667178927263e-12
11.780117801178012 2.4371199285719477e-08 4.417167604509483e-12
11.800118001180012 2.4412289702529024e-08 4.424668035148718e-12
11.820118201182012 2.4453378666404712e-08 4.432168470853571e-12
11.840118401184013 2.4494466174941044e-08 4.439668911632649e-12
11.860118601186013 2.4535552225732846e-08 4.447169357494552e-12
11.880118801188013 2.4576636816375207e-08 4.454669808447886e-12
11.900119001190012 2.4617719944463513e-08 4.462170264501252e-12
11.920119201192012 2.4658801607593438e-08 4.469670725663259e-12
11.940119401194012 2.4699881803360952e-08 4.4771711919425095e-12
11.960119601196013 2.4740960529362297e-08 4.484671663347607e-12
11.980119801198013 2.4782037783194028e-08 4.492172139887156e-12
12.000120001200013 2.4823113562452965e-08 4.499672621569759e-12
12.020120201202012 2.486418786473624e-08 4.507173108404024e-12
12.040120401204012 2.4905260687641272e-08 4.514673600398555e-12
12.060120601206012 2.494633202876577e-08 4.5221740975619545e-12
12.080120801208013 2.4987401885707727e-08 4.5296745999028296e-12
12.100121001210013 2.5028470256065443e-08 4.537175107429784e-12
12.120121201212013 2.50695371374375e-08 4.544675620151423e-12
12.140121401214012 2.5110602527422787e-08 4.552176138076351e-12
12.160121601216012 2.515166642362047e-08 4.559676661213176e-12
12.180121801218013 2.519272882363002e-08 4.567177189570501e-12
12.200122001220013 2.523378972505121e-08 4.574677723156932e-12
12.220122201222013 2.5274849125484097e-08 4.582178261981075e-12
12.240122401224014 2.5315907022529035e-08 4.589678806051534e-12
12.260122601226012 2.5356963413786677e-08 4.597179355376915e-12
12.280122801228012 2.5398018296857975e-08 4.604679909965826e-12
12.300123001230013 2.5439071669344182e-08 4.61218046982687e-12
12.320123201232013 2.5480123528846837e-08 4.619681034968655e-12
12.340123401234013 2.5521173872967785e-08 4.6271816053997876e-12
12.360123601236014 2.556222269930918e-08 4.6346821811288706e-12
12.380123801238012 2.560327000547345e-08 4.642182762164513e-12
12.400124001240012 2.564431578906334e-08 4.649683348515321e-12
12.420124201242013 2.5685360047681904e-08 4.657183940189901e-12
12.440124401244013 2.5726402778932478e-08 4.664684537196858e-12
12.460124601246013 2.57674439804187e-08 4.672185139544801e-12
12.480124801248014 2.580848364974453e-08 4.6796857472423355e-12
12.500125001250012 2.5849521784514202e-08 4.687186360298067e-12
12.520125201252013 2.5890558382332284e-08 4.694686978720607e-12
12.540125401254013 2.5931593440803615e-08 4.702187602518556e-12
12.560125601256013 2.5972626957533362e-08 4.709688231700526e-12
12.580125801258013 2.6013658930126976e-08 4.717188866275122e-12
12.600126001260014 2.605468935619024e-08 4.7246895062509524e-12
12.620126201262012 2.6095718233329202e-08 4.732190151636625e-12
12.640126401264013 2.6136745559150257e-08 4.7396908024407455e-12
12.660126601266013 2.6177771331260078e-08 4.7471914586719246e-12
12.680126801268013 2.621879554726566e-08 4.754692120338766e-12
12.700127001270014 2.6259818204774288e-08 4.76219278744988e-12
12.720127201272014 2.630083930139357e-08 4.7696934600138736e-12
12.740127401274012 2.634185883473141e-08 4.7771941380393554e-12
12.760127601276013 2.6382876802396034e-08 4.784694821534933e-12
12.780127801278013 2.642389320199596e-08 4.792195510509216e-12
12.800128001280013 2.6464908031140034e-08 4.7996962049708115e-12
12.820128201282014 2.6505921287437382e-08 4.807196904928328e-12
12.840128401284014 2.654693296849748e-08 4.814697610390373e-12
12.860128601286014 2.6587943071930076e-08 4.822198321365557e-12
12.880128801288013 2.662895159534525e-08 4.829699037862487e-12
12.900129001290013 2.666995853635339e-08 4.837199759889772e-12
12.920129201292013 2.6710963892565195e-08 4.844700487456024e-12
12.940129401294014 2.6751967661591673e-08 4.852201220569847e-12
12.960129601296014 2.679296984104415e-08 4.8597019592398545e-12
12.980129801298014 2.6833970428534265e-08 4.867202703474652e-12
13.000130001300013 2.687496942167396e-08 4.8747034532828514e-12
13.020130201302013 2.69159668180755e-08 4.882204208673061e-12
13.040130401304014 2.695696261535147e-08 4.889704969653891e-12
13.060130601306014 2.6997956811114764e-08 4.897205736233951e-12
13.080130801308014 2.7038949402978577e-08 4.904706508421849e-12
13.100131001310015 2.7079940388556445e-08 4.9122072862261966e-12
13.120131201312013 2.7120929765462198e-08 4.919708069655602e-12
13.140131401314013 2.716191753131001e-08 4.927208858718678e-12
13.160131601316014 2.720290368371434e-08 4.9347096534240324e-12
13.180131801318014 2.724388822028999e-08 4.942210453780276e-12
13.200132001320014 2.728487113865206e-08 4.949711259796019e-12
13.220132201322015 2.732585243641599e-08 4.957212071479873e-12
13.240132401324013 2.7366832111197515e-08 4.964712888840444e-12
13.260132601326013 2.7407810160612715e-08 4.972213711886349e-12
13.280132801328014 2.7448786582277968e-08 4.979714540626195e-12
13.300133001330014 2.748976137380999e-08 4.987215375068593e-12
13.320133201332014 2.7530734532825792e-08 4.9947162152221555e-12
13.340133401334015 2.7571706056942745e-08 5.002217061095491e-12
13.360133601336013 2.7612675943778502e-08 5.009717912697214e-12
13.380133801338014 2.765364419095107e-08 5.017218770035932e-12
13.400134001340012 2.7694610796078753e-08 5.024719633120258e-12
13.420134201342012 2.7735575756780195e-08 5.032220501958805e-12
13.440134401344013 2.777653907067436e-08 5.039721376560183e-12
13.460134601346013 2.781750073538054e-08 5.047222256933003e-12
13.480134801348013 2.7858460748518332e-08 5.054723143085877e-12
13.500135001350014 2.7899419107707686e-08 5.062224035027419e-12
13.520135201352014 2.794037581056885e-08 5.069724932766238e-12
13.540135401354014 2.7981330854722415e-08 5.077225836310946e-12
13.560135601356015 2.80222842377893e-08 5.084726745670159e-12
13.580135801358015 2.8063235957390736e-08 5.0922276608524855e-12
13.600136001360012 2.8104186011148288e-08 5.099728581866538e-12
13.620136201362012 2.8145134396683864e-08 5.107229508720931e-12
13.640136401364012 2.818608111161968e-08 5.114730441424277e-12
13.660136601366013 2.8227026153578287e-08 5.122231379985187e-12
13.680136801368013 2.8267969520182556e-08 5.129732324412274e-12
13.700137001370013 2.8308911209055712e-08 5.137233274714152e-12
13.720137201372014 2.834985121782128e-08 5.144734230899435e-12
13.740137401374014 2.8390789544103136e-08 5.152235192976731e-12
13.760137601376014 2.843172618552548e-08 5.15973616095466e-12
13.780137801378014 2.8472661139712844e-08 5.167237134841831e-12
13.800138001380015 2.8513594404290092e-08 5.174738114646858e-12
13.820138201382015 2.8554525976882407e-08 5.1822391003783546e-12
13.840138401384012 2.859545585511533e-08 5.189740092044935e-12
13.860138601386012 2.8636384036614722e-08 5.197241089655215e-12
13.880138801388012 2.8677310519006768e-08 5.204742093217804e-12
13.900139001390013 2.8718235299918e-08 5.212243102741319e-12
13.920139201392013 2.875915837697529e-08 5.219744118234372e-12
13.940139401394013 2.880007974780582e-08 5.22724513970558e-12
13.960139601396014 2.884099941003713e-08 5.234746167163555e-12
13.980139801398014 2.888191736129708e-08 5.242247200616912e-12
14.000140001400014 2.8922833599213887e-08 5.249748240074265e-12
14.020140201402015 2.896374812141608e-08 5.2572492855442304e-12
14.040140401404015 2.9004660925532548e-08 5.2647503370354225e-12
14.060140601406015 2.9045572009192495e-08 5.2722513945564535e-12
14.080140801408012 2.9086481370025474e-08 5.279752458115939e-12
14.100141001410012 2.912738900566139e-08 5.287253527722497e-12
14.120141201412013 2.9168294913730464e-08 5.29475460338474e-12
14.140141401414013 2.9209199091863262e-08 5.302255685111285e-12
14.160141601416013 2.9250101537690708e-08 5.309756772910746e-12
14.180141801418014 2.929100224884403e-08 5.317257866791737e-12
14.200142001420014 2.9331901222954834e-08 5.324758966762878e-12
14.220142201422014 2.9372798457655048e-08 5.3322600728327805e-12
14.240142401424015 2.941369395057694e-08 5.339761185010062e-12
14.260142601426015 2.9454587699353132e-08 5.347262303303339e-12
14.280142801428015 2.9495479701616572e-08 5.354763427721226e-12
14.300143001430015 2.953636995500057e-08 5.36226455827234e-12
14.320143201432016 2.9577258457138762e-08 5.369765694965299e-12
14.340143401434013 2.9618145205665126e-08 5.377266837808715e-12
14.360143601436013 2.965903019821402e-08 5.384767986811208e-12
14.380143801438013 2.9699913432420097e-08 5.392269141981394e-12
14.400144001440013 2.974079490591839e-08 5.399770303327888e-12
14.420144201442014 2.9781674616344252e-08 5.407271470859309e-12
14.440144401444014 2.9822552561333404e-08 5.414772644584273e-12
14.460144601446014 2.986342873852191e-08 5.422273824511397e-12
14.480144801448015 2.990430314554617e-08 5.429775010649298e-12
14.500145001450015 2.994517578004294e-08 5.437276203006591e-12
14.520145201452015 2.998604663964931e-08 5.444777401591898e-12
14.540145401454016 3.002691572200274e-08 5.452278606413833e-12
14.560145601456016 3.006778302474102e-08 5.459779817481015e-12
14.580145801458015 3.01086485455023e-08 5.46728103480206e-12
14.600146001460015 3.014951228192508e-08 5.474782258385589e-12
14.620146201462013 3.0190374231648206e-08 5.482283488240217e-12
14.640146401464014 3.023123439231087e-08 5.489784724374563e-12
14.660146601466014 3.027209276155262e-08 5.4972859667972465e-12
14.680146801468014 3.031294933701336e-08 5.504787215516883e-12
14.700147001470015 3.035380411633334e-08 5.5122884705420935e-12
14.720147201472015 3.039465709715315e-08 5.5197897318814945e-12
14.740147401474015 3.0435508277113755e-08 5.527290999543705e-12
14.760147601476016 3.047635765385647e-08 5.534792273537345e-12
14.780147801478016 3.051720522502294e-08 5.5422935538710294e-12
14.800148001480016 3.05580509882552e-08 5.5497948405533824e-12
14.820148201482015 3.059889494119561e-08 5.55729613359302e-12
14.840148401484015 3.0639737081486886e-08 5.564797432998563e-12
14.860148601486015 3.068057740677214e-08 5.5722987387786274e-12
14.880148801488016 3.072141591469477e-08 5.579800050941838e-12
14.900149001490014 3.076225260289859e-08 5.587301369496812e-12
14.920149201492015 3.080308746902775e-08 5.5948026944521646e-12
14.940149401494015 3.084392051072675e-08 5.602304025816521e-12
14.960149601496015 3.088475172564045e-08 5.6098053635984975e-12
14.980149801498015 3.0925581111414086e-08 5.617306707806718e-12
15.000150001500016 3.0966408665693224e-08 5.6248080584497984e-12
15.020150201502016 3.10072343861238e-08 5.6323094155363635e-12
15.040150401504016 3.104805827035213e-08 5.639810779075028e-12
15.060150601506015 3.108888031602486e-08 5.647312149074416e-12
15.080150801508015 3.1129700520789e-08 5.654813525543147e-12
15.100151001510016 3.117051888229195e-08 5.662314908489841e-12
15.120151201512016 3.121133539818144e-08 5.669816297923123e-12
15.140151401514016 3.1252150066105564e-08 5.677317693851607e-12
15.160151601516016 3.129296288371279e-08 5.68481909628392e-12
15.180151801518015 3.133377384865195e-08 5.6923205052286785e-12
15.200152001520015 3.137458295857222e-08 5.699821920694509e-12
15.220152201522016 3.141539021112316e-08 5.707323342690028e-12
15.240152401524016 3.145619560395469e-08 5.7148247712238595e-12
15.260152601526016 3.149699913471707e-08 5.722326206304622e-12
15.280152801528017 3.1537800801060965e-08 5.729827647940942e-12
15.300153001530015 3.157860060063736e-08 5.737329096141436e-12
15.320153201532015 3.161939853109766e-08 5.744830550914732e-12
15.340153401534016 3.1660194590093585e-08 5.752332012269447e-12
15.360153601536016 3.170098877527725e-08 5.759833480214205e-12
15.380153801538016 3.1741781084301126e-08 5.7673349547576305e-12
15.400154001540017 3.178257151481805e-08 5.7748364359083426e-12
15.420154201542017 3.182336006448123e-08 5.782337923674965e-12
15.440154401544017 3.1864146730944256e-08 5.7898394180661185e-12
15.460154601546018 3.1904931511861045e-08 5.797340919090431e-12
15.480154801548016 3.194571440488594e-08 5.8048424267565196e-12
15.500155001550016 3.1986495407673604e-08 5.812343941073011e-12
15.520155201552017 3.20272745178791e-08 5.819845462048528e-12
15.540155401554017 3.206805173315786e-08 5.8273469896916915e-12
15.560155601556016 3.210882705116565e-08 5.834848524011124e-12
15.580155801558016 3.2149600469558655e-08 5.842350065015453e-12
15.600156001560016 3.2190371985993415e-08 5.849851612713304e-12
15.620156201562017 3.2231141598126824e-08 5.857353167113294e-12
15.640156401564017 3.227190930361618e-08 5.8648547282240494e-12
15.660156601566017 3.231267510011913e-08 5.872356296054196e-12
15.680156801568017 3.235343898529369e-08 5.879857870612357e-12
15.700157001570018 3.2394200956798276e-08 5.8873594519071555e-12
15.720157201572018 3.2434961012291655e-08 5.8948610399472175e-12
15.740157401574018 3.247571914943299e-08 5.902362634741166e-12
15.760157601576017 3.2516475365881785e-08 5.9098642362976276e-12
15.780157801578017 3.2557229659297956e-08 5.9173658446252254e-12
15.800158001580016 3.259798202734177e-08 5.924867459732581e-12
15.820158201582016 3.263873246767389e-08 5.932369081628326e-12
15.840158401584016 3.267948097795534e-08 5.9398707103210805e-12
15.860158601586017 3.272022755584753e-08 5.947372345819473e-12
15.880158801588017 3.276097219901224e-08 5.954873988132126e-12
15.900159001590017 3.2801714905111634e-08 5.962375637267666e-12
15.920159201592018 3.284245567180826e-08 5.969877293234719e-12
15.940159401594018 3.288319449676503e-08 5.977378956041912e-12
15.960159601596018 3.292393137764524e-08 5.984880625697868e-12
15.980159801598019 3.2964666312112587e-08 5.992382302211212e-12
16.000160001600015 3.30053992978311e-08 5.999883985590573e-12
16.020160201602017 3.304613033246527e-08 6.007385675844579e-12
16.040160401604016 3.3086859413679855e-08 6.0148873729818515e-12
16.060160601606018 3.3127586539140115e-08 6.022389077011019e-12
16.080160801608017 3.3168311706511604e-08 6.029890787940709e-12
16.100161001610015 3.32090349134603e-08 6.037392505779545e-12
16.120161201612017 3.324975615765255e-08 6.044894230536157e-12
16.140161401614016 3.329047543675509e-08 6.052395962219172e-12
16.160161601616018 3.3331192748435034e-08 6.059897700837215e-12
16.180161801618016 3.337190809035989e-08 6.067399446398915e-12
16.20016200162002 3.3412621460197544e-08 6.074901198912898e-12
16.220162201622017 3.3453332855616265e-08 6.082402958387791e-12
16.240162401624016 3.349404227428471e-08 6.089904724832222e-12
16.260162601626018 3.353474971387192e-08 6.097406498254819e-12
16.280162801628016 3.357545517204733e-08 6.1049082786642105e-12
16.30016300163002 3.361615864648076e-08 6.112410066069024e-12
16.320163201632017 3.36568601348424e-08 6.119911860477886e-12
16.340163401634015 3.369755963480286e-08 6.1274136618994274e-12
16.360163601636017 3.373825714403309e-08 6.134915470342273e-12
16.380163801638016 3.3778952660204484e-08 6.142417285815055e-12
16.400164001640018 3.381964618098879e-08 6.1499191083264e-12
16.420164201642017 3.386033770405816e-08 6.157420937884935e-12
16.44016440164402 3.390102722708512e-08 6.164922774499292e-12
16.460164601646017 3.3941714747742596e-08 6.172424618178099e-12
16.480164801648016 3.398240026370391e-08 6.179926468929983e-12
16.500165001650018 3.402308377264278e-08 6.187428326763578e-12
16.520165201652016 3.406376527223328e-08 6.194930191687504e-12
16.54016540165402 3.410444476014993e-08 6.202432063710401e-12
16.560165601656017 3.414512223406758e-08 6.209933942840892e-12
16.580165801658016 3.418579769166153e-08 6.217435829087609e-12
16.600166001660018 3.422647113060746e-08 6.224937722459183e-12
16.620166201662016 3.4267142548581415e-08 6.232439622964242e-12
16.64016640166402 3.430781194325986e-08 6.239941530611414e-12
16.660166601666017 3.434847931231964e-08 6.247443445409336e-12
16.68016680166802 3.4389144653438e-08 6.2549453673666306e-12
16.700167001670017 3.4429807964292594e-08 6.262447296491934e-12
16.720167201672016 3.4470469242561454e-08 6.269949232793872e-12
16.740167401674018 3.451112848592302e-08 6.277451176281079e-12
16.760167601676017 3.4551785692056105e-08 6.2849531269621835e-12
16.78016780167802 3.459244085863997e-08 6.2924550848458206e-12
16.800168001680017 3.4633093983354214e-08 6.2999570499406155e-12
16.82016820168202 3.467374506387887e-08 6.3074590222552044e-12
16.840168401684018 3.471439409789435e-08 6.314961001798213e-12
16.860168601686016 3.4755041083081484e-08 6.322462988578278e-12
16.88016880168802 3.4795686017121516e-08 6.329964982604032e-12
16.900169001690017 3.4836328897696026e-08 6.3374669838841015e-12
16.92016920169202 3.487696972248705e-08 6.344968992427123e-12
16.940169401694018 3.491760848917701e-08 6.352471008241722e-12
16.960169601696016 3.495824519544872e-08 6.359973031336539e-12
16.98016980169802 3.499887983898542e-08 6.367475061720202e-12
17.000170001700017 3.5039512417470714e-08 6.374977099401342e-12
17.02017020170202 3.508014292858866e-08 6.382479144388597e-12
17.040170401704017 3.512077137002365e-08 6.389981196690593e-12
17.06017060170602 3.5161397739460534e-08 6.397483256315967e-12
17.080170801708018 3.520202203458455e-08 6.404985323273349e-12
17.100171001710017 3.524264425308133e-08 6.412487397571375e-12
17.12017120171202 3.528326439263693e-08 6.419989479218677e-12
17.140171401714017 3.53238824509378e-08 6.4274915682238885e-12
17.16017160171602 3.5364498425670774e-08 6.434993664595643e-12
17.180171801718018 3.540511231452314e-08 6.442495768342573e-12
17.200172001720016 3.5445724115182534e-08 6.449997879473315e-12
17.22017220172202 3.548633382533706e-08 6.457499997996499e-12
17.240172401724017 3.552694144267517e-08 6.465002123920761e-12
17.26017260172602 3.556754696488578e-08 6.472504257254735e-12
17.280172801728018 3.560815038965815e-08 6.480006398007055e-12
17.30017300173002 3.564875171468202e-08 6.487508546186358e-12
17.32017320173202 3.5689350937647455e-08 6.495010701801274e-12
17.340173401734017 3.572994805624502e-08 6.5025128648604394e-12
17.36017360173602 3.577054306816563e-08 6.510015035372491e-12
17.380173801738017 3.581113597110061e-08 6.51751721334606e-12
17.40017400174002 3.5851726762741735e-08 6.525019398789785e-12
17.420174201742018 3.589231544078114e-08 6.532521591712298e-12
17.440174401744017 3.593290200291142e-08 6.540023792122238e-12
17.46017460174602 3.597348644682555e-08 6.54752600002824e-12
17.480174801748017 3.6014068770216915e-08 6.5550282154389355e-12
17.50017500175002 3.605464897077935e-08 6.5625304383629644e-12
17.520175201752018 3.609522704620703e-08 6.57003266880896e-12
17.54017540175402 3.6135802994194635e-08 6.577534906785559e-12
17.56017560175602 3.6176376812437183e-08 6.585037152301398e-12
17.580175801758017 3.621694849863015e-08 6.5925394053651126e-12
17.60017600176002 3.625751805046942e-08 6.600041665985341e-12
17.620176201762018 3.629808546565125e-08 6.607543934170718e-12
17.64017640176402 3.633865074187239e-08 6.615046209929882e-12
17.660176601766018 3.637921387682993e-08 6.622548493271466e-12
17.680176801768017 3.641977486822143e-08 6.6300507842041114e-12
17.70017700177002 3.646033371374482e-08 6.637553082736454e-12
17.720177201772017 3.65008904110985e-08 6.6450553888771274e-12
17.74017740177402 3.654144495798126e-08 6.6525577026347746e-12
17.760177601776018 3.658199735209227e-08 6.6600600240180286e-12
17.78017780177802 3.66225475911312e-08 6.667562353035531e-12
17.80017800178002 3.6663095672798054e-08 6.675064689695914e-12
17.820178201782017 3.670364159479332e-08 6.68256703400782e-12
17.84017840178402 3.6744185354817884e-08 6.690069385979889e-12
17.860178601786018 3.6784726950573044e-08 6.6975717456207515e-12
17.88017880178802 3.6825266379760524e-08 6.705074112939054e-12
17.90017900179002 3.6865803640082464e-08 6.712576487943428e-12
17.920179201792017 3.690633872924143e-08 6.720078870642519e-12
17.94017940179402 3.694687164494041e-08 6.727581261044961e-12
17.960179601796018 3.698740238488282e-08 6.735083659159394e-12
17.98017980179802 3.702793094677249e-08 6.742586064994457e-12
18.000180001800018 3.7068457328313664e-08 6.75008847855879e-12
18.02018020180202 3.7108981527211037e-08 6.75759089986103e-12
18.04018040180402 3.714950354116969e-08 6.76509332890982e-12
18.060180601806017 3.7190023367895163e-08 6.772595765713793e-12
18.08018080180802 3.723054100509341e-08 6.780098210281597e-12
18.100181001810018 3.727105645047079e-08 6.787600662621866e-12
18.12018120181202 3.731156970173413e-08 6.795103122743246e-12
18.14018140181402 3.735208075659063e-08 6.80260559065437e-12
18.16018160181602 3.7392589612747956e-08 6.8101080663638835e-12
18.18018180181802 3.7433096267914185e-08 6.817610549880422e-12
18.200182001820018 3.7473600719797826e-08 6.82511304121263e-12
18.22018220182202 3.751410296610781e-08 6.8326155403691465e-12
18.24018240182402 3.75546030045535e-08 6.840118047358615e-12
18.26018260182602 3.759510083284469e-08 6.847620562189672e-12
18.28018280182802 3.76355964486916e-08 6.8551230848709605e-12
18.300183001830018 3.767608984980486e-08 6.8626256154111225e-12
18.32018320183202 3.771658103389558e-08 6.870128153818801e-12
18.340183401834018 3.7757069998675235e-08 6.877630700102633e-12
18.36018360183602 3.7797556741855804e-08 6.885133254271265e-12
18.38018380183802 3.783804126114961e-08 6.892635816333335e-12
18.40018400184002 3.7878523554269484e-08 6.900138386297488e-12
18.42018420184202 3.791900361892864e-08 6.907640964172363e-12
18.440184401844018 3.7959481452840755e-08 6.915143549966605e-12
18.46018460184602 3.799995705371992e-08 6.922646143688852e-12
18.48018480184802 3.804043041928066e-08 6.930148745347753e-12
18.50018500185002 3.808090154723796e-08 6.937651354951947e-12
18.52018520185202 3.8121370435307185e-08 6.945153972510078e-12
18.540185401854018 3.816183708120418e-08 6.952656598030785e-12
18.56018560185602 3.8202301482645223e-08 6.9601592315227174e-12
18.58018580185802 3.8242763637346984e-08 6.9676618729945124e-12
18.60018600186002 3.8283223543026636e-08 6.9751645224548195e-12
18.62018620186202 3.832368119740171e-08 6.982667179912276e-12
18.64018640186402 3.836413659819025e-08 6.9901698453755315e-12
18.66018660186602 3.8404589743110664e-08 6.997672518853224e-12
18.680186801868018 3.8445040629881874e-08 7.005175200354001e-12
18.70018700187002 3.8485489256223156e-08 7.012677889886507e-12
18.72018720187202 3.85259356198543e-08 7.020180587459383e-12
18.74018740187402 3.8566379718495493e-08 7.027683293081276e-12
18.76018760187602 3.8606821549867355e-08 7.035186006760833e-12
18.780187801878018 3.864726111169096e-08 7.042688728506693e-12
18.80018800188002 3.868769840168783e-08 7.050191458327505e-12
18.82018820188202 3.8728133417579905e-08 7.057694196231909e-12
18.84018840188402 3.87685661570896e-08 7.0651969422285574e-12
18.86018860188602 3.880899661793971e-08 7.072699696326088e-12
18.88018880188802 3.8849424797853555e-08 7.080202458533155e-12
18.90018900189002 3.888985069455481e-08 7.0877052288583944e-12
18.92018920189202 3.893027430576765e-08 7.095208007310457e-12
18.94018940189402 3.897069562921667e-08 7.102710793897989e-12
18.96018960189602 3.901111466262692e-08 7.110213588629634e-12
18.98018980189802 3.9051531403723885e-08 7.1177163915140426e-12
19.00019000190002 3.9091945850233484e-08 7.125219202559855e-12
19.020190201902018 3.9132357999882075e-08 7.13272202177572e-12
19.04019040190402 3.9172767850396526e-08 7.1402248491702866e-12
19.06019060190602 3.921317539950406e-08 7.147727684752196e-12
19.08019080190802 3.925358064493239e-08 7.155230528530104e-12
19.10019100191002 3.9293983584409666e-08 7.162733380512648e-12
19.12019120191202 3.933438421566452e-08 7.170236240708482e-12
19.14019140191402 3.937478253642595e-08 7.177739109126249e-12
19.16019160191602 3.9415178544423475e-08 7.185241985774599e-12
19.18019180191802 3.945557223738702e-08 7.1927448706621795e-12
19.20019200192002 3.9495963613046994e-08 7.200247763797636e-12
19.22019220192202 3.953635266913422e-08 7.2077506651896176e-12
19.24019240192402 3.9576739403379976e-08 7.215253574846774e-12
19.260192601926022 3.961712381351601e-08 7.222756492777753e-12
19.28019280192802 3.9657505897274496e-08 7.230259418991202e-12
19.30019300193002 3.9697885652388054e-08 7.237762353495768e-12
19.32019320193202 3.973826307658978e-08 7.245265296300101e-12
19.34019340193402 3.977863816761321e-08 7.25276824741285e-12
19.36019360193602 3.981901092319233e-08 7.260271206842666e-12
19.38019380193802 3.985938134106154e-08 7.267774174598193e-12
19.40019400194002 3.9899749418955766e-08 7.275277150688084e-12
19.42019420194202 3.994011515461034e-08 7.282780135120987e-12
19.44019440194402 3.9980478545761034e-08 7.290283127905554e-12
19.46019460194602 4.002083959014411e-08 7.297786129050433e-12
19.48019480194802 4.0061198285496254e-08 7.305289138564271e-12
19.500195001950022 4.010155462955463e-08 7.312792156455723e-12
19.52019520195202 4.014190862005683e-08 7.320295182733435e-12
19.54019540195402 4.0182260254740916e-08 7.327798217406059e-12
19.56019560195602 4.022260953134541e-08 7.335301260482247e-12
19.58019580195802 4.0262956447609274e-08 7.342804311970647e-12
19.600196001960022 4.030330100127195e-08 7.350307371879912e-12
19.62019620196202 4.0343643190073296e-08 7.35781044021869e-12
19.64019640196402 4.038398301175367e-08 7.365313516995634e-12
19.66019660196602 4.042432046405386e-08 7.372816602219395e-12
19.68019680196802 4.046465554471512e-08 7.380319695898625e-12
19.70019700197002 4.050498825147916e-08 7.387822798041975e-12
19.72019720197202 4.054531858208815e-08 7.395325908658094e-12
19.740197401974022 4.058564653428472e-08 7.402829027755638e-12
19.76019760197602 4.062597210581195e-08 7.41033215534326e-12
19.78019780197802 4.0666295294413386e-08 7.417835291429605e-12
19.80019800198002 4.070661609783305e-08 7.42533843602333e-12
19.82019820198202 4.074693451381539e-08 7.432841589133089e-12
19.840198401984022 4.0787250540105344e-08 7.440344750767532e-12
19.86019860198602 4.082756417444829e-08 7.447847920935312e-12
19.88019880198802 4.086787541459008e-08 7.455351099645082e-12
19.90019900199002 4.090818425827703e-08 7.462854286905494e-12
19.92019920199202 4.094849070325591e-08 7.470357482725204e-12
19.940199401994022 4.098879474727395e-08 7.477860687112863e-12
19.96019960199602 4.1029096388078866e-08 7.485363900077124e-12
19.980199801998022 4.10693956234188e-08 7.492867121626646e-12
20.00020000200002 4.1109692451042394e-08 7.500370351770073e-12
20.02020020200202 4.114998686869872e-08 7.507873590516065e-12
20.04020040200402 4.1190278874137356e-08 7.515376837873279e-12
20.06020060200602 4.12305684651083e-08 7.522880093850363e-12
20.080200802008022 4.127085563936206e-08 7.530383358455975e-12
20.10020100201002 4.1311140394649554e-08 7.53788663169877e-12
20.12020120201202 4.135142272872223e-08 7.5453899135874e-12
20.14020140201402 4.139170263933196e-08 7.552893204130524e-12
20.16020160201602 4.14319801242311e-08 7.560396503336792e-12
20.180201802018022 4.147225518117246e-08 7.567899811214863e-12
20.20020200202002 4.1512527807909336e-08 7.575403127773389e-12
20.220202202022023 4.155279800219547e-08 7.582906453021027e-12
20.24020240202402 4.15930657617851e-08 7.590409786966437e-12
20.26020260202602 4.163333108443289e-08 7.597913129618269e-12
20.280202802028022 4.1673593967894046e-08 7.605416480985183e-12
20.30020300203002 4.1713854409924154e-08 7.61291984107583e-12
20.320203202032022 4.175411240827935e-08 7.62042320989887e-12
20.34020340203402 4.1794367960716175e-08 7.627926587462959e-12
20.36020360203602 4.1834621064991705e-08 7.635429973776753e-12
20.38020380203802 4.187487171886343e-08 7.642933368848907e-12
20.40020400204002 4.1915119920089344e-08 7.650436772688084e-12
20.420204202042022 4.1955365666427895e-08 7.657940185302937e-12
20.44020440204402 4.199560895563803e-08 7.66544360670212e-12
20.460204602046023 4.203584978547916e-08 7.672947036894295e-12
20.48020480204802 4.207608815371112e-08 7.68045047588812e-12
20.50020500205002 4.2116324058094306e-08 7.687953923692247e-12
20.520205202052022 4.215655749638953e-08 7.695457380315342e-12
20.54020540205402 4.219678846635807e-08 7.702960845766056e-12
20.560205602056023 4.2237016965761736e-08 7.710464320053054e-12
20.58020580205802 4.2277242992362744e-08 7.717967803184985e-12
20.600206002060023 4.231746654392386e-08 7.725471295170516e-12
20.620206202062022 4.235768761820824e-08 7.7329747960183e-12
20.64020640206402 4.2397906212979576e-08 7.740478305736999e-12
20.660206602066022 4.243812232600204e-08 7.747981824335273e-12
20.68020680206802 4.2478335955040265e-08 7.755485351821779e-12
20.700207002070023 4.251854709785935e-08 7.762988888205174e-12
20.72020720207202 4.255875575222486e-08 7.770492433494122e-12
20.74020740207402 4.25989619159029e-08 7.77799598769728e-12
20.760207602076022 4.2639165586660014e-08 7.78549955082331e-12
20.78020780207802 4.26793667622632e-08 7.793003122880869e-12
20.800208002080023 4.2719565440479974e-08 7.800506703878619e-12
20.82020820208202 4.275976161907833e-08 7.80801029382522e-12
20.840208402084023 4.279995529582673e-08 7.815513892729332e-12
20.860208602086022 4.284014646849411e-08 7.823017500599613e-12
20.88020880208802 4.28803351348499e-08 7.830521117444731e-12
20.900209002090023 4.292052129266402e-08 7.838024743273339e-12
20.92020920209202 4.2960704939706843e-08 7.8455283780941e-12
20.940209402094023 4.3000886073749265e-08 7.853032021915681e-12
20.960209602096022 4.3041064692562614e-08 7.860535674746733e-12
20.98020980209802 4.308124079391875e-08 7.868039336595931e-12
21.000210002100022 4.312141437559e-08 7.875543007471924e-12
21.02021020210202 4.316158543534914e-08 7.883046687383378e-12
21.040210402104023 4.32017539709695e-08 7.89055037633896e-12
21.06021060210602 4.3241919980224823e-08 7.898054074347327e-12
21.080210802108024 4.328208346088941e-08 7.905557781417142e-12
21.100211002110022 4.332224441073795e-08 7.913061497557067e-12
21.12021120211202 4.3362402827545714e-08 7.920565222775764e-12
21.140211402114023 4.340255870908843e-08 7.9280689570819e-12
21.16021160211602 4.344271205314228e-08 7.935572700484137e-12
21.180211802118023 4.348286285748395e-08 7.943076452991136e-12
21.200212002120022 4.352301111989065e-08 7.95058021461156e-12
21.22021220212202 4.356315683814003e-08 7.958083985354072e-12
21.240212402124023 4.3603300010010255e-08 7.96558776522734e-12
21.26021260212602 4.3643440633279945e-08 7.973091554240025e-12
21.280212802128023 4.3683578705728264e-08 7.98059535240079e-12
21.300213002130022 4.3723714225134816e-08 7.9880991597183e-12
21.320213202132024 4.376384718927974e-08 7.99560297620122e-12
21.340213402134022 4.380397759594359e-08 8.003106801858214e-12
21.36021360213602 4.3844105442907495e-08 8.010610636697946e-12
21.380213802138023 4.388423072795306e-08 8.018114480729082e-12
21.40021400214002 4.392435344886231e-08 8.025618333960285e-12
21.420214202142024 4.396447360341785e-08 8.033122196400224e-12
21.440214402144022 4.4004591189402736e-08 8.04062606805756e-12
21.46021460214602 4.404470620460049e-08 8.04812994894096e-12
21.480214802148023 4.408481864679521e-08 8.05563383905909e-12
21.50021500215002 4.412492851377138e-08 8.063137738420615e-12
21.520215202152023 4.4165035803314076e-08 8.070641647034203e-12
21.540215402154022 4.420514051320879e-08 8.078145564908517e-12
21.560215602156024 4.424524264124157e-08 8.085649492052228e-12
21.580215802158023 4.4285342185198916e-08 8.093153428473994e-12
21.60021600216002 4.4325439142867835e-08 8.10065737418249e-12
21.620216202162023 4.4365533512035865e-08 8.108161329186381e-12
21.64021640216402 4.440562529049097e-08 8.115665293494333e-12
21.660216602166024 4.444571447602167e-08 8.12316926711501e-12
21.680216802168022 4.448580106641695e-08 8.130673250057086e-12
21.70021700217002 4.4525885059466316e-08 8.138177242329225e-12
21.720217202172023 4.456596645295975e-08 8.145681243940095e-12
21.74021740217402 4.460604524468773e-08 8.153185254898356e-12
21.760217602176024 4.4646121432441266e-08 8.160689275212691e-12
21.780217802178022 4.4686195014011824e-08 8.168193304891754e-12
21.800218002180024 4.472626598719139e-08 8.175697343944224e-12
21.820218202182023 4.476633434977245e-08 8.183201392378763e-12
21.84021840218402 4.480640009954799e-08 8.190705450204042e-12
21.860218602186023 4.484646323431151e-08 8.19820951742873e-12
21.880218802188022 4.488652375185696e-08 8.205713594061495e-12
21.900219002190024 4.492658164997885e-08 8.213217680111007e-12
21.920219202192023 4.496663692647215e-08 8.220721775585935e-12
21.940219402194025 4.500668957913238e-08 8.228225880494947e-12
21.960219602196023 4.504673960575548e-08 8.235729994846717e-12
21.98021980219802 4.5086787004137975e-08 8.24323411864991e-12
22.000220002200024 4.512683177207688e-08 8.250738251913198e-12
22.020220202202022 4.5166873907369644e-08 8.25824239464525e-12
22.040220402204024 4.52069134078143e-08 8.265746546854739e-12
22.060220602206023 4.5246950271209354e-08 8.273250708550332e-12
22.08022080220802 4.528698449535381e-08 8.2807548797407e-12
22.100221002210024 4.53270160780472e-08 8.288259060434518e-12
22.120221202212022 4.536704501708952e-08 8.295763250640453e-12
22.140221402214024 4.5407071310281314e-08 8.303267450367178e-12
22.160221602216023 4.54470949554236e-08 8.310771659623364e-12
22.180221802218025 4.5487115950317944e-08 8.318275878417683e-12
22.200222002220023 4.5527134292766355e-08 8.325780106758804e-12
22.220222202222022 4.556714998057141e-08 8.333284344655403e-12
22.240222402224024 4.560716301153616e-08 8.34078859211615e-12
22.260222602226023 4.564717338346418e-08 8.348292849149717e-12
22.280222802228025 4.5687181094159536e-08 8.355797115764778e-12
22.300223002230023 4.572718614142682e-08 8.36330139197e-12
22.32022320223202 4.576718852307111e-08 8.37080567777406e-12
22.340223402234024 4.5807188236898044e-08 8.378309973185635e-12
22.360223602236022 4.584718528071368e-08 8.385814278213393e-12
22.380223802238024 4.588717965232471e-08 8.393318592866004e-12
22.400224002240023 4.59271713495382e-08 8.40082291715215e-12
22.420224202242025 4.596716037016183e-08 8.408327251080499e-12
22.440224402244024 4.600714671200374e-08 8.415831594659725e-12
22.460224602246022 4.6047130372872616e-08 8.423335947898502e-12
22.480224802248024 4.608711135057762e-08 8.430840310805505e-12
22.500225002250023 4.6127089642928446e-08 8.43834468338941e-12
22.520225202252025 4.616706524773529e-08 8.445849065658888e-12
22.540225402254023 4.620703816280889e-08 8.453353457622616e-12
22.560225602256022 4.624700838596045e-08 8.460857859289267e-12
22.580225802258024 4.6286975915001734e-08 8.468362270667519e-12
22.600226002260023 4.6326940747744985e-08 8.475866691766039e-12
22.620226202262025 4.6366902882002996e-08 8.483371122593515e-12
22.640226402264023 4.6406862315589027e-08 8.490875563158612e-12
22.660226602266025 4.64468190463169e-08 8.498380013470016e-12
22.680226802268024 4.648677307200092e-08 8.50588447353639e-12
22.700227002270022 4.652672439045594e-08 8.513388943366417e-12
22.720227202272024 4.65666729994973e-08 8.520893422968772e-12
22.740227402274023 4.660661889694086e-08 8.528397912352136e-12
22.760227602276025 4.664656208060303e-08 8.535902411525179e-12
22.780227802278024 4.668650254830069e-08 8.543406920496582e-12
22.800228002280022 4.672644029785126e-08 8.550911439275017e-12
22.820228202282024 4.67663753270727e-08 8.558415967869168e-12
22.840228402284023 4.680630763378344e-08 8.565920506287707e-12
22.860228602286025 4.684623721580249e-08 8.573425054539314e-12
22.880228802288023 4.688616407094931e-08 8.580929612632665e-12
22.900229002290025 4.692608819704394e-08 8.58843418057644e-12
22.920229202292024 4.6966009591906906e-08 8.59593875837931e-12
22.940229402294023 4.7005928253359275e-08 8.603443346049964e-12
22.960229602296025 4.704584417922261e-08 8.610947943597074e-12
22.980229802298023 4.7085757367319015e-08 8.618452551029315e-12
23.000230002300025 4.7125667815471114e-08 8.625957168355375e-12
23.020230202302024 4.716557552150205e-08 8.633461795583925e-12
23.040230402304026 4.720548048323549e-08 8.640966432723649e-12
23.060230602306024 4.724538269849561e-08 8.648471079783223e-12
23.080230802308023 4.728528216510713e-08 8.655975736771326e-12
23.100231002310025 4.732517888089529e-08 8.663480403696641e-12
23.120231202312024 4.7365072843685834e-08 8.670985080567842e-12
23.140231402314026 4.740496405130506e-08 8.678489767393616e-12
23.160231602316024 4.7444852501579756e-08 8.685994464182641e-12
23.180231802318023 4.7484738192337274e-08 8.693499170943593e-12
23.200232002320025 4.752462112140546e-08 8.701003887685156e-12
23.220232202322023 4.7564501286612695e-08 8.708508614416008e-12
23.240232402324025 4.76043786857879e-08 8.716013351144838e-12
23.260232602326024 4.764425331676051e-08 8.723518097880316e-12
23.280232802328026 4.768412517736047e-08 8.731022854631128e-12
23.300233002330025 4.7723994265418286e-08 8.738527621405956e-12
23.320233202332023 4.776386057876496e-08 8.74603239821348e-12
23.340233402334025 4.7803724115232077e-08 8.753537185062387e-12
23.360233602336024 4.784358487265165e-08 8.761041981961349e-12
23.380233802338026 4.788344284885633e-08 8.768546788919057e-12
23.400234002340024 4.792329804167922e-08 8.776051605944189e-12
23.420234202342023 4.796315044895401e-08 8.783556433045427e-12
23.440234402344025 4.800300006851486e-08 8.791061270231456e-12
23.460234602346024 4.804284689819651e-08 8.798566117510957e-12
23.480234802348026 4.80826909358342e-08 8.806070974892611e-12
23.500235002350024 4.812253217926372e-08 8.813575842385109e-12
23.520235202352026 4.816237062632138e-08 8.821080719997129e-12
23.540235402354025 4.820220627484402e-08 8.828585607737352e-12
23.560235602356023 4.824203912266902e-08 8.836090505614463e-12
23.580235802358025 4.82818691676343e-08 8.843595413637151e-12
23.600236002360024 4.832169640757828e-08 8.851100331814092e-12
23.620236202362026 4.8361520840339957e-08 8.858605260153978e-12
23.640236402364025 4.8401342463758825e-08 8.866110198665484e-12
23.660236602366023 4.844116127567493e-08 8.873615147357307e-12
23.680236802368025 4.8480977273928846e-08 8.881120106238122e-12
23.700237002370024 4.85207904563617e-08 8.88862507531662e-12
23.720237202372026 4.856060082081512e-08 8.896130054601485e-12
23.740237402374024 4.860040836513128e-08 8.903635044101395e-12
23.760237602376026 4.864021308715291e-08 8.911140043825042e-12
23.780237802378025 4.868001498472327e-08 8.918645053781112e-12
23.800238002380024 4.8719814055686126e-08 8.926150073978291e-12
23.820238202382026 4.8759610297885827e-08 8.933655104425266e-12
23.840238402384024 4.879940370916721e-08 8.941160145130715e-12
23.860238602386026 4.8839194287375714e-08 8.948665196103337e-12
23.880238802388025 4.887898203035723e-08 8.956170257351808e-12
23.900239002390023 4.891876693595827e-08 8.963675328884822e-12
23.920239202392025 4.895854900202582e-08 8.971180410711062e-12
23.940239402394024 4.899832822640746e-08 8.978685502839215e-12
23.960239602396026 4.9038104606951264e-08 8.98619060527797e-12
23.980239802398025 4.907787814150587e-08 8.993695718036014e-12
24.000240002400027 4.911764882792045e-08 9.001200841122037e-12
24.020240202402025 4.915741666404472e-08 9.008705974544724e-12
24.040240402404024 4.919718164772892e-08 9.016211118312764e-12
24.060240602406026 4.9236943776823866e-08 9.023716272434844e-12
24.080240802408024 4.927670304918087e-08 9.031221436919656e-12
24.100241002410026 4.931645946265183e-08 9.038726611775886e-12
24.120241202412025 4.9356213015089145e-08 9.04623179701222e-12
24.140241402414023 4.939596370434578e-08 9.05373699263735e-12
24.160241602416026 4.9435711528275256e-08 9.061242198659968e-12
24.180241802418024 4.947545648473161e-08 9.068747415088761e-12
24.200242002420026 4.951519857156943e-08 9.076252641932418e-12
24.220242202422025 4.955493778664385e-08 9.08375787919963e-12
24.240242402424027 4.959467412781056e-08 9.091263126899086e-12
24.260242602426025 4.963440759292577e-08 9.098768385039475e-12
24.280242802428024 4.9674138179846254e-08 9.106273653629485e-12
24.300243002430026 4.971386588642934e-08 9.113778932677817e-12
24.320243202432025 4.9753590710532865e-08 9.12128422219315e-12
24.340243402434027 4.9793312650015256e-08 9.128789522184187e-12
24.360243602436025 4.9833031702735445e-08 9.136294832659605e-12
24.380243802438027 4.987274786655295e-08 9.143800153628106e-12
24.400244002440026 4.9912461139327796e-08 9.151305485098375e-12
24.420244202442024 4.9952171518920595e-08 9.158810827079107e-12
24.440244402444026 4.999187900319249e-08 9.166316179578992e-12
24.460244602446025 5.0031583590005144e-08 9.173821542606727e-12
24.480244802448027 5.0071285277220834e-08 9.181326916170998e-12
24.500245002450026 5.011098406270232e-08 9.1888323002805e-12
24.520245202452024 5.015067994431293e-08 9.196337694943927e-12
24.540245402454026 5.0190372919916586e-08 9.203843100169968e-12
24.560245602456025 5.023006298737769e-08 9.211348515967317e-12
24.580245802458027 5.026975014456125e-08 9.218853942344674e-12
24.600246002460025 5.030943438933279e-08 9.226359379310722e-12
24.620246202462027 5.03491157195584e-08 9.23386482687416e-12
24.640246402464026 5.038879413310471e-08 9.24137028504368e-12
24.660246602466025 5.042846962783893e-08 9.248875753827981e-12
24.680246802468027 5.046814220162879e-08 9.256381233235752e-12
24.700247002470025 5.050781185234261e-08 9.263886723275686e-12
24.720247202472027 5.05474785778492e-08 9.27139222395648e-12
24.740247402474026 5.0587142376017983e-08 9.278897735286831e-12
24.760247602476024 5.0626803244718903e-08 9.286403257275429e-12
24.780247802478026 5.066646118182248e-08 9.293908789930973e-12
24.800248002480025 5.070611618519976e-08 9.301414333262154e-12
24.820248202482027 5.07457682527224e-08 9.308919887277674e-12
24.840248402484026 5.0785417382262507e-08 9.316425451986223e-12
24.860248602486028 5.0825063571692874e-08 9.323931027396502e-12
24.880248802488026 5.086470681888675e-08 9.331436613517198e-12
24.900249002490025 5.090434712171797e-08 9.338942210357014e-12
24.920249202492027 5.0943984478060946e-08 9.346447817924652e-12
24.940249402494025 5.098361888579062e-08 9.353953436228796e-12
24.960249602496027 5.102325034278251e-08 9.361459065278153e-12
24.980249802498026 5.1062878846912675e-08 9.368964705081413e-12
25.000250002500024 5.1102504396057715e-08 9.376470355647276e-12
25.020250202502027 5.1142126988094866e-08 9.38397601698444e-12
25.040250402504025 5.1181746620901825e-08 9.391481689101601e-12
25.060250602506027 5.122136329235691e-08 9.39898737200746e-12
25.080250802508026 5.1260977000338966e-08 9.406493065710712e-12
25.100251002510028 5.130058774272744e-08 9.413998770220056e-12
25.120251202512026 5.134019551740226e-08 9.421504485544186e-12
25.140251402514025 5.1379800322244013e-08 9.42901021169181e-12
25.160251602516027 5.141940215513376e-08 9.436515948671618e-12
25.180251802518026 5.145900101395319e-08 9.444021696492315e-12
25.200252002520028 5.14985968965845e-08 9.451527455162597e-12
25.220252202522026 5.153818980091048e-08 9.459033224691162e-12
25.240252402524025 5.157777972481447e-08 9.466539005086714e-12
25.260252602526027 5.161736666618039e-08 9.474044796357952e-12
25.280252802528025 5.165695062289269e-08 9.481550598513567e-12
25.300253002530027 5.1696531592836417e-08 9.489056411562273e-12
25.320253202532026 5.173610957389714e-08 9.496562235512758e-12
25.340253402534028 5.177568456396105e-08 9.504068070373734e-12
25.360253602536027 5.181525656091485e-08 9.511573916153888e-12
25.380253802538025 5.185482556264582e-08 9.519079772861933e-12
25.400254002540027 5.1894391567041836e-08 9.526585640506568e-12
25.420254202542026 5.193395457199129e-08 9.534091519096487e-12
25.440254402544028 5.197351457538317e-08 9.541597408640396e-12
25.460254602546026 5.201307157510702e-08 9.549103309147002e-12
25.480254802548025 5.205262556905296e-08 9.556609220624997e-12
25.500255002550027 5.2092176555111675e-08 9.56411514308309e-12
25.520255202552026 5.213172453117439e-08 9.571621076529977e-12
25.540255402554028 5.2171269495132945e-08 9.579127020974369e-12
25.560255602556026 5.2210811444879696e-08 9.586632976424964e-12
25.580255802558028 5.2250350378307606e-08 9.594138942890464e-12
25.600256002560027 5.228988629331018e-08 9.601644920379576e-12
25.620256202562025 5.232941918778151e-08 9.609150908900994e-12
25.640256402564027 5.2368949059616254e-08 9.616656908463435e-12
25.660256602566026 5.2408475906709626e-08 9.624162919075592e-12
25.680256802568028 5.2447999726957435e-08 9.631668940746174e-12
25.700257002570027 5.248752051825601e-08 9.639174973483883e-12
25.72025720257203 5.252703827850231e-08 9.64668101729742e-12
25.740257402574027 5.2566553005593835e-08 9.654187072195497e-12
25.760257602576026 5.2606064697428647e-08 9.661693138186813e-12
25.780257802578028 5.2645573351905397e-08 9.669199215280075e-12
25.800258002580026 5.2685078966923304e-08 9.676705303483983e-12
25.82025820258203 5.272458154038216e-08 9.684211402807254e-12
25.840258402584027 5.27640810701823e-08 9.691717513258581e-12
25.860258602586025 5.280357755422468e-08 9.699223634846675e-12
25.880258802588028 5.284307099041081e-08 9.706729767580244e-12
25.900259002590026 5.288256137664274e-08 9.71423591146799e-12
25.920259202592028 5.2922048710823165e-08 9.721742066518624e-12
25.940259402594027 5.296153299085527e-08 9.729248232740845e-12
25.96025960259603 5.3001014214642884e-08 9.736754410143366e-12
25.980259802598027 5.304049238009037e-08 9.744260598734893e-12
26.000260002600026 5.307996748510266e-08 9.751766798524128e-12
26.020260202602028 5.3119439527585316e-08 9.759273009519787e-12
26.040260402604027 5.31589085054444e-08 9.766779231730567e-12
26.06026060260603 5.319837441658663e-08 9.774285465165186e-12
26.080260802608027 5.323783725891922e-08 9.781791709832342e-12
26.100261002610026 5.327729703035002e-08 9.78929796574075e-12
26.120261202612028 5.331675372878744e-08 9.796804232899118e-12
26.140261402614026 5.335620735214045e-08 9.80431051131615e-12
26.16026160261603 5.339565789831862e-08 9.81181680100056e-12
26.180261802618027 5.3435105365232076e-08 9.819323101961051e-12
26.20026200262003 5.347454975079157e-08 9.82682941420634e-12
26.220262202622028 5.351399105290835e-08 9.834335737745126e-12
26.240262402624026 5.355342926949433e-08 9.841842072586127e-12
26.260262602626028 5.359286439846195e-08 9.849348418738047e-12
26.280262802628027 5.3632296437724236e-08 9.856854776209596e-12
26.30026300263003 5.367172538519481e-08 9.864361145009494e-12
26.320263202632027 5.371115123878786e-08 9.871867525146439e-12
26.340263402634026 5.3750573996418175e-08 9.879373916629144e-12
26.360263602636028 5.3789993656001105e-08 9.886880319466325e-12
26.380263802638027 5.3829410215452574e-08 9.894386733666689e-12
26.40026400264003 5.3868823672689126e-08 9.901893159238948e-12
26.420264202642027 5.3908234025627826e-08 9.909399596191811e-12
26.44026440264403 5.3947641272186403e-08 9.916906044533994e-12
26.460264602646028 5.3987045410283076e-08 9.924412504274205e-12
26.480264802648026 5.4026446437836724e-08 9.931918975421158e-12
26.50026500265003 5.406584435276677e-08 9.939425457983564e-12
26.520265202652027 5.410523915299323e-08 9.946931951970132e-12
26.54026540265403 5.4144630836436705e-08 9.954438457389584e-12
26.560265602656028 5.4184019401018365e-08 9.96194497425062e-12
26.580265802658026 5.4223404844659996e-08 9.969451502561965e-12
26.600266002660028 5.426278716528396e-08 9.976958042332326e-12
26.620266202662027 5.4302166360813164e-08 9.984464593570413e-12
26.64026640266403 5.434154242917116e-08 9.991971156284947e-12
26.660266602666027 5.4380915368282036e-08 9.999477730484636e-12
26.68026680266803 5.4420285176070524e-08 1.0006984316178199e-11
26.700267002670028 5.445965185046186e-08 1.0014490913374346e-11
26.720267202672026 5.4499015389381944e-08 1.0021997522081793e-11
26.74026740267403 5.4538375790757235e-08 1.002950414230925e-11
26.760267602676027 5.457773305251477e-08 1.0037010774065442e-11
26.78026780267803 5.461708717258217e-08 1.0044517417359077e-11
26.800268002680024 5.465643814888768e-08 1.0052024072198869e-11
26.820268202682026 5.4695785979360103e-08 1.0059530738593537e-11
26.840268402684025 5.4735130661928834e-08 1.0067037416551795e-11
26.860268602686027 5.477447219452386e-08 1.0074544106082359e-11
26.880268802688025 5.481381057507575e-08 1.0082050807193945e-11
26.900269002690028 5.4853145801515704e-08 1.0089557519895271e-11
26.920269202692026 5.4892477871775444e-08 1.0097064244195051e-11
26.940269402694028 5.493180678378733e-08 1.0104570980101999e-11
26.960269602696027 5.497113253548431e-08 1.0112077727624837e-11
26.98026980269803 5.5010455124799906e-08 1.0119584486772282e-11
27.000270002700027 5.504977454966824e-08 1.0127091257553047e-11
27.02027020270203 5.508909080802403e-08 1.0134598039975853e-11
27.040270402704028 5.512840389780259e-08 1.0142104834049418e-11
27.06027060270603 5.51677138169398e-08 1.0149611639782454e-11
27.08027080270803 5.520702056337217e-08 1.0157118457183688e-11
27.10027100271003 5.5246324135036766e-08 1.0164625286261834e-11
27.12027120271203 5.528562452987128e-08 1.0172132127025606e-11
27.14027140271403 5.5324921745813984e-08 1.0179638979483729e-11
27.16027160271603 5.5364215780803737e-08 1.0187145843644921e-11
27.180271802718032 5.540350663278001e-08 1.0194652719517903e-11
27.200272002720023 5.544279429968285e-08 1.0202159607111388e-11
27.220272202722033 5.548207877945293e-08 1.0209666506434098e-11
27.240272402724024 5.552136007003145e-08 1.0217173417494755e-11
27.26027260272603 5.55606381693603e-08 1.0224680340302078e-11
27.280272802728025 5.559991307538189e-08 1.0232187274864787e-11
27.30027300273003 5.563918478603929e-08 1.0239694221191606e-11
27.320273202732025 5.567845329927606e-08 1.0247201179291246e-11
27.340273402734027 5.5717718613036495e-08 1.0254708149172437e-11
27.360273602736026 5.575698072526541e-08 1.0262215130843894e-11
27.380273802738028 5.5796239633908214e-08 1.0269722124314344e-11
27.400274002740026 5.5835495336910934e-08 1.0277229129592505e-11
27.42027420274203 5.5874747832220185e-08 1.02847361466871e-11
27.440274402744027 5.5913997117783196e-08 1.0292243175606852e-11
27.46027460274603 5.5953243191547785e-08 1.029975021636048e-11
27.480274802748028 5.599248605146235e-08 1.0307257268956703e-11
27.50027500275003 5.6031725695475946e-08 1.0314764333404253e-11
27.52027520275203 5.607096212153815e-08 1.0322271409711844e-11
27.54027540275403 5.6110195327599214e-08 1.0329778497888204e-11
27.56027560275603 5.6149425311609924e-08 1.0337285597942059e-11
27.58027580275803 5.618865207152172e-08 1.0344792709882122e-11
27.60027600276003 5.6227875605286616e-08 1.0352299833717125e-11
27.62027620276203 5.626709591085724e-08 1.0359806969455794e-11
27.64027640276403 5.63063129861868e-08 1.0367314117106844e-11
27.660276602766032 5.6345526829229143e-08 1.0374821276679006e-11
27.680276802768024 5.638473743793867e-08 1.0382328448181003e-11
27.700277002770033 5.642394481027045e-08 1.0389835631621557e-11
27.720277202772024 5.646314894418009e-08 1.0397342827009394e-11
27.740277402774034 5.650234983762385e-08 1.040485003435324e-11
27.760277602776025 5.654154748855853e-08 1.0412357253661822e-11
27.780277802778034 5.658074189494163e-08 1.0419864484943863e-11
27.800278002780026 5.6619933054731155e-08 1.0427371728208088e-11
27.820278202782028 5.6659120965885795e-08 1.0434878983463227e-11
27.840278402784026 5.6698305626364795e-08 1.0442386250718003e-11
27.86027860278603 5.6737487034128036e-08 1.044989352998114e-11
27.880278802788027 5.677666518713596e-08 1.0457400821261371e-11
27.90027900279003 5.681584008334967e-08 1.0464908124567419e-11
27.920279202792027 5.685501172073085e-08 1.047241543990801e-11
27.94027940279403 5.6894180097241775e-08 1.0479922767291873e-11
27.960279602796028 5.693334521084535e-08 1.0487430106727732e-11
27.98027980279803 5.6972507059505085e-08 1.0494937458224323e-11
28.00028000280003 5.7011665641185105e-08 1.0502444821790366e-11
28.02028020280203 5.7050820953850096e-08 1.0509952197434589e-11
28.04028040280403 5.708997299546542e-08 1.0517459585165727e-11
28.06028060280603 5.712912176399701e-08 1.0524966984992502e-11
28.08028080280803 5.7168267257411395e-08 1.0532474396923644e-11
28.100281002810032 5.7207409473675745e-08 1.0539981820967889e-11
28.12028120281203 5.724654841075783e-08 1.0547489257133954e-11
28.140281402814033 5.728568406662602e-08 1.0554996705430577e-11
28.160281602816024 5.732481643924928e-08 1.056250416586648e-11
28.180281802818033 5.736394552659726e-08 1.057001163845041e-11
28.200282002820025 5.74030713266401e-08 1.0577519123191075e-11
28.220282202822034 5.7442193837348685e-08 1.0585026620097221e-11
28.240282402824025 5.7481313056694384e-08 1.059253412917757e-11
28.260282602826035 5.752042898264929e-08 1.0600041650440856e-11
28.280282802828026 5.755954161318601e-08 1.0607549183895811e-11
28.300283002830028 5.759865094627784e-08 1.061505672955116e-11
28.320283202832027 5.7637756979898646e-08 1.0622564287415644e-11
28.34028340283403 5.767685971202293e-08 1.0630071857497988e-11
28.360283602836027 5.771595914062579e-08 1.0637579439806926e-11
28.38028380283803 5.775505526368295e-08 1.064508703435119e-11
28.400284002840028 5.7794148079170736e-08 1.065259464113951e-11
28.42028420284203 5.783323758506609e-08 1.0660102260180622e-11
28.44028440284403 5.787232377934658e-08 1.0667609891483253e-11
28.46028460284603 5.791140665999039e-08 1.0675117535056143e-11
28.48028480284803 5.79504862249763e-08 1.0682625190908022e-11
28.50028500285003 5.798956247228371e-08 1.0690132859047619e-11
28.52028520285203 5.802863539989267e-08 1.0697640539483674e-11
28.540285402854032 5.8067705005783795e-08 1.0705148232224921e-11
28.56028560285603 5.810677128793833e-08 1.071265593728009e-11
28.580285802858032 5.814583424433818e-08 1.0720163654657914e-11
28.60028600286003 5.818489387296581e-08 1.0727671384367133e-11
28.620286202862033 5.822395017180433e-08 1.0735179126416476e-11
28.64028640286403 5.826300313883746e-08 1.0742686880814681e-11
28.660286602866034 5.830205277204956e-08 1.0750194647570486e-11
28.680286802868025 5.834109906942556e-08 1.075770242669262e-11
28.700287002870034 5.838014202895109e-08 1.0765210218189821e-11
28.720287202872026 5.8419181648612286e-08 1.0772718022070826e-11
28.740287402874035 5.845821792639601e-08 1.0780225838344372e-11
28.760287602876026 5.849725086028966e-08 1.0787733667019189e-11
28.78028780287803 5.853628044828132e-08 1.0795241508104023e-11
28.800288002880027 5.8575306688359667e-08 1.0802749361607604e-11
28.82028820288203 5.861432957851398e-08 1.0810257227538669e-11
28.840288402884028 5.86533491167342e-08 1.0817765105905957e-11
28.86028860288603 5.869236530101084e-08 1.0825272996718207e-11
28.88028880288803 5.873137812933507e-08 1.0832780899984153e-11
28.90028900289003 5.8770387599698675e-08 1.0840288815712533e-11
28.92028920289203 5.880939371009406e-08 1.0847796743912088e-11
28.94028940289403 5.884839645851424e-08 1.0855304684591553e-11
28.96028960289603 5.888739584295287e-08 1.0862812637759667e-11
28.98028980289803 5.892639186140422e-08 1.0870320603425172e-11
29.00029000290003 5.896538451186319e-08 1.0877828581596801e-11
29.020290202902032 5.900437379232528e-08 1.0885336572283299e-11
29.04029040290403 5.904335970078665e-08 1.08928445754934e-11
29.060290602906033 5.908234223524405e-08 1.090035259123585e-11
29.08029080290803 5.912132139369489e-08 1.0907860619519385e-11
29.100291002910033 5.9160297174137156e-08 1.091536866035274e-11
29.120291202912032 5.919926957456952e-08 1.0922876713744665e-11
29.140291402914034 5.9238238592991223e-08 1.0930384779703896e-11
29.16029160291603 5.927720422740215e-08 1.0937892858239168e-11
29.180291802918035 5.931616647580286e-08 1.0945400949359233e-11
29.20029200292003 5.935512533619444e-08 1.0952909053072823e-11
29.220292202922035 5.939408080657871e-08 1.0960417169388686e-11
29.240292402924027 5.943303288495801e-08 1.0967925298315558e-11
29.26029260292603 5.9471981569335414e-08 1.0975433439862184e-11
29.280292802928027 5.951092685771455e-08 1.0982941594037305e-11
29.30029300293003 5.9549868748099696e-08 1.0990449760849663e-11
29.320293202932028 5.9588807238495765e-08 1.0997957940308004e-11
29.34029340293403 5.962774232690829e-08 1.1005466132421062e-11
29.36029360293603 5.966667401134342e-08 1.1012974337197592e-11
29.38029380293803 5.970560228980796e-08 1.1020482554646327e-11
29.40029400294003 5.974452716030932e-08 1.1027990784776014e-11
29.42029420294203 5.978344862085559e-08 1.1035499027595399e-11
29.44029440294403 5.982236666945538e-08 1.1043007283113222e-11
29.460294602946032 5.986128130411807e-08 1.105051555133823e-11
29.48029480294803 5.990019252285357e-08 1.1058023832279164e-11
29.500295002950033 5.993910032367244e-08 1.1065532125944773e-11
29.52029520295203 5.99780047045859e-08 1.1073040432343798e-11
29.540295402954033 6.001690566360579e-08 1.1080548751484985e-11
29.56029560295603 6.005580319874456e-08 1.1088057083377079e-11
29.580295802958034 6.009469730801531e-08 1.1095565428028826e-11
29.600296002960032 6.013358798943177e-08 1.1103073785448973e-11
29.620296202962034 6.01724752410083e-08 1.1110582155646265e-11
29.64029640296403 6.021135906075991e-08 1.1118090538629443e-11
29.660296602966035 6.025023944670222e-08 1.1125598934407263e-11
29.68029680296803 6.028911639685148e-08 1.1133107342988465e-11
29.700297002970036 6.032798990922462e-08 1.11406157643818e-11
29.72029720297203 6.036685998183912e-08 1.1148124198596009e-11
29.740297402974036 6.040572661271318e-08 1.1155632645639848e-11
29.76029760297603 6.044458979986557e-08 1.116314110552205e-11
29.78029780297803 6.048344954131575e-08 1.1170649578251378e-11
29.80029800298003 6.052230583508377e-08 1.1178158063836572e-11
29.82029820298203 6.056115867919035e-08 1.1185666562286383e-11
29.84029840298403 6.06000080716568e-08 1.119317507360956e-11
29.86029860298603 6.063885401050515e-08 1.1200683597814852e-11
29.88029880298803 6.067769649375794e-08 1.1208192134911e-11
29.90029900299003 6.071653551943848e-08 1.1215700684906764e-11
29.92029920299203 6.075537108557062e-08 1.1223209247810888e-11
29.940299402994032 6.07942031901789e-08 1.123071782363212e-11
29.96029960299603 6.083303183128845e-08 1.1238226412379214e-11
29.980299802998033 6.08718570069251e-08 1.1245735014060917e-11
30.00030000300003 6.091067871511529e-08 1.1253243628685982e-11
30.020300203002027 6.094949695388606e-08 1.1260752256263154e-11
30.040300403004032 6.098831172126516e-08 1.1268260896801192e-11
30.060300603006027 6.10271230152809e-08 1.1275769550308837e-11
30.080300803008033 6.106593083396234e-08 1.1283278216794852e-11
30.100301003010035 6.110473517533904e-08 1.1290786896267982e-11
30.12030120301203 6.114353603744128e-08 1.129829558873697e-11
30.140301403014035 6.118233341830001e-08 1.1305804294210588e-11
30.16030160301603 6.122112731594674e-08 1.1313313012697569e-11
30.180301803018036 6.125991772841372e-08 1.1320821744206678e-11
30.20030200302003 6.129870465373371e-08 1.1328330488746659e-11
30.220302203022037 6.133748808994025e-08 1.1335839246326271e-11
30.24030240302403 6.137626803506739e-08 1.1343348016954262e-11
30.26030260302603 6.141504448714993e-08 1.1350856800639393e-11
30.280302803028032 6.145381744422327e-08 1.135836559739041e-11
30.30030300303003 6.149258690432344e-08 1.136587440721607e-11
30.320303203032033 6.153135286548712e-08 1.1373383230125125e-11
30.34030340303403 6.157011532575166e-08 1.138089206612633e-11
30.36030360303603 6.160887428315501e-08 1.1388400915228443e-11
30.380303803038032 6.164762973573581e-08 1.1395909777440214e-11
30.40030400304003 6.168638168153329e-08 1.1403418652770399e-11
30.420304203042033 6.172513011858737e-08 1.1410927541227756e-11
30.44030440304403 6.176387504493858e-08 1.1418436442821037e-11
30.460304603046033 6.180261645862814e-08 1.1425945357558998e-11
30.480304803048032 6.184135435769788e-08 1.1433454285450399e-11
30.500305003050027 6.188008874019025e-08 1.1440963226503988e-11
30.520305203052033 6.191881960414843e-08 1.1448472180728532e-11
30.540305403054028 6.195754694761615e-08 1.1455981148132777e-11
30.560305603056033 6.199627076863787e-08 1.146349012872549e-11
30.580305803058028 6.203499106525861e-08 1.1470999122515415e-11
30.60030600306003 6.207370783552414e-08 1.1478508129511323e-11
30.62030620306203 6.211242107748078e-08 1.1486017149721964e-11
30.64030640306403 6.215113078917555e-08 1.1493526183156094e-11
30.660306603066037 6.218983696865611e-08 1.1501035229822485e-11
30.68030680306803 6.222853961397074e-08 1.1508544289729873e-11
30.700307003070037 6.226723872316843e-08 1.1516053362887037e-11
30.720307203072032 6.230593429429875e-08 1.1523562449302717e-11
30.74030740307403 6.234462632541197e-08 1.1531071548985688e-11
30.760307603076033 6.238331481455897e-08 1.1538580661944702e-11
30.78030780307803 6.242199975979132e-08 1.1546089788188518e-11
30.800308003080033 6.246068115916118e-08 1.1553598927725903e-11
30.820308203082032 6.249935901072144e-08 1.1561108080565605e-11
30.840308403084034 6.253803331252557e-08 1.1568617246716394e-11
30.860308603086033 6.257670406262773e-08 1.1576126426187023e-11
30.880308803088035 6.261537125908271e-08 1.158363561898626e-11
30.900309003090033 6.265403489994597e-08 1.1591144825122859e-11
30.920309203092035 6.26926949832736e-08 1.1598654044605586e-11
30.940309403094034 6.273135150712235e-08 1.1606163277443201e-11
30.960309603096032 6.277000446954966e-08 1.1613672523644465e-11
30.980309803098027 6.280865386861352e-08 1.1621181783218132e-11
31.000310003100033 6.28472997023727e-08 1.1628691056172982e-11
31.020310203102028 6.288594196888652e-08 1.1636200342517764e-11
31.040310403104034 6.292458066621503e-08 1.1643709642261244e-11
31.06031060310603 6.296321579241888e-08 1.165121895541218e-11
31.080310803108034 6.300184734555938e-08 1.1658728281979346e-11
31.10031100311003 6.304047532369851e-08 1.1666237621971493e-11
31.12031120311203 6.307909972489893e-08 1.1673746975397396e-11
31.14031140311403 6.311772054722389e-08 1.168125634226581e-11
31.160311603116032 6.315633778873733e-08 1.1688765722585501e-11
31.18031180311803 6.319495144750386e-08 1.169627511636524e-11
31.200312003120033 6.323356152158872e-08 1.1703784523613781e-11
31.22031220312203 6.327216800905781e-08 1.1711293944339895e-11
31.240312403124033 6.33107709079777e-08 1.1718803378552344e-11
31.26031260312603 6.334937021641561e-08 1.1726312826259896e-11
31.280312803128034 6.338796593243939e-08 1.173382228747131e-11
31.300313003130032 6.342655805411757e-08 1.1741331762195366e-11
31.320313203132034 6.346514657951936e-08 1.1748841250440814e-11
31.340313403134033 6.350373150671459e-08 1.1756350752216429e-11
31.360313603136035 6.354231283377375e-08 1.1763860267530974e-11
31.380313803138034 6.358089055876802e-08 1.1771369796393215e-11
31.400314003140036 6.36194646797692e-08 1.1778879338811921e-11
31.420314203142034 6.365803519484977e-08 1.1786388894795861e-11
31.440314403144036 6.369660210208285e-08 1.1793898464353799e-11
31.460314603146028 6.373516539954225e-08 1.1801408047494503e-11
31.480314803148037 6.377372508530243e-08 1.1808917644226747e-11
31.50031500315003 6.381228115743847e-08 1.1816427254559287e-11
31.520315203152034 6.385083361402616e-08 1.1823936878500903e-11
31.54031540315403 6.388938245314191e-08 1.1831446516060352e-11
31.560315603156035 6.392792767286284e-08 1.1838956167246417e-11
31.58031580315803 6.396646927126667e-08 1.1846465832067855e-11
31.60031600316003 6.400500724643183e-08 1.185397551053344e-11
31.62031620316203 6.404354159643738e-08 1.1861485202651944e-11
31.640316403164032 6.408207231936308e-08 1.1868994908432129e-11
31.66031660316603 6.41205994132893e-08 1.1876504627882772e-11
31.680316803168033 6.415912287629708e-08 1.1884014361012646e-11
31.70031700317003 6.419764270646819e-08 1.1891524107830516e-11
31.720317203172034 6.423615890188497e-08 1.189903386834515e-11
31.740317403174032 6.427467146063049e-08 1.1906543642565329e-11
31.760317603176034 6.431318038078843e-08 1.1914053430499811e-11
31.780317803178033 6.435168566044318e-08 1.1921563232157377e-11
31.800318003180035 6.439018729767976e-08 1.19290730475468e-11
31.820318203182033 6.442868529058389e-08 1.1936582876676843e-11
31.840318403184035 6.44671796372419e-08 1.1944092719556288e-11
31.860318603186034 6.450567033574085e-08 1.1951602576193898e-11
31.880318803188036 6.454415738416839e-08 1.1959112446598457e-11
31.900319003190035 6.45826407806129e-08 1.1966622330778728e-11
31.920319203192037 6.462112052316342e-08 1.197413222874349e-11
31.940319403194028 6.465959660990957e-08 1.1981642140501516e-11
31.960319603196037 6.46980690389418e-08 1.1989152066061576e-11
31.98031980319803 6.473653780835102e-08 1.1996662005432443e-11
32.00032000320003 6.477500291622896e-08 1.20041719586229e-11
32.02032020320203 6.481346436066801e-08 1.2011681925641718e-11
32.040320403204035 6.485192213976115e-08 1.2019191906497667e-11
32.06032060320604 6.489037625160204e-08 1.2026701901199524e-11
32.08032080320803 6.492882669428504e-08 1.2034211909756065e-11
32.100321003210034 6.496727346590519e-08 1.2041721932176062e-11
32.120321203212036 6.500571656455819e-08 1.20492319684683e-11
32.14032140321403 6.504415598834033e-08 1.2056742018641547e-11
32.16032160321603 6.508259173534869e-08 1.2064252082704581e-11
32.180321803218035 6.512102380368095e-08 1.2071762160666178e-11
32.20032200322003 6.515945219143546e-08 1.207927225253512e-11
32.22032220322203 6.519787689671123e-08 1.2086782358320176e-11
32.240322403224035 6.523629791760799e-08 1.2094292478030128e-11
32.26032260322604 6.527471525222609e-08 1.210180261167375e-11
32.28032280322803 6.531312889866658e-08 1.2109312759259826e-11
32.300323003230034 6.535153885503114e-08 1.2116822920797124e-11
32.320323203232036 6.538994511942219e-08 1.2124333096294432e-11
32.34032340323403 6.542834768994274e-08 1.2131843285760522e-11
32.36032360323603 6.546674656469654e-08 1.2139353489204178e-11
32.380323803238035 6.550514174178796e-08 1.2146863706634175e-11
32.40032400324004 6.554353321932206e-08 1.2154373938059298e-11
32.42032420324203 6.558192099540457e-08 1.2161884183488314e-11
32.440324403244034 6.562030506814194e-08 1.2169394442930012e-11
32.460324603246036 6.565868543564121e-08 1.2176904716393174e-11
32.48032480324803 6.569706209601011e-08 1.2184415003886575e-11
32.50032500325003 6.573543504735711e-08 1.2191925305419e-11
32.520325203252035 6.57738042877913e-08 1.2199435620999223e-11
32.54032540325404 6.581216981542243e-08 1.2206945950636033e-11
32.56032560325603 6.585053162836093e-08 1.22144562943382e-11
32.580325803258035 6.588888972471794e-08 1.2221966652114518e-11
32.60032600326004 6.592724410260527e-08 1.2229477023973762e-11
32.62032620326203 6.596559476013535e-08 1.2236987409924715e-11
32.640326403264034 6.600394169542135e-08 1.224449780997616e-11
32.660326603266036 6.604228490657706e-08 1.225200822413688e-11
32.68032680326803 6.608062439171698e-08 1.2259518652415655e-11
32.70032700327003 6.611896014895629e-08 1.226702909482127e-11
32.720327203272035 6.61572921764108e-08 1.2274539551362507e-11
32.74032740327404 6.619562047219706e-08 1.2282050022048151e-11
32.76032760327603 6.623394503443224e-08 1.2289560506886985e-11
32.780327803278034 6.627226586123423e-08 1.2297071005887794e-11
32.800328003280036 6.631058295072156e-08 1.2304581519059361e-11
32.82032820328203 6.634889630101346e-08 1.231209204641047e-11
32.84032840328403 6.638720591022984e-08 1.2319602587949905e-11
32.860328603286035 6.642551177649126e-08 1.2327113143686457e-11
32.88032880328804 6.6463813897919e-08 1.2334623713628907e-11
32.90032900329003 6.650211227263495e-08 1.2342134297786034e-11
32.920329203292034 6.654040689876178e-08 1.2349644896166638e-11
32.94032940329404 6.657869777442276e-08 1.2357155508779494e-11
32.96032960329603 6.661698489774182e-08 1.2364666135633388e-11
32.980329803298034 6.665526826684365e-08 1.2372176776737114e-11
33.000330003300036 6.669354787985361e-08 1.2379687432099455e-11
33.02033020330204 6.673182373489762e-08 1.2387198101729197e-11
33.04033040330403 6.677009583010244e-08 1.2394708785635126e-11
33.060330603306035 6.680836416359538e-08 1.2402219483826035e-11
33.08033080330804 6.684662873350454e-08 1.240973019631071e-11
33.10033100331003 6.688488953795863e-08 1.241724092309793e-11
33.120331203312034 6.692314657508706e-08 1.2424751664196496e-11
33.140331403314036 6.69613998430199e-08 1.243226241961519e-11
33.16033160331603 6.699964933988795e-08 1.2439773189362806e-11
33.18033180331803 6.703789506382265e-08 1.2447283973448125e-11
33.200332003320035 6.707613701295613e-08 1.2454794771879945e-11
33.22033220332204 6.711437518542121e-08 1.2462305584667048e-11
33.24033240332403 6.71526095793514e-08 1.2469816411818227e-11
33.260332603326034 6.719084019288087e-08 1.2477327253342277e-11
33.28033280332804 6.722906702414449e-08 1.2484838109247979e-11
33.30033300333003 6.726729007127778e-08 1.2492348979544131e-11
33.320333203332034 6.730550933241703e-08 1.2499859864239524e-11
33.340333403334036 6.73437248056991e-08 1.2507370763342943e-11
33.36033360333604 6.738193648926162e-08 1.2514881676863181e-11
33.38033380333803 6.742014438124284e-08 1.2522392604809032e-11
33.400334003340035 6.745834847978179e-08 1.252990354718929e-11
33.42033420334204 6.749654878301805e-08 1.2537414504012745e-11
33.44033440334403 6.753474528909198e-08 1.2544925475288184e-11
33.460334603346034 6.75729379961446e-08 1.2552436461024407e-11
33.480334803348036 6.761112690231768e-08 1.2559947461230206e-11
33.50033500335004 6.76493120057535e-08 1.2567458475914374e-11
33.52033520335203 6.76874933045952e-08 1.2574969505085701e-11
33.540335403354035 6.772567079698655e-08 1.2582480548752982e-11
33.56033560335604 6.776384448107199e-08 1.2589991606925016e-11
33.58033580335803 6.780201435499665e-08 1.2597502679610592e-11
33.600336003360034 6.784018041690636e-08 1.2605013766818504e-11
33.62033620336204 6.787834266494763e-08 1.261252486855755e-11
33.64033640336404 6.791650109726767e-08 1.2620035984836525e-11
33.660336603366034 6.795465571201434e-08 1.2627547115664221e-11
33.680336803368036 6.799280650733624e-08 1.263505826104944e-11
33.70033700337004 6.803095348138263e-08 1.2642569421000965e-11
33.72033720337203 6.806909663230343e-08 1.2650080595527602e-11
33.740337403374035 6.810723595824932e-08 1.2657591784638153e-11
33.76033760337604 6.81453714573716e-08 1.2665102988341403e-11
33.78033780337803 6.818350312782228e-08 1.267261420664615e-11
33.800338003380034 6.822163096775413e-08 1.2680125439561202e-11
33.820338203382036 6.825975497532045e-08 1.2687636687095347e-11
33.84033840338404 6.829787514867538e-08 1.2695147949257379e-11
33.86033860338603 6.833599148597371e-08 1.2702659226056101e-11
33.880338803388035 6.837410398537087e-08 1.271017051750032e-11
33.90033900339004 6.841221264502303e-08 1.271768182359882e-11
33.92033920339203 6.845031746308704e-08 1.27251931443604e-11
33.940339403394034 6.848841843772043e-08 1.2732704479793876e-11
33.96033960339604 6.852651556708144e-08 1.2740215829908033e-11
33.98033980339804 6.8564608849329e-08 1.274772719471167e-11
34.000340003400034 6.860269828262268e-08 1.2755238574213589e-11
34.020340203402036 6.864078386512284e-08 1.2762749968422591e-11
34.04034040340404 6.867886559499045e-08 1.2770261377347483e-11
34.06034060340603 6.871694347038717e-08 1.2777772800997049e-11
34.080340803408035 6.875501748947544e-08 1.2785284239380106e-11
34.10034100341004 6.87930876504183e-08 1.2792795692505447e-11
34.12034120341204 6.883115395137953e-08 1.2800307160381878e-11
34.140341403414034 6.886921639052358e-08 1.2807818643018188e-11
34.160341603416036 6.890727496601561e-08 1.2815330140423197e-11
34.18034180341804 6.89453296760215e-08 1.2822841652605696e-11
34.20034200342003 6.898338051870774e-08 1.283035317957449e-11
34.220342203422035 6.902142749224161e-08 1.2837864721338382e-11
34.24034240342404 6.905947059479104e-08 1.2845376277906175e-11
34.26034260342603 6.90975098245246e-08 1.2852887849286669e-11
34.280342803428034 6.913554517961172e-08 1.2860399435488673e-11
34.30034300343004 6.917357665822233e-08 1.2867911036520986e-11
34.32034320343204 6.921160425852717e-08 1.2875422652392416e-11
34.340343403434034 6.924962797869765e-08 1.2882934283111761e-11
34.360343603436036 6.928764781690589e-08 1.2890445928687834e-11
34.38034380343804 6.932566377132467e-08 1.2897957589129429e-11
34.40034400344003 6.93636758401275e-08 1.2905469264445363e-11
34.420344203442035 6.940168402148857e-08 1.2912980954644432e-11
34.44034440344404 6.943968831358279e-08 1.292049265973545e-11
34.46034460344604 6.947768871458574e-08 1.2928004379727216e-11
34.480344803448034 6.951568522267368e-08 1.2935516114628532e-11
34.500345003450036 6.955367783602364e-08 1.2943027864448216e-11
34.52034520345204 6.95916665528133e-08 1.295053962919507e-11
34.54034540345403 6.962965137122099e-08 1.2958051408877895e-11
34.560345603456035 6.966763228942585e-08 1.2965563203505505e-11
34.58034580345804 6.970560930560763e-08 1.2973075013086704e-11
34.60034600346004 6.974358241794682e-08 1.2980586837630312e-11
34.620346203462034 6.978155162462458e-08 1.2988098677145109e-11
34.64034640346404 6.981951692382279e-08 1.2995610531639931e-11
34.66034660346604 6.985747831372406e-08 1.3003122401123576e-11
34.680346803468034 6.98954357925116e-08 1.3010634285604846e-11
34.700347003470036 6.993338935836947e-08 1.301814618509256e-11
34.72034720347204 6.997133900948228e-08 1.3025658099595528e-11
34.74034740347404 7.000928474403543e-08 1.3033170029122551e-11
34.760347603476035 7.0047226560215e-08 1.3040681973682445e-11
34.78034780347804 7.008516445620777e-08 1.304819393328402e-11
34.80034800348004 7.012309843020121e-08 1.3055705907936081e-11
34.820348203482034 7.016102848038351e-08 1.3063217897647444e-11
34.840348403484036 7.019895460494356e-08 1.3070729902426918e-11
34.86034860348604 7.023687680207094e-08 1.3078241922283321e-11
34.88034880348803 7.027479506995593e-08 1.3085753957225448e-11
34.900349003490035 7.031270940678952e-08 1.3093266007262129e-11
34.92034920349204 7.035061981076343e-08 1.3100778072402166e-11
34.94034940349404 7.038852628007005e-08 1.3108290152654371e-11
34.960349603496034 7.042642881290243e-08 1.3115802248027558e-11
34.98034980349804 7.046432740745444e-08 1.3123314358530543e-11
35.00035000350004 7.050222206192055e-08 1.3130826484172138e-11
35.02035020350203 7.054011277449595e-08 1.3138338624961149e-11
35.040350403504036 7.057799954337661e-08 1.3145850780906399e-11
35.06035060350604 7.061588236675911e-08 1.31533629520167e-11
35.08035080350804 7.065376124284078e-08 1.3160875138300866e-11
35.100351003510035 7.069163616981966e-08 1.3168387339767706e-11
35.12035120351204 7.072950714589446e-08 1.3175899556426036e-11
35.14035140351404 7.076737416926464e-08 1.3183411788284678e-11
35.160351603516034 7.080523723813033e-08 1.3190924035352443e-11
35.180351803518036 7.08430963506924e-08 1.3198436297638146e-11
35.20035200352004 7.08809515051524e-08 1.3205948575150604e-11
35.22035220352204 7.091880269971257e-08 1.3213460867898632e-11
35.240352403524035 7.095664993257587e-08 1.3220973175891047e-11
35.26035260352604 7.099449320194603e-08 1.3228485499136665e-11
35.28035280352804 7.103233250602738e-08 1.3235997837644302e-11
35.300353003530034 7.107016784302502e-08 1.3243510191422777e-11
35.320353203532036 7.110799921114476e-08 1.3251022560480908e-11
35.34035340353404 7.11458266085931e-08 1.3258534944827506e-11
35.36035360353603 7.118365003357724e-08 1.3266047344471404e-11
35.380353803538036 7.122146948430511e-08 1.3273559759421401e-11
35.40035400354004 7.125928495898532e-08 1.3281072189686333e-11
35.42035420354204 7.129709645582726e-08 1.3288584635275006e-11
35.440354403544035 7.133490397304088e-08 1.3296097096196248e-11
35.46035460354604 7.1372707508837e-08 1.330360957245887e-11
35.48035480354804 7.141050706142711e-08 1.3311122064071698e-11
35.500355003550034 7.144830262902329e-08 1.331863457104355e-11
35.520355203552036 7.14860942098385e-08 1.3326147093383248e-11
35.54035540355404 7.152388180208629e-08 1.333365963109961e-11
35.56035560355604 7.156166540398099e-08 1.3341172184201457e-11
35.580355803558035 7.159944501373758e-08 1.3348684752697605e-11
35.60035600356004 7.16372206295718e-08 1.3356197336596887e-11
35.62035620356204 7.167499224970008e-08 1.3363709935908118e-11
35.640356403564034 7.171275987233955e-08 1.3371222550640115e-11
35.660356603566036 7.175052349570812e-08 1.337873518080171e-11
35.68035680356804 7.178828311802428e-08 1.338624782640172e-11
35.70035700357004 7.182603873750735e-08 1.3393760487448967e-11
35.720357203572036 7.18637903523773e-08 1.3401273163952272e-11
35.74035740357404 7.190153796085488e-08 1.3408785855920465e-11
35.76035760357604 7.193928156116144e-08 1.3416298563362366e-11
35.780357803578035 7.197702115151911e-08 1.3423811286286793e-11
35.80035800358004 7.201475673015078e-08 1.3431324024702583e-11
35.82035820358204 7.205248829527999e-08 1.3438836778618549e-11
35.840358403584034 7.209021584513095e-08 1.3446349548043518e-11
35.860358603586036 7.212793937792868e-08 1.3453862332986316e-11
35.88035880358804 7.216565889189887e-08 1.346137513345577e-11
35.90035900359004 7.220337438526794e-08 1.3468887949460707e-11
35.920359203592035 7.224108585626298e-08 1.3476400781009943e-11
35.94035940359404 7.227879330311182e-08 1.3483913628112314e-11
35.96035960359604 7.231649672404305e-08 1.3491426490776643e-11
35.980359803598034 7.235419611728588e-08 1.3498939369011758e-11
36.000360003600036 7.239189148107032e-08 1.3506452262826478e-11
36.02036020360204 7.242958281362707e-08 1.351396517222964e-11
36.04036040360404 7.246727011318753e-08 1.3521478097230075e-11
36.060360603606036 7.25049533779838e-08 1.352899103783659e-11
36.08036080360804 7.254263260624872e-08 1.3536503994058033e-11
36.10036100361004 7.258030779621587e-08 1.3544016965903222e-11
36.120361203612035 7.261797894611952e-08 1.355152995338099e-11
36.14036140361404 7.265564605419468e-08 1.3559042956500167e-11
36.16036160361604 7.269330911867698e-08 1.356655597526958e-11
36.18036180361804 7.273096813780292e-08 1.3574069009698054e-11
36.200362003620036 7.276862310980958e-08 1.358158205979442e-11
36.22036220362204 7.280627403293485e-08 1.3589095125567519e-11
36.24036240362404 7.284392090541731e-08 1.3596608207026166e-11
36.260362603626035 7.28815637254962e-08 1.36041213041792e-11
36.28036280362804 7.29192024914116e-08 1.3611634417035446e-11
36.30036300363004 7.295683720140419e-08 1.361914754560375e-11
36.32036320363204 7.299446785371541e-08 1.3626660689892921e-11
36.340363403634036 7.303209444658745e-08 1.3634173849911802e-11
36.36036360363604 7.306971697826317e-08 1.3641687025669231e-11
36.38036380363804 7.31073354469862e-08 1.3649200217174032e-11
36.400364003640036 7.314494985100083e-08 1.3656713424435035e-11
36.42036420364204 7.318256018855213e-08 1.3664226647461077e-11
36.44036440364404 7.322016645788584e-08 1.3671739886260993e-11
36.460364603646035 7.325776865724844e-08 1.3679253140843616e-11
36.48036480364804 7.329536678488712e-08 1.368676641121777e-11
36.50036500365004 7.333296083904982e-08 1.3694279697392304e-11
36.52036520365204 7.337055081798518e-08 1.370179299937604e-11
36.540365403654036 7.340813671994254e-08 1.3709306317177816e-11
36.56036560365604 7.3445718543172e-08 1.371681965080647e-11
36.58036580365804 7.348329628592437e-08 1.3724333000270835e-11
36.600366003660035 7.352086994645115e-08 1.3731846365579742e-11
36.62036620366204 7.355843952300462e-08 1.3739359746742034e-11
36.64036640366404 7.35960050138377e-08 1.3746873143766542e-11
36.66036660366604 7.363356641720412e-08 1.3754386556662103e-11
36.680366803668036 7.367112373135826e-08 1.376189998543755e-11
36.70036700367004 7.370867695455529e-08 1.3769413430101725e-11
36.72036720367204 7.374622608505104e-08 1.3776926890663464e-11
36.740367403674036 7.37837711211021e-08 1.3784440367131601e-11
36.76036760367604 7.382131206096577e-08 1.3791953859514976e-11
36.78036780367804 7.385884890290008e-08 1.379946736782243e-11
36.80036800368004 7.389638164516376e-08 1.3806980892062796e-11
36.82036820368204 7.393391028601631e-08 1.3814494432244908e-11
36.84036840368404 7.397143482371791e-08 1.3822007988377616e-11
36.86036860368604 7.40089552565295e-08 1.3829521560469757e-11
36.880368803688036 7.404647158271268e-08 1.383703514853016e-11
36.90036900369004 7.408398380052985e-08 1.3844548752567673e-11
36.92036920369204 7.412149190824413e-08 1.3852062372591134e-11
36.940369403694035 7.415899590411929e-08 1.3859576008609383e-11
36.96036960369604 7.41964957864199e-08 1.3867089660631261e-11
36.98036980369804 7.423399155341123e-08 1.387460332866561e-11
37.00037000370004 7.427148320335927e-08 1.3882117012721268e-11
37.020370203702036 7.430897073453071e-08 1.3889630712807076e-11
37.04037040370404 7.434645414519307e-08 1.3897144428931876e-11
37.06037060370604 7.438393343361444e-08 1.390465816110451e-11
37.080370803708036 7.442140859806377e-08 1.3912171909333819e-11
37.10037100371004 7.445887963681068e-08 1.3919685673628652e-11
37.12037120371204 7.44963465481255e-08 1.3927199453997844e-11
37.14037140371404 7.453380933027933e-08 1.393471325045024e-11
37.16037160371604 7.457126798154394e-08 1.3942227062994681e-11
37.18037180371804 7.460872250019192e-08 1.394974089164002e-11
37.20037200372004 7.464617288449651e-08 1.3957254736395092e-11
37.220372203722036 7.468361913273165e-08 1.396476859726874e-11
37.24037240372404 7.472106124317212e-08 1.3972282474269813e-11
37.26037260372604 7.475849921409334e-08 1.3979796367407157e-11
37.28037280372804 7.479593304377149e-08 1.3987310276689609e-11
37.30037300373004 7.483336273048346e-08 1.399482420212602e-11
37.32037320373204 7.487078827250687e-08 1.400233814372524e-11
37.34037340373404 7.490820966812011e-08 1.4009852101496105e-11
37.360373603736036 7.494562691560224e-08 1.4017366075447469e-11
37.38037380373804 7.498304001323309e-08 1.4024880065588172e-11
37.40037400374004 7.50204489592932e-08 1.4032394071927065e-11
37.42037420374204 7.50578537520639e-08 1.4039908094472997e-11
37.44037440374404 7.509525438982711e-08 1.4047422133234806e-11
37.46037460374604 7.513265087086562e-08 1.4054936188221346e-11
37.48037480374804 7.517004319346288e-08 1.4062450259441472e-11
37.50037500375004 7.520743135590308e-08 1.4069964346904018e-11
37.52037520375204 7.52448153564712e-08 1.4077478450617842e-11
37.54037540375404 7.528219519345283e-08 1.408499257059179e-11
37.560375603756036 7.531957086513438e-08 1.4092506706834707e-11
37.58037580375804 7.535694236980301e-08 1.4100020859355449e-11
37.60037600376004 7.539430970574653e-08 1.4107535028162864e-11
37.62037620376204 7.543167287125356e-08 1.4115049213265796e-11
37.64037640376404 7.546903186461337e-08 1.4122563414673104e-11
37.66037660376604 7.550638668411608e-08 1.4130077632393635e-11
37.68037680376804 7.554373732805241e-08 1.4137591866436235e-11
37.700377003770036 7.558108379471388e-08 1.4145106116809757e-11
37.72037720377204 7.561842608239277e-08 1.415262038352306e-11
37.74037740377404 7.565576418938207e-08 1.416013466658499e-11
37.76037760377604 7.569309811397543e-08 1.41676489660044e-11
37.78037780377804 7.573042785446733e-08 1.4175163281790132e-11
37.80037800378004 7.576775340915296e-08 1.4182677613951055e-11
37.82037820378204 7.580507477632822e-08 1.4190191962496016e-11
37.84037840378404 7.584239195428977e-08 1.419770632743386e-11
37.86037860378604 7.587970494133498e-08 1.4205220708773452e-11
37.88037880378804 7.591701373576197e-08 1.4212735106523638e-11
37.90037900379004 7.595431833586962e-08 1.4220249520693278e-11
37.92037920379204 7.599161873995743e-08 1.4227763951291217e-11
37.94037940379404 7.60289149463258e-08 1.4235278398326317e-11
37.96037960379604 7.606620695327578e-08 1.4242792861807435e-11
37.98037980379804 7.610349475910911e-08 1.4250307341743417e-11
38.00038000380004 7.614077836212839e-08 1.4257821838143129e-11
38.02038020380204 7.617805776063681e-08 1.4265336351015418e-11
38.040380403804036 7.621533295293837e-08 1.4272850880369142e-11
38.06038060380604 7.625260393733789e-08 1.4280365426213165e-11
38.08038080380804 7.628987071214072e-08 1.4287879988556337e-11
38.10038100381004 7.632713327565315e-08 1.4295394567407513e-11
38.12038120381204 7.636439162618209e-08 1.4302909162775544e-11
38.14038140381404 7.640164576203524e-08 1.4310423774669306e-11
38.16038160381604 7.643889568152098e-08 1.4317938403097649e-11
38.18038180381804 7.647614138294849e-08 1.432545304806942e-11
38.20038200382004 7.651338286462766e-08 1.433296770959349e-11
38.22038220382204 7.655062012486914e-08 1.4340482387678718e-11
38.24038240382404 7.658785316198424e-08 1.4347997082333955e-11
38.26038260382604 7.662508197428509e-08 1.4355511793568066e-11
38.28038280382804 7.666230656008455e-08 1.4363026521389907e-11
38.30038300383004 7.66995269176962e-08 1.4370541265808346e-11
38.32038320383204 7.673674304543432e-08 1.437805602683223e-11
38.34038340383404 7.677395494161401e-08 1.4385570804470429e-11
38.36038360383604 7.681116260455104e-08 1.4393085598731797e-11
38.38038380383804 7.684836603256198e-08 1.4400600409625205e-11
38.40038400384004 7.688556522396406e-08 1.4408115237159505e-11
38.42038420384204 7.692276017707532e-08 1.4415630081343563e-11
38.44038440384404 7.695995089021451e-08 1.442314494218624e-11
38.46038460384604 7.699713736170111e-08 1.4430659819696397e-11
38.48038480384804 7.70343195898554e-08 1.4438174713882902e-11
38.50038500385004 7.707149757299831e-08 1.444568962475461e-11
38.520385203852044 7.710867130945157e-08 1.4453204552320391e-11
38.54038540385404 7.714584079753762e-08 1.4460719496589101e-11
38.56038560385604 7.718300603557968e-08 1.4468234457569612e-11
38.58038580385804 7.722016702190166e-08 1.447574943527078e-11
38.60038600386004 7.725732375482826e-08 1.448326442970148e-11
38.62038620386204 7.72944762326849e-08 1.4490779440870567e-11
38.64038640386404 7.733162445379771e-08 1.4498294468786906e-11
38.66038660386604 7.736876841649363e-08 1.4505809513459367e-11
38.68038680386804 7.740590811910028e-08 1.4513324574896813e-11
38.70038700387004 7.744304355994607e-08 1.4520839653108115e-11
38.72038720387204 7.748017473736011e-08 1.452835474810213e-11
38.74038740387404 7.751730164967226e-08 1.4535869859887727e-11
38.76038760387604 7.755442429521317e-08 1.454338498847378e-11
38.78038780387804 7.759154267231417e-08 1.4550900133869153e-11
38.80038800388004 7.762865677930734e-08 1.4558415296082704e-11
38.82038820388204 7.766576661452558e-08 1.456593047512331e-11
38.84038840388404 7.770287217630242e-08 1.457344567099984e-11
38.860388603886044 7.773997346297224e-08 1.4580960883721155e-11
38.88038880388804 7.777707047287005e-08 1.458847611329613e-11
38.90038900389004 7.781416320433171e-08 1.4595991359733626e-11
38.92038920389204 7.785125165569379e-08 1.4603506623042526e-11
38.94038940389404 7.788833582529356e-08 1.4611021903231682e-11
38.96038960389604 7.79254157114691e-08 1.461853720030998e-11
38.98038980389804 7.79624913125592e-08 1.462605251428628e-11
39.000390003900044 7.799956262690336e-08 1.4633567845169458e-11
39.02039020390204 7.803662965284193e-08 1.4641083192968376e-11
39.04039040390404 7.80736923887159e-08 1.464859855769191e-11
39.06039060390604 7.811075083286702e-08 1.4656113939348937e-11
39.08039080390804 7.814780498363786e-08 1.4663629337948318e-11
39.10039100391004 7.818485483937166e-08 1.4671144753498938e-11
39.12039120391204 7.822190039841245e-08 1.467866018600966e-11
39.14039140391404 7.825894165910496e-08 1.468617563548935e-11
39.16039160391604 7.829597861979471e-08 1.469369110194689e-11
39.18039180391804 7.833301127882796e-08 1.470120658539116e-11
39.200392003920044 7.837003963455169e-08 1.470872208583102e-11
39.22039220392204 7.840706368531363e-08 1.4716237603275346e-11
39.24039240392404 7.844408342946232e-08 1.4723753137733023e-11
39.26039260392604 7.848109886534695e-08 1.473126868921291e-11
39.28039280392804 7.85181099913175e-08 1.4738784257723886e-11
39.30039300393004 7.855511680572477e-08 1.4746299843274833e-11
39.32039320393204 7.859211930692017e-08 1.475381544587462e-11
39.340393403934044 7.862911749325596e-08 1.476133106553213e-11
39.36039360393604 7.86661113630851e-08 1.4768846702256223e-11
39.38039380393804 7.870310091476132e-08 1.477636235605579e-11
39.40039400394004 7.87400861466391e-08 1.4783878026939704e-11
39.42039420394204 7.877706705707363e-08 1.4791393714916837e-11
39.44039440394404 7.881404364442094e-08 1.4798909419996067e-11
39.46039460394604 7.885101590703771e-08 1.4806425142186282e-11
39.480394803948045 7.888798384328139e-08 1.4813940881496343e-11
39.50039500395004 7.892494745151022e-08 1.482145663793514e-11
39.52039520395204 7.896190673008318e-08 1.4828972411511546e-11
39.540395403954044 7.899886167735994e-08 1.483648820223444e-11
39.56039560395604 7.903581229170102e-08 1.4844004010112705e-11
39.58039580395804 7.907275857146759e-08 1.4851519835155212e-11
39.60039600396004 7.910970051502165e-08 1.4859035677370852e-11
39.62039620396204 7.91466381207259e-08 1.486655153676849e-11
39.64039640396404 7.918357138694378e-08 1.4874067413357017e-11
39.66039660396604 7.922050031203956e-08 1.4881583307145313e-11
39.680396803968044 7.92574248943782e-08 1.4889099218142258e-11
39.70039700397004 7.929434513232534e-08 1.4896615146356726e-11
39.72039720397204 7.933126102424755e-08 1.4904131091797604e-11
39.74039740397404 7.936817256851201e-08 1.491164705447378e-11
39.76039760397604 7.940507976348666e-08 1.4919163034394118e-11
39.78039780397804 7.944198260754026e-08 1.4926679031567515e-11
39.80039800398004 7.947888109904229e-08 1.4934195046002854e-11
39.820398203982045 7.951577523636298e-08 1.4941711077709015e-11
39.84039840398404 7.955266501787328e-08 1.494922712669487e-11
39.86039860398604 7.958955044194494e-08 1.4956743192969323e-11
39.880398803988044 7.962643150695044e-08 1.496425927654124e-11
39.90039900399004 7.966330821126302e-08 1.4971775377419512e-11
39.92039920399204 7.970018055325668e-08 1.497929149561303e-11
39.94039940399404 7.973704853130616e-08 1.4986807631130668e-11
39.960399603996045 7.977391214378692e-08 1.4994323783981314e-11
39.98039980399804 7.981077138907524e-08 1.5001839954173854e-11
40.00040000400004 7.984762626554816e-08 1.500935614171718e-11
40.020400204002044 7.988447677158336e-08 1.501687234662017e-11
40.04040040400404 7.99213229055594e-08 1.502438856889171e-11
40.06040060400604 7.995816466585553e-08 1.5031904808540685e-11
40.08040080400804 7.999500205085177e-08 1.5039421065575996e-11
40.100401004010045 8.003183505892888e-08 1.504693734000651e-11
40.12040120401204 8.006866368846841e-08 1.505445363184113e-11
40.14040140401404 8.010548793785264e-08 1.5061969941088734e-11
40.160401604016045 8.014230780546461e-08 1.5069486267758222e-11
40.18040180401804 8.017912328968806e-08 1.507700261185847e-11
40.20040200402004 8.02159343889076e-08 1.508451897339837e-11
40.220402204022044 8.02527411015085e-08 1.5092035352386814e-11
40.24040240402404 8.028954342587683e-08 1.5099551748832693e-11
40.26040260402604 8.032634136039942e-08 1.510706816274489e-11
40.28040280402804 8.036313490346378e-08 1.5114584594132304e-11
40.300403004030045 8.039992405345831e-08 1.5122101043003814e-11
40.32040320403204 8.043670880877203e-08 1.5129617509368317e-11
40.34040340403404 8.04734891677948e-08 1.5137133993234702e-11
40.360403604036044 8.051026512891722e-08 1.5144650494611867e-11
40.38040380403804 8.054703669053062e-08 1.515216701350869e-11
40.40040400404004 8.058380385102715e-08 1.5159683549934083e-11
40.42040420404204 8.062056660879963e-08 1.5167200103896916e-11
40.440404404044045 8.06573249622417e-08 1.5174716675406098e-11
40.46040460404604 8.069407890974773e-08 1.5182233264470508e-11
40.48040480404804 8.07308284497129e-08 1.5189749871099055e-11
40.500405004050045 8.076757358053302e-08 1.519726649530062e-11
40.52040520405204 8.080431430060478e-08 1.52047831370841e-11
40.54040540405404 8.084105060832563e-08 1.5212299796458392e-11
40.560405604056044 8.087778250209369e-08 1.5219816473432388e-11
40.580405804058046 8.09145099803079e-08 1.5227333168014985e-11
40.60040600406004 8.095123304136794e-08 1.5234849880215068e-11
40.62040620406204 8.098795168367426e-08 1.524236661004155e-11
40.640406404064045 8.102466590562805e-08 1.524988335750331e-11
40.66040660406604 8.106137570563126e-08 1.5257400122609253e-11
40.68040680406804 8.109808108208664e-08 1.5264916905368272e-11
40.700407004070044 8.113478203339766e-08 1.5272433705789265e-11
40.72040720407204 8.117147855796853e-08 1.5279950523881132e-11
40.74040740407404 8.120817065420429e-08 1.5287467359652758e-11
40.76040760407604 8.124485832051066e-08 1.5294984213113053e-11
40.780407804078045 8.128154155529417e-08 1.5302501084270916e-11
40.80040800408004 8.131822035696211e-08 1.5310017973135236e-11
40.82040820408204 8.135489472392248e-08 1.531753487971491e-11
40.840408404084044 8.139156465458411e-08 1.532505180401885e-11
40.86040860408604 8.142823014735654e-08 1.5332568746055943e-11
40.88040880408804 8.146489120065011e-08 1.5340085705835097e-11
40.900409004090044 8.150154781287588e-08 1.5347602683365207e-11
40.920409204092046 8.153819998244569e-08 1.535511967865517e-11
40.94040940409404 8.157484770777212e-08 1.5362636691713886e-11
40.96040960409604 8.161149098726859e-08 1.537015372255027e-11
40.980409804098045 8.164812981934918e-08 1.537767077117321e-11
41.00041000410004 8.168476420242875e-08 1.5385187837591603e-11
41.02041020410204 8.172139413492303e-08 1.5392704921814364e-11
41.040410404104044 8.175801961524835e-08 1.540022202385039e-11
41.060410604106046 8.179464064182192e-08 1.5407739143708578e-11
41.08041080410804 8.183125721306164e-08 1.541525628139783e-11
41.10041100411004 8.186786932738623e-08 1.5422773436927057e-11
41.120411204112045 8.190447698321517e-08 1.5430290610305166e-11
41.14041140411404 8.194108017896863e-08 1.5437807801541046e-11
41.16041160411604 8.19776789130676e-08 1.5445325010643606e-11
41.180411804118044 8.201427318393389e-08 1.5452842237621753e-11
41.20041200412005 8.205086298998993e-08 1.5460359482484394e-11
41.22041220412204 8.2087448329659e-08 1.546787674524043e-11
41.240412404124044 8.212402920136518e-08 1.5475394025898758e-11
41.260412604126046 8.216060560353322e-08 1.5482911324468298e-11
41.28041280412804 8.219717753458872e-08 1.5490428640957953e-11
41.30041300413004 8.223374499295801e-08 1.549794597537662e-11
41.320413204132045 8.227030797706815e-08 1.5505463327733216e-11
41.34041340413404 8.2306866485347e-08 1.5512980698036643e-11
41.36041360413604 8.23434205162232e-08 1.5520498086295803e-11
41.380413804138044 8.237997006812609e-08 1.5528015492519614e-11
41.400414004140046 8.241651513948588e-08 1.553553291671697e-11
41.42041420414204 8.24530557287334e-08 1.5543050358896793e-11
41.44041440414404 8.248959183430042e-08 1.555056781906799e-11
41.460414604146045 8.252612345461934e-08 1.5558085297239458e-11
41.48041480414804 8.256265058812332e-08 1.556560279342011e-11
41.50041500415004 8.259917323324642e-08 1.557312030761886e-11
41.520415204152044 8.263569138842332e-08 1.5580637839844624e-11
41.54041540415405 8.267220505208953e-08 1.55881553901063e-11
41.56041560415604 8.270871422268133e-08 1.5595672958412796e-11
41.580415804158044 8.274521889863576e-08 1.560319054477303e-11
41.600416004160046 8.278171907839062e-08 1.561070814919592e-11
41.62041620416204 8.281821476038446e-08 1.561822577169036e-11
41.64041640416404 8.285470594305662e-08 1.562574341226528e-11
41.660416604166045 8.289119262484722e-08 1.5633261070929575e-11
41.68041680416805 8.292767480419712e-08 1.5640778747692165e-11
41.70041700417004 8.296415247954792e-08 1.5648296442561966e-11
41.720417204172044 8.300062564934208e-08 1.565581415554788e-11
41.740417404174046 8.303709431202272e-08 1.5663331886658835e-11
41.76041760417604 8.307355846603379e-08 1.567084963590373e-11
41.78041780417804 8.311001810982001e-08 1.5678367403291486e-11
41.800418004180045 8.31464732418268e-08 1.5685885188831016e-11
41.82041820418204 8.318292386050045e-08 1.569340299253124e-11
41.84041840418404 8.321936996428797e-08 1.5700920814401066e-11
41.860418604186044 8.325581155163708e-08 1.5708438654449406e-11
41.88041880418805 8.329224862099636e-08 1.5715956512685187e-11
41.90041900419004 8.33286811708151e-08 1.5723474389117306e-11
41.920419204192044 8.33651091995434e-08 1.5730992283754704e-11
41.940419404194046 8.340153270563212e-08 1.573851019660628e-11
41.96041960419604 8.343795168753281e-08 1.5746028127680955e-11
41.98041980419804 8.347436614369792e-08 1.5753546076987644e-11
42.000420004200045 8.351077607258058e-08 1.5761064044535274e-11
42.02042020420205 8.35471814726347e-08 1.5768582030332745e-11
42.04042040420404 8.358358234231498e-08 1.5776100034388994e-11
42.060420604206044 8.361997868007688e-08 1.5783618056712928e-11
42.080420804208046 8.365637048437665e-08 1.579113609731347e-11
42.10042100421004 8.369275775367127e-08 1.5798654156199534e-11
42.12042120421204 8.372914048641849e-08 1.5806172233380045e-11
42.140421404214045 8.376551868107689e-08 1.5813690328863917e-11
42.16042160421605 8.380189233610579e-08 1.582120844266008e-11
42.18042180421804 8.383826144996518e-08 1.5828726574777438e-11
42.200422004220044 8.387462602111601e-08 1.583624472522493e-11
42.22042220422205 8.391098604801985e-08 1.5843762894011466e-11
42.24042240422404 8.39473415291391e-08 1.5851281081145964e-11
42.260422604226044 8.398369246293694e-08 1.585879928663736e-11
42.280422804228046 8.402003884787728e-08 1.5866317510494566e-11
42.30042300423005 8.405638068242484e-08 1.5873835752726502e-11
42.32042320423204 8.409271796504509e-08 1.5881354013342094e-11
42.340423404234045 8.412905069420426e-08 1.5888872292350267e-11
42.36042360423605 8.416537886836938e-08 1.5896390589759942e-11
42.38042380423804 8.420170248600825e-08 1.590390890558004e-11
42.400424004240044 8.423802154558945e-08 1.5911427239819495e-11
42.420424204242046 8.427433604558225e-08 1.5918945592487217e-11
42.44042440424404 8.431064598445679e-08 1.5926463963592138e-11
42.46042460424604 8.434695136068397e-08 1.5933982353143183e-11
42.480424804248045 8.438325217273543e-08 1.5941500761149284e-11
42.50042500425005 8.441954841908357e-08 1.5949019187619358e-11
42.52042520425204 8.445584009820159e-08 1.5956537632562324e-11
42.540425404254044 8.449212720856345e-08 1.596405609598712e-11
42.56042560425605 8.452840974864392e-08 1.5971574577902676e-11
42.58042580425804 8.456468771691849e-08 1.5979093078317902e-11
42.600426004260044 8.460096111186345e-08 1.598661159724174e-11
42.620426204262046 8.463722993195586e-08 1.599413013468311e-11
42.64042640426405 8.467349417567359e-08 1.6001648690650948e-11
42.66042660426604 8.470975384149516e-08 1.6009167265154166e-11
42.680426804268045 8.474600892790002e-08 1.6016685858201717e-11
42.70042700427005 8.478225943336831e-08 1.6024204469802512e-11
42.72042720427204 8.481850535638092e-08 1.603172309996548e-11
42.740427404274044 8.485474669541964e-08 1.6039241748699556e-11
42.760427604276046 8.489098344896686e-08 1.604676041601367e-11
42.78042780427805 8.492721561550585e-08 1.6054279101916756e-11
42.80042800428004 8.496344319352063e-08 1.606179780641773e-11
42.820428204282045 8.499966618149605e-08 1.6069316529525542e-11
42.84042840428405 8.503588457791762e-08 1.6076835271249105e-11
42.86042860428604 8.507209838127172e-08 1.6084354031597366e-11
42.880428804288044 8.510830759004547e-08 1.609187281057925e-11
42.90042900429005 8.514451220272676e-08 1.6099391608203682e-11
42.92042920429204 8.518071221780427e-08 1.6106910424479602e-11
42.94042940429404 8.521690763376744e-08 1.6114429259415945e-11
42.960429604296046 8.525309844910653e-08 1.6121948113021647e-11
42.98042980429805 8.528928466231249e-08 1.612946698530563e-11
43.00043000430004 8.53254662718771e-08 1.6136985876276832e-11
43.020430204302045 8.536164327629296e-08 1.6144504785944196e-11
43.04043040430405 8.539781567405336e-08 1.615202371431665e-11
43.06043060430604 8.543398346365242e-08 1.6159542661403123e-11
43.080430804308044 8.547014664358499e-08 1.6167061627212553e-11
43.100431004310046 8.550630521234673e-08 1.6174580611753883e-11
43.12043120431205 8.554245916843413e-08 1.618209961503605e-11
43.14043140431404 8.557860851034435e-08 1.6189618637067977e-11
43.160431604316045 8.561475323657536e-08 1.6197137677858606e-11
43.18043180431805 8.565089334562597e-08 1.620465673741688e-11
43.20043200432004 8.568702883599567e-08 1.621217581575173e-11
43.220432204322044 8.572315970618484e-08 1.6219694912872098e-11
43.240432404324046 8.575928595469454e-08 1.622721402878692e-11
43.26043260432605 8.57954075800266e-08 1.623473316350513e-11
43.28043280432804 8.583152458068375e-08 1.6242252317035663e-11
43.300433004330046 8.586763695516937e-08 1.6249771489387482e-11
43.32043320433205 8.590374470198766e-08 1.6257290680569496e-11
43.34043340433404 8.593984781964361e-08 1.6264809890590664e-11
43.360433604336045 8.597594630664299e-08 1.6272329119459915e-11
43.38043380433805 8.601204016149234e-08 1.6279848367186198e-11
43.40043400434004 8.604812938269897e-08 1.6287367633778446e-11
43.420434204342044 8.608421396877095e-08 1.62948869192456e-11
43.440434404344046 8.612029391821721e-08 1.630240622359661e-11
43.46043460434605 8.615636922954737e-08 1.6309925546840413e-11
43.48043480434804 8.619243990127183e-08 1.6317444888985945e-11
43.500435004350045 8.622850593190187e-08 1.632496425004215e-11
43.52043520435205 8.626456731994943e-08 1.6332483630017983e-11
43.54043540435404 8.630062406392727e-08 1.634000302892237e-11
43.560435604356044 8.633667616234897e-08 1.6347522446764263e-11
43.580435804358046 8.637272361372884e-08 1.6355041883552605e-11
43.60043600436005 8.6408766416582e-08 1.6362561339296344e-11
43.62043620436204 8.644480456942431e-08 1.637008081400441e-11
43.640436404364046 8.648083807077246e-08 1.6377600307685762e-11
43.66043660436605 8.651686691914389e-08 1.6385119820349336e-11
43.68043680436804 8.65528911130568e-08 1.6392639352004085e-11
43.700437004370045 8.658891065103024e-08 1.6400158902658957e-11
43.72043720437205 8.662492553158396e-08 1.640767847232288e-11
43.74043740437405 8.666093575323854e-08 1.6415198061004822e-11
43.760437604376044 8.669694131451533e-08 1.6422717668713714e-11
43.780437804378046 8.673294221393645e-08 1.643023729545851e-11
43.80043800438005 8.676893845002481e-08 1.643775694124815e-11
43.82043820438204 8.680493002130407e-08 1.6445276606091596e-11
43.840438404384045 8.684091692629874e-08 1.6452796289997788e-11
43.86043860438605 8.687689916353409e-08 1.6460315992975665e-11
43.88043880438805 8.69128767315361e-08 1.6467835715034192e-11
43.900439004390044 8.694884962883158e-08 1.6475355456182306e-11
43.920439204392046 8.698481785394816e-08 1.6482875216428964e-11
43.94043940439405 8.702078140541421e-08 1.649039499578312e-11
43.96043960439604 8.705674028175886e-08 1.6497914794253702e-11
43.980439804398046 8.709269448151208e-08 1.650543461184968e-11
44.00044000440005 8.712864400320458e-08 1.6512954448580006e-11
44.02044020440204 8.716458884536784e-08 1.6520474304453615e-11
44.040440404404045 8.72005290065342e-08 1.6527994179479477e-11
44.06044060440605 8.723646448523667e-08 1.6535514073666525e-11
44.08044080440805 8.727239528000914e-08 1.6543033987023732e-11
44.100441004410044 8.730832138938621e-08 1.6550553919560027e-11
44.120441204412046 8.73442428119033e-08 1.655807387128438e-11
44.14044140441405 8.738015954609663e-08 1.6565593842205744e-11
44.16044160441604 8.741607159050316e-08 1.657311383233306e-11
44.180441804418045 8.745197894366067e-08 1.6580633841675295e-11
44.20044200442005 8.748788160410771e-08 1.6588153870241394e-11
44.22044220442205 8.752377957038356e-08 1.6595673918040318e-11
44.240442404424044 8.755967284102838e-08 1.6603193985081017e-11
44.260442604426046 8.759556141458306e-08 1.6610714071372452e-11
44.28044280442805 8.763144528958926e-08 1.661823417692357e-11
44.30044300443004 8.766732446458946e-08 1.6625754301743325e-11
44.320443204432046 8.770319893812689e-08 1.6633274445840687e-11
44.34044340443405 8.77390687087456e-08 1.6640794609224608e-11
44.36044360443605 8.77749337749904e-08 1.6648314791904036e-11
44.380443804438045 8.781079413540686e-08 1.6655834993887934e-11
44.40044400444005 8.78466497885414e-08 1.6663355215185258e-11
44.42044420444205 8.788250073294119e-08 1.6670875455804978e-11
44.440444404444044 8.791834696715412e-08 1.667839571575603e-11
44.460444604446046 8.7954188489729e-08 1.6685915995047392e-11
44.48044480444805 8.79900252992153e-08 1.6693436293688007e-11
44.50044500445004 8.802585739416335e-08 1.6700956611686848e-11
44.520445204452045 8.806168477312423e-08 1.6708476949052873e-11
44.54044540445405 8.80975074346498e-08 1.671599730579503e-11
44.56044560445605 8.813332537729276e-08 1.6723517681922297e-11
44.580445804458044 8.816913859960651e-08 1.6731038077443617e-11
44.600446004460046 8.82049471001453e-08 1.673855849236796e-11
44.62044620446205 8.824075087746415e-08 1.6746078926704287e-11
44.64044640446404 8.827654993011884e-08 1.6753599380461558e-11
44.660446604466046 8.8312344256666e-08 1.676111985364874e-11
44.68044680446805 8.834813385566295e-08 1.6768640346274788e-11
44.70044700447005 8.838391872566788e-08 1.6776160858348667e-11
44.720447204472045 8.841969886523969e-08 1.678368138987934e-11
44.74044740447405 8.84554742729382e-08 1.6791201940875783e-11
44.76044760447605 8.849124494732383e-08 1.6798722511346946e-11
44.780447804478044 8.852701088695792e-08 1.6806243101301783e-11
44.800448004480046 8.856277209040256e-08 1.6813763710749282e-11
44.82044820448205 8.859852855622063e-08 1.6821284339698392e-11
44.84044840448405 8.863428028297577e-08 1.682880498815809e-11
44.860448604486045 8.867002726923244e-08 1.6836325656137328e-11
44.88044880448805 8.870576951355587e-08 1.6843846343645084e-11
44.90044900449005 8.874150701451214e-08 1.6851367050690312e-11
44.920449204492044 8.877723977066793e-08 1.6858887777281987e-11
44.940449404494046 8.881296778059094e-08 1.686640852342908e-11
44.96044960449605 8.884869104284954e-08 1.6873929289140546e-11
44.98044980449805 8.888440955601287e-08 1.688145007442536e-11
45.000450004500046 8.892012331865088e-08 1.6888970879292486e-11
45.02045020450205 8.895583232933434e-08 1.68964917037509e-11
45.04045040450405 8.899153658663477e-08 1.690401254780957e-11
45.060450604506045 8.902723608912452e-08 1.691153341147746e-11
45.08045080450805 8.906293083537664e-08 1.691905429476353e-11
45.10045100451005 8.909862082396507e-08 1.692657519767677e-11
45.120451204512044 8.913430605346449e-08 1.6934096120226136e-11
45.140451404514046 8.916998652245036e-08 1.6941617062420605e-11
45.16045160451605 8.920566222949892e-08 1.6949138024269147e-11
45.18045180451805 8.924133317318727e-08 1.6956659005780725e-11
45.200452004520045 8.927699935209318e-08 1.6964180006964316e-11
45.22045220452205 8.931266076479535e-08 1.69717010278289e-11
45.24045240452405 8.934831740987314e-08 1.6979222068383437e-11
45.260452604526044 8.938396928590674e-08 1.69867431286369e-11
45.280452804528046 8.94196163914772e-08 1.6994264208598275e-11
45.30045300453005 8.945525872516625e-08 1.7001785308276523e-11
45.32045320453205 8.949089628555648e-08 1.7009306427680625e-11
45.340453404534045 8.952652907123125e-08 1.7016827566819537e-11
45.36045360453605 8.956215708077468e-08 1.7024348725702265e-11
45.38045380453805 8.959778031277176e-08 1.7031869904337753e-11
45.400454004540045 8.963339876580816e-08 1.7039391102734986e-11
45.42045420454205 8.966901243847041e-08 1.704691232090295e-11
45.44045440454405 8.970462132934585e-08 1.705443355885061e-11
45.46045460454605 8.974022543702254e-08 1.706195481658695e-11
45.480454804548046 8.977582476008934e-08 1.7069476094120934e-11
45.50045500455005 8.981141929713599e-08 1.7076997391461547e-11
45.52045520455205 8.98470090467529e-08 1.7084518708617766e-11
45.540455404554045 8.988259400753137e-08 1.7092040045598568e-11
45.56045560455605 8.991817417806339e-08 1.7099561402412928e-11
45.58045580455805 8.995374955694185e-08 1.7107082779069825e-11
45.600456004560044 8.998932014276033e-08 1.7114604175578237e-11
45.620456204562046 9.002488593411327e-08 1.7122125591947152e-11
45.64045640456405 9.006044692959586e-08 1.7129647028185536e-11
45.66045660456605 9.009600312780413e-08 1.7137168484302376e-11
45.680456804568045 9.013155452733481e-08 1.7144689960306648e-11
45.70045700457005 9.016710112678554e-08 1.7152211456207337e-11
45.72045720457205 9.020264292475468e-08 1.7159732972013416e-11
45.740457404574045 9.023817991984132e-08 1.7167254507733873e-11
45.76045760457605 9.027371211064551e-08 1.7174776063377695e-11
45.78045780457805 9.030923949576793e-08 1.7182297638953852e-11
45.80045800458005 9.034476207381014e-08 1.7189819234471327e-11
45.820458204582046 9.038027984337444e-08 1.71973408499391e-11
45.84045840458405 9.041579280306396e-08 1.720486248536617e-11
45.86045860458605 9.045130095148263e-08 1.72123841407615e-11
45.880458804588045 9.048680428723512e-08 1.7219905816134087e-11
45.90045900459005 9.052230280892694e-08 1.7227427511492912e-11
45.92045920459205 9.055779651516438e-08 1.7234949226846957e-11
45.94045940459405 9.05932854045545e-08 1.7242470962205208e-11
45.960459604596046 9.062876947570514e-08 1.7249992717576645e-11
45.98045980459805 9.066424872722502e-08 1.7257514492970257e-11
46.00046000460005 9.069972315772356e-08 1.7265036288395034e-11
46.020460204602045 9.0735192765811e-08 1.727255810385996e-11
46.04046040460405 9.07706575500984e-08 1.728007993937401e-11
46.06046060460605 9.080611750919756e-08 1.7287601794946186e-11
46.08046080460805 9.084157264172116e-08 1.7295123670585464e-11
46.10046100461005 9.087702294628252e-08 1.7302645566300843e-11
46.12046120461205 9.091246842149592e-08 1.73101674821013e-11
46.14046140461405 9.094790906597635e-08 1.7317689417995827e-11
46.160461604616046 9.098334487833958e-08 1.732521137399341e-11
46.18046180461805 9.101877585720223e-08 1.7332733350103048e-11
46.20046200462005 9.105420200118166e-08 1.7340255346333715e-11
46.220462204622045 9.108962330889603e-08 1.7347777362694406e-11
46.24046240462405 9.112503977896432e-08 1.7355299399194122e-11
46.26046260462605 9.116045141000631e-08 1.7362821455841844e-11
46.28046280462805 9.119585820064252e-08 1.7370343532646555e-11
46.300463004630046 9.123126014949431e-08 1.7377865629617258e-11
46.32046320463205 9.126665725518381e-08 1.7385387746762935e-11
46.34046340463405 9.1302049516334e-08 1.7392909884092587e-11
46.360463604636045 9.133743693156853e-08 1.7400432041615198e-11
46.38046380463805 9.137281949951199e-08 1.740795421933977e-11
46.40046400464005 9.140819721878968e-08 1.7415476417275285e-11
46.42046420464205 9.14435700880277e-08 1.742299863543075e-11
46.44046440464405 9.147893810585292e-08 1.7430520873815134e-11
46.46046460464605 9.151430127089312e-08 1.7438043132437456e-11
46.48046480464805 9.154965958177672e-08 1.7445565411306697e-11
46.500465004650046 9.158501303713304e-08 1.745308771043186e-11
46.52046520465205 9.162036163559217e-08 1.7460610029821933e-11
46.54046540465405 9.165570537578496e-08 1.7468132369485915e-11
46.56046560465605 9.16910442563431e-08 1.7475654729432798e-11
46.58046580465805 9.172637827589906e-08 1.7483177109671576e-11
46.60046600466005 9.176170743308607e-08 1.7490699510211256e-11
46.62046620466205 9.179703172653824e-08 1.749822193106082e-11
46.640466404664046 9.183235115489035e-08 1.7505744372229277e-11
46.66046660466605 9.186766571677813e-08 1.751326683372563e-11
46.68046680466805 9.190297541083795e-08 1.7520789315558855e-11
46.700467004670045 9.193828023570707e-08 1.7528311817737965e-11
46.72046720467205 9.197358019002354e-08 1.7535834340271958e-11
46.74046740467405 9.200887527242619e-08 1.754335688316983e-11
46.76046760467605 9.204416548155459e-08 1.755087944644058e-11
46.78046780467805 9.20794508160492e-08 1.7558402030093206e-11
46.80046800468005 9.211473127455123e-08 1.7565924634136717e-11
46.82046820468205 9.215000685570271e-08 1.7573447258580107e-11
46.840468404684046 9.21852775581464e-08 1.7580969903432373e-11
46.86046860468605 9.222054338052594e-08 1.7588492568702523e-11
46.88046880468805 9.225580432148571e-08 1.7596015254399552e-11
46.90046900469005 9.229106037967092e-08 1.7603537960532476e-11
46.92046920469205 9.232631155372752e-08 1.7611060687110273e-11
46.94046940469405 9.236155784230236e-08 1.7618583434141963e-11
46.96046960469605 9.239679924404297e-08 1.7626106201636547e-11
46.980469804698046 9.243203575759773e-08 1.7633628989603027e-11
47.00047000470005 9.246726738161588e-08 1.7641151798050402e-11
47.02047020470205 9.25024941147473e-08 1.764867462698768e-11
47.04047040470405 9.253771595564281e-08 1.7656197476423872e-11
47.06047060470605 9.257293290295399e-08 1.766372034636797e-11
47.08047080470805 9.260814495533317e-08 1.7671243236828982e-11
47.10047100471005 9.264335211143353e-08 1.7678766147815924e-11
47.12047120471205 9.2678554369909e-08 1.7686289079337784e-11
47.14047140471405 9.271375172941438e-08 1.7693812031403588e-11
47.16047160471605 9.274894418860517e-08 1.770133500402233e-11
47.180471804718046 9.278413174613775e-08 1.7708857997203014e-11
47.20047200472005 9.281931440066924e-08 1.771638101095466e-11
47.22047220472205 9.285449215085763e-08 1.772390404528627e-11
47.24047240472405 9.28896649953616e-08 1.7731427100206843e-11
47.26047260472605 9.292483293284071e-08 1.7738950175725402e-11
47.28047280472805 9.295999596195531e-08 1.7746473271850943e-11
47.30047300473005 9.299515408136652e-08 1.7753996388592488e-11
47.320473204732046 9.303030728973627e-08 1.776151952595903e-11
47.34047340473405 9.306545558572728e-08 1.77690426839596e-11
47.36047360473605 9.31005989680031e-08 1.777656586260319e-11
47.38047380473805 9.313573743522806e-08 1.7784089061898814e-11
47.40047400474005 9.317087098606721e-08 1.779161228185549e-11
47.42047420474205 9.320599961918654e-08 1.779913552248223e-11
47.44047440474405 9.324112333325277e-08 1.7806658783788027e-11
47.46047460474605 9.327624212693338e-08 1.7814182065781918e-11
47.48047480474805 9.331135599889673e-08 1.7821705368472905e-11
47.50047500475005 9.334646494781185e-08 1.782922869187e-11
47.52047520475205 9.338156897234874e-08 1.7836752035982217e-11
47.54047540475405 9.341666807117807e-08 1.7844275400818562e-11
47.56047560475605 9.345176224297135e-08 1.785179878638806e-11
47.58047580475805 9.34868514864009e-08 1.7859322192699724e-11
47.60047600476005 9.352193580013982e-08 1.7866845619762563e-11
47.62047620476205 9.355701518286201e-08 1.7874369067585594e-11
47.64047640476405 9.359208963324218e-08 1.788189253617784e-11
47.66047660476605 9.362715914995583e-08 1.7889416025548302e-11
47.68047680476805 9.366222373167925e-08 1.7896939535706002e-11
47.70047700477005 9.369728337708958e-08 1.7904463066659964e-11
47.72047720477205 9.373233808486467e-08 1.79119866184192e-11
47.74047740477405 9.376738785368324e-08 1.7919510190992723e-11
47.76047760477605 9.380243268222481e-08 1.7927033784389554e-11
47.78047780477805 9.383747256916965e-08 1.793455739861872e-11
47.80047800478005 9.387250751319887e-08 1.7942081033689222e-11
47.82047820478205 9.390753751299436e-08 1.7949604689610086e-11
47.84047840478405 9.394256256723882e-08 1.7957128366390332e-11
47.86047860478605 9.397758267461575e-08 1.7964652064038987e-11
47.88047880478805 9.401259783380944e-08 1.797217578256506e-11
47.90047900479005 9.4047608043505e-08 1.7979699521977575e-11
47.92047920479205 9.408261330238834e-08 1.798722328228555e-11
47.94047940479405 9.411761360914607e-08 1.799474706349801e-11
47.96047960479605 9.41526089624658e-08 1.8002270865623978e-11
47.98047980479805 9.418759936103576e-08 1.8009794688672468e-11
48.00048000480005 9.422258480354505e-08 1.8017318532652508e-11
48.02048020480205 9.425756528868358e-08 1.8024842397573117e-11
48.04048040480405 9.429254081514205e-08 1.803236628344332e-11
48.06048060480605 9.432751138161194e-08 1.803989019027214e-11
48.08048080480805 9.436247698678555e-08 1.80474141180686e-11
48.10048100481005 9.439743762935598e-08 1.8054938066841724e-11
48.12048120481205 9.443239330801716e-08 1.806246203660054e-11
48.140481404814054 9.446734402146375e-08 1.8069986027354068e-11
48.16048160481605 9.450228976839123e-08 1.807751003911133e-11
48.18048180481805 9.453723054749597e-08 1.8085034071881357e-11
48.20048200482005 9.457216635747501e-08 1.8092558125673175e-11
48.22048220482205 9.460709719702626e-08 1.8100082200495804e-11
48.24048240482405 9.464202306484847e-08 1.8107606296358283e-11
48.26048260482605 9.46769439596411e-08 1.8115130413269626e-11
48.28048280482805 9.471185988010443e-08 1.8122654551238865e-11
48.30048300483005 9.474677082493964e-08 1.813017871027503e-11
48.32048320483205 9.478167679284858e-08 1.8137702890387147e-11
48.34048340483405 9.481657778253398e-08 1.8145227091584243e-11
48.36048360483605 9.485147379269935e-08 1.815275131387535e-11
48.38048380483805 9.488636482204897e-08 1.8160275557269497e-11
48.40048400484005 9.492125086928801e-08 1.8167799821775704e-11
48.42048420484205 9.495613193312232e-08 1.817532410740301e-11
48.44048440484405 9.499100801225868e-08 1.818284841416045e-11
48.46048460484605 9.502587910540456e-08 1.8190372742057044e-11
48.480484804848054 9.506074521126829e-08 1.8197897091101828e-11
48.50048500485005 9.509560632855898e-08 1.8205421461303833e-11
48.52048520485205 9.51304624559866e-08 1.8212945852672094e-11
48.54048540485405 9.516531359226181e-08 1.8220470265215643e-11
48.56048560485605 9.520015973609617e-08 1.82279946989435e-11
48.58048580485805 9.523500088620199e-08 1.8235519153864714e-11
48.60048600486005 9.526983704129244e-08 1.8243043629988314e-11
48.620486204862054 9.530466820008142e-08 1.825056812732333e-11
48.64048640486405 9.533949436128364e-08 1.825809264587879e-11
48.66048660486605 9.537431552361471e-08 1.826561718566374e-11
48.68048680486805 9.54091316857909e-08 1.827314174668722e-11
48.70048700487005 9.544394284652935e-08 1.8280666328958246e-11
48.72048720487205 9.547874900454806e-08 1.8288190932485866e-11
48.74048740487405 9.551355015856573e-08 1.829571555727911e-11
48.760487604876054 9.554834630730193e-08 1.830324020334703e-11
48.78048780487805 9.558313744947698e-08 1.8310764870698637e-11
48.80048800488005 9.561792358381207e-08 1.8318289559342986e-11
48.820488204882054 9.565270470902914e-08 1.8325814269289114e-11
48.84048840488405 9.568748082385095e-08 1.8333339000546044e-11
48.86048860488605 9.572225192700106e-08 1.8340863753122837e-11
48.88048880488805 9.575701801720384e-08 1.8348388527028515e-11
48.90048900489005 9.579177909318443e-08 1.8355913322272124e-11
48.92048920489205 9.582653515366886e-08 1.8363438138862696e-11
48.94048940489405 9.586128619738384e-08 1.8370962976809284e-11
48.960489604896054 9.589603222305698e-08 1.8378487836120917e-11
48.98048980489805 9.593077322941663e-08 1.8386012716806633e-11
49.00049000490005 9.596550921519204e-08 1.839353761887548e-11
49.02049020490205 9.600024017911311e-08 1.8401062542336498e-11
49.04049040490405 9.603496611991066e-08 1.840858748719873e-11
49.06049060490605 9.606968703631631e-08 1.8416112453471214e-11
49.08049080490805 9.610440292706245e-08 1.8423637441163e-11
49.100491004910054 9.613911379088224e-08 1.8431162450283117e-11
49.12049120491205 9.61738196265097e-08 1.8438687480840624e-11
49.14049140491405 9.620852043267964e-08 1.844621253284455e-11
49.160491604916054 9.624321620812772e-08 1.8453737606303954e-11
49.18049180491805 9.627790695159024e-08 1.8461262701227868e-11
49.20049200492005 9.631259266180454e-08 1.8468787817625335e-11
49.22049220492205 9.634727333750854e-08 1.8476312955505417e-11
49.240492404924055 9.638194897744114e-08 1.8483838114877143e-11
49.26049260492605 9.641661958034193e-08 1.8491363295749566e-11
49.28049280492805 9.645128514495133e-08 1.849888849813173e-11
49.300493004930054 9.648594567001059e-08 1.8506413722032683e-11
49.32049320493205 9.652060115426178e-08 1.8513938967461466e-11
49.34049340493405 9.655525159644769e-08 1.8521464234427137e-11
49.36049360493605 9.658989699531201e-08 1.8528989522938734e-11
49.38049380493805 9.662453734959919e-08 1.853651483300531e-11
49.40049400494005 9.665917265805446e-08 1.8544040164635916e-11
49.42049420494205 9.669380291942392e-08 1.8551565517839593e-11
49.440494404944054 9.672842813245439e-08 1.85590908926254e-11
49.46049460494605 9.676304829589354e-08 1.8566616289002374e-11
49.48049480494805 9.679766340848991e-08 1.8574141706979585e-11
49.500495004950054 9.683227346899271e-08 1.858166714656606e-11
49.52049520495205 9.686687847615205e-08 1.858919260777087e-11
49.54049540495405 9.69014784287188e-08 1.8596718090603042e-11
49.56049560495605 9.69360733254447e-08 1.860424359507166e-11
49.580495804958055 9.697066316508218e-08 1.861176912118575e-11
49.60049600496005 9.700524794638458e-08 1.8619294668954376e-11
49.62049620496205 9.7039827668106e-08 1.8626820238386587e-11
49.640496404964054 9.707440232900136e-08 1.8634345829491437e-11
49.66049660496605 9.710897192782634e-08 1.8641871442277974e-11
49.68049680496805 9.71435364633375e-08 1.864939707675526e-11
49.70049700497005 9.717809593429218e-08 1.8656922732932355e-11
49.720497204972055 9.721265033944845e-08 1.8664448410818303e-11
49.74049740497405 9.724719967756528e-08 1.8671974110422153e-11
49.76049760497605 9.728174394740241e-08 1.8679499831752978e-11
49.780497804978054 9.731628314772038e-08 1.8687025574819815e-11
49.80049800498005 9.735081727728056e-08 1.869455133963173e-11
49.82049820498205 9.738534633484507e-08 1.870207712619779e-11
49.840498404984054 9.741987031917689e-08 1.8709602934527035e-11
49.86049860498605 9.745438922903979e-08 1.871712876462852e-11
49.88049880498805 9.748890306319836e-08 1.872465461651133e-11
49.90049900499005 9.752341182041793e-08 1.87321804901845e-11
49.920499204992055 9.755791549946472e-08 1.873970638565709e-11
49.94049940499405 9.759241409910568e-08 1.874723230293815e-11
49.96049960499605 9.762690761810867e-08 1.875475824203677e-11
49.980499804998054 9.766139605524223e-08 1.876228420296198e-11
50.00050000500005 9.769587940927576e-08 1.8769810185722853e-11
50.02050020500205 9.773035767897952e-08 1.8777336190328445e-11
50.04050040500405 9.77648308631245e-08 1.8784862216787835e-11
50.060500605006055 9.77992989604825e-08 1.8792388265110054e-11
50.08050080500805 9.783376196982617e-08 1.879991433530418e-11
50.10050100501005 9.786821988992895e-08 1.880744042737928e-11
50.120501205012054 9.790267271956506e-08 1.8814966541344405e-11
50.14050140501405 9.793712045750954e-08 1.8822492677208622e-11
50.16050160501605 9.797156310253826e-08 1.8830018834980995e-11
50.180501805018054 9.80060006534279e-08 1.8837545014670592e-11
50.200502005020056 9.804043310895587e-08 1.884507121628647e-11
50.22050220502205 9.807486046790045e-08 1.8852597439837692e-11
50.24050240502405 9.810928272904074e-08 1.886012368533333e-11
50.260502605026055 9.814369989115659e-08 1.886764995278245e-11
50.28050280502805 9.817811195302873e-08 1.8875176242194103e-11
50.30050300503005 9.82125189134386e-08 1.8882702553577373e-11
50.320503205032054 9.824692077116854e-08 1.8890228886941318e-11
50.340503405034056 9.828131752500164e-08 1.8897755242295002e-11
50.36050360503605 9.83157091737218e-08 1.89052816196475e-11
50.38050380503805 9.835009571611374e-08 1.891280801900787e-11
50.400504005040055 9.838447715096303e-08 1.8920334440385187e-11
50.42050420504205 9.841885347705592e-08 1.892786088378852e-11
50.44050440504405 9.845322469317964e-08 1.893538734922693e-11
50.460504605046054 9.848759079812207e-08 1.894291383670949e-11
50.48050480504805 9.852195179067195e-08 1.8950440346245272e-11
50.50050500505005 9.855630766961889e-08 1.8957966877843348e-11
50.520505205052054 9.859065843375324e-08 1.8965493431512776e-11
50.540505405054056 9.862500408186613e-08 1.8973020007262648e-11
50.56050560505605 9.865934461274958e-08 1.8980546605102006e-11
50.58050580505805 9.869368002519635e-08 1.898807322503995e-11
50.600506005060055 9.872801031800005e-08 1.8995599867085535e-11
50.62050620506205 9.876233548995504e-08 1.900312653124783e-11
50.64050640506405 9.879665553985657e-08 1.9010653217535928e-11
50.660506605066054 9.883097046650063e-08 1.9018179925958875e-11
50.680506805068056 9.886528026868404e-08 1.9025706656525773e-11
50.70050700507005 9.88995849452044e-08 1.903323340924567e-11
50.72050720507205 9.893388449486019e-08 1.9040760184127654e-11
50.740507405074055 9.896817891645059e-08 1.9048286981180796e-11
50.76050760507605 9.900246820877571e-08 1.905581380041417e-11
50.78050780507805 9.903675237063635e-08 1.906334064183686e-11
50.800508005080054 9.907103140083418e-08 1.9070867505457933e-11
50.82050820508206 9.910530529817171e-08 1.9078394391286464e-11
50.84050840508405 9.913957406145215e-08 1.9085921299331535e-11
50.86050860508605 9.917383768947962e-08 1.9093448229602215e-11
50.880508805088056 9.9208096181059e-08 1.9100975182107594e-11
50.90050900509005 9.924234953499595e-08 1.9108502156856738e-11
50.92050920509205 9.927659775009704e-08 1.911602915385873e-11
50.940509405094055 9.931084082516955e-08 1.912355617312265e-11
50.96050960509605 9.934507875902158e-08 1.913108321465757e-11
50.98050980509805 9.937931155046208e-08 1.9138610278472576e-11
51.000510005100054 9.941353919830075e-08 1.9146137364576752e-11
51.020510205102056 9.944776170134816e-08 1.9153664472979168e-11
51.04051040510405 9.948197905841565e-08 1.9161191603688904e-11
51.06051060510605 9.951619126831536e-08 1.9168718756715054e-11
51.080510805108055 9.955039832986028e-08 1.917624593206669e-11
51.10051100511005 9.958460024186415e-08 1.9183773129752884e-11
51.12051120511205 9.961879700314154e-08 1.919130034978274e-11
51.140511405114054 9.965298861250789e-08 1.919882759216532e-11
51.160511605116056 9.968717506877935e-08 1.920635485690972e-11
51.18051180511805 9.97213563707729e-08 1.921388214402502e-11
51.20051200512005 9.975553251730639e-08 1.922140945352031e-11
51.220512205122056 9.978970350719842e-08 1.9228936785404655e-11
51.24051240512405 9.98238693392684e-08 1.9236464139687154e-11
51.26051260512605 9.98580300123366e-08 1.924399151637689e-11
51.280512805128055 9.989218552522401e-08 1.925151891548295e-11
51.30051300513006 9.992633587675249e-08 1.9259046337014415e-11
51.32051320513205 9.996048106574471e-08 1.926657378098037e-11
51.340513405134054 9.999462109102414e-08 1.927410124738991e-11
51.360513605136056 1.0002875595141503e-07 1.9281628736252115e-11
51.38051380513805 1.0006288564574243e-07 1.9289156247576065e-11
51.40051400514005 1.000970101728323e-07 1.929668378137086e-11
51.420514205142055 1.0013112953151127e-07 1.930421133764559e-11
51.44051440514406 1.0016524372060688e-07 1.9311738916409342e-11
51.46051460514605 1.001993527389474e-07 1.931926651767119e-11
51.480514805148054 1.0023345658536199e-07 1.9326794141440243e-11
51.500515005150056 1.0026755525868055e-07 1.9334321787725573e-11
51.52051520515205 1.0030164875773382e-07 1.934184945653628e-11
51.54051540515405 1.0033573708135335e-07 1.9349377147881452e-11
51.560515605156056 1.0036982022837149e-07 1.935690486177019e-11
51.58051580515805 1.004038981976214e-07 1.936443259821157e-11
51.60051600516005 1.00437970987937e-07 1.9371960357214688e-11
51.620516205162055 1.0047203859815314e-07 1.9379488138788638e-11
51.64051640516406 1.0050610102710538e-07 1.9387015942942516e-11
51.66051660516605 1.0054015827363008e-07 1.9394543769685407e-11
51.680516805168054 1.0057421033656447e-07 1.9402071619026407e-11
51.700517005170056 1.0060825721474653e-07 1.9409599490974615e-11
51.72051720517205 1.006422989070151e-07 1.9417127385539117e-11
51.74051740517405 1.0067633541220983e-07 1.9424655302729022e-11
51.760517605176055 1.007103667291711e-07 1.9432183242553406e-11
51.78051780517806 1.0074439285674018e-07 1.943971120502137e-11
51.80051800518005 1.0077841379375911e-07 1.9447239190142014e-11
51.820518205182054 1.0081242953907077e-07 1.9454767197924436e-11
51.840518405184056 1.0084644009151878e-07 1.9462295228377727e-11
51.86051860518605 1.0088044544994767e-07 1.9469823281510988e-11
51.88051880518805 1.009144456132027e-07 1.9477351357333313e-11
51.900519005190056 1.0094844058012999e-07 1.94848794558538e-11
51.92051920519206 1.0098243034957637e-07 1.9492407577081545e-11
51.94051940519405 1.0101641492038959e-07 1.949993572102565e-11
51.960519605196055 1.0105039429141823e-07 1.950746388769522e-11
51.98051980519806 1.010843684615115e-07 1.9514992077099335e-11
52.00052000520005 1.0111833742951962e-07 1.9522520289247116e-11
52.020520205202054 1.011523011942935e-07 1.9530048524147653e-11
52.040520405204056 1.0118625975468492e-07 1.9537576781810048e-11
52.06052060520605 1.012202131095464e-07 1.9545105062243404e-11
52.08052080520805 1.0125416125773134e-07 1.9552633365456813e-11
52.100521005210055 1.0128810419809391e-07 1.956016169145939e-11
52.12052120521206 1.013220419294891e-07 1.956769004026023e-11
52.14052140521405 1.013559744507727e-07 1.9575218411868434e-11
52.160521605216054 1.0138990176080134e-07 1.9582746806293107e-11
52.180521805218056 1.0142382385843241e-07 1.9590275223543348e-11
52.20052200522005 1.0145774074252411e-07 1.9597803663628278e-11
52.22052220522205 1.0149165241193554e-07 1.960533212655698e-11
52.240522405224056 1.0152555886552647e-07 1.9612860612338566e-11
52.26052260522606 1.0155946010215759e-07 1.9620389120982148e-11
52.28052280522805 1.0159335612069033e-07 1.9627917652496818e-11
52.300523005230055 1.01627246919987e-07 1.9635446206891692e-11
52.32052320523206 1.0166113249891064e-07 1.964297478417588e-11
52.34052340523405 1.0169501285632513e-07 1.965050338435847e-11
52.360523605236054 1.0172888799109518e-07 1.965803200744859e-11
52.380523805238056 1.017627579020863e-07 1.966556065345534e-11
52.40052400524006 1.017966225881648e-07 1.9673089322387822e-11
52.42052420524205 1.0183048204819776e-07 1.9680618014255147e-11
52.440524405244055 1.0186433628105317e-07 1.9688146729066427e-11
52.46052460524606 1.0189818528559975e-07 1.969567546683077e-11
52.48052480524805 1.0193202906070699e-07 1.970320422755728e-11
52.500525005250054 1.0196586760524534e-07 1.971073301125507e-11
52.520525205252056 1.019997009180859e-07 1.971826181793326e-11
52.54052540525406 1.0203352899810067e-07 1.9725790647600948e-11
52.56052560525605 1.0206735184416242e-07 1.9733319500267247e-11
52.580525805258056 1.0210116945514472e-07 1.974084837594127e-11
52.60052600526006 1.0213498182992205e-07 1.974837727463214e-11
52.62052620526205 1.0216878896736955e-07 1.9755906196348948e-11
52.640526405264055 1.0220259086636326e-07 1.9763435141100818e-11
52.66052660526606 1.0223638752578002e-07 1.9770964108896868e-11
52.68052680526805 1.0227017894449745e-07 1.97784930997462e-11
52.700527005270054 1.0230396512139402e-07 1.978602211365794e-11
52.720527205272056 1.0233774605534898e-07 1.9793551150641198e-11
52.74052740527406 1.0237152174524236e-07 1.980108021070508e-11
52.76052760527605 1.0240529218995506e-07 1.980860929385871e-11
52.780527805278055 1.024390573883688e-07 1.981613840011121e-11
52.80052800528006 1.0247281733936603e-07 1.9823667529471683e-11
52.82052820528205 1.0250657204183005e-07 1.9831196681949246e-11
52.840528405284054 1.0254032149464498e-07 1.9838725857553027e-11
52.860528605286056 1.0257406569669577e-07 1.9846255056292133e-11
52.88052880528806 1.0260780464686812e-07 1.9853784278175688e-11
52.90052900529005 1.0264153834404854e-07 1.9861313523212806e-11
52.920529205292056 1.0267526678712445e-07 1.98688427914126e-11
52.94052940529406 1.0270898997498395e-07 1.9876372082784203e-11
52.96052960529605 1.0274270790651603e-07 1.9883901397336727e-11
52.980529805298055 1.0277642058061048e-07 1.9891430735079286e-11
53.00053000530006 1.0281012799615784e-07 1.9898960096021007e-11
53.02053020530206 1.0284383015204956e-07 1.9906489480171015e-11
53.040530405304054 1.028775270471778e-07 1.9914018887538416e-11
53.060530605306056 1.0291121868043559e-07 1.9921548318132348e-11
53.08053080530806 1.0294490505071677e-07 1.9929077771961925e-11
53.10053100531005 1.0297858615691594e-07 1.993660724903626e-11
53.120531205312055 1.0301226199792855e-07 1.9944136749364495e-11
53.14053140531406 1.0304593257265088e-07 1.9951666272955736e-11
53.16053160531605 1.0307959787997992e-07 1.9959195819819114e-11
53.180531805318054 1.0311325791881363e-07 1.9966725389963753e-11
53.200532005320056 1.0314691268805064e-07 1.9974254983398776e-11
53.22053220532206 1.0318056218659041e-07 1.998178460013331e-11
53.24053240532405 1.0321420641333329e-07 1.9989314240176474e-11
53.260532605326055 1.0324784536718037e-07 1.99968439035374e-11
53.28053280532806 1.0328147904703357e-07 2.0004373590225213e-11
53.30053300533005 1.0331510745179558e-07 2.0011903300249027e-11
53.320533205332055 1.0334873058036996e-07 2.001943303361799e-11
53.34053340533406 1.0338234843166108e-07 2.0026962790341218e-11
53.36053360533606 1.0341596100457407e-07 2.0034492570427837e-11
53.380533805338054 1.0344956829801486e-07 2.0042022373886975e-11
53.400534005340056 1.0348317031089026e-07 2.0049552200727762e-11
53.42053420534206 1.0351676704210786e-07 2.0057082050959326e-11
53.44053440534405 1.03550358490576e-07 2.0064611924590796e-11
53.460534605346055 1.0358394465520396e-07 2.007214182163131e-11
53.48053480534806 1.0361752553490168e-07 2.0079671742089985e-11
53.50053500535006 1.0365110112858e-07 2.0087201685975963e-11
53.520535205352054 1.0368467143515055e-07 2.0094731653298355e-11
53.540535405354056 1.0371823645352578e-07 2.0102261644066322e-11
53.56053560535606 1.0375179618261892e-07 2.010979165828897e-11
53.58053580535805 1.0378535062134403e-07 2.0117321695975446e-11
53.60053600536005 1.0381889976861596e-07 2.0124851757134874e-11
53.620536205362065 1.0385244362335043e-07 2.01323818417764e-11
53.64053640536405 1.0388598218446388e-07 2.0139911949909133e-11
53.66053660536605 1.0391951545087362e-07 2.0147442081542224e-11
53.68053680536805 1.0395304342149777e-07 2.0154972236684808e-11
53.700537005370066 1.0398656609525524e-07 2.016250241534603e-11
53.720537205372054 1.040200834710657e-07 2.017003261753499e-11
53.74053740537405 1.0405359554784973e-07 2.0177562843260855e-11
53.76053760537605 1.0408710232452865e-07 2.0185093092532748e-11
53.78053780537805 1.0412060380002466e-07 2.019262336535981e-11
53.800538005380055 1.0415409997326065e-07 2.020015366175118e-11
53.82053820538205 1.0418759084316042e-07 2.0207683981715988e-11
53.84053840538405 1.0422107640864856e-07 2.0215214325263375e-11
53.860538605386054 1.0425455666865044e-07 2.0222744692402476e-11
53.880538805388056 1.0428803162209224e-07 2.0230275083142426e-11
53.90053900539005 1.0432150126790103e-07 2.0237805497492382e-11
53.92053920539205 1.0435496560500455e-07 2.024533593546146e-11
53.940539405394055 1.0438842463233148e-07 2.025286639705882e-11
53.96053960539606 1.0442187834881123e-07 2.026039688229359e-11
53.98053980539805 1.0445532675337402e-07 2.0267927391174908e-11
54.000540005400055 1.0448876984495097e-07 2.027545792371192e-11
54.02054020540206 1.0452220762247387e-07 2.028298847991377e-11
54.04054040540406 1.0455564008487543e-07 2.0290519059789595e-11
54.060540605406054 1.0458906723108913e-07 2.0298049663348537e-11
54.080540805408056 1.0462248906004926e-07 2.030558029059975e-11
54.10054100541006 1.046559055706909e-07 2.031311094155236e-11
54.12054120541206 1.0468931676195e-07 2.0320641616215518e-11
54.140541405414055 1.0472272263276323e-07 2.0328172314598372e-11
54.16054160541606 1.0475612318206816e-07 2.033570303671005e-11
54.18054180541806 1.0478951840880309e-07 2.034323378255972e-11
54.20054200542006 1.0482290831190717e-07 2.0350764552156515e-11
54.220542205422056 1.048562928903204e-07 2.0358295345509574e-11
54.24054240542406 1.048896721429835e-07 2.0365826162628058e-11
54.26054260542606 1.0492304606883805e-07 2.03733570035211e-11
54.28054280542806 1.0495641466682646e-07 2.0380887868197856e-11
54.30054300543006 1.0498977793589188e-07 2.0388418756667473e-11
54.32054320543206 1.0502313587497834e-07 2.0395949668939087e-11
54.34054340543406 1.0505648848303066e-07 2.040348060502186e-11
54.360543605436064 1.0508983575899443e-07 2.0411011564924928e-11
54.38054380543806 1.0512317770181611e-07 2.0418542548657456e-11
54.40054400544005 1.0515651431044289e-07 2.0426073556228574e-11
54.42054420544206 1.051898455838229e-07 2.043360458764745e-11
54.440544405444065 1.0522317152090493e-07 2.0441135642923222e-11
54.46054460544606 1.0525649212063867e-07 2.0448666722065047e-11
54.48054480544805 1.0528980738197456e-07 2.0456197825082063e-11
54.500545005450064 1.0532311730386396e-07 2.0463728951983452e-11
54.52054520545206 1.053564218852589e-07 2.0471260102778327e-11
54.540545405454054 1.0538972112511229e-07 2.0478791277475866e-11
54.56054560545605 1.0542301502237785e-07 2.0486322476085212e-11
54.580545805458065 1.0545630357601015e-07 2.049385369861553e-11
54.60054600546006 1.0548958678496444e-07 2.0501384945075955e-11
54.620546205462055 1.0552286464819688e-07 2.0508916215475648e-11
54.64054640546405 1.0555613716466447e-07 2.0516447509823767e-11
54.66054660546607 1.0558940433332494e-07 2.0523978828129476e-11
54.680546805468055 1.0562266615313678e-07 2.0531510170401906e-11
54.70054700547006 1.0565592262305949e-07 2.053904153665023e-11
54.72054720547205 1.0568917374205317e-07 2.0546572926883608e-11
54.740547405474054 1.0572241950907885e-07 2.0554104341111184e-11
54.760547605476056 1.0575565992309836e-07 2.056163577934212e-11
54.78054780547805 1.0578889498307424e-07 2.0569167241585572e-11
54.80054800548005 1.0582212468796996e-07 2.05766987278507e-11
54.820548205482055 1.0585534903674973e-07 2.0584230238146663e-11
54.84054840548406 1.058885680283786e-07 2.0591761772482615e-11
54.86054860548605 1.0592178166182242e-07 2.0599293330867722e-11
54.880548805488054 1.0595498993604782e-07 2.0606824913311142e-11
54.900549005490056 1.059881928500223e-07 2.0614356519822028e-11
54.92054920549206 1.0602139040271413e-07 2.0621888150409543e-11
54.94054940549405 1.0605458259309238e-07 2.0629419805082855e-11
54.960549605496055 1.0608776942012691e-07 2.0636951483851118e-11
54.98054980549806 1.061209508827885e-07 2.0644483186723492e-11
55.00055000550006 1.0615412698004861e-07 2.0652014913709146e-11
55.020550205502055 1.0618729771087958e-07 2.0659546664817242e-11
55.04055040550406 1.0622046307425447e-07 2.0667078440056937e-11
55.06055060550606 1.0625362306914731e-07 2.0674610239437393e-11
55.08055080550806 1.0628677769453281e-07 2.0682142062967785e-11
55.100551005510056 1.063199269493865e-07 2.068967391065727e-11
55.12055120551206 1.0635307083268477e-07 2.0697205782515007e-11
55.14055140551406 1.0638620934340479e-07 2.0704737678550174e-11
55.16055160551606 1.0641934248052452e-07 2.0712269598771934e-11
55.18055180551806 1.0645247024302274e-07 2.0719801543189438e-11
55.20055200552006 1.0648559262987912e-07 2.072733351181187e-11
55.22055220552206 1.0651870964007399e-07 2.073486550464838e-11
55.24055240552406 1.0655182127258861e-07 2.0742397521708158e-11
55.26055260552606 1.0658492752640495e-07 2.0749929563000354e-11
55.28055280552806 1.066180284005059e-07 2.0757461628534138e-11
55.30055300553005 1.0665112389387506e-07 2.0764993718318676e-11
55.320553205532065 1.0668421400549694e-07 2.0772525832363154e-11
55.34055340553406 1.0671729873435672e-07 2.0780057970676725e-11
55.36055360553605 1.0675037807944049e-07 2.078759013326856e-11
55.380553805538064 1.0678345203973518e-07 2.079512232014784e-11
55.400554005540066 1.0681652061422839e-07 2.080265453132372e-11
55.42055420554206 1.0684958380190869e-07 2.081018676680539e-11
55.44055440554405 1.0688264160176529e-07 2.0817719026602e-11
55.460554605546065 1.0691569401278842e-07 2.082525131072274e-11
55.48055480554807 1.0694874103396887e-07 2.0832783619176772e-11
55.500555005550055 1.0698178266429844e-07 2.084031595197327e-11
55.52055520555205 1.0701481890276964e-07 2.0847848309121408e-11
55.540555405554066 1.0704784974837586e-07 2.0855380690630366e-11
55.56055560555607 1.0708087520011118e-07 2.086291309650931e-11
55.580555805558056 1.0711389525697058e-07 2.0870445526767416e-11
55.60055600556005 1.0714690991794985e-07 2.0877977981413868e-11
55.62055620556207 1.0717991918204559e-07 2.0885510460457828e-11
55.640556405564055 1.072129230482551e-07 2.0893042963908475e-11
55.66055660556606 1.0724592151557664e-07 2.0900575491774997e-11
55.68055680556805 1.0727891458300919e-07 2.0908108044066553e-11
55.70055700557007 1.0731190224955257e-07 2.0915640620792336e-11
55.72055720557206 1.0734488451420735e-07 2.092317322196151e-11
55.74055740557406 1.0737786137597501e-07 2.0930705847583267e-11
55.760557605576054 1.0741083283385777e-07 2.0938238497666774e-11
55.780557805578056 1.0744379888685866e-07 2.0945771172221208e-11
55.80055800558006 1.0747675953398154e-07 2.0953303871255768e-11
55.82055820558206 1.0750971477423104e-07 2.0960836594779608e-11
55.840558405584055 1.0754266460661266e-07 2.0968369342801926e-11
55.86055860558606 1.0757560903013266e-07 2.0975902115331894e-11
55.88055880558806 1.0760854804379812e-07 2.0983434912378694e-11
55.900559005590054 1.0764148164661692e-07 2.099096773395151e-11
55.920559205592056 1.0767440983759777e-07 2.0998500580059528e-11
55.94055940559406 1.0770733261575018e-07 2.100603345071192e-11
55.96055960559606 1.0774024998008443e-07 2.101356634591788e-11
55.980559805598055 1.0777316192961167e-07 2.102109926568658e-11
56.00056000560006 1.0780606846334384e-07 2.1028632210027215e-11
56.02056020560206 1.0783896958029365e-07 2.1036165178948953e-11
56.04056040560406 1.0787186527947463e-07 2.1043698172461e-11
56.06056060560606 1.0790475555990119e-07 2.1051231190572526e-11
56.08056080560806 1.0793764042058843e-07 2.1058764233292718e-11
56.10056100561006 1.0797051986055236e-07 2.1066297300630764e-11
56.12056120561206 1.0800339387880972e-07 2.1073830392595854e-11
56.14056140561406 1.080362624743781e-07 2.1081363509197168e-11
56.16056160561606 1.080691256462759e-07 2.1088896650443895e-11
56.18056180561806 1.0810198339352231e-07 2.1096429816345222e-11
56.200562005620064 1.0813483571513734e-07 2.1103963006910345e-11
56.22056220562206 1.0816768261014183e-07 2.111149622214844e-11
56.24056240562406 1.0820052407755734e-07 2.111902946206871e-11
56.26056260562605 1.0823336011640632e-07 2.1126562726680328e-11
56.280562805628065 1.0826619072571205e-07 2.1134096015992495e-11
56.30056300563006 1.082990159044985e-07 2.1141629330014405e-11
56.32056320563205 1.0833183565179056e-07 2.1149162668755227e-11
56.34056340563405 1.0836464996661388e-07 2.1156696032224178e-11
56.36056360563607 1.0839745884799497e-07 2.1164229420430447e-11
56.38056380563806 1.0843026229496104e-07 2.11717628333832e-11
56.40056400564005 1.0846306030654014e-07 2.1179296271091652e-11
56.42056420564205 1.0849585288176126e-07 2.1186829733564994e-11
56.44056440564407 1.0852864001965402e-07 2.1194363220812418e-11
56.460564605646056 1.085614217192489e-07 2.1201896732843114e-11
56.48056480564805 1.0859419797957728e-07 2.120943026966628e-11
56.50056500565007 1.0862696879967125e-07 2.1216963831291106e-11
56.52056520565207 1.086597341785637e-07 2.1224497417726788e-11
56.54056540565406 1.0869249411528835e-07 2.1232031028982522e-11
56.56056560565605 1.087252486088798e-07 2.1239564665067507e-11
56.58056580565807 1.0875799765837337e-07 2.1247098325990942e-11
56.600566005660056 1.0879074126280515e-07 2.125463201176201e-11
56.62056620566206 1.0882347942121216e-07 2.1262165722389927e-11
56.64056640566405 1.0885621213263216e-07 2.126969945788388e-11
56.66056660566607 1.0888893939610371e-07 2.127723321825306e-11
56.68056680566806 1.0892166121066615e-07 2.1284767003506682e-11
56.70056700567006 1.0895437757535972e-07 2.1292300813653933e-11
56.720567205672054 1.0898708848922537e-07 2.1299834648704015e-11
56.74056740567406 1.0901979395130492e-07 2.1307368508666134e-11
56.76056760567606 1.0905249396064097e-07 2.1314902393549482e-11
56.78056780567806 1.0908518851627691e-07 2.1322436303363266e-11
56.800568005680056 1.09117877617257e-07 2.1329970238116678e-11
56.82056820568206 1.0915056126262622e-07 2.1337504197818933e-11
56.84056840568406 1.0918323945143042e-07 2.1345038182479227e-11
56.86056860568606 1.0921591218271624e-07 2.1352572192106756e-11
56.88056880568806 1.0924857945553111e-07 2.1360106226710736e-11
56.90056900569006 1.0928124126892328e-07 2.1367640286300355e-11
56.92056920569206 1.0931389762194184e-07 2.1375174370884823e-11
56.94056940569406 1.0934654851363658e-07 2.1382708480473353e-11
56.96056960569606 1.0937919394305824e-07 2.139024261507514e-11
56.98056980569806 1.0941183390925825e-07 2.13977767746994e-11
57.00057000570006 1.0944446841128892e-07 2.1405310959355322e-11
57.020570205702064 1.0947709744820332e-07 2.1412845169052128e-11
57.04057040570406 1.0950972101905533e-07 2.1420379403799006e-11
57.06057060570606 1.0954233912289968e-07 2.142791366360519e-11
57.080570805708064 1.0957495175879187e-07 2.1435447948479855e-11
57.10057100571006 1.0960755892578819e-07 2.144298225843224e-11
57.12057120571206 1.0964016062294577e-07 2.1450516593471527e-11
57.14057140571406 1.0967275684932254e-07 2.1458050953606947e-11
57.160571605716065 1.0970534760397722e-07 2.1465585338847696e-11
57.18057180571806 1.0973793288596935e-07 2.147311974920299e-11
57.20057200572006 1.0977051269435926e-07 2.1480654184682026e-11
57.22057220572205 1.098030870282081e-07 2.1488188645294025e-11
57.240572405724066 1.0983565588657786e-07 2.1495723131048205e-11
57.26057260572606 1.0986821926853123e-07 2.150325764195377e-11
57.28057280572806 1.0990077717313182e-07 2.1510792178019924e-11
57.30057300573005 1.0993332959944397e-07 2.151832673925589e-11
57.32057320573207 1.0996587654653293e-07 2.1525861325670882e-11
57.34057340573406 1.0999841801346459e-07 2.1533395937274104e-11
57.36057360573605 1.1003095399930576e-07 2.1540930574074772e-11
57.38057380573805 1.1006348450312408e-07 2.1548465236082105e-11
57.40057400574007 1.1009600952398791e-07 2.1555999923305318e-11
57.42057420574206 1.101285290609664e-07 2.156353463575362e-11
57.44057440574405 1.1016104311312967e-07 2.1571069373436235e-11
57.460574605746054 1.1019355167954845e-07 2.157860413636236e-11
57.48057480574807 1.1022605475929441e-07 2.158613892454124e-11
57.50057500575006 1.102585523514399e-07 2.1593673737982067e-11
57.52057520575205 1.1029104445505823e-07 2.160120857669407e-11
57.540575405754055 1.1032353106922339e-07 2.1608743440686464e-11
57.56057560575606 1.1035601219301024e-07 2.161627832996847e-11
57.58057580575806 1.1038848782549441e-07 2.16238132445493e-11
57.600576005760054 1.1042095796575238e-07 2.1631348184438177e-11
57.62057620576207 1.1045342261286137e-07 2.1638883149644327e-11
57.64057640576406 1.1048588176589941e-07 2.1646418140176952e-11
57.66057660576606 1.1051833542394542e-07 2.1653953156045294e-11
57.680576805768055 1.1055078358607907e-07 2.166148819725856e-11
57.70057700577006 1.1058322625138079e-07 2.1669023263825976e-11
57.72057720577206 1.1061566341893192e-07 2.1676558355756756e-11
57.74057740577406 1.1064809508781447e-07 2.168409347306014e-11
57.76057760577606 1.1068052125711138e-07 2.1691628615745336e-11
57.78057780577806 1.1071294192590634e-07 2.169916378382156e-11
57.80057800578006 1.1074535709328383e-07 2.1706698977298057e-11
57.82057820578206 1.1077776675832917e-07 2.1714234196184038e-11
57.84057840578406 1.1081017092012843e-07 2.172176944048873e-11
57.86057860578606 1.1084256957776854e-07 2.1729304710221353e-11
57.88057880578806 1.1087496273033726e-07 2.1736840005391136e-11
57.900579005790064 1.1090735037692303e-07 2.1744375326007308e-11
57.92057920579206 1.1093973251661521e-07 2.1751910672079087e-11
57.94057940579406 1.1097210914850397e-07 2.1759446043615716e-11
57.96057960579606 1.1100448027168017e-07 2.17669814406264e-11
57.980579805798065 1.1103684588523559e-07 2.1774516863120384e-11
58.00058000580006 1.1106920598826276e-07 2.1782052311106887e-11
58.02058020580206 1.1110156057985503e-07 2.1789587784595145e-11
58.040580405804064 1.1113390965910655e-07 2.1797123283594377e-11
58.06058060580607 1.1116625322511224e-07 2.180465880811382e-11
58.08058080580806 1.1119859127696789e-07 2.1812194358162698e-11
58.100581005810064 1.1123092381377007e-07 2.1819729933750246e-11
58.120581205812066 1.1126325083461612e-07 2.1827265534885695e-11
58.14058140581407 1.1129557233860419e-07 2.1834801161578275e-11
58.16058160581606 1.1132788832483332e-07 2.184233681383721e-11
58.18058180581805 1.1136019879240319e-07 2.184987249167175e-11
58.20058200582007 1.1139250374041448e-07 2.1857408195091112e-11
58.22058220582206 1.114248031679685e-07 2.1864943924104538e-11
58.240582405824064 1.1145709707416747e-07 2.187247967872125e-11
58.26058260582605 1.1148938545811436e-07 2.188001545895048e-11
58.28058280582807 1.1152166831891298e-07 2.188755126480149e-11
58.30058300583006 1.1155394565566792e-07 2.1895087096283485e-11
58.32058320583206 1.1158621746748457e-07 2.1902622953405716e-11
58.34058340583405 1.1161848375346914e-07 2.191015883617741e-11
58.36058360583607 1.1165074451272867e-07 2.191769474460782e-11
58.380583805838064 1.1168299974437093e-07 2.192523067870616e-11
58.40058400584006 1.117152494475045e-07 2.193276663848167e-11
58.420584205842054 1.1174749362123887e-07 2.1940302623943606e-11
58.44058440584407 1.1177973226468424e-07 2.194783863510119e-11
58.46058460584606 1.1181196537695157e-07 2.195537467196367e-11
58.48058480584805 1.1184419295715275e-07 2.1962910734540275e-11
58.500585005850056 1.1187641500440039e-07 2.1970446822840252e-11
58.52058520585206 1.1190863151780793e-07 2.1977982936872833e-11
58.54058540585406 1.1194084249648959e-07 2.1985519076647268e-11
58.560585605856055 1.1197304793956038e-07 2.199305524217279e-11
58.58058580585806 1.1200524784613619e-07 2.2000591433458645e-11
58.60058600586006 1.1203744221533364e-07 2.2008127650514077e-11
58.62058620586206 1.1206963104627015e-07 2.2015663893348317e-11
58.640586405864056 1.1210181433806401e-07 2.2023200161970618e-11
58.66058660586606 1.1213399208983422e-07 2.203073645639022e-11
58.68058680586806 1.1216616430070069e-07 2.203827277661636e-11
58.70058700587006 1.1219833096978401e-07 2.2045809122658298e-11
58.72058720587206 1.1223049209620568e-07 2.2053345494525256e-11
58.74058740587406 1.1226264767908793e-07 2.2060881892226497e-11
58.76058760587606 1.1229479771755383e-07 2.2068418315771264e-11
58.78058780587806 1.1232694221072725e-07 2.2075954765168795e-11
58.80058800588006 1.1235908115773286e-07 2.208349124042834e-11
58.82058820588206 1.123912145576961e-07 2.2091027741559154e-11
58.84058840588406 1.1242334240974324e-07 2.209856426857046e-11
58.860588605886065 1.1245546471300138e-07 2.2106100821471537e-11
58.88058880588806 1.1248758146659835e-07 2.211363740027161e-11
58.90058900589006 1.1251969266966287e-07 2.212117400497994e-11
58.920589205892064 1.1255179832132439e-07 2.2128710635605767e-11
58.940589405894066 1.1258389842071318e-07 2.2136247292158343e-11
58.96058960589606 1.1261599296696034e-07 2.2143783974646918e-11
58.98058980589806 1.126480819591977e-07 2.215132068308075e-11
59.000590005900065 1.1268016539655801e-07 2.215885741746908e-11
59.02059020590207 1.127122432781747e-07 2.2166394177821157e-11
59.04059040590406 1.127443156031821e-07 2.2173930964146254e-11
59.060590605906064 1.1277638237071523e-07 2.2181467776453595e-11
59.080590805908066 1.1280844357991006e-07 2.218900461475245e-11
59.10059100591007 1.1284049922990322e-07 2.2196541479052067e-11
59.12059120591206 1.1287254931983223e-07 2.22040783693617e-11
59.14059140591405 1.1290459384883531e-07 2.2211615285690598e-11
59.16059160591607 1.1293663281605165e-07 2.2219152228048024e-11
59.18059180591807 1.129686662206211e-07 2.2226689196443232e-11
59.200592005920065 1.1300069406168434e-07 2.223422619088547e-11
59.22059220592205 1.1303271633838285e-07 2.224176321138399e-11
59.24059240592407 1.1306473304985899e-07 2.2249300257948084e-11
59.26059260592607 1.1309674419525579e-07 2.2256837330586957e-11
59.28059280592806 1.1312874977371716e-07 2.2264374429309892e-11
59.300593005930054 1.1316074978438783e-07 2.2271911554126156e-11
59.32059320593207 1.1319274422641328e-07 2.2279448705045e-11
59.340593405934065 1.1322473309893981e-07 2.228698588207567e-11
59.36059360593606 1.1325671640111445e-07 2.229452308522743e-11
59.380593805938055 1.132886941320852e-07 2.2302060314509556e-11
59.40059400594007 1.1332066629100073e-07 2.2309597569931295e-11
59.42059420594206 1.1335263287701049e-07 2.2317134851501894e-11
59.44059440594406 1.1338459388926483e-07 2.2324672159230642e-11
59.460594605946056 1.1341654932691484e-07 2.2332209493126786e-11
59.48059480594807 1.1344849918911242e-07 2.233974685319959e-11
59.50059500595006 1.1348044347501025e-07 2.23472842394583e-11
59.52059520595206 1.1351238218376183e-07 2.235482165191221e-11
59.54059540595406 1.135443153145215e-07 2.236235909057056e-11
59.56059560595606 1.1357624286644431e-07 2.2369896555442622e-11
59.58059580595806 1.1360816483868617e-07 2.237743404653766e-11
59.60059600596006 1.1364008123040382e-07 2.2384971563864943e-11
59.62059620596206 1.136719920407547e-07 2.239250910743372e-11
59.64059640596406 1.1370389726889713e-07 2.2400046677253272e-11
59.66059660596606 1.1373579691399021e-07 2.2407584273332862e-11
59.68059680596806 1.1376769097519383e-07 2.241512189568175e-11
59.70059700597006 1.1379957945166868e-07 2.2422659544309208e-11
59.72059720597206 1.138314623425763e-07 2.2430197219224506e-11
59.740597405974064 1.1386333964707891e-07 2.2437734920436906e-11
59.76059760597606 1.1389521136433967e-07 2.2445272647955685e-11
59.78059780597806 1.1392707749352242e-07 2.2452810401790104e-11
59.80059800598006 1.1395893803379188e-07 2.246034818194943e-11
59.820598205982066 1.1399079298431355e-07 2.246788598844294e-11
59.84059840598406 1.140226423442537e-07 2.247542382127991e-11
59.86059860598606 1.1405448611277942e-07 2.248296168046959e-11
59.880598805988065 1.140863242890586e-07 2.2490499566021268e-11
59.90059900599007 1.141181568722599e-07 2.2498037477944212e-11
59.92059920599206 1.1414998386155286e-07 2.2505575416247692e-11
59.940599405994064 1.1418180525610772e-07 2.2513113380940982e-11
59.960599605996066 1.1421362105509556e-07 2.252065137203335e-11
59.98059980599807 1.142454312576883e-07 2.2528189389534078e-11
60.00060000600006 1.1427723586305856e-07 2.2535727433452437e-11
60.020600206002065 1.1430903487037985e-07 2.2543265503797698e-11
60.04060040600405 1.1434082827882643e-07 2.255080360057913e-11
60.06060060600607 1.1437261608757341e-07 2.2558341723806035e-11
60.080600806008064 1.1440439829579662e-07 2.2565879873487665e-11
60.10060100601005 1.1443617490267272e-07 2.25734180496333e-11
60.120601206012054 1.1446794590737919e-07 2.258095625225221e-11
60.14060140601407 1.1449971130909435e-07 2.2588494481353694e-11
60.160601606016066 1.145314711069972e-07 2.2596032736947016e-11
60.18060180601805 1.1456322530026758e-07 2.2603571019041447e-11
60.20060200602007 1.1459497388808621e-07 2.2611109327646277e-11
60.22060220602207 1.146267168696345e-07 2.2618647662770788e-11
60.24060240602406 1.1465845424409471e-07 2.262618602442424e-11
60.260602606026055 1.1469018601064992e-07 2.2633724412615928e-11
60.28060280602807 1.1472191216848394e-07 2.264126282735514e-11
60.30060300603007 1.1475363271678143e-07 2.2648801268651144e-11
60.32060320603206 1.1478534765472783e-07 2.2656339736513215e-11
60.340603406034056 1.1481705698150939e-07 2.2663878230950658e-11
60.36060360603607 1.1484876069631315e-07 2.267141675197274e-11
60.38060380603806 1.148804587983269e-07 2.2678955299588743e-11
60.40060400604006 1.1491215128673934e-07 2.2686493873807953e-11
60.42060420604206 1.1494383816073982e-07 2.2694032474639663e-11
60.44060440604407 1.1497551941951864e-07 2.270157110209314e-11
60.46060460604606 1.1500719506226674e-07 2.2709109756177675e-11
60.48060480604806 1.1503886508817599e-07 2.271664843690256e-11
60.50060500605006 1.15070529496439e-07 2.2724187144277088e-11
60.52060520605206 1.1510218828624919e-07 2.2731725878310513e-11
60.54060540605406 1.1513384145680074e-07 2.2739264639012157e-11
60.560605606056065 1.1516548900728864e-07 2.2746803426391287e-11
60.58060580605806 1.1519713093690876e-07 2.2754342240457195e-11
60.60060600606006 1.1522876724485762e-07 2.2761881081219172e-11
60.620606206062064 1.1526039793033264e-07 2.2769419948686504e-11
60.640606406064066 1.1529202299253202e-07 2.2776958842868477e-11
60.66060660606606 1.1532364243065473e-07 2.278449776377439e-11
60.68060680606806 1.1535525624390056e-07 2.279203671141352e-11
60.700607006070065 1.1538686443147006e-07 2.2799575685795172e-11
60.72060720607206 1.1541846699256465e-07 2.280711468692863e-11
60.74060740607406 1.1545006392638644e-07 2.2814653714823175e-11
60.760607606076064 1.1548165523213844e-07 2.282219276948812e-11
60.780607806078066 1.1551324090902437e-07 2.2829731850932736e-11
60.80060800608006 1.1554482095624885e-07 2.2837270959166326e-11
60.82060820608206 1.1557639537301714e-07 2.2844810094198187e-11
60.840608406084066 1.1560796415853544e-07 2.28523492560376e-11
60.86060860608607 1.1563952731201067e-07 2.285988844469388e-11
60.88060880608806 1.1567108483265057e-07 2.2867427660176296e-11
60.900609006090065 1.1570263671966369e-07 2.2874966902494175e-11
60.92060920609207 1.1573418297225934e-07 2.288250617165678e-11
60.94060940609407 1.1576572358964762e-07 2.2890045467673425e-11
60.960609606096064 1.1579725857103947e-07 2.2897584790553395e-11
60.980609806098066 1.158287879156466e-07 2.2905124140306005e-11
61.000610006100054 1.158603116226815e-07 2.2912663516940537e-11
61.02061020610207 1.158918296913575e-07 2.29202029204663e-11
61.040610406104065 1.1592334212088864e-07 2.2927742350892582e-11
61.06061060610607 1.1595484891048988e-07 2.2935281808228693e-11
61.080610806108055 1.159863500593768e-07 2.294282129248391e-11
61.10061100611007 1.1601784556676599e-07 2.295036080366757e-11
61.120611206112066 1.1604933543187467e-07 2.2957900341788948e-11
61.140611406114054 1.1608081965392087e-07 2.296543990685733e-11
61.160611606116056 1.1611229823212353e-07 2.2972979498882056e-11
61.18061180611807 1.1614377116570224e-07 2.2980519117872413e-11
61.20061200612006 1.1617523845387744e-07 2.2988058763837683e-11
61.220612206122055 1.1620670009587043e-07 2.2995598436787194e-11
61.24061240612406 1.1623815609090321e-07 2.3003138136730238e-11
61.260612606126074 1.1626960643819863e-07 2.3010677863676125e-11
61.28061280612806 1.1630105113698027e-07 2.301821761763414e-11
61.30061300613006 1.1633249018647256e-07 2.3025757398613617e-11
61.32061320613207 1.1636392358590076e-07 2.3033297206623846e-11
61.34061340613406 1.1639535133449079e-07 2.3040837041674122e-11
61.36061360613606 1.1642677343146952e-07 2.304837690377377e-11
61.38061380613806 1.164581898760645e-07 2.305591679293209e-11
61.400614006140074 1.1648960066750414e-07 2.306345670915839e-11
61.42061420614206 1.1652100580501754e-07 2.3070996652461964e-11
61.440614406144064 1.1655240528783476e-07 2.3078536622852145e-11
61.46061460614606 1.1658379911518653e-07 2.3086076620338217e-11
61.48061480614806 1.166151872863044e-07 2.3093616644929506e-11
61.50061500615006 1.1664656980042072e-07 2.3101156696635312e-11
61.520615206152065 1.166779466567686e-07 2.3108696775464956e-11
61.54061540615406 1.1670931785458204e-07 2.311623688142774e-11
61.56061560615606 1.167406833930957e-07 2.3123777014532968e-11
61.580615806158065 1.1677204327154511e-07 2.3131317174789964e-11
61.60061600616007 1.1680339748916661e-07 2.3138857362208037e-11
61.62061620616206 1.1683474604519727e-07 2.3146397576796495e-11
61.640616406164064 1.1686608893887499e-07 2.3153937818564648e-11
61.660616606166066 1.1689742616943849e-07 2.3161478087521823e-11
61.68061680616807 1.169287577361272e-07 2.3169018383677324e-11
61.70061700617006 1.1696008363818139e-07 2.3176558707040462e-11
61.720617206172065 1.1699140387484215e-07 2.3184099057620557e-11
61.74061740617407 1.1702271844535133e-07 2.319163943542693e-11
61.76061760617607 1.1705402734895156e-07 2.3199179840468877e-11
61.780617806178064 1.1708533058488628e-07 2.320672027275574e-11
61.800618006180066 1.1711662815239972e-07 2.321426073229682e-11
61.82061820618207 1.1714792005073692e-07 2.3221801219101433e-11
61.84061840618407 1.1717920627914364e-07 2.3229341733178907e-11
61.860618606186065 1.1721048683686652e-07 2.3236882274538552e-11
61.88061880618807 1.1724176172315297e-07 2.324442284318969e-11
61.90061900619007 1.1727303093725112e-07 2.3251963439141634e-11
61.920619206192065 1.1730429447840999e-07 2.3259504062403708e-11
61.94061940619407 1.173355523458793e-07 2.3267044712985237e-11
61.960619606196055 1.1736680453890965e-07 2.3274585390895525e-11
61.98061980619807 1.1739805105675239e-07 2.3282126096143922e-11
62.000620006200066 1.1742929189865963e-07 2.3289666828739727e-11
62.02062020620207 1.174605270638843e-07 2.329720758869226e-11
62.040620406204056 1.1749175655168011e-07 2.3304748376010852e-11
62.06062060620607 1.1752298036130162e-07 2.331228919070483e-11
62.08062080620807 1.1755419849200409e-07 2.3319830032783512e-11
62.10062100621006 1.1758541094304357e-07 2.332737090225622e-11
62.12062120621206 1.1761661771367703e-07 2.3334911799132275e-11
62.14062140621407 1.176478188031621e-07 2.334245272342102e-11
62.16062160621607 1.176790142107572e-07 2.334999367513176e-11
62.180621806218056 1.1771020393572162e-07 2.335753465427382e-11
62.20062200622006 1.1774138797731539e-07 2.3365075660856544e-11
62.220622206222075 1.1777256633479936e-07 2.3372616694889252e-11
62.24062240622406 1.178037390074351e-07 2.3380157756381262e-11
62.26062260622606 1.1783490599448505e-07 2.338769884534191e-11
62.28062280622806 1.178660672952124e-07 2.3395239961780527e-11
62.30062300623006 1.1789722290888116e-07 2.3402781105706445e-11
62.320623206232064 1.1792837283475606e-07 2.341032227712898e-11
62.34062340623406 1.179595170721027e-07 2.3417863476057454e-11
62.36062360623606 1.1799065562018742e-07 2.3425404702501226e-11
62.38062380623806 1.1802178847827735e-07 2.3432945956469615e-11
62.400624006240065 1.1805291564564046e-07 2.3440487237971938e-11
62.42062420624206 1.1808403712154543e-07 2.3448028547017544e-11
62.44062440624406 1.1811515290526177e-07 2.3455569883615753e-11
62.460624606246064 1.1814626299605982e-07 2.3463111247775912e-11
62.480624806248066 1.1817736739321062e-07 2.3470652639507338e-11
62.50062500625006 1.1820846609598606e-07 2.3478194058819376e-11
62.52062520625206 1.1823955910365883e-07 2.348573550572135e-11
62.540625406254065 1.1827064641550231e-07 2.3493276980222612e-11
62.56062560625607 1.1830172803079081e-07 2.3500818482332482e-11
62.58062580625806 1.1833280394879932e-07 2.3508360012060298e-11
62.600626006260065 1.1836387416880367e-07 2.3515901569415397e-11
62.62062620626207 1.1839493869008046e-07 2.3523443154407114e-11
62.64062640626407 1.1842599751190706e-07 2.3530984767044793e-11
62.660626606266064 1.1845705063356167e-07 2.3538526407337764e-11
62.680626806268066 1.1848809805432327e-07 2.3546068075295366e-11
62.70062700627007 1.1851913977347156e-07 2.3553609770926943e-11
62.72062720627207 1.1855017579028713e-07 2.356115149424183e-11
62.740627406274065 1.1858120610405129e-07 2.3568693245249365e-11
62.76062760627607 1.1861223071404614e-07 2.3576235023958898e-11
62.78062780627807 1.1864324961955462e-07 2.358377683037975e-11
62.80062800628007 1.1867426281986037e-07 2.3591318664521278e-11
62.820628206282066 1.187052703142479e-07 2.3598860526392812e-11
62.84062840628407 1.1873627210200248e-07 2.3606402416003713e-11
62.86062860628607 1.1876726818241011e-07 2.36139443333633e-11
62.88062880628807 1.1879825855475766e-07 2.3621486278480932e-11
62.90062900629007 1.188292432183328e-07 2.3629028251365953e-11
62.920629206292055 1.188602221724238e-07 2.3636570252027686e-11
62.94062940629407 1.1889119541632001e-07 2.36441122804755e-11
62.960629606296074 1.1892216294931133e-07 2.3651654336718737e-11
62.98062980629807 1.1895312477068854e-07 2.365919642076673e-11
63.00063000630006 1.1898408087974316e-07 2.3666738532628823e-11
63.02063020630207 1.1901503127576762e-07 2.3674280672314378e-11
63.04063040630407 1.1904597595805494e-07 2.3681822839832735e-11
63.06063060630606 1.190769149258991e-07 2.3689365035193236e-11
63.08063080630806 1.1910784817859475e-07 2.369690725840523e-11
63.100631006310074 1.1913877571543744e-07 2.370444950947808e-11
63.12063120631207 1.1916969753572338e-07 2.3711991788421117e-11
63.140631406314064 1.1920061363874959e-07 2.3719534095243688e-11
63.16063160631606 1.1923152402381403e-07 2.3727076429955164e-11
63.180631806318075 1.1926242869021522e-07 2.3734618792564883e-11
63.20063200632006 1.192933276372526e-07 2.374216118308219e-11
63.220632206322065 1.193242208642263e-07 2.3749703601516434e-11
63.24063240632406 1.193551083704374e-07 2.3757246047876982e-11
63.26063260632608 1.1938599015518766e-07 2.3764788522173186e-11
63.280632806328065 1.1941686621777954e-07 2.3772331024414385e-11
63.30063300633006 1.1944773655751642e-07 2.3779873554609936e-11
63.32063320633206 1.1947860117370244e-07 2.3787416112769194e-11
63.340633406334064 1.1950946006564245e-07 2.379495869890152e-11
63.360633606336066 1.1954031323264217e-07 2.3802501313016266e-11
63.38063380633806 1.1957116067400808e-07 2.3810043955122776e-11
63.40063400634006 1.196020023890474e-07 2.381758662523042e-11
63.420634206342065 1.196328383770682e-07 2.382512932334855e-11
63.44063440634407 1.1966366863737924e-07 2.3832672049486514e-11
63.46063460634606 1.1969449316929018e-07 2.3840214803653686e-11
63.480634806348064 1.1972531197211143e-07 2.3847757585859407e-11
63.500635006350066 1.197561250451541e-07 2.3855300396113043e-11
63.52063520635207 1.1978693238773016e-07 2.386284323442396e-11
63.54063540635406 1.1981773399915242e-07 2.3870386100801497e-11
63.560635606356065 1.1984852987873428e-07 2.387792899525503e-11
63.58063580635807 1.1987932002579015e-07 2.388547191779392e-11
63.60063600636007 1.199101044396351e-07 2.3893014868427524e-11
63.620636206362065 1.199408831195849e-07 2.3900557847165197e-11
63.64063640636407 1.1997165606495637e-07 2.390810085401631e-11
63.66063660636607 1.2000242327506682e-07 2.3915643888990212e-11
63.68063680636807 1.200331847492345e-07 2.3923186952096282e-11
63.700637006370066 1.2006394048677846e-07 2.3930730043343873e-11
63.72063720637207 1.2009469048701843e-07 2.393827316274235e-11
63.74063740637407 1.20125434749275e-07 2.394581631030108e-11
63.76063760637607 1.2015617327286952e-07 2.395335948602943e-11
63.78063780637807 1.201869060571241e-07 2.396090268993675e-11
63.80063800638007 1.202176331013617e-07 2.3968445922032428e-11
63.82063820638206 1.2024835440490594e-07 2.3975989182325815e-11
63.84063840638407 1.202790699670814e-07 2.398353247082628e-11
63.86063860638607 1.2030977978721327e-07 2.3991075787543196e-11
63.880638806388056 1.2034048386462755e-07 2.3998619132485918e-11
63.90063900639007 1.2037118219865118e-07 2.4006162505663836e-11
63.920639206392075 1.2040187478861167e-07 2.4013705907086295e-11
63.94063940639407 1.2043256163383743e-07 2.4021249336762678e-11
63.96063960639606 1.204632427336576e-07 2.402879279470235e-11
63.980639806398074 1.2049391808740222e-07 2.4036336280914685e-11
64.00064000640006 1.205245876944019e-07 2.404387979540904e-11
64.02064020640206 1.2055525155398823e-07 2.40514233381948e-11
64.04064040640407 1.2058590966549346e-07 2.405896690928134e-11
64.06064060640607 1.2061656202825072e-07 2.4066510508678022e-11
64.08064080640807 1.2064720864159378e-07 2.4074054136394233e-11
64.10064100641007 1.2067784950485734e-07 2.4081597792439324e-11
64.12064120641207 1.2070848461737673e-07 2.4089141476822683e-11
64.14064140641406 1.207391139784882e-07 2.4096685189553674e-11
64.16064160641606 1.2076973758752872e-07 2.410422893064168e-11
64.18064180641807 1.2080035544383604e-07 2.4111772700096083e-11
64.20064200642007 1.208309675467487e-07 2.4119316497926245e-11
64.22064220642207 1.20861573895606e-07 2.4126860324141556e-11
64.24064240642407 1.20892174489748e-07 2.4134404178751373e-11
64.26064260642606 1.2092276932851563e-07 2.4141948061765085e-11
64.28064280642806 1.2095335841125052e-07 2.414949197319207e-11
64.30064300643006 1.2098394173729508e-07 2.4157035913041713e-11
64.32064320643207 1.2101451930599254e-07 2.416457988132338e-11
64.34064340643407 1.210450911166869e-07 2.417212387804645e-11
64.36064360643607 1.210756571687229e-07 2.417966790322031e-11
64.38064380643807 1.211062174614461e-07 2.4187211956854342e-11
64.40064400644006 1.2113677199420283e-07 2.4194756038957917e-11
64.42064420644206 1.2116732076634018e-07 2.420230014954042e-11
64.44064440644406 1.2119786377720602e-07 2.4209844288611245e-11
64.46064460644607 1.2122840102614908e-07 2.4217388456179748e-11
64.48064480644807 1.2125893251251873e-07 2.4224932652255334e-11
64.50064500645007 1.2128945823566523e-07 2.4232476876847378e-11
64.52064520645207 1.2131997819493955e-07 2.4240021129965275e-11
64.54064540645406 1.2135049238969344e-07 2.4247565411618382e-11
64.56064560645606 1.2138100081927954e-07 2.4255109721816116e-11
64.58064580645807 1.214115034830511e-07 2.4262654060567837e-11
64.60064600646007 1.2144200038036227e-07 2.4270198427882945e-11
64.62064620646207 1.2147249151056793e-07 2.4277742823770826e-11
64.64064640646407 1.2150297687302372e-07 2.428528724824085e-11
64.66064660646607 1.215334564670861e-07 2.4292831701302426e-11
64.68064680646806 1.2156393029211226e-07 2.4300376182964923e-11
64.70064700647006 1.2159439834746026e-07 2.430792069323774e-11
64.72064720647207 1.2162486063248882e-07 2.4315465232130273e-11
64.74064740647407 1.216553171465575e-07 2.4323009799651898e-11
64.76064760647607 1.2168576788902664e-07 2.4330554395812012e-11
64.78064780647807 1.2171621285925733e-07 2.433809902062e-11
64.80064800648007 1.2174665205661147e-07 2.434564367408525e-11
64.82064820648206 1.2177708548045166e-07 2.4353188356217153e-11
64.84064840648406 1.2180751313014138e-07 2.4360733067025117e-11
64.86064860648607 1.2183793500504483e-07 2.4368277806518522e-11
64.88064880648807 1.2186835110452703e-07 2.4375822574706762e-11
64.90064900649007 1.2189876142795371e-07 2.4383367371599228e-11
64.92064920649207 1.219291659746914e-07 2.4390912197205315e-11
64.94064940649407 1.219595647441074e-07 2.4398457051534424e-11
64.96064960649606 1.219899577355698e-07 2.4406001934595933e-11
64.98064980649806 1.2202034494844752e-07 2.4413546846399254e-11
65.00065000650007 1.2205072638211017e-07 2.4421091786953783e-11
65.02065020650207 1.2208110203592814e-07 2.4428636756268898e-11
65.04065040650407 1.2211147190927265e-07 2.4436181754354017e-11
65.06065060650607 1.2214183600151566e-07 2.4443726781218536e-11
65.08065080650807 1.221721943120299e-07 2.4451271836871832e-11
65.10065100651006 1.222025468401889e-07 2.4458816921323318e-11
65.12065120651206 1.222328935853669e-07 2.4466362034582393e-11
65.14065140651407 1.2226323454693906e-07 2.4473907176658457e-11
65.16065160651607 1.2229356972428117e-07 2.4481452347560908e-11
65.18065180651807 1.2232389911676985e-07 2.4488997547299144e-11
65.20065200652007 1.2235422272378248e-07 2.4496542775882574e-11
65.22065220652206 1.223845405446972e-07 2.4504088033320577e-11
65.24065240652406 1.2241485257889301e-07 2.4511633319622586e-11
65.26065260652607 1.2244515882574958e-07 2.451917863479798e-11
65.28065280652807 1.2247545928464742e-07 2.452672397885618e-11
65.30065300653007 1.2250575395496774e-07 2.4534269351806574e-11
65.32065320653207 1.2253604283609264e-07 2.454181475365857e-11
65.34065340653407 1.2256632592740491e-07 2.4549360184421586e-11
65.36065360653606 1.2259660322828807e-07 2.4556905644104997e-11
65.38065380653806 1.2262687473812653e-07 2.456445113271824e-11
65.40065400654007 1.226571404563054e-07 2.45719966502707e-11
65.42065420654207 1.226874003822106e-07 2.45795421967718e-11
65.44065440654407 1.2271765451522877e-07 2.458708777223093e-11
65.46065460654607 1.2274790285474738e-07 2.4594633376657508e-11
65.48065480654807 1.2277814540015463e-07 2.460217901006094e-11
65.50065500655006 1.2280838215083953e-07 2.4609724672450632e-11
65.52065520655206 1.2283861310619184e-07 2.4617270363836e-11
65.54065540655407 1.228688382656021e-07 2.4624816084226447e-11
65.56065560655607 1.228990576284616e-07 2.4632361833631377e-11
65.58065580655807 1.2292927119416243e-07 2.4639907612060222e-11
65.60065600656007 1.2295947896209745e-07 2.464745341952237e-11
65.62065620656207 1.2298968093166024e-07 2.4654999256027244e-11
65.64065640656406 1.2301987710224524e-07 2.4662545121584248e-11
65.66065660656606 1.2305006747324762e-07 2.4670091016202815e-11
65.68065680656807 1.2308025204406334e-07 2.4677636939892338e-11
65.70065700657007 1.2311043081408905e-07 2.468518289266223e-11
65.72065720657207 1.2314060378272228e-07 2.469272887452192e-11
65.74065740657407 1.2317077094936125e-07 2.470027488548081e-11
65.76065760657607 1.23200932313405e-07 2.470782092554832e-11
65.78065780657806 1.232310878742533e-07 2.4715366994733862e-11
65.80065800658006 1.2326123763130678e-07 2.4722913093046863e-11
65.82065820658207 1.2329138158396672e-07 2.4730459220496726e-11
65.84065840658407 1.2332151973163527e-07 2.4738005377092883e-11
65.86065860658607 1.2335165207371528e-07 2.4745551562844736e-11
65.88065880658807 1.2338177860961038e-07 2.4753097777761714e-11
65.90065900659008 1.2341189933872503e-07 2.4760644021853227e-11
65.92065920659206 1.2344201426046438e-07 2.47681902951287e-11
65.94065940659407 1.234721233742344e-07 2.4775736597597553e-11
65.96065960659607 1.2350222667944183e-07 2.4783282929269207e-11
65.98065980659807 1.235323241754942e-07 2.4790829290153087e-11
66.00066000660007 1.2356241586179975e-07 2.4798375680258605e-11
66.02066020660207 1.2359250173776745e-07 2.480592209959518e-11
66.04066040660408 1.2362258180280722e-07 2.481346854817225e-11
66.06066060660606 1.2365265605632952e-07 2.482101502599922e-11
66.08066080660807 1.2368272449774582e-07 2.4828561533085525e-11
66.10066100661007 1.2371278712646812e-07 2.4836108069440595e-11
66.12066120661207 1.237428439419094e-07 2.4843654635073845e-11
66.14066140661407 1.2377289494348326e-07 2.48512012299947e-11
66.16066160661607 1.2380294013060412e-07 2.485874785421258e-11
66.18066180661808 1.2383297950268719e-07 2.486629450773692e-11
66.20066200662006 1.2386301305914839e-07 2.4873841190577135e-11
66.22066220662207 1.2389304079940447e-07 2.488138790274267e-11
66.24066240662407 1.2392306272287296e-07 2.4888934644242944e-11
66.26066260662607 1.2395307882897205e-07 2.4896481415087384e-11
66.28066280662807 1.2398308911712082e-07 2.490402821528542e-11
66.30066300663007 1.2401309358673907e-07 2.4911575044846488e-11
66.32066320663206 1.240430922372473e-07 2.491912190377999e-11
66.34066340663406 1.240730850680669e-07 2.4926668792095382e-11
66.36066360663607 1.2410307207862e-07 2.4934215709802095e-11
66.38066380663807 1.241330532683294e-07 2.4941762656909557e-11
66.40066400664007 1.2416302863661876e-07 2.494930963342719e-11
66.42066420664207 1.241929981829125e-07 2.4956856639364435e-11
66.44066440664407 1.242229619066358e-07 2.4964403674730714e-11
66.46066460664606 1.242529198072145e-07 2.497195073953548e-11
66.48066480664806 1.2428287188407543e-07 2.4979497833788155e-11
66.50066500665007 1.2431281813664596e-07 2.4987044957498167e-11
66.52066520665207 1.243427585643544e-07 2.4994592110674967e-11
66.54066540665407 1.243726931666297e-07 2.500213929332797e-11
66.56066560665607 1.2440262194290163e-07 2.5009686505466626e-11
66.58066580665808 1.2443254489260075e-07 2.5017233747100372e-11
66.60066600666006 1.244624620151583e-07 2.5024781018238633e-11
66.62066620666207 1.2449237331000644e-07 2.5032328318890863e-11
66.64066640666407 1.2452227877657795e-07 2.503987564906649e-11
66.66066660666607 1.2455217841430642e-07 2.5047423008774954e-11
66.68066680666807 1.2458207222262622e-07 2.5054970398025694e-11
66.70066700667007 1.2461196020097245e-07 2.5062517816828148e-11
66.72066720667208 1.2464184234878103e-07 2.507006526519176e-11
66.74066740667406 1.2467171866548862e-07 2.5077612743125954e-11
66.76066760667607 1.2470158915053265e-07 2.5085160250640193e-11
66.78066780667807 1.2473145380335128e-07 2.5092707787743914e-11
66.80066800668007 1.247613126233835e-07 2.5100255354446554e-11
66.82066820668207 1.2479116561006895e-07 2.5107802950757563e-11
66.84066840668407 1.2482101276284816e-07 2.5115350576686368e-11
66.86066860668608 1.2485085408116242e-07 2.5122898232242423e-11
66.88066880668806 1.2488068956445363e-07 2.5130445917435174e-11
66.90066900669007 1.2491051921216466e-07 2.5137993632274066e-11
66.92066920669207 1.24940343023739e-07 2.5145541376768545e-11
66.94066940669407 1.2497016099862097e-07 2.515308915092805e-11
66.96066960669607 1.2499997313625563e-07 2.5160636954762038e-11
66.98066980669807 1.2502977943608877e-07 2.516818478827994e-11
67.00067000670008 1.25059579897567e-07 2.5175732651491217e-11
67.02067020670206 1.250893745201377e-07 2.5183280544405302e-11
67.04067040670407 1.2511916330324894e-07 2.519082846703166e-11
67.06067060670607 1.2514894624634965e-07 2.5198376419379734e-11
67.08067080670807 1.2517872334888947e-07 2.5205924401458978e-11
67.10067100671007 1.2520849461031872e-07 2.5213472413278825e-11
67.12067120671207 1.2523826003008872e-07 2.5221020454848752e-11
67.14067140671408 1.2526801960765127e-07 2.5228568526178186e-11
67.16067160671606 1.2529777334245909e-07 2.523611662727659e-11
67.18067180671807 1.2532752123396562e-07 2.5243664758153405e-11
67.20067200672007 1.2535726328162514e-07 2.52512129188181e-11
67.22067220672207 1.2538699948489262e-07 2.5258761109280117e-11
67.24067240672407 1.2541672984322372e-07 2.526630932954892e-11
67.26067260672608 1.2544645435607503e-07 2.5273857579633955e-11
67.28067280672808 1.2547617302290374e-07 2.528140585954468e-11
67.30067300673007 1.255058858431679e-07 2.5288954169290536e-11
67.32067320673207 1.2553559281632633e-07 2.5296502508881002e-11
67.34067340673407 1.2556529394183854e-07 2.5304050878325514e-11
67.36067360673607 1.2559498921916485e-07 2.531159927763354e-11
67.38067380673807 1.2562467864776631e-07 2.5319147706814536e-11
67.40067400674008 1.256543622271048e-07 2.5326696165877963e-11
67.42067420674206 1.2568403995664283e-07 2.5334244654833262e-11
67.44067440674407 1.257137118358438e-07 2.534179317368992e-11
67.46067460674607 1.2574337786417187e-07 2.5349341722457378e-11
67.48067480674807 1.257730380410918e-07 2.5356890301145097e-11
67.50067500675007 1.258026923660693e-07 2.536443890976254e-11
67.52067520675207 1.2583234083857072e-07 2.5371987548319166e-11
67.54067540675408 1.2586198345806323e-07 2.537953621682444e-11
67.56067560675606 1.258916202240147e-07 2.5387084915287823e-11
67.58067580675807 1.2592125113589388e-07 2.5394633643718775e-11
67.60067600676007 1.2595087619317017e-07 2.5402182402126763e-11
67.62067620676207 1.2598049539531368e-07 2.540973119052125e-11
67.64067640676407 1.2601010874179545e-07 2.5417280008911696e-11
67.66067660676607 1.2603971623208714e-07 2.5424828857307564e-11
67.68067680676808 1.2606931786566121e-07 2.543237773571834e-11
67.70067700677006 1.260989136419909e-07 2.543992664415345e-11
67.72067720677207 1.261285035605502e-07 2.54474755826224e-11
67.74067740677407 1.2615808762081383e-07 2.5455024551134634e-11
67.76067760677607 1.2618766582225733e-07 2.5462573549699636e-11
67.78067780677807 1.262172381643569e-07 2.547012257832685e-11
67.80067800678007 1.2624680464658957e-07 2.5477671637025766e-11
67.82067820678208 1.2627636526843314e-07 2.548522072580585e-11
67.84067840678406 1.263059200293661e-07 2.549276984467655e-11
67.86067860678607 1.2633546892886777e-07 2.550031899364736e-11
67.88067880678807 1.2636501196641816e-07 2.5507868172727744e-11
67.90067900679007 1.2639454914149812e-07 2.551541738192717e-11
67.92067920679207 1.2642408045358918e-07 2.5522966621255126e-11
67.94067940679408 1.2645360590217368e-07 2.5530515890721058e-11
67.96067960679608 1.2648312548673466e-07 2.5538065190334447e-11
67.98067980679807 1.2651263920675593e-07 2.554561452010477e-11
68.00068000680007 1.2654214706172213e-07 2.5553163880041495e-11
68.02068020680207 1.2657164905111857e-07 2.556071327015411e-11
68.04068040680407 1.266011451744314e-07 2.5568262690452084e-11
68.06068060680607 1.266306354311474e-07 2.5575812140944878e-11
68.08068080680808 1.2666011982075426e-07 2.5583361621641987e-11
68.10068100681008 1.266895983427403e-07 2.5590911132552883e-11
68.12068120681207 1.267190709965946e-07 2.5598460673687027e-11
68.14068140681407 1.267485377818071e-07 2.560601024505392e-11
68.16068160681607 1.2677799869786848e-07 2.5613559846663022e-11
68.18068180681807 1.2680745374427002e-07 2.5621109478523824e-11
68.20068200682007 1.2683690292050392e-07 2.5628659140645795e-11
68.22068220682208 1.2686634622606312e-07 2.5636208833038418e-11
68.24068240682408 1.268957836604412e-07 2.5643758555711186e-11
68.26068260682607 1.269252152231326e-07 2.5651308308673544e-11
68.28068280682807 1.2695464091363253e-07 2.5658858091935017e-11
68.30068300683007 1.2698406073143685e-07 2.5666407905505056e-11
68.32068320683207 1.2701347467604222e-07 2.567395774939316e-11
68.34068340683407 1.2704288274694613e-07 2.5681507623608798e-11
68.36068360683608 1.2707228494364673e-07 2.5689057528161467e-11
68.38068380683808 1.2710168126564293e-07 2.569660746306064e-11
68.40068400684007 1.2713107171243443e-07 2.5704157428315803e-11
68.42068420684207 1.2716045628352175e-07 2.571170742393645e-11
68.44068440684407 1.2718983497840598e-07 2.5719257449932047e-11
68.46068460684607 1.2721920779658912e-07 2.5726807506312112e-11
68.48068480684807 1.272485747375739e-07 2.57343575930861e-11
68.50068500685008 1.272779358008637e-07 2.574190771026352e-11
68.52068520685206 1.273072909859628e-07 2.5749457857853844e-11
68.54068540685407 1.2733664029237615e-07 2.5757008035866563e-11
68.56068560685607 1.2736598371960943e-07 2.576455824431117e-11
68.58068580685807 1.2739532126716916e-07 2.5772108483197158e-11
68.60068600686007 1.2742465293456253e-07 2.5779658752534005e-11
68.62068620686208 1.2745397872129747e-07 2.578720905233121e-11
68.64068640686408 1.2748329862688278e-07 2.5794759382598265e-11
68.66068660686607 1.275126126508279e-07 2.580230974334465e-11
68.68068680686807 1.2754192079264305e-07 2.580986013457987e-11
68.70068700687007 1.2757122305183922e-07 2.5817410556313424e-11
68.72068720687207 1.276005194279282e-07 2.5824961008554772e-11
68.74068740687407 1.2762980992042238e-07 2.5832511491313442e-11
68.76068760687608 1.27659094528835e-07 2.5840062004598913e-11
68.78068780687808 1.276883732526801e-07 2.584761254842067e-11
68.80068800688007 1.2771764609147238e-07 2.585516312278823e-11
68.82068820688207 1.2774691304472732e-07 2.5862713727711075e-11
68.84068840688407 1.277761741119612e-07 2.5870264363198706e-11
68.86068860688607 1.27805429292691e-07 2.5877815029260617e-11
68.88068880688807 1.2783467858643445e-07 2.5885365725906306e-11
68.90068900689008 1.2786392199271e-07 2.5892916453145276e-11
68.92068920689208 1.2789315951103696e-07 2.5900467210987008e-11
68.94068940689407 1.2792239114093523e-07 2.5908017999441014e-11
68.96068960689607 1.2795161688192559e-07 2.5915568818516797e-11
68.98068980689807 1.2798083673352958e-07 2.5923119668223848e-11
69.00069000690007 1.280100506952694e-07 2.593067054857167e-11
69.02069020690207 1.28039258766668e-07 2.5938221459569774e-11
69.04069040690408 1.2806846094724918e-07 2.5945772401227653e-11
69.06069060690608 1.2809765723653738e-07 2.5953323373554807e-11
69.08069080690807 1.2812684763405784e-07 2.5960874376560727e-11
69.10069100691007 1.2815603213933656e-07 2.5968425410254947e-11
69.12069120691207 1.2818521075190024e-07 2.5975976474646947e-11
69.14069140691407 1.282143834712764e-07 2.5983527569746232e-11
69.16069160691607 1.2824355029699326e-07 2.5991078695562323e-11
69.18069180691808 1.2827271122857982e-07 2.599862985210472e-11
69.20069200692008 1.2830186626556574e-07 2.600618103938291e-11
69.22069220692207 1.2833101540748152e-07 2.6013732257406414e-11
69.24069240692407 1.283601586538584e-07 2.6021283506184734e-11
69.26069260692607 1.2838929600422835e-07 2.6028834785727398e-11
69.28069280692807 1.2841842745812406e-07 2.6036386096043885e-11
69.30069300693008 1.2844755301507902e-07 2.6043937437143724e-11
69.32069320693208 1.2847667267462743e-07 2.6051488809036412e-11
69.34069340693408 1.2850578643630423e-07 2.605904021173146e-11
69.36069360693607 1.2853489429964512e-07 2.6066591645238385e-11
69.38069380693807 1.2856399626418664e-07 2.6074143109566697e-11
69.40069400694007 1.2859309232946586e-07 2.6081694604725897e-11
69.42069420694207 1.286221824950208e-07 2.6089246130725506e-11
69.44069440694408 1.2865126676039012e-07 2.609679768757504e-11
69.46069460694608 1.2868034512511327e-07 2.6104349275284004e-11
69.48069480694808 1.2870941758873043e-07 2.611190089386191e-11
69.50069500695007 1.287384841507825e-07 2.6119452543318266e-11
69.52069520695207 1.2876754481081127e-07 2.6127004223662604e-11
69.54069540695407 1.28796599568359e-07 2.613455593490444e-11
69.56069560695607 1.2882564842296896e-07 2.614210767705328e-11
69.58069580695808 1.28854691374185e-07 2.614965945011864e-11
69.60069600696008 1.2888372842155183e-07 2.6157211254110032e-11
69.62069620696207 1.2891275956461478e-07 2.616476308903697e-11
69.64069640696407 1.289417848029201e-07 2.6172314954908993e-11
69.66069660696607 1.2897080413601457e-07 2.6179866851735605e-11
69.68069680696807 1.289998175634459e-07 2.6187418779526328e-11
69.70069700697007 1.290288250847624e-07 2.619497073829069e-11
69.72069720697208 1.2905782669951329e-07 2.6202522728038198e-11
69.74069740697408 1.2908682240724834e-07 2.6210074748778363e-11
69.76069760697607 1.291158122075182e-07 2.621762680052072e-11
69.78069780697807 1.2914479609987422e-07 2.6225178883274797e-11
69.80069800698007 1.2917377408386853e-07 2.623273099705011e-11
69.82069820698207 1.2920274615905397e-07 2.624028314185618e-11
69.84069840698407 1.2923171232498403e-07 2.6247835317702532e-11
69.86069860698608 1.2926067258121316e-07 2.6255387524598686e-11
69.88069880698808 1.2928962692729637e-07 2.6262939762554172e-11
69.90069900699007 1.2931857536278941e-07 2.6270492031578495e-11
69.92069920699207 1.2934751788724896e-07 2.627804433168122e-11
69.94069940699407 1.2937645450023226e-07 2.6285596662871845e-11
69.96069960699607 1.2940538520129739e-07 2.629314902515989e-11
69.98069980699808 1.2943430999000303e-07 2.63007014185549e-11
70.00070000700008 1.2946322886590884e-07 2.6308253843066413e-11
70.02070020700208 1.2949214182857498e-07 2.631580629870392e-11
70.04070040700407 1.295210488775625e-07 2.6323358785476973e-11
70.06070060700607 1.295499500124332e-07 2.6330911303395102e-11
70.08070080700807 1.295788452327495e-07 2.633846385246783e-11
70.10070100701007 1.2960773453807463e-07 2.6346016432704698e-11
70.12070120701208 1.296366179279726e-07 2.6353569044115232e-11
70.14070140701408 1.2966549540200815e-07 2.6361121686708947e-11
70.16070160701608 1.2969436695974667e-07 2.636867436049541e-11
70.18070180701807 1.297232326007544e-07 2.6376227065484112e-11
70.20070200702007 1.2975209232459827e-07 2.6383779801684616e-11
70.22070220702207 1.2978094613084595e-07 2.6391332569106448e-11
70.24070240702407 1.2980979401906588e-07 2.639888536775914e-11
70.26070260702608 1.298386359888272e-07 2.6406438197652227e-11
70.28070280702808 1.298674720396998e-07 2.6413991058795254e-11
70.30070300703008 1.2989630217125434e-07 2.6421543951197737e-11
70.32070320703207 1.2992512638306215e-07 2.6429096874869214e-11
70.34070340703407 1.2995394467469542e-07 2.6436649829819247e-11
70.36070360703607 1.2998275704572697e-07 2.6444202816057354e-11
70.38070380703807 1.300115634957304e-07 2.6451755833593073e-11
70.40070400704008 1.3004036402428003e-07 2.645930888243595e-11
70.42070420704208 1.3006915863095094e-07 2.6466861962595524e-11
70.44070440704408 1.3009794731531894e-07 2.6474415074081322e-11
70.46070460704607 1.3012673007696058e-07 2.6481968216902897e-11
70.48070480704807 1.3015550691545314e-07 2.6489521391069786e-11
70.50070500705007 1.3018427783037472e-07 2.6497074596591538e-11
70.52070520705207 1.3021304282130403e-07 2.6504627833477684e-11
70.54070540705408 1.302418018878205e-07 2.6512181101737764e-11
70.56070560705608 1.3027055502950448e-07 2.6519734401381335e-11
70.58070580705808 1.302993022459369e-07 2.6527287732417925e-11
70.60070600706007 1.3032804353669948e-07 2.653484109485709e-11
70.62070620706207 1.3035677890137463e-07 2.6542394488708366e-11
70.64070640706407 1.3038550833954565e-07 2.654994791398131e-11
70.66070660706607 1.304142318507964e-07 2.6557501370685454e-11
70.68070680706808 1.3044294943471152e-07 2.6565054858830352e-11
70.70070700707008 1.304716610908765e-07 2.6572608378425548e-11
70.72070720707207 1.3050036681887732e-07 2.65801619294806e-11
70.74070740707407 1.3052906661830098e-07 2.658771551200504e-11
70.76070760707607 1.3055776048873507e-07 2.6595269126008426e-11
70.78070780707807 1.3058644842976796e-07 2.6602822771500305e-11
70.80070800708008 1.3061513044098862e-07 2.661037644849022e-11
70.82070820708208 1.3064380652198702e-07 2.6617930156987734e-11
70.84070840708408 1.3067247667235358e-07 2.6625483897002388e-11
70.86070860708607 1.307011408916796e-07 2.663303766854374e-11
70.88070880708807 1.307297991795572e-07 2.6640591471621336e-11
70.90070900709007 1.307584515355791e-07 2.664814530624473e-11
70.92070920709207 1.3078709795933872e-07 2.665569917242348e-11
70.94070940709408 1.308157384504304e-07 2.6663253070167136e-11
70.96070960709608 1.3084437300844903e-07 2.6670806999485242e-11
70.98070980709808 1.3087300163299028e-07 2.6678360960387376e-11
71.00071000710007 1.3090162432365063e-07 2.6685914952883073e-11
71.02071020710207 1.3093024108002727e-07 2.6693468976981896e-11
71.04071040710407 1.3095885190171805e-07 2.670102303269339e-11
71.06071060710607 1.3098745678832162e-07 2.6708577120027135e-11
71.08071080710808 1.3101605573943734e-07 2.6716131238992672e-11
71.10071100711008 1.3104464875466531e-07 2.6723685389599568e-11
71.12071120711208 1.310732358336064e-07 2.6731239571857373e-11
71.14071140711407 1.3110181697586208e-07 2.6738793785775635e-11
71.16071160711607 1.311303921810348e-07 2.6746348031363952e-11
71.18071180711807 1.3115896144872744e-07 2.6753902308631848e-11
71.20071200712007 1.3118752477854384e-07 2.676145661758889e-11
71.22071220712208 1.312160821700885e-07 2.676901095824466e-11
71.24071240712408 1.312446336229666e-07 2.67765653306087e-11
71.26071260712608 1.312731791367842e-07 2.6784119734690572e-11
71.28071280712807 1.3130171871114787e-07 2.679167417049984e-11
71.30071300713007 1.3133025234566516e-07 2.679922863804609e-11
71.32071320713207 1.3135878003994412e-07 2.6806783137338855e-11
71.34071340713407 1.313873017935937e-07 2.681433766838772e-11
71.36071360713608 1.314158176062235e-07 2.6821892231202242e-11
71.38071380713808 1.3144432747744388e-07 2.6829446825791986e-11
71.40071400714008 1.3147283140686592e-07 2.683700145216652e-11
71.42071420714207 1.315013293941014e-07 2.6844556110335403e-11
71.44071440714407 1.315298214387629e-07 2.6852110800308225e-11
71.46071460714607 1.3155830754046374e-07 2.6859665522094533e-11
71.48071480714808 1.3158678769881785e-07 2.6867220275703907e-11
71.50071500715008 1.3161526191343993e-07 2.6874775061145905e-11
71.52071520715208 1.3164373018394555e-07 2.688232987843011e-11
71.54071540715408 1.3167219250995086e-07 2.6889884727566083e-11
71.56071560715607 1.3170064889107275e-07 2.6897439608563388e-11
71.58071580715807 1.3172909932692895e-07 2.6904994521431613e-11
71.60071600716007 1.3175754381713778e-07 2.6912549466180322e-11
71.62071620716208 1.317859823613184e-07 2.692010444281909e-11
71.64071640716408 1.318144149590906e-07 2.69276594513575e-11
71.66071660716608 1.3184284161007498e-07 2.6935214491805092e-11
71.68071680716807 1.3187126231389284e-07 2.694276956417147e-11
71.70071700717007 1.3189967707016617e-07 2.69503246684662e-11
71.72071720717207 1.319280858785178e-07 2.695787980469886e-11
71.74071740717407 1.319564887385712e-07 2.6965434972879022e-11
71.76071760717608 1.319848856499505e-07 2.6972990173016266e-11
71.78071780717808 1.3201327661228076e-07 2.6980545405120166e-11
71.80071800718008 1.3204166162518753e-07 2.6988100669200312e-11
71.82071820718207 1.3207004068829728e-07 2.699565596526625e-11
71.84071840718407 1.3209841380123714e-07 2.7003211293327592e-11
71.86071860718607 1.3212678096363495e-07 2.7010766653393897e-11
71.88071880718807 1.3215514217511924e-07 2.7018322045474763e-11
71.90071900719008 1.321834974353194e-07 2.702587746957976e-11
71.92071920719208 1.3221184674386538e-07 2.7033432925718458e-11
71.94071940719408 1.32240190100388e-07 2.7040988413900463e-11
71.96071960719607 1.322685275045187e-07 2.704854393413533e-11
71.98071980719807 1.322968589558897e-07 2.7056099486432663e-11
72.00072000720007 1.3232518445413393e-07 2.706365507080203e-11
72.02072020720207 1.3235350399888512e-07 2.707121068725304e-11
72.04072040720408 1.3238181758977758e-07 2.7078766335795243e-11
72.06072060720608 1.3241012522644646e-07 2.708632201643824e-11
72.08072080720808 1.3243842690852761e-07 2.709387772919163e-11
72.10072100721007 1.3246672263565753e-07 2.7101433474064972e-11
72.12072120721207 1.3249501240747363e-07 2.7108989251067868e-11
72.14072140721407 1.3252329622361378e-07 2.7116545060209903e-11
72.16072160721608 1.3255157408371684e-07 2.7124100901500672e-11
72.18072180721808 1.3257984598742223e-07 2.7131656774949754e-11
72.20072200722008 1.3260811193437012e-07 2.713921268056674e-11
72.22072220722208 1.3263637192420145e-07 2.714676861836122e-11
72.24072240722407 1.3266462595655785e-07 2.7154324588342773e-11
72.26072260722607 1.3269287403108166e-07 2.716188059052101e-11
72.28072280722807 1.3272111614741604e-07 2.7169436624905516e-11
72.30072300723008 1.327493523052047e-07 2.7176992691505866e-11
72.32072320723208 1.3277758250409222e-07 2.7184548790331676e-11
72.34072340723408 1.3280580674372387e-07 2.7192104921392528e-11
72.36072360723608 1.328340250237456e-07 2.7199661084698007e-11
72.38072380723807 1.3286223734380414e-07 2.7207217280257708e-11
72.40072400724007 1.3289044370354685e-07 2.7214773508081246e-11
72.42072420724207 1.32918644102622e-07 2.722232976817821e-11
72.44072440724408 1.329468385406783e-07 2.7229886060558175e-11
72.46072460724608 1.329750270173655e-07 2.7237442385230756e-11
72.48072480724808 1.330032095323338e-07 2.7244998742205532e-11
72.50072500725008 1.3303138608523427e-07 2.725255513149212e-11
72.52072520725207 1.3305955667571866e-07 2.7260111553100104e-11
72.54072540725407 1.3308772130343947e-07 2.7267668007039098e-11
72.56072560725607 1.3311587996804992e-07 2.7275224493318692e-11
72.58072580725808 1.331440326692039e-07 2.7282781011948496e-11
72.60072600726008 1.3317217940655603e-07 2.7290337562938083e-11
72.62072620726208 1.3320032017976172e-07 2.7297894146297074e-11
72.64072640726408 1.3322845498847698e-07 2.7305450762035064e-11
72.66072660726607 1.332565838323587e-07 2.7313007410161654e-11
72.68072680726807 1.332847067110644e-07 2.7320564090686452e-11
72.70072700727007 1.3331282362425223e-07 2.7328120803619062e-11
72.72072720727208 1.333409345715813e-07 2.7335677548969094e-11
72.74072740727408 1.333690395527112e-07 2.7343234326746128e-11
72.76072760727608 1.333971385673023e-07 2.735079113695979e-11
72.78072780727807 1.334252316150158e-07 2.7358347979619675e-11
72.80072800728007 1.3345331869551356e-07 2.736590485473539e-11
72.82072820728207 1.3348139980845808e-07 2.7373461762316553e-11
72.84072840728408 1.3350947495351262e-07 2.7381018702372755e-11
72.86072860728608 1.335375441303413e-07 2.738857567491361e-11
72.88072880728808 1.3356560733860872e-07 2.739613267994873e-11
72.90072900729008 1.335936645779804e-07 2.7403689717487714e-11
72.92072920729207 1.3362171584812242e-07 2.7411246787540186e-11
72.94072940729407 1.3364976114870173e-07 2.741880389011574e-11
72.96072960729607 1.3367780047938584e-07 2.7426361025224e-11
72.98072980729808 1.3370583383984314e-07 2.7433918192874562e-11
73.00073000730008 1.3373386122974265e-07 2.7441475393077044e-11
73.02073020730208 1.3376188264875402e-07 2.7449032625841074e-11
73.04073040730408 1.3378989809654784e-07 2.745658989117624e-11
73.06073060730607 1.3381790757279523e-07 2.7464147189092167e-11
73.08073080730807 1.3384591107716805e-07 2.7471704519598476e-11
73.10073100731007 1.3387390860933902e-07 2.747926188270477e-11
73.12073120731208 1.3390190016898136e-07 2.7486819278420673e-11
73.14073140731408 1.3392988575576913e-07 2.749437670675578e-11
73.16073160731608 1.3395786536937717e-07 2.7501934167719736e-11
73.18073180731808 1.339858390094809e-07 2.750949166132214e-11
73.20073200732007 1.3401380667575652e-07 2.7517049187572608e-11
73.22073220732207 1.3404176836788092e-07 2.7524606746480764e-11
73.24073240732407 1.3406972408553184e-07 2.7532164338056237e-11
73.26073260732608 1.3409767382838747e-07 2.7539721962308627e-11
73.28073280732808 1.3412561759612692e-07 2.7547279619247554e-11
73.30073300733008 1.3415355538842999e-07 2.7554837308882658e-11
73.32073320733208 1.3418148720497715e-07 2.7562395031223537e-11
73.34073340733407 1.3420941304544956e-07 2.756995278627982e-11
73.36073360733607 1.342373329095292e-07 2.7577510574061142e-11
73.38073380733807 1.3426524679689872e-07 2.758506839457711e-11
73.40073400734008 1.3429315470724138e-07 2.7592626247837356e-11
73.42073420734208 1.3432105664024128e-07 2.7600184133851494e-11
73.44073440734408 1.343489525955832e-07 2.7607742052629157e-11
73.46073460734608 1.343768425729526e-07 2.7615300004179962e-11
73.48073480734807 1.3440472657203566e-07 2.7622857988513533e-11
73.50073500735007 1.344326045925194e-07 2.763041600563951e-11
73.52073520735208 1.3446047663409133e-07 2.763797405556751e-11
73.54073540735408 1.3448834269643984e-07 2.7645532138307166e-11
73.56073560735608 1.3451620277925398e-07 2.7653090253868092e-11
73.58073580735808 1.345440568822235e-07 2.766064840225993e-11
73.60073600736008 1.3457190500503886e-07 2.7668206583492298e-11
73.62073620736207 1.3459974714739126e-07 2.7675764797574832e-11
73.64073640736407 1.3462758330897266e-07 2.768332304451716e-11
73.66073660736608 1.3465541348947556e-07 2.7690881324328915e-11
73.68073680736808 1.346832376885934e-07 2.769843963701973e-11
73.70073700737008 1.3471105590602017e-07 2.7705997982599235e-11
73.72073720737208 1.3473886814145056e-07 2.7713556361077053e-11
73.74073740737408 1.3476667439458012e-07 2.7721114772462834e-11
73.76073760737607 1.3479447466510492e-07 2.7728673216766183e-11
73.78073780737807 1.3482226895272191e-07 2.7736231693996768e-11
73.80073800738008 1.348500572571287e-07 2.77437902041642e-11
73.82073820738208 1.3487783957802354e-07 2.775134874727813e-11
73.84073840738408 1.3490561591510547e-07 2.7758907323348177e-11
73.86073860738608 1.3493338626807418e-07 2.7766465932383998e-11
73.88073880738807 1.3496115063663012e-07 2.7774024574395204e-11
73.90073900739007 1.3498890902047446e-07 2.7781583249391458e-11
73.92073920739207 1.3501666141930895e-07 2.7789141957382383e-11
73.94073940739408 1.350444078328363e-07 2.779670069837762e-11
73.96073960739608 1.3507214826075966e-07 2.7804259472386808e-11
73.98073980739808 1.3509988270278303e-07 2.7811818279419593e-11
74.00074000740008 1.3512761115861116e-07 2.7819377119485606e-11
74.02074020740207 1.3515533362794937e-07 2.7826935992594486e-11
74.04074040740407 1.351830501105038e-07 2.78344948987559e-11
74.06074060740607 1.352107606059813e-07 2.7842053837979452e-11
74.08074080740808 1.352384651140893e-07 2.7849612810274816e-11
74.10074100741008 1.352661636345361e-07 2.7857171815651615e-11
74.12074120741208 1.3529385616703058e-07 2.7864730854119508e-11
74.14074140741408 1.3532154271128245e-07 2.7872289925688126e-11
74.16074160741607 1.35349223267002e-07 2.7879849030367114e-11
74.18074180741807 1.3537689783390034e-07 2.788740816816613e-11
74.20074200742008 1.3540456641168925e-07 2.7894967339094822e-11
74.22074220742208 1.354322290000811e-07 2.7902526543162824e-11
74.24074240742408 1.3545988559878917e-07 2.7910085780379785e-11
74.26074260742608 1.354875362075273e-07 2.7917645050755363e-11
74.28074280742808 1.3551518082601012e-07 2.7925204354299184e-11
74.30074300743007 1.3554281945395282e-07 2.793276369102092e-11
74.32074320743207 1.3557045209107154e-07 2.794032306093021e-11
74.34074340743408 1.3559807873708295e-07 2.7947882464036704e-11
74.36074360743608 1.3562569939170442e-07 2.7955441900350074e-11
74.38074380743808 1.3565331405465414e-07 2.7963001369879944e-11
74.40074400744008 1.356809227256509e-07 2.797056087263597e-11
74.42074420744208 1.3570852540441417e-07 2.797812040862781e-11
74.44074440744407 1.3573612209066427e-07 2.798567997786512e-11
74.46074460744607 1.3576371278412215e-07 2.7993239580357547e-11
74.48074480744808 1.357912974845094e-07 2.8000799216114754e-11
74.50074500745008 1.3581887619154838e-07 2.8008358885146387e-11
74.52074520745208 1.3584644890496221e-07 2.801591858746212e-11
74.54074540745408 1.3587401562447456e-07 2.8023478323071578e-11
74.56074560745608 1.359015763498099e-07 2.8031038091984436e-11
74.58074580745807 1.3592913108069344e-07 2.8038597894210355e-11
74.60074600746007 1.3595667981685108e-07 2.8046157729758977e-11
74.62074620746208 1.3598422255800928e-07 2.8053717598639976e-11
74.64074640746408 1.3601175930389542e-07 2.8061277500863003e-11
74.66074660746608 1.360392900542374e-07 2.8068837436437727e-11
74.68074680746808 1.36066814808764e-07 2.80763974053738e-11
74.70074700747008 1.3609433356720451e-07 2.808395740768088e-11
74.72074720747207 1.3612184632928904e-07 2.809151744336863e-11
74.74074740747407 1.3614935309474836e-07 2.809907751244672e-11
74.76074760747608 1.3617685386331404e-07 2.8106637614924805e-11
74.78074780747808 1.362043486347182e-07 2.811419775081254e-11
74.80074800748008 1.3623183740869373e-07 2.812175792011961e-11
74.82074820748208 1.362593201849743e-07 2.812931812285567e-11
74.84074840748409 1.3628679696329413e-07 2.8136878359030378e-11
74.86074860748607 1.363142677433882e-07 2.8144438628653397e-11
74.88074880748808 1.363417325249923e-07 2.8151998931734408e-11
74.90074900749008 1.3636919130784274e-07 2.815955926828307e-11
74.92074920749208 1.3639664409167668e-07 2.816711963830904e-11
74.94074940749408 1.3642409087623188e-07 2.8174680041822005e-11
74.96074960749608 1.364515316612469e-07 2.818224047883162e-11
74.98074980749807 1.3647896644646082e-07 2.8189800949347553e-11
75.00075000750007 1.3650639523161366e-07 2.8197361453379492e-11
75.02075020750208 1.36533818016446e-07 2.8204921990937084e-11
75.04075040750408 1.3656123480069908e-07 2.821248256203001e-11
75.06075060750608 1.3658864558411492e-07 2.822004316666794e-11
75.08075080750808 1.3661605036643625e-07 2.822760380486055e-11
75.10075100751008 1.3664344914740647e-07 2.8235164476617505e-11
75.12075120751207 1.3667084192676958e-07 2.824272518194847e-11
75.14075140751407 1.3669822870427044e-07 2.8250285920863143e-11
75.16075160751608 1.3672560947965463e-07 2.8257846693371196e-11
75.18075180751808 1.3675298425266818e-07 2.826540749948228e-11
75.20075200752008 1.3678035302305808e-07 2.827296833920609e-11
75.22075220752208 1.3680771579057186e-07 2.8280529212552282e-11
75.24075240752408 1.3683507255495785e-07 2.828809011953056e-11
75.26075260752607 1.3686242331596497e-07 2.8295651060150576e-11
75.28075280752807 1.3688976807334295e-07 2.8303212034422027e-11
75.30075300753008 1.3691710682684217e-07 2.8310773042354585e-11
75.32075320753208 1.3694443957621366e-07 2.8318334083957934e-11
75.34075340753408 1.3697176632120923e-07 2.8325895159241738e-11
75.36075360753608 1.369990870615813e-07 2.8333456268215694e-11
75.38075380753808 1.3702640179708302e-07 2.8341017410889463e-11
75.40075400754007 1.3705371052746829e-07 2.834857858727274e-11
75.42075420754207 1.3708101325249166e-07 2.8356139797375214e-11
75.44075440754408 1.3710830997190834e-07 2.8363701041206555e-11
75.46075460754608 1.3713560068547433e-07 2.837126231877645e-11
75.48075480754808 1.371628853929463e-07 2.837882363009459e-11
75.50075500755008 1.3719016409408142e-07 2.838638497517064e-11
75.52075520755209 1.3721743678863786e-07 2.83939463540143e-11
75.54075540755407 1.3724470347637428e-07 2.840150776663525e-11
75.56075560755608 1.3727196415705014e-07 2.8409069213043192e-11
75.58075580755808 1.3729921883042553e-07 2.8416630693247783e-11
75.60075600756008 1.3732646749626127e-07 2.8424192207258743e-11
75.62075620756208 1.3735371015431888e-07 2.8431753755085725e-11
75.64075640756408 1.373809468043605e-07 2.843931533673845e-11
75.66075660756609 1.3740817744614905e-07 2.8446876952226584e-11
75.68075680756807 1.374354020794481e-07 2.845443860155983e-11
75.70075700757008 1.3746262070402193e-07 2.8462000284747865e-11
75.72075720757208 1.374898333196355e-07 2.8469562001800387e-11
75.74075740757408 1.3751703992605454e-07 2.8477123752727105e-11
75.76075760757608 1.3754424052304528e-07 2.848468553753768e-11
75.78075780757808 1.3757143511037488e-07 2.849224735624183e-11
75.80075800758009 1.3759862368781102e-07 2.849980920884923e-11
75.82075820758207 1.376258062551221e-07 2.850737109536958e-11
75.84075840758408 1.376529828120773e-07 2.8514933015812573e-11
75.86075860758608 1.3768015335844642e-07 2.8522494970187908e-11
75.88075880758808 1.3770731789399996e-07 2.853005695850528e-11
75.90075900759008 1.3773447641850915e-07 2.8537618980774395e-11
75.92075920759208 1.3776162893174584e-07 2.8545181037004924e-11
75.94075940759409 1.377887754334826e-07 2.8552743127206592e-11
75.96075960759607 1.378159159234927e-07 2.8560305251389062e-11
75.98075980759808 1.3784305040155018e-07 2.8567867409562073e-11
76.00076000760008 1.3787017886742962e-07 2.8575429601735303e-11
76.02076020760208 1.378973013209063e-07 2.8582991827918455e-11
76.04076040760408 1.379244177617564e-07 2.8590554088121232e-11
76.06076060760608 1.3795152818975655e-07 2.859811638235332e-11
76.08076080760807 1.3797863260468412e-07 2.8605678710624436e-11
76.10076100761007 1.3800573100631733e-07 2.861324107294428e-11
76.12076120761208 1.3803282339443492e-07 2.8620803469322562e-11
76.14076140761408 1.380599097688163e-07 2.8628365899768964e-11
76.16076160761608 1.3808699012924174e-07 2.8635928364293213e-11
76.18076180761808 1.3811406447549204e-07 2.8643490862904995e-11
76.20076200762009 1.3814113280734873e-07 2.865105339561402e-11
76.22076220762207 1.3816819512459406e-07 2.865861596243e-11
76.24076240762408 1.38195251427011e-07 2.866617856336264e-11
76.26076260762608 1.3822230171438313e-07 2.8673741198421634e-11
76.28076280762808 1.3824934598649472e-07 2.868130386761672e-11
76.30076300763008 1.3827638424313075e-07 2.868886657095758e-11
76.32076320763208 1.3830341648407694e-07 2.869642930845392e-11
76.34076340763409 1.383304427091196e-07 2.8703992080115463e-11
76.36076360763607 1.3835746291804581e-07 2.8711554885951907e-11
76.38076380763808 1.3838447711064332e-07 2.8719117725972977e-11
76.40076400764008 1.3841148528670048e-07 2.8726680600188378e-11
76.42076420764208 1.3843848744600647e-07 2.8734243508607817e-11
76.44076440764408 1.3846548358835106e-07 2.8741806451241013e-11
76.46076460764608 1.3849247371352471e-07 2.8749369428097676e-11
76.48076480764809 1.385194578213186e-07 2.8756932439187516e-11
76.50076500765007 1.3854643591152457e-07 2.8764495484520242e-11
76.52076520765208 1.3857340798393512e-07 2.8772058564105593e-11
76.54076540765408 1.3860037403834358e-07 2.877962167795325e-11
76.56076560765608 1.3862733407454378e-07 2.878718482607296e-11
76.58076580765808 1.3865428809233028e-07 2.8794748008474416e-11
76.60076600766008 1.3868123609149844e-07 2.8802311225167358e-11
76.62076620766209 1.3870817807184418e-07 2.8809874476161492e-11
76.64076640766407 1.387351140331641e-07 2.8817437761466526e-11
76.66076660766608 1.3876204397525553e-07 2.8825001081092185e-11
76.68076680766808 1.387889678979166e-07 2.8832564435048198e-11
76.70076700767008 1.3881588580094588e-07 2.884012782334427e-11
76.72076720767208 1.388427976841428e-07 2.8847691245990148e-11
76.74076740767408 1.3886970354730743e-07 2.8855254702995526e-11
76.76076760767609 1.388966033902405e-07 2.8862818194370137e-11
76.78076780767807 1.3892349721274342e-07 2.88703817201237e-11
76.80076800768008 1.3895038501461836e-07 2.8877945280265937e-11
76.82076820768208 1.389772667956681e-07 2.8885508874806575e-11
76.84076840768408 1.3900414255569602e-07 2.8893072503755345e-11
76.86076860768608 1.3903101229450643e-07 2.8900636167121962e-11
76.88076880768809 1.3905787601190407e-07 2.8908199864916157e-11
76.90076900769009 1.3908473370769448e-07 2.8915763597147654e-11
76.92076920769208 1.3911158538168383e-07 2.8923327363826167e-11
76.94076940769408 1.3913843103367913e-07 2.893089116496145e-11
76.96076960769608 1.391652706634878e-07 2.8938455000563215e-11
76.98076980769808 1.391921042709182e-07 2.8946018870641192e-11
77.00077000770008 1.392189318557792e-07 2.8953582775205107e-11
77.02077020770209 1.392457534178804e-07 2.8961146714264687e-11
77.04077040770409 1.3927256895703211e-07 2.896871068782968e-11
77.06077060770608 1.3929937847304533e-07 2.8976274695909797e-11
77.08077080770808 1.3932618196573165e-07 2.8983838738514782e-11
77.10077100771008 1.3935297943490345e-07 2.8991402815654364e-11
77.12077120771208 1.3937977088037373e-07 2.899896692733827e-11
77.14077140771408 1.3940655630195616e-07 2.9006531073576238e-11
77.16077160771609 1.3943333569946506e-07 2.9014095254378007e-11
77.18077180771807 1.3946010907271556e-07 2.902165946975331e-11
77.20077200772008 1.3948687642152342e-07 2.9029223719711872e-11
77.22077220772208 1.395136377457049e-07 2.903678800426344e-11
77.24077240772408 1.3954039304507728e-07 2.9044352323417747e-11
77.26077260772608 1.3956714231945814e-07 2.9051916677184524e-11
77.28077280772808 1.3959388556866598e-07 2.9059481065573514e-11
77.30077300773009 1.3962062279251993e-07 2.906704548859446e-11
77.32077320773207 1.3964735399083978e-07 2.9074609946257085e-11
77.34077340773408 1.3967407916344602e-07 2.908217443857114e-11
77.36077360773608 1.3970079831015977e-07 2.9089738965546374e-11
77.38077380773808 1.3972751143080288e-07 2.9097303527192512e-11
77.40077400774008 1.3975421852519785e-07 2.91048681235193e-11
77.42077420774208 1.3978091959316788e-07 2.9112432754536485e-11
77.44077440774409 1.3980761463453677e-07 2.9119997420253805e-11
77.46077460774607 1.3983430364912907e-07 2.9127562120681e-11
77.48077480774808 1.3986098663677e-07 2.9135126855827816e-11
77.50077500775008 1.398876635972855e-07 2.9142691625703996e-11
77.52077520775208 1.3991433453050204e-07 2.915025643031929e-11
77.54077540775408 1.399409994362469e-07 2.915782126968345e-11
77.56077560775609 1.3996765831434804e-07 2.916538614380621e-11
77.58077580775809 1.3999431116463395e-07 2.9172951052697304e-11
77.60077600776008 1.4002095798693395e-07 2.91805159963665e-11
77.62077620776208 1.4004759878107794e-07 2.9188080974823545e-11
77.64077640776408 1.400742335468966e-07 2.919564598807818e-11
77.66077660776608 1.4010086228422116e-07 2.920321103614017e-11
77.68077680776808 1.4012748499288358e-07 2.921077611901924e-11
77.70077700777009 1.4015410167271655e-07 2.921834123672515e-11
77.72077720777209 1.401807123235533e-07 2.9225906389267675e-11
77.74077740777408 1.4020731694522785e-07 2.923347157665651e-11
77.76077760777608 1.4023391553757483e-07 2.9241036798901463e-11
77.78077780777808 1.402605081004296e-07 2.924860205601227e-11
77.80077800778008 1.4028709463362815e-07 2.9256167347998666e-11
77.82077820778208 1.4031367513700714e-07 2.926373267487043e-11
77.84077840778409 1.4034024961040397e-07 2.927129803663731e-11
77.86077860778609 1.4036681805365652e-07 2.927886343330904e-11
77.88077880778808 1.4039338046660364e-07 2.928642886489541e-11
77.90077900779008 1.4041993684908466e-07 2.929399433140616e-11
77.92077920779208 1.4044648720093951e-07 2.930155983285104e-11
77.94077940779408 1.40473031522009e-07 2.9309125369239815e-11
77.96077960779608 1.4049956981213447e-07 2.931669094058224e-11
77.98077980779809 1.4052610207115796e-07 2.932425654688808e-11
78.00078000780009 1.4055262829892224e-07 2.933182218816709e-11
78.02078020780208 1.405791484952706e-07 2.933938786442903e-11
78.04078040780408 1.4060566266004717e-07 2.934695357568367e-11
78.06078060780608 1.406321707930967e-07 2.935451932194076e-11
78.08078080780808 1.4065867289426455e-07 2.9362085103210056e-11
78.10078100781008 1.406851689633968e-07 2.936965091950133e-11
78.12078120781209 1.4071165900034017e-07 2.9377216770824366e-11
78.14078140781409 1.407381430049421e-07 2.93847826571889e-11
78.16078160781608 1.4076462097705065e-07 2.939234857860469e-11
78.18078180781808 1.4079109291651458e-07 2.939991453508152e-11
78.20078200782008 1.4081755882318333e-07 2.9407480526629155e-11
78.22078220782208 1.4084401869690697e-07 2.941504655325735e-11
78.24078240782408 1.4087047253753622e-07 2.942261261497589e-11
78.26078260782609 1.4089692034492253e-07 2.943017871179452e-11
78.28078280782807 1.4092336211891799e-07 2.943774484372302e-11
78.30078300783008 1.4094979785937534e-07 2.944531101077115e-11
78.32078320783208 1.4097622756614807e-07 2.9452877212948704e-11
78.34078340783408 1.410026512390902e-07 2.946044345026543e-11
78.36078360783608 1.4102906887805655e-07 2.946800972273111e-11
78.38078380783809 1.410554804829025e-07 2.947557603035549e-11
78.40078400784009 1.4108188605348418e-07 2.9483142373148376e-11
78.42078420784208 1.411082855896583e-07 2.949070875111952e-11
78.44078440784408 1.4113467909128236e-07 2.94982751642787e-11
78.46078460784608 1.4116106655821444e-07 2.950584161263569e-11
78.48078480784808 1.4118744799031324e-07 2.9513408096200265e-11
78.50078500785008 1.4121382338743827e-07 2.952097461498219e-11
78.52078520785209 1.412401927494496e-07 2.952854116899127e-11
78.54078540785409 1.4126655607620792e-07 2.9536107758237245e-11
78.56078560785608 1.4129291336757473e-07 2.954367438272991e-11
78.58078580785808 1.4131926462341212e-07 2.955124104247904e-11
78.60078600786008 1.413456098435828e-07 2.955880773749441e-11
78.62078620786208 1.4137194902795019e-07 2.9566374467785805e-11
78.64078640786408 1.4139828217637846e-07 2.9573941233363e-11
78.66078660786609 1.4142460928873225e-07 2.958150803423578e-11
78.68078680786809 1.4145093036487702e-07 2.958907487041391e-11
78.70078700787008 1.4147724540467884e-07 2.959664174190718e-11
78.72078720787208 1.4150355440800443e-07 2.960420864872539e-11
78.74078740787408 1.4152985737472122e-07 2.96117755908783e-11
78.76078760787608 1.4155615430469726e-07 2.961934256837568e-11
78.78078780787808 1.4158244519780133e-07 2.9626909581227354e-11
78.80078800788009 1.4160873005390275e-07 2.963447662944308e-11
78.82078820788209 1.4163500887287157e-07 2.964204371303264e-11
78.84078840788408 1.4166128165457857e-07 2.964961083200583e-11
78.86078860788608 1.4168754839889512e-07 2.9657177986372436e-11
78.88078880788808 1.4171380910569318e-07 2.966474517614224e-11
78.90078900789008 1.4174006377484558e-07 2.967231240132503e-11
78.92078920789208 1.417663124062256e-07 2.967987966193059e-11
78.94078940789409 1.4179255499970725e-07 2.968744695796872e-11
78.96078960789609 1.418187915551653e-07 2.9695014289449194e-11
78.98078980789808 1.4184502207247504e-07 2.970258165638182e-11
79.00079000790008 1.4187124655151248e-07 2.971014905877636e-11
79.02079020790208 1.4189746499215434e-07 2.971771649664264e-11
79.04079040790408 1.4192367739427786e-07 2.9725283969990426e-11
79.06079060790609 1.419498837577611e-07 2.9732851478829526e-11
79.08079080790809 1.4197608408248273e-07 2.974041902316971e-11
79.10079100791009 1.42002278368322e-07 2.97479866030208e-11
79.12079120791208 1.420284666151589e-07 2.9755554218392576e-11
79.14079140791408 1.420546488228741e-07 2.9763121869294834e-11
79.16079160791608 1.4208082499134884e-07 2.9770689555737367e-11
79.18079180791808 1.4210699512046508e-07 2.977825727772997e-11
79.20079200792009 1.4213315921010545e-07 2.978582503528245e-11
79.22079220792209 1.421593172601532e-07 2.979339282840458e-11
79.24079240792408 1.4218546927049225e-07 2.980096065710619e-11
79.26079260792608 1.4221161524100714e-07 2.980852852139706e-11
79.28079280792808 1.4223775517158322e-07 2.981609642128699e-11
79.30079300793008 1.4226388906210629e-07 2.982366435678578e-11
79.32079320793208 1.422900169124629e-07 2.983123232790324e-11
79.34079340793409 1.4231613872254037e-07 2.983880033464916e-11
79.36079360793609 1.4234225449222648e-07 2.9846368377033346e-11
79.38079380793808 1.4236836422140975e-07 2.985393645506559e-11
79.40079400794008 1.423944679099794e-07 2.9861504568755705e-11
79.42079420794208 1.4242056555782529e-07 2.986907271811349e-11
79.44079440794408 1.4244665716483788e-07 2.987664090314876e-11
79.46079460794608 1.424727427309083e-07 2.98842091238713e-11
79.48079480794809 1.4249882225592846e-07 2.9891777380290947e-11
79.50079500795009 1.4252489573979072e-07 2.989934567241747e-11
79.52079520795208 1.425509631823882e-07 2.9906914000260697e-11
79.54079540795408 1.4257702458361473e-07 2.991448236383043e-11
79.56079560795608 1.4260307994336473e-07 2.9922050763136476e-11
79.58079580795808 1.4262912926153325e-07 2.992961919818864e-11
79.60079600796008 1.426551725380161e-07 2.9937187668996745e-11
79.62079620796209 1.4268120977270961e-07 2.9944756175570585e-11
79.64079640796409 1.4270724096551087e-07 2.995232471791998e-11
79.66079660796608 1.427332661163175e-07 2.995989329605472e-11
79.68079680796808 1.4275928522502798e-07 2.996746190998466e-11
79.70079700797008 1.427852982915412e-07 2.997503055971958e-11
79.72079720797208 1.4281130531575696e-07 2.9982599245269285e-11
79.74079740797409 1.4283730629757545e-07 2.9990167966643617e-11
79.76079760797609 1.4286330123689768e-07 2.999773672385236e-11
79.78079780797809 1.428892901336253e-07 3.000530551690536e-11
79.80079800798008 1.4291527298766055e-07 3.00128743458124e-11
79.82079820798208 1.429412497989064e-07 3.002044321058333e-11
79.84079840798408 1.429672205672664e-07 3.0028012111227935e-11
79.86079860798608 1.429931852926448e-07 3.003558104775605e-11
79.88079880798809 1.4301914397494647e-07 3.00431500201775e-11
79.90079900799009 1.4304509661407692e-07 3.005071902850207e-11
79.92079920799209 1.4307104320994235e-07 3.005828807273961e-11
79.94079940799408 1.4309698376244966e-07 3.006585715289992e-11
79.96079960799608 1.4312291827150624e-07 3.007342626899285e-11
79.98079980799808 1.4314884673702034e-07 3.00809954210282e-11
80.00080000800008 1.4317476915890067e-07 3.008856460901579e-11
80.02080020800209 1.4320068553705664e-07 3.0096133832965444e-11
80.04080040800409 1.4322659587139846e-07 3.010370309288699e-11
80.06080060800609 1.4325250016183674e-07 3.0111272388790246e-11
80.08080080800808 1.4327839840828297e-07 3.011884172068503e-11
80.10080100801008 1.4330429061064912e-07 3.012641108858118e-11
80.12080120801208 1.4333017676884795e-07 3.0133980492488525e-11
80.14080140801408 1.4335605688279274e-07 3.014154993241687e-11
80.16080160801609 1.4338193095239748e-07 3.0149119408376066e-11
80.18080180801809 1.4340779897757684e-07 3.015668892037592e-11
80.20080200802009 1.4343366095824607e-07 3.016425846842627e-11
80.22080220802208 1.434595168943211e-07 3.0171828052536935e-11
80.24080240802408 1.4348536678571858e-07 3.0179397672717765e-11
80.26080260802608 1.4351121063235566e-07 3.018696732897856e-11
80.28080280802808 1.4353704843415022e-07 3.019453702132918e-11
80.30080300803009 1.4356288019102085e-07 3.020210674977944e-11
80.32080320803209 1.4358870590288664e-07 3.020967651433917e-11
80.34080340803408 1.436145255696674e-07 3.0217246315018204e-11
80.36080360803608 1.436403391912837e-07 3.022481615182638e-11
80.38080380803808 1.4366614676765655e-07 3.0232386024773526e-11
80.40080400804008 1.4369194829870774e-07 3.0239955933869486e-11
80.42080420804209 1.437177437843597e-07 3.024752587912409e-11
80.44080440804409 1.4374353322453546e-07 3.025509586054717e-11
80.46080460804609 1.437693166191587e-07 3.0262665878148556e-11
80.48080480804808 1.4379509396815373e-07 3.02702359319381e-11
80.50080500805008 1.4382086527144565e-07 3.027780602192562e-11
80.52080520805208 1.4384663052895994e-07 3.028537614812098e-11
80.54080540805408 1.43872389740623e-07 3.029294631053399e-11
80.56080560805609 1.4389814290636167e-07 3.030051650917451e-11
80.58080580805809 1.4392389002610355e-07 3.030808674405237e-11
80.60080600806009 1.4394963109977688e-07 3.0315657015177425e-11
80.62080620806208 1.4397536612731042e-07 3.032322732255949e-11
80.64080640806408 1.440010951086338e-07 3.033079766620843e-11
80.66080660806608 1.44026818043677e-07 3.033836804613408e-11
80.68080680806808 1.440525349323709e-07 3.0345938462346275e-11
80.70080700807009 1.4407824577464698e-07 3.035350891485487e-11
80.72080720807209 1.4410395057043718e-07 3.03610794036697e-11
80.74080740807409 1.4412964931967432e-07 3.036864992880062e-11
80.76080760807608 1.4415534202229166e-07 3.037622049025746e-11
80.78080780807808 1.441810286782233e-07 3.038379108805009e-11
80.80080800808008 1.4420670928740383e-07 3.0391361722188343e-11
80.82080820808208 1.4423238384976852e-07 3.039893239268206e-11
80.84080840808409 1.4425805236525326e-07 3.04065030995411e-11
80.86080860808609 1.4428371483379471e-07 3.041407384277531e-11
80.88080880808809 1.4430937125533003e-07 3.0421644622394535e-11
80.90080900809008 1.4433502162979703e-07 3.042921543840861e-11
80.92080920809208 1.443606659571342e-07 3.043678629082742e-11
80.94080940809408 1.4438630423728077e-07 3.04443571796608e-11
80.96080960809608 1.444119364701764e-07 3.04519281049186e-11
80.98080980809809 1.4443756265576154e-07 3.0459499066610676e-11
81.00081000810009 1.4446318279397723e-07 3.0467070064746865e-11
81.02081020810209 1.4448879688476519e-07 3.047464109933705e-11
81.04081040810408 1.4451440492806767e-07 3.048221217039106e-11
81.06081060810608 1.4454000692382775e-07 3.048978327791876e-11
81.08081080810808 1.4456560287198896e-07 3.0497354421930015e-11
81.10081100811009 1.4459119277249554e-07 3.050492560243466e-11
81.12081120811209 1.4461677662529247e-07 3.0512496819442577e-11
81.14081140811409 1.4464235443032516e-07 3.05200680729636e-11
81.16081160811609 1.4466792618753977e-07 3.05276393630076e-11
81.18081180811808 1.4469349189688318e-07 3.053521068958444e-11
81.20081200812008 1.4471905155830278e-07 3.054278205270397e-11
81.22081220812208 1.447446051717467e-07 3.055035345237606e-11
81.24081240812409 1.4477015273716358e-07 3.0557924888610553e-11
81.26081260812609 1.4479569425450282e-07 3.0565496361417326e-11
81.28081280812809 1.4482122972371435e-07 3.0573067870806245e-11
81.30081300813009 1.4484675914474888e-07 3.058063941678715e-11
81.32081320813208 1.4487228251755758e-07 3.0588210999369936e-11
81.34081340813408 1.448977998420924e-07 3.0595782618564445e-11
81.36081360813608 1.4492331111830586e-07 3.060335427438054e-11
81.38081380813809 1.4494881634615114e-07 3.06109259668281e-11
81.40081400814009 1.4497431552558203e-07 3.061849769591698e-11
81.42081420814209 1.4499980865655298e-07 3.062606946165706e-11
81.44081440814408 1.4502529573901904e-07 3.0633641264058195e-11
81.46081460814608 1.4505077677293596e-07 3.064121310313025e-11
81.48081480814808 1.4507625175826006e-07 3.064878497888311e-11
81.50081500815008 1.4510172069494835e-07 3.065635689132663e-11
81.52081520815209 1.451271835829584e-07 3.066392884047067e-11
81.54081540815409 1.451526404222485e-07 3.067150082632512e-11
81.56081560815609 1.4517809121277753e-07 3.0679072848899866e-11
81.58081580815808 1.4520353595450493e-07 3.068664490820473e-11
81.60081600816008 1.4522897464739098e-07 3.069421700424963e-11
81.62081620816208 1.4525440729139639e-07 3.070178913704443e-11
81.64081640816408 1.4527983388648257e-07 3.0709361306598975e-11
81.66081660816609 1.4530525443261155e-07 3.071693351292317e-11
81.68081680816809 1.4533066892974606e-07 3.072450575602689e-11
81.70081700817009 1.4535607737784942e-07 3.0732078035919986e-11
81.72081720817208 1.4538147977688553e-07 3.0739650352612355e-11
81.74081740817408 1.4540687612681902e-07 3.074722270611386e-11
81.76081760817608 1.454322664276151e-07 3.075479509643441e-11
81.78081780817809 1.4545765067923956e-07 3.076236752358384e-11
81.80081800818009 1.4548302888165894e-07 3.076993998757205e-11
81.82081820818209 1.4550840103484027e-07 3.077751248840892e-11
81.84081840818409 1.4553376713875137e-07 3.0785085026104325e-11
81.86081860818608 1.4555912719336052e-07 3.079265760066815e-11
81.88081880818808 1.455844811986368e-07 3.0800230212110276e-11
81.90081900819008 1.4560982915454982e-07 3.0807802860440575e-11
81.92081920819209 1.456351710610698e-07 3.081537554566896e-11
81.94081940819409 1.4566050691816765e-07 3.082294826780528e-11
81.96081960819609 1.4568583672581492e-07 3.083052102685943e-11
81.98081980819809 1.457111604839837e-07 3.083809382284129e-11
82.00082000820008 1.4573647819264678e-07 3.0845666655760764e-11
82.02082020820208 1.457617898517776e-07 3.0853239525627724e-11
82.04082040820408 1.4578709546135024e-07 3.086081243245205e-11
82.06082060820609 1.4581239502133923e-07 3.086838537624365e-11
82.08082080820809 1.4583768853171997e-07 3.08759583570124e-11
82.10082100821009 1.4586297599246835e-07 3.088353137476818e-11
82.12082120821209 1.4588825740356085e-07 3.089110442952089e-11
82.14082140821408 1.4591353276497477e-07 3.08986775212804e-11
82.16082160821608 1.4593880207668784e-07 3.090625065005662e-11
82.18082180821808 1.459640653386785e-07 3.0913823815859453e-11
82.20082200822009 1.4598932255092582e-07 3.092139701869877e-11
82.22082220822209 1.4601457371340952e-07 3.092897025858447e-11
82.24082240822409 1.4603981882610978e-07 3.093654353552644e-11
82.26082260822609 1.460650578890077e-07 3.0944116849534583e-11
82.28082280822808 1.4609029090208474e-07 3.095169020061878e-11
82.30082300823008 1.4611551786532315e-07 3.095926358878895e-11
82.32082320823208 1.461407387787057e-07 3.0966837014054956e-11
82.34082340823409 1.4616595364221586e-07 3.097441047642672e-11
82.36082360823609 1.461911624558377e-07 3.0981983975914136e-11
82.38082380823809 1.462163652195559e-07 3.0989557512527095e-11
82.4008240082401 1.462415619333558e-07 3.099713108627549e-11
82.42082420824208 1.4626675259722329e-07 3.100470469716922e-11
82.44082440824408 1.46291937211145e-07 3.10122783452182e-11
82.46082460824609 1.4631711577510806e-07 3.1019852030432316e-11
82.48082480824809 1.4634228828910035e-07 3.102742575282147e-11
82.50082500825009 1.463674547531103e-07 3.1034999512395575e-11
82.52082520825209 1.4639261516712692e-07 3.104257330916453e-11
82.54082540825408 1.4641776953113991e-07 3.105014714313821e-11
82.56082560825608 1.4644291784513962e-07 3.1057721014326565e-11
82.58082580825808 1.4646806010911695e-07 3.106529492273946e-11
82.60082600826009 1.4649319632306348e-07 3.107286886838682e-11
82.62082620826209 1.4651832648697137e-07 3.1080442851278537e-11
82.64082640826409 1.4654345060083343e-07 3.1088016871424524e-11
82.66082660826609 1.4656856866464305e-07 3.109559092883469e-11
82.68082680826808 1.4659368067839435e-07 3.110316502351895e-11
82.70082700827008 1.4661878664208188e-07 3.11107391554872e-11
82.72082720827208 1.4664388655570106e-07 3.111831332474935e-11
82.74082740827409 1.466689804192477e-07 3.11258875313153e-11
82.76082760827609 1.4669406823271834e-07 3.113346177519499e-11
82.78082780827809 1.4671914999611018e-07 3.114103605639829e-11
82.80082800828009 1.4674422570942099e-07 3.114861037493514e-11
82.82082820828208 1.4676929537264907e-07 3.115618473081543e-11
82.84082840828408 1.4679435898579355e-07 3.1163759124049114e-11
82.86082860828608 1.4681941654885396e-07 3.1171333554646044e-11
82.88082880828809 1.4684446806183064e-07 3.1178908022616196e-11
82.90082900829009 1.4686951352472444e-07 3.118648252796944e-11
82.92082920829209 1.468945529375368e-07 3.119405707071571e-11
82.94082940829409 1.4691958630026987e-07 3.120163165086492e-11
82.96082960829608 1.4694461361292638e-07 3.120920626842697e-11
82.98082980829808 1.4696963487550966e-07 3.1216780923411805e-11
83.00083000830008 1.469946500880237e-07 3.1224355615829326e-11
83.02083020830209 1.4701965925047303e-07 3.1231930345689455e-11
83.04083040830409 1.470446623628629e-07 3.123950511300212e-11
83.06083060830609 1.470696594251991e-07 3.124707991777721e-11
83.0808308083081 1.4709465043748813e-07 3.125465476002468e-11
83.10083100831008 1.4711963539973693e-07 3.126222963975443e-11
83.12083120831208 1.4714461431195328e-07 3.126980455697639e-11
83.14083140831409 1.471695871741454e-07 3.127737951170048e-11
83.16083160831609 1.4719455398632223e-07 3.128495450393663e-11
83.18083180831809 1.472195147484933e-07 3.129252953369476e-11
83.20083200832009 1.472444694606687e-07 3.130010460098479e-11
83.2208322083221 1.4726941812285922e-07 3.130767970581664e-11
83.24083240832408 1.472943607350762e-07 3.131525484820024e-11
83.26083260832608 1.4731929729733166e-07 3.132283002814553e-11
83.28083280832809 1.473442278096382e-07 3.1330405245662416e-11
83.30083300833009 1.47369152272009e-07 3.133798050076084e-11
83.32083320833209 1.4739407068445794e-07 3.134555579345072e-11
83.34083340833409 1.474189830469994e-07 3.1353131123742004e-11
83.3608336083361 1.4744388935964844e-07 3.1360706491644596e-11
83.38083380833808 1.474687896224208e-07 3.136828189716843e-11
83.40083400834008 1.4749368383533275e-07 3.1375857340323454e-11
83.42083420834209 1.4751857199840114e-07 3.1383432821119585e-11
83.44083440834409 1.4754345411164351e-07 3.1391008339566755e-11
83.46083460834609 1.47568330175078e-07 3.139858389567491e-11
83.48083480834809 1.475932001887234e-07 3.140615948945397e-11
83.5008350083501 1.4761806415259893e-07 3.141373512091387e-11
83.52083520835208 1.4764292206672468e-07 3.1421310790064566e-11
83.54083540835408 1.4766777393112116e-07 3.142888649691595e-11
83.56083560835609 1.4769261974580962e-07 3.1436462241478006e-11
83.58083580835809 1.477174595108118e-07 3.1444038023760635e-11
83.60083600836009 1.4774229322615015e-07 3.145161384377379e-11
83.62083620836209 1.477671208918477e-07 3.145918970152741e-11
83.64083640836408 1.4779194250792805e-07 3.1466765597031426e-11
83.66083660836608 1.478167580744155e-07 3.1474341530295785e-11
83.68083680836808 1.478415675913349e-07 3.148191750133042e-11
83.70083700837009 1.4786637105871167e-07 3.148949351014528e-11
83.72083720837209 1.4789116847657196e-07 3.14970695567503e-11
83.74083740837409 1.479159598449424e-07 3.150464564115542e-11
83.7608376083761 1.4794074516385036e-07 3.15122217633706e-11
83.78083780837808 1.4796552443332367e-07 3.1519797923405755e-11
83.80083800838008 1.4799029765339093e-07 3.152737412127084e-11
83.82083820838209 1.4801506482408123e-07 3.153495035697582e-11
83.84083840838409 1.480398259454243e-07 3.1542526630530616e-11
83.86083860838609 1.4806458101745048e-07 3.1550102941945174e-11
83.88083880838809 1.4808933004019082e-07 3.1557679291229456e-11
83.9008390083901 1.481140730136767e-07 3.15652556783934e-11
83.92083920839208 1.4813880993794046e-07 3.157283210344695e-11
83.94083940839408 1.4816354081301486e-07 3.1580408566400065e-11
83.96083960839609 1.4818826563893324e-07 3.158798506726268e-11
83.98083980839809 1.482129844157296e-07 3.159556160604476e-11
84.00084000840009 1.4823769714343856e-07 3.1603138182756265e-11
84.02084020840209 1.4826240382209533e-07 3.1610714797407106e-11
84.0408404084041 1.482871044517357e-07 3.161829145000727e-11
84.06084060840608 1.4831179903239615e-07 3.162586814056669e-11
84.08084080840808 1.483364875641137e-07 3.1633444869095337e-11
84.10084100841009 1.483611700469259e-07 3.164102163560315e-11
84.12084120841209 1.4838584648087115e-07 3.16485984401001e-11
84.14084140841409 1.484105168659882e-07 3.1656175282596116e-11
84.16084160841609 1.4843518120231648e-07 3.166375216310118e-11
84.1808418084181 1.4845983948989614e-07 3.1671329081625236e-11
84.20084200842008 1.4848449172876775e-07 3.167890603817823e-11
84.22084220842208 1.4850913791897264e-07 3.168648303277015e-11
84.24084240842409 1.4853377806055268e-07 3.169406006541093e-11
84.26084260842609 1.4855841215355033e-07 3.1701637136110533e-11
84.28084280842809 1.4858304019800866e-07 3.170921424487893e-11
84.30084300843009 1.4860766219397144e-07 3.171679139172608e-11
84.3208432084321 1.4863227814148288e-07 3.172436857666193e-11
84.34084340843408 1.4865688804058786e-07 3.173194579969643e-11
84.36084360843608 1.4868149189133196e-07 3.173952306083959e-11
84.38084380843809 1.4870608969376124e-07 3.174710036010133e-11
84.40084400844009 1.487306814479224e-07 3.1754677697491635e-11
84.42084420844209 1.4875526715386271e-07 3.176225507302046e-11
84.4408444084441 1.4877984681163016e-07 3.176983248669778e-11
84.4608446084461 1.4880442042127321e-07 3.177740993853355e-11
84.48084480844808 1.4882898798284094e-07 3.178498742853773e-11
84.50084500845009 1.4885354949638322e-07 3.179256495672031e-11
84.52084520845209 1.488781049619502e-07 3.1800142523091255e-11
84.54084540845409 1.4890265437959282e-07 3.1807720127660516e-11
84.56084560845609 1.4892719774936266e-07 3.1815297770438064e-11
84.5808458084581 1.4895173507131182e-07 3.182287545143387e-11
84.6008460084601 1.48976266345493e-07 3.1830453170657924e-11
84.62084620846208 1.4900079157195956e-07 3.183803092812017e-11
84.64084640846409 1.4902531075076542e-07 3.1845608723830595e-11
84.66084660846609 1.4904982388196503e-07 3.185318655779918e-11
84.68084680846809 1.490743309656136e-07 3.1860764430035874e-11
84.70084700847009 1.4909883200176678e-07 3.1868342340550673e-11
84.7208472084721 1.4912332699048096e-07 3.187592028935354e-11
84.74084740847408 1.4914781593181298e-07 3.1883498276454443e-11
84.76084760847608 1.4917229882582044e-07 3.189107630186337e-11
84.78084780847809 1.4919677567256143e-07 3.18986543655903e-11
84.80084800848009 1.4922124647209464e-07 3.1906232467645214e-11
84.82084820848209 1.492457112244794e-07 3.191381060803806e-11
84.84084840848409 1.4927016992977562e-07 3.1921388786778854e-11
84.8608486084861 1.4929462258804378e-07 3.192896700387755e-11
84.88084880848808 1.49319069199345e-07 3.1936545259344126e-11
84.90084900849008 1.4934350976374103e-07 3.194412355318858e-11
84.92084920849209 1.493679442812941e-07 3.1951701885420884e-11
84.94084940849409 1.493923727520672e-07 3.1959280256051035e-11
84.96084960849609 1.4941679517612376e-07 3.1966858665089e-11
84.98084980849809 1.4944121155352787e-07 3.1974437112544756e-11
85.0008500085001 1.4946562188434422e-07 3.198201559842828e-11
85.02085020850208 1.4949002616863808e-07 3.1989594122749586e-11
85.04085040850408 1.4951442440647536e-07 3.1997172685518645e-11
85.06085060850609 1.495388165979225e-07 3.2004751286745444e-11
85.08085080850809 1.4956320274304668e-07 3.201232992643996e-11
85.10085100851009 1.4958758284191543e-07 3.201990860461219e-11
85.1208512085121 1.4961195689459703e-07 3.2027487321272124e-11
85.1408514085141 1.4963632490116038e-07 3.203506607642974e-11
85.16085160851608 1.496606868616749e-07 3.204264487009503e-11
85.18085180851809 1.4968504277621062e-07 3.205022370227799e-11
85.20085200852009 1.497093926448382e-07 3.205780257298861e-11
85.22085220852209 1.4973373646762887e-07 3.206538148223688e-11
85.24085240852409 1.4975807424465444e-07 3.207296043003279e-11
85.2608526085261 1.4978240597598733e-07 3.208053941638634e-11
85.2808528085281 1.498067316617006e-07 3.208811844130751e-11
85.30085300853008 1.498310513018677e-07 3.209569750480629e-11
85.32085320853209 1.49855364896563e-07 3.210327660689269e-11
85.34085340853409 1.4987967244586122e-07 3.21108557475767e-11
85.36085360853609 1.499039739498377e-07 3.211843492686832e-11
85.38085380853809 1.4992826940856847e-07 3.212601414477755e-11
85.4008540085401 1.4995255882213008e-07 3.213359340131436e-11
85.4208542085421 1.4997684219059965e-07 3.2141172696488786e-11
85.44085440854408 1.500011195140549e-07 3.214875203031079e-11
85.46085460854609 1.500253907925743e-07 3.2156331402790394e-11
85.48085480854809 1.5004965602623665e-07 3.216391081393761e-11
85.50085500855009 1.5007391521512147e-07 3.2171490263762395e-11
85.52085520855209 1.5009816835930894e-07 3.21790697522748e-11
85.5408554085541 1.501224154588797e-07 3.218664927948479e-11
85.5608556085561 1.5014665651391506e-07 3.219422884540239e-11
85.58085580855808 1.5017089152449689e-07 3.2201808450037596e-11
85.60085600856009 1.501951204907077e-07 3.22093880934004e-11
85.62085620856209 1.5021934341263046e-07 3.221696777550083e-11
85.64085640856409 1.502435602903489e-07 3.222454749634887e-11
85.66085660856609 1.502677711239472e-07 3.223212725595454e-11
85.6808568085681 1.5029197591351015e-07 3.2239707054327835e-11
85.70085700857008 1.503161746591232e-07 3.2247286891478766e-11
85.72085720857208 1.503403673608724e-07 3.225486676741736e-11
85.74085740857409 1.503645540188443e-07 3.2262446682153585e-11
85.76085760857609 1.5038873463312602e-07 3.22700266356975e-11
85.78085780857809 1.5041290920380536e-07 3.227760662805908e-11
85.8008580085801 1.504370777309707e-07 3.228518665924834e-11
85.8208582085821 1.504612402147109e-07 3.2292766729275295e-11
85.84085840858408 1.5048539665511553e-07 3.2300346838149965e-11
85.86085860858608 1.5050954705227468e-07 3.230792698588235e-11
85.88085880858809 1.5053369140627904e-07 3.231550717248248e-11
85.90085900859009 1.5055782971721997e-07 3.2323087397960357e-11
85.92085920859209 1.5058196198518924e-07 3.233066766232601e-11
85.9408594085941 1.506060882102793e-07 3.233824796558942e-11
85.9608596085961 1.5063020839258323e-07 3.2345828307760637e-11
85.98085980859808 1.5065432253219464e-07 3.235340868884966e-11
86.00086000860009 1.506784306292077e-07 3.236098910886652e-11
86.02086020860209 1.5070253268371726e-07 3.236856956782122e-11
86.04086040860409 1.5072662869581866e-07 3.2376150065723793e-11
86.06086060860609 1.5075071866560784e-07 3.2383730602584245e-11
86.0808608086081 1.5077480259318143e-07 3.239131117841262e-11
86.1008610086101 1.5079888047863647e-07 3.239889179321891e-11
86.12086120861208 1.5082295232207063e-07 3.2406472447013146e-11
86.14086140861409 1.508470181235823e-07 3.2414053139805364e-11
86.16086160861609 1.5087107788327036e-07 3.242163387160557e-11
86.18086180861809 1.508951316012342e-07 3.242921464242379e-11
86.20086200862009 1.5091917927757385e-07 3.243679545227006e-11
86.2208622086221 1.5094322091239002e-07 3.2444376301154385e-11
86.2408624086241 1.509672565057839e-07 3.2451957189086826e-11
86.26086260862608 1.5099128605785718e-07 3.245953811607735e-11
86.28086280862809 1.510153095687123e-07 3.2467119082136046e-11
86.30086300863009 1.510393270384523e-07 3.2474700087272916e-11
86.32086320863209 1.510633384671805e-07 3.248228113149798e-11
86.34086340863409 1.510873438550012e-07 3.248986221482128e-11
86.3608636086361 1.5111134320201903e-07 3.249744333725284e-11
86.3808638086381 1.5113533650833924e-07 3.250502449880268e-11
86.40086400864008 1.511593237740677e-07 3.2512605699480855e-11
86.42086420864209 1.5118330499931087e-07 3.2520186939297376e-11
86.44086440864409 1.5120728018417572e-07 3.2527768218262294e-11
86.46086460864609 1.5123124932876987e-07 3.253534953638562e-11
86.48086480864809 1.512552124332015e-07 3.2542930893677406e-11
86.5008650086501 1.512791694975793e-07 3.255051229014767e-11
86.5208652086521 1.513031205220127e-07 3.255809372580647e-11
86.54086540865408 1.5132706550661153e-07 3.2565675200663814e-11
86.56086560865609 1.513510044514863e-07 3.2573256714729767e-11
86.58086580865809 1.5137493735674812e-07 3.258083826801434e-11
86.60086600866009 1.5139886422250857e-07 3.258841986052759e-11
86.6208662086621 1.5142278504887992e-07 3.259600149227955e-11
86.6408664086641 1.5144669983597492e-07 3.260358316328026e-11
86.6608666086661 1.5147060858390698e-07 3.2611164873539754e-11
86.68086680866809 1.5149451129279006e-07 3.2618746623068077e-11
86.70086700867009 1.5151840796273862e-07 3.2626328411875265e-11
86.72086720867209 1.515422985938679e-07 3.2633910239971374e-11
86.74086740867409 1.5156618318629346e-07 3.264149210736645e-11
86.7608676086761 1.515900617401316e-07 3.26490740140705e-11
86.7808678086781 1.516139342554992e-07 3.2656655960093604e-11
86.80086800868008 1.516378007325136e-07 3.266423794544579e-11
86.82086820868209 1.5166166117129284e-07 3.2671819970137105e-11
86.84086840868409 1.516855155719554e-07 3.26794020341776e-11
86.86086860868609 1.5170936393462057e-07 3.268698413757733e-11
86.88086880868809 1.517332062594079e-07 3.269456628034632e-11
86.9008690086901 1.5175704254643773e-07 3.270214846249463e-11
86.9208692086921 1.51780872795831e-07 3.2709730684032324e-11
86.94086940869408 1.5180469700770902e-07 3.271731294496943e-11
86.96086960869609 1.5182851518219384e-07 3.2724895245316e-11
86.98086980869809 1.518523273194081e-07 3.2732477585082084e-11
87.00087000870009 1.5187613341947486e-07 3.274005996427775e-11
87.02087020870209 1.5189993348251793e-07 3.274764238291304e-11
87.0408704087041 1.5192372750866157e-07 3.275522484099801e-11
87.0608706087061 1.5194751549803067e-07 3.276280733854271e-11
87.08087080870808 1.519712974507506e-07 3.2770389875557184e-11
87.10087100871009 1.5199507336694752e-07 3.2777972452051505e-11
87.12087120871209 1.5201884324674792e-07 3.278555506803572e-11
87.14087140871409 1.5204260709027898e-07 3.279313772351989e-11
87.16087160871609 1.5206636489766842e-07 3.280072041851407e-11
87.1808718087181 1.520901166690446e-07 3.2808303153028314e-11
87.2008720087201 1.5211386240453633e-07 3.281588592707269e-11
87.22087220872208 1.5213760210427309e-07 3.282346874065723e-11
87.24087240872409 1.521613357683849e-07 3.283105159379202e-11
87.26087260872609 1.5218506339700233e-07 3.283863448648713e-11
87.28087280872809 1.5220878499025655e-07 3.284621741875261e-11
87.3008730087301 1.522325005482793e-07 3.285380039059849e-11
87.3208732087321 1.522562100712028e-07 3.286138340203488e-11
87.3408734087341 1.5227991355916003e-07 3.286896645307182e-11
87.36087360873609 1.523036110122843e-07 3.287654954371938e-11
87.38087380873809 1.523273024307098e-07 3.288413267398761e-11
87.40087400874009 1.523509878145709e-07 3.289171584388661e-11
87.42087420874209 1.5237466716400286e-07 3.2899299053426407e-11
87.4408744087441 1.523983404791414e-07 3.2906882302617076e-11
87.4608746087461 1.5242200776012267e-07 3.291446559146871e-11
87.4808748087481 1.5244566900708366e-07 3.292204891999135e-11
87.50087500875009 1.524693242201617e-07 3.2929632288195073e-11
87.52087520875209 1.5249297339949483e-07 3.293721569608996e-11
87.54087540875409 1.5251661654522155e-07 3.294479914368606e-11
87.56087560875609 1.52540253657481e-07 3.295238263099346e-11
87.5808758087581 1.5256388473641287e-07 3.2959966158022233e-11
87.6008760087601 1.5258750978215735e-07 3.296754972478243e-11
87.6208762087621 1.5261112879485532e-07 3.297513333128415e-11
87.64087640876409 1.5263474177464814e-07 3.298271697753745e-11
87.66087660876609 1.526583487216777e-07 3.2990300663552415e-11
87.68087680876809 1.526819496360866e-07 3.2997884389339105e-11
87.70087700877009 1.5270554451801793e-07 3.300546815490761e-11
87.7208772087721 1.527291333676152e-07 3.3013051960268e-11
87.7408774087741 1.5275271618502272e-07 3.302063580543036e-11
87.7608776087761 1.5277629297038524e-07 3.302821969040476e-11
87.78087780877809 1.5279986372384804e-07 3.303580361520127e-11
87.80087800878009 1.5282342844555715e-07 3.304338757982999e-11
87.82087820878209 1.5284698713565894e-07 3.305097158430098e-11
87.84087840878409 1.5287053979430045e-07 3.305855562862434e-11
87.8608786087861 1.5289408642162924e-07 3.3066139712810126e-11
87.8808788087881 1.5291762701779353e-07 3.307372383686845e-11
87.90087900879008 1.5294116158294197e-07 3.308130800080937e-11
87.92087920879209 1.529646901172239e-07 3.308889220464297e-11
87.94087940879409 1.529882126207891e-07 3.309647644837936e-11
87.96087960879609 1.5301172909378803e-07 3.31040607320286e-11
87.9808798087981 1.5303523953637158e-07 3.311164505560079e-11
88.0008800088001 1.530587439486914e-07 3.311922941910599e-11
88.0208802088021 1.5308224233089948e-07 3.312681382255432e-11
88.04088040880409 1.531057346831485e-07 3.313439826595584e-11
88.06088060880609 1.5312922100559166e-07 3.3141982749320656e-11
88.08088080880809 1.5315270129838278e-07 3.3149567272658865e-11
88.10088100881009 1.5317617556167612e-07 3.315715183598053e-11
88.1208812088121 1.5319964379562662e-07 3.3164736439295763e-11
88.1408814088141 1.5322310600038972e-07 3.317232108261464e-11
88.1608816088161 1.5324656217612144e-07 3.317990576594726e-11
88.18088180881809 1.5327001232297833e-07 3.31874904893037e-11
88.20088200882009 1.532934564411176e-07 3.319507525269409e-11
88.22088220882209 1.5331689453069683e-07 3.32026600561285e-11
88.24088240882409 1.5334032659187437e-07 3.321024489961702e-11
88.2608826088261 1.5336375262480895e-07 3.321782978316975e-11
88.2808828088281 1.5338717262965998e-07 3.322541470679678e-11
88.3008830088301 1.5341058660658738e-07 3.323299967050822e-11
88.32088320883209 1.5343399455575163e-07 3.324058467431416e-11
88.34088340883409 1.5345739647731382e-07 3.32481697182247e-11
88.36088360883609 1.5348079237143544e-07 3.325575480224994e-11
88.38088380883809 1.5350418223827875e-07 3.326333992639996e-11
88.4008840088401 1.5352756607800642e-07 3.327092509068489e-11
88.4208842088421 1.535509438907817e-07 3.327851029511481e-11
88.4408844088441 1.535743156767685e-07 3.3286095539699836e-11
88.46088460884609 1.5359768143613115e-07 3.329368082445005e-11
88.48088480884809 1.5362104116903454e-07 3.3301266149375575e-11
88.50088500885009 1.5364439487564426e-07 3.330885151448651e-11
88.52088520885209 1.5366774255612632e-07 3.3316436919792955e-11
88.5408854088541 1.536910842106473e-07 3.332402236530501e-11
88.5608856088561 1.5371441983937445e-07 3.33316078510328e-11
88.5808858088581 1.5373774944247544e-07 3.3339193376986405e-11
88.60088600886009 1.5376107302011848e-07 3.334677894317593e-11
88.62088620886209 1.5378439057247244e-07 3.335436454961151e-11
88.64088640886409 1.5380770209970674e-07 3.336195019630325e-11
88.6608866088661 1.538310076019913e-07 3.3369535883261254e-11
88.6808868088681 1.5385430707949658e-07 3.3377121610495615e-11
88.7008870088701 1.5387760053239367e-07 3.3384707378016456e-11
88.7208872088721 1.5390088796085412e-07 3.3392293185833885e-11
88.74088740887409 1.5392416936505005e-07 3.339987903395802e-11
88.76088760887609 1.539474447451543e-07 3.340746492239896e-11
88.78088780887809 1.5397071410134e-07 3.3415050851166845e-11
88.8008880088801 1.5399397743378097e-07 3.3422636820271776e-11
88.8208882088821 1.5401723474265164e-07 3.343022282972385e-11
88.8408884088841 1.5404048602812688e-07 3.343780887953321e-11
88.8608886088861 1.5406373129038208e-07 3.344539496970995e-11
88.88088880888809 1.540869705295934e-07 3.345298110026419e-11
88.90088900889009 1.5411020374593728e-07 3.3460567271206064e-11
88.92088920889209 1.5413343093959093e-07 3.3468153482545674e-11
88.9408894088941 1.5415665211073196e-07 3.347573973429314e-11
88.9608896088961 1.541798672595386e-07 3.34833260264586e-11
88.9808898088981 1.542030763861897e-07 3.349091235905215e-11
89.00089000890009 1.5422627949086443e-07 3.3498498732083916e-11
89.02089020890209 1.542494765737428e-07 3.350608514556403e-11
89.04089040890409 1.5427266763500512e-07 3.3513671599502615e-11
89.06089060890609 1.542958526748324e-07 3.352125809390979e-11
89.0808908089081 1.5431903169340624e-07 3.352884462879566e-11
89.1008910089101 1.5434220469090857e-07 3.353643120417038e-11
89.1208912089121 1.543653716675221e-07 3.3544017820044067e-11
89.14089140891409 1.543885326234299e-07 3.355160447642682e-11
89.16089160891609 1.544116875588158e-07 3.355919117332881e-11
89.18089180891809 1.5443483647386399e-07 3.3566777910760125e-11
89.20089200892009 1.544579793687593e-07 3.357436468873092e-11
89.2208922089221 1.5448111624368705e-07 3.358195150725132e-11
89.2408924089241 1.545042470988332e-07 3.3589538366331444e-11
89.2608926089261 1.5452737193438416e-07 3.359712526598141e-11
89.28089280892809 1.5455049075052693e-07 3.360471220621137e-11
89.30089300893009 1.5457360354744907e-07 3.361229918703145e-11
89.32089320893209 1.5459671032533866e-07 3.36198862084518e-11
89.3408934089341 1.5461981108438433e-07 3.362747327048252e-11
89.3608936089361 1.546429058247753e-07 3.363506037313377e-11
89.3808938089381 1.546659945467012e-07 3.3642647516415664e-11
89.4008940089401 1.5468907725035242e-07 3.3650234700338354e-11
89.42089420894209 1.547121539359197e-07 3.365782192491195e-11
89.44089440894409 1.5473522460359444e-07 3.366540919014662e-11
89.46089460894609 1.5475828925356856e-07 3.3672996496052506e-11
89.4808948089481 1.547813478860345e-07 3.3680583842639714e-11
89.5008950089501 1.548044005011852e-07 3.368817122991839e-11
89.5208952089521 1.5482744709921426e-07 3.3695758657898686e-11
89.5408954089541 1.5485048768031575e-07 3.370334612659073e-11
89.56089560895609 1.548735222446843e-07 3.371093363600468e-11
89.58089580895809 1.5489655079251504e-07 3.371852118615065e-11
89.60089600896009 1.549195733240038e-07 3.3726108777038816e-11
89.6208962089621 1.549425898393467e-07 3.373369640867929e-11
89.6408964089641 1.5496560033874067e-07 3.374128408108224e-11
89.6608966089661 1.5498860482238297e-07 3.3748871794257784e-11
89.6808968089681 1.5501160329047142e-07 3.3756459548216096e-11
89.70089700897009 1.5503459574320457e-07 3.3764047342967304e-11
89.72089720897209 1.5505758218078135e-07 3.377163517852155e-11
89.74089740897409 1.550805626034013e-07 3.3779223054888994e-11
89.7608976089761 1.5510353701126437e-07 3.3786810972079786e-11
89.7808978089781 1.5512650540457125e-07 3.379439893010406e-11
89.8008980089801 1.55149467783523e-07 3.380198692897197e-11
89.8208982089821 1.5517242414832136e-07 3.380957496869368e-11
89.84089840898409 1.5519537449916847e-07 3.3817163049279314e-11
89.86089860898609 1.5521831883626713e-07 3.3824751170739044e-11
89.88089880898809 1.5524125715982065e-07 3.383233933308303e-11
89.9008990089901 1.5526418947003283e-07 3.38399275363214e-11
89.9208992089921 1.5528711576710806e-07 3.3847515780464326e-11
89.9408994089941 1.5531003605125124e-07 3.3855104065521943e-11
89.9608996089961 1.5533295032266781e-07 3.386269239150443e-11
89.98089980899809 1.5535585858156376e-07 3.387028075842193e-11
90.00090000900009 1.5537876082814563e-07 3.387786916628459e-11
90.0209002090021 1.5540165706262046e-07 3.3885457615102573e-11
90.0409004090041 1.554245472851959e-07 3.389304610488606e-11
90.0609006090061 1.5544743149608007e-07 3.390063463564518e-11
90.0809008090081 1.5547030969548159e-07 3.3908223207390094e-11
90.10090100901009 1.5549318188360978e-07 3.391581182013098e-11
90.12090120901209 1.5551604806067434e-07 3.3923400473878e-11
90.14090140901409 1.5553890822688552e-07 3.393098916864129e-11
90.1609016090161 1.5556176238245415e-07 3.393857790443101e-11
90.1809018090181 1.555846105275917e-07 3.394616668125738e-11
90.2009020090201 1.556074526625099e-07 3.39537554991305e-11
90.2209022090221 1.556302887874213e-07 3.3961344358060546e-11
90.24090240902409 1.5565311890253886e-07 3.39689332580577e-11
90.26090260902609 1.5567594300807606e-07 3.397652219913213e-11
90.28090280902809 1.5569876110424692e-07 3.398411118129399e-11
90.3009030090301 1.5572157319126606e-07 3.3991700204553445e-11
90.3209032090321 1.5574437926934853e-07 3.399928926892067e-11
90.3409034090341 1.5576717933871003e-07 3.4006878374405844e-11
90.3609036090361 1.5578997339956675e-07 3.40144675210191e-11
90.38090380903809 1.5581276145213528e-07 3.402205670877065e-11
90.40090400904009 1.55835543496633e-07 3.4029645937670636e-11
90.42090420904209 1.558583195332776e-07 3.403723520772924e-11
90.4409044090441 1.5588108956228747e-07 3.4044824518956656e-11
90.4609046090461 1.5590385358388137e-07 3.4052413871363e-11
90.4809048090481 1.5592661159827876e-07 3.406000326495849e-11
90.5009050090501 1.5594936360569948e-07 3.406759269975331e-11
90.52090520905209 1.5597210960636395e-07 3.407518217575758e-11
90.54090540905409 1.5599484960049328e-07 3.4082771692981535e-11
90.56090560905609 1.5601758358830884e-07 3.4090361251435316e-11
90.5809058090581 1.5604031157003274e-07 3.409795085112913e-11
90.6009060090601 1.5606303354588746e-07 3.410554049207311e-11
90.6209062090621 1.5608574951609622e-07 3.411313017427748e-11
90.6409064090641 1.5610845948088256e-07 3.412071989775238e-11
90.66090660906609 1.5613116344047062e-07 3.412830966250801e-11
90.68090680906809 1.5615386139508519e-07 3.413589946855456e-11
90.7009070090701 1.5617655334495147e-07 3.41434893159022e-11
90.7209072090721 1.5619923929029513e-07 3.415107920456109e-11
90.7409074090741 1.5622191923134252e-07 3.415866913454147e-11
90.7609076090761 1.5624459316832042e-07 3.416625910585347e-11
90.7809078090781 1.5626726110145618e-07 3.417384911850729e-11
90.80090800908009 1.5628992303097768e-07 3.4181439172513126e-11
90.82090820908209 1.5631257895711328e-07 3.4189029267881144e-11
90.8409084090841 1.563352288800919e-07 3.419661940462156e-11
90.8609086090861 1.5635787280014307e-07 3.420420958274453e-11
90.8809088090881 1.5638051071749673e-07 3.4211799802260254e-11
90.9009090090901 1.5640314263238335e-07 3.4219390063178927e-11
90.9209092090921 1.5642576854503402e-07 3.4226980365510726e-11
90.94090940909409 1.5644838845568022e-07 3.423457070926585e-11
90.96090960909609 1.5647100236455417e-07 3.4242161094454484e-11
90.9809098090981 1.5649361027188838e-07 3.424975152108683e-11
91.0009100091001 1.5651621217791607e-07 3.425734198917307e-11
91.0209102091021 1.5653880808287078e-07 3.4264932498723396e-11
91.0409104091041 1.565613979869869e-07 3.4272523049747997e-11
91.0609106091061 1.56583981890499e-07 3.428011364225709e-11
91.08091080910809 1.566065597936424e-07 3.4287704276260836e-11
91.10091100911009 1.5662913169665283e-07 3.4295294951769475e-11
91.1209112091121 1.5665169759976662e-07 3.430288566879315e-11
91.1409114091141 1.5667425750322058e-07 3.43104764273421e-11
91.1609116091161 1.56696811407252e-07 3.4318067227426504e-11
91.1809118091181 1.567193593120989e-07 3.432565806905657e-11
91.20091200912009 1.5674190121799955e-07 3.433324895224248e-11
91.22091220912209 1.5676443712519288e-07 3.4340839876994464e-11
91.24091240912409 1.567869670339184e-07 3.43484308433227e-11
91.2609126091261 1.5680949094441605e-07 3.435602185123739e-11
91.2809128091281 1.5683200885692625e-07 3.436361290074874e-11
91.3009130091301 1.5685452077169012e-07 3.437120399186695e-11
91.3209132091321 1.5687702668894917e-07 3.4378795124602246e-11
91.34091340913409 1.568995266089454e-07 3.4386386298964785e-11
91.36091360913609 1.5692202053192142e-07 3.439397751496482e-11
91.3809138091381 1.5694450845812036e-07 3.440156877261254e-11
91.4009140091401 1.5696699038778581e-07 3.440916007191814e-11
91.4209142091421 1.5698946632116197e-07 3.4416751412891844e-11
91.4409144091441 1.5701193625849347e-07 3.4424342795543844e-11
91.4609146091461 1.5703440020002548e-07 3.4431934219884365e-11
91.48091480914809 1.5705685814600372e-07 3.443952568592359e-11
91.50091500915009 1.5707931009667445e-07 3.444711719367176e-11
91.5209152091521 1.5710175605228442e-07 3.4454708743139074e-11
91.5409154091541 1.5712419601308083e-07 3.446230033433574e-11
91.5609156091561 1.5714662997931162e-07 3.446989196727198e-11
91.5809158091581 1.5716905795122493e-07 3.447748364195798e-11
91.6009160091601 1.5719147992906966e-07 3.4485075358404e-11
91.62091620916209 1.572138959130952e-07 3.44926671166202e-11
91.64091640916409 1.572363059035514e-07 3.4500258916616845e-11
91.6609166091661 1.5725870990068856e-07 3.450785075840412e-11
91.6809168091681 1.572811079047577e-07 3.4515442641992244e-11
91.7009170091701 1.573034999160102e-07 3.452303456739145e-11
91.7209172091721 1.5732588593469797e-07 3.453062653461195e-11
91.7409174091741 1.5734826596107351e-07 3.4538218543663957e-11
91.76091760917609 1.5737063999538982e-07 3.454581059455769e-11
91.78091780917809 1.5739300803790032e-07 3.455340268730339e-11
91.8009180091801 1.5741537008885908e-07 3.4560994821911227e-11
91.8209182091821 1.5743772614852063e-07 3.456858699839148e-11
91.8409184091841 1.5746007621713996e-07 3.4576179216754346e-11
91.8609186091861 1.5748242029497268e-07 3.458377147701004e-11
91.8809188091881 1.5750475838227484e-07 3.459136377916879e-11
91.90091900919009 1.5752709047930306e-07 3.4598956123240845e-11
91.92091920919209 1.575494165863144e-07 3.460654850923641e-11
91.9409194091941 1.5757173670356655e-07 3.46141409371657e-11
91.9609196091961 1.5759405083131762e-07 3.462173340703896e-11
91.9809198091981 1.5761635896982626e-07 3.4629325918866416e-11
92.0009200092001 1.5763866111935164e-07 3.463691847265827e-11
92.0209202092021 1.5766095728015342e-07 3.4644511068424796e-11
92.04092040920409 1.5768324745249182e-07 3.4652103706176196e-11
92.0609206092061 1.577055316366276e-07 3.4659696385922703e-11
92.0809208092081 1.577278098328219e-07 3.466728910767455e-11
92.1009210092101 1.5775008204133648e-07 3.467488187144197e-11
92.1209212092121 1.577723482624336e-07 3.4682474677235195e-11
92.1409214092141 1.5779460849637608e-07 3.4690067525064466e-11
92.1609216092161 1.5781686274342712e-07 3.4697660414939994e-11
92.18092180921809 1.578391110038505e-07 3.470525334687204e-11
92.2009220092201 1.5786135327791063e-07 3.4712846320870834e-11
92.2209222092221 1.5788358956587225e-07 3.47204393369466e-11
92.2409224092241 1.5790581986800066e-07 3.472803239510958e-11
92.2609226092261 1.5792804418456174e-07 3.4735625495370004e-11
92.2809228092281 1.5795026251582182e-07 3.4743218637738136e-11
92.30092300923009 1.5797247486204775e-07 3.475081182222419e-11
92.32092320923209 1.5799468122350692e-07 3.4758405048838406e-11
92.3409234092341 1.5801688160046724e-07 3.476599831759105e-11
92.3609236092361 1.5803907599319704e-07 3.4773591628492345e-11
92.3809238092381 1.5806126440196534e-07 3.478118498155252e-11
92.4009240092401 1.5808344682704138e-07 3.478877837678186e-11
92.4209242092421 1.5810562326869516e-07 3.4796371814190546e-11
92.44092440924409 1.5812779372719718e-07 3.480396529378887e-11
92.46092460924609 1.5814995820281828e-07 3.481155881558708e-11
92.4809248092481 1.5817211669583e-07 3.481915237959539e-11
92.5009250092501 1.5819426920650416e-07 3.482674598582407e-11
92.5209252092521 1.5821641573511341e-07 3.483433963428336e-11
92.5409254092541 1.5823855628193057e-07 3.484193332498351e-11
92.5609256092561 1.582606908472292e-07 3.4849527057934767e-11
92.58092580925809 1.5828281943128326e-07 3.485712083314737e-11
92.60092600926009 1.5830494203436727e-07 3.486471465063159e-11
92.6209262092621 1.5832705865675622e-07 3.487230851039766e-11
92.6409264092641 1.583491692987256e-07 3.487990241245584e-11
92.6609266092661 1.5837127396055153e-07 3.488749635681639e-11
92.6809268092681 1.583933726425104e-07 3.489509034348955e-11
92.7009270092701 1.5841546534487934e-07 3.490268437248557e-11
92.72092720927209 1.5843755206793582e-07 3.491027844381471e-11
92.7409274092741 1.5845963281195791e-07 3.491787255748724e-11
92.7609276092761 1.584817075772242e-07 3.492546671351339e-11
92.7809278092781 1.5850377636401372e-07 3.493306091190344e-11
92.8009280092801 1.5852583917260602e-07 3.4940655152667634e-11
92.8209282092821 1.5854789600328113e-07 3.494824943581624e-11
92.8409284092841 1.5856994685631967e-07 3.49558437613595e-11
92.86092860928609 1.585919917320027e-07 3.4963438129307686e-11
92.8809288092881 1.586140306306118e-07 3.497103253967106e-11
92.9009290092901 1.5863606355242902e-07 3.497862699245988e-11
92.9209292092921 1.5865809049773705e-07 3.498622148768441e-11
92.9409294092941 1.5868011146681883e-07 3.499381602535491e-11
92.9609296092961 1.5870212645995808e-07 3.500141060548163e-11
92.9809298092981 1.587241354774388e-07 3.5009005228074876e-11
93.00093000930009 1.5874613851954567e-07 3.501659989314487e-11
93.0209302093021 1.5876813558656372e-07 3.5024194600701886e-11
93.0409304093041 1.587901266787786e-07 3.5031789350756206e-11
93.0609306093061 1.588121117964764e-07 3.5039384143318084e-11
93.0809308093081 1.5883409093994374e-07 3.504697897839779e-11
93.1009310093101 1.5885606410946773e-07 3.5054573856005596e-11
93.1209312093121 1.5887803130533593e-07 3.506216877615177e-11
93.14093140931409 1.5889999252783647e-07 3.506976373884657e-11
93.1609316093161 1.5892194777725807e-07 3.507735874410028e-11
93.1809318093181 1.5894389705388966e-07 3.508495379192318e-11
93.2009320093201 1.5896584035802097e-07 3.509254888232553e-11
93.2209322093221 1.589877776899421e-07 3.5100144015317594e-11
93.2409324093241 1.5900970904994363e-07 3.510773919090966e-11
93.26093260932609 1.5903163443831667e-07 3.511533440911201e-11
93.28093280932809 1.5905355385535288e-07 3.5122929669934885e-11
93.3009330093301 1.5907546730134437e-07 3.5130524973388597e-11
93.3209332093321 1.5909737477658367e-07 3.513812031948342e-11
93.3409334093341 1.5911927628136397e-07 3.51457157082296e-11
93.3609336093361 1.5914117181597889e-07 3.5153311139637446e-11
93.3809338093381 1.5916306138072243e-07 3.516090661371723e-11
93.40093400934009 1.5918494497588925e-07 3.516850213047922e-11
93.4209342093421 1.592068226017745e-07 3.51760976899337e-11
93.4409344093441 1.592286942586737e-07 3.518369329209095e-11
93.4609346093461 1.5925055994688295e-07 3.5191288936961274e-11
93.4809348093481 1.5927241966669898e-07 3.5198884624554935e-11
93.5009350093501 1.5929427341841867e-07 3.520648035488221e-11
93.5209352093521 1.5931612120233977e-07 3.52140761279534e-11
93.54093540935409 1.5933796301876026e-07 3.522167194377877e-11
93.5609356093561 1.5935979886797878e-07 3.5229267802368627e-11
93.5809358093581 1.5938162875029436e-07 3.523686370373324e-11
93.6009360093601 1.5940345266600661e-07 3.524445964788291e-11
93.6209362093621 1.5942527061541559e-07 3.525205563482791e-11
93.6409364093641 1.5944708259882184e-07 3.525965166457854e-11
93.6609366093661 1.594688886165264e-07 3.526724773714508e-11
93.68093680936809 1.5949068866883086e-07 3.527484385253783e-11
93.7009370093701 1.595124827560372e-07 3.528244001076708e-11
93.7209372093721 1.5953427087844805e-07 3.529003621184311e-11
93.7409374093741 1.595560530363664e-07 3.529763245577622e-11
93.7609376093761 1.5957782923009572e-07 3.53052287425767e-11
93.7809378093781 1.5959959945994014e-07 3.5312825072254854e-11
93.8009380093801 1.5962136372620406e-07 3.5320421444820974e-11
93.82093820938209 1.5964312202919253e-07 3.532801786028533e-11
93.8409384093841 1.596648743692111e-07 3.5335614318658244e-11
93.8609386093861 1.5968662074656567e-07 3.534321081995e-11
93.8809388093881 1.597083611615628e-07 3.5350807364170905e-11
93.9009390093901 1.5973009561450937e-07 3.535840395133127e-11
93.9209392093921 1.5975182410571295e-07 3.536600058144136e-11
93.9409394093941 1.5977354663548147e-07 3.537359725451151e-11
93.96093960939609 1.5979526320412328e-07 3.538119397055197e-11
93.9809398093981 1.598169738119475e-07 3.538879072957309e-11
94.0009400094001 1.5983867845926344e-07 3.539638753158516e-11
94.0209402094021 1.59860377146381e-07 3.540398437659848e-11
94.0409404094041 1.5988206987361066e-07 3.541158126462334e-11
94.0609406094061 1.599037566412633e-07 3.541917819567006e-11
94.0809408094081 1.599254374496503e-07 3.542677516974894e-11
94.10094100941009 1.5994711229908353e-07 3.543437218687027e-11
94.1209412094121 1.5996878118987537e-07 3.5441969247044393e-11
94.1409414094141 1.5999044412233873e-07 3.544956635028159e-11
94.1609416094161 1.6001210109678692e-07 3.5457163496592165e-11
94.1809418094181 1.6003375211353374e-07 3.5464760685986434e-11
94.2009420094201 1.6005539717289356e-07 3.5472357918474706e-11
94.2209422094221 1.600770362751812e-07 3.5479955194067296e-11
94.2409424094241 1.6009866942071192e-07 3.548755251277451e-11
94.2609426094261 1.6012029660980154e-07 3.549514987460667e-11
94.2809428094281 1.6014191784276633e-07 3.5502747279574073e-11
94.3009430094301 1.6016353311992303e-07 3.551034472768703e-11
94.3209432094321 1.6018514244158897e-07 3.5517942218955863e-11
94.3409434094341 1.6020674580808177e-07 3.552553975339089e-11
94.36094360943609 1.602283432197197e-07 3.5533137331002417e-11
94.3809438094381 1.6024993467682154e-07 3.554073495180075e-11
94.4009440094401 1.602715201797064e-07 3.554833261579625e-11
94.4209442094421 1.60293099728694e-07 3.555593032299919e-11
94.4409444094441 1.6031467332410453e-07 3.556352807341991e-11
94.4609446094461 1.6033624096625856e-07 3.557112586706871e-11
94.4809448094481 1.6035780265547728e-07 3.5578723703955944e-11
94.50094500945009 1.6037935839208235e-07 3.558632158409188e-11
94.5209452094521 1.604009081763958e-07 3.5593919507486884e-11
94.5409454094541 1.6042245200874027e-07 3.5601517474151264e-11
94.5609456094561 1.604439898894388e-07 3.560911548409535e-11
94.5809458094581 1.60465521818815e-07 3.561671353732945e-11
94.6009460094601 1.604870477971929e-07 3.562431163386389e-11
94.6209462094621 1.60508567824897e-07 3.5631909773708996e-11
94.64094640946409 1.605300819022523e-07 3.5639507956875106e-11
94.6609466094661 1.6055159002958434e-07 3.564710618337254e-11
94.6809468094681 1.6057309220721905e-07 3.565470445321162e-11
94.7009470094701 1.605945884354829e-07 3.5662302766402697e-11
94.7209472094721 1.6061607871470285e-07 3.566990112295606e-11
94.7409474094741 1.6063756304520627e-07 3.5677499522882065e-11
94.7609476094761 1.6065904142732116e-07 3.568509796619104e-11
94.78094780947809 1.606805138613758e-07 3.56926964528933e-11
94.8009480094801 1.607019803476991e-07 3.5700294982999195e-11
94.8209482094821 1.607234408866204e-07 3.570789355651907e-11
94.8409484094841 1.607448954784695e-07 3.5715492173463215e-11
94.8609486094861 1.6076634412357682e-07 3.5723090833841996e-11
94.8809488094881 1.6078778682227302e-07 3.573068953766573e-11
94.9009490094901 1.6080922357488937e-07 3.573828828494478e-11
94.9209492094921 1.6083065438175768e-07 3.574588707568946e-11
94.9409494094941 1.6085207924321022e-07 3.5753485909910113e-11
94.9609496094961 1.608734981595796e-07 3.576108478761707e-11
94.9809498094981 1.6089491113119903e-07 3.5768683708820675e-11
95.0009500095001 1.6091631815840217e-07 3.5776282673531275e-11
95.0209502095021 1.609377192415232e-07 3.5783881681759194e-11
95.0409504095041 1.609591143808967e-07 3.5791480733514785e-11
95.0609506095061 1.609805035768578e-07 3.5799079828808375e-11
95.0809508095081 1.6100188682974205e-07 3.580667896765032e-11
95.1009510095101 1.6102326413988554e-07 3.581427815005097e-11
95.1209512095121 1.6104463550762475e-07 3.582187737602066e-11
95.1409514095141 1.6106600093329674e-07 3.582947664556973e-11
95.1609516095161 1.6108736041723895e-07 3.583707595870852e-11
95.1809518095181 1.611087139597894e-07 3.5844675315447394e-11
95.2009520095201 1.6113006156128643e-07 3.585227471579667e-11
95.2209522095221 1.6115140322206908e-07 3.5859874159766734e-11
95.2409524095241 1.6117273894247669e-07 3.58674736473679e-11
95.2609526095261 1.611940687228491e-07 3.5875073178610546e-11
95.2809528095281 1.6121539256352665e-07 3.5882672753505006e-11
95.3009530095301 1.612367104648502e-07 3.589027237206163e-11
95.3209532095321 1.6125802242716102e-07 3.589787203429076e-11
95.3409534095341 1.6127932845080083e-07 3.590547174020276e-11
95.3609536095361 1.6130062853611195e-07 3.5913071489808e-11
95.3809538095381 1.6132192268343709e-07 3.59206712831168e-11
95.4009540095401 1.613432108931194e-07 3.592827112013953e-11
95.4209542095421 1.6136449316550254e-07 3.593587100088656e-11
95.4409544095441 1.6138576950093068e-07 3.594347092536822e-11
95.46095460954609 1.6140703989974838e-07 3.595107089359486e-11
95.4809548095481 1.614283043623008e-07 3.595867090557688e-11
95.5009550095501 1.6144956288893342e-07 3.59662709613246e-11
95.5209552095521 1.6147081547999234e-07 3.597387106084839e-11
95.5409554095541 1.6149206213582397e-07 3.5981471204158616e-11
95.5609556095561 1.615133028567754e-07 3.598907139126564e-11
95.5809558095581 1.6153453764319398e-07 3.5996671622179823e-11
95.6009560095601 1.6155576649542763e-07 3.60042718969115e-11
95.6209562095621 1.6157698941382475e-07 3.601187221547106e-11
95.6409564095641 1.6159820639873427e-07 3.601947257786886e-11
95.6609566095661 1.6161941745050542e-07 3.602707298411527e-11
95.6809568095681 1.6164062256948806e-07 3.603467343422065e-11
95.7009570095701 1.6166182175603243e-07 3.604227392819536e-11
95.7209572095721 1.6168301501048932e-07 3.6049874466049764e-11
95.7409574095741 1.6170420233320984e-07 3.605747504779424e-11
95.7609576095761 1.6172538372454578e-07 3.606507567343916e-11
95.7809578095781 1.6174655918484926e-07 3.607267634299488e-11
95.8009580095801 1.6176772871447286e-07 3.608027705647178e-11
95.8209582095821 1.617888923137697e-07 3.6087877813880224e-11
95.8409584095841 1.6181004998309332e-07 3.609547861523058e-11
95.8609586095861 1.6183120172279775e-07 3.610307946053322e-11
95.8809588095881 1.618523475332375e-07 3.611068034979853e-11
95.9009590095901 1.6187348741476753e-07 3.6118281283036865e-11
95.9209592095921 1.6189462136774323e-07 3.6125882260258605e-11
95.9409594095941 1.6191574939252054e-07 3.6133483281474146e-11
95.9609596095961 1.6193687148945583e-07 3.614108434669382e-11
95.9809598095981 1.6195798765890588e-07 3.614868545592805e-11
96.0009600096001 1.6197909790122803e-07 3.615628660918718e-11
96.0209602096021 1.6200020221678004e-07 3.61638878064816e-11
96.0409604096041 1.6202130060592012e-07 3.617148904782168e-11
96.0609606096061 1.62042393069007e-07 3.617909033321782e-11
96.0809608096081 1.620634796063998e-07 3.618669166268037e-11
96.1009610096101 1.6208456021845817e-07 3.619429303621975e-11
96.1209612096121 1.6210563490554223e-07 3.62018944538463e-11
96.1409614096141 1.621267036680125e-07 3.6209495915570434e-11
96.1609616096161 1.6214776650622998e-07 3.621709742140251e-11
96.1809618096181 1.6216882342055622e-07 3.622469897135293e-11
96.2009620096201 1.6218987441135315e-07 3.623230056543208e-11
96.2209622096221 1.6221091947898323e-07 3.6239902203650326e-11
96.2409624096241 1.6223195862380922e-07 3.6247503886018077e-11
96.2609626096261 1.6225299184619458e-07 3.625510561254571e-11
96.28096280962811 1.622740191465031e-07 3.626270738324361e-11
96.3009630096301 1.6229504052509896e-07 3.627030919812216e-11
96.3209632096321 1.6231605598234699e-07 3.627791105719177e-11
96.3409634096341 1.6233706551861236e-07 3.628551296046281e-11
96.3609636096361 1.6235806913426075e-07 3.6293114907945674e-11
96.3809638096381 1.6237906682965824e-07 3.630071689965077e-11
96.4009640096401 1.6240005860517142e-07 3.6308318935588474e-11
96.42096420964211 1.6242104446116735e-07 3.631592101576918e-11
96.4409644096441 1.6244202439801353e-07 3.632352314020328e-11
96.4609646096461 1.6246299841607795e-07 3.6331125308901173e-11
96.4809648096481 1.6248396651572903e-07 3.633872752187326e-11
96.5009650096501 1.6250492869733559e-07 3.634632977912993e-11
96.5209652096521 1.625258849612671e-07 3.635393208068158e-11
96.5409654096541 1.625468353078933e-07 3.636153442653861e-11
96.5609656096561 1.625677797375844e-07 3.636913681671141e-11
96.5809658096581 1.6258871825071125e-07 3.63767392512104e-11
96.6009660096601 1.6260965084764503e-07 3.638434173004597e-11
96.6209662096621 1.626305775287573e-07 3.639194425322852e-11
96.6409664096641 1.6265149829442023e-07 3.6399546820768426e-11
96.6609666096661 1.6267241314500638e-07 3.640714943267613e-11
96.6809668096681 1.626933220808888e-07 3.641475208896202e-11
96.7009670096701 1.6271422510244089e-07 3.6422354789636484e-11
96.7209672096721 1.6273512221003667e-07 3.6429957534709954e-11
96.7409674096741 1.6275601340405057e-07 3.643756032419282e-11
96.7609676096761 1.6277689868485732e-07 3.644516315809548e-11
96.7809678096781 1.6279777805283235e-07 3.6452766036428363e-11
96.8009680096801 1.628186515083514e-07 3.646036895920185e-11
96.8209682096821 1.628395190517907e-07 3.646797192642639e-11
96.8409684096841 1.6286038068352686e-07 3.647557493811234e-11
96.8609686096861 1.6288123640393717e-07 3.648317799427015e-11
96.8809688096881 1.629020862133991e-07 3.649078109491021e-11
96.9009690096901 1.629229301122908e-07 3.6498384240042936e-11
96.9209692096921 1.6294376810099074e-07 3.6505987429678745e-11
96.9409694096941 1.6296460017987783e-07 3.651359066382805e-11
96.96096960969611 1.629854263493316e-07 3.652119394250126e-11
96.9809698096981 1.6300624660973184e-07 3.65287972657088e-11
97.0009700097001 1.6302706096145892e-07 3.653640063346105e-11
97.0209702097021 1.6304786940489365e-07 3.654400404576848e-11
97.0409704097041 1.6306867194041723e-07 3.655160750264147e-11
97.0609706097061 1.6308946856841135e-07 3.655921100409046e-11
97.0809708097081 1.6311025928925815e-07 3.6566814550125836e-11
97.10097100971011 1.6313104410334025e-07 3.657441814075805e-11
97.1209712097121 1.6315182301104075e-07 3.658202177599749e-11
97.1409714097141 1.631725960127431e-07 3.658962545585461e-11
97.1609716097161 1.6319336310883126e-07 3.6597229180339815e-11
97.1809718097181 1.6321412429968973e-07 3.6604832949463536e-11
97.2009720097201 1.6323487958570322e-07 3.661243676323617e-11
97.2209722097221 1.6325562896725717e-07 3.662004062166819e-11
97.24097240972411 1.632763724447373e-07 3.662764452476996e-11
97.2609726097261 1.6329711001852984e-07 3.663524847255195e-11
97.2809728097281 1.633178416890215e-07 3.664285246502457e-11
97.3009730097301 1.6333856745659938e-07 3.665045650219825e-11
97.3209732097321 1.6335928732165103e-07 3.6658060584083414e-11
97.3409734097341 1.633800012845645e-07 3.6665664710690504e-11
97.3609736097361 1.6340070934572825e-07 3.667326888202991e-11
97.38097380973811 1.6342141150553123e-07 3.668087309811212e-11
97.4009740097401 1.634421077643628e-07 3.66884773589475e-11
97.4209742097421 1.634627981226128e-07 3.6696081664546544e-11
97.4409744097441 1.634834825806715e-07 3.670368601491966e-11
97.4609746097461 1.635041611389296e-07 3.671129041007726e-11
97.4809748097481 1.635248337977783e-07 3.6718894850029795e-11
97.5009750097501 1.6354550055760924e-07 3.672649933478772e-11
97.52097520975211 1.6356616141881449e-07 3.673410386436143e-11
97.5409754097541 1.6358681638178648e-07 3.6741708438761384e-11
97.5609756097561 1.636074654469183e-07 3.674931305799802e-11
97.5809758097581 1.636281086146033e-07 3.675691772208177e-11
97.6009760097601 1.636487458852354e-07 3.676452243102307e-11
97.6209762097621 1.636693772592088e-07 3.677212718483237e-11
97.64097640976411 1.6369000273691839e-07 3.67797319835201e-11
97.6609766097661 1.6371062231875923e-07 3.678733682709671e-11
97.6809768097681 1.6373123600512712e-07 3.6794941715572634e-11
97.7009770097701 1.6375184379641805e-07 3.68025466489583e-11
97.7209772097721 1.6377244569302864e-07 3.6810151627264187e-11
97.7409774097741 1.6379304169535582e-07 3.6817756650500713e-11
97.7609776097761 1.6381363180379708e-07 3.6825361718678325e-11
97.78097780977811 1.6383421601875024e-07 3.6832966831807476e-11
97.8009780097801 1.6385479434061363e-07 3.684057198989859e-11
97.8209782097821 1.6387536676978606e-07 3.684817719296215e-11
97.8409784097841 1.6389593330666677e-07 3.685578244100859e-11
97.8609786097861 1.6391649395165537e-07 3.6863387734048353e-11
97.8809788097881 1.6393704870515197e-07 3.687099307209188e-11
97.9009790097901 1.6395759756755709e-07 3.6878598455149635e-11
97.92097920979211 1.639781405392718e-07 3.688620388323208e-11
97.9409794097941 1.6399867762069746e-07 3.6893809356349624e-11
97.9609796097961 1.64019208812236e-07 3.690141487451276e-11
97.9809798097981 1.6403973411428973e-07 3.690902043773193e-11
98.0009800098001 1.6406025352726138e-07 3.691662604601758e-11
98.0209802098021 1.640807670515542e-07 3.6924231699380174e-11
98.0409804098041 1.6410127468757183e-07 3.693183739783016e-11
98.06098060980611 1.6412177643571838e-07 3.6939443141377993e-11
98.0809808098081 1.641422722963983e-07 3.694704893003415e-11
98.1009810098101 1.6416276227001666e-07 3.695465476380907e-11
98.1209812098121 1.641832463569788e-07 3.6962260642713203e-11
98.1409814098141 1.6420372455769069e-07 3.696986656675704e-11
98.1609816098161 1.642241968725585e-07 3.697747253595101e-11
98.1809818098181 1.6424466330198905e-07 3.698507855030559e-11
98.20098200982011 1.6426512384638949e-07 3.699268460983125e-11
98.2209822098221 1.642855785061674e-07 3.700029071453843e-11
98.2409824098241 1.6430602728173095e-07 3.700789686443761e-11
98.2609826098261 1.6432647017348852e-07 3.701550305953923e-11
98.2809828098281 1.6434690718184912e-07 3.702310929985378e-11
98.3009830098301 1.6436733830722215e-07 3.7030715585391725e-11
98.32098320983211 1.6438776355001734e-07 3.7038321916163535e-11
98.34098340983411 1.6440818291064499e-07 3.704592829217965e-11
98.3609836098361 1.644285963895158e-07 3.705353471345056e-11
98.3809838098381 1.644490039870409e-07 3.7061141179986726e-11
98.4009840098401 1.6446940570363183e-07 3.706874769179863e-11
98.4209842098421 1.6448980153970063e-07 3.7076354248896725e-11
98.4409844098441 1.6451019149565977e-07 3.7083960851291494e-11
98.46098460984611 1.645305755719221e-07 3.70915674989934e-11
98.48098480984811 1.645509537689009e-07 3.709917419201293e-11
98.5009850098501 1.6457132608701002e-07 3.710678093036054e-11
98.5209852098521 1.6459169252666356e-07 3.7114387714046714e-11
98.5409854098541 1.6461205308827618e-07 3.712199454308193e-11
98.5609856098561 1.64632407772263e-07 3.712960141747665e-11
98.5809858098581 1.6465275657903945e-07 3.7137208337241366e-11
98.60098600986011 1.6467309950902148e-07 3.7144815302386543e-11
98.62098620986211 1.646934365626255e-07 3.7152422312922676e-11
98.6409864098641 1.6471376774026829e-07 3.7160029368860225e-11
98.6609866098661 1.6473409304236707e-07 3.716763647020968e-11
98.6809868098681 1.6475441246933959e-07 3.717524361698152e-11
98.7009870098701 1.6477472602160387e-07 3.718285080918623e-11
98.7209872098721 1.647950336995785e-07 3.719045804683428e-11
98.74098740987411 1.6481533550368246e-07 3.7198065329936154e-11
98.7609876098761 1.6483563143433514e-07 3.720567265850235e-11
98.7809878098781 1.6485592149195648e-07 3.721328003254334e-11
98.8009880098801 1.648762056769666e-07 3.7220887452069634e-11
98.8209882098821 1.6489648398978638e-07 3.7228494917091675e-11
98.8409884098841 1.6491675643083683e-07 3.7236102427619985e-11
98.8609886098861 1.6493702300053955e-07 3.724370998366504e-11
98.88098880988811 1.6495728369931665e-07 3.7251317585237306e-11
98.9009890098901 1.6497753852759046e-07 3.7258925232347314e-11
98.9209892098921 1.649977874857839e-07 3.726653292500553e-11
98.9409894098941 1.6501803057432032e-07 3.727414066322245e-11
98.9609896098961 1.6503826779362335e-07 3.728174844700856e-11
98.9809898098981 1.6505849914411723e-07 3.728935627637436e-11
99.00099000990011 1.6507872462622657e-07 3.729696415133033e-11
99.02099020990211 1.6509894424037638e-07 3.730457207188698e-11
99.0409904099041 1.6511915798699206e-07 3.7312180038054796e-11
99.0609906099061 1.6513936586649957e-07 3.7319788049844276e-11
99.0809908099081 1.6515956787932523e-07 3.732739610726592e-11
99.1009910099101 1.6517976402589575e-07 3.733500421033021e-11
99.1209912099121 1.6519995430663833e-07 3.7342612359047664e-11
99.14099140991411 1.652201387219806e-07 3.735022055342876e-11
99.16099160991611 1.6524031727235053e-07 3.735782879348401e-11
99.1809918099181 1.6526048995817665e-07 3.736543707922391e-11
99.2009920099201 1.6528065677988786e-07 3.7373045410658955e-11
99.2209922099221 1.6530081773791345e-07 3.7380653787799674e-11
99.2409924099241 1.653209728326831e-07 3.738826221065654e-11
99.2609926099261 1.6534112206462715e-07 3.739587067924007e-11
99.28099280992811 1.6536126543417607e-07 3.7403479193560774e-11
99.30099300993011 1.653814029417609e-07 3.741108775362914e-11
99.3209932099321 1.6540153458781317e-07 3.7418696359455654e-11
99.3409934099341 1.654216603727647e-07 3.7426305011050874e-11
99.3609936099361 1.6544178029704784e-07 3.743391370842528e-11
99.3809938099381 1.6546189436109535e-07 3.7441522451589396e-11
99.4009940099401 1.6548200256534032e-07 3.74491312405537e-11
99.42099420994211 1.6550210491021642e-07 3.7456740075328725e-11
99.44099440994411 1.6552220139615763e-07 3.7464348955924976e-11
99.4609946099461 1.6554229202359835e-07 3.7471957882352945e-11
99.4809948099481 1.6556237679297353e-07 3.7479566854623187e-11
99.5009950099501 1.6558245570471835e-07 3.748717587274618e-11
99.5209952099521 1.6560252875926862e-07 3.749478493673245e-11
99.5409954099541 1.6562259595706048e-07 3.7502394046592504e-11
99.56099560995611 1.6564265729853043e-07 3.7510003202336866e-11
99.58099580995811 1.6566271278411553e-07 3.751761240397606e-11
99.6009960099601 1.656827624142531e-07 3.752522165152057e-11
99.6209962099621 1.6570280618938105e-07 3.753283094498094e-11
99.6409964099641 1.6572284410993765e-07 3.754044028436768e-11
99.6609966099661 1.657428761763615e-07 3.754804966969132e-11
99.68099680996811 1.6576290238909177e-07 3.755565910096236e-11
99.70099700997011 1.6578292274856794e-07 3.756326857819135e-11
99.7209972099721 1.6580293725523e-07 3.7570878101388783e-11
99.7409974099741 1.658229459095183e-07 3.757848767056519e-11
99.7609976099761 1.6584294871187365e-07 3.758609728573112e-11
99.7809978099781 1.6586294566273726e-07 3.759370694689703e-11
99.8009980099801 1.658829367625507e-07 3.760131665407352e-11
99.82099820998211 1.6590292201175614e-07 3.760892640727107e-11
99.84099840998411 1.6592290141079598e-07 3.7616536206500236e-11
99.8609986099861 1.6594287496011308e-07 3.7624146051771494e-11
99.8809988099881 1.6596284266015085e-07 3.763175594309543e-11
99.9009990099901 1.6598280451135298e-07 3.763936588048254e-11
99.9209992099921 1.6600276051416367e-07 3.7646975863943374e-11
99.9409994099941 1.6602271066902737e-07 3.765458589348845e-11
99.96099960999611 1.6604265497638921e-07 3.766219596912829e-11
99.98099980999811 1.660625934366946e-07 3.766980609087343e-11
100.0010000100001 1.6608252605038924e-07 3.767741625873441e-11
100.0210002100021 1.661024528179195e-07 3.7685026472721764e-11
100.0410004100041 1.661223737397321e-07 3.7692636732846025e-11
100.0610006100061 1.6614228881627397e-07 3.7700247039117723e-11
100.0810008100081 1.6616219804799273e-07 3.7707857391547405e-11
100.10100101001011 1.661821014353363e-07 3.771546779014559e-11
100.12100121001211 1.6620199897875294e-07 3.7723078234922816e-11
100.1410014100141 1.662218906786915e-07 3.773068872588965e-11
100.1610016100161 1.662417765356011e-07 3.7738299263056596e-11
100.1810018100181 1.6626165654993138e-07 3.774590984643422e-11
100.2010020100201 1.662815307221323e-07 3.7753520476033035e-11
100.2210022100221 1.6630139905265434e-07 3.776113115186361e-11
100.24100241002411 1.6632126154194827e-07 3.776874187393647e-11
100.26100261002611 1.6634111819046541e-07 3.777635264226217e-11
100.2810028100281 1.663609689986574e-07 3.7783963456851236e-11
100.3010030100301 1.6638081396697636e-07 3.779157431771422e-11
100.3210032100321 1.664006530958747e-07 3.779918522486169e-11
100.3410034100341 1.6642048638580545e-07 3.780679617830416e-11
100.36100361003611 1.664403138372219e-07 3.781440717805219e-11
100.38100381003811 1.6646013545057778e-07 3.782201822411633e-11
100.40100401004011 1.6647995122632728e-07 3.782962931650713e-11
100.4210042100421 1.6649976116492496e-07 3.783724045523512e-11
100.4410044100441 1.6651956526682575e-07 3.784485164031088e-11
100.4610046100461 1.6653936353248517e-07 3.785246287174493e-11
100.4810048100481 1.6655915596235895e-07 3.7860074149547854e-11
100.50100501005011 1.6657894255690333e-07 3.786768547373018e-11
100.52100521005211 1.6659872331657501e-07 3.787529684430247e-11
100.54100541005411 1.6661849824183095e-07 3.7882908261275286e-11
100.5610056100561 1.6663826733312866e-07 3.789051972465916e-11
100.5810058100581 1.6665803059092598e-07 3.7898131234464674e-11
100.6010060100601 1.6667778801568128e-07 3.7905742790702354e-11
100.6210062100621 1.666975396078532e-07 3.79133543933828e-11
100.64100641006411 1.6671728536790084e-07 3.792096604251654e-11
100.66100661006611 1.6673702529628376e-07 3.7928577738114125e-11
100.68100681006811 1.6675675939346188e-07 3.793618948018614e-11
100.7010070100701 1.6677648765989553e-07 3.794380126874312e-11
100.7210072100721 1.6679621009604546e-07 3.7951413103795654e-11
100.7410074100741 1.6681592670237287e-07 3.79590249853543e-11
100.7610076100761 1.6683563747933929e-07 3.796663691342959e-11
100.78100781007811 1.668553424274067e-07 3.7974248888032124e-11
100.80100801008011 1.6687504154703755e-07 3.7981860909172443e-11
100.8210082100821 1.668947348386946e-07 3.798947297686111e-11
100.8410084100841 1.6691442230284102e-07 3.799708509110871e-11
100.8610086100861 1.669341039399405e-07 3.800469725192581e-11
100.8810088100881 1.6695377975045705e-07 3.801230945932298e-11
100.9010090100901 1.669734497348551e-07 3.801992171331075e-11
100.92100921009211 1.6699311389359944e-07 3.802753401389973e-11
100.94100941009411 1.670127722271554e-07 3.8035146361100476e-11
100.9610096100961 1.6703242473598856e-07 3.8042758754923557e-11
100.9810098100981 1.670520714205651e-07 3.805037119537954e-11
101.0010100101001 1.6707171228135138e-07 3.805798368247902e-11
101.0210102101021 1.670913473188143e-07 3.8065596216232555e-11
101.04101041010411 1.671109765334212e-07 3.8073208796650715e-11
101.06101061010611 1.6713059992563974e-07 3.808082142374408e-11
101.08101081010811 1.6715021749593795e-07 3.8088434097523226e-11
101.1010110101101 1.6716982924478444e-07 3.809604681799872e-11
101.1210112101121 1.6718943517264807e-07 3.8103659585181146e-11
101.1410114101141 1.672090352799982e-07 3.8111272399081095e-11
101.1610116101161 1.6722862956730442e-07 3.8118885259709143e-11
101.18101181011811 1.67248218035037e-07 3.812649816707585e-11
101.20101201012011 1.672678006836664e-07 3.8134111121191805e-11
101.22101221012211 1.6728737751366354e-07 3.8141724122067596e-11
101.2410124101241 1.6730694852549977e-07 3.8149337169713813e-11
101.2610126101261 1.6732651371964688e-07 3.815695026414102e-11
101.2810128101281 1.673460730965769e-07 3.816456340535979e-11
101.3010130101301 1.6736562665676252e-07 3.817217659338075e-11
101.32101321013211 1.673851744006766e-07 3.817978982821446e-11
101.34101341013411 1.6740471632879247e-07 3.818740310987149e-11
101.36101361013611 1.67424252441584e-07 3.819501643836246e-11
101.3810138101381 1.674437827395252e-07 3.820262981369793e-11
101.4010140101401 1.6746330722309071e-07 3.821024323588851e-11
101.4210142101421 1.674828258927555e-07 3.821785670494478e-11
101.4410144101441 1.67502338748995e-07 3.822547022087732e-11
101.46101461014611 1.675218457922848e-07 3.823308378369676e-11
101.48101481014811 1.6754134702310118e-07 3.8240697393413623e-11
101.50101501015011 1.6756084244192074e-07 3.8248311050038577e-11
101.5210152101521 1.6758033204922035e-07 3.825592475358215e-11
101.5410154101541 1.6759981584547746e-07 3.8263538504055004e-11
101.5610156101561 1.676192938311698e-07 3.827115230146767e-11
101.5810158101581 1.6763876600677553e-07 3.827876614583077e-11
101.60101601016011 1.6765823237277327e-07 3.8286380037154906e-11
101.62101621016211 1.6767769292964195e-07 3.829399397545068e-11
101.64101641016411 1.6769714767786093e-07 3.830160796072867e-11
101.6610166101661 1.6771659661790996e-07 3.8309221992999485e-11
101.6810168101681 1.6773603975026928e-07 3.8316836072273716e-11
101.7010170101701 1.677554770754194e-07 3.8324450198562e-11
101.7210172101721 1.677749085938413e-07 3.833206437187489e-11
101.74101741017411 1.6779433430601635e-07 3.833967859222303e-11
101.76101761017611 1.6781375421242626e-07 3.8347292859616984e-11
101.78101781017811 1.6783316831355325e-07 3.835490717406739e-11
101.8010180101801 1.678525766098798e-07 3.836252153558483e-11
101.8210182101821 1.6787197910188894e-07 3.837013594417992e-11
101.8410184101841 1.67891375790064e-07 3.8377750399863264e-11
101.86101861018611 1.6791076667488867e-07 3.838536490264546e-11
101.88101881018811 1.6793015175684714e-07 3.8392979452537146e-11
101.90101901019011 1.6794953103642394e-07 3.840059404954889e-11
101.9210192101921 1.6796890451410398e-07 3.840820869369133e-11
101.9410194101941 1.6798827219037263e-07 3.841582338497507e-11
101.9610196101961 1.6800763406571562e-07 3.8423438123410716e-11
101.9810198101981 1.6802699014061903e-07 3.8431052909008896e-11
102.00102001020011 1.6804634041556938e-07 3.8438667741780184e-11
102.02102021020211 1.6806568489105358e-07 3.844628262173525e-11
102.04102041020411 1.6808502356755894e-07 3.8453897548884666e-11
102.0610206102061 1.681043564455732e-07 3.846151252323905e-11
102.0810208102081 1.6812368352558439e-07 3.846912754480903e-11
102.1010210102101 1.68143004808081e-07 3.8476742613605214e-11
102.1210212102121 1.6816232029355196e-07 3.8484357729638254e-11
102.14102141021411 1.6818162998248656e-07 3.8491972892918726e-11
102.16102161021611 1.6820093387537439e-07 3.849958810345727e-11
102.18102181021811 1.682202319727055e-07 3.8507203361264495e-11
102.2010220102201 1.6823952427497042e-07 3.8514818666351e-11
102.2210222102221 1.6825881078266e-07 3.852243401872748e-11
102.2410224102241 1.6827809149626536e-07 3.853004941840449e-11
102.2610226102261 1.6829736641627828e-07 3.853766486539267e-11
102.28102281022811 1.6831663554319067e-07 3.8545280359702664e-11
102.30102301023011 1.6833589887749498e-07 3.855289590134507e-11
102.32102321023211 1.6835515641968403e-07 3.856051149033054e-11
102.3410234102341 1.68374408170251e-07 3.856812712666968e-11
102.3610236102361 1.6839365412968946e-07 3.857574281037312e-11
102.3810238102381 1.6841289429849343e-07 3.85833585414515e-11
102.4010240102401 1.6843212867715723e-07 3.8590974319915436e-11
102.42102421024211 1.684513572661756e-07 3.859859014577556e-11
102.44102441024411 1.6847058006604375e-07 3.8606206019042515e-11
102.46102461024611 1.6848979707725721e-07 3.861382193972693e-11
102.4810248102481 1.6850900830031185e-07 3.8621437907839415e-11
102.5010250102501 1.6852821373570404e-07 3.862905392339063e-11
102.5210252102521 1.6854741338393046e-07 3.86366699863912e-11
102.54102541025411 1.6856660724548818e-07 3.8644286096851755e-11
102.56102561025611 1.6858579532087468e-07 3.865190225478294e-11
102.58102581025811 1.686049776105879e-07 3.8659518460195367e-11
102.60102601026011 1.68624154115126e-07 3.8667134713099715e-11
102.6210262102621 1.6864332483498768e-07 3.8674751013506577e-11
102.6410264102641 1.68662489770672e-07 3.8682367361426635e-11
102.6610266102661 1.6868164892267833e-07 3.8689983756870494e-11
102.68102681026811 1.687008022915065e-07 3.8697600199848823e-11
102.70102701027011 1.6871994987765665e-07 3.870521669037224e-11
102.72102721027211 1.6873909168162943e-07 3.871283322845139e-11
102.74102741027411 1.6875822770392574e-07 3.8720449814096926e-11
102.7610276102761 1.6877735794504697e-07 3.872806644731949e-11
102.7810278102781 1.6879648240549484e-07 3.873568312812971e-11
102.8010280102801 1.6881560108577154e-07 3.8743299856538265e-11
102.82102821028211 1.6883471398637948e-07 3.875091663255577e-11
102.84102841028411 1.6885382110782163e-07 3.8758533456192884e-11
102.86102861028611 1.6887292245060124e-07 3.876615032746027e-11
102.88102881028811 1.688920180152219e-07 3.877376724636854e-11
102.9010290102901 1.6891110780218778e-07 3.8781384212928366e-11
102.9210292102921 1.689301918120033e-07 3.878900122715042e-11
102.9410294102941 1.6894927004517315e-07 3.879661828904531e-11
102.96102961029611 1.6896834250220266e-07 3.8804235398623727e-11
102.98102981029811 1.6898740918359736e-07 3.881185255589629e-11
103.00103001030011 1.6900647008986322e-07 3.881946976087367e-11
103.0210302103021 1.6902552522150657e-07 3.882708701356652e-11
103.0410304103041 1.690445745790342e-07 3.88347043139855e-11
103.0610306103061 1.690636181629531e-07 3.884232166214125e-11
103.0810308103081 1.6908265597377094e-07 3.8849939058044444e-11
103.10103101031011 1.6910168801199548e-07 3.8857556501705734e-11
103.12103121031211 1.69120714278135e-07 3.886517399313578e-11
103.14103141031411 1.6913973477269821e-07 3.8872791532345246e-11
103.1610316103161 1.69158749496194e-07 3.888040911934476e-11
103.1810318103181 1.6917775844913187e-07 3.888802675414503e-11
103.2010320103201 1.6919676163202158e-07 3.88956444367567e-11
103.22103221032211 1.6921575904537333e-07 3.8903262167190416e-11
103.24103241032411 1.692347506896976e-07 3.891087994545686e-11
103.26103261032611 1.6925373656550538e-07 3.891849777156669e-11
103.28103281032811 1.6927271667330796e-07 3.892611564553059e-11
103.3010330103301 1.6929169101361698e-07 3.893373356735918e-11
103.3210332103321 1.6931065958694453e-07 3.8941351537063163e-11
103.3410334103341 1.693296223938031e-07 3.894896955465321e-11
103.36103361033611 1.6934857943470549e-07 3.895658762013996e-11
103.38103381033811 1.6936753071016484e-07 3.896420573353412e-11
103.40103401034011 1.693864762206948e-07 3.897182389484633e-11
103.42103421034211 1.6940541596680933e-07 3.8979442104087256e-11
103.4410344103441 1.694243499490227e-07 3.89870603612676e-11
103.4610346103461 1.694432781678497e-07 3.899467866639802e-11
103.4810348103481 1.6946220062380543e-07 3.900229701948919e-11
103.50103501035011 1.6948111731740528e-07 3.9009915420551773e-11
103.52103521035211 1.6950002824916512e-07 3.901753386959647e-11
103.54103541035411 1.6951893341960127e-07 3.9025152366633925e-11
103.56103561035611 1.6953783282923019e-07 3.9032770911674847e-11
103.5810358103581 1.695567264785689e-07 3.904038950472986e-11
103.6010360103601 1.6957561436813485e-07 3.904800814580972e-11
103.6210362103621 1.6959449649844567e-07 3.905562683492506e-11
103.64103641036411 1.6961337287001946e-07 3.9063245572086556e-11
103.66103661036611 1.6963224348337478e-07 3.907086435730489e-11
103.68103681036811 1.696511083390304e-07 3.907848319059076e-11
103.70103701037011 1.696699674375056e-07 3.908610207195483e-11
103.7210372103721 1.6968882077931993e-07 3.9093721001407803e-11
103.7410374103741 1.6970766836499342e-07 3.9101339978960355e-11
103.7610376103761 1.6972651019504643e-07 3.9108959004623165e-11
103.78103781037811 1.6974534626999967e-07 3.911657807840693e-11
103.80103801038011 1.6976417659037422e-07 3.912419720032233e-11
103.82103821038211 1.697830011566916e-07 3.9131816370380045e-11
103.84103841038412 1.6980181996947363e-07 3.913943558859076e-11
103.8610386103861 1.698206330292425e-07 3.914705485496519e-11
103.8810388103881 1.6983944033652087e-07 3.9154674169514e-11
103.90103901039011 1.6985824189183168e-07 3.91622935322479e-11
103.92103921039211 1.698770376956983e-07 3.916991294317757e-11
103.94103941039411 1.6989582774864436e-07 3.91775324023137e-11
103.96103961039611 1.6991461205119403e-07 3.918515190966698e-11
103.98103981039812 1.6993339060387168e-07 3.9192771465248116e-11
104.0010400104001 1.6995216340720224e-07 3.920039106906779e-11
104.0210402104021 1.699709304617108e-07 3.920801072113671e-11
104.04104041040411 1.69989691767923e-07 3.921563042146557e-11
104.06104061040611 1.700084473263648e-07 3.9223250170065074e-11
104.08104081040811 1.7002719713756243e-07 3.92308699669459e-11
104.10104101041011 1.7004594120204262e-07 3.9238489812118764e-11
104.1210412104121 1.7006467952033243e-07 3.9246109705594365e-11
104.1410414104141 1.700834120929592e-07 3.925372964738339e-11
104.1610416104161 1.7010213892045082e-07 3.926134963749655e-11
104.18104181041811 1.7012086000333544e-07 3.926896967594455e-11
104.20104201042011 1.7013957534214152e-07 3.927658976273808e-11
104.22104221042211 1.7015828493739805e-07 3.9284209897887855e-11
104.24104241042411 1.7017698878963425e-07 3.929183008140459e-11
104.2610426104261 1.7019568689937969e-07 3.9299450313298976e-11
104.2810428104281 1.7021437926716445e-07 3.9307070593581725e-11
104.3010430104301 1.702330658935189e-07 3.931469092226352e-11
104.32104321043211 1.702517467789737e-07 3.932231129935512e-11
104.34104341043411 1.7027042192406008e-07 3.932993172486718e-11
104.36104361043611 1.7028909132930948e-07 3.9337552198810455e-11
104.38104381043811 1.7030775499525365e-07 3.9345172721195625e-11
104.4010440104401 1.7032641292242483e-07 3.9352793292033416e-11
104.4210442104421 1.703450651113557e-07 3.9360413911334536e-11
104.4410444104441 1.7036371156257905e-07 3.93680345791097e-11
104.46104461044611 1.7038235227662826e-07 3.937565529536961e-11
104.48104481044811 1.7040098725403704e-07 3.9383276060125e-11
104.50104501045011 1.7041961649533936e-07 3.939089687338657e-11
104.52104521045212 1.704382400010696e-07 3.939851773516504e-11
104.5410454104541 1.7045685777176262e-07 3.9406138645471136e-11
104.5610456104561 1.704754698079535e-07 3.941375960431557e-11
104.58104581045811 1.7049407611017773e-07 3.942138061170906e-11
104.60104601046011 1.705126766789712e-07 3.942900166766232e-11
104.62104621046211 1.7053127151487013e-07 3.943662277218609e-11
104.64104641046411 1.7054986061841105e-07 3.944424392529107e-11
104.66104661046612 1.7056844399013103e-07 3.9451865126988006e-11
104.6810468104681 1.7058702163056726e-07 3.9459486377287584e-11
104.7010470104701 1.706055935402575e-07 3.946710767620057e-11
104.72104721047211 1.7062415971973975e-07 3.9474729023737644e-11
104.74104741047411 1.7064272016955248e-07 3.9482350419909587e-11
104.76104761047611 1.706612748902344e-07 3.948997186472707e-11
104.78104781047811 1.7067982388232464e-07 3.9497593358200864e-11
104.80104801048012 1.7069836714636276e-07 3.950521490034167e-11
104.8210482104821 1.7071690468288853e-07 3.951283649116021e-11
104.8410484104841 1.707354364924422e-07 3.952045813066725e-11
104.86104861048611 1.7075396257556436e-07 3.952807981887349e-11
104.88104881048811 1.7077248293279595e-07 3.9535701555789665e-11
104.90104901049011 1.7079099756467825e-07 3.954332334142653e-11
104.92104921049211 1.7080950647175295e-07 3.95509451757948e-11
104.94104941049412 1.7082800965456205e-07 3.955856705890521e-11
104.9610496104961 1.7084650711364787e-07 3.956618899076847e-11
104.9810498104981 1.7086499884955328e-07 3.957381097139538e-11
105.00105001050011 1.708834848628213e-07 3.958143300079661e-11
105.02105021050211 1.7090196515399542e-07 3.958905507898294e-11
105.04105041050411 1.709204397236194e-07 3.9596677205965096e-11
105.06105061050611 1.7093890857223752e-07 3.960429938175379e-11
105.08105081050812 1.7095737170039424e-07 3.96119216063598e-11
105.1010510105101 1.709758291086345e-07 3.961954387979384e-11
105.1210512105121 1.709942807975035e-07 3.962716620206668e-11
105.14105141051411 1.7101272676754693e-07 3.963478857318905e-11
105.16105161051611 1.7103116701931067e-07 3.964241099317167e-11
105.18105181051811 1.7104960155334116e-07 3.965003346202531e-11
105.20105201052012 1.7106803037018499e-07 3.9657655979760725e-11
105.2210522105221 1.7108645347038922e-07 3.9665278546388627e-11
105.2410524105241 1.711048708545013e-07 3.967290116191978e-11
105.26105261052611 1.711232825230689e-07 3.968052382636494e-11
105.28105281052811 1.7114168847664023e-07 3.9688146539734836e-11
105.30105301053011 1.711600887157637e-07 3.9695769302040234e-11
105.32105321053211 1.711784832409882e-07 3.970339211329188e-11
105.34105341053412 1.7119687205286283e-07 3.971101497350051e-11
105.3610536105361 1.7121525515193713e-07 3.9718637882676885e-11
105.3810538105381 1.712336325387611e-07 3.9726260840831775e-11
105.40105401054011 1.7125200421388484e-07 3.97338838479759e-11
105.42105421054211 1.7127037017785907e-07 3.9741506904120055e-11
105.44105441054411 1.712887304312347e-07 3.974913000927495e-11
105.46105461054611 1.7130708497456305e-07 3.9756753163451374e-11
105.48105481054812 1.7132543380839571e-07 3.976437636666007e-11
105.5010550105501 1.7134377693328481e-07 3.977199961891179e-11
105.5210552105521 1.7136211434978272e-07 3.97796229202173e-11
105.54105541055411 1.7138044605844206e-07 3.978724627058737e-11
105.56105561055611 1.7139877205981604e-07 3.979486967003274e-11
105.58105581055811 1.71417092354458e-07 3.980249311856419e-11
105.60105601056011 1.7143540694292178e-07 3.9810116616192466e-11
105.62105621056212 1.7145371582576148e-07 3.9817740162928336e-11
105.6410564105641 1.714720190035316e-07 3.9825363758782565e-11
105.6610566105661 1.71490316476787e-07 3.98329874037659e-11
105.68105681056811 1.715086082460828e-07 3.9840611097889134e-11
105.70105701057011 1.7152689431197474e-07 3.984823484116304e-11
105.72105721057211 1.715451746750185e-07 3.985585863359834e-11
105.74105741057411 1.7156344933577042e-07 3.986348247520583e-11
105.76105761057612 1.7158171829478712e-07 3.987110636599628e-11
105.7810578105781 1.7159998155262554e-07 3.987873030598044e-11
105.8010580105801 1.7161823910984293e-07 3.988635429516911e-11
105.82105821058211 1.7163649096699697e-07 3.9893978333573035e-11
105.84105841058411 1.7165473712464573e-07 3.9901602421203004e-11
105.86105861058611 1.7167297758334746e-07 3.9909226558069795e-11
105.88105881058812 1.716912123436609e-07 3.991685074418414e-11
105.90105901059012 1.717094414061451e-07 3.9924474979556866e-11
105.9210592105921 1.7172766477135946e-07 3.9932099264198717e-11
105.94105941059411 1.717458824398637e-07 3.993972359812046e-11
105.96105961059611 1.71764094412218e-07 3.994734798133291e-11
105.98105981059811 1.7178230068898274e-07 3.995497241384682e-11
106.00106001060011 1.7180050127071873e-07 3.9962596895672967e-11
106.02106021060212 1.7181869615798707e-07 3.997022142682214e-11
106.04106041060412 1.7183688535134928e-07 3.9977846007305114e-11
106.0610606106061 1.7185506885136722e-07 3.998547063713265e-11
106.08106081060811 1.7187324665860304e-07 3.999309531631557e-11
106.10106101061011 1.718914187736193e-07 4.000072004486463e-11
106.12106121061211 1.7190958519697882e-07 4.0008344822790636e-11
106.14106141061411 1.7192774592924486e-07 4.001596965010434e-11
106.16106161061612 1.71945900970981e-07 4.0023594526816554e-11
106.1810618106181 1.7196405032275112e-07 4.003121945293804e-11
106.2010620106201 1.7198219398511956e-07 4.003884442847961e-11
106.22106221062211 1.7200033195865086e-07 4.004646945345204e-11
106.24106241062411 1.7201846424390995e-07 4.0054094527866127e-11
106.26106261062611 1.720365908414622e-07 4.0061719651732644e-11
106.28106281062811 1.7205471175187321e-07 4.006934482506238e-11
106.30106301063012 1.7207282697570896e-07 4.007697004786615e-11
106.3210632106321 1.7209093651353578e-07 4.0084595320154746e-11
106.3410634106341 1.7210904036592039e-07 4.009222064193893e-11
106.36106361063611 1.7212713853342979e-07 4.009984601322951e-11
106.38106381063811 1.721452310166313e-07 4.010747143403729e-11
106.40106401064011 1.7216331781609273e-07 4.0115096904373074e-11
106.42106421064211 1.7218139893238199e-07 4.012272242424763e-11
106.44106441064412 1.7219947436606757e-07 4.0130347993671766e-11
106.4610646106461 1.7221754411771815e-07 4.0137973612656286e-11
106.4810648106481 1.722356081879029e-07 4.014559928121199e-11
106.50106501065011 1.7225366657719113e-07 4.015322499934968e-11
106.52106521065211 1.722717192861527e-07 4.016085076708014e-11
106.54106541065411 1.7228976631535763e-07 4.0168476584414187e-11
106.56106561065612 1.723078076653764e-07 4.017610245136261e-11
106.58106581065812 1.7232584333677984e-07 4.0183728367936235e-11
106.6010660106601 1.7234387333013902e-07 4.019135433414583e-11
106.62106621066211 1.7236189764602543e-07 4.0198980350002244e-11
106.64106641066411 1.7237991628501094e-07 4.0206606415516256e-11
106.66106661066611 1.7239792924766763e-07 4.021423253069866e-11
106.68106681066811 1.7241593653456795e-07 4.0221858695560297e-11
106.70106701067012 1.7243393814628487e-07 4.0229484910111943e-11
106.72106721067212 1.7245193408339144e-07 4.023711117436443e-11
106.7410674106741 1.7246992434646125e-07 4.024473748832856e-11
106.76106761067611 1.7248790893606806e-07 4.025236385201513e-11
106.78106781067811 1.725058878527862e-07 4.025999026543499e-11
106.80106801068011 1.7252386109719008e-07 4.026761672859892e-11
106.82106821068211 1.725418286698546e-07 4.027524324151772e-11
106.84106841068412 1.7255979057135494e-07 4.0282869804202256e-11
106.86106861068612 1.7257774680226673e-07 4.029049641666331e-11
106.8810688106881 1.7259569736316575e-07 4.029812307891167e-11
106.90106901069011 1.726136422546283e-07 4.03057497909582e-11
106.92106921069211 1.726315814772309e-07 4.0313376552813707e-11
106.94106941069411 1.7264951503155043e-07 4.0321003364489e-11
106.96106961069611 1.726674429181642e-07 4.0328630225994896e-11
106.98106981069812 1.726853651376497e-07 4.033625713734222e-11
107.00107001070012 1.7270328169058485e-07 4.03438840985418e-11
107.0210702107021 1.7272119257754786e-07 4.035151110960444e-11
107.04107041070411 1.7273909779911738e-07 4.035913817054098e-11
107.06107061070611 1.727569973558723e-07 4.0366765281362247e-11
107.08107081070811 1.7277489124839184e-07 4.037439244207904e-11
107.10107101071011 1.7279277947725563e-07 4.038201965270221e-11
107.12107121071212 1.7281066204304353e-07 4.0389646913242575e-11
107.14107141071412 1.728285389463359e-07 4.039727422371096e-11
107.1610716107161 1.7284641018771318e-07 4.040490158411819e-11
107.18107181071811 1.7286427576775646e-07 4.041252899447509e-11
107.2010720107201 1.728821356870468e-07 4.04201564547925e-11
107.22107221072211 1.7289998994616604e-07 4.042778396508125e-11
107.24107241072413 1.729178385456959e-07 4.0435411525352177e-11
107.26107261072612 1.7293568148621874e-07 4.044303913561609e-11
107.2810728107281 1.729535187683171e-07 4.045066679588384e-11
107.30107301073011 1.7297135039257398e-07 4.045829450616626e-11
107.3210732107321 1.7298917635957254e-07 4.046592226647419e-11
107.34107341073411 1.730069966698965e-07 4.0473550076818445e-11
107.3610736107361 1.7302481132412966e-07 4.048117793720987e-11
107.38107381073812 1.7304262032285637e-07 4.0488805847659325e-11
107.40107401074013 1.7306042366666116e-07 4.049643380817763e-11
107.42107421074212 1.7307822135612898e-07 4.050406181877559e-11
107.44107441074411 1.730960133918451e-07 4.0511689879464104e-11
107.46107461074611 1.7311379977439504e-07 4.051931799025399e-11
107.4810748107481 1.7313158050436474e-07 4.052694615115607e-11
107.50107501075011 1.731493555823405e-07 4.0534574362181204e-11
107.5210752107521 1.7316712500890886e-07 4.0542202623340234e-11
107.54107541075412 1.731848887846567e-07 4.0549830934644024e-11
107.5610756107561 1.732026469101713e-07 4.055745929610338e-11
107.58107581075812 1.7322039938604022e-07 4.056508770772918e-11
107.60107601076011 1.7323814621285134e-07 4.057271616953224e-11
107.62107621076211 1.7325588739119292e-07 4.058034468152344e-11
107.6410764107641 1.732736229216534e-07 4.058797324371361e-11
107.66107661076612 1.7329135280482182e-07 4.059560185611361e-11
107.6810768107681 1.7330907704128732e-07 4.0603230518734266e-11
107.70107701077009 1.7332679563163948e-07 4.061085923158644e-11
107.72107721077211 1.733445085764681e-07 4.061848799468101e-11
107.74107741077412 1.7336221587636345e-07 4.0626116808028816e-11
107.76107761077611 1.73379917531916e-07 4.063374567164069e-11
107.78107781077811 1.7339761354371667e-07 4.06413745855275e-11
107.8010780107801 1.7341530391235656e-07 4.0649003549700094e-11
107.82107821078212 1.7343298863842723e-07 4.065663256416936e-11
107.8410784107841 1.7345066772252053e-07 4.06642616289461e-11
107.8610786107861 1.7346834116522857e-07 4.0671890744041225e-11
107.88107881078811 1.734860089671439e-07 4.0679519909465576e-11
107.90107901079013 1.735036711288593e-07 4.068714912523e-11
107.92107921079212 1.7352132765096788e-07 4.069477839134537e-11
107.94107941079412 1.7353897853406322e-07 4.0702407707822533e-11
107.9610796107961 1.73556623778739e-07 4.0710037074672356e-11
107.9810798107981 1.7357426338558932e-07 4.071766649190572e-11
108.00108001080011 1.7359189735520878e-07 4.072529595953349e-11
108.0210802108021 1.7360952568819198e-07 4.073292547756648e-11
108.04108041080411 1.7362714838513408e-07 4.074055504601562e-11
108.06108061080613 1.7364476544663059e-07 4.074818466489176e-11
108.08108081080812 1.7366237687327704e-07 4.075581433420573e-11
108.10108101081012 1.736799826656697e-07 4.0763444053968444e-11
108.12108121081211 1.7369758282440488e-07 4.0771073824190746e-11
108.1410814108141 1.7371517735007922e-07 4.077870364488349e-11
108.16108161081611 1.737327662432899e-07 4.07863335160576e-11
108.18108181081813 1.7375034950463417e-07 4.0793963437723917e-11
108.20108201082012 1.7376792713470976e-07 4.080159340989329e-11
108.22108221082213 1.7378549913411472e-07 4.0809223432576644e-11
108.24108241082412 1.7380306550344725e-07 4.081685350578479e-11
108.26108261082611 1.738206262433061e-07 4.082448362952865e-11
108.28108281082811 1.7383818135429024e-07 4.083211380381911e-11
108.3010830108301 1.738557308369989e-07 4.083974402866701e-11
108.32108321083211 1.738732746920318e-07 4.0847374304083234e-11
108.34108341083413 1.7389081291998873e-07 4.0855004630078685e-11
108.36108361083612 1.739083455214701e-07 4.086263500666421e-11
108.3810838108381 1.7392587249707637e-07 4.087026543385071e-11
108.40108401084012 1.739433938474085e-07 4.0877895911649064e-11
108.42108421084211 1.739609095730677e-07 4.088552644007016e-11
108.44108441084411 1.7397841967465553e-07 4.0893157019124875e-11
108.4610846108461 1.739959241527738e-07 4.090078764882406e-11
108.48108481084812 1.7401342300802477e-07 4.090841832917868e-11
108.50108501085013 1.7403091624101083e-07 4.091604906019954e-11
108.52108521085212 1.7404840385233485e-07 4.092367984189756e-11
108.54108541085411 1.740658858426e-07 4.093131067428363e-11
108.56108561085613 1.7408336221240969e-07 4.0938941557368636e-11
108.58108581085811 1.7410083296236774e-07 4.094657249116346e-11
108.60108601086012 1.741182980930782e-07 4.095420347567899e-11
108.6210862108621 1.7413575760514547e-07 4.0961834510926134e-11
108.64108641086412 1.7415321149917434e-07 4.096946559691577e-11
108.6610866108661 1.7417065977576977e-07 4.0977096733658785e-11
108.68108681086812 1.7418810243553722e-07 4.098472792116609e-11
108.70108701087011 1.7420553947908232e-07 4.0992359159448566e-11
108.72108721087213 1.7422297090701104e-07 4.0999990448517104e-11
108.74108741087412 1.742403967199298e-07 4.1007621788382616e-11
108.76108761087612 1.742578169184451e-07 4.101525317905597e-11
108.7810878108781 1.7427523150316394e-07 4.1022884620548125e-11
108.8010880108801 1.742926404746936e-07 4.1030516112869906e-11
108.82108821088211 1.743100438336417e-07 4.1038147656032256e-11
108.84108841088413 1.7432744158061603e-07 4.104577925004606e-11
108.86108861088611 1.7434483371622488e-07 4.105341089492223e-11
108.88108881088813 1.7436222024107673e-07 4.1061042590671664e-11
108.90108901089012 1.743796011557805e-07 4.1068674337305245e-11
108.92108921089212 1.743969764609452e-07 4.1076306134833906e-11
108.94108941089411 1.7441434615718044e-07 4.108393798326855e-11
108.9610896108961 1.7443171024509593e-07 4.109156988262005e-11
108.98108981089811 1.7444906872530183e-07 4.109920183289935e-11
109.00109001090013 1.7446642159840852e-07 4.110683383411734e-11
109.02109021090212 1.744837688650267e-07 4.111446588628493e-11
109.04109041090412 1.745011105257674e-07 4.112209798941302e-11
109.06109061090612 1.74518446581242e-07 4.112973014351254e-11
109.08109081090811 1.745357770320622e-07 4.1137362348594385e-11
109.10109101091011 1.7455310187883994e-07 4.114499460466947e-11
109.1210912109121 1.7457042112218747e-07 4.1152626911748714e-11
109.14109141091411 1.7458773476271748e-07 4.116025926984303e-11
109.16109161091613 1.7460504280104283e-07 4.116789167896331e-11
109.18109181091812 1.7462234523777675e-07 4.11755241391205e-11
109.20109201092012 1.7463964207353284e-07 4.1183156650325494e-11
109.22109221092211 1.746569333089248e-07 4.119078921258923e-11
109.24109241092411 1.746742189445669e-07 4.119842182592259e-11
109.26109261092611 1.7469149898107365e-07 4.120605449033654e-11
109.2810928109281 1.7470877341905976e-07 4.1213687205841965e-11
109.30109301093012 1.7472604225914033e-07 4.1221319972449806e-11
109.32109321093213 1.7474330550193077e-07 4.122895279017097e-11
109.34109341093412 1.747605631480468e-07 4.123658565901637e-11
109.36109361093611 1.747778151981044e-07 4.1244218578996944e-11
109.38109381093811 1.7479506165272e-07 4.125185155012362e-11
109.40109401094011 1.7481230251251012e-07 4.125948457240731e-11
109.42109421094212 1.748295377780918e-07 4.1267117645858964e-11
109.4410944109441 1.7484676745008226e-07 4.127475077048947e-11
109.46109461094612 1.748639915290991e-07 4.128238394630979e-11
109.48109481094811 1.7488121001576012e-07 4.1290017173330835e-11
109.50109501095012 1.748984229106836e-07 4.1297650451563534e-11
109.52109521095211 1.7491563021448797e-07 4.130528378101882e-11
109.54109541095411 1.7493283192779205e-07 4.131291716170763e-11
109.5610956109561 1.749500280512149e-07 4.132055059364088e-11
109.58109581095812 1.7496721858537606e-07 4.1328184076829524e-11
109.6010960109601 1.7498440353089514e-07 4.1335817611284474e-11
109.6210962109621 1.7500158288839215e-07 4.134345119701667e-11
109.64109641096411 1.7501875665848757e-07 4.1351084834037064e-11
109.66109661096613 1.750359248418019e-07 4.135871852235658e-11
109.68109681096811 1.750530874389561e-07 4.136635226198615e-11
109.70109701097012 1.750702444505715e-07 4.137398605293671e-11
109.7210972109721 1.750873958772696e-07 4.1381619895219205e-11
109.74109741097412 1.751045417196723e-07 4.1389253788844585e-11
109.76109761097611 1.7512168197840173e-07 4.139688773382378e-11
109.7810978109781 1.7513881665408042e-07 4.140452173016772e-11
109.80109801098011 1.7515594574733105e-07 4.141215577788736e-11
109.82109821098213 1.7517306925877684e-07 4.1419789876993667e-11
109.84109841098412 1.751901871890411e-07 4.142742402749754e-11
109.86109861098612 1.7520729953874749e-07 4.143505822940994e-11
109.8810988109881 1.7522440630852008e-07 4.144269248274183e-11
109.9010990109901 1.7524150749898313e-07 4.145032678750411e-11
109.92109921099211 1.7525860311076124e-07 4.14579611437078e-11
109.9410994109941 1.7527569314447935e-07 4.146559555136379e-11
109.96109961099611 1.7529277760076266e-07 4.147323001048306e-11
109.98109981099813 1.753098564802367e-07 4.148086452107654e-11
110.00110001100012 1.753269297835272e-07 4.1488499083155184e-11
110.02110021100212 1.7534399751126038e-07 4.1496133696729974e-11
110.04110041100411 1.753610596640626e-07 4.1503768361811814e-11
110.0611006110061 1.7537811624256058e-07 4.151140307841167e-11
110.08110081100811 1.753951672473814e-07 4.1519037846540544e-11
110.1011010110101 1.7541221267915232e-07 4.152667266620933e-11
110.12110121101212 1.7542925253850103e-07 4.1534307537429024e-11
110.14110141101413 1.7544628682605544e-07 4.154194246021057e-11
110.16110161101612 1.7546331554244373e-07 4.1549577434564914e-11
110.18110181101811 1.7548033868829444e-07 4.1557212460503024e-11
110.20110201102011 1.7549735626423642e-07 4.1564847538035884e-11
110.2211022110221 1.7551436827089882e-07 4.157248266717443e-11
110.24110241102412 1.7553137470891106e-07 4.158011784792961e-11
110.2611026110261 1.7554837557890283e-07 4.1587753080312404e-11
110.28110281102812 1.7556537088150424e-07 4.159538836433379e-11
110.30110301103014 1.7558236061734548e-07 4.160302370000472e-11
110.32110321103212 1.755993447870573e-07 4.1610659087336144e-11
110.34110341103411 1.756163233912706e-07 4.161829452633903e-11
110.36110361103611 1.7563329643061658e-07 4.162593001702438e-11
110.3811038110381 1.7565026390572673e-07 4.163356555940311e-11
110.40110401104012 1.7566722581723295e-07 4.164120115348623e-11
110.42110421104213 1.7568418216576734e-07 4.164883679928469e-11
110.44110441104412 1.7570113295196222e-07 4.165647249680948e-11
110.46110461104611 1.7571807817645044e-07 4.166410824607154e-11
110.48110481104813 1.7573501783986492e-07 4.1671744047081856e-11
110.50110501105011 1.7575195194283897e-07 4.167937989985141e-11
110.52110521105212 1.7576888048600626e-07 4.168701580439117e-11
110.5411054110541 1.7578580347000062e-07 4.1694651760712123e-11
110.56110561105612 1.7580272089545628e-07 4.170228776882522e-11
110.58110581105811 1.7581963276300777e-07 4.170992382874144e-11
110.6011060110601 1.7583653907328975e-07 4.171755994047178e-11
110.62110621106211 1.7585343982693747e-07 4.1725196104027216e-11
110.64110641106413 1.758703350245862e-07 4.173283231941872e-11
110.66110661106612 1.7588722466687167e-07 4.1740468586657275e-11
110.68110681106812 1.7590410875442978e-07 4.174810490575385e-11
110.7011070110701 1.7592098728789687e-07 4.175574127671944e-11
110.7211072110721 1.7593786026790947e-07 4.176337769956503e-11
110.74110741107411 1.7595472769510446e-07 4.1771014174301585e-11
110.76110761107613 1.7597158957011892e-07 4.1778650700940113e-11
110.78110781107812 1.7598844589359038e-07 4.178628727949158e-11
110.80110801108013 1.760052966661565e-07 4.1793923909966995e-11
110.82110821108212 1.7602214188845534e-07 4.180156059237733e-11
110.84110841108412 1.7603898156112522e-07 4.180919732673356e-11
110.86110861108611 1.7605581568480477e-07 4.18168341130467e-11
110.8811088110881 1.7607264426013287e-07 4.182447095132772e-11
110.90110901109011 1.7608946728774875e-07 4.1832107841587624e-11
110.92110921109213 1.7610628476829186e-07 4.183974478383741e-11
110.94110941109412 1.7612309670240202e-07 4.184738177808804e-11
110.96110961109613 1.7613990309071935e-07 4.185501882435054e-11
110.98110981109812 1.761567039338841e-07 4.1862655922635884e-11
111.00111001110011 1.7617349923253702e-07 4.187029307295509e-11
111.02111021110211 1.7619028898731905e-07 4.1877930275319133e-11
111.0411104111041 1.7620707319887138e-07 4.1885567529739e-11
111.06111061110612 1.7622385186783565e-07 4.1893204836225734e-11
111.08111081110813 1.7624062499485357e-07 4.190084219479029e-11
111.10111101111012 1.762573925805673e-07 4.190847960544367e-11
111.12111121111214 1.762741546256192e-07 4.1916117068196896e-11
111.14111141111412 1.7629091113065207e-07 4.1923754583060974e-11
111.16111161111611 1.7630766209630882e-07 4.193139215004687e-11
111.18111181111811 1.7632440752323274e-07 4.193902976916562e-11
111.2011120111201 1.7634114741206732e-07 4.194666744042821e-11
111.22111221112212 1.7635788176345657e-07 4.195430516384567e-11
111.24111241112413 1.7637461057804446e-07 4.196194293942898e-11
111.26111261112612 1.763913338564755e-07 4.196958076718916e-11
111.28111281112811 1.7640805159939445e-07 4.197721864713721e-11
111.30111301113013 1.7642476380744623e-07 4.1984856579284146e-11
111.32111321113211 1.7644147048127615e-07 4.199249456364097e-11
111.34111341113412 1.7645817162152984e-07 4.2000132600218695e-11
111.3611136111361 1.764748672288531e-07 4.2007770689028336e-11
111.38111381113812 1.7649155730389215e-07 4.201540883008091e-11
111.40111401114014 1.7650824184729342e-07 4.202304702338741e-11
111.42111421114213 1.7652492085970358e-07 4.203068526895886e-11
111.44111441114411 1.7654159434176972e-07 4.2038323566806275e-11
111.46111461114613 1.7655826229413908e-07 4.2045961916940696e-11
111.48111481114812 1.7657492471745927e-07 4.2053600319373094e-11
111.50111501115012 1.765915816123782e-07 4.206123877411452e-11
111.52111521115211 1.7660823297954393e-07 4.2068877281175985e-11
111.54111541115412 1.7662487881960506e-07 4.2076515840568495e-11
111.56111561115611 1.7664151913321017e-07 4.208415445230308e-11
111.58111581115813 1.7665815392100838e-07 4.209179311639076e-11
111.60111601116012 1.766747831836489e-07 4.2099431832842564e-11
111.62111621116212 1.7669140692178143e-07 4.210707060166951e-11
111.64111641116412 1.767080251360557e-07 4.2114709422882616e-11
111.66111661116612 1.7672463782712195e-07 4.212234829649292e-11
111.68111681116811 1.7674124499563063e-07 4.212998722251142e-11
111.7011170111701 1.7675784664223242e-07 4.2137626200949166e-11
111.72111721117211 1.7677444276757833e-07 4.2145265231817203e-11
111.74111741117413 1.7679103337231968e-07 4.215290431512652e-11
111.76111761117612 1.76807618457108e-07 4.216054345088817e-11
111.78111781117812 1.7682419802259516e-07 4.2168182639113163e-11
111.80111801118011 1.7684077206943328e-07 4.2175821879812546e-11
111.82111821118211 1.7685734059827477e-07 4.218346117299736e-11
111.84111841118411 1.7687390360977237e-07 4.219110051867862e-11
111.8611186111861 1.7689046110457905e-07 4.2198739916867344e-11
111.88111881118812 1.769070130833481e-07 4.2206379367574603e-11
111.90111901119013 1.7692355954673302e-07 4.221401887081143e-11
111.92111921119212 1.7694010049538763e-07 4.222165842658884e-11
111.94111941119412 1.769566359299661e-07 4.2229298034917886e-11
111.96111961119611 1.7697316585112268e-07 4.2236937695809575e-11
111.98111981119811 1.769896902595122e-07 4.2244577409274976e-11
112.00112001120011 1.7700620915578956e-07 4.2252217175325134e-11
112.0211202112021 1.7702272254060997e-07 4.225985699397107e-11
112.04112041120412 1.7703923041462892e-07 4.226749686522384e-11
112.06112061120614 1.7705573277850227e-07 4.227513678909448e-11
112.08112081120812 1.7707222963288602e-07 4.2282776765594025e-11
112.10112101121011 1.7708872097843658e-07 4.2290416794733546e-11
112.12112121121211 1.771052068158105e-07 4.2298056876524044e-11
112.1411214112141 1.7712168714566475e-07 4.2305697010976614e-11
112.16112161121612 1.7713816196865649e-07 4.231333719810228e-11
112.1811218112181 1.771546312854432e-07 4.232097743791207e-11
112.20112201122012 1.7717109509668258e-07 4.232861773041707e-11
112.22112221122214 1.7718755340303273e-07 4.2336258075628313e-11
112.24112241122413 1.7720400620515185e-07 4.234389847355684e-11
112.26112261122611 1.772204535036986e-07 4.2351538924213716e-11
112.28112281122812 1.7723689529933179e-07 4.235917942761e-11
112.3011230112301 1.7725333159271055e-07 4.2366819983756717e-11
112.32112321123212 1.772697623844943e-07 4.237446059266496e-11
112.34112341123411 1.772861876753427e-07 4.238210125434574e-11
112.36112361123612 1.7730260746591575e-07 4.238974196881015e-11
112.38112381123811 1.7731902175687365e-07 4.2397382736069245e-11
112.40112401124013 1.7733543054887692e-07 4.240502355613405e-11
112.42112421124212 1.7735183384258636e-07 4.2412664429015647e-11
112.44112441124412 1.7736823163866305e-07 4.242030535472512e-11
112.4611246112461 1.7738462393776826e-07 4.242794633327347e-11
112.48112481124812 1.7740101074056366e-07 4.243558736467181e-11
112.50112501125011 1.7741739204771114e-07 4.244322844893118e-11
112.5211252112521 1.7743376785987286e-07 4.245086958606265e-11
112.54112541125411 1.7745013817771126e-07 4.245851077607728e-11
112.56112561125613 1.7746650300188902e-07 4.2466152018986146e-11
112.58112581125812 1.7748286233306916e-07 4.247379331480028e-11
112.60112601126012 1.7749921617191493e-07 4.248143466353079e-11
112.62112621126211 1.7751556451908984e-07 4.248907606518872e-11
112.6411264112641 1.7753190737525776e-07 4.249671751978515e-11
112.66112661126611 1.775482447410827e-07 4.250435902733115e-11
112.6811268112681 1.7756457661722908e-07 4.251200058783779e-11
112.70112701127012 1.7758090300436153e-07 4.251964220131612e-11
112.72112721127213 1.7759722390314484e-07 4.2527283867777244e-11
112.74112741127412 1.776135393142443e-07 4.2534925587232216e-11
112.76112761127612 1.776298492383253e-07 4.2542567359692114e-11
112.78112781127811 1.7764615367605355e-07 4.255020918516802e-11
112.8011280112801 1.7766245262809504e-07 4.2557851063671e-11
112.82112821128212 1.7767874609511607e-07 4.256549299521212e-11
112.8411284112841 1.7769503407778314e-07 4.2573134979802494e-11
112.86112861128612 1.7771131657676303e-07 4.258077701745317e-11
112.88112881128814 1.7772759359272284e-07 4.258841910817524e-11
112.90112901129012 1.7774386512632993e-07 4.259606125197977e-11
112.92112921129211 1.7776013117825183e-07 4.2603703448877856e-11
112.94112941129411 1.7777639174915652e-07 4.261134569888057e-11
112.9611296112961 1.7779264683971212e-07 4.261898800199903e-11
112.98112981129812 1.77808896450587e-07 4.262663035824427e-11
113.00113001130013 1.7782514058244997e-07 4.263427276762741e-11
113.02113021130212 1.778413792359699e-07 4.264191523015951e-11
113.04113041130414 1.7785761241181598e-07 4.264955774585166e-11
113.06113061130613 1.7787384011065784e-07 4.265720031471496e-11
113.08113081130811 1.778900623331651e-07 4.26648429367605e-11
113.10113101131012 1.7790627908000794e-07 4.2672485611999386e-11
113.1211312113121 1.7792249035185656e-07 4.268012834044266e-11
113.14113141131412 1.7793869614938164e-07 4.268777112210145e-11
113.16113161131614 1.779548964732539e-07 4.269541395698683e-11
113.18113181131812 1.7797109132414446e-07 4.2703056845109906e-11
113.20113201132011 1.779872807027248e-07 4.271069978648178e-11
113.22113221132213 1.7800346460966647e-07 4.2718342781113523e-11
113.24113241132412 1.7801964304564137e-07 4.272598582901624e-11
113.26113261132612 1.7803581601132175e-07 4.273362893020103e-11
113.2811328113281 1.7805198350738002e-07 4.2741272084679e-11
113.30113301133012 1.780681455344889e-07 4.274891529246124e-11
113.32113321133214 1.780843020933213e-07 4.275655855355884e-11
113.34113341133413 1.7810045318455055e-07 4.2764201867982916e-11
113.36113361133611 1.7811659880885008e-07 4.277184523574456e-11
113.38113381133813 1.7813273896689372e-07 4.277948865685487e-11
113.40113401134012 1.781488736593555e-07 4.278713213132495e-11
113.42113421134212 1.7816500288690963e-07 4.2794775659165934e-11
113.44113441134411 1.7818112665023083e-07 4.280241924038888e-11
113.46113461134613 1.7819724494999385e-07 4.281006287500494e-11
113.48113481134811 1.7821335778687374e-07 4.2817706563025177e-11
113.50113501135013 1.7822946516154593e-07 4.282535030446073e-11
113.52113521135212 1.7824556707468603e-07 4.283299409932268e-11
113.54113541135413 1.782616635269699e-07 4.2840637947622165e-11
113.56113561135612 1.7827775451907374e-07 4.284828184937029e-11
113.58113581135812 1.7829384005167393e-07 4.285592580457815e-11
113.60113601136011 1.7830992012544713e-07 4.286356981325686e-11
113.6211362113621 1.783259947410703e-07 4.287121387541755e-11
113.64113641136412 1.7834206389922062e-07 4.287885799107133e-11
113.66113661136613 1.7835812760057563e-07 4.2886502160229295e-11
113.68113681136812 1.7837418584581297e-07 4.2894146382902573e-11
113.70113701137014 1.7839023863561068e-07 4.29017906591023e-11
113.72113721137212 1.78406285970647e-07 4.2909434988839563e-11
113.74113741137411 1.784223278516004e-07 4.2917079372125486e-11
113.76113761137611 1.7843836427914968e-07 4.292472380897122e-11
113.7811378113781 1.7845439525397393e-07 4.293236829938784e-11
113.80113801138012 1.7847042077675234e-07 4.294001284338649e-11
113.82113821138213 1.784864408481646e-07 4.2947657440978304e-11
113.84113841138412 1.7850245546889042e-07 4.2955302092174385e-11
113.86113861138612 1.7851846463960988e-07 4.296294679698588e-11
113.88113881138813 1.7853446836100336e-07 4.297059155542387e-11
113.90113901139011 1.7855046663375144e-07 4.2978236367499524e-11
113.92113921139212 1.78566459458535e-07 4.2985881233223954e-11
113.9411394113941 1.7858244683603508e-07 4.299352615260826e-11
113.96113961139612 1.7859842876693316e-07 4.300117112566364e-11
113.98113981139814 1.7861440525191078e-07 4.300881615240118e-11
114.00114001140012 1.7863037629164987e-07 4.3016461232831984e-11
114.02114021140211 1.7864634188683263e-07 4.302410636696721e-11
114.04114041140413 1.7866230203814142e-07 4.3031751554818014e-11
114.06114061140612 1.7867825674625885e-07 4.303939679639549e-11
114.08114081140812 1.7869420601186797e-07 4.30470420917108e-11
114.1011410114101 1.7871014983565184e-07 4.305468744077507e-11
114.12114121141212 1.7872608821829398e-07 4.3062332843599424e-11
114.14114141141414 1.787420211604781e-07 4.306997830019502e-11
114.16114161141613 1.787579486628881e-07 4.3077623810572984e-11
114.18114181141812 1.787738707262082e-07 4.308526937474443e-11
114.20114201142012 1.7878978735112287e-07 4.309291499272055e-11
114.22114221142212 1.7880569853831687e-07 4.310056066451245e-11
114.24114241142412 1.7882160428847515e-07 4.310820639013129e-11
114.26114261142611 1.7883750460228294e-07 4.3115852169588174e-11
114.28114281142813 1.7885339948042577e-07 4.3123498002894284e-11
114.30114301143011 1.7886928892358934e-07 4.313114389006076e-11
114.32114321143213 1.7888517293245965e-07 4.313878983109873e-11
114.34114341143412 1.78901051507723e-07 4.3146435826019365e-11
114.36114361143612 1.7891692465006592e-07 4.315408187483378e-11
114.38114381143811 1.7893279236017508e-07 4.316172797755315e-11
114.40114401144012 1.7894865463873763e-07 4.3169374134188604e-11
114.42114421144211 1.7896451148644074e-07 4.3177020344751307e-11
114.4411444114441 1.78980362903972e-07 4.318466660925241e-11
114.46114461144612 1.7899620889201917e-07 4.3192312927703044e-11
114.48114481144813 1.7901204945127028e-07 4.3199959300114386e-11
114.50114501145012 1.7902788458241364e-07 4.3207605726497564e-11
114.52114521145212 1.7904371428613783e-07 4.3215252206863763e-11
114.54114541145411 1.7905953856313157e-07 4.322289874122412e-11
114.56114561145613 1.7907535741408395e-07 4.323054532958979e-11
114.58114581145811 1.7909117083968425e-07 4.3238191971971936e-11
114.6011460114601 1.791069788406221e-07 4.324583866838171e-11
114.62114621146212 1.791227814175872e-07 4.325348541883027e-11
114.64114641146413 1.791385785712697e-07 4.3261132223328796e-11
114.66114661146612 1.7915437030235985e-07 4.3268779081888414e-11
114.68114681146812 1.7917015661154822e-07 4.327642599452032e-11
114.70114701147011 1.791859374995257e-07 4.3284072961235645e-11
114.7211472114721 1.7920171296698325e-07 4.329171998204558e-11
114.74114741147412 1.7921748301461223e-07 4.329936705696127e-11
114.7611476114761 1.792332476431042e-07 4.330701418599389e-11
114.78114781147812 1.7924900685315097e-07 4.331466136915461e-11
114.80114801148014 1.7926476064544465e-07 4.332230860645459e-11
114.82114821148213 1.792805090206775e-07 4.332995589790498e-11
114.84114841148411 1.7929625197954212e-07 4.3337603243517004e-11
114.86114861148612 1.7931198952273132e-07 4.334525064330177e-11
114.8811488114881 1.7932772165093815e-07 4.3352898097270485e-11
114.90114901149012 1.7934344836485595e-07 4.336054560543432e-11
114.92114921149211 1.793591696651783e-07 4.336819316780442e-11
114.94114941149412 1.7937488555259893e-07 4.337584078439199e-11
114.96114961149614 1.79390596027812e-07 4.338348845520819e-11
114.98114981149813 1.7940630109151174e-07 4.339113618026419e-11
115.00115001150012 1.7942200074439273e-07 4.3398783959571195e-11
115.02115021150212 1.794376949871498e-07 4.340643179314034e-11
115.0411504115041 1.7945338382047799e-07 4.3414079680982835e-11
115.06115061150612 1.794690672450726e-07 4.342172762310985e-11
115.08115081150811 1.7948474526162915e-07 4.342937561953254e-11
115.10115101151013 1.795004178708435e-07 4.343702367026213e-11
115.12115121151211 1.7951608507341165e-07 4.344467177530977e-11
115.14115141151413 1.7953174687002987e-07 4.345231993468666e-11
115.16115161151612 1.7954740326139468e-07 4.345996814840399e-11
115.18115181151812 1.7956305424820296e-07 4.346761641647292e-11
115.20115201152011 1.7957869983115165e-07 4.347526473890464e-11
115.22115221152212 1.79594340010938e-07 4.348291311571037e-11
115.24115241152414 1.7960997478825965e-07 4.349056154690127e-11
115.2611526115261 1.7962560416381418e-07 4.3498210032488506e-11
115.28115281152812 1.7964122813829975e-07 4.3505858572483314e-11
115.30115301153013 1.7965684671241459e-07 4.3513507166896854e-11
115.32115321153212 1.7967245988685715e-07 4.3521155815740326e-11
115.34115341153412 1.7968806766232618e-07 4.352880451902492e-11
115.36115361153611 1.797036700395207e-07 4.353645327676184e-11
115.38115381153813 1.7971926701913994e-07 4.354410208896226e-11
115.40115401154011 1.7973485860188332e-07 4.355175095563738e-11
115.4211542115421 1.7975044478845061e-07 4.35593998767984e-11
115.44115441154412 1.7976602557954178e-07 4.356704885245654e-11
115.46115461154614 1.7978160097585696e-07 4.357469788262297e-11
115.48115481154812 1.797971709780967e-07 4.358234696730889e-11
115.50115501155013 1.798127355869616e-07 4.3589996106525495e-11
115.52115521155211 1.7982829480315267e-07 4.359764530028399e-11
115.5411554115541 1.79843848627371e-07 4.3605294548595594e-11
115.56115561155612 1.7985939706031812e-07 4.361294385147149e-11
115.58115581155813 1.798749401026956e-07 4.36205932089229e-11
115.60115601156012 1.7989047775520533e-07 4.362824262096101e-11
115.62115621156214 1.7990601001854958e-07 4.363589208759702e-11
115.64115641156413 1.7992153689343058e-07 4.364354160884216e-11
115.66115661156613 1.7993705838055102e-07 4.3651191184707617e-11
115.68115681156812 1.7995257448061379e-07 4.36588408152046e-11
115.7011570115701 1.7996808519432196e-07 4.3666490500344304e-11
115.72115721157212 1.7998359052237896e-07 4.367414024013799e-11
115.74115741157414 1.7999909046548828e-07 4.368179003459683e-11
115.76115761157612 1.8001458502435372e-07 4.3689439883732036e-11
115.78115781157814 1.8003007419967948e-07 4.369708978755484e-11
115.80115801158013 1.8004555799216977e-07 4.370473974607642e-11
115.82115821158212 1.8006103640252918e-07 4.371238975930802e-11
115.84115841158412 1.8007650943146246e-07 4.3720039827260864e-11
115.8611586115861 1.800919770796747e-07 4.372768994994612e-11
115.88115881158812 1.8010743934787107e-07 4.373534012737506e-11
115.90115901159014 1.8012289623675717e-07 4.374299035955889e-11
115.92115921159213 1.8013834774703865e-07 4.375064064650879e-11
115.94115941159411 1.8015379387942156e-07 4.375829098823602e-11
115.96115961159613 1.801692346346121e-07 4.376594138475179e-11
115.98115981159812 1.8018467001331672e-07 4.377359183606732e-11
116.00116001160012 1.802001000162421e-07 4.3781242342193836e-11
116.02116021160211 1.802155246440952e-07 4.378889290314255e-11
116.04116041160412 1.8023094389758313e-07 4.3796543518924715e-11
116.06116061160614 1.8024635777741339e-07 4.380419418955152e-11
116.08116081160813 1.8026176628429353e-07 4.3811844915034205e-11
116.10116101161012 1.8027716941893146e-07 4.3819495695384016e-11
116.12116121161213 1.8029256718203535e-07 4.382714653061215e-11
116.14116141161412 1.8030795957431342e-07 4.383479742072986e-11
116.16116161161612 1.8032334659647438e-07 4.3842448365748375e-11
116.18116181161811 1.80338728249227e-07 4.385009936567892e-11
116.20116201162013 1.8035410453328038e-07 4.385775042053273e-11
116.22116221162212 1.8036947544934375e-07 4.386540153032103e-11
116.24116241162413 1.8038484099812664e-07 4.3873052695055063e-11
116.26116261162612 1.8040020118033886e-07 4.388070391474605e-11
116.28116281162814 1.8041555599669037e-07 4.388835518940525e-11
116.30116301163012 1.8043090544789144e-07 4.389600651904387e-11
116.32116321163213 1.8044624953465252e-07 4.390365790367318e-11
116.34116341163411 1.804615882576843e-07 4.391130934330439e-11
116.3611636116361 1.8047692161769763e-07 4.3918960837948755e-11
116.38116381163812 1.8049224961540385e-07 4.3926612387617526e-11
116.40116401164013 1.8050757225151428e-07 4.393426399232193e-11
116.42116421164212 1.8052288952674052e-07 4.39419156520732e-11
116.44116441164412 1.805382014417945e-07 4.394956736688259e-11
116.46116461164613 1.805535079973882e-07 4.395721913676136e-11
116.48116481164813 1.8056880919423413e-07 4.396487096172072e-11
116.50116501165012 1.8058410503304472e-07 4.397252284177194e-11
116.5211652116521 1.805993955145328e-07 4.398017477692626e-11
116.54116541165412 1.8061468063941144e-07 4.398782676719495e-11
116.56116561165614 1.8062996040839388e-07 4.399547881258922e-11
116.58116581165812 1.8064523482219356e-07 4.4003130913120336e-11
116.60116601166013 1.8066050388152424e-07 4.401078306879958e-11
116.62116621166211 1.806757675870999e-07 4.4018435279638146e-11
116.64116641166412 1.8069102593963472e-07 4.402608754564733e-11
116.66116661166612 1.8070627893984312e-07 4.4033739866838374e-11
116.6811668116681 1.8072152658843966e-07 4.404139224322251e-11
116.70116701167012 1.8073676888613934e-07 4.404904467481105e-11
116.72116721167214 1.807520058336572e-07 4.40566971616152e-11
116.74116741167413 1.8076723743170859e-07 4.4064349703646213e-11
116.76116761167613 1.8078246368100909e-07 4.4072002300915397e-11
116.78116781167812 1.8079768458227448e-07 4.407965495343396e-11
116.80116801168012 1.808129001362207e-07 4.408730766121318e-11
116.82116821168212 1.8082811034356422e-07 4.409496042426434e-11
116.84116841168411 1.8084331520502134e-07 4.410261324259866e-11
116.86116861168613 1.8085851472130886e-07 4.411026611622744e-11
116.88116881168814 1.8087370889314366e-07 4.411791904516194e-11
116.90116901169013 1.8088889772124297e-07 4.412557202941339e-11
116.92116921169212 1.8090408120632412e-07 4.413322506899309e-11
116.94116941169412 1.8091925934910478e-07 4.41408781639123e-11
116.9611696116961 1.809344321503028e-07 4.4148531314182276e-11
116.98116981169812 1.8094959961063626e-07 4.41561845198143e-11
117.00117001170011 1.8096476173082343e-07 4.416383778081966e-11
117.02117021170213 1.8097991851158293e-07 4.417149109720957e-11
117.04117041170412 1.8099506995363342e-07 4.417914446899535e-11
117.06117061170613 1.8101021605769392e-07 4.418679789618824e-11
117.08117081170812 1.8102535682448368e-07 4.419445137879956e-11
117.10117101171012 1.8104049225472215e-07 4.4202104916840535e-11
117.12117121171211 1.810556223491289e-07 4.4209758510322466e-11
117.14117141171413 1.8107074710842393e-07 4.421741215925662e-11
117.16117161171611 1.8108586653332726e-07 4.4225065863654276e-11
117.1811718117181 1.811009806245593e-07 4.423271962352672e-11
117.20117201172012 1.811160893828406e-07 4.424037343888522e-11
117.22117221172213 1.81131192808892e-07 4.424802730974107e-11
117.24117241172412 1.811462909034344e-07 4.425568123610553e-11
117.26117261172612 1.8116138366718914e-07 4.4263335217989896e-11
117.28117281172811 1.811764711008777e-07 4.427098925540544e-11
117.30117301173013 1.8119155320522168e-07 4.427864334836346e-11
117.32117321173212 1.8120662998094305e-07 4.428629749687523e-11
117.3411734117341 1.812217014287639e-07 4.429395170095204e-11
117.36117361173612 1.8123676754940672e-07 4.4301605960605195e-11
117.38117381173814 1.81251828343594e-07 4.4309260275845935e-11
117.40117401174012 1.8126688381204848e-07 4.43169146466856e-11
117.42117421174213 1.8128193395549328e-07 4.432456907313545e-11
117.44117441174411 1.812969787746517e-07 4.4332223555206775e-11
117.4611746117461 1.813120182702471e-07 4.433987809291086e-11
117.48117481174812 1.8132705244300326e-07 4.434753268625904e-11
117.5011750117501 1.8134208129364405e-07 4.4355187335262554e-11
117.52117521175212 1.8135710482289365e-07 4.4362842039932747e-11
117.54117541175414 1.8137212303147645e-07 4.437049680028086e-11
117.56117561175613 1.813871359201169e-07 4.4378151616318224e-11
117.58117581175813 1.8140214348954e-07 4.438580648805613e-11
117.60117601176012 1.8141714574047066e-07 4.439346141550587e-11
117.6211762117621 1.814321426736341e-07 4.440111639867876e-11
117.64117641176412 1.8144713428975584e-07 4.4408771437586085e-11
117.66117661176611 1.8146212058956159e-07 4.441642653223913e-11
117.68117681176813 1.814771015737772e-07 4.442408168264922e-11
117.70117701177014 1.814920772431289e-07 4.443173688882767e-11
117.72117721177213 1.8150704759834296e-07 4.443939215078575e-11
117.74117741177412 1.8152201264014594e-07 4.4447047468534764e-11
117.76117761177612 1.8153697236926465e-07 4.445470284208605e-11
117.78117781177811 1.815519267864261e-07 4.4462358271450903e-11
117.80117801178012 1.8156687589235754e-07 4.447001375664062e-11
117.82117821178214 1.815818196877864e-07 4.447766929766652e-11
117.84117841178413 1.8159675817344032e-07 4.448532489453989e-11
117.86117861178614 1.816116913500472e-07 4.449298054727207e-11
117.88117881178813 1.8162661921833514e-07 4.4500636255874345e-11
117.90117901179012 1.8164154177903244e-07 4.450829202035804e-11
117.92117921179212 1.8165645903286768e-07 4.4515947840734476e-11
117.94117941179411 1.816713709805696e-07 4.452360371701495e-11
117.96117961179613 1.8168627762286716e-07 4.453125964921081e-11
117.98117981179814 1.8170117896048957e-07 4.4538915637333314e-11
118.00118001180013 1.8171607499416613e-07 4.4546571681393825e-11
118.02118021180212 1.817309657246266e-07 4.4554227781403644e-11
118.04118041180413 1.8174585115260083e-07 4.4561883937374105e-11
118.06118061180612 1.8176073127881872e-07 4.45695401493165e-11
118.08118081180812 1.817756061040107e-07 4.457719641724217e-11
118.10118101181011 1.8179047562890713e-07 4.458485274116244e-11
118.12118121181213 1.8180533985423883e-07 4.459250912108862e-11
118.14118141181412 1.8182019878073666e-07 4.460016555703205e-11
118.16118161181613 1.818350524091318e-07 4.460782204900403e-11
118.18118181181812 1.8184990074015548e-07 4.461547859701589e-11
118.20118201182014 1.8186474377453938e-07 4.462313520107898e-11
118.22118221182212 1.8187958151301525e-07 4.46307918612046e-11
118.24118241182413 1.8189441395631506e-07 4.4638448577404104e-11
118.26118261182611 1.8190924110517102e-07 4.464610534968879e-11
118.2811828118281 1.8192406296031555e-07 4.465376217807002e-11
118.30118301183012 1.819388795224814e-07 4.4661419062559103e-11
118.32118321183214 1.8195369079240126e-07 4.4669076003167387e-11
118.34118341183412 1.8196849677080827e-07 4.4676732999906175e-11
118.36118361183614 1.819832974584357e-07 4.468439005278685e-11
118.38118381183813 1.8199809285601698e-07 4.46920471618207e-11
118.40118401184013 1.820128829642859e-07 4.469970432701908e-11
118.42118421184212 1.8202766778397632e-07 4.470736154839333e-11
118.4411844118441 1.8204244731582242e-07 4.4715018825954784e-11
118.46118461184612 1.820572215605585e-07 4.472267615971478e-11
118.48118481184814 1.8207199051891913e-07 4.4730333549684673e-11
118.50118501185013 1.8208675419163905e-07 4.4737990995875764e-11
118.52118521185214 1.8210151257945326e-07 4.474564849829944e-11
118.54118541185413 1.8211626568309692e-07 4.475330605696701e-11
118.56118561185612 1.8213101350330547e-07 4.476096367188983e-11
118.58118581185812 1.8214575604081448e-07 4.476862134307926e-11
118.60118601186011 1.8216049329635978e-07 4.477627907054662e-11
118.62118621186212 1.8217522527067745e-07 4.4783936854303274e-11
118.64118641186414 1.8218995196450366e-07 4.4791594694360555e-11
118.66118661186613 1.822046733785749e-07 4.4799252590729824e-11
118.68118681186813 1.8221938951362784e-07 4.480691054342243e-11
118.70118701187013 1.8223410037039934e-07 4.481456855244969e-11
118.72118721187212 1.8224880594962644e-07 4.482222661782301e-11
118.74118741187412 1.8226350625204652e-07 4.482988473955369e-11
118.76118761187611 1.8227820127839702e-07 4.483754291765312e-11
118.78118781187813 1.8229289102941563e-07 4.4845201152132655e-11
118.80118801188014 1.823075755058404e-07 4.485285944300363e-11
118.82118821188213 1.8232225470840926e-07 4.486051779027741e-11
118.84118841188412 1.8233692863786065e-07 4.486817619396533e-11
118.86118861188613 1.8235159729493318e-07 4.487583465407879e-11
118.88118881188812 1.8236626068036547e-07 4.4883493170629115e-11
118.90118901189012 1.8238091879489658e-07 4.489115174362768e-11
118.92118921189211 1.8239557163926563e-07 4.489881037308583e-11
118.94118941189413 1.8241021921421202e-07 4.490646905901496e-11
118.96118961189615 1.824248615204753e-07 4.4914127801426397e-11
118.98118981189813 1.8243949855879528e-07 4.492178660033152e-11
119.00119001190012 1.8245413032991194e-07 4.492944545574168e-11
119.02119021190212 1.8246875683456553e-07 4.493710436766827e-11
119.04119041190413 1.8248337807349642e-07 4.4944763336122624e-11
119.06119061190613 1.8249799404744526e-07 4.4952422361116146e-11
119.08119081190812 1.825126047571528e-07 4.4960081442660174e-11
119.10119101191013 1.8252721020336014e-07 4.496774058076609e-11
119.12119121191212 1.8254181038680847e-07 4.497539977544525e-11
119.14119141191414 1.8255640530823926e-07 4.498305902670906e-11
119.16119161191612 1.825709949683942e-07 4.499071833456885e-11
119.18119181191813 1.8258557936801504e-07 4.499837769903603e-11
119.20119201192011 1.8260015850784387e-07 4.5006037120121936e-11
119.22119221192213 1.8261473238862296e-07 4.5013696597837966e-11
119.24119241192412 1.8262930101109475e-07 4.5021356132195486e-11
119.2611926119261 1.8264386437600196e-07 4.50290157232059e-11
119.28119281192812 1.8265842248408744e-07 4.503667537088057e-11
119.30119301193014 1.8267297533609428e-07 4.5044335075230844e-11
119.32119321193213 1.8268752293276572e-07 4.505199483626816e-11
119.34119341193413 1.8270206527484524e-07 4.5059654654003835e-11
119.36119361193612 1.8271660236307656e-07 4.5067314528449316e-11
119.38119381193812 1.8273113419820355e-07 4.507497445961593e-11
119.40119401194012 1.827456607809703e-07 4.50826344475151e-11
119.42119421194211 1.8276018211212114e-07 4.5090294492158174e-11
119.44119441194412 1.8277469819240058e-07 4.509795459355658e-11
119.46119461194614 1.8278920902255326e-07 4.510561475172167e-11
119.48119481194813 1.8280371460332407e-07 4.5113274966664844e-11
119.50119501195013 1.8281821493545818e-07 4.5120935238397496e-11
119.52119521195212 1.8283271001970086e-07 4.512859556693101e-11
119.5411954119541 1.828471998567976e-07 4.5136255952276773e-11
119.56119561195612 1.8286168444749418e-07 4.514391639444619e-11
119.58119581195811 1.8287616379253642e-07 4.515157689345063e-11
119.60119601196013 1.8289063789267053e-07 4.5159237449301504e-11
119.62119621196214 1.8290510674864273e-07 4.516689806201021e-11
119.64119641196413 1.8291957036119957e-07 4.5174558731588123e-11
119.66119661196612 1.8293402873108775e-07 4.518221945804665e-11
119.68119681196812 1.829484818590542e-07 4.5189880241397207e-11
119.70119701197011 1.82962929745846e-07 4.519754108165115e-11
119.72119721197213 1.829773723922105e-07 4.520520197881993e-11
119.74119741197411 1.8299180979889521e-07 4.52128629329149e-11
119.76119761197613 1.8300624196664783e-07 4.5220523943947494e-11
119.78119781197815 1.8302066889621628e-07 4.52281850119291e-11
119.80119801198013 1.8303509058834864e-07 4.523584613687111e-11
119.82119821198212 1.830495070437932e-07 4.524350731878495e-11
119.84119841198412 1.8306391826329852e-07 4.525116855768201e-11
119.86119861198611 1.830783242476133e-07 4.525882985357369e-11
119.88119881198813 1.8309272499748645e-07 4.5266491206471434e-11
119.90119901199012 1.83107120513667e-07 4.5274152616386605e-11
119.92119921199213 1.8312151079690433e-07 4.5281814083330645e-11
119.94119941199412 1.8313589584794787e-07 4.5289475607314927e-11
119.96119961199614 1.8315027566754742e-07 4.52971371883509e-11
119.98119981199812 1.831646502564527e-07 4.5304798826449946e-11
120.00120001200013 1.8317901961541398e-07 4.53124605216235e-11
120.02120021200211 1.831933837451814e-07 4.532012227388296e-11
120.04120041200413 1.8320774264650552e-07 4.5327784083239754e-11
120.06120061200615 1.83222096320137e-07 4.533544594970529e-11
120.0812008120081 1.8323644476682667e-07 4.534310787329096e-11
120.10120101201012 1.8325078798732572e-07 4.5350769854008246e-11
120.12120121201214 1.8326512598238524e-07 4.53584318918685e-11
120.14120141201413 1.8327945875275683e-07 4.536609398688317e-11
120.16120161201613 1.8329378629919207e-07 4.5373756139063696e-11
120.18120181201812 1.8330810862244289e-07 4.538141834842146e-11
120.2012020120201 1.8332242572326122e-07 4.5389080614967895e-11
120.22120221202212 1.8333673760239942e-07 4.5396742938714453e-11
120.24120241202411 1.8335104426060987e-07 4.540440531967251e-11
120.26120261202612 1.8336534569864522e-07 4.5412067757853545e-11
120.28120281202814 1.8337964191725824e-07 4.5419730253268954e-11
120.30120301203013 1.83393932917202e-07 4.5427392805930135e-11
120.32120321203213 1.834082186992297e-07 4.543505541584859e-11
120.34120341203412 1.8342249926409473e-07 4.5442718083035665e-11
120.3612036120361 1.834367746125507e-07 4.5450380807502853e-11
120.38120381203812 1.8345104474535143e-07 4.545804358926157e-11
120.40120401204014 1.8346530966325088e-07 4.5465706428323235e-11
120.42120421204213 1.8347956936700317e-07 4.5473369324699286e-11
120.44120441204414 1.834938238573628e-07 4.548103227840116e-11
120.46120461204613 1.8350807313508416e-07 4.548869528944029e-11
120.48120481204812 1.835223172009222e-07 4.549635835782811e-11
120.50120501205012 1.8353655605563174e-07 4.550402148357606e-11
120.52120521205211 1.8355078969996794e-07 4.5511684666695576e-11
120.54120541205413 1.8356501813468616e-07 4.551934790719809e-11
120.56120561205614 1.8357924136054194e-07 4.5527011205095074e-11
120.58120581205813 1.835934593782909e-07 4.5534674560397914e-11
120.60120601206015 1.8360767218868902e-07 4.55423379731181e-11
120.62120621206213 1.8362187979249238e-07 4.5550001443267047e-11
120.64120641206412 1.8363608219045723e-07 4.5557664970856215e-11
120.66120661206612 1.8365027938334015e-07 4.556532855589703e-11
120.68120681206811 1.836644713718977e-07 4.557299219840096e-11
120.70120701207013 1.836786581568868e-07 4.558065589837945e-11
120.72120721207214 1.8369283973906444e-07 4.558831965584393e-11
120.74120741207413 1.8370701611918788e-07 4.559598347080585e-11
120.76120761207612 1.837211872980146e-07 4.560364734327666e-11
120.78120781207814 1.8373535327630213e-07 4.561131127326784e-11
120.80120801208012 1.8374951405480835e-07 4.56189752607908e-11
120.82120821208213 1.837636696342912e-07 4.5626639305857024e-11
120.84120841208411 1.8377782001550888e-07 4.563430340847793e-11
120.86120861208613 1.8379196519921978e-07 4.5641967568665024e-11
120.88120881208815 1.8380610518618243e-07 4.5649631786429714e-11
120.90120901209013 1.838202399771556e-07 4.565729606178347e-11
120.92120921209212 1.8383436957289816e-07 4.5664960394737756e-11
120.94120941209414 1.8384849397416932e-07 4.567262478530403e-11
120.96120961209613 1.8386261318172836e-07 4.568028923349374e-11
120.98120981209813 1.8387672719633481e-07 4.568795373931838e-11
121.00121001210012 1.8389083601874826e-07 4.5695618302789365e-11
121.02121021210213 1.839049396497287e-07 4.570328292391818e-11
121.04121041210412 1.8391903809003605e-07 4.57109476027163e-11
121.06121061210614 1.839331313404307e-07 4.571861233919516e-11
121.08121081210813 1.8394721940167298e-07 4.572627713336625e-11
121.10121101211014 1.8396130227452362e-07 4.573394198524103e-11
121.12121121211213 1.8397537995974328e-07 4.574160689483094e-11
121.14121141211413 1.8398945245809304e-07 4.574927186214751e-11
121.16121161211612 1.8400351977033405e-07 4.575693688720214e-11
121.18121181211811 1.8401758189722763e-07 4.576460197000634e-11
121.20121201212012 1.8403163883953544e-07 4.5772267110571576e-11
121.22121221212214 1.8404569059801912e-07 4.577993230890933e-11
121.24121241212413 1.8405973717344063e-07 4.578759756503103e-11
121.26121261212613 1.8407377856656202e-07 4.57952628789482e-11
121.28121281212813 1.840878147781456e-07 4.580292825067227e-11
121.30121301213012 1.8410184580895388e-07 4.5810593680214775e-11
121.32121321213212 1.8411587165974945e-07 4.581825916758714e-11
121.34121341213411 1.8412989233129515e-07 4.5825924712800873e-11
121.36121361213613 1.8414390782435408e-07 4.583359031586743e-11
121.38121381213814 1.8415791813968939e-07 4.584125597679831e-11
121.40121401214013 1.8417192327806443e-07 4.584892169560498e-11
121.42121421214213 1.8418592324024286e-07 4.585658747229892e-11
121.44121441214412 1.8419991802698828e-07 4.586425330689163e-11
121.46121461214612 1.842139076390648e-07 4.5871919199394564e-11
121.48121481214812 1.842278920772365e-07 4.5879585149819257e-11
121.50121501215011 1.8424187134226762e-07 4.588725115817714e-11
121.52121521215213 1.8425584543492264e-07 4.589491722447973e-11
121.54121541215414 1.842698143559663e-07 4.590258334873851e-11
121.56121561215613 1.8428377810616338e-07 4.591024953096497e-11
121.58121581215812 1.8429773668627895e-07 4.591791577117058e-11
121.60121601216012 1.843116900970782e-07 4.592558206936686e-11
121.62121621216212 1.8432563833932655e-07 4.593324842556528e-11
121.64121641216413 1.8433958141378953e-07 4.5940914839777355e-11
121.66121661216611 1.843535193212329e-07 4.5948581312014545e-11
121.68121681216813 1.8436745206242262e-07 4.595624784228837e-11
121.70121701217015 1.843813796381248e-07 4.596391443061032e-11
121.72121721217214 1.8439530204910572e-07 4.59715810769919e-11
121.74121741217412 1.8440921929613184e-07 4.5979247781444566e-11
121.76121761217613 1.8442313137996986e-07 4.598691454397989e-11
121.78121781217811 1.8443703830138656e-07 4.59945813646093e-11
121.80121801218013 1.8445094006114904e-07 4.6002248243344343e-11
121.82121821218212 1.8446483666002437e-07 4.600991518019649e-11
121.84121841218413 1.8447872809878002e-07 4.601758217517727e-11
121.86121861218612 1.844926143781835e-07 4.6025249228298145e-11
121.88121881218814 1.8450649549900253e-07 4.603291633957067e-11
121.90121901219013 1.8452037146200508e-07 4.6040583509006324e-11
121.92121921219213 1.8453424226795915e-07 4.604825073661663e-11
121.94121941219412 1.8454810791763305e-07 4.605591802241306e-11
121.96121961219613 1.8456196841179518e-07 4.606358536640716e-11
121.98121981219812 1.8457582375121427e-07 4.607125276861041e-11
122.00122001220011 1.84589673936659e-07 4.6078920229034325e-11
122.02122021220212 1.8460351896889838e-07 4.608658774769045e-11
122.04122041220414 1.846173588487016e-07 4.609425532459027e-11
122.06122061220613 1.8463119357683795e-07 4.610192295974528e-11
122.08122081220813 1.84645023154077e-07 4.610959065316703e-11
122.10122101221012 1.8465884758118828e-07 4.6117258404867e-11
122.12122121221213 1.8467266685894182e-07 4.6124926214856763e-11
122.14122141221412 1.846864809881075e-07 4.6132594083147754e-11
122.16122161221611 1.8470028996945567e-07 4.6140262009751565e-11
122.18122181221813 1.847140938037567e-07 4.614792999467967e-11
122.20122201222014 1.8472789249178105e-07 4.615559803794362e-11
122.22122221222213 1.8474168603429954e-07 4.61632661395549e-11
122.24122241222413 1.847554744320831e-07 4.617093429952507e-11
122.26122261222612 1.847692576859027e-07 4.617860251786562e-11
122.28122281222811 1.8478303579652973e-07 4.61862707945881e-11
122.30122301223012 1.847968087647356e-07 4.619393912970403e-11
122.32122321223211 1.8481057659129186e-07 4.620160752322491e-11
122.34122341223413 1.848243392769704e-07 4.6209275975162316e-11
122.36122361223615 1.848380968225431e-07 4.621694448552774e-11
122.38122381223813 1.848518492287821e-07 4.62246130543327e-11
122.40122401224012 1.848655964964597e-07 4.6232281681588744e-11
122.42122421224212 1.8487933862634844e-07 4.6239950367307435e-11
122.44122441224411 1.8489307561922094e-07 4.624761911150025e-11
122.46122461224613 1.8490680747585005e-07 4.625528791417874e-11
122.48122481224812 1.8492053419700872e-07 4.6262956775354455e-11
122.50122501225013 1.8493425578347017e-07 4.627062569503892e-11
122.52122521225215 1.8494797223600773e-07 4.627829467324367e-11
122.54122541225414 1.8496168355539495e-07 4.6285963709980234e-11
122.56122561225612 1.8497538974240546e-07 4.629363280526015e-11
122.58122581225813 1.8498909079781318e-07 4.630130195909498e-11
122.60122601226011 1.8500278672239207e-07 4.6308971171496235e-11
122.62122621226213 1.8501647751691647e-07 4.6316640442475486e-11
122.64122641226415 1.8503016318216065e-07 4.632430977204425e-11
122.66122661226613 1.8504384371889916e-07 4.633197916021408e-11
122.68122681226812 1.8505751912790678e-07 4.633964860699649e-11
122.70122701227014 1.8507118940995836e-07 4.6347318112403095e-11
122.72122721227213 1.8508485456582896e-07 4.635498767644536e-11
122.74122741227413 1.8509851459629385e-07 4.63626572991349e-11
122.76122761227612 1.8511216950212838e-07 4.637032698048321e-11
122.78122781227813 1.8512581928410818e-07 4.6377996720501874e-11
122.80122801228015 1.8513946394300897e-07 4.638566651920243e-11
122.82122821228214 1.8515310347960662e-07 4.6393336376596405e-11
122.84122841228412 1.8516673789467729e-07 4.640100629269539e-11
122.86122861228614 1.8518036718899717e-07 4.6408676267510924e-11
122.88122881228813 1.8519399136334273e-07 4.641634630105456e-11
122.90122901229013 1.852076104184905e-07 4.642401639333784e-11
122.92122921229212 1.852212243552173e-07 4.643168654437233e-11
122.94122941229413 1.8523483317430006e-07 4.6439356754169587e-11
122.96122961229612 1.8524843687651582e-07 4.644702702274117e-11
122.98122981229814 1.8526203546264188e-07 4.6454697350098645e-11
123.00123001230013 1.852756289334556e-07 4.6462367736253537e-11
123.02123021230214 1.8528921728973477e-07 4.6470038181217454e-11
123.04123041230413 1.8530280053225697e-07 4.647770868500193e-11
123.06123061230613 1.8531637866180022e-07 4.648537924761854e-11
123.08123081230812 1.8532995167914253e-07 4.649304986907883e-11
123.10123101231011 1.853435195850623e-07 4.650072054939438e-11
123.12123121231213 1.8535708238033793e-07 4.650839128857674e-11
123.14123141231414 1.85370640065748e-07 4.6516062086637514e-11
123.16123161231613 1.8538419264207125e-07 4.6523732943588216e-11
123.18123181231815 1.853977401100867e-07 4.653140385944045e-11
123.20123201232013 1.8541128247057334e-07 4.6539074834205783e-11
123.22123221232214 1.8542481972431054e-07 4.6546745867895785e-11
123.24123241232412 1.8543835187207772e-07 4.6554416960522004e-11
123.26123261232611 1.854518789146544e-07 4.656208811209605e-11
123.28123281232813 1.8546540085282045e-07 4.656975932262947e-11
123.30123301233014 1.8547891768735578e-07 4.657743059213385e-11
123.32123321233213 1.854924294190404e-07 4.6585101920620763e-11
123.34123341233415 1.855059360486547e-07 4.659277330810179e-11
123.36123361233614 1.85519437576979e-07 4.660044475458848e-11
123.38123381233812 1.8553293400479394e-07 4.660811626009245e-11
123.40123401234013 1.8554642533288026e-07 4.6615787824625246e-11
123.42123421234211 1.8555991156201888e-07 4.6623459448198486e-11
123.44123441234413 1.855733926929909e-07 4.663113113082373e-11
123.46123461234615 1.8558686872657753e-07 4.663880287251257e-11
123.48123481234813 1.8560033966356022e-07 4.6646474673276566e-11
123.50123501235012 1.856138055047205e-07 4.665414653312733e-11
123.52123521235214 1.856272662508402e-07 4.666181845207644e-11
123.54123541235413 1.856407219027011e-07 4.666949043013547e-11
123.56123561235613 1.8565417246108534e-07 4.6677162467316014e-11
123.58123581235812 1.856676179267751e-07 4.668483456362967e-11
123.60123601236013 1.8568105830055279e-07 4.6692506719088025e-11
123.62123621236215 1.8569449358320101e-07 4.670017893370266e-11
123.64123641236414 1.8570792377550236e-07 4.670785120748517e-11
123.66123661236612 1.8572134887823983e-07 4.6715523540447134e-11
123.68123681236814 1.8573476889219637e-07 4.672319593260019e-11
123.70123701237013 1.857481838181552e-07 4.673086838395588e-11
123.72123721237213 1.8576159365689967e-07 4.673854089452584e-11
123.74123741237412 1.8577499840921334e-07 4.674621346432164e-11
123.76123761237614 1.857883980758799e-07 4.675388609335489e-11
123.78123781237812 1.8580179265768312e-07 4.6761558781637175e-11
123.80123801238014 1.8581518215540707e-07 4.676923152918013e-11
123.82123821238213 1.8582856656983586e-07 4.6776904335995306e-11
123.84123841238413 1.8584194590175386e-07 4.6784577202094335e-11
123.86123861238613 1.8585532015194547e-07 4.679225012748882e-11
123.88123881238813 1.858686893211955e-07 4.679992311219034e-11
123.90123901239012 1.8588205341028855e-07 4.680759615621054e-11
123.92123921239211 1.8589541242000973e-07 4.681526925956097e-11
123.94123941239413 1.859087663511441e-07 4.682294242225331e-11
123.96123961239614 1.8592211520447694e-07 4.68306156442991e-11
123.98123981239813 1.8593545898079374e-07 4.683828892570999e-11
124.00124001240013 1.8594879768088e-07 4.6845962266497573e-11
124.02124021240212 1.8596213130552156e-07 4.6853635666673456e-11
124.04124041240414 1.859754598555043e-07 4.6861309126249274e-11
124.06124061240612 1.8598878333161432e-07 4.686898264523659e-11
124.08124081240811 1.8600210173463779e-07 4.6876656223647064e-11
124.10124101241013 1.8601541506536126e-07 4.6884329861492305e-11
124.12124121241214 1.8602872332457104e-07 4.689200355878392e-11
124.14124141241413 1.86042026513054e-07 4.6899677315533514e-11
124.16124161241613 1.8605532463159696e-07 4.690735113175271e-11
124.18124181241812 1.8606861768098694e-07 4.691502500745315e-11
124.20124201242012 1.8608190566201108e-07 4.692269894264642e-11
124.22124221242213 1.860951885754568e-07 4.693037293734417e-11
124.24124241242411 1.8610846642211152e-07 4.6938046991557994e-11
124.26124261242613 1.8612173920276284e-07 4.694572110529955e-11
124.28124281242815 1.8613500691819868e-07 4.6953395278580425e-11
124.30124301243013 1.861482695692069e-07 4.696106951141226e-11
124.32124321243214 1.861615271565757e-07 4.6968743803806684e-11
124.34124341243412 1.8617477968109327e-07 4.69764181557753e-11
124.36124361243611 1.8618802714354804e-07 4.698409256732977e-11
124.38124381243813 1.8620126954472865e-07 4.6991767038481725e-11
124.40124401244012 1.862145068854238e-07 4.699944156924275e-11
124.42124421244213 1.8622773916642238e-07 4.7007116159624517e-11
124.44124441244415 1.8624096638851338e-07 4.701479080963863e-11
124.46124461244614 1.8625418855248612e-07 4.702246551929674e-11
124.48124481244813 1.8626740565912985e-07 4.703014028861047e-11
124.50124501245013 1.862806177092341e-07 4.703781511759148e-11
124.52124521245211 1.862938247035886e-07 4.7045490006251355e-11
124.54124541245413 1.8630702664298307e-07 4.705316495460179e-11
124.56124561245612 1.863202235282075e-07 4.7060839962654376e-11
124.58124581245814 1.8633341536005206e-07 4.7068515030420776e-11
124.60124601246012 1.8634660213930702e-07 4.7076190157912635e-11
124.62124621246214 1.8635978386676274e-07 4.708386534514157e-11
124.64124641246413 1.8637296054320986e-07 4.709154059211924e-11
124.66124661246613 1.863861321694391e-07 4.709921589885729e-11
124.68124681246812 1.8639929874624137e-07 4.710689126536735e-11
124.70124701247013 1.864124602744077e-07 4.711456669166108e-11
124.72124721247212 1.8642561675472921e-07 4.7122242177750105e-11
124.74124741247411 1.8643876818799735e-07 4.71299177236461e-11
124.76124761247613 1.8645191457500356e-07 4.713759332936069e-11
124.78124781247814 1.8646505591653948e-07 4.714526899490553e-11
124.80124801248013 1.8647819221339692e-07 4.715294472029226e-11
124.82124821248213 1.8649132346636785e-07 4.7160620505532554e-11
124.84124841248412 1.8650444967624435e-07 4.716829635063805e-11
124.86124861248614 1.8651757084381865e-07 4.7175972255620407e-11
124.88124881248812 1.8653068696988318e-07 4.718364822049127e-11
124.90124901249011 1.865437980552305e-07 4.719132424526229e-11
124.92124921249213 1.865569041006533e-07 4.7199000329945144e-11
124.94124941249414 1.8657000510694445e-07 4.720667647455147e-11
124.96124961249613 1.8658310107489687e-07 4.7214352679092926e-11
124.98124981249813 1.8659619200530385e-07 4.7222028943581185e-11
125.00125001250012 1.866092778989586e-07 4.722970526802788e-11
125.02125021250211 1.866223587566546e-07 4.7237381652444715e-11
125.04125041250413 1.8663543457918542e-07 4.7245058096843316e-11
125.06125061250611 1.8664850536734487e-07 4.725273460123535e-11
125.08125081250813 1.8666157112192678e-07 4.726041116563251e-11
125.10125101251015 1.866746318437253e-07 4.7268087790046416e-11
125.12125121251213 1.8668768753353447e-07 4.727576447448877e-11
125.14125141251414 1.8670073819214876e-07 4.728344121897121e-11
125.16125161251612 1.8671378382036268e-07 4.729111802350543e-11
125.18125181251811 1.8672682441897074e-07 4.7298794888103075e-11
125.20125201252013 1.8673985998876783e-07 4.730647181277586e-11
125.22125221252215 1.8675289053054888e-07 4.7314148797535415e-11
125.24125241252413 1.8676591604510893e-07 4.7321825842393406e-11
125.26125261252615 1.8677893653324323e-07 4.7329502947361525e-11
125.28125281252814 1.8679195199574716e-07 4.7337180112451445e-11
125.30125301253013 1.8680496243341628e-07 4.734485733767484e-11
125.32125321253213 1.8681796784704622e-07 4.735253462304339e-11
125.34125341253412 1.868309682374328e-07 4.736021196856876e-11
125.36125361253613 1.86843963605372e-07 4.736788937426264e-11
125.38125381253815 1.8685695395165994e-07 4.7375566840136705e-11
125.40125401254014 1.8686993927709287e-07 4.738324436620263e-11
125.42125421254215 1.8688291958246717e-07 4.739092195247209e-11
125.44125441254414 1.868958948685794e-07 4.7398599598956795e-11
125.46125461254613 1.8690886513622623e-07 4.74062773056684e-11
125.48125481254813 1.8692183038620457e-07 4.741395507261861e-11
125.50125501255012 1.8693479061931132e-07 4.7421632899819105e-11
125.52125521255213 1.8694774583634367e-07 4.742931078728155e-11
125.54125541255415 1.8696069603809892e-07 4.743698873501767e-11
125.56125561255614 1.8697364122537436e-07 4.7444666743039114e-11
125.58125581255813 1.8698658139896763e-07 4.745234481135758e-11
125.60125601256014 1.869995165596765e-07 4.7460022939984793e-11
125.62125621256213 1.8701244670829873e-07 4.7467701128932406e-11
125.64125641256413 1.8702537184563234e-07 4.747537937821213e-11
125.66125661256612 1.870382919724755e-07 4.748305768783564e-11
125.68125681256814 1.8705120708962644e-07 4.749073605781465e-11
125.70125701257012 1.870641171978836e-07 4.749841448816086e-11
125.72125721257214 1.8707702229804562e-07 4.7506092978885956e-11
125.74125741257413 1.870899223909111e-07 4.751377153000161e-11
125.76125761257614 1.8710281747727895e-07 4.7521450141519576e-11
125.78125781257813 1.8711570755794816e-07 4.75291288134515e-11
125.80125801258013 1.871285926337179e-07 4.753680754580911e-11
125.82125821258212 1.8714147270538737e-07 4.754448633860409e-11
125.84125841258411 1.8715434777375607e-07 4.7552165191848176e-11
125.86125861258613 1.8716721783962357e-07 4.7559844105553043e-11
125.88125881258814 1.8718008290378952e-07 4.75675230797304e-11
125.90125901259013 1.871929429670538e-07 4.757520211439196e-11
125.92125921259215 1.8720579803021644e-07 4.7582881209549427e-11
125.94125941259414 1.8721864809407746e-07 4.759056036521451e-11
125.96125961259614 1.872314931594372e-07 4.75982395813989e-11
125.98125981259813 1.8724433322709612e-07 4.760591885811432e-11
126.00126001260011 1.872571682978547e-07 4.7613598195372494e-11
126.02126021260213 1.8726999837251366e-07 4.762127759318511e-11
126.04126041260415 1.8728282345187386e-07 4.7628957051563906e-11
126.06126061260613 1.8729564353673623e-07 4.7636636570520576e-11
126.08126081260814 1.8730845862790186e-07 4.7644316150066835e-11
126.10126101261014 1.873212687261721e-07 4.7651995790214395e-11
126.12126121261213 1.8733407383234828e-07 4.7659675490975e-11
126.14126141261413 1.8734687394723195e-07 4.7667355252360346e-11
126.16126161261612 1.8735966907162473e-07 4.767503507438214e-11
126.18126181261813 1.873724592063285e-07 4.7682714957052143e-11
126.20126201262015 1.8738524435214518e-07 4.769039490038204e-11
126.22126221262214 1.8739802450987689e-07 4.769807490438357e-11
126.24126241262414 1.8741079968032582e-07 4.770575496906845e-11
126.26126261262613 1.8742356986429436e-07 4.771343509444839e-11
126.28126281262813 1.8743633506258494e-07 4.772111528053513e-11
126.30126301263013 1.874490952760003e-07 4.77287955273404e-11
126.32126321263212 1.874618505053432e-07 4.7736475834875915e-11
126.34126341263413 1.874746007514165e-07 4.774415620315341e-11
126.36126361263615 1.8748734601502335e-07 4.775183663218462e-11
126.38126381263814 1.8750008629696684e-07 4.775951712198125e-11
126.40126401264013 1.8751282159805032e-07 4.7767197672555066e-11
126.42126421264213 1.875255519190773e-07 4.7774878283917795e-11
126.44126441264413 1.875382772608514e-07 4.778255895608113e-11
126.46126461264613 1.8755099762417627e-07 4.7790239689056856e-11
126.48126481264812 1.8756371300985585e-07 4.779792048285668e-11
126.50126501265014 1.8757642341869417e-07 4.780560133749235e-11
126.52126521265215 1.8758912885149532e-07 4.7813282252975595e-11
126.54126541265414 1.8760182930906358e-07 4.7820963229318147e-11
[truncated: 5,915,465 more chars]
