# Supplementary material for: Quantum dynamical effects of vibrational strong coupling in chemical reactivity
Source: Nat Commun. 2023 May 12;14:2733. doi: 10.1038/s41467-023-38368-x (PMC10182063; doi:10.1038/s41467-023-38368-x)
Supplement: Supplementary file 4 — Source Data [file 41467_2023_38368_MOESM4_ESM.zip › Data-VSC-HEOM-main/Fig1/fig1c.out]

0.01 -0.6959885213445612 1.6052775648515436e-05 8.026430716726593e-06
0.02 -0.6970691805457673 9.689898221297046e-06 4.844960843527091e-06
0.03 -0.6974129199257139 7.552961523406757e-06 3.776487893611765e-06
0.04 -0.697632780124288 6.5011669014985464e-06 3.250588733870974e-06
0.05 -0.6978117394925255 5.89628646820864e-06 2.948147579888486e-06
0.06 -0.6979724027565459 5.521063141983324e-06 2.760535381261404e-06
0.07 -0.6981234364286828 5.280256502041093e-06 2.6401317361626086e-06
0.08 -0.69826897283392 5.125153498027061e-06 2.56258003241155e-06
0.09 -0.6984113197184764 5.028093199196782e-06 2.5140497598155442e-06
0.1 -0.6985519342280315 4.972136824049576e-06 2.486071502294061e-06
0.11 -0.6986918208369162 4.946296990156318e-06 2.4731515533124868e-06
0.12 -0.698831730908281 4.9431245162075524e-06 2.4715653124142293e-06
0.13 -0.6989722529996873 4.9573809378591455e-06 2.478693540887982e-06
0.14 -0.6991138671467543 4.985271029088886e-06 2.4926386211658777e-06
0.15 -0.6992569757839755 5.023974616901463e-06 2.51199046349374e-06
0.16 -0.699401922970035 5.071349644688518e-06 2.535678037173811e-06
0.17 -0.6995490070839928 5.1257374453714384e-06 2.562872006836525e-06
0.18 -0.6996984897197479 5.185831397817756e-06 2.592919060513505e-06
0.19 -0.6998506022713058 5.250586192615827e-06 2.625296542395636e-06
0.2 -0.7000055424582796 5.319134140603718e-06 2.659570606957025e-06
0.3 -0.7017450642015373 6.104480528798474e-06 3.0522449224850258e-06
0.4 -0.7039111510015442 6.9050054676788965e-06 3.452508693735236e-06
0.5 -0.7066089334257719 7.631365847524638e-06 3.815690203490822e-06
0.6 -0.7099548586390363 8.2635645460961e-06 4.13179080887292e-06
0.7 -0.7140829494703691 8.803800377007177e-06 4.401909876879997e-06
0.8 -0.7191432362114784 9.260405802356893e-06 4.630213620588093e-06
0.9 -0.7252999814509405 9.642710823048299e-06 4.821367034275144e-06
1.0 -0.732730400595727 9.96587093294186e-06 4.982947881315946e-06
1.1 -0.7416210414394953 1.0227943046664251e-05 5.113984599704963e-06
1.2 -0.7521683945393763 1.043918195692943e-05 5.219604600553604e-06
1.3 -0.7645747514407352 1.0604856464006065e-05 5.302442289899444e-06
1.4 -0.7790455037346825 1.0729318784391139e-05 5.364673782008248e-06
1.5 -0.7957854194138485 1.0816194162957825e-05 5.40811170525896e-06
1.75 -0.8488493106259016 1.0888139192838756e-05 5.444084415397226e-06
2.0 -0.92007641915332 1.0782545859980922e-05 5.391287462931066e-06
2.25 -1.0113907736176178 1.0531944188849282e-05 5.265985959680007e-06
2.5 -1.123540399454241 1.0163256658829029e-05 5.081641240902873e-06
