# Supplementary material for: Quantum dynamical effects of vibrational strong coupling in chemical reactivity
Source: Nat Commun. 2023 May 12;14:2733. doi: 10.1038/s41467-023-38368-x (PMC10182063; doi:10.1038/s41467-023-38368-x)
Supplement: Supplementary file 4 — Source Data [file 41467_2023_38368_MOESM4_ESM.zip › Data-VSC-HEOM-main/Fig1/fig1d.out]

1e-09 -0.6986188059401534 4.970277623131422e-06 2.485141901004245e-06 2.4851418995340917e-06
2.57384615385e-07 -0.6985927543573424 5.534532687163454e-06 2.767270172808108e-06 2.7672701724695616e-06
5.13769230769e-07 -0.698590422192168 6.891675158981003e-06 3.445843516612313e-06 3.445843516396188e-06
7.70153846154e-07 -0.6986917844018933 8.445944696129539e-06 4.222981265760228e-06 4.222981264825828e-06
1.02653846154e-06 -0.6988728283037628 9.82028747313894e-06 4.910155792619407e-06 4.910155791344224e-06
1.28292307692e-06 -0.6990750278928062 1.0905440257212845e-05 5.452734996270309e-06 5.452734994711413e-06
1.53930769231e-06 -0.6992604369389868 1.1723248595475742e-05 5.861641475972937e-06 5.861641477091246e-06
1.79569230769e-06 -0.6994147229931083 1.2330120734205157e-05 6.165079372656879e-06 6.165079371126814e-06
2.05207692308e-06 -0.6995363702681378 1.2779437911099404e-05 6.389739374355278e-06 6.3897393698474564e-06
2.30846153846e-06 -0.6996287952203717 1.3112591764949951e-05 6.556317381720809e-06 6.556317375030694e-06
2.56484615385e-06 -0.6996965673311093 1.3359557963966975e-05 6.679801298312723e-06 6.679801291756948e-06
2.82123076923e-06 -0.6997439639909578 1.354156754269223e-05 6.770806691636682e-06 6.770806693154928e-06
3.07761538462e-06 -0.6997745623114127 1.3673628849756862e-05 6.836837790768187e-06 6.836837795946784e-06
3.334e-06 -0.6997912268578743 1.3766438256625211e-05 6.883242823628087e-06 6.883242817719914e-06
3.59038461538e-06 -0.6997962207716516 1.3827724619504165e-05 6.913886207423162e-06 6.9138862105532545e-06
3.84676923077e-06 -0.699791335819053 1.3863170001658264e-05 6.931609023720133e-06 6.931609024320402e-06
4.10315384615e-06 -0.699778006613163 1.3877035327598781e-05 6.938541741482709e-06 6.938541735368804e-06
4.35953846154e-06 -0.6997574011451358 1.3872585855378636e-05 6.936316986380406e-06 6.93631698382474e-06
4.61592307692e-06 -0.6997304891602211 1.3852381798969094e-05 6.926214882743583e-06 6.92621488560079e-06
4.87230769231e-06 -0.6996980924906415 1.3818477919806642e-05 6.9092628358680445e-06 6.909262828749886e-06
5.12869230769e-06 -0.6996609215517178 1.3772561345032418e-05 6.8863043832269844e-06 6.886304383000971e-06
5.38507692308e-06 -0.6996196015796924 1.3716047218339966e-05 6.858047126816828e-06 6.858047125467843e-06
5.64146153846e-06 -0.6995746913436829 1.3650145420224155e-05 6.8250960007529445e-06 6.825096000973844e-06
5.89784615385e-06 -0.699526696362694 1.3575907285203795e-05 6.787976684152126e-06 6.787976680810871e-06
6.15423076923e-06 -0.6994760781746702 1.3494258380047567e-05 6.747151950436517e-06 6.747151951951197e-06
6.41061538462e-06 -0.6994232608430518 1.340602157387243e-05 6.703033251419035e-06 6.703033252163328e-06
6.667e-06 -0.6993686355659406 1.3311933425978267e-05 6.655988864025308e-06 6.655988863986059e-06
6.92338461538e-06 -0.6993125639813936 1.3212656014675674e-05 6.606349831170577e-06 6.606349829171234e-06
7.17976923077e-06 -0.6992553805683275 1.3108785665342328e-05 6.554414313300161e-06 6.554414312750528e-06
7.43615384615e-06 -0.6991973944266613 1.3000859564628779e-05 6.500450907488802e-06 6.500450910154298e-06
7.69253846154e-06 -0.699138890627999 1.2889360945436835e-05 6.444701241811619e-06 6.444701239716271e-06
7.94892307692e-06 -0.6990801312697315 1.2774723321270365e-05 6.387382059986392e-06 6.387382059872817e-06
8.20530769231e-06 -0.6990213563100717 1.265733409553959e-05 6.328687077326907e-06 6.328687073826536e-06
8.46169230769e-06 -0.6989627842340825 1.253753777226221e-05 6.268788537929847e-06 6.268788534903823e-06
8.71807692308e-06 -0.698904612589737 1.2415638908285893e-05 6.207838724163559e-06 6.207838722693858e-06
8.97446153846e-06 -0.6988470184219876 1.22919048866655e-05 6.14597133241868e-06 6.145971329737079e-06
9.23084615385e-06 -0.6987901586606531 1.2166568564973877e-05 6.083302786515409e-06 6.083302785697459e-06
9.48723076923e-06 -0.6987341705481332 1.2039830855111126e-05 6.019933553031535e-06 6.019933547282995e-06
9.74361538462e-06 -0.6986791722656449 1.191186334153603e-05 5.955949409416879e-06 5.95594940736471e-06
1e-05 -0.6986252639124242 1.1782811134778519e-05 5.891422922861274e-06 5.891422921753264e-06
