# Supplementary material for: Quantum dynamical effects of vibrational strong coupling in chemical reactivity
Source: Nat Commun. 2023 May 12;14:2733. doi: 10.1038/s41467-023-38368-x (PMC10182063; doi:10.1038/s41467-023-38368-x)
Supplement: Supplementary file 4 — Source Data [file 41467_2023_38368_MOESM4_ESM.zip › Data-VSC-HEOM-main/Fig2/fig2d_rates_1000_eta_0.00125_lifetime_100.out]

500.0 -0.6985562092294343 4.951632877280916e-06 2.4752471080136044e-06 2.475859341506124e-06
618.75 -0.698555556083901 4.955217686303607e-06 2.477579450235976e-06 2.4776156235807785e-06
737.5 -0.6985552678084065 4.964048894748296e-06 2.4820275269626972e-06 2.482027527597345e-06
856.25 -0.6985584897717756 4.989776961757848e-06 2.4095039594746807e-06 2.4948916723182497e-06
975.0 -0.6985599510700868 5.076958186439062e-06 2.4398735486714734e-06 2.5384824214165327e-06
1000.0 -0.6985653730400764 5.1222770815186716e-06 2.5611418206348317e-06 2.5611418204841975e-06
1017.24137931 -0.6985703296192846 5.164998886126271e-06 2.5825027768038416e-06 2.5825027777253783e-06
1034.48275862 -0.6985769012892568 5.222376506041369e-06 2.6111916581515347e-06 2.6111916621710305e-06
1051.72413793 -0.6985857062257098 5.301734128190451e-06 2.6508705754905536e-06 2.6508705776600976e-06
1068.96551724 -0.6985975515596028 5.415123235120437e-06 2.7075652850687137e-06 2.7075652830080435e-06
1086.20689655 -0.6986132828636937 5.583329300071629e-06 2.79166854846386e-06 2.791668546740061e-06
1103.44827586 -0.6986328933488413 5.843375084414107e-06 2.9216918082114883e-06 2.9216918103461714e-06
1120.68965517 -0.6986518014094499 6.261140387353797e-06 3.1305750966061694e-06 3.130575093918478e-06
1137.93103448 -0.6986485759508269 6.9394338231850635e-06 3.4697229268982657e-06 3.4697229310750398e-06
1150.0 -0.6986038828369896 7.6114832739395015e-06 3.8057488756898404e-06 3.8057488788160768e-06
1155.17241379 -0.6985677824952975 7.935822432880546e-06 3.96791909002565e-06 3.967919088596607e-06
1157.14285714 -0.6985514580567675 8.060502449039073e-06 4.030259341956345e-06 4.030259345995395e-06
1164.28571429 -0.6984856465292231 8.488613585155414e-06 4.24431579953646e-06 4.244315799661887e-06
1171.42857143 -0.6984280221352902 8.811834313699359e-06 4.405926862529497e-06 4.405926862913542e-06
1172.4137931 -0.698422447592423 8.842957231755718e-06 4.4214883909243446e-06 4.421488390631814e-06
1178.57142857 -0.6984073969151213 8.945409646898308e-06 4.472714827437072e-06 4.4727148260051734e-06
1185.71428571 -0.6984410740793331 8.842176248070847e-06 4.421097895703458e-06 4.421097897062295e-06
1189.65517241 -0.6984777998490924 8.694480919800584e-06 4.347249910395787e-06 4.347249909163908e-06
1192.85714286 -0.6985125414549492 8.53832252177288e-06 4.269170372560694e-06 4.269170373763472e-06
1200.0 -0.6985904171971569 8.11897112017076e-06 4.059493797363302e-06 4.059493799811563e-06
1206.89655172 -0.6986498946859764 7.685722207998632e-06 3.842868487299363e-06 3.842868487801413e-06
1207.14285714 -0.698651613477802 7.670493374001189e-06 3.835254041433721e-06 3.835254041573675e-06
1214.28571429 -0.6986892663571184 7.25005190683105e-06 3.6250325245852047e-06 3.6250325238214186e-06
1221.42857143 -0.698706768054775 6.883609790212231e-06 3.441810817465174e-06 3.441810818120484e-06
1224.13793103 -0.6987094606586319 6.760274013517564e-06 3.3801427219280376e-06 3.3801427194327916e-06
1228.57142857 -0.6987104806829253 6.576578658600192e-06 3.288294735390353e-06 3.288294735737512e-06
1235.71428571 -0.6987060256530564 6.324305019730002e-06 3.1621575095417905e-06 3.1621575094836295e-06
1241.37931034 -0.6986993423022617 6.157776564788776e-06 3.078893025884726e-06 3.0788930221814465e-06
1242.85714286 -0.6986973346040068 6.118617109758956e-06 3.0593132369403665e-06 3.0593132345647914e-06
1250.0 -0.6986868472522852 5.951042227082703e-06 2.975525541355356e-06 2.975525540415625e-06
1258.62068966 -0.6986737362938571 5.788971122356334e-06 2.8944897540726435e-06 2.894489750207244e-06
1275.86206897 -0.6986499032633978 5.5586907911366035e-06 2.779349260821054e-06 2.7793492579454295e-06
1293.10344828 -0.6986309435203726 5.409191992325642e-06 2.7045996499058062e-06 2.704599653577649e-06
1310.34482759 -0.6986164041552462 5.308208614083468e-06 2.6541078293466864e-06 2.6541078291858548e-06
1327.5862069 -0.6986052681781912 5.237490594728027e-06 2.618748722509218e-06 2.61874872628035e-06
1344.82758621 -0.6985966476597064 5.186359501501685e-06 2.5931831143019778e-06 2.5931831130399398e-06
1362.06896552 -0.6985898818988663 5.148363938564119e-06 2.5741852810259863e-06 2.574185282497726e-06
1379.31034483 -0.6985844980353195 5.1194689155792035e-06 2.559737732966777e-06 2.559737733918812e-06
1396.55172414 -0.6985801586385822 5.097057081088613e-06 2.548531784039647e-06 2.54853178805946e-06
1413.79310345 -0.6985766211029715 5.079375386317112e-06 2.5396909191302324e-06 2.5396909181695047e-06
1431.03448276 -0.6985737089773856 5.065217306972391e-06 2.5326118641589398e-06 2.532611860535116e-06
1448.27586207 -0.6985712657649579 5.0538336158415114e-06 2.5269200002422074e-06 2.526920000579517e-06
1465.51724138 -0.6985692470978723 5.044399700540877e-06 2.5222030328410145e-06 2.5222030310160545e-06
1482.75862069 -0.698567553664681 5.036581127682478e-06 2.518293732523196e-06 2.5182937347359675e-06
1500.0 -0.6985661294896206 5.030042622023812e-06 2.515024477697289e-06 2.5150244736858504e-06
1525.0 -0.6985644573243875 5.02233125451512e-06 2.511168787013926e-06 2.5111687802362125e-06
1643.75 -0.6985608399882686 5.0020674040415485e-06 2.5010368292902557e-06 2.501036829601961e-06
1762.5 -0.6985636455009882 4.994005545434141e-06 2.497005891259734e-06 2.4970058902309515e-06
1881.25 -0.6985724448528685 4.9902096634355936e-06 2.4951079425473314e-06 2.4951079444892454e-06
2000.0 -0.698581582655073 4.9803248627182435e-06 2.4901655313146087e-06 2.4901655318140667e-06
