# Supplementary material for: Quantum dynamical effects of vibrational strong coupling in chemical reactivity
Source: Nat Commun. 2023 May 12;14:2733. doi: 10.1038/s41467-023-38368-x (PMC10182063; doi:10.1038/s41467-023-38368-x)
Supplement: Supplementary file 4 — Source Data [file 41467_2023_38368_MOESM4_ESM.zip › Data-VSC-HEOM-main/Fig2/fig2d_rates_1000_no_cavity.out]

500.0 -0.6979576041127472 5.32229118946377e-06 2.4862327107018916e-06 2.4860016030876052e-06
2500.0 -0.6979576041127472 5.32229118946377e-06 2.4862327107018916e-06 2.4860016030876052e-06
