# Supplementary material for: Quantum dynamical effects of vibrational strong coupling in chemical reactivity
Source: Nat Commun. 2023 May 12;14:2733. doi: 10.1038/s41467-023-38368-x (PMC10182063; doi:10.1038/s41467-023-38368-x)
Supplement: Supplementary file 4 — Source Data [file 41467_2023_38368_MOESM4_ESM.zip › Data-VSC-HEOM-main/Fig2/fig2d_spectra.out]

Running.
Running.
0.0 1 5.507610094557548e-16 0
0.5 0.9996496202321321 -0.005731152612344879 95
1 0.998604783389901 -0.01137308326357993 187
1.5 0.9968842320182899 -0.01683857873477647 274
2 0.9945185751184525 -0.02204434405490431 356
2.5 0.9915493945762633 -0.02691275078168291 447
3 0.9880280694611457 -0.03137336150928139 545
3.5 0.9840143795477788 -0.03536418268903268 633
4 0.9795749570527653 -0.03883261636129206 724
4.5 0.9747816572952395 -0.04173610020385398 806
5 0.9697099154424602 -0.04404244265004697 899
5.5 0.9644371487905194 -0.04572987438403239 993
6 0.9590412535011815 -0.04678684847375259 1081
6.5 0.9535992327463052 -0.04721162847134672 1172
7 0.9481859810392604 -0.0470117071618733 1259
7.499999999999999 0.9428732381441853 -0.04620309876220951 1344
8 0.9377287160338332 -0.04480954493838468 1428
8.5 0.9328153943036119 -0.04286167076067608 1526
9 0.9281909733759102 -0.04039612135975262 1615
9.5 0.9239074706812671 -0.03745470419879904 1704
10 0.9200109425851551 -0.03408355602563517 1794
10.5 0.9165413138701567 -0.03033234807269746 1888
11 0.9135322967842158 -0.02625353816564396 1971
11.5 0.9110113827334519 -0.0219016742133947 2065
12 0.9089998913671969 -0.01733275013237174 2159
12.5 0.9075130638469591 -0.0126036125956326 2255
13 0.9065601893260303 -0.007771415045027776 2345
13.5 0.9061447559496993 -0.002893114090832877 2438
14 0.9062646199112535 0.00197499733194867 2526
14.5 0.9069121881901532 0.006777725959969344 2621
15 0.9080746125037475 0.01146138913945131 2717
15.5 0.9097339936880977 0.01597420604566611 2812
16 0.9118675971645949 0.02026667381000452 2899
16.5 0.9144480813330185 0.02429193225743744 2987
17 0.9174437416495022 0.02800611987504877 3087
17.5 0.9208187737941612 0.03136872243772646 3189
18 0.9245335597053006 0.03434291445424947 3278
18.5 0.9285449803556911 0.03689589230923917 3371
19 0.9328067589757554 0.03899919670689483 3463
19.5 0.9372698379977417 0.04062902081411943 3564
20 0.9418827923189556 0.04176649939588317 3667
20.5 0.9465922805818162 0.04239797327510958 3758
21 0.9513435350713783 0.04251522267072389 3849
21.5 0.9560808895704737 0.04211566240429458 3934
22 0.9607483431278437 0.04120249164609287 4028
22.5 0.965290156229175 0.03978479081721294 4130
23 0.9696514743622333 0.03787755849034891 4226
23.5 0.9737789724852346 0.03550168164488129 4315
24 0.97762151249378 0.03268383343077661 4406
24.5 0.9811308044879021 0.02945629367040838 4498
25 0.9842620615177704 0.02585668865865163 4596
25.5 0.9869746365824789 0.02192764838115801 4685
26 0.9892326300146951 0.01771638102122145 4773
26.5 0.9910054550422494 0.01327416652121722 4860
27 0.9922683493053517 0.008655772951816729 4947
27.5 0.993002820444805 0.003918801461442317 5041
28 0.9931970145709711 -0.0008770324342709814 5130
28.5 0.9928459974720373 -0.005670671574331636 5218
29 0.9919519398072419 -0.01040053251323073 5312
29.5 0.990524199226466 -0.01500535065524914 5398
30 0.9885792943175825 -0.01942504109490013 5493
30.5 0.9861407674468186 -0.02360156023782108 5585
31 0.9832389358495601 -0.02747975279800426 5676
31.5 0.9799105326638593 -0.03100816868126951 5766
32 0.976198241892252 -0.03413983455367064 5865
32.5 0.9721501334634955 -0.03683296551047848 5959
33 0.9678190066135283 -0.03905160314401612 6046
33.5 0.9632616517252858 -0.04076616740330791 6146
34 0.958538042602312 -0.04195391092956725 6246
34.5 0.9537104729442751 -0.04259926608173167 6335
35 0.9488426525432936 -0.04269407673482818 6421
35.5 0.9439987803446407 -0.0422377092651962 6508
36 0.9392426128291228 -0.04123704002315808 6608
36.5 0.9346365469105073 -0.03970632003170988 6700
37 0.9302407364094792 -0.037666921489334 6791
37.5 0.9261122599351105 -0.03514697458812372 6880
38 0.9223043555897193 -0.03218090675507176 6970
38.5 0.9188657344302651 -0.02880889921230443 7065
39 0.9158399804008744 -0.02507627732063202 7154
39.5 0.9132650400008127 -0.02103285127185613 7244
40 0.9111728008584233 -0.01673222231323848 7344
40.5 0.9095887552035558 -0.01223106706016723 7438
41 0.9085317423885062 -0.007588409037338237 7526
41.5 0.908013764297649 -0.002864882980253685 7614
42 0.9080398686454643 0.001878005746477492 7712
42.5 0.9086080974814168 0.00657862645484447 7805
43 0.9097095011996283 0.01117597385200069 7895
43.5 0.9113282213943485 0.01561042421856049 7983
44 0.9134416484140544 0.01982449506477772 8082
44.5 0.9160206609486711 0.02376360318691908 8178
45 0.9190299551037564 0.02737681235886997 8267
45.5 0.9224284690461533 0.03061755816795513 8356
46 0.9261699065316418 0.03344433428553493 8457
46.5 0.9302033587151209 0.03582132221829488 8556
47 0.9344740190021358 0.03771894564603645 8645
47.5 0.9389239808056086 0.03911433098064803 8736
48 0.9434931034123685 0.03999165777097492 8836
48.5 0.9481199271822168 0.0403423858655307 8932
49 0.9527426163479528 0.04016535054191217 9022
49.5 0.9572999059880617 0.0394667217499587 9108
50 0.9617320294033578 0.03825982879159162 9200
50.49999999999999 0.9659816031162304 0.03656485677853209 9291
51.00000000000001 0.9699944488869431 0.03440842571907699 9386
51.5 0.9737203352807646 0.03182306680787528 9479
52 0.977113625141496 0.02884661323741206 9569
52.50000000000001 0.9801338195248419 0.02552152452014957 9654
53 0.9827459929158588 0.0218941639006073 9744
53.5 0.9849211186228326 0.01801404802227009 9835
54.00000000000001 0.9866362868763107 0.0139330867348388 9925
54.5 0.9878748211961818 0.009704828968010303 10011
55 0.9886263009156518 0.005383728168543261 10109
55.50000000000001 0.9888864993265639 0.001024438112844271 10194
56 0.9886572477516754 -0.003318852829375724 10287
56.5 0.9879462360205236 -0.007593043516407887 10376
57.00000000000001 0.9867667594268049 -0.01174669482104788 10465
57.5 0.9851374214003391 -0.01573055623696997 10553
58 0.9830817999696521 -0.01949804470276867 10639
58.49999999999999 0.9806280847552128 -0.02300567713000171 10730
59 0.9778086898416563 -0.02621345876550416 10822
59.5 0.9746598465369584 -0.02908522975410082 10907
59.99999999999999 0.9712211788245168 -0.03158897215147635 10994
60.5 0.967535263316088 -0.0336970792367711 11082
61 0.9636471747643959 -0.03538658836574747 11171
61.49999999999999 0.9596040177186773 -0.03663937786579008 11260
62 0.9554544447107105 -0.03744232767981165 11344
62.5 0.9512481614318895 -0.03778744268846004 11433
62.99999999999999 0.9470354196778961 -0.03767193694118666 11522
63.5 0.9428664993595641 -0.03709827645730993 11606
64 0.938791181563479 -0.03607417785579581 11697
64.5 0.9348582154485601 -0.03461255986298877 11784
65 0.9311147826407539 -0.03273144474824394 11878
65.5 0.9276059636922865 -0.03045380695995597 11966
66 0.9243742120572941 -0.02780736668543352 12056
66.5 0.9214588418495834 -0.02482432673601064 12146
67 0.9188955363343863 -0.02154105204887507 12237
67.5 0.9167158846095473 -0.01799769216623607 12323
68 0.9149469542093233 -0.01423774824878473 12420
68.5 0.9136109073933095 -0.01030758743924123 12513
69 0.9127246686671047 -0.006255908647271509 12608
69.5 0.91229965064628 -0.002133165025534305 12696
70 0.9123415447592743 0.002009050483571698 12783
70.5 0.9128501825235285 0.00611864913771864 12873
71 0.9138194722417681 0.01014371160384084 12968
71.5 0.9152374149486036 0.01403316522495294 13059
72 0.9170862022699514 0.01773746342465001 13152
72.5 0.9193423975129695 0.02120925669077963 13239
73 0.9219771997704804 0.02440404412198504 13328
73.5 0.9249567891211906 0.02728079432239679 13420
74 0.9282427491964486 0.02980252456718692 13515
74.5 0.9317925615650912 0.0319368276866388 13603
75 0.9355601646825314 0.03365633703682366 13694
75.5 0.9394965686807442 0.03493912119649514 13782
76 0.9435505161386483 0.03576900155991763 13868
76.5 0.9476691782177996 0.03613578766011032 13958
77 0.9517988751708978 0.0360354267257847 14056
77.5 0.9558858101723606 0.03547006553715708 14144
78 0.9598768055865055 0.03444802403110239 14235
78.5 0.9637200310717526 0.03298368129766489 14330
79 0.9673657132237833 0.03109727564214237 14413
79.5 0.9707668167266609 0.02881462133275666 14505
80 0.9738796871967962 0.02616674560337791 14601
80.5 0.976664646108766 0.02318945051628152 14694
81 0.9790865284635747 0.01992280546362807 14782
81.5 0.9811151543005034 0.0164105774044761 14876
82 0.9827257258639446 0.01269960735118978 14961
82.5 0.9838991432933797 0.008839143042860766 15059
83 0.9846222331424782 0.00488013904909105 15151
83.5 0.9848878858338271 0.0008745365984183189 15242
84 0.9846951002470634 -0.003125463904325201 15335
84.5 0.9840489359026671 -0.007068124513156693 15424
85 0.9829603754942751 -0.01090287269976932 15515
85.5 0.9814461026821222 -0.0145809736552192 15603
86 0.9795282019431689 -0.01805616126101338 15695
86.5 0.9772337887626756 -0.02128521871937142 15791
87 0.9745945794725213 -0.02422850171759705 15884
87.5 0.9716464105670829 -0.02685039896141324 15981
88 0.9684287173799179 -0.02911972680388 16074
88.5 0.9649839816480138 -0.03101005639697077 16164
89 0.961357156820755 -0.03249997321032273 16249
89.5 0.9575950791021017 -0.03357326984274932 16350
90 0.953745871265254 -0.03421907378366765 16443
90.5 0.949858345358971 -0.03443191218784138 16540
91 0.9459814096241295 -0.03421171586262928 16632
91.5 0.9421634843216623 -0.03356376460857285 16723
92 0.9384519307720514 -0.03249857588906062 16812
92.5 0.9348924977247705 -0.03103173862120221 16913
93 0.9315287891883925 -0.02918369375774779 17000
93.5 0.9284017580107251 -0.0269794633326935 17090
94 0.9255492297398452 -0.0244483298134071 17181
94.5 0.9230054615500894 -0.0216234679574498 17285
95 0.9208007412117125 -0.01854153190583127 17372
95.5 0.9189610311574646 -0.01524220092731126 17464
96 0.9175076626070638 -0.01176768801485459 17560
96.5 0.916457084422979 -0.008162216369589208 17660
97 0.915820670878683 -0.00447146963033793 17764
97.5 0.9156045918316077 -0.000742022461065481 17868
98 0.91580974793021 0.002979241255992462 17980
98.5 0.9164317724821945 0.006645714898274211 18092
99 0.9174611005120757 0.01021165224301415 18204
99.49999999999999 0.9188831043895052 0.01363273918191215 18324
100 0.9206782942659145 0.01686664605401515 18433
100.5 0.9228225804644455 0.01987355297063426 18563
101 0.9252875939685993 0.02261664101106494 18679
101.5 0.9280410602791344 0.02506254281399992 18800
102 0.9310472211739179 0.02718174683875503 18911
102.5 0.9342672983161706 0.02894895038582299 19003
103 0.9376599922071787 0.03034335731663481 19099
103.5 0.9411820096589905 0.03134891727460431 19192
104 0.9447886127588097 0.03195450406804502 19280
104.5 0.9484341821999004 0.03215403171979873 19368
105 0.9520727878567792 0.03194650750924441 19459
105.5 0.9556587595794049 0.0313360221193565 19555
106 0.95914725136415 0.03033167774240081 19647
106.5 0.9624947923163353 0.02894745568040742 19741
107 0.9656598181325343 0.02720202559188513 19834
107.5 0.9686031771798375 0.02511849908248006 19928
108 0.9712886056136238 0.02272413082160884 20020
108.5 0.9736831663404776 0.02004997080507451 20114
109 0.9757576469939235 0.01713047179572211 20205
109.5 0.9774869124543067 0.01400305638006773 20295
110 0.9788502078272285 0.0107076484917299 20387
110.5 0.9798314082199586 0.007286174674524424 20479
111 0.9804192121441937 0.003782040778638134 20573
111.5 0.9806072759416367 0.0002395901807144154 20665
112 0.980394287279983 -0.003296450035123047 20754
112.5 0.9797839764918496 -0.006781528231563584 20848
113 0.9787850653073563 -0.0101718258389719 20944
113.5 0.9774111533348506 -0.01342480652253685 21040
114 0.9756805434449618 -0.01649975003693251 21128
114.5 0.9736160079866633 -0.01935826407308842 21222
115 0.9712444984952884 -0.02196476764894844 21305
115.5 0.9685968022368937 -0.02428693990800285 21398
116 0.9657071495759417 -0.02629612855073943 21493
116.5 0.9626127767646084 -0.02796771252800409 21585
117 0.9593534493432491 -0.02928141407459833 21679
117.5 0.9559709519190436 -0.03022155566824981 21770
118 0.9525085506507112 -0.03077725808085088 21855
118.5 0.949010435297342 -0.03094257636335014 21945
119 0.9455211481638334 -0.03071657138530251 22048
119.5 0.9420850076616019 -0.03010331543695858 22137
120 0.9387455344658134 -0.0291118313847229 22228
120.5 0.9355448883574863 -0.02775596592487714 22313
121 0.9325233237672692 -0.02605419856903713 22407
121.5 0.9297186717774268 -0.02402938907388943 22495
122 0.9271658558943749 -0.02170846705149544 22597
122.5 0.9248964482953017 -0.01912206842294003 22691
123 0.9229382725101397 -0.0163041241743768 22782
123.5 0.9213150576629444 -0.01329140752000663 22873
124 0.9200461485053262 -0.01012304606443765 22954
124.5 0.9191462745667059 -0.00684000589341892 23052
125 0.9186253808521827 -0.003484554723578086 23149
125.5 0.9184885216590667 -9.97113311726581e-05 23244
126 0.9187358182672627 0.003271311518762213 23331
126.5 0.9193624804865598 0.006585663486466288 23426
127 0.9203588913083623 0.009801405373735354 23512
127.5 0.9217107531994905 0.01287804325891508 23610
128 0.9233992938800789 0.01577704136590382 23704
128.5 0.9254015287376497 0.01846230722879377 23803
129 0.9276905763416027 0.02090064301879156 23893
129.5 0.9302360228397186 0.02306215727744682 23990
130 0.9330043303511101 0.02492063176337696 24073
130.5 0.9359592838356138 0.02645383867877203 24172
131 0.9390624703402646 0.0276438042012673 24264
131.5 0.9422737840245394 0.02847701500273599 24361
132 0.945551949972251 0.02894456527702365 24448
132.5 0.948855059530576 0.02904224270342492 24545
133 0.9521411097904359 0.02877055271538936 24631
133.5 0.9553685398441371 0.02813468139461614 24729
134 0.9584967566239796 0.02714439823890118 24818
134.5 0.9614866434299034 0.02581390092952916 24912
135 0.964301044679037 0.02416160502653674 25004
135.5 0.9669052209346197 0.0222098822291534 25097
136 0.9692672688725492 0.01998475144158291 25184
136.5 0.9713585014959336 0.01751552737477029 25283
137 0.9731537845869968 0.01483443179293243 25373
137.5 0.97463182606884 0.0119761727854428 25470
138 0.9757754156177914 0.008977497621494378 25561
138.5 0.9765716125063667 0.005876724842214792 25653
139 0.9770118802594356 0.002713261280120514 25745
139.5 0.9770921672708323 -0.0004728903137348721 25843
140 0.9768129330591817 -0.003641627394277001 25939
140.5 0.9761791203491176 -0.006753241918055462 26030
141 0.9752000736581415 -0.009768907306059381 26125
141.5 0.9738894055601135 -0.01265115266463928 26214
142 0.9722648122905679 -0.01536431897501438 26313
142.5 0.970347840859214 -0.01787499211482337 26409
143 0.9681636103389907 -0.02015240777058064 26498
143.5 0.9657404905030623 -0.02216882354507211 26585
144 0.9631097414730991 -0.02389985386332643 26683
144.5 0.9603051185152908 -0.02532476363670825 26775
145 0.9573624465664 -0.02642671705662691 26874
145.5 0.954319169483167 -0.02719297835587069 26969
146 0.9512138793774383 -0.02761506189479022 27066
146.5 0.948085831719208 -0.02768882949946956 27159
147 0.9449744521521172 -0.02741453359713941 27254
147.5 0.9419188411614059 -0.02679680535651827 27346
148 0.9389572828524769 -0.02584458774116455 27446
148.5 0.9361267641288407 -0.02457101411260184 27539
149 0.9334625104924749 -0.0229932337636268 27627
149.5 0.9309975445218449 -0.02113218650430914 27715
150 0.9287622728117166 -0.01901232914521216 27812
150.5 0.9267841067881202 -0.01666131740543218 27910
151 0.9250871223501254 -0.01410964739986461 28000
151.5 0.9236917627500864 -0.0113902614165489 28093
152 0.9226145885209147 -0.008538123171247698 28189
152.5 0.9218680776084935 -0.005589768117424614 28279
153 0.921460478184319 -0.002582834694492401 28376
153.5 0.9213957159102443 0.0004444173824298114 28471
154 0.921673356713362 0.00345359554854555 28571
154.5 0.9222886254115533 0.006406663226475813 28661
155 0.9232324798141737 0.009266422782763253 28747
155.5 0.9244917392122263 0.01199698639948995 28840
156 0.9260492654733335 0.01456422881903637 28937
156.5 0.927884194275356 0.01693621615872866 29028
157 0.9299722133573034 0.01908360530839709 29118
157.5 0.9322858840476531 0.02098000881743209 29217
158 0.9347950017601905 0.02260232064606604 29310
158.5 0.9374669906380773 0.02393099869253107 29399
159 0.9402673270891102 0.02495030060443252 29488
159.5 0.9431599865979554 0.02564847002736636 29585
160 0.9461079079303093 0.02601787112291021 29682
160.5 0.9490734686617356 0.02605506988747692 29770
161 0.9520189658693307 0.02576086150965119 29864
161.5 0.9549070958136986 0.02514024370472743 29954
162 0.9577014265065988 0.02420233665167041 30045
162.5 0.9603668572000584 0.02296025082242336 30144
163 0.9628700590398568 0.02143090463122289 30242
163.5 0.9651798913951741 0.01963479443865325 30336
164 0.9672677887028917 0.01759572001865535 30435
164.5 0.9691081130468434 0.01534046913374626 30524
165 0.9706784681272917 0.0128984653609092 30616
165.5 0.9719599707625047 0.01030138376359442 30708
166 0.9729374766007829 0.00758273940839915 30807
166.5 0.9735997573048133 0.004777454071434996 30895
167 0.9739396270964277 0.001921406761441534 30983
167.5 0.9739540172120948 -0.0009490261035492552 31075
168 0.9736439975087051 -0.003797434899018177 31164
168.5 0.9730147451641767 -0.006587839364312774 31260
169 0.9720754611250533 -0.009285143572174645 31352
169.5 0.9708392356498101 -0.01185557746139438 31446
170 0.9693228649683161 -0.0142671193148893 31533
170.5 0.9675466217122388 -0.01648989386426668 31627
171 0.9655339823573446 -0.01849654107330867 31719
171.5 0.9633113154479858 -0.0202625510874534 31807
172 0.9609075348402633 -0.02176656132409478 31903
172.5 0.9583537225991929 -0.02299061220900554 31998
173 0.9556827265144471 -0.02392035862724462 32088
173.5 0.952928737458299 -0.02454523474292477 32183
174 0.9501268519991483 -0.02485857044235898 32268
174.5 0.9473126258064243 -0.02485765826158234 32354
175 0.9445216234406397 -0.02454377026548842 32444
175.5 0.9417889701190668 -0.02392212494662477 32543
176 0.9391489109860234 -0.02300180480315921 32635
176.5 0.9366343832994583 -0.02179562583478916 32729
177 0.9342766067737593 -0.02031996076004485 32822
177.5 0.93210469709267 -0.01859451830595068 32913
178 0.9301453073251756 -0.01664208144786268 33010
178.5 0.9284223016402208 -0.01448820797853528 33098
179 0.9269564653226706 -0.01216089725447491 33193
179.5 0.9257652546439568 -0.009690227396350736 33283
180 0.9248625896393302 -0.007107967599749387 33377
180.5 0.9242586922950153 -0.004447170533982465 33466
181 0.923959972060583 -0.001741750062017516 33556
181.5 0.9239689599842327 0.000973950302345973 33650
182 0.9242842921323515 0.003665592677209727 33738
182.5 0.924900742311009 0.006299278283593308 33830
183 0.9258093034670475 0.00884197360164719 33920
183.5 0.9269973165202845 0.01126192383236239 34009
184 0.9284486447751433 0.01352904847950368 34096
184.5 0.9301438914876369 0.01561531412729924 34190
185 0.9320606576288697 0.01749507981144929 34288
185.5 0.9341738363951233 0.01914541075879867 34388
186 0.9364559405725235 0.02054635669877931 34485
186.5 0.9388774584760654 0.02168119142129765 34583
187 0.9414072338525702 0.02253661076445845 34678
187.5 0.9440128648683848 0.02310288675420457 34768
188 0.9466611170976598 0.02337397617903997 34866
188.5 0.9493183452871182 0.02334758245875152 34975
189 0.9519509185984393 0.0230251702488588 35075
189.5 0.9545256440187343 0.022411932805246 35174
190 0.9570101826813228 0.02151671270957843 35267
190.5 0.95937345395087 0.020351877119943 35363
191 0.9615860222964462 0.01893314925763687 35459
191.5 0.9636204622008148 0.01727939836563334 35551
192 0.965451696632055 0.01541239087268035 35654
192.5 0.9670573049323086 0.01335650596488053 35754
193 0.9684177963558864 0.01113841919931132 35855
193.5 0.9695168459126453 0.00878675818669959 35947
194 0.9703414896391762 0.006331734716941166 36046
194.5 0.970882276925765 0.003804757996777145 36141
195 0.9711333780658049 0.001238033907842829 36242
195.5 0.9710926457598642 -0.001335844629159361 36341
196 0.9707616298912508 -0.003884310986001093 36437
196.5 0.9701455454854541 -0.006375236611232706 36535
197 0.9692531943635447 -0.008777336048236528 36633
197.5 0.968096841590934 -0.01106056006040522 36723
198 0.9666920483994101 -0.01319647189615382 36819
198.5 0.96505746381434 -0.01515860195017502 36916
199 0.9632145777430718 -0.01692277636199383 37031
199.5 0.9611874387683639 -0.01846741543436342 37138
200 0.9590023403361433 -0.0197737981477363 37246
200.5 0.9566874794247251 -0.02082628948786296 37357
201 0.9542725921280181 -0.02161252778607347 37474
201.5 0.9517885708738943 -0.02212356979018375 37586
202 0.9492670682270403 -0.02235399173207415 37703
202.5 0.9467400923898216 -0.02230194522922922 37824
203 0.9442395996122429 -0.02196916744482974 37941
203.5 0.9417970887507623 -0.02136094552672107 38045
204 0.9394432031742307 -0.02048603594156569 38136
204.5 0.9372073451033768 -0.01935653990806603 38231
205 0.9351173072891116 -0.0179877367033906 38323
205.5 0.9331989266870477 -0.01639787716096972 38410
206 0.931475764475046 -0.01460794018716641 38496
206.5 0.9299688163927593 -0.01264135559129386 38588
207 0.9286962569635161 -0.01052369694146521 38681
207.5 0.9276732206968501 -0.008282348522544071 38770
208 0.9269116228721844 -0.00594615077808419 38861
208.5 0.926420021978466 -0.003545028862926241 38952
209 0.9262035253384865 -0.001109609115471535 39049
209.5 0.9262637388876915 0.001329171622127999 39142
210 0.9265987615124202 0.003740458851522239 39232
210.5 0.9272032237886463 0.006093870455508922 39321
211 0.9280683704058836 0.008359879014929914 39410
211.5 0.929182185018309 0.01051018162216179 39507
212 0.9305295557423792 0.0125180525928445 39596
212.5 0.9320924790229609 0.01435867471662053 39686
213 0.9338502991235975 0.01600944497807427 39771
213.5 0.9357799800659644 0.01745025101713546 39865
214 0.9378564064533915 0.01866371497997098 39955
214.5 0.940052709267855 0.01963540183254489 40048
215 0.9423406124330209 0.02035398966493314 40135
215.5 0.9446907956914989 0.02081140000007414 40224
216 0.9470732691557193 0.0210028866303566 40321
216.5 0.9494577547616965 0.02092708203317444 40418
217 0.9518140697855424 0.02058600095564007 40505
217.5 0.9541125075753114 0.01998500130189439 40593
218 0.9563242107059282 0.01913270299642294 40677
218.5 0.9584215318817679 0.01804086602593774 40774
219 0.9603783780880116 0.01672422937335531 40867
219.5 0.9621705337251854 0.01520031304326844 40956
220 0.9637759587474507 0.01348918583279032 41043
220.5 0.965175058159645 0.01161320191921874 41132
221 0.9663509196057747 0.00959670971190456 41226
221.5 0.9672895161972614 0.007465736746041472 41320
222 0.9679798721772497 0.005247654677537334 41413
222.5 0.9684141894920757 0.002970828667979376 41497
223 0.9685879338368408 0.0006642556247891928 41584
223.5 0.9684998792530893 -0.001642804117709612 41676
224 0.9681521108768686 -0.003921197026595723 41771
224.5 0.9675499859588078 -0.006142243851577394 41859
225 0.9667020537980807 -0.008278099753221333 41950
225.5 0.9656199357429393 -0.01030210257938015 42041
226 0.9643181669057485 -0.01218910495334718 42136
226.5 0.9628140017141394 -0.01391578605274473 42227
227 0.9611271858663534 -0.01546093922406685 42321
227.5 0.9592796976727385 -0.01680573189087916 42419
228 0.9572954621418275 -0.01793393457017506 42514
228.5 0.955200041503892 -0.01883211620713315 42605
229 0.9530203061532874 -0.01948980346894901 42697
229.5 0.9507840902294524 -0.0198996020985576 42796
230 0.948519836241796 -0.02005727891349803 42885
230.5 0.9462562332730432 -0.01996180353799159 42981
231 0.9440218533666335 -0.01961534947109773 43080
231.5 0.9418447907150673 -0.0190232546137324 43167
232 0.939752308217075 -0.01819394189520084 43254
232.5 0.9377704958626732 -0.01713880114839774 43343
233 0.9359239452381299 -0.01587203387472537 43435
233.5 0.9342354442201732 -0.01441046300814733 43535
234 0.9327256956540754 -0.01277331022621363 43628
234.5 0.9314130634877689 -0.01098194375860099 43721
235 0.93031334946902 -0.009059600005709122 43816
235.5 0.9294396031101858 -0.007031082596921446 43910
236 0.9288019671910847 -0.004922442786850762 44007
236.5 0.9284075606107971 -0.002760645305564198 44108
237 0.9282603999199095 -0.0005732239434404529 44199
237.5 0.9283613603717328 0.001612068738376546 44295
238 0.9287081768304201 0.003767613125732066 44379
238.5 0.9292954843715816 0.005866271251257783 44476
239 0.9301148979127916 0.007881728085001871 44572
239.5 0.9311551297231039 0.009788821133734624 44664
240 0.9324021431880106 0.01156385422859804 44756
240.5 0.9338393407548464 0.01318489159353059 44845
241 0.9354477835589508 0.01463202854819832 44935
241.5 0.9372064398383667 0.0158876355059922 45029
242 0.9390924588895672 0.01693657227633079 45125
242.5 0.9410814670034483 0.01776637006668412 45218
243 0.9431478815538454 0.0183673789983963 45304
243.5 0.9452652391936833 0.01873287939594333 45398
244 0.9474065339493893 0.01885915557568185 45483
244.5 0.949544560894329 0.01874553134109645 45577
245 0.9516522610278679 0.01839436688058164 45675
245.5 0.9537030629884965 0.01781101725446109 45763
246 0.9556712172868136 0.01700375314395154 45858
246.5 0.9575321188558255 0.01598364501002524 45948
247 0.9592626138802657 0.01476441226877811 46037
247.5 0.9608412870810578 0.0133622395264124 46127
248 0.962248725892794 0.01179556232603643 46222
248.5 0.9634677582778078 0.01008482523523605 46320
249 0.9644836612661538 0.008252215443211839 46414
249.5 0.9652843376922764 0.006321375335035241 46499
250 0.9658604590115266 0.004317097764553592 46591
250.5 0.9662055725177344 0.002265007953480948 46682
251 0.9663161717412452 0.0001912360996363988 46775
251.5 0.9661917292792472 -0.001877915119854947 46870
252 0.9658346917907711 -0.00391630391561866 46959
252.5 0.9652504373711476 -0.005898279394099372 47045
253 0.9644471959986028 -0.007799004037285236 47142
253.5 0.9634359342127454 -0.009594764598068803 47227
254 0.9622302056347228 -0.01126326752031107 47334
254.5 0.9608459693659173 -0.01278391520704662 47436
255 0.9593013787005893 -0.01413805972073183 47529
255.5 0.9576165429528448 -0.01530923080213935 47620
256 0.95581326552519 -0.01628333543502629 47712
256.5 0.953914761630929 -0.01704882655718674 47814
257 0.9519453593226321 -0.01759683891975417 47907
257.5 0.9499301876713742 -0.01792129052025379 48001
258 0.9478948560846778 -0.01801894847543111 48092
258.5 0.9458651288438915 -0.01788945865179324 48188
259 0.9438665989835059 -0.01753533882961974 48275
259.5 0.9419243656255506 -0.01696193563451804 48370
260 0.9400627188221087 -0.01617734592405795 48461
260.5 0.9383048358489748 -0.01519230376032282 48562
261 0.9366724927349367 -0.01402003452711525 48654
261.5 0.9351857946058653 -0.01267607815788716 48743
262 0.933862928173318 -0.01117808382218685 48833
262.5 0.9327199394065765 -0.009545578769706669 48935
263 0.9317705390987411 -0.007799714347363391 49029
263.5 0.9310259386757914 -0.005962992482174732 49124
264 0.9304947182071917 -0.004058976157469418 49214
264.5 0.9301827281627603 -0.00211198759925752 49310
265 0.9300930260285525 -0.0001467980311283387 49404
265.5 0.9302258484500779 0.0018116870517571 49500
266 0.9305786191199057 0.003738743097084917 49592
266.5 0.9311459921744115 0.005610138214364869 49686
267 0.9319199304166639 0.007402437473507574 49782
267.5 0.9328898172448988 0.009093295966298933 49877
268 0.9340426007441067 0.01066173697019674 49972
268.5 0.9353629679972556 0.01208841175581773 50063
269 0.9368335472976731 0.01335583782459512 50157
269.5 0.9384351355998447 0.01444861264814858 50250
270 0.9401469482367181 0.01535360030214985 50344
270.5 0.9419468876614182 0.01606008874061465 50439
271 0.9438118277434376 0.01655991583690077 50535
271.5 0.9457179099665575 0.01684756272018481 50623
272 0.9476408477400962 0.01692021335552297 50720
272.5 0.9495562349480087 0.01677777974629701 50810
273 0.9514398548226262 0.01642289257436565 50909
273.5 0.9532679852416045 0.01586085753003503 51007
274 0.9550176966074279 0.01509957801555935 51104
274.5 0.9566671385775636 0.01414944532694102 51192
275 0.9581958120683901 0.01302319782416744 51283
275.5 0.959584823155208 0.01173575098478609 51381
276 0.9608171157312834 0.01030400059526148 51479
276.5 0.961877680067842 0.008746601664581251 51575
277 0.9627537347306938 0.007083725941158679 51666
277.5 0.9634348796537808 0.005336801173677299 51756
278 0.9639132185411156 0.003528235476025246 51846
278.5 0.9641834491617441 0.001681130333203549 51935
279 0.9642429205126174 -0.0001810140831222298 52033
279.5 0.96409165624647 -0.002034597535588475 52128
280 0.963732344190658 -0.003856218487329244 52229
280.5 0.9631702922129199 -0.005622969232877189 52316
281 0.9624133511156775 -0.007312723672088537 52407
281.5 0.9614718056562555 -0.00890441411153484 52498
282 0.9603582351909025 -0.01037829362975919 52597
282.5 0.9590873458205347 -0.01171618073848746 52688
283 0.9576757762708242 -0.01290168330861976 52782
283.5 0.9561418800641053 -0.013920399004355 52872
284 0.9545054868315085 -0.01476008977738124 52962
284.5 0.9527876458671788 -0.01541082831153376 53054
285 0.9510103552393521 -0.01586511467217205 53150
285.5 0.9491962799430083 -0.01611796179896781 53247
286 0.9473684627038087 -0.01616694888083818 53336
286.5 0.9455500311218196 -0.01601224206227031 53431
287 0.943763904875306 -0.01565658234605147 53523
287.5 0.9420325066894809 -0.01510524097320777 53617
288 0.9403774807129189 -0.01436594297154755 53707
288.5 0.9388194218363111 -0.01344875996446865 53801
289 0.9373776193358765 -0.01236597371660987 53893
289.5 0.9360698180290934 -0.01113191225768877 53987
290 0.9349119998960884 -0.009762760765895462 54074
290.5 0.9339181888490976 -0.008276349703250361 54159
291 0.9331002810285057 -0.006691922973498464 54263
291.5 0.9324679026710494 -0.00502988911495447 54356
292 0.9320282972382494 -0.003311558743269686 54448
292.5 0.9317862431157071 -0.001558871619926767 54539
293 0.9317440028014941 0.0002058831604854302 54635
293.5 0.9319013040996098 0.001960350298782539 54728
294 0.9322553534276006 0.003682391143197346 54811
294.5 0.9328008809411026 0.005350362691346382 54909
295 0.9335302167775095 0.006943389232380815 55004
295.5 0.9344333973311274 0.008441623227254648 55099
296 0.9354983000978858 0.009826492175018523 55189
296.5 0.9367108052735115 0.0110809284031522 55278
297 0.9380549819591993 0.01218957894759279 55369
297.5 0.9395132965272742 0.01313899295030592 55459
298 0.9410668404295942 0.01391778429561666 55555
298.5 0.9426955744967995 0.01451676752735849 55645
299 0.9443785865796765 0.01492906543318991 55738
299.5 0.9460943592273523 0.01515018704585615 55828
300 0.9478210439825436 0.01517807518917318 55916
300.5 0.9495367388031632 0.01501312308430761 56002
301 0.9512197650929489 0.01465815992459197 56093
301.5 0.9528489408417944 0.014118405719637 56188
302 0.9544038464387005 0.01340139609686405 56275
302.5 0.9558650798258536 0.01251687812583224 56367
303 0.957214497809749 0.01147667859308523 56458
303.5 0.958435440532465 0.01029454649811791 56541
304 0.9595129363305701 0.008985971860184008 56632
304.5 0.960433884467759 0.007567983217083593 56725
305 0.9611872135166242 0.00605892645722753 56815
305.5 0.9617640134813136 0.004478227852026995 56903
306 0.9621576400919761 0.00284614434430875 56990
306.5 0.9623637900595827 0.001183504297789981 57075
307 0.9623805464512888 -0.0004885579790577119 57166
307.5 0.9622083937272974 -0.002148870555371282 57261
308 0.9618502023653226 -0.003776491643960901 57350
308.5 0.9613111833834214 -0.00535097342846006 57439
309 0.9605988134512718 -0.006852618631504118 57527
309.5 0.9597227316492281 -0.008262726608163799 57623
310 0.9586946092889888 -0.00956382589342617 57719
310.5 0.9575279945451026 -0.01073989031542032 57821
311 0.9562381339585652 -0.01177653600490761 57924
311.5 0.9548417731585601 -0.01266119688342118 58030
312 0.9533569394024148 -0.01338327649404369 58134
312.5 0.9518027087539012 -0.01393427434646988 58238
313 0.9501989609034501 -0.01430788527768354 58344
313.5 0.9485661247784053 -0.01450007067697318 58452
314 0.9469249181954579 -0.01450910078458417 58569
314.5 0.945296084869731 -0.01433556764237104 58679
315 0.9437001321150407 -0.01398236864760754 58787
315.5 0.9421570725476274 -0.01345466103286173 58897
316 0.9406861730416898 -0.01275978796084491 59008
316.5 0.9393057140803663 -0.01190717727881279 59134
317 0.9380327625020138 -0.01090821431803984 59263
317.5 0.9368829604606937 -0.009776090445933342 59380
318 0.9358703332041577 -0.008525629377597875 59476
318.5 0.9350071180251354 -0.007173093526498104 59566
319 0.9343036164655913 -0.005735972917019369 59654
319.5 0.9337680715523087 -0.004232759392265888 59742
320 0.9334065715195433 -0.002682709025830935 59829
320.5 0.9332229811346265 -0.001105595784411042 59917
321 0.9332189013896317 0.0004785404126377319 60001
321.5 0.9333936579609955 0.002049648031545815 60084
322 0.9337443184739648 0.00358791743648205 60174
322.5 0.9342657382445003 0.005074030374702183 60270
323 0.9349506338124827 0.006489402295986994 60359
323.5 0.9357896832312463 0.007816414470145874 60445
324 0.9367716517439937 0.009038633006688163 60531
324.5 0.9378835411617272 0.01014101205722308 60619
325 0.9391107609638907 0.01111007869137495 60707
325.5 0.9404373188755855 0.01193409717821355 60793
326 0.9418460284373267 0.01260321067423086 60886
326.5 0.943318730877703 0.01310955861223708 60973
327 0.9448365284285538 0.01344736839939009 61054
327.5 0.9463800260883388 0.01361302036285938 61144
328 0.9479295787438842 0.01360508522410769 61234
328.5 0.9494655405046388 0.01342433373306708 61321
329 0.9509685130875809 0.01307371844712446 61413
329.5 0.952419590114998 0.01255832799232569 61504
330 0.9538005942510838 0.01188531449109788 61599
330.5 0.9550943042056972 0.01106379517770203 61687
331 0.9562846687732789 0.01010472954533056 61779
331.5 0.9573570052499062 0.009020773673211344 61869
332 0.9582981797794461 0.007826113664473899 61960
332.5 0.9590967674179659 0.006536280382370082 62057
333 0.9597431899708392 0.005167947900549786 62144
333.5 0.9602298299458644 0.003738718279690253 62236
334 0.9605511192744138 0.002266895445491109 62324
334.5 0.9607036017771645 0.0007712510699558613 62413
335 0.9606859686871085 -0.0007292145524713688 62507
335.5 0.9604990668860157 -0.002215513590927277 62598
336 0.9601458798569165 -0.003668910670611277 62681
336.5 0.9596314817001083 -0.005071158742008866 62771
337 0.9589629648992981 -0.006404727861301934 62861
337.5 0.9581493428535403 -0.00765302401777953 62951
338 0.9572014285055004 -0.008800595281190687 63040
338.5 0.9561316906933582 -0.0098333227129879 63128
339 0.9549540901287059 -0.0107385936879963 63213
339.5 0.9536838971527327 -0.01150545550452689 63302
340 0.9523374936447297 -0.01212474741829809 63383
340.5 0.9509321616478881 -0.01258920951539272 63483
341 0.9494858614351319 -0.01289356713824172 63581
341.5 0.9480170018605497 -0.01303458989245197 63671
342 0.9465442059283878 -0.013011124587172 63759
342.5 0.9450860745606338 -0.01282410179347713 63850
343 0.943660951555457 -0.01247651603974345 63944
343.5 0.9422866927021916 -0.01197337999594053 64043
344 0.9409804419546298 -0.01132165332600709 64130
344.5 0.9397584174640792 -0.0105301472048761 64214
345 0.9386357101383455 -0.009609405800317748 64304
345.5 0.9376260972243825 -0.008571566305796804 64404
346 0.9367418732130349 -0.007430199375459988 64502
346.5 0.9359937001367487 -0.006200132052927103 64591
347 0.9353904790782853 -0.004897255498828433 64680
347.5 0.9349392444336398 -0.003538320005431989 64778
348 0.9346450821790355 -0.002140719938044558 64871
348.5 0.9345110730838173 -0.0007222713603543221 64962
349 0.9345382614921831 0.0006990148168632038 65058
349.5 0.9347256499710231 0.002105161278170746 65146
350 0.9350702197928119 0.003478451442103883 65240
350.5 0.9355669768956799 0.004801652428380026 65336
351 0.9362090226416095 0.006058231049612945 65431
351.5 0.9369876483823042 0.007232560122413574 65519
352 0.9378924525445608 0.008310112525726712 65612
352.5 0.9389114786668092 0.009277640599420385 65695
353 0.9400313725593414 0.01012333867126148 65793
353.5 0.9412375565259298 0.01083698672282333 65888
354 0.9425144183769093 0.01141007345158487 65982
354.5 0.9438455127858599 0.01183589725419913 66071
355 0.9452137723958922 0.01210964394109988 66163
355.5 0.9466017259688545 0.01222844029156415 66248
356 0.9479917207927608 0.0121913828672078 66339
356.5 0.9493661465201869 0.0119995418167329 66433
357 0.950707657603635 0.01165593972159949 66525
357.5 0.951999391522831 0.01116550584719424 66614
358 0.9532251800630872 0.01053500647309322 66711
358.5 0.9543697510022674 0.009772952275331814 66802
359 0.9554189176951937 0.00888948401949956 66889
359.5 0.9563597542067628 0.007896238092444857 66986
360 0.9571807538364367 0.006806193649094831 67082
360.5 0.9578719690946846 0.005633503376317171 67176
361 0.9584251314335092 0.004393310075115005 67266
361.5 0.95883374929534 0.003101551433325653 67362
362 0.9590931833238984 0.001774755501317225 67450
362.5 0.9592006978735987 0.0004298294912611576 67545
363 0.959155488256891 -0.0009161554048703983 67642
363.5 0.9589586834777962 -0.002246180443222421 67733
364 0.9586133245108057 -0.00354349426108358 67825
364.5 0.958124318493351 -0.00479182360348922 67919
365 0.9574983695032713 -0.005975577195372156 68003
365.5 0.956743886886285 -0.007080040208032047 68095
366 0.9558708723786871 -0.008091556897427575 68190
366.5 0.9548907875338718 -0.008997699150694991 68286
367 0.9538164032045199 -0.009787418864214494 68376
367.5 0.9526616330524162 -0.01045118228899138 68469
368 0.9514413532521889 -0.01098108471429055 68564
368.5 0.9501712107214486 -0.01137094411529874 68663
369 0.9488674223458821 -0.01161637266179157 68759
369.5 0.9475465677722423 -0.01171482526888317 68846
370 0.9462253784136344 -0.01166562466430575 68938
370.5 0.9449205253493046 -0.01146996274558559 69023
371 0.9436484088048789 -0.01113087830115924 69115
371.5 0.9424249518687463 -0.01065321146810224 69212
372 0.9412654010365443 -0.01004353559194889 69301
372.5 0.9401841360793787 -0.009310067437363536 69391
373 0.9391944916038458 -0.008462556968615422 69486
373.5 0.938308592514863 -0.007512158172519112 69575
374 0.9375372054078605 -0.006471282630568398 69669
374.5 0.9368896077074974 -0.005353437758515863 69769
375 0.9363734761385309 -0.004173051818043201 69864
375.5 0.9359947958637749 -0.002945287964174888 69955
376 0.9357577913575579 -0.00168584972181838 70049
376.5 0.9356648798041207 -0.0004107803837577935 70133
377 0.9357166475225769 0.0008637411105256222 70227
377.5 0.9359118496270887 0.002121605221388223 70319
378 0.9362474328364587 0.003346975185546291 70411
378.5 0.9367185810551528 0.004524486158442362 70508
379 0.9373187830615072 0.005639437621782668 70601
379.5 0.9380399213621021 0.006677976650362233 70698
380 0.9388723810074749 0.007627269757090441 70788
380.5 0.9398051769167428 0.008475661188249684 70879
381 0.9408260980303981 0.00921281572043295 70969
381.5 0.9419218664043126 0.009829844213957635 71076
382 0.9430783091763988 0.01031941040219138 71172
382.5 0.9442805411825995 0.01067581763923696 71267
383 0.9455131558728317 0.01089507458666413 71355
383.5 0.9467604220816127 0.01097493909011762 71446
384 0.9480064841435363 0.01091493977520258 71535
384.5 0.9492355628111461 0.01071637517548503 71618
385 0.9504321544324256 0.01038229049013774 71718
385.5 0.9515812258769044 0.009917432351106557 71808
386 0.9526684027627642 0.00932818225611882 71907
386.5 0.9536801486313479 0.008622469590945576 72008
387 0.9546039328388755 0.007809665418748083 72099
387.5 0.9554283850862235 0.006900458452935449 72186
388 0.9561434346844132 0.005906714849794475 72283
388.5 0.956740432853596 0.004841323655521852 72370
389 0.9572122565742894 0.003718029916754947 72463
389.5 0.9575533927485051 0.002551257612130105 72555
390 0.9577600016821883 0.001355924682988289 72640
390.5 0.9578299591657486 0.0001472525326495914 72725
391 0.9577628767030139 -0.001059427575378281 72813
391.5 0.9575600997171806 -0.002248868759984602 72912
392 0.9572246838416704 -0.003406100946955563 73003
392.5 0.9567613496806965 -0.004516619049076323 73092
393 0.9561764166952651 -0.005566564538711952 73185
393.5 0.9554777171318543 -0.006542898142627451 73272
394 0.9546744911598579 -0.007433561510071973 73364
394.5 0.9537772646169309 -0.008227625853128738 73463
395 0.9527977109757558 -0.008915425731022684 73553
395.5 0.9517484993388308 -0.009488676345176915 73649
396 0.9506431304373064 -0.009940572926745455 73743
396.5 0.9494957627536738 -0.01026587103031425 73830
397 0.9483210310044715 -0.01046094679344677 73925
397.5 0.9471338593068663 -0.01052383647859076 74019
397.9999999999999 0.9459492714109486 -0.01045425487827304 74107
398.5000000000001 0.9447822004072826 -0.01025359243313141 74203
399 0.9436473003164683 -0.009924891181775176 74299
399.5 0.9425587619343483 -0.009472799928343285 74383
400 0.9415301352435748 -0.00890350927461013 74474
400.5 0.9405741606104346 -0.008224667415322 74568
400.9999999999999 0.9397026108663894 -0.007445277835008959 74659
401.5000000000001 0.938926146228253 -0.006575580268837469 74747
402 0.9382541838412993 -0.005626916496368612 74847
402.5 0.9376947835379775 -0.004611582722817675 74937
403 0.9372545511939069 -0.003542670465277034 75042
403.5 0.936938560835065 -0.002433897999373545 75148
403.9999999999999 0.9367502964086079 -0.001299434533308934 75247
404.5000000000001 0.9366916138776491 -0.0001537193598569075 75347
405 0.9367627240408067 0.0009887217082913883 75438
405.5 0.9369621962138022 0.00211346028900627 75537
406 0.9372869826461305 0.003206347440336192 75627
406.5 0.9377324632842403 0.004253691436109391 75741
406.9999999999999 0.9382925102370088 0.00524242907674178 75840
407.5000000000001 0.9389595710527862 0.006160288394776487 75933
408.0000000000001 0.9397247696829754 0.006995940731663057 76022
408.5 0.9405780237879169 0.007739140304369551 76116
409 0.9415081768394362 0.008380849545727168 76203
409.5 0.9425031432933104 0.008913348688768238 76302
409.9999999999999 0.9435500649462748 0.009330328270315965 76393
410.4999999999999 0.9446354764579828 0.009626963450064039 76485
411.0000000000001 0.9457454779101687 0.009799969275501001 76582
411.5 0.9468659121944009 0.009847636267279841 76677
412 0.9479825449672095 0.009769845950876908 76764
412.5 0.949081244887568 0.009568066215414962 76863
413 0.9501481618569414 0.009245326636091932 76953
413.4999999999999 0.951169901016147 0.008806174149514694 77047
414.0000000000001 0.9521336903156256 0.008256609718187539 77140
414.5 0.9530275395654434 0.007604006858337981 77231
415 0.9538403889872072 0.006857013131201879 77314
415.5 0.9545622454304939 0.00602543590902107 77411
416 0.9551843045795088 0.005120113920721044 77503
416.4999999999999 0.9556990576592992 0.004152776256157687 77596
417.0000000000001 0.9561003813526054 0.003135890659832899 77683
417.5 0.9563836098556651 0.002082503073252207 77773
418 0.9565455882312218 0.001006070488107597 77861
418.5 0.9565847064566537 -7.971075098246879e-05 77972
419 0.9565009138114859 -0.001161079006219499 78069
419.4999999999999 0.9562957134984363 -0.002224381559517384 78170
420.0000000000001 0.9559721376423846 -0.003256246775820956 78273
420.5 0.9555347030591359 -0.004243752048566012 78370
421 0.9549893484273682 -0.005174585420703709 78467
421.5 0.9543433537297831 -0.006037198862808738 78569
422 0.9536052430502087 -0.006820951303056007 78670
422.4999999999999 0.9527846720195619 -0.007516239640754042 78768
423.0000000000001 0.951892301392585 -0.008114616133836638 78863
423.5 0.9509396584068092 -0.008608890729143486 78955
424 0.9499389877232157 -0.008993217100129614 79043
424.5 0.9489030938727744 -0.009263161367292638 79143
425 0.94784517723297 -0.009415752699376929 79232
425.4999999999999 0.9467786656324116 -0.009449515225451659 79325
426.0000000000001 0.945717043728833 -0.009364480926306446 79419
426.5 0.9446736823257429 -0.009162183415238386 79507
427 0.9436616697855045 -0.008845632760163742 79593
427.5 0.9426936476619416 -0.008419271738028337 79697
428 0.9417816526141691 -0.007888914145708661 79796
428.4999999999999 0.9409369665761221 -0.007261666016067274 79887
429.0000000000001 0.9401699770444115 -0.006545830800745499 79975
429.5 0.9394900492121181 -0.005750799779989673 80065
430 0.9389054115197788 -0.004886929141846322 80155
430.5 0.9384230560191467 -0.003965405336180236 80249
431 0.938048654752643 -0.002998100451162323 80346
431.4999999999999 0.9377864931442041 -0.001997419479414714 80449
432.0000000000001 0.9376394211782277 -0.0009761414364475622 80568
432.5 0.9376088229152686 5.274363574848719e-05 80719
433 0.9376946046590342 0.00107619970288324 81037
433.5 0.9378952018520182 0.002081309715532165 81649
434 0.9382076045398717 0.003055438443393042 81826
434.4999999999999 0.9386274010103278 0.003986391116033212 81953
435.0000000000001 0.9391488389841579 0.004862565880651743 82067
435.5 0.939764903516126 0.005673098173447813 82188
436 0.940467410555954 0.006407995210981652 82309
436.5 0.9412471149255184 0.007058258939933123 82420
437 0.9420938312912195 0.007615995936123445 82517
437.4999999999999 0.9429965665518758 0.008074512914548703 82608
438.0000000000001 0.9439436619244931 0.00842839669924136 82703
438.5 0.9449229428944661 0.008673577702608992 82800
439 0.9459218751045865 0.008807376175921653 82890
439.5 0.9469277241896573 0.008828530713129024 82985
440 0.9479277175213829 0.008737208716388648 83069
440.4999999999999 0.9489092058118718 0.00853499876071584 83175
441.0000000000001 0.9498598225337753 0.008224885024130371 83267
441.5 0.9507676391504821 0.007811204175688576 83375
442 0.9516213142104468 0.007299585334003057 83468
442.5 0.9524102344447531 0.006696873920496031 83553
443 0.9531246461152557 0.006011040432056349 83638
443.4999999999999 0.9537557749906376 0.005251075344466651 83721
444.0000000000001 0.9542959334777483 0.004426871528623959 83807
444.5 0.9547386136036622 0.003549095714089585 83906
445 0.9550785647277971 0.002629050667014552 83993
445.5 0.9553118550608 0.001678529860399692 84080
446 0.9554359162751567 0.0007096665026539315 84167
446.4999999999999 0.9554495707089494 -0.0002652211455080141 84253
447.0000000000001 0.9553530408861168 -0.001233786196344248 84335
447.5 0.9551479413011202 -0.002183809318649556 84418
448 0.95483725264027 -0.003103352706423009 84511
448.5 0.954425278833266 -0.003980909895054763 84599
449 0.9539175875439873 -0.004805549547386282 84688
449.4999999999999 0.9533209349165306 -0.005567051415430744 84775
450.0000000000001 0.9526431755883576 -0.00625603278932648 84863
450.5 0.9518931591647352 -0.006864063871813185 84947
451 0.95108061451519 -0.007383770662492354 85044
451.5 0.9502160234014209 -0.007808924099439981 85132
452 0.9493104850751547 -0.008134514384256488 85222
452.4999999999999 0.9483755735923202 -0.00835680960805101 85313
453.0000000000001 0.9474231896752685 -0.008473397997699063 85401
453.5 0.9464654090166831 -0.008483213311392884 85484
454 0.945514328956521 -0.008386543127342569 85586
454.5 0.9445819154764868 -0.008185019986744535 85675
455 0.9436798524450437 -0.007881595569053969 85765
455.4999999999999 0.9428193950100692 -0.007480498291435461 85851
456.0000000000001 0.9420112289765193 -0.006987174932324053 85938
456.5 0.9412653379237023 -0.006408217078696938 86025
457 0.940590879712138 -0.005751273385440551 86118
457.5 0.9399960739049015 -0.005024948810750194 86213
458 0.9394881014844553 -0.004238692151653013 86302
458.4999999999999 0.9390730180851991 -0.003402673346533003 86391
459.0000000000001 0.9387556817863739 -0.002527652135222467 86480
459.5000000000001 0.9385396963218485 -0.001624839770316827 86565
460 0.9384273703651054 -0.0007057555546490139 86658
460.5 0.9384196933419945 0.0002179199616185145 86754
461 0.9385163280131498 0.001134493255708697 86843
461.4999999999999 0.9387156198550564 0.002032405698814572 86931
461.9999999999999 0.9390146230563259 0.002900379147058837 87020
462.5000000000001 0.9394091427364434 0.003727557425325001 87106
463 0.9398937927907415 0.004503641931450832 87200
463.5 0.9404620685701753 0.005219019669432811 87292
464 0.9411064334200416 0.005864882122502031 87382
464.5 0.9418184179304006 0.006433333498823075 87474
464.9999999999999 0.9425887305947294 0.006917487022524701 87561
465.5000000000001 0.9434073784341731 0.007311548098956749 87645
466 0.9442637960243592 0.00761088335344755 87730
466.5 0.9451469812615336 0.007812074725203831 87823
467 0.9460456361259978 0.00791295799000399 87910
467.5 0.9469483106442999 0.007912645284523288 87997
467.9999999999999 0.9478435482180846 0.00781153140896027 88088
468.5000000000001 0.9487200304772042 0.007611283890518477 88179
469 0.9495667198277044 0.00731481699563546 88270
469.5 0.9503729979013781 0.006926250081056391 88362
470 0.9511287981722146 0.006450850870381851 88464
470.5 0.9518247310853856 0.005894964431115578 88557
470.9999999999999 0.9524522001454048 0.005265928805140974 88648
471.5000000000001 0.9530035075303536 0.004571978410744869 88733
472 0.9534719479370346 0.003822136484726161 88833
472.5 0.9538518895157774 0.00302609796691476 88931
473 0.9541388409213443 0.002194104344936585 89020
473.5 0.9543295036858137 0.001336812072891769 89112
473.9999999999999 0.9544218093080878 0.0004651562526229082 89201
474.5000000000001 0.9544149406503626 -0.0004097886804294012 89299
475 0.9543093374319838 -0.001276949493738538 89390
475.5 0.9541066858130371 -0.002125394135042604 89480
476 0.9538098922612085 -0.00294446938309005 89571
476.5 0.9534230420933784 -0.003723934440706707 89660
476.9999999999999 0.9529513432755751 -0.004454088797203315 89750
477.5000000000001 0.9524010562489382 -0.005125892766131498 89840
478 0.9517794107229351 -0.005731079203192842 89942
478.5 0.9510945105380916 -0.006262255026389918 90041
479 0.9503552278469793 -0.006712991294728856 90125
479.5 0.9495710879923438 -0.007077900751187628 90219
479.9999999999999 0.9487521465734881 -0.007352701898315259 90309
480.5000000000001 0.9479088602849843 -0.007534268848623292 90406
481 0.9470519531843938 -0.00762066637463908 90498
481.5 0.9461922800970461 -0.007611169772768268 90586
482 0.9453406888955347 -0.007506269348544782 90677
482.5 0.9445078833991117 -0.007307659525969295 90779
482.9999999999999 0.943704288623601 -0.007018212777978408 90879
483.5000000000001 0.942939920076061 -0.006641938766193025 90971
484 0.9422242587307784 -0.006183929263561872 91064
484.5 0.9415661332450345 -0.00565028961102192 91159
485 0.940973610875564 -0.00504805762662465 91251
485.5 0.9404538984409847 -0.004385111040649567 91343
485.9999999999999 0.9400132545432887 -0.003670064671124581 91432
486.5000000000001 0.9396569141144586 -0.002912158679168568 91520
487 0.9393890261943444 -0.002121139351144269 91613
487.5 0.9392126056751623 -0.001307133943466576 91704
488 0.9391294995686033 -0.0004805211950031109 91799
488.5 0.9391403681658098 0.0003482008394590977 91888
488.9999999999999 0.9392446812708239 0.001168547953758121 91975
489.5000000000001 0.9394407294969062 0.001970182265884347 92073
490 0.9397256504247973 0.002743042332695032 92165
490.5 0.9400954692349563 0.003477469268309938 92257
491 0.9405451532443799 0.00416432728749155 92353
491.5 0.9410686796050758 0.004795117171845432 92441
491.9999999999999 0.9416591152577816 0.005362081251891288 92536
492.5000000000001 0.9423087080830992 0.005858298610685269 92628
493 0.9430089880547573 0.006277769343229778 92722
493.5 0.9437508770778542 0.006615486848711175 92811
494 0.9445248060902056 0.006867497287799581 92901
494.5 0.9453208379185614 0.007030945502822632 92999
494.9999999999999 0.946128794314479 0.007104106872453061 93093
495.5000000000001 0.9469383855478641 0.007086404752398478 93186
496 0.9477393409100729 0.006978413337150352 93280
496.5 0.9485215384733326 0.006781845962800191 93370
497 0.9492751324689875 0.006499529054917082 93461
497.5 0.9499906766835114 0.006135362106177758 93563
497.9999999999999 0.9506592423277388 0.005694264243572583 93653
498.5000000000001 0.9512725289106079 0.005182108112388346 93748
499 0.9518229667428117 0.004605641961701464 93838
499.5 0.9523038098068777 0.003972400961853689 93934
500 0.952709217856869 0.003290608916527954 94031
500.5 0.9530343267514398 0.002569071648977187 94119
500.9999999999999 0.9532753061765903 0.001817063442264556 94209
501.5000000000001 0.9534294040771287 0.001044207995844403 94299
502 0.9534949772865158 0.0002603554244736928 94394
502.5 0.9534715080212016 -0.0005245431304355426 94492
503 0.9533596060855424 -0.001300561682815729 94594
503.5 0.9531609968145996 -0.002057924779238806 94687
503.9999999999999 0.9528784949622814 -0.002787130489814791 94778
504.5000000000001 0.9525159649191252 -0.003479069467290938 94875
505 0.9520782678152794 -0.004125138584620406 94973
505.5 0.9515711962278575 -0.004717347735541592 95070
506 0.9510013973656821 -0.005248418474567464 95160
506.5 0.9503762857467011 -0.005711873281000352 95251
506.9999999999999 0.9497039465122251 -0.006102114354731391 95341
507.5000000000001 0.9489930306360937 -0.006414490988049712 95439
508 0.9482526433844868 -0.00664535470570419 95529
508.5 0.947492227462261 -0.006792101523127528 95624
509 0.9467214423433786 -0.006853200838026525 95711
509.5 0.9459500413255689 -0.00682821064135649 95816
509.9999999999999 0.9451877478722804 -0.006717778907854279 95908
510.5000000000001 0.9444441328080635 -0.006523631201592149 96005
511.0000000000001 0.943728493916773 -0.006248544706208043 96114
511.5 0.9430497394556767 -0.0058963090603619 96204
512 0.9424162770432393 -0.005471674544402141 96311
512.5 0.9418359093047762 -0.00498028832211912 96422
513 0.9413157375693595 -0.004428619589836215 96530
513.5 0.9408620748045253 -0.003823874622093862 96622
514 0.9404803688538861 -0.003173902827128342 96717
514.5 0.9401751369083169 -0.002487095034714259 96826
515 0.9399499119957112 -0.00177227533240655 96920
515.5 0.9398072021192524 -0.00103858784266579 97003
516 0.9397484625117917 -0.0002953798918855325 97098
516.5 0.9397740813062428 0.0004479169377042065 97198
517 0.9398833787511551 0.001181906361335541 97290
517.5 0.9400746199288758 0.001897346036528387 97378
518 0.940345040763204 0.002585263803152712 97475
518.5 0.9406908869362981 0.003237070058661275 97564
519 0.9411074651728965 0.00384466486295586 97660
519.5 0.9415892061957351 0.004400538439421747 97765
520 0.9421297385112112 0.004897863827299662 97864
520.5 0.9427219720507447 0.00533058054457737 97957
521 0.9433581905724787 0.005693468238605297 98047
521.5 0.9440301516214772 0.005982209432128698 98140
522 0.9447291927556631 0.006193440613692629 98238
522.5 0.9454463426705297 0.006324791071592859 98331
523 0.9461724357989796 0.006374909027786418 98433
523.5 0.9468982289242047 0.006343474790428946 98523
524 0.9476145183236895 0.006231200808900314 98617
524.5 0.9483122559614275 0.00603981868121537 98708
525 0.948982663263182 0.005772053328484862 98806
525.5 0.949617341045868 0.005431584712510144 98896
526 0.9502083742262691 0.005022997628630428 98996
526.5 0.9507484300056535 0.00455172025463516 99096
527 0.9512308483143916 0.004023952276054061 99191
527.5 0.9516497234032482 0.003446583536712833 99281
528 0.9519999755842551 0.002827104279514952 99382
528.5 0.9522774122524597 0.002173508144563004 99476
529 0.9524787774586901 0.001494189178737461 99580
529.5 0.9526017894509918 0.0007978341816702915 99674
530 0.9526451657567138 9.331176685836918e-05 99779
530.5 0.9526086355363129 -0.0006104404471528876 99872
531 0.9524929391018578 -0.001304529082412655 99975
531.5 0.9522998146558281 -0.001980217250931032 100067
532 0.9520319724671191 -0.002629034392771208 100174
532.5 0.9516930568591009 -0.00324288232378772 100276
533 0.9512875965372005 -0.003814136167140469 100366
533.5 0.9508209439288313 -0.004335738912479613 100461
534 0.950299204344794 -0.004801288432074677 100553
534.5 0.9497291558968332 -0.00520511588301112 100658
535 0.9491181612192823 -0.005542354537585326 100748
535.5 0.9484740721423053 -0.005808998208711009 100851
536 0.9478051285489282 -0.006001948571888413 100946
536.5 0.947119852716834 -0.006119050828336783 101043
537 0.9464269404979685 -0.006159117303413845 101142
537.5 0.9457351507237647 -0.006121938728524818 101246
538 0.9450531942408861 -0.0060082831113954 101341
538.5 0.9443896239816496 -0.005819882256855959 101446
539 0.9437527274547863 -0.005559406156168296 101541
539.5 0.9431504230062751 -0.005230425615454814 101639
540 0.9425901611470948 -0.004837363641045794 101742
540.5 0.9420788321756968 -0.004385436239701546 101836
541 0.941622681238641 -0.003880583422943954 101936
541.5 0.9412272318744151 -0.003329391325519 102030
542 0.9408972189741355 -0.002739006456820274 102127
542.5 0.9406365319701746 -0.002117043199601456 102217
543 0.9404481689313299 -0.0014714857513399 102311
543.5 0.9403342021026475 -0.0008105857692170717 102415
544 0.9402957552812847 -0.0001427570290903761 102518
544.5 0.9403329932686822 0.000523531558512309 102633
545 0.9404451234857861 0.00117986321677921 102746
545.5 0.9406304096840016 0.001817979498441982 102859
546 0.9408861975319848 0.002429884070886116 102971
546.5 0.9412089517091384 0.003007942787995977 103085
547 0.9415943039926884 0.003544978798107044 103197
547.5 0.942037111688238 0.004034361504957661 103310
548 0.9425315256254604 0.00447008828074299 103430
548.5 0.9430710668226564 0.004846857926186718 103552
549 0.9436487108177494 0.005160134980701401 103674
549.5 0.9442569785701873 0.005406204104798129 103804
550 0.9448880327593452 0.005582213885383731 103970
550.5 0.9455337782412618 0.005686209550790809 104561
551 0.9461859653777076 0.005717154224570077 105154
551.5 0.9468362949201785 0.005674938493415197 105273
552 0.9474765231167885 0.005560378213217675 105391
552.5 0.9480985657123431 0.00537520062627542 105510
553 0.948694599530947 0.005122019010211957 105610
553.5 0.9492571603661564 0.004804296223342095 105703
554 0.949779235955261 0.004426297650230856 105791
554.5 0.9502543528811905 0.003993034183291205 105877
555 0.950676656326808 0.003510195999808394 105956
555.5 0.951040981700892 0.002984078007229858 106055
556 0.9513429172617146 0.002421497931523504 106142
556.5 0.9515788569813423 0.001829708112638011 106230
557 0.9517460430201208 0.001216302146519133 106318
557.5 0.9518425973146188 0.0005891175738492802 106407
558 0.9518675419218539 -4.38641390224149e-05 106490
558.5 0.951820807906148 -0.0006746190521123026 106595
559 0.951703232700599 -0.001295182348792803 106685
559.5 0.9515165460210964 -0.001897748792904264 106776
560 0.9512633445551854 -0.002474770780532451 106868
560.5 0.9509470557890994 -0.003019052756286753 106956
561 0.9505718914721657 -0.003523840814608013 107044
561.5 0.9501427913468442 -0.003982906372035522 107137
562 0.9496653578932966 -0.00439062287559448 107226
562.5 0.9491457829480887 -0.004742034604477439 107318
563 0.9485907671560501 -0.005032916725778332 107411
563.5 0.9480074333012377 -0.005259825878843135 107500
564 0.9474032346362979 -0.005420140685348709 107589
564.5 0.9467858593884398 -0.005512091711923841 107680
565 0.9461631326640154 -0.005534780547314184 107775
565.5 0.9455429170018517 -0.005488187795028393 107869
566 0.9449330128377249 -0.005373169923314193 107954
566.5 0.9443410601385704 -0.005191445055406484 108046
567 0.943774442445367 -0.004945567922480494 108131
567.5 0.9432401945283593 -0.004638894337874238 108219
568 0.9427449148079473 -0.004275535682209424 108310
568.5 0.9422946836298602 -0.003860304013402726 108409
569 0.9418949884050068 -0.003398648531677009 108505
569.5 0.941550656533708 -0.002896584236119343 108593
570 0.9412657969320694 -0.002360613704784815 108686
570.5 0.9410437508663523 -0.001797643013647686 108774
571 0.9408870526808299 -0.001214892879851643 108866
571.5 0.940797400877305 -0.0006198061708715721 108963
572 0.9407756398718584 -1.995296271682893e-05 109052
572.5 0.9408217526181925 0.0005770656432883094 109144
573 0.94093486414886 0.001163713724591086 109242
573.5 0.9411132559474813 0.00173261554625453 109347
574 0.9413543909284949 0.002276648178245266 109435
574.5 0.9416549486677818 0.002789030559686972 109522
575 0.9420108703993044 0.003263407897979631 109612
575.5 0.9424174131713461 0.003693930353927021 109704
576 0.9428692124424696 0.004075325040270135 109803
576.5 0.9433603522934194 0.00440296044928103 109898
577 0.9438844423380659 0.004672902524171027 109995
577.5 0.9444347003353414 0.004881961697717509 110082
578 0.945004039435871 0.00502773033830548 110179
578.5 0.9455851589425158 0.005108610167006817 110269
579 0.9461706374239323 0.005123829337794083 110360
579.5 0.9467530269949803 0.00507344900486108 110456
580 0.9473249475676471 0.004958359334615875 110542
580.5 0.9478791798811367 0.004780265053523424 110639
581 0.9484087561398461 0.004541660754913782 110732
581.5 0.948907047122703 0.004245796316472429 110847
582 0.9493678446763764 0.003896632903778915 110965
582.5 0.9497854385674226 0.003498790152414795 111082
583 0.9501546867437231 0.003057485230367231 111187
583.5 0.9504710781425405 0.002578464582362321 111280
584 0.9507307872800791 0.002067929247150314 111394
584.5 0.950930719964255 0.001532454716544461 111510
585 0.9510685495871222 0.000978906370252302 111622
585.5 0.9511427435745486 0.0004143515724593774 111709
586 0.9511525796967668 -0.0001540304458741528 111819
586.5 0.9510981520726859 -0.000719039771387507 111918
587 0.9509803668317707 -0.001273546902680332 112013
587.5 0.9508009275281183 -0.001810582603557029 112105
588 0.950562310530536 -0.002323425384153015 112207
588.5 0.9502677307382545 -0.002805685513256107 112305
589 0.9499210980928461 -0.003251384513178278 112421
589.5 0.9495269654714634 -0.00365502914964435 112513
590 0.9490904686532161 -0.004011679002524827 112606
590.5 0.9486172591480682 -0.004317006787879451 112697
591 0.9481134307648642 -0.004567350696584659 112793
591.5 0.9475854408708861 -0.004759758118559784 112889
592 0.9470400273588369 -0.00489202023293779 112981
592.5 0.9464841223875248 -0.004962697062012503 113077
593 0.9459247639992449 -0.004971132708925532 113164
593.5 0.9453690067394575 -0.004917460624267895 113258
594 0.9448238324126513 -0.004802598873463846 113351
594.5 0.9442960621021803 -0.004628235503364407 113444
595 0.9437922705615105 -0.004396804231300853 113537
595.5 0.9433187040500299 -0.004111450801355326 113624
596 0.9428812026388588 -0.003775990469272692 113722
596.5 0.9424851279515827 -0.003394857187805734 113817
597 0.9421352972323839 -0.002973045166986525 113907
597.5 0.9418359245505722 -0.002516043577585638 114002
598 0.9415905698571834 -0.002029765249710043 114089
598.5 0.9414020965072771 -0.001520470291088311 114178
599 0.9412726377521898 -0.0009946856102248994 114266
599.5 0.9412035725906732 -0.0004591213775577884 114360
600 0.9411955112480469 7.941450753097185e-05 114457
600.5 0.9412482904297681 0.0006141028549131454 114549
601 0.9413609783716886 0.001138199430934204 114641
601.5 0.9415318895853563 0.001645119925103243 114734
602 0.94175860907454 0.00212852256708341 114830
602.5 0.9420380256802882 0.002582387358635049 114931
603 0.9423663740977398 0.003001090931947875 115021
603.5 0.9427392850000437 0.003379476104903594 115118
604 0.9431518426044062 0.003712915274443216 115212
604.5 0.9435986489237839 0.003997366870434247 115300
605 0.9440738938661215 0.004229424183174285 115395
605.5 0.9445714302723537 0.004406355976743697 115497
606 0.9450848529254647 0.004526138406544546 115590
606.5 0.9456075805164482 0.00458747787116567 115679
607 0.9461329395195472 0.004589824544759664 115766
607.5 0.9466542489090919 0.004533376454919959 115870
608 0.9471649046437394 0.004419074091094347 115965
608.5 0.9476584628510459 0.004248585648338967 116059
609 0.9481287206658583 0.004024283129192481 116149
609.5 0.9485697937097488 0.003749209641146286 116246
610 0.9489761892451004 0.003427038337167195 116341
610.5 0.9493428740958842 0.003062023550621639 116440
611 0.9496653364968332 0.002658944772466501 116535
611.5 0.9499396411127163 0.002223044206523894 116625
612 0.9501624765586667 0.001759958716966958 116721
612.5 0.9503311948498894 0.001275647049864952 116806
613 0.9504438423132698 0.0007763132669541167 116906
613.5 0.9504991816031213 0.0002683273740505261 117003
614 0.9504967045771147 -0.0002418558418092176 117092
614.5 0.9504366359048875 -0.0007477787336767802 117181
615 0.9503199273994498 -0.001243062436013001 117271
615.5 0.950148243178813 -0.001721487195112016 117369
616 0.9499239358807463 -0.002177070378251122 117460
616.5 0.9496500142658293 -0.002604141184413051 117552
617 0.9493301026515226 -0.002997411124880557 117645
617.5 0.9489683927215613 -0.003352039399063006 117737
618 0.9485695883492654 -0.003663692358816585 117833
618.5 0.9481388441592218 -0.003928596332363234 117928
619 0.9476816986281602 -0.004143583165675171 118020
619.5 0.9472040025917913 -0.00430612793373836 118118
620 0.946711844079103 -0.004414378375214218 118208
620.5 0.9462114704384762 -0.004467175710376916 118302
621 0.9457092087504844 -0.004464066612449624 118392
621.5 0.945211385540056 -0.004405306215185524 118483
622 0.9447242468056051 -0.004291852153304716 118573
622.5 0.944253879374796 -0.00412534974576271 118666
623 0.9438061345759328 -0.003908108543360038 118753
623.5 0.9433865551808472 -0.003643070570501363 118856
624 0.9430003065301367 -0.003333770694621533 118948
624.5 0.9426521126951771 -0.002984289654621565 119050
625 0.9423461984644028 -0.002599200370385861 119142
625.5 0.9420862378646598 -0.002183508237965656 119231
626 0.9418753098431072 -0.001742586188301124 119325
626.5 0.9417158616422336 -0.001282105350530552 119420
627 0.9416096803012642 -0.0008079622132377395 119516
627.5 0.9415578726128752 -0.0003262032178072871 119603
628 0.9415608537560068 0.0001570522530822951 119691
628.5 0.9416183447150698 0.0006356895122107948 119784
629 0.9417293784843749 0.001103675846046987 119881
629.5 0.9418923149455706 0.001555136458986389 119978
630 0.9421048641966864 0.001984428128713078 120074
630.5 0.942364118005379 0.002386209650383995 120166
631 0.9426665889575278 0.002755508191453291 120259
631.5 0.9430082567766727 0.003087780734012408 120344
632 0.9433846212011238 0.003378969846784724 120434
632.5 0.9437907607250189 0.003625553103516088 120527
633 0.9442213964381047 0.003824585547466128 120623
633.5 0.9446709601375072 0.003973734691945644 120715
634 0.9451336658339167 0.00407130764319139 120804
634.5 0.945603583735081 0.004116270033075459 120897
635 0.9460747157617323 0.004108256553910744 120991
635.5 0.9465410716353478 0.004047572994596921 121083
636 0.9469967445736391 0.003935189785188289 121180
636.5 0.9474359856383551 0.003772727164290857 121269
637 0.9478532758007313 0.00356243218915507 121358
637.5 0.948243394822373 0.003307147910599027 121446
638 0.9486014860931231 0.003010275132695662 121540
638.5 0.9489231166218841 0.002675727269269115 121637
639 0.9492043314407392 0.002307878894528467 121725
639.5 0.9494417017562068 0.001911508662571046 121812
640 0.9496323662630607 0.0014917373390651 121904
640.5 0.9497740651248471 0.001053961747338945 121998
641 0.9498651662198389 0.0006037854796544383 122094
641.5 0.9499046833504848 0.0001469472620530354 122186
642 0.9498922862171689 -0.0003107521126008063 122283
642.5 0.9498283020619692 -0.000763523354178627 122375
643 0.9497137089937733 -0.001205661815474155 122466
643.5 0.9495501211112246 -0.00163161928005787 122565
644 0.9493397656432168 -0.002036073495490187 122657
644.5 0.9490854524267309 -0.00241399458156156 122754
645 0.9487905361374457 -0.002760707486089418 122842
645.5 0.948458871778594 -0.003071949713962379 122929
646 0.9480947640168127 -0.003343923617874274 123031
646.5 0.9477029110292677 -0.003573342610699685 123129
647 0.9472883435931531 -0.003757470738792698 123225
647.5 0.9468563602059937 -0.003894155141604238 123317
648 0.9464124590722929 -0.003981851014793695 123411
648.5 0.9459622678284531 -0.004019638790273257 123508
649 0.94551147190309 -0.004007233346130261 123601
649.5 0.9450657424236303 -0.003944985160853604 123693
650 0.9446306645822753 -0.003833873428453107 123785
650.5 0.9442116673650621 -0.003675491252611082 123876
651 0.9438139555270088 -0.003472023137664996 123971
651.5 0.9434424446645233 -0.003226215090736948 124069
652 0.9431017001938086 -0.00294133774149507 124168
652.5 0.9427958809914999 -0.00262114297270766 124258
653 0.9425286883919234 -0.002269814634860232 124351
653.5 0.9423033211649785 -0.001891913990663589 124437
654 0.9421224370206553 -0.001492320599399779 124534
654.5 0.9419881211015956 -0.001076169405953897 124627
655 0.9419018618350025 -0.0006487848444052715 124719
655.5 0.9418645344207526 -0.0002156128006683619 124806
656 0.9418763921349687 0.0002178486975166132 124897
656.5 0.9419370655288326 0.0006461191822002347 124986
657 0.9420455695023088 0.001063804955848467 125077
657.5 0.9422003181329759 0.001465666937982805 125170
658 0.9423991470425934 0.001846686295449483 125274
658.5 0.9426393429895883 0.002202127035234033 125368
659 0.9429176802854896 0.002527594780299227 125459
659.5 0.9432304635486326 0.002819091000183317 125550
660 0.9435735762302122 0.003073062028363507 125646
660.5 0.9439425342769711 0.003286442266873897 125743
661 0.9443325442323245 0.003456691054467555 125839
661.5 0.944738565024314 0.003581822756743059 125931
662 0.9451553726450733 0.003660429724053283 126026
662.5 0.9455776268930289 0.003691697854550007 126121
663 0.9459999393261792 0.00367541459421836 126232
663.5 0.9464169415628023 0.003611969302010552 126342
664 0.9468233530648972 0.003502346004975927 126449
664.5 0.9472140475495552 0.00334810866437573 126567
665 0.9475841171941191 0.00315137916795624 126680
665.5 0.9479289338321021 0.002914808354650172 126799
666 0.9482442063779751 0.002641540464847267 126935
666.5 0.9485260337695381 0.002335171490941114 127118
667 0.9487709527759803 0.001999701978112583 128062
667.5 0.9489759800871287 0.001639484893328307 128388
668 0.9491386481739083 0.001259169240483393 128508
668.5 0.9492570344907107 0.0008636401507767103 128633
669 0.9493297836761706 0.0004579562191612987 128734
669.5 0.9493561224986554 4.728488956881739e-05 128831
670 0.9493358673854584 -0.0003631632868027219 128928
670.5 0.9492694244690484 -0.0007682006847571286 129020
671 0.9491577821785833 -0.001162728094057816 129105
671.5 0.9490024964990288 -0.001541798838293255 129187
672 0.9488056691124575 -0.001900680718356916 129275
672.5 0.9485699187252655 -0.00223491500584496 129367
673 0.9482983459700345 -0.002540371751949808 129463
673.5 0.9479944923504977 -0.002813300726837963 129552
674 0.9476622937715863 -0.003050377362381937 129640
674.5 0.9473060292629029 -0.003248743136706253 129727
675 0.9469302655623917 -0.003406039911445106 129814
675.5 0.9465397982767405 -0.003520437810952245 129907
676 0.9461395903755647 -0.003590656315937543 130004
676.5 0.9457347088072079 -0.003615978331058229 130097
677 0.9453302600446873 -0.003596257075748643 130193
677.5 0.944931325380723 -0.003531915738884804 130274
678 0.9445428967907791 -0.003423939929588109 130360
678.5 0.9441698141727058 -0.003273863047413574 130454
679 0.9438167047510382 -0.003083744784197105 130546
679.5 0.9434879254035943 -0.002856143055834756 130638
680 0.9431875086281578 -0.00259407974416174 130728
680.5 0.9429191128182347 -0.002301000705872424 130823
681 0.9426859774598476 -0.001980730576125135 130920
681.5 0.9424908837967471 -0.001637422958240497 131014
682 0.9423361214402123 -0.001275506646947425 131109
682.5 0.9422234613226277 -0.0008996285802830836 131198
683 0.9421541353122893 -0.0005145942539360611 131296
683.5 0.942128822721479 -0.0001253063610843237 131390
684 0.9421476438517912 0.0002632975597180221 131484
684.5 0.9422101606311758 0.0006463076765172106 131574
685 0.9423153843072845 0.00101890382423312 131662
685.5 0.9424617900726296 0.001376416092193038 131759
686 0.9426473384098878 0.00171438327826115 131852
686.5 0.9428695028615424 0.002028608478812604 131946
687 0.9431253038479583 0.002315211122844069 132037
687.5 0.9434113480829842 0.002570674806150907 132126
688 0.9437238730671365 0.002791890337100249 132215
688.5 0.9440587960762595 0.002976193468350626 132311
689 0.9444117670089773 0.003121396858090128 132408
689.5 0.9447782244099407 0.003225815879084448 132492
690 0.9451534539483849 0.003288287973078393 132583
690.5 0.9455326486032672 0.003308185330859196 132674
691 0.9459109697875855 0.003285420763508374 132764
691.5 0.9462836086355798 0.003220446716955574 132861
692 0.946645846677477 0.003114247468802602 132954
692.5 0.9469931151371597 0.00296832463241103 133051
693 0.947321052108539 0.002784676177358444 133144
693.5 0.9476255568960665 0.00256576925651116 133228
694 0.9479028408434582 0.002314507207121222 133319
694.5 0.9481494740216818 0.002034191165574087 133417
695 0.9483624272020393 0.001728476801797051 133511
695.5 0.9485391086019732 0.001401326739071614 133596
696 0.9486773949592894 0.001056959277346983 133697
696.5 0.9487756565638686 0.0006997940824944339 133785
697 0.9488327759537734 0.000334395539741762 133881
697.5 0.9488481600638404 -3.458550363388078e-05 133974
698 0.9488217456984622 -0.0004024708637064919 134071
698.5 0.9487539982851233 -0.0007646142626313841 134162
699 0.9486459039503843 -0.001116459939349318 134256
699.5 0.9484989550442556 -0.001453599889786917 134340
700 0.9483151293212458 -0.001771829018250426 134433
700.5 0.9480968630657712 -0.002067197510891911 134526
701 0.9478470185250457 -0.002336059779910405 134615
701.5 0.9475688460831414 -0.00257511937302659 134710
702 0.9472659416747092 -0.002781469296122406 134801
702.5 0.946942199995097 -0.002952627257064056 134893
703 0.9466017641145742 -0.003086565404837127 134983
703.5 0.9462489721474757 -0.003181734209357997 135081
704 0.9458883016617678 -0.003237080202762604 135175
704.5 0.9455243125404537 -0.003252057381643221 135270
705 0.9451615890230282 -0.003226632150599547 135359
705.5 0.9448046816627513 -0.00316128176956127 135449
706 0.9444580499337291 -0.0030569863495866 135541
706.5 0.944126006210726 -0.002915214523204471 135627
707 0.9438126618245234 -0.002737902994825865 135723
707.5 0.9435218758666747 -0.002527430253305145 135810
708 0.9432572073801785 -0.002286584801429264 135905
708.5 0.9430218715273437 -0.002018528325049456 135991
709 0.9428187002735774 -0.001726754286903581 136080
709.5 0.9426501080666806 -0.00141504248614418 136170
710 0.9425180629262446 -0.001087410173501929 136259
710.5 0.9424240632877739 -0.0007480603532867208 136352
711 0.9423691208720887 -0.0004013279365657143 136448
711.5 0.9423537497733613 -5.162443447151779e-05 136543
712 0.9423779618797795 0.0002966181035954142 136634
712.5 0.9424412686603517 0.0006390031952651932 136722
713 0.9425426892707393 0.0009712253645751807 136809
713.5 0.942680764851307 0.00128912421714619 136903
714 0.9428535788127888 0.001588736472812516 136995
714.5 0.9430587828300229 0.001866345305794009 137088
715 0.9432936281931633 0.002118526379044405 137177
715.5 0.9435550020993485 0.002342190003571462 137269
716 0.9438394684069917 0.002534618904714508 137361
716.5 0.9441433123202582 0.002693501134906821 137445
717 0.9444625884236914 0.002816957735590932 137539
717.5 0.9447931714468191 0.002903564818872377 137642
718 0.9451308091064875 0.002952369811314006 137732
718.5 0.9454711763509005 0.002962901677064128 137825
719 0.9458099303142691 0.002935175014322261 137911
719.5 0.9461427652846346 0.002869687996996203 138004
720 0.9464654669899774 0.002767414211308768 138094
720.5 0.9467739655189992 0.002629788514088121 138188
721 0.9470643862128724 0.002458687114553397 138288
721.5 0.947333097892435 0.002256402153649681 138381
722 0.9475767578214473 0.002025611123487711 138472
722.5 0.9477923528500831 0.001769341533356984 138560
723 0.947977236233251 0.001490931287310578 138646
723.5 0.9481291596749737 0.001193985290748715 138743
724 0.9482463002121221 0.0008823288491143811 138832
724.5 0.9483272816175441 0.0005599584602034287 138923
725 0.9483711900731457 0.0002309906322285746 139018
725.5 0.9483775839368994 -0.0001003906176995297 139111
726 0.9483464975030921 -0.0004299869158526516 139198
726.5 0.9482784387314692 -0.0007536386604589 139286
727 0.9481743809972728 -0.001067277455008023 139380
727.5 0.9480357489895667 -0.001366977186111177 139477
728 0.9478643989587272 -0.001649003105428602 139570
728.5 0.947662593584653 -0.00190985830289132 139656
729 0.9474329718041908 -0.002146326993795978 139746
729.5 0.9471785139987066 -0.002355514084869324 139836
730 0.9469025029998174 -0.002534880533513943 139926
730.5 0.9466084814224093 -0.002682274069512209 140023
731 0.9463002058785051 -0.002795954908761575 140116
731.5 0.9459815986628392 -0.002874616153357677 140210
732 0.9456566975306593 -0.002917398640696667 140308
732.5 0.9453296042099857 -0.002923900075354659 140396
733 0.9450044323040687 -0.002894178350412972 140494
733.5 0.9446852552449494 -0.002828749038703229 140583
734 0.9443760549558223 -0.002728577108211597 140674
734.5 0.9440806718684126 -0.002595062988674424 140768
735 0.9438027569219373 -0.002430023187304886 140863
735.5 0.9435457261427707 -0.002235665719722539 140950
736 0.9433127183690019 -0.002014560686667593 141046
736.5 0.9431065566421515 -0.001769606387165886 141138
737 0.9429297137399372 -0.001503991413729757 141236
737.5 0.9427842822698256 -0.001221153224255776 141326
738 0.9426719496838208 -0.0009247337279168429 141420
738.5 0.9425939785113426 -0.000618532458025704 141508
739 0.9425511920399394 -0.0003064579331443284 141599
739.5 0.9425439656038176 7.522171700497318e-06 141703
740 0.9425722235686471 0.0003194314091937416 141796
740.5 0.9426354420287654 0.0006253348602302046 141887
741 0.9427326571605985 0.0009213887151932743 141978
741.5 0.9428624791048519 0.001203888512026171 142063
742 0.9430231111806076 0.001469315426504882 142154
742.5 0.9432123741678363 0.001714380037086556 142245
743 0.9434277353317749 0.001936063020869529 142344
743.5 0.9436663418039507 0.002131652278100132 142432
744 0.9439250578810537 0.002298776029753104 142525
744.5 0.9442005057550363 0.002435431485378794 142618
745 0.9444891091463301 0.002540008735961148 142720
745.5 0.9447871392774303 0.002611309588222027 142816
746 0.9450907625966817 0.002648561121842276 142905
746.5 0.9453960896422713 0.002651423818612933 143001
747 0.9456992244243794 0.002619994181719704 143088
747.5 0.9459963136992865 0.002554801833317901 143186
748 0.9462835955130295 0.002456801148388499 143277
748.5 0.9465574464038211 0.002327357551696404 143372
749 0.9468144266717555 0.002168228671635357 143463
749.5 0.9470513231510304 0.00198154060900157 143559
750 0.9472651889536449 0.001769759639488693 143653
750.5 0.9474533796938611 0.001535659725188609 143752
751 0.9476135857490735 0.001282286261915476 143845
751.5 0.947743860164548 0.001012916535114902 143936
752 0.9478426418660546 0.0007310173969132043 144035
752.5 0.9479087739050311 0.0004402007100248326 144133
753 0.9479415165247683 0.0001441771303724393 144224
753.5 0.947940554902394 -0.0001532911809208504 144318
754 0.9479060014893168 -0.0004484383142446801 144420
754.5 0.9478383929413589 -0.0007375422313916107 144508
755 0.9477386816982697 -0.001016971647161466 144610
755.5 0.9476082223397008 -0.001283231582874639 144702
756 0.9474487529102888 -0.001533007021058792 144798
756.5 0.9472623714693374 -0.001763204116785733 144892
757 0.9470515081799665 -0.001970988454128484 144982
757.5 0.9468188933077764 -0.00215381987553967 145074
758 0.9465675215493341 -0.002309483457097986 145172
758.5 0.9463006131555739 -0.002436116252937016 145274
759 0.946021572353905 -0.002532229487103922 145369
759.5 0.9457339436050369 -0.002596725929881527 145462
760 0.9454413662558219 -0.002628912257490801 145566
760.5 0.9451475281675344 -0.002628506258277255 145661
761 0.944856118909724 -0.002595638814153743 145754
761.5 0.9445707831129971 -0.002530850652391239 145854
762 0.9442950745697941 -0.002435083928973942 145946
762.5 0.9440324116604996 -0.002309668769834337 146045
763 0.9437860346632578 -0.002156304959536451 146140
763.5 0.9435589654799017 -0.001977039027589482 146237
764 0.9433539702778049 -0.001774237039794088 146332
764.5 0.9431735255086963 -0.001550553455137608 146425
765 0.9430197877209978 -0.001308896457108385 146525
765.5 0.9428945675326862 -0.001052390211298261 146616
766 0.942799308077678 -0.0007843345382832653 146710
766.5 0.9427350681809545 -0.0005081625215686465 146805
767 0.9427025104568885 -0.0002273965944889189 146902
767.5 0.9427018944622326 5.439633291246203e-05 146998
768 0.9427330749708145 0.0003336501360267857 147094
768.5 0.942795505371965 0.0006068445531381707 147186
769 0.9428882461299245 0.0008705495090413926 147279
769.5 0.9430099781777187 0.001121468127400106 147383
770 0.9431590210571136 0.001356477893164501 147484
770.5 0.9433333555569727 0.001572669451844028 147579
771 0.9435306505464522 0.001767382564296226 147671
771.5 0.9437482936476009 0.001938238773517323 147770
772 0.9439834253447955 0.002083170383202668 147864
772.5 0.9442329760865402 0.002200445396016133 147964
773 0.9444937058990815 0.002288688111939905 148059
773.5 0.9447622460013685 0.002346895143090692 148161
774 0.9450351418875965 0.002374446660264554 148254
774.5 0.9453088973270565 0.002371112747456342 148349
775 0.9455800187215594 0.002337054802912344 148444
775.5 0.9458450592583281 0.002272821988125311 148536
776 0.9461006623010161 0.002179342788772256 148629
776.5 0.9463436034732742 0.002057911813138406 148724
777 0.9465708309079329 0.001910172013290345 148815
777.5 0.9467795031600716 0.001738092571410405 148907
778 0.9469670243137323 0.001543942747569424 149002
778.5 0.9471310758493005 0.001330262035127234 149100
779 0.9472696448812229 0.001099827015293051 149196
779.5 0.9473810484231057 0.0008556153425967383 149290
780 0.947463953388793 0.000600767327625781 149379
780.5 0.9475173920930529 0.000338545611957105 149479
781 0.9475407730733097 7.229345241859167e-05 149580
781.5 0.9475338871136949 -0.0001946078526025886 149670
782 0.9474969084138123 -0.0004587818533031028 149763
782.5 0.9474303909062037 -0.0007168996116501711 149851
783 0.9473352597878254 -0.0009657215991781376 149948
783.5 0.9472127983910841 -0.001202138302721827 150046
784 0.9470646305784213 -0.001423209029788941 150137
784.5 0.9468926989002953 -0.001626198430002247 150231
785 0.9466992388090415 -0.001808610279787922 150328
785.5 0.9464867492698074 -0.001968218113835297 150420
786 0.9462579601539811 -0.00210309232832359 150516
786.5 0.9460157968396939 -0.002211623426957893 150607
787 0.9457633424776483 -0.002292541130880748 150702
787.5 0.9455037984082458 -0.002344929126878734 150798
788 0.9452404432374831 -0.002368235284299921 150894
788.5 0.9449765910940785 -0.002362277229020984 150985
789 0.9447155495986242 -0.002327243221913285 151078
789.5 0.9444605780771567 -0.002263688348806694 151171
790 0.9442148465464076 -0.002172526088182947 151271
790.5 0.9439813959862094 -0.002055015381001008 151364
791 0.9437631003962844 -0.001912743383434157 151460
791.5 0.9435626311101758 -0.001747604137175795 151548
792 0.9433824238087303 -0.001561773442676078 151644
792.5 0.9432246486397172 -0.001357680267575184 151739
793 0.9430911838093287 -0.001137975065121664 151837
793.4999999999999 0.942983592966012 -0.0009054954149849471 151931
794 0.9429031066479093 -0.0006632294311314193 152021
794.5000000000001 0.9428506080127504 -0.0004142774079481023 152120
795 0.94282662301408 -0.0001618121962504995 152219
795.5 0.9428313151308394 9.096118502937474e-05 152315
795.9999999999999 0.9428644846993629 0.000340846187970469 152411
796.5 0.9429255728384721 0.0005846951109130942 152505
797.0000000000001 0.943013669900328 0.0008194487004643948 152595
797.5 0.943127528322745 0.00104217448263225 152689
798 0.9432655797035239 0.001250103343447558 152784
798.5 0.9434259558646721 0.001440663903415428 152877
799 0.9436065136248502 0.00161151425978196 152971
799.4999999999999 0.943804862952588 0.001760570705520142 153064
800 0.9440183981313595 0.001886033073663055 153158
800.5000000000001 0.9442443315309306 0.00198640639962524 153256
801 0.9444797295480487 0.00206051864187885 153350
801.5 0.9447215502537755 0.002107534252175643 153450
801.9999999999999 0.9449666822649935 0.002126963439771682 153543
802.5 0.945211984343991 0.002118667029139278 153636
803.0000000000001 0.9454543252227398 0.002082856866737454 153727
803.5 0.945690623147569 0.002020091788845579 153821
804 0.9459178846454203 0.001931269218532092 153915
804.5 0.9461332420246054 0.001817612514823127 154009
805 0.9463339891408881 0.001680654250363755 154099
805.4999999999999 0.9465176149834093 0.001522215644661663 154192
806 0.9466818346642799 0.001344382427734051 154293
806.5000000000001 0.9468246174300792 0.001149477453052961 154384
807 0.9469442113526176 0.0009400304185549179 154480
807.5 0.9470391643996413 0.0007187450896621144 154575
807.9999999999999 0.9471083416330727 0.000488464448324553 154679
808.5 0.9471509383323167 0.0002521342166756653 154772
809.0000000000001 0.9471664888924677 1.276522270883508e-05 154868
809.5 0.947154871401254 -0.0002266049117863454 154960
810 0.9471163078535473 -0.0004629502740811385 155055
810.5 0.9470513600175865 -0.0006932948666839797 155153
811 0.9469609210219742 -0.0009147500350011852 155249
811.4999999999999 0.9468462027863287 -0.001124550646353517 155345
812 0.9467087194705484 -0.001320089567824396 155439
812.5000000000001 0.9465502671672825 -0.001498950013670501 155535
813 0.9463729001088415 -0.001658935361615845 155631
813.5 0.9461789037027696 -0.00179809607089435 155748
813.9999999999999 0.9459707647491951 -0.001914753372960283 155883
814.5 0.9457511392273215 -0.002007519447852667 156054
815.0000000000001 0.9455228180676597 -0.002075313844731571 156501
815.5 0.9452886913504549 -0.002117375953513286 156621
816.0000000000001 0.9450517113889559 -0.002133273385193042 156733
816.5 0.9448148551684975 -0.002122906170711627 156834
817 0.9445810866186974 -0.002086506741426363 156929
817.4999999999999 0.9443533191963402 -0.002024635707714806 157016
818 0.9441343792507411 -0.00193817350529142 157101
818.5000000000001 0.9439269706316864 -0.001828308030786898 157202
819 0.9437336409825574 -0.001696518438373442 157291
819.5 0.9435567501382338 -0.001544555317088029 157383
819.9999999999999 0.9433984410191538 -0.001374417513414861 157471
820.5 0.943260613379834 -0.001188325905079176 157565
820.9999999999999 0.9431449007326849 -0.0009886944693683168 157669
821.5 0.9430526507265723 -0.0007780990221735024 157762
822.0000000000001 0.9429849092148215 -0.0005592440319393935 157855
822.5 0.942942408199802 -0.0003349279354818868 157944
823 0.9429255577915057 -0.0001080073999200905 158040
823.4999999999999 0.9429344422662451 0.0001186390134310347 158135
824 0.9429688202594432 0.0003421473215685717 158236
824.5000000000001 0.943028129074084 0.0005597042671384163 158331
825 0.9431114930344544 0.0007685826849297398 158422
825.5 0.9432177357639352 0.0009661756434931304 158517
826 0.943345396216477 0.001150028935051181 158613
826.5 0.9434927482446166 0.001317871509399547 158710
826.9999999999999 0.9436578234430165 0.001467643475047177 158801
827.5 0.9438384369661396 0.001597521323048125 158895
828.0000000000001 0.9440322159822239 0.00170594006541097 158980
828.5 0.9442366303937221 0.001791612020156956 159074
829 0.9444490254271378 0.001853542018515754 159162
829.4999999999999 0.944666655673099 0.001891038855835487 159256
830 0.9448867201407908 0.001903722855949311 159348
830.5000000000001 0.9451063978797237 0.001891529468369043 159445
831 0.9453228837163687 0.001854708868133202 159535
831.5 0.9455334236534741 0.001793821578781633 159626
832 0.9457353494858917 0.001709730189120575 159715
832.5 0.9459261121983519 0.001603587283548174 159805
832.9999999999999 0.9461033137277118 0.001476819753113802 159898
833.5 0.9462647366944679 0.00133110969959239 159993
834.0000000000001 0.9464083717355297 0.00116837218710611 160085
834.5 0.9465324421019909 0.0009907301346973266 160177
835 0.9466354252214982 0.0008004866782683025 160265
835.4999999999999 0.9467160709643565 0.0006000953610290053 160358
836 0.9467734163951869 0.0003921285376599338 160453
836.5000000000001 0.9468067968372164 0.0001792443984920511 160548
837 0.9468158531235691 -3.584696411870319e-05 160643
837.5 0.9468005349586158 -0.000250418014568108 160731
838 0.9467611003619013 -0.0004617583203119825 160825
838.5 0.9466981112168052 -0.0006672087486720621 160914
838.9999999999999 0.9466124249952387 -0.0008641948832134648 161010
839.5 0.9465051827777385 -0.001050259240298168 161099
840.0000000000001 0.9463777937346873 -0.001223091883204509 161189
840.5 0.9462319162784805 -0.001380559053011947 161282
841 0.9460694361377215 -0.001520729461984971 161374
841.4999999999999 0.9458924416424758 -0.001641897926101485 161464
842 0.9457031965437398 -0.001742606048247176 161551
842.5000000000001 0.9455041107202149 -0.001821659701987197 161656
843 0.9452977091508247 -0.001878143107228771 161749
843.5 0.9450865995518717 -0.001911429332971486 161844
844 0.9448734390930916 -0.001921187108140618 161936
844.5 0.9446609006169064 -0.001907383868627224 162027
844.9999999999999 0.9444516387898316 -0.00187028501651713 162122
845.5 0.944248256614202 -0.001810449415469501 162221
846.0000000000001 0.9440532727221748 -0.001728721193698641 162314
846.5 0.9438690898624614 -0.001626217972419372 162406
847 0.9436979649735658 -0.001504315682354589 162502
847.4999999999999 0.9435419812157476 -0.001364630173413238 162587
848 0.9434030223077141 -0.001208995862398797 162682
848.5000000000001 0.9432827494835796 -0.001039441700110516 162780
849 0.9431825813512837 -0.000858164772002506 162878
849.5 0.9431036768958917 -0.0006675018752700116 162971
850 0.9430469218305 -0.0004698994394893353 163064
850.5 0.9430129184543689 -0.0002678821774605299 163157
850.9999999999999 0.9430019791329458 -6.402086745895753e-05 163250
851.5 0.9430141234682099 0.0001391003224684043 163339
852.0000000000001 0.9430490791808583 0.0003389165533258276 163428
852.5 0.9431062866788422 0.0005329146633340767 163523
853 0.9431849072402638 0.0007186647379485132 163612
853.4999999999999 0.9432838346932265 0.0008938505056524126 163702
854 0.9434017104314961 0.00105629817982422 163789
854.5000000000001 0.9435369415632698 0.001204003388086408 163883
855 0.9436877219515397 0.001335155856105186 163976
855.5 0.943852055868921 0.001448161542479861 164066
856 0.9440277839578273 0.001541661954750408 164162
856.5 0.9442126111589313 0.001614550413225163 164258
856.9999999999999 0.9444041362472766 0.001665985068810094 164345
857.5 0.9445998825964552 0.001695398522801156 164439
858.0000000000001 0.9447973297772152 0.001702503940141613 164535
858.5 0.9449939455878295 0.001687297592392272 164629
859 0.9451872181096441 0.00165005781204391 164720
859.4999999999999 0.9453746873824765 0.001591340385240344 164807
860 0.9455539763009007 0.001511970454904299 164903
860.5000000000001 0.9457228203438465 0.001413031050097683 164995
861 0.9458790957661918 0.001295848399654728 165097
861.5 0.9460208459018931 0.001161974228170796 165197
862 0.946146305253449 0.001013165269814188 165290
862.5 0.94625392107172 0.0008513602696895934 165388
862.9999999999999 0.9463423721630081 0.0006786547731994633 165478
863.5 0.9464105846963757 0.0004972740306487737 165569
864.0000000000001 0.9464577448229727 0.0003095443668959727 165667
864.5 0.946483307960179 0.0001178633839006504 165757
865 0.9464870046360955 -7.533062265368584e-05 165856
865.4999999999999 0.9464688428337995 -0.0002675896430253655 165948
866 0.9464291068192573 -0.0004564869362317113 166037
866.5000000000001 0.9463683524813009 -0.0006396476243623304 166129
867 0.9462873992560504 -0.000814778513158942 166226
867.5000000000001 0.9461873187510512 -0.0009796967649015316 166314
868 0.9460694202256748 -0.00113235706559345 166415
868.5 0.9459352331234553 -0.001270876948852148 166504
868.9999999999999 0.9457864868885429 -0.001393559963515565 166594
869.5 0.945625088331889 -0.001498916400436386 166684
870.0000000000001 0.9454530968427179 -0.001585681325885536 166779
870.5 0.945272697766948 -0.001652829704003941 166880
871 0.9450861742961372 -0.001699588428373835 166972
871.4999999999999 0.9448958782280512 -0.00172544512254406 167065
872 0.9447041999728125 -0.001730153610723856 167160
872.4999999999999 0.9445135381866863 -0.00171373600233286 167249
873 0.944326269418803 -0.001676481377115305 167343
873.5000000000001 0.9441447181544655 -0.001618941100551451 167436
874 0.9439711276321955 -0.001541920841783123 167534
874.5 0.9438076318004406 -0.001446469407678335 167628
874.9999999999999 0.9436562287640509 -0.00133386454647155 167721
875.5 0.9435187560504369 -0.001205595912134562 167817
876.0000000000001 0.9433968680010528 -0.00106334541578854 167910
876.5 0.9432920155657941 -0.0009089652226248939 168001
877 0.943205428746455 -0.0007444536815675911 168099
877.5 0.9431381019009397 -0.0005719294999305144 168192
878 0.9430907820829598 -0.0003936044963004741 168283
878.4999999999999 0.9430639605528828 -0.0002117552815591675 168382
879 0.9430578675548064 -2.869423015218466e-05 168478
879.5000000000001 0.9430724704132682 0.000153259888713439 168575
880 0.9431074749608488 0.0003318112473925396 168667
880.5 0.9431623302657619 0.0005047158929419185 168752
880.9999999999999 0.9432362365869538 0.0006698099128993691 168846
881.5 0.9433281564437074 0.0008250364806255217 168941
882.0000000000001 0.9434368286478134 0.0009684714426548318 169036
882.5 0.9435607851095129 0.001098347130230053 169127
883 0.9436983701940777 0.001213074100864985 169223
883.5 0.9438477623745116 0.00131126054307791 169319
884 0.9440069978978117 0.0013917291080042 169406
884.4999999999999 0.9441739961578574 0.001453530965032715 169496
885 0.9443465864476064 0.001495956914483383 169598
885.5000000000001 0.9445225357471017 0.001518545428188409 169690
886 0.9446995771920104 0.00152108752817354 169784
886.5 0.9448754388601912 0.001503628453952942 169876
886.9999999999999 0.9450478725111573 0.001466466109740913 169967
887.5 0.9452146819153002 0.001410146323625359 170065
888.0000000000001 0.9453737504163285 0.001335454990929665 170161
888.5 0.9455230673814445 0.001243407213102288 170258
889 0.945660753209172 0.001135233581028911 170352
889.5 0.9457850825842601 0.001012363787189014 170444
890 0.9458945056924485 0.0008764077841368768 170537
890.4999999999999 0.9459876671347809 0.0007291347369675306 170631
891 0.94606342231124 0.0005724500443590874 170723
891.5000000000001 0.9461208510763689 0.0004083707261380727 170819
892 0.946159268504781 0.0002389994948118776 170913
892.5 0.946178232641636 6.649784392007732e-05 171009
892.9999999999999 0.9461775491517463 -0.0001069415028024202 171102
893.5 0.9461572728205201 -0.0002791224307082632 171193
894.0000000000001 0.9461177058999215 -0.000447873208933947 171284
894.5 0.9460593933325359 -0.0006110738496570869 171388
895 0.9459831149261603 -0.0007666827076677986 171478
895.5 0.9458898745896105 -0.0009127619869379455 171576
896 0.9457808867771479 -0.001047501835972836 171670
896.4999999999999 0.9456575603236618 -0.001169242732794925 171762
897 0.9455214798850092 -0.001276495883181939 171853
897.5000000000001 0.9453743852273755 -0.001367961381961219 171949
898 0.9452181486357567 -0.001442543916404705 172048
898.5 0.9450547507344265 -0.001499365822692041 172142
898.9999999999999 0.9448862550311643 -0.001537777340601158 172238
899.5 0.9447147815119882 -0.00155736394760269 172325
900.0000000000001 0.9445424796238512 -0.001557950690916895 172419
900.5 0.9443715009892131 -0.00153960347435779 172513
901 0.9442039721984532 -0.001502627295454949 172612
901.5 0.9440419680237733 -0.0014475614669165 172707
902 0.9438874853915732 -0.001375171894489276 172802
902.4999999999999 0.9437424184394119 -0.001286440520207243 172893
903 0.9436085349686695 -0.001182552075433593 172989
903.5000000000001 0.9434874545851925 -0.001064878321552172 173078
904 0.9433806287977323 -0.0009349599872370638 173175
904.5 0.9432893233181907 -0.0007944866395389332 173265
904.9999999999999 0.9432146027789079 -0.0006452747512281891 173357
905.5 0.9431573180508374 -0.0004892442486200047 173447
906.0000000000001 0.9431180963128707 -0.0003283938422133224 173540
906.5 0.943097333987208 -0.0001647754566912966 173630
907 0.9430951926189988 -4.680869889459715e-07 173733
907.5 0.9431115977409649 0.0001624485868762536 173829
908 0.9431462407258201 0.0003219204917537187 173923
908.4999999999999 0.9431985835915342 0.0004759450281029269 174016
909 0.9432678666872966 0.0006225961862023827 174112
909.5000000000001 0.9433531191519027 0.0007600485972385814 174203
910 0.9434531720016608 0.0008866002193656258 174302
910.5 0.9435666736722392 0.001000693377236247 174395
910.9999999999999 0.943692107808516 0.001100933895401913 174487
911.5 0.9438278130688872 0.001186108091073426 174578
912.0000000000001 0.9439720046859196 0.00125519741969584 174674
912.5 0.9441227975040162 0.001307390597257606 174767
913 0.9442782301971853 0.001342093055829878 174863
913.5 0.944436290356211 0.001358933623096609 174953
914 0.9445949401247479 0.001357768352151337 175056
914.4999999999999 0.9447521420581431 0.001338681464146445 175151
915 0.9449058848772455 0.001301983403023839 175247
915.5000000000001 0.9450542087920519 0.001248206038066612 175338
916 0.9451952300767276 0.00117809508592927 175440
916.5 0.9453271645882448 0.001092599858675956 175530
916.9999999999999 0.945448349935417 0.0009928604777464645 175632
917.5 0.9455572660233064 0.0008801927252616242 175722
918.0000000000001 0.9456525537195752 0.0007560707332828409 175819
918.5 0.9457330314140807 0.000622107738194275 175917
919.0000000000001 0.9457977092705135 0.0004800351509560588 176016
919.5 0.9458458009988453 0.0003316802142962499 176108
920 0.9458767330093385 0.0001789425347228844 176209
920.4999999999999 0.9458901508425108 2.376979034948197e-05 176301
921 0.9458859228042862 -0.0001318670752182071 176391
921.5000000000001 0.9458641407711657 -0.0002859988573859468 176488
922 0.9458251181661518 -0.0004366829766276273 176589
922.5 0.9457693851419271 -0.0005820279319746285 176682
922.9999999999999 0.9456976810429398 -0.0007202170144968244 176772
923.5 0.9456109442521737 -0.0008495309838710712 176863
923.9999999999999 0.9455102995610268 -0.0009683694253832737 176965
924.5 0.9453970432315012 -0.001075270522476963 177055
925.0000000000001 0.9452726259484286 -0.001168929001009352 177153
925.5 0.945138633885362 -0.00124821202542373 177246
926 0.9449967681307559 -0.001312172853783531 177335
926.4999999999999 0.9448488227408353 -0.001360062087686361 177436
927 0.9446966617018884 -0.001391336384112802 177531
927.5000000000001 0.9445421950974212 -0.001405664528862824 177630
928 0.9443873547845246 -0.001402930804975265 177727
928.5 0.9442340698888381 -0.00138323562398041 177817
929 0.9440842424285905 -0.001346893422565176 177919
929.5 0.9439397233753775 -0.00129442786179234 178018
929.9999999999999 0.9438022894526138 -0.001226564399973719 178115
930.5 0.943673620962118 -0.001144220343225747 178207
931.0000000000001 0.9435552809151644 -0.001048492509220067 178298
931.5 0.9434486957267765 -0.0009406426692908019 178407
932 0.9433551377112775 -0.0008220809615063727 178546
932.4999999999999 0.9432757095934214 -0.0006943474922180038 178737
933 0.9432113312231186 -0.0005590923656561007 179113
933.5000000000001 0.9431627286531983 -0.0004180544000906932 179233
934 0.9431304257091472 -0.0002730388046769009 179338
934.5 0.9431147381477879 -0.0001258941031861407 179435
935 0.9431157704687373 2.151140076058178e-05 179523
935.5 0.9431334154087229 0.000167313317681337 179612
935.9999999999999 0.9431673561147984 0.0003096747253093442 179709
936.5 0.9432170709586515 0.0004468092835597488 179798
937.0000000000001 0.9432818409209525 0.0005770036208748937 179896
937.5 0.9433607594424902 0.0006986387117649999 179992
938 0.9434527446080391 0.0008102099791949201 180083
938.4999999999999 0.9435565534999416 0.0009103458726124903 180175
939 0.9436707985315858 0.0009978246926457611 180268
939.5000000000001 0.9437939655466556 0.001071589456543305 180359
940 0.9439244334485399 0.001130760623994852 180453
940.5 0.9440604951058494 0.001174646530713691 180547
941 0.9442003792648321 0.001202751406730197 180646
941.5 0.9443422731877937 0.001214780887355073 180739
941.9999999999999 0.9444843457285309 0.0012106449568256 180827
942.5 0.9446247705513789 0.001190458297336525 180913
943.0000000000001 0.9447617491997874 0.001154538049065825 181004
943.5 0.9448935337233896 0.001103399019514977 181099
944 0.9450184485792237 0.001037746412581447 181192
944.4999999999999 0.9451349115330531 0.0009584661788643598 181284
945 0.9452414533004296 0.0008666131183831214 181373
945.5000000000001 0.9453367356840826 0.0007633968947922665 181464
946 0.945419567984175 0.0006501661459612726 181549
946.5 0.9454889214806553 0.0005283908991341367 181644
947 0.9455439418120878 0.000399643519508537 181734
947.5 0.9455839591026122 0.0002655784387259491 181827
947.9999999999999 0.9456084957177184 0.0001279109242332044 181923
948.5 0.9456172715599516 -1.160483840987922e-05 182011
949.0000000000001 0.9456102068471121 -0.0001511980705680978 182112
949.5 0.9455874223475421 -0.000289103849135726 182210
950 0.9455492370793506 -0.0004235853944637032 182300
950.4999999999999 0.9454961635124368 -0.0005529559164909062 182393
951 0.9454289003436117 -0.0006755997446301947 182484
951.5000000000001 0.9453483229455026 -0.0007899924770711963 182581
952 0.9452554716189601 -0.0008947198985771673 182673
952.5 0.9451515378059411 -0.0009884954323875963 182771
953 0.9450378484450301 -0.001070175911273524 182882
953.5 0.9449158486745176 -0.001138775474869329 182975
953.9999999999999 0.944787083108082 -0.001193477424835593 183069
954.5 0.9446531759252689 -0.001233643895873413 183163
955.0000000000001 0.9445158100330262 -0.001258823228769541 183266
955.5 0.944376705565305 -0.001268754961140364 183360
956 0.9442375979950631 -0.001263372381984397 183455
956.4999999999999 0.9441002161368649 -0.00124280262715747 183568
957 0.9439662603185603 -0.001207364324059237 183666
957.5000000000001 0.9438373809973291 -0.001157562824768329 183752
958 0.9437151580886828 -0.001094083097196535 183844
958.5 0.9436010812669731 -0.00101778037316832 183941
959 0.9434965314826732 -0.0009296686803035321 184051
959.5 0.943402763925367 -0.0008309074108407409 184142
959.9999999999999 0.9433208926422266 -0.0007227861047602336 184238
960.5 0.9432518770000163 -0.0006067076464515027 184326
961.0000000000001 0.9431965101546389 -0.0004841700934527832 184424
961.5 0.9431554096662238 -0.0003567473722367285 184522
962 0.9431290103701161 -0.0002260690894289091 184619
962.4999999999999 0.9431175595851695 -9.379971706919348e-05 184711
963 0.9431211147109136 3.838258255948841e-05 184800
963.5000000000001 0.9431395432347461 0.0001688072234762783 184896
964 0.9431725251397747 0.0002958322847440341 184990
964.5 0.9432195576736186 0.0004178651555124408 185096
965 0.9432799624087865 0.0005333824770992174 185195
965.5 0.9433528944965459 0.0006409491327290825 185288
965.9999999999999 0.9434373539888551 0.0007392360485481944 185387
966.5 0.9435321990772557 0.000827036585468722 185496
967.0000000000001 0.9436361610739823 0.0009032813200616906 185589
967.5 0.9437478609391888 0.0009670510338581441 185679
968 0.9438658271393991 0.001017587753765038 185781
968.4999999999999 0.9439885146062935 0.001054303711545958 185880
969 0.9441143245519179 0.001076788117133522 185969
969.5000000000001 0.9442416248865223 0.001084811668583953 186061
970 0.9443687709785881 0.001078328750395274 186157
970.5000000000001 0.9444941264932948 0.001057477301319519 186259
971 0.944616084045692 0.001022576362334275 186349
971.5 0.9447330854082124 0.0009741213447234498 186444
971.9999999999999 0.9448436410187968 0.0009127770868839651 186533
972.5 0.9449463485457191 0.0008393687961634129 186625
973.0000000000001 0.9450399102780794 0.0007548709983975195 186723
973.5 0.9451231491266517 0.0006603946425274218 186835
974 0.9451950230381844 0.0005571725304293955 186927
974.4999999999999 0.9452546376470647 0.0004465432626035556 187015
975 0.9453012570112143 0.0003299339083933713 187101
975.4999999999999 0.9453343123038946 0.0002088416247247027 187192
976 0.9453534083594369 8.481445978130167e-05 187288
976.5000000000001 0.9453583279984293 -4.056841257641498e-05 187385
977 0.9453490340862506 -0.0001657167755931109 187480
977.5 0.9453256693076697 -0.0002890495145071195 187574
977.9999999999999 0.9452885536691715 -0.0004090145686497536 187667
978.5 0.9452381797693459 -0.0005241084392774574 187763
979.0000000000001 0.9451752059057318 -0.0006328950082435842 187855
979.5 0.9451004471136072 -0.0007340234322717441 187955
980 0.9450148642579808 -0.0008262448901842728 188053
980.5 0.9449195513241924 -0.0009084279757985493 188139
981 0.944815721074742 -0.0009795725471246164 188237
981.4999999999999 0.9447046892599713 -0.00103882186274429 188332
982 0.9445878575877921 -0.001085472858559225 188425
982.5000000000001 0.9444666956725335 -0.001118984442172814 188520
983 0.9443427221950581 -0.001138983707707286 188611
983.5 0.9442174855153511 -0.001145270000523893 188709
983.9999999999999 0.944092543984789 -0.001137816788768387 188802
984.5 0.9439694462081253 -0.001116771326556772 188899
985.0000000000001 0.943849711504907 -0.001082452121592021 188992
985.5 0.9437348108165378 -0.001035344247707768 189084
986 0.9436261482986276 -0.0009760925699212237 189174
986.5 0.9435250438286708 -0.0009054929757030375 189268
987 0.9434327166466406 -0.0008244817310130966 189358
987.4999999999999 0.9433502703309204 -0.0007341231028961505 189459
988 0.9432786792943334 -0.0006355954117952356 189550
988.5000000000001 0.9432187769651027 -0.0005301756959593757 189644
989 0.9431712457956404 -0.0004192231871611696 189739
989.5 0.9431366092184035 -0.0003041618111962404 189829
989.9999999999999 0.9431152256429856 -0.0001864619381399382 189923
990.5 0.9431072845624469 -6.762161595083977e-05 190014
991.0000000000001 0.943112804809961 5.08524733588842e-05 190111
991.5 0.9431316349795112 0.0001674640931835447 190205
992 0.9431634559969754 0.0002807463260932563 190296
992.5 0.9432077858007847 0.0003892800041226696 190391
993 0.9432639860648616 0.000491711464312256 190483
993.4999999999999 0.9433312708709566 0.0005867694076566405 190575
994 0.9434087172132412 0.0006732806518039424 190666
994.5000000000001 0.9434952771952868 0.0007501845826430665 190773
995 0.94358979175872 0.0008165461271160547 190870
995.5 0.9436910057640866 0.0008715670889718644 190963
995.9999999999999 0.9437975842280676 0.0009145957104849239 191048
996.5 0.9439081295073232 0.0009451343461174333 191150
997.0000000000001 0.9440211992080815 0.0009628451584135953 191247
997.5 0.9441353245922789 0.0009675537717626229 191336
998 0.944249029245653 0.0009592508457318053 191429
998.5 0.9443608477708004 0.0009380915561178011 191515
999 0.9444693442688055 0.0009043929983580012 191610
999.4999999999999 0.9445731303766324 0.0008586295541500901 191705
1000 0.9446708826339933 0.0008014262877146777 191802
1000.5 0.9447613589627522 0.0007335504627850173 191895
1001 0.9448434140539811 0.0006559012948088472 191991
1001.5 0.944916013472384 0.0005694980747127612 192087
1002 0.9449782463047486 0.0004754668206354817 192185
1002.5 0.9450293361981595 0.000375025632039778 192278
1003 0.9450686506546556 0.0002694689363421414 192372
1003.5 0.9450957084715618 0.0001601508314653901 192464
1004 0.9451101852405981 4.846773836368768e-05 192554
1004.5 0.9451119168437371 -6.415941453264183e-05 192648
1005 0.9451009009093421 -0.0001763032479429268 192737
1005.5 0.9450772962180429 -0.0002865480002495666 192823
1006 0.9450414200737702 -0.000393507379448501 192914
1006.5 0.9449937436810182 -0.0004958419737034284 193014
1007 0.9449348855944724 -0.0005922760021164641 193110
1007.5 0.9448656033312289 -0.0006816131965096621 193202
1008 0.9447867832587296 -0.0007627516168033858 193294
1008.5 0.9446994288928916 -0.000834697216819015 193394
1009 0.9446046477604904 -0.0008965759938365554 193491
1009.5 0.9445036369974081 -0.0009476445737838343 193582
1010 0.9443976678696873 -0.0009872991042814562 193673
1010.5 0.9442880694172152 -0.001015082349652555 193775
1011 0.9441762114301926 -0.001030688905145319 193872
1011.5 0.9440634869761635 -0.001033968471712079 193959
1012 0.9439512947002121 -0.001024927157432985 194053
1012.5 0.9438410211229635 -0.001003726796749459 194151
1013 0.9437340231601543 -0.0009706823037641442 194247
1013.5 0.9436316110839041 -0.0009262571006523592 194346
1014 0.943535032139362 -0.000871056686404166 194437
1014.5 0.9434454550213012 -0.0008058204343714312 194532
1015 0.9433639554035805 -0.0007314117291411694 194621
1015.5 0.9432915027003284 -0.0006488065738220943 194711
1016 0.9432289482214481 -0.0005590808176597317 194809
1016.5 0.9431770148667978 -0.0004633961707578067 194898
1017 0.9431362884833873 -0.000362985187372275 194990
1017.5 0.9431072109884282 -0.0002591354115840639 195087
1018 0.9430900753383716 -0.0001531728889981346 195185
1018.5 0.9430850224004033 -4.644525534773747e-05 195274
1019 0.9430920397586173 5.969538258154081e-05 195364
1019.5 0.9431109624624929 0.0001639095564964017 195454
1020 0.9431414757007262 0.0002648873203551422 195549
1020.5 0.9431831193591841 0.0003613646957751098 195645
1021 0.9432352943980962 0.0004521394728827741 195737
1021.5 0.943297270960844 0.0005360861693452996 195828
1022 0.9433681981051536 0.0006121699617256984 195924
1022.5 0.9434471150274188 0.000679459417013625 196021
1023 0.9435329636324878 0.000737137868017255 196111
1023.5 0.9436246022848245 0.0007845132940496695 196204
1024 0.9437208205626411 0.0008210265877750109 196294
1024.5 0.9438203548246205 0.0008462581099418574 196391
1025 0.9439219043892971 0.0008599324557554524 196481
1025.5 0.9440241481202072 0.0008619213795427413 196578
1026 0.9441257612055803 0.0008522448478527747 196671
1026.5 0.9442254319197027 0.0008310702149094633 196755
1027 0.9443218781541411 0.00079870953809314 196845
1027.5 0.9444138635107433 0.0007556150745707762 196944
1028 0.9445002127546728 0.0007023730230283673 197039
1028.5 0.9445798264346081 0.00063969559639424 197134
1029 0.9446516944885114 0.0005684115322074865 197220
1029.5 0.9447149086668876 0.0004894551666230889 197316
1030 0.9447686736210658 0.0004038542157140959 197414
1030.5 0.9448123165214828 0.0003127164235175153 197505
1031 0.9448452950900629 0.0002172152499799394 197597
1031.5 0.9448672039512763 0.0001185747834272409 197691
1032 0.9448777792280779 1.805407127386105e-05 197787
1032.5 0.944876901331409 -8.306893070622422e-05 197880
1033 0.9448645959149597 -0.0001835135861744887 197971
1033.5 0.9448410329902156 -0.000282012777266186 198066
1034 0.9448065242200667 -0.0003773288702067942 198162
1034.5 0.9447615184322284 -0.0004682692465813059 198257
1035 0.9447065954160599 -0.0005537012055976594 198348
1035.5 0.9446424580878252 -0.0006325660513892007 198442
1036 0.9445699231297408 -0.0007038921904218159 198532
1036.5 0.9444899102270358 -0.0007668070772617387 198623
1037 0.9444034300444984 -0.0008205478621437824 198721
1037.5 0.9443115710993654 -0.0008644706107582016 198815
1038 0.9442154857007634 -0.0008980579852239245 198907
1038.5 0.9441163751370384 -0.0009209252950979107 199003
1039 0.9440154743011349 -0.0009328248482267142 199098
1039.5 0.9439140359505329 -0.0009336485530090539 199196
1040 0.9438133148021299 -0.0009234287459276456 199290
1040.5 0.9437145516637501 -0.0009023372407434719 199380
1041 0.9436189578027344 -0.0008706826182378496 199471
1041.5 0.943527699748285 -0.0008289057975540869 199569
1042 0.9434418847180003 -0.0007775739517536937 199660
1042.5 0.9433625468504085 -0.0007173728508894894 199749
1043 0.9432906344144207 -0.0006490977354524924 199840
1043.5 0.9432269981536168 -0.0005736428412296959 199952
1044 0.9431723809083189 -0.0004919897131892715 200085
1044.5 0.9431274086417126 -0.0004051944607856454 200248
1045 0.9430925829780344 -0.0003143741198710677 200747
1045.5 0.9430682753413174 -0.0002206922970562913 200993
1046 0.9430547227626169 -0.0001253442807557821 201116
1046.5 0.9430520254022789 -2.954180918514674e-05 201234
1047 0.9430601458119621 6.550231081788182e-05 201340
1047.5 0.9430789099390297 0.0001585895391385162 201433
1048 0.9431080098539023 0.000248550698215926 201516
1048.5 0.943147008159237 0.0003342606394541505 201603
1049 0.9431953440187206 0.0004146522964673842 201691
1049.5 0.9432523407230091 0.0004887299498742795 201783
1050 0.9433172146912414 0.0005555815389989276 201876
1050.5 0.9433890857887978 0.0006143898685212927 201968
1051 0.9434669888257934 0.0006644425726752516 202059
1051.5 0.9435498860863948 0.0007051407158310252 202143
1052 0.943636680726596 0.0007360059260030697 202241
1052.5 0.9437262308677384 0.0007566859767714514 202330
1053 0.9438173642049342 0.0007669587530436163 202422
1053.5 0.9439088929437388 0.000766734556763065 202512
1054 0.9439996288749929 0.0007560567298247474 202601
1054.5 0.9440883983967409 0.0007351005928159768 202689
1055 0.9441740572935354 0.0007041707194961851 202781
1055.5 0.9442555050872433 0.0006636965878885868 202874
1056 0.9443316987795951 0.0006142266692201138 202969
1056.5 0.9444016658151032 0.0005564210354563012 203059
1057 0.9444645161034909 0.0004910425845929812 203151
1057.5 0.9445194529532832 0.0004189469999576206 203239
1058 0.9445657827825407 0.0003410715753285091 203328
1058.5 0.944602923488701 0.0002584230515101289 203418
1059 0.9446304113768907 0.0001720646219381567 203515
1059.5 0.944647906564681 8.310227478558475e-05 203603
1060 0.9446551968008478 -7.329353216385764e-06 203691
1060.5 0.9446521996559657 -9.808143053142689e-05 203778
1061 0.9446389630634385 -0.0001880055082417476 203869
1061.5 0.9446156642104794 -0.000275968036384949 203962
1062 0.9445826067994264 -0.0003608646359302281 204052
1062.5 0.9445402167203145 -0.000441633946917061 204145
1063 0.9444890361955234 -0.0005172708793294199 204233
1063.5 0.9444297164764359 -0.0005868391014988554 204317
1064 0.944363009190009 -0.0006494826111067857 204406
1064.5 0.9442897564498722 -0.0007044362460528166 204502
1065 0.9442108798617292 -0.0007510350064092765 204593
1065.5 0.9441273685663226 -0.000788722074211135 204686
1066 0.9440402664748316 -0.0008170554347288134 204772
1066.5 0.9439506588611827 -0.0008357130209243316 204866
1067 0.9438596584832488 -0.0008444963217625461 204955
1067.5 0.9437683914101981 -0.0008433324146973315 205045
1068 0.9436779827362874 -0.0008322744027259416 205139
1068.5 0.943589542362132 -0.0008115002566477745 205238
1069 0.9435041510229285 -0.0007813100833206154 205331
1069.5 0.9434228467392972 -0.0007421218605231056 205422
1070 0.9433466118603852 -0.0006944656982589247 205515
1070.5 0.9432763608607381 -0.0006389767047330948 205608
1071 0.9432129290422848 -0.0005763865525678733 205695
1071.5 0.9431570622807661 -0.0005075138568865732 205786
1072 0.9431094079421948 -0.0004332534914830789 205878
1072.5 0.9430705070796536 -0.000354564982231674 205972
1073 0.9430407880041368 -0.0002724601280204088 206062
1073.5 0.9430205613054041 -0.0001879900086768385 206151
1074 0.9430100163801859 -0.0001022315464889834 206243
1074.5 0.9430092195058206 -1.627379292487817e-05 206334
1075 0.9430181134776994 6.879588503483069e-05 206428
1075.5 0.9430365188090672 0.0001519055439407417 206522
1076 0.9430641364719787 0.0002320121549045469 206617
1076.5 0.9431005521388121 0.0003081146770289949 206700
1077 0.9431452418649215 0.00037926654958694 206801
1077.5 0.9431975791350329 0.0004445874472784567 206896
1078 0.9432568431790348 0.0005032741528126738 206990
1078.5 0.9433222284471497 0.0005546104127820709 207073
1079 0.9433928551202194 0.0005979756561684667 207165
1079.5 0.9434677805182579 0.0006328524696628937 207260
1080 0.943546011259576 0.000658832740106716 207358
1080.5 0.9436265160138864 0.00067562239155605 207451
1081 0.9437082386858781 0.0006830446625172029 207539
1081.5 0.9437901118609513 0.0006810418875638505 207632
1082 0.9438710703421351 0.0006696757665901814 207729
1082.5 0.9439500646067168 0.0006491261241356018 207820
1083 0.9440260740127995 0.0006196881802923245 207921
1083.5 0.9440981195898027 0.0005817683734383614 208014
1084 0.9441652762528397 0.0005358787931877741 208108
1084.5 0.9442266842887901 0.0004826302992917686 208200
1085 0.9442815599716864 0.0004227244185426078 208292
1085.5 0.9443292051765853 0.0003569441268238009 208385
1086 0.9443690158742584 0.0002861436371295981 208487
1086.5 0.9444004894036391 0.0002112373264773227 208577
1087 0.9444232304348036 0.0001331879450089458 208673
1087.5 0.9444369555521671 5.29942591007702e-05 208765
1088 0.9444414964052689 -2.832171313049017e-05 208859
1088.5 0.9444368013928548 -0.00010972771099412 208958
1089 0.9444229358646175 -0.0001901943196691206 209053
1089.5 0.9444000808437684 -0.0002687079721650023 209145
1090 0.9443685302922981 -0.0003442837007738817 209241
1090.5 0.944328686959119 -0.0004159774777866004 209334
1091 0.9442810568690424 -0.000482897991057875 209433
1091.5 0.9442262425275026 -0.0005442177077452268 209538
1092 0.9441649349318861 -0.0005991830891116691 209629
1092.5 0.9440979044950532 -0.000647123830542785 209724
1093 0.9440259909999902 -0.0006874610137371958 209815
1093.5 0.9439500927163123 -0.0007197140722165623 209910
1094 0.9438711548194308 -0.0007435064866840743 210007
1094.5 0.9437901572614684 -0.0007585701431374091 210098
1095 0.9437081022493602 -0.0007647483038057854 210194
1095.5 0.9436260014899466 -0.0007619971587072728 210286
1096 0.9435448633641945 -0.0007503859436894018 210382
1096.5 0.9434656801929395 -0.0007300956289907842 210478
1097 0.9433894157547849 -0.0007014162004156498 210570
1097.5 0.9433169932129584 -0.0006647425729182087 210662
1098 0.9432492836021763 -0.000620569193527756 210761
1098.5 0.9431870950188863 -0.0005694834068940857 210851
1099 0.9431311626488311 -0.000512157672091616 210944
1099.5 0.9430821397547626 -0.0004493407335010548 211038
1100 0.943040589734537 -0.0003818478614131211 211136
1100.5 0.9430069793458493 -0.0003105502893133191 211229
1101 0.9429816731787714 -0.0002363639844734248 211322
1101.5 0.9429649294411416 -0.0001602378963771434 211415
1102 0.9429568971050348 -8.314183355164517e-05 211502
1102.5 0.9429576144451215 -6.054123494318512e-06 211603
1103 0.9429670089820337 7.005078747057355e-05 211699
1103.5 0.9429848988260252 0.0001442146374162813 211797
1104 0.9430109953985385 0.0002155073999614816 211891
1104.5 0.9430449074919501 0.0002830389319698699 211987
1105 0.9430861466110136 0.000345970072115558 212078
1105.5 0.9431341335235193 0.0004035230521331046 212169
1106 0.9431882059326999 0.0004549910917939396 212260
1106.5 0.9432476271700573 0.0004997470594688211 212356
1107 0.9433115957947823 0.0005372510924039928 212448
1107.5 0.943379255974921 0.0005670570843987977 212541
1108 0.9434497085160385 0.0005888179632458487 212628
1108.5 0.9435220223954628 0.0006022896958932453 212723
1109 0.9435952466543575 0.0006073339756108468 212819
1109.5 0.943668422495906 0.0006039195622790727 212916
1110 0.9437405954358812 0.0005921222640564607 213009
1110.5 0.9438108273518019 0.0005721235659017348 213102
1111 0.9438782082787484 0.0005442079275095066 213192
1111.5 0.9439418678037065 0.0005087587899527387 213284
1112 0.9440009859159455 0.0004662533464958492 213381
1112.5 0.9440548031783769 0.0004172561484514904 213476
1113 0.9441026300939231 0.0003624116314068829 213576
1113.5 0.9441438555516133 0.0003024356604643376 213667
1114 0.9441779542491785 0.0002381062051612286 213759
1114.5 0.9442044930022707 0.0001702532653098617 213850
1115 0.9442231358648452 9.97481779994074e-05 213942
1115.5 0.9442336480005669 2.749244332264395e-05 214038
1116 0.9442358982611224 -4.55937880566414e-05 214131
1116.5 0.9442298604438373 -0.0001185834186571533 214228
1117 0.9442156132178006 -0.0001905541505650302 214320
1117.5 0.9441933387245756 -0.0002606001257954561 214414
1118 0.9441633198762972 -0.0003278433138919473 214502
1118.5 0.9441259363903491 -0.0003914445037864272 214599
1119 0.9440816596156303 -0.0004506137624985582 214688
1119.5 0.9440310462204669 -0.0005046202305252788 214788
1120 0.9439747308263791 -0.0005528011326588029 214881
1120.5 0.9439134176848707 -0.0005945698933586946 214972
1121 0.943847871506164 -0.0006294232575515831 215064
1121.5 0.9437789075590822 -0.0006569473306865653 215154
1122 0.9437073811700425 -0.0006768224658692995 215249
1122.5 0.9436341767562131 -0.0006888269407487814 215348
1123 0.9435601965332751 -0.0006928393823502931 215439
1123.5 0.9434863490417721 -0.0006888399140358815 215533
1124 0.9434135376377957 -0.0006769100150250567 215622
1124.5 0.9433426490936259 -0.0006572310992199931 215715
1125 0.9432745424520015 -0.0006300818362413119 215800
1125.5 0.9432100382739333 -0.0005958342533922394 215898
1126 0.9431499084144611 -0.0005549486725290463 215992
1126.5 0.9430948664535601 -0.0005079675503362707 216085
1127 0.9430455589006337 -0.0004555083041023215 216179
1127.5 0.943002557280793 -0.0003982552175998855 216267
1128 0.9429663511995559 -0.0003369505329386108 216364
1128.5 0.9429373424698647 -0.0002723848441399778 216448
1129 0.9429158403715585 -0.0002053869165646958 216543
1129.5 0.942902058098863 -0.0001368130631020718 216637
1130 0.9428961104362116 -6.753621312864967e-05 216739
1130.5 0.9428980126870482 1.565186397234948e-06 216825
1131 0.9429076808643065 6.961829675505175e-05 216923
1131.5 0.9429249331352979 0.000135766899448912 217015
1132 0.9429494924978923 0.0001991821555977611 217104
1132.5 0.9429809906494172 0.0002590729776937996 217199
1133 0.9430189729947593 0.0003146958841154115 217298
1133.5 0.9430629047259671 0.0003653642138203919 217395
1134 0.9431121778923629 0.0004104565872060747 217488
1134.5 0.9431661193679747 0.0004494245090928608 217576
1135 0.9432239996120999 0.0004817990210331221 217670
1135.5 0.9432850421092086 0.0005071963225233505 217768
1136 0.9433484333662302 0.0005253222940406882 217863
1136.5 0.9434133333386988 0.0005359758689659778 217965
1137 0.94347888615231 0.000539051216209535 218060
1137.5 0.943544230983218 0.0005345387105364326 218151
1138 0.9436085129589215 0.0005225246830010593 218246
1138.5 0.9436708939418632 0.0005031899593497619 218351
1139 0.9437305630598786 0.000476807209541444 218449
1139.5 0.943786746851351 0.0004437371464754883 218541
1140 0.9438387188983129 0.0004044236264172123 218629
1140.5 0.9438858088276944 0.0003593877172929991 218718
1141 0.9439274105693644 0.0003092208138203762 218812
1141.5 0.9439629897694409 0.0002545768901834608 218909
1142 0.9439920902684136 0.0001961639915179948 219000
1142.5 0.9440143395657918 0.0001347350747023888 219090
1143 0.9440294532061088 7.107831675084703e-05 219184
1143.5 0.9440372380350005 6.007015379236217e-06 219276
1144 0.9440375942885531 -5.965078901140264e-05 219368
1144.5 0.9440305164940167 -0.0001250628376656006 219461
1145 0.9440160931750815 -0.000189403190511614 219559
1145.5 0.9439945053700585 -0.0002518626426555491 219654
1146 0.9439660239862805 -0.0003116588891183238 219749
1146.5 0.9439310060286572 -0.0003680463102919714 219843
1147 0.9438898897544109 -0.0004203252558788507 219935
1147.5 0.9438431888193809 -0.0004678507118890872 220032
1148 0.9437914854937958 -0.0005100402435167743 220125
1148.5 0.943735423036861 -0.0005463811162824906 220219
1149 0.9436756973298041 -0.0005764365085947859 220315
1149.5 0.9436130478760103 -0.0005998507407036747 220406
1150 0.9435482482844564 -0.000616353457742777 220498
1150.5 0.943482096358741 -0.0006257627180186987 220592
1151 0.9434154039185165 -0.0006279869517330545 220697
1151.5 0.9433489864830267 -0.0006230257697359745 220787
1152 0.9432836529476937 -0.0006109696165253777 220883
1152.5 0.9432201953842784 -0.0005919982763380189 220975
1153 0.9431593790930825 -0.000566378255643231 221065
1153.5 0.9431019330319655 -0.0005344590794632688 221155
1154 0.9430485407417177 -0.0004966685525310117 221252
1154.5 0.942999831880586 -0.0004535070491853639 221344
1155 0.9429563744726186 -0.0004055409079362004 221438
1155.5 0.9429186679650653 -0.0003533950176569949 221530
1156 0.9428871371794723 -0.0002977446922464485 221621
1156.5 0.9428621272294933 -0.0002393069392223883 221713
1157 0.9428438994659222 -0.000178831234965116 221805
1157.5 0.9428326284962478 -0.0001170899251291885 221905
1158 0.942828400312254 -5.486837302252124e-05 221997
1158.5 0.9428312115450527 7.045018536699136e-06 222092
1159 0.9428409698526184 6.786878526073482e-05 222182
1159.5 0.9428574954305458 0.0001268382531975591 222275
1160 0.9428805236225928 0.0001832151402504917 222369
1160.5 0.9429097085937694 0.0002362967870062627 222463
1161 0.9429446280154251 0.0002854249016160899 222557
1161.5 0.942984788699214 0.0003299937100632655 222653
1162 0.9430296331050469 0.0003694574110866609 222744
1162.5 0.943078546637395 0.0004033368442079598 222837
1163 0.943130865634664 0.000431225289611177 222932
1163.5 0.9431858859479764 0.0004527933299103088 223027
1164 0.9432428719986393 0.0004677927159695066 223127
1164.5 0.9433010661979552 0.000476059191752665 223224
1165 0.9433596986089072 0.0004775142465113644 223339
1165.5 0.9434179967266463 0.000472165776301731 223472
1166 0.9434751952536928 0.0004601076506771914 223589
1166.5 0.9435305457463014 0.0004415181942592114 223702
1167 0.9435833260105484 0.0004166576065677035 223803
1167.5 0.943632849130332 0.0003858643568242263 223887
1168 0.9436784720145783 0.0003495506032561874 223981
1168.5 0.9437196033574717 0.0003081966985715032 224072
1169 0.9437557109133359 0.0002623448545864605 224173
1169.5 0.9437863279968566 0.0002125920493380798 224268
1170 0.9438110591294643 0.000159582269266372 224367
1170.5 0.943829584763792 0.0001039981871006052 224457
1171 0.943841665030047 4.655238282869723e-05 224552
1171.5 0.9438471424607113 -1.202177950956764e-05 224641
1172 0.9438459436630759 -7.097950254961764e-05 224737
1172.5 0.9438380799225204 -0.0001295740147678238 224830
1173 0.94382364673305 -0.0001870660180938769 224927
1173.5 0.9438028222651563 -0.0002427330045873028 225016
1174 0.9437758647944784 -0.0002958783249122401 225113
1174.5 0.9437431091277771 -0.0003458398949347674 225200
1175 0.9437049620752687 -0.0003919984317809409 225298
1175.5 0.9436618970302382 -0.0004337851170603878 225389
1176 0.9436144477278905 -0.0004706885925966137 225482
1176.5 0.9435632012654989 -0.0005022612028071047 225579
1177 0.9435087904749372 -0.0005281244077306554 225669
1177.5 0.9434518857465053 -0.0005479733014751673 225759
1178 0.9433931864095262 -0.000561580182419289 225862
1178.5 0.9433334117803729 -0.0005687971336938565 225956
1179 0.9432732919923819 -0.000569557585140334 226049
1179.5 0.9432135587243995 -0.0005638768409294014 226142
1180 0.9431549359455702 -0.0005518515701589573 226235
1180.5 0.9430981307932866 -0.0005336582708705101 226322
1181 0.9430438246991105 -0.0005095507308598729 226417
1181.5 0.9429926648738851 -0.0004798565212502956 226513
1182 0.942945256258292 -0.0004449725708845296 226608
1182.5 0.9429021540388121 -0.0004053598810272196 226699
1183 0.9428638568215212 -0.0003615374505071107 226791
1183.5 0.9428308005474716 -0.0003140754911400579 226885
1184 0.9428033532237156 -0.0002635880219371879 226977
1184.5 0.9427818105334316 -0.0002107249381149429 227074
1185 0.9427663923772596 -0.0001561636571920829 227166
1185.5 0.9427572403859623 -0.000100600449410651 227259
1186 0.9427544164321197 -4.474156329465607e-05 227355
1186.5 0.9427579021558051 1.070574067859442e-05 227440
1187 0.9427675995063285 6.504213459354626e-05 227542
1187.5 0.9427833322892772 0.0001175850328123369 227639
1188 0.9428048486954151 0.0001676771560466709 227733
1188.5 0.9428318247756814 0.0002146947424736986 227819
1189 0.9428638688147121 0.0002580553034607459 227915
1189.5 0.942900526544126 0.0002972248276156395 228006
1190 0.9429412871264339 0.0003317243442243169 228107
1190.5 0.9429855898309559 0.0003611357655791299 228200
1191 0.9430328313146834 0.0003851069371267386 228296
1191.5 0.9430823734137103 0.0004033558346527175 228388
1192 0.9431335513447778 0.0004156738587362477 228485
1192.5 0.9431856822116665 0.0004219281883122075 228574
1193 0.9432380737077293 0.0004220631672186345 228678
1193.5 0.943290032903801 0.0004161007099329165 228776
1194 0.9433408750100567 0.0004041397251520965 228872
1194.5 0.9433899320011662 0.0003863545682943426 228959
1195 0.9434365609962297 0.0003629925462313054 229055
1195.5 0.9434801522885133 0.0003343705094534862 229151
1196 0.9435201369248254 0.000300870578270874 229244
1196.5 0.9435559937404598 0.0002629350604188556 229338
1197 0.9435872557628764 0.0002210606274397044 229436
1197.5 0.9436135159056038 0.0001757918263201315 229526
1198 0.9436344318831295 0.0001277140109735965 229622
1198.5 0.9436497302876508 7.744578516268982e-05 229709
1199 0.9436592097793945 2.56310542795593e-05 229807
1199.5 0.9436627433535906 -2.706921203008339e-05 229903
1200 0.943660279659018 -7.998540115210385e-05 230004
1200.5 0.9436518433551092 -0.000132447755533751 230098
1201 0.9436375345068198 -0.0001837948397369772 230195
1201.5 0.9436175270286215 -0.0002333818696024259 230284
1202 0.9435920662009686 -0.0002805887987674686 230384
1202.5 0.9435614652942045 -0.0003248280612536675 230476
1203 0.9435261013460409 -0.0003655518735779878 230572
1203.5 0.9434864101492467 -0.000402259005782986 230662
1204 0.9434428805159635 -0.0004345009378443905 230758
1204.5 0.9433960478939369 -0.0004618873260061113 230849
1205 0.9433464874178689 -0.0004840907126069558 230948
1205.5 0.9432948064859024 -0.0005008504227820788 231042
1206 0.943241636956917 -0.0005119756019194895 231139
1206.5 0.9431876270687278 -0.0005173473587908658 231231
1207 0.9431334331804292 -0.0005169199907163556 231331
1207.5 0.9430797114439494 -0.000510721278818244 231416
1208 0.9430271095103648 -0.0004988518532195336 231513
1208.5 0.9429762583756859 -0.0004814836398011452 231612
1209 0.9429277644686537 -0.0004588574116970045 231713
1209.5 0.9428822020796311 -0.0004312794799341782 231802
1210 0.942840106224983 -0.0003991175683749413 231892
1210.5 0.9428019660354612 -0.0003627959282552525 231986
1211 0.9427682187501589 -0.0003227897570125496 232080
1211.5 0.9427392443896089 -0.0002796189946412428 232176
1212 0.9427153611727506 -0.0002338415783998117 232269
1212.5 0.9426968217328221 -0.0001860462432280638 232375
1213 0.9426838101769315 -0.0001368449606387491 232465
1213.5 0.9426764400232179 -8.686511305858248e-05 232558
1214 0.942674753038292 -3.674150356388905e-05 232652
1214.5 0.9426787189861752 1.289169734970699e-05 232754
1215 0.9426882362883943 6.140896592042315e-05 232850
1215.5 0.9427031335833713 0.0001082012990410652 232944
1216 0.9427231721619208 0.0001526838489554425 233041
1216.5 0.9427480492446965 0.0001943032231442826 233131
1217 0.9427774020568975 0.0002325443584152328 233222
1217.5 0.942810812645661 0.0002669368839453491 233325
1218 0.9428478133763688 0.0002970608948128699 233419
1218.5 0.9428878930357809 0.000322552065309534 233517
1219 0.9429305034624987 0.0003431060399429385 233612
1219.5 0.942975066618908 0.0003584820494086857 233715
1220 0.9430209820135069 0.0003685057088115707 233811
1220.5 0.9430676343784392 0.0003730709659179101 233904
1221 0.943114401504191 0.0003721411780886268 233996
1221.5 0.9431606621318145 0.000365749307640298 234092
1222 0.9432058038026797 0.000353997236564637 234191
1222.5 0.9432492305666951 0.0003370542126661843 234287
1223 0.9432903704520971 0.0003151544501115679 234383
1223.5 0.9433286826032998 0.0002885939179844809 234480
1224 0.9433636639978579 0.0002577263605765874 234574
1224.5 0.9433948556592497 0.0002229586026872392 234671
1225 0.9434218482888951 0.0001847452020388591 234761
1225.5 0.9434442872484444 0.000143582518927637 234855
1226 0.9434618768318738 0.0001000022803267452 234954
1226.5 0.9434743837761155 5.456472175062102e-05 235048
1227 0.9434816399687884 7.851395205509692e-06 235144
1227.5 0.9434835443218972 -3.954226456869765e-05 235232
1228 0.943480063791033 -8.701452066134797e-05 235335
1228.5 0.9434712335304927 -0.0001339649649650706 235430
1229 0.9434571561856869 -0.0001798021029024711 235530
1229.5 0.9434380003351143 -0.0002239507962045723 235622
1230 0.9434139981048772 -0.0002658594702040313 235724
1230.5 0.9433854419890862 -0.0003050069954434309 235813
1231 0.9433526809194139 -0.0003409091578637583 235916
1231.5 0.9433161156363788 -0.0003731246373701468 236009
1232 0.9432761934235631 -0.0004012604210950327 236108
1232.5 0.9432334022737932 -0.0004249765851097924 236201
1233 0.9431882645632208 -0.0004439903865746165 236300
1233.5 0.9431413303151643 -0.0004580796172570791 236388
1234 0.9430931701404583 -0.0004670851788767595 236486
1234.5 0.9430443679447906 -0.0004709128507227088 236583
1235 0.9429955134961272 -0.0004695342303154233 236683
1235.5 0.942947194946712 -0.0004629868384139494 236777
1236 0.9428999914043559 -0.0004513733902649067 236873
1236.5 0.9428544656467319 -0.0004348602455245375 236961
1237 0.9428111570702253 -0.0004136750596186733 237058
1237.5 0.9427705749615708 -0.0003881036693135443 237149
1238 0.9427331921760835 -0.0003584862548243817 237249
1238.5 0.9426994393008348 -0.0003252128297713183 237339
1239 0.9426696993746813 -0.0002887181185908287 237432
1239.5 0.9426443032297439 -0.0002494758885243111 237524
1240 0.9426235255108263 -0.000207992809941202 237615
1240.5 0.9426075814204764 -0.0001648019244306686 237710
1241 0.9425966242280296 -0.0001204558047482611 237802
1241.5 0.9425907435711774 -7.551949427309999e-05 237899
1242 0.9425899645684677 -3.056331608013398e-05 237991
1242.5 0.9425942477508222 1.384435696839629e-05 238083
1243 0.9426034898097809 5.714427956818961e-05 238172
1243.5 0.9426175251498539 9.879336822952423e-05 238262
1244 0.9426361282222567 0.0001382715040774273 238353
1244.5 0.9426590166075151 0.0001750880190952542 238450
1245 0.9426858548050727 0.0002087877850409533 238541
1245.5 0.9427162586792803 0.000238956829599462 238639
1246 0.9427498005030194 0.0002652274106020322 238731
1246.5 0.942786014532907 0.0002872824862603405 238819
1247 0.9428244030435471 0.0003048595272379322 238912
1247.5 0.94286444274278 0.0003177536249098692 239003
1248 0.9429055914853646 0.0003258198592351379 239094
1248.5 0.9429472951990663 0.0003289748991668756 239186
1249 0.9429889949347896 0.0003271978183312588 239282
1249.5 0.9430301339511378 0.0003205301186932339 239371
1250 0.9430701647437274 0.0003090749649672712 239466
1250.5 0.9431085559305979 0.0002929956424975418 239552
1251 0.9431447989072418 0.0002725132610996926 239652
1251.5 0.9431784141880112 0.0002479037368012246 239748
1252 0.9432089573549567 0.0002194940924222104 239843
1252.5 0.9432360245404052 0.0001876581263909074 239941
1253 0.9432592573757805 0.0001528115069840594 240039
1253.5 0.9432783473461617 0.0001154063562240508 240131
1254 0.9432930394978313 7.592539386810117e-05 240227
1254.5 0.9433031354544457 3.487571721378534e-05 240321
1255 0.9433084957063644 -7.217703244368694e-06 240418
1255.5 0.9433090411470094 -4.981872898896294e-05 240510
1256 0.9433047538397386 -9.238687395023085e-05 240606
1256.5 0.9432956770085079 -0.0001343841536108628 240699
1257 0.9432819142554413 -0.0001752818760562478 240796
1257.5 0.9432636280181725 -0.0002145672893492323 240885
1258 0.9432410372894061 -0.0002517500017554679 240981
1258.5 0.9432144146303573 -0.0002863680945379703 241080
1259 0.9431840825185588 -0.0003179938512361663 241182
1259.5 0.9431504090787626 -0.000346239032484942 241277
1260 0.943113803253285 -0.0003707596314479635 241370
1260.5 0.9430747094750092 -0.0003912600517548619 241461
1261 0.9430336019122991 -0.0004074966573563612 241560
1261.5 0.9429909783602309 -0.0004192806518453942 241654
1262 0.9429473538567287 -0.0004264802534329702 241755
1262.5 0.9429032541053585 -0.00042902214080136 241848
1263 0.9428592087886806 -0.0004268921543698482 241947
1263.5 0.9428157448571013 -0.0004201352469814231 242032
1264 0.9427733798781611 -0.0004088546875292368 242126
1264.5 0.9427326155300974 -0.0003932105304733372 242225
1265 0.942693931321377 -0.000373417373427331 242315
1265.5 0.9426577786147131 -0.0003497414339096012 242409
1266 0.9426245750299428 -0.0003224969848402691 242499
1266.5 0.9425946992950534 -0.0002920421963179593 242594
1267 0.9425684866087154 -0.000258774438532709 242686
1267.5 0.942546224570975 -0.0002231251072715444 242777
1268 0.9425281497313495 -0.0001855540392703622 242870
1268.5 0.9425144447955836 -0.0001465435895913937 242971
1269 0.9425052365238322 -0.0001065924471992029 243064
1269.5 0.9425005943441667 -6.620926792338158e-05 243156
1270 0.9425005296961808 -2.590620599903028e-05 243243
1270.5 0.942504996110166 1.380757365486678e-05 243339
1271 0.9425138900180244 5.243232033293837e-05 243431
1271.5 0.9425270522828419 8.948397864130655e-05 243530
1272 0.9425442704250135 0.0001245002469503605 243623
1272.5 0.9425652815140926 0.00015704633747544 243720
1273 0.9425897756872399 0.00018672036632258 243812
1273.5 0.9426174002473781 0.0002131583067900613 243907
1274 0.9426477642870056 0.0002360384449945886 243993
1274.5 0.9426804437771984 0.0002550852834178578 244084
1275 0.9427149870556626 0.0002700728451569389 244179
1275.5 0.9427509206429352 0.0002808273394210546 244269
1276 0.9427877553119277 0.0002872291570434673 244363
1276.5 0.9428249923331204 0.0002892141733682061 244459
1277 0.942862129815771 0.0002867743447140053 244552
1277.5 0.9428986690646137 0.0002799575936021797 244645
1278 0.9429341208716243 0.0002688669869445205 244737
1278.5 0.9429680116635684 0.0002536592203100487 244833
1279 0.9429998894281797 0.0002345424301101059 244922
1279.5 0.9430293293449006 0.0002117733639545139 245014
1280 0.9430559390501523 0.0001856539474267824 245119
1280.5 0.9430793634719847 0.0001565272930097706 245239
1281 0.9430992891746524 0.0001247732037679102 245394
1281.5 0.9431154481600881 9.080323057531954e-05 245705
1282 0.9431276210803194 5.505534709613723e-05 246071
1282.5 0.94313563982249 1.79883113067919e-05 246192
1283 0.9431393894362337 -1.992421395281462e-05 246304
1283.5 0.9431388093815738 -5.819970614696272e-05 246401
1284 0.9431338940841998 -9.635291687318152e-05 246511
1284.5 0.9431246927937706 -0.0001339020164725159 246602
1285 0.9431113087497301 -0.0001703746717050452 246692
1285.5 0.9430938976678512 -0.0002053139799205842 246781
1286 0.9430726655692615 -0.0002382841852642319 246873
1286.5 0.9430478659819338 -0.0002688761054989321 246959
1287 0.9430197965524378 -0.0002967122019608046 247051
1287.5 0.9429887951130616 -0.0003214512299349838 247142
1288 0.942955235256119 -0.0003427924122851711 247232
1288.5 0.9429195214732965 -0.0003604790854175419 247328
1289 0.9428820839231523 -0.00037430177352665 247421
1289.5 0.9428433728943615 -0.0003841006544676533 247508
1290 0.9428038530358593 -0.0003897673884320344 247603
1290.5 0.94276399742773 -0.0003912462887696248 247699
1291 0.9427242815684004 -0.0003885348226959021 247791
1291.5 0.9426851773544767 -0.0003816834381421048 247880
1292 0.9426471471293466 -0.0003707947215386011 247972
1292.5 0.9426106378755242 -0.0003560218997610858 248059
1293 0.9425760756235846 -0.0003375667077093099 248150
1293.5 0.942543860147542 -0.0003156766509233991 248246
1294 0.9425143600126138 -0.0002906417001774905 248336
1294.5 0.9424879080366136 -0.0002627904620273456 248424
1295 0.9424647972207449 -0.0002324858757432689 248516
1295.5 0.9424452771994298 -0.0002001204928519471 248609
1296 0.9424295512520369 -0.000166111400569007 248701
1296.5 0.9424177739121206 -0.0001308948546694883 248799
1297 0.9424100492020833 -9.4920690762867e-05 248889
1297.5 0.9424064295131627 -5.864658547402605e-05 248982
1298 0.9424069151424141 -2.253224065325527e-05 249072
1298.5 0.9424114544900013 1.296643557103561e-05 249167
1299 0.9424199449117595 4.740307732773878e-05 249254
1299.5 0.94243223421372 8.03464667313041e-05 249355
1300 0.9424481227672321 0.0001113859264916875 249448
1300.5 0.9424673662155485 0.0001401364320601782 249537
1301 0.9424896787353768 0.0001662433797698179 249635
1301.5 0.9425147368100305 0.0001893869520233432 249728
1302 0.9425421834645052 0.0002092860259020603 249816
1302.5 0.9425716329071646 0.0002257015775480989 249907
1303 0.9426026755177878 0.0002384395412300793 250003
1303.5 0.9426348831175897 0.0002473530890540629 250095
1304 0.9426678144535073 0.0002523443047373981 250190
1304.5 0.9427010208265931 0.0002533652326246538 250280
1305 0.9427340517928169 0.0002504182910958815 250373
1305.5 0.9427664608639237 0.0002435560475940371 250461
1306 0.9427978111362896 0.0002328803605789412 250552
1306.5 0.9428276807768905 0.0002185409016976681 250643
1307 0.9428556682975954 0.0002007330792448987 250740
1307.5 0.9428813975519162 0.0001796953914735314 250832
1308 0.9429045223921338 0.0001557062454134618 250927
1308.5 0.9429247309292265 0.0001290802834747738 251016
1309 0.9429417493432968 0.0001001642661708431 251106
1309.5 0.9429553451980514 6.933256472138271e-05 251200
1310 0.9429653302193585 3.698232201904706e-05 251296
1310.5 0.9429715625048219 3.528344410162007e-06 251390
1311 0.9429739481386372 -3.060221009874684e-05 251483
1311.5 0.942972442193612 -6.497527927604753e-05 251576
1312 0.942967049110047 -9.915541035713188e-05 251668
1312.5 0.9429578224490923 -0.0001327112700386922 251760
1313 0.9429448640261116 -0.0001652210811368542 251852
1313.5 0.942928322437399 -0.0001962779174662112 251948
1314 0.9429083910012144 -0.0002254947905529615 252042
1314.5 0.9428853051414233 -0.0002525094646828228 252134
1315 0.942859339248969 -0.0002769889404630527 252234
1315.5 0.9428308030628602 -0.0002986335514996631 252325
1316 0.9428000376182851 -0.0003171806238944548 252424
1316.5 0.9427674108147388 -0.0003324076539884277 252515
1317 0.9427333126616543 -0.0003441349660390893 252612
1317.5 0.9426981502628905 -0.0003522278182423921 252703
1318 0.9426623426044779 -0.0003565979326056538 252795
1318.5 0.9426263152122815 -0.0003572044315554095 252882
1319 0.9425904947476089 -0.0003540541717309149 252976
1319.5 0.9425553036093284 -0.0003472014730704863 253064
1320 0.9425211546107025 -0.0003367472489499951 253156
1320.5 0.9424884457979446 -0.0003228375506822575 253254
1321 0.9424575554754476 -0.0003056615470373565 253351
1321.5 0.9424288374997764 -0.0002854489665068223 253443
1322 0.9424026169008753 -0.000262467036718366 253531
1322.5 0.9423791858845785 -0.0002370169616321697 253623
1323 0.9423588002654876 -0.0002094299828353627 253712
1323.5 0.942341676373643 -0.0001800630763300868 253804
1324 0.9423279884722674 -0.0001492943406193977 253894
1324.5 0.9423178667172486 -0.0001175181355828282 253990
1325 0.9423113956820636 -8.514003455304325e-05 254080
1325.5 0.942308613464611 -5.25716541262845e-05 254172
1326 0.942309511384996 -2.022542753490635e-05 254264
1326.5 0.9423140342758026 1.149061212934536e-05 254353
1327 0.9423220813589041 4.217797293397464e-05 254451
1327.5 0.9423335076954585 7.145270467009278e-05 254546
1328 0.9423481261885506 9.895019629186009e-05 254643
1328.5 0.942365710111029 0.000124329710369692 254733
1329 0.9423859961245612 0.0001472785982511148 254825
1329.5 0.9424086877498395 0.0001675161438772276 254916
1330 0.9424334592423357 0.0001847969890972052 255010
1330.5 0.9424599598230379 0.0001989140987962816 255125
1331 0.9424878182093243 0.0002097012301308353 255219
1331.5 0.942516647387535 0.0002170348765708519 255313
1332 0.942546049565977 0.0002208356642023608 255400
1332.5 0.9425756212450579 0.0002210691847543135 255497
1333 0.94260495834 0.0002177462569937634 255590
1333.5 0.9426336612911782 0.0002109226153929177 255679
1334 0.9426613400975262 0.0002006980322147275 255771
1334.5 0.9426876192096816 0.0001872148863027504 255862
1335 0.9427121422215611 0.0001706561988032184 255966
1335.5 0.9427345763018312 0.0001512431627081359 256053
1336 0.9427546163102665 0.000129232199402128 256151
1336.5 0.9427719885481725 0.0001049115812472988 256248
1337 0.9427864540968822 7.859766457456463e-05 256340
1337.5 0.9427978117037097 5.063078220407942e-05 256434
1338 0.9428059001806284 2.13708487307957e-05 256528
1338.5 0.9428106002872335 -8.807264762800084e-06 256617
1339 0.9428118360761745 -3.951852720907759e-05 256708
1339.5 0.942809575686127 -7.0372653979579e-05 256806
1340 0.9428038315744104 -0.0001009790607851768 256907
1340.5 0.9427946601884699 -0.0001309518022464885 257025
1341 0.942782161082549 -0.0001599144327654931 257124
1341.5 0.9427664754928493 -0.0001875047285511114 257222
1342 0.9427477843912859 -0.0002133792116436068 257320
1342.5 0.9427263060444495 -0.0002372174195125673 257418
1343 0.9427022931105439 -0.0002587258672382619 257513
1343.5 0.9426760293127727 -0.0002776416533754405 257601
1344 0.9426478257328759 -0.000293735665292502 257696
1344.5 0.9426180167731185 -0.0003068153450123125 257788
1345 0.9425869558390705 -0.0003167269822867834 257874
1345.5 0.9425550107988216 -0.0003233575077429073 257970
1346 0.942522559276899 -0.0003266357653618431 258062
1346.5 0.9424899838430135 -0.0003265332502150767 258153
1347 0.9424576671568625 -0.0003230643041957197 258245
1347.5 0.9424259871305318 -0.0003162857693625816 258340
1348 0.9423953121695831 -0.0003062961053727793 258432
1348.5 0.9423659965526816 -0.0002932339842278022 258524
1349 0.9423383760076299 -0.0002772763821142377 258625
1349.5 0.9423127635389836 -0.0002586361944011769 258745
1350 0.9422894455590112 -0.0002375594057833695 258838
1350.5 0.9422686783697417 -0.0002143218530590113 258925
1351 0.9422506850392157 -0.0001892256230358879 259038
1351.5 0.9422356527099035 -0.0001625951325077434 259141
1352 0.9422237303716496 -0.0001347729410808425 259238
1352.5 0.9422150271255059 -0.0001061153508119266 259337
1353 0.9422096109584998 -7.698784910540674e-05 259431
1353.5 0.9422075080428637 -4.776045308153659e-05 259525
1354 0.9422087025665555 -1.880301464839006e-05 259618
1354.5 0.9422131370951619 9.519454221196462e-06 259706
1355 0.9422207134585647 3.685137699117498e-05 259800
1355.5 0.9422312941491331 6.285107105522254e-05 259896
1356 0.9422447042117931 8.719501338851746e-05 259990
1356.5 0.9422607336001858 0.0001095818601788538 260078
1357 0.9422791399673299 0.000129736170573241 260174
1357.5 0.9422996518538336 0.0001474117886086326 260264
1358 0.9423219722318164 0.0001623948418936003 260367
1358.5 0.9423457823583761 0.0001745063206129199 260455
1359 0.942370745888683 0.0001836042058728809 260557
1359.5 0.9423965131957096 0.0001895851222215004 260651
1360 0.9424227258411934 0.0001923854952904266 260743
1360.5 0.9424490211407245 0.0001919822018347847 260830
1361 0.9424750367648908 0.0001883927059131655 260926
1361.5 0.942500415318177 0.0001816746814701081 261021
1362 0.9425248088378146 0.0001719251280748076 261112
1362.5 0.9425478831560321 0.0001592789929509717 261205
1363 0.9425693220710777 0.0001439073186228349 261297
1363.5 0.9425888312750327 0.0001260149414248823 261386
1364 0.9426061419897022 0.0001058377717020677 261482
1364.5 0.9426210142657458 8.363969169679637e-05 261569
1365 0.9426332399046445 5.970911181230524e-05 261661
1365.5 0.9426426449680236 3.43552301037512e-05 261755
1366 0.9426490918442033 7.904043426342254e-06 261841
1366.5 0.9426524808475611 -1.930583837710245e-05 261933
1367 0.9426527513322926 -4.692752157597381e-05 262026
1367.5 0.9426498823083653 -7.461024566103656e-05 262117
1368 0.9426438925537971 -0.0001020038322856333 262210
1368.5 0.9426348402237911 -0.0001287631096761495 262302
1369 0.9426228219636013 -0.0001545522566765107 262392
1369.5 0.9426079715382638 -0.0001790490118225689 262483
1370 0.9425904579983824 -0.0002019486947594183 262567
1370.5 0.9425704834069384 -0.0002229679898904891 262662
1371 0.9425482801575642 -0.00024184844534593 262755
1371.5 0.9425241079197522 -0.000258359644138408 262846
1372 0.9424982502510557 -0.000272302008684421 262936
1372.5 0.9424710109204009 -0.000283509204654285 263028
1373 0.9424427099900897 -0.000291850115310465 263116
1373.5 0.9424136797069649 -0.0002972303630345392 263215
1374 0.9423842602554104 -0.0002995933605573614 263306
1374.5 0.9423547954264045 -0.0002989208804197892 263399
1375 0.9423256282577016 -0.0002952331373252721 263492
1375.5 0.9422970967003643 -0.00028858838422419 263581
1376 0.9422695293663248 -0.0002790820291128662 263669
1376.5 0.9422432414104178 -0.0002668452855628826 263761
1377 0.9422185305984194 -0.0002520433758385935 263857
1377.5 0.9421956736100794 -0.000234873311044923 263946
1378 0.942174922622974 -0.000215561277998876 264032
1378.5 0.9421565022192735 -0.0001943596673754483 264127
1379 0.9421406066532858 -0.0001715437820793922 264219
1379.5 0.9421273975129232 -0.0001474082686861435 264309
1380 0.9421170018031283 -0.0001222633181308743 264404
1380.5 0.9421095104738656 -9.643068456305732e-05 264495
1381 0.9421049774095649 -7.023957339363649e-05 264583
1381.5 0.9421034188910141 -4.402245101924106e-05 264673
1382 0.9421048135346817 -1.811082949486941e-05 264761
1382.5 0.9421091027083873 7.168920461745058e-06 264857
1383 0.9421161914162351 3.149967531525285e-05 264948
1383.5 0.9421259496398109 5.457753181770998e-05 265040
1384 0.9421382141169228 7.611559766111239e-05 265129
1384.5 0.9421527905337204 9.584755246367101e-05 265221
1385 0.9421694561008771 0.0001135309349605002 265310
1385.5 0.9421879624797954 0.0001289501159021267 265403
1386 0.9422080390204878 0.0001419189202928409 265501
1386.5 0.9422293962690016 0.0001522828671742364 265593
1387 0.9422517296990126 0.0001599210001170229 265678
1387.5 0.9422747236195451 0.0001647472868611673 265770
1388 0.9422980552087465 0.0001667115720747416 265862
1388.5 0.942321398622235 0.0001658000729121151 265954
1389 0.9423444291238 0.0001620354128718935 266050
1389.5 0.9423668271861543 0.0001554761953083381 266142
1390 0.9423882825100126 0.0001462161237639882 266232
1390.5 0.9424084979110088 0.000134382681992324 266324
1391 0.9424271930258274 0.0001201353920552128 266413
1391.5 0.9424441077913945 0.0001036636741427897 266508
1392 0.9424590056540292 8.518433670649877e-05 266602
1392.5 0.9424716764690203 6.493873005915733e-05 266694
1393 0.9424819390551817 4.318960072191017e-05 266783
1393.5 0.9424896433734142 2.021768743728088e-05 266872
1394 0.9424946723031896 -3.681897125032606e-06 266958
1394.5 0.9424969429960534 -2.820345240309913e-05 267057
1395 0.9424964077906623 -5.303459521189063e-05 267165
1395.5 0.9424930546794879 -7.786023441870571e-05 267277
1396 0.9424869073230088 -0.0001023665645129737 267404
1396.5 0.9424780246129664 -0.0001262450275134736 267520
1397 0.9424664997919363 -0.0001491961932515444 267617
1397.5 0.9424524591420632 -0.0001709335092935709 267716
1398 0.9424360602611968 -0.000191186873601754 267812
1398.5 0.9424174899498086 -0.0002097059854541319 267901
1399 0.9423969617369118 -0.0002262634331193607 267988
1399.5 0.9423747130776444 -0.0002406574802702744 268082
1400 0.942351002259214 -0.0002527145170750185 268173
1400.5 0.9423261050554456 -0.0002622911462751874 268273
1401 0.9423003111731844 -0.0002692758792892722 268364
1401.5 0.9422739205362893 -0.0002735904224063065 268454
1402 0.94224723945481 -0.0002751905383925732 268546
1402.5 0.9422205767282251 -0.0002740664742591844 268635
1403 0.9421942397322469 -0.0002702429514573056 268720
1403.5 0.9421685305387317 -0.0002637787203142528 268816
1404 0.9421437421176094 -0.0002547656860249304 268910
1404.5 0.9421201546685344 -0.0002433276189004623 269000
1405 0.9420980321281225 -0.0002296184667827527 269093
1405.5 0.9420776188962539 -0.0002138202924932328 269182
1406 0.9420591368219791 -0.0001961408638360163 269269
1406.5 0.9420427824861227 -0.000176810927961492 269364
1407 0.9420287248138002 -0.000156081205763649 269454
1407.5 0.9420171030457463 -0.0001342191453860315 269548
1408 0.9420080250927194 -0.0001115054768056519 269640
1408.5 0.9420015662923076 -8.823061181687893e-05 269730
1409 0.9419977685822922 -6.469093552041388e-05 269818
1409.5 0.9419966400994206 -4.118503661645247e-05 269911
1410 0.941998155207005 -1.800992439188332e-05 270011
1410.5 0.942002254949361 4.542719725066784e-06 270103
1411 0.9420088479256734 2.619020879110924e-05 270195
1411.5 0.942017811570641 4.666238912041968e-05 270297
1412 0.9420289938241304 6.570500696222178e-05 270385
1412.5 0.942042215167234 8.308286118907645e-05 270477
1413 0.9420572709975803 9.858270296805026e-05 270575
1413.5 0.9420739343125587 0.0001120158467364197 270670
1414 0.942091958665351 0.0001232204605905408 270761
1414.5 0.9421110813553474 0.0001320635083728622 270855
1415 0.9421310268117165 0.0001384423202513999 270944
1415.5 0.942151510126603 0.0001422857733726384 271038
1416 0.9421722406927209 0.0001435550691683918 271135
1416.5 0.9421929258989488 0.0001422440990481959 271230
1417 0.9422132748369945 0.0001383793954435621 271325
1417.5 0.9422330019722235 0.0001320196704236661 271419
1418 0.9422518307323894 0.0001232549493072136 271506
1418.5 0.942269496969221 0.0001122053117853187 271599
1419 0.9422857522495963 9.901925798421936e-05 271696
1419.5 0.942300366935354 8.387172156955591e-05 271789
1420 0.9423131330136344 6.696175637096265e-05 271886
1420.5 0.942323866642928 4.850992703018507e-05 271977
1421 0.9423324103837444 2.875543779978314e-05 272064
1421.5 0.9423386350869247 7.953036797975006e-06 272161
1422 0.9423424414170427 -1.363026428041829e-05 272303
1422.5 0.9423437609930512 -3.571861281824801e-05 272435
1423 0.9423425571332243 -5.803083647997347e-05 272559
1423.5 0.9423388251965173 -8.028401807301729e-05 272688
1424 0.9423325925175708 -0.0001021970786691973 272807
1424.5 0.9423239179377642 -0.0001234943236594597 272903
1425 0.9423128909397953 -0.0001439089070591235 273019
1425.5 0.9422996303982628 -0.0001631861705861758 273121
1426 0.9422842829635207 -0.0001810868157866143 273217
1426.5 0.9422670211006589 -0.0001973898697516001 273309
1427 0.9422480408097218 -0.000211895407733612 273402
1427.5 0.9422275590572202 -0.0002244269991828352 273503
1428 0.9422058109525165 -0.0002348338473508308 273608
1428.5 0.9421830467057609 -0.0002429925965974006 273703
1429 0.9421595284066807 -0.0002488087858368999 273796
1429.5 0.9421355266656277 -0.0002522179311167557 273891
1430 0.9421113171598809 -0.0002531862250745012 273986
1430.5 0.9420871771292252 -0.0002517108459102859 274086
1431 0.9420633818653026 -0.0002478198734759037 274183
1431.5 0.9420402012391396 -0.000241571815057403 274274
1432 0.9420178963105945 -0.0002330547483517478 274364
1432.5 0.9419967160622748 -0.000222385093948583 274458
1433 0.941976894298726 -0.0002097060342633092 274557
1433.5 0.9419586467494524 -0.0001951856002722842 274646
1434 0.9419421684116077 -0.000179014451517067 274740
1434.5 0.9419276311650188 -0.0001614033786245684 274839
1435 0.9419151816886419 -0.0001425805609844413 274933
1435.5 0.9419049397036265 -0.0001227886151943661 275030
1436 0.941896996563939 -0.0001022814723917446 275121
1436.5 0.9418914142110159 -8.132112460614921e-05 275214
1437 0.9418882245042636 -6.017428176835377e-05 275313
1437.5 0.9418874289344122 -3.910898197977032e-05 275398
1438 0.941888998721873 -1.839119807392376e-05 275499
1438.5 0.9418928752973682 1.718516619188221e-06 275592
1439 0.9418989711572844 2.096830105447206e-05 275684
1439.5 0.9419071710814894 3.911813674178706e-05 275777
1440 0.9419173336968153 5.594283615370121e-05 275872
1440.5 0.9419292933651203 7.123483211883491e-05 275968
1441 0.9419428623707918 8.480673370734301e-05 276056
1441.5 0.9419578333789006 9.649361720060119e-05 276147
1442 0.9419739821318744 0.0001061550242068181 276243
1442.5 0.9419910703496852 0.0001136766427946853 276337
1443 0.9420088487961066 0.000118971651616738 276427
1443.5 0.9420270604716328 0.0001219817113322082 276520
1444 0.942045443892213 0.0001226775921576561 276611
1444.5 0.9420637364120216 0.0001210594310170126 276701
1445 0.9420816775480887 0.0001171566164698831 276797
1445.5 0.9420990122647608 0.0001110273043092835 276887
1446 0.9421154941766224 0.0001027575713774847 276981
1446.5 0.9421308886297088 9.246021969318967e-05 277075
1447 0.942144975622527 8.027324735661185e-05 277163
1447.5 0.9421575525305792 6.635800684780409e-05 277250
1448 0.9421684366007037 5.08970752062729e-05 277346
1448.5 0.9421774671845965 3.409186412694053e-05 277438
1449 0.9421845076842749 1.616000118752131e-05 277528
1449.5 0.9421894471860118 -2.667483804813241e-06 277620
1450 0.9421922017632844 -2.21491310276177e-05 277714
1450.5 0.9421927154335384 -4.203614323313331e-05 277805
1451 0.9421909607580227 -6.207555915587987e-05 277895
1451.5 0.9421869390784725 -8.201346730932596e-05 277989
1452 0.9421806803890643 -0.0001015982193897894 278083
1452.5 0.942172242846663 -0.0001205836026670703 278170
1453 0.9421617119269486 -0.0001387319314176812 278261
1453.5 0.9421491992384621 -0.0001558170186332005 278349
1454 0.9421348410108746 -0.0001716269909004899 278445
1454.5 0.9421187962778579 -0.0001859669114755298 278541
1455 0.9421012447786954 -0.0001986611791329399 278630
1455.5 0.9420823846062574 -0.0002095556733327578 278720
1456 0.9420624296320393 -0.0002185196195667978 278813
1456.5 0.9420416067416852 -0.0002254471523848493 278909
1457 0.942020152916666 -0.0002302585575095806 279001
1457.5 0.9419983121996011 -0.0002329011785774546 279093
1458 0.9419763325820327 -0.0002333499783381488 279188
1458.5 0.9419544628542948 -0.0002316077485521362 279277
1459 0.9419329494574425 -0.0002277049672891493 279368
1459.5 0.9419120333770298 -0.0002216993067922064 279464
1460 0.9418919471178387 -0.0002136747994771306 279559
1460.5 0.9418729117974947 -0.0002037406739296227 279657
1461 0.9418551343952399 -0.000192029876887656 279750
1461.5 0.9418388051900548 -0.0001786973011049271 279841
1462 0.9418240954197741 -0.0001639177426320042 279941
1462.5 0.9418111551899401 -0.0001478836143817886 280033
1463 0.9418001116578614 -0.0001308024458229116 280126
1463.5 0.941791067513771 -0.0001128942012328677 280216
1464 0.9417840997771406 -9.438845111176859e-05 280315
1464.5 0.9417792589221418 -7.552143307965991e-05 280407
1465 0.9417765683420507 -5.653303983766685e-05 280501
1465.5 0.9417760241580488 -3.766377254989014e-05 280593
1466 0.9417775953735126 -1.915169829261666e-05 280694
1466.5 0.941781224370507 -1.229450015858725e-06 280790
1467 0.9417868277408843 1.587869322249266e-05 280880
1467.5 0.9417942974401931 3.195960915107357e-05 280972
1468 0.9418035022485629 4.68139833272299e-05 281069
1468.5 0.9418142895189141 6.025877540128098e-05 281164
1469 0.9418264871892804 7.212947013979094e-05 281259
1469.5 0.9418399060327943 8.228208558363931e-05 281351
1470 0.941854342115969 9.059491389295183e-05 281446
1470.5 0.9418695794333996 9.696997390472955e-05 281540
1471 0.9418853926848998 0.0001013341581538635 281639
1471.5 0.9419015501594166 0.000103640061037612 281732
1472 0.9419178166888569 0.0001038664788845605 281825
1472.5 0.941933956634212 0.0001020185768733624 281922
1473 0.9419497368661163 9.812772197621794e-05 282016
1473.5 0.9419649297021772 9.225098532759312e-05 282109
1474 0.9419793157641139 8.447032158431108e-05 282198
1474.5 0.9419926867188994 7.489143689688542e-05 282287
1475 0.9420048478696991 6.364236100354216e-05 282389
1475.5 0.9420156205644348 5.087174263880938e-05 282486
1476 0.9420248443922306 3.674689087244454e-05 282578
1476.5 0.9420323791407914 2.145158811831063e-05 282673
1477 0.9420381064908975 5.183703340865579e-06 282767
1477.5 0.9420419314276038 -1.184736359821017e-05 282865
1478 0.9420437833514007 -2.942337349491498e-05 282965
1478.5 0.9420436168764474 -4.732004071054275e-05 283060
1479 0.9420414123069945 -6.530989173487436e-05 283149
1479.5 0.9420371757872137 -8.316515301628703e-05 283243
1480 0.9420309391238055 -0.0001006606314395655 283333
1480.5 0.9420227592848841 -0.0001175765510675872 283432
1481 0.9420127175827273 -0.0001337013104554141 283533
1481.5 0.9420009185519426 -0.0001488341259878897 283627
1482 0.9419874885384061 -0.0001627875282654067 283718
1482.5 0.9419725740179244 -0.0001753896805480886 283811
1483 0.9419563396669252 -0.0001864864906369365 283914
1483.5 0.9419389662105101 -0.000195943490293076 284007
1484 0.941920648075946 -0.0002036474593336738 284101
1484.5 0.9419015908819969 -0.0002095077748603465 284197
1485 0.9418820087964733 -0.0002134574696243006 284293
1485.5 0.9418621217959102 -0.0002154539872724151 284386
1486 0.9418421528623907 -0.0002154796260966729 284487
1486.5 0.9418223251531967 -0.0002135416668794031 284582
1487 0.9418028591791654 -0.0002096721844376262 284682
1487.5 0.9417839700273913 -0.0002039275464690323 284772
1488 0.941765864663208 -0.0001963876072415079 284863
1488.5 0.9417487393452511 -0.0001871546074965154 284964
1489 0.9417327771858437 -0.0001763517956064425 285058
1489.5 0.9417181458869817 -0.000164121788492074 285146
1490 0.941704995679861 -0.0001506246940243153 285237
1490.5 0.9416934574932111 -0.000136036019565919 285328
1491 0.9416836413727032 -0.0001205443939175331 285421
1491.5 0.9416756351704451 -0.0001043491321855997 285515
1492 0.9416695035200895 -8.765767496154074e-05 285609
1492.5 0.9416652871094056 -7.068293466964775e-05 285705
1493 0.9416630022583641 -5.3640582987272e-05 285800
1493.5 0.941662640806886 -3.674631385542586e-05 285890
1494 0.9416641703124847 -2.021311677258181e-05 285978
1494.5 0.9416675345541001 -4.248594801032642e-06 286078
1495 0.9416726543345786 1.094763898333928e-05 286171
1495.5 0.9416794285704972 2.518645398887354e-05 286262
1496 0.9416877356544519 3.829155247414681e-05 286354
1496.5 0.9416974350715295 5.010164861984792e-05 286454
1497 0.9417083692485557 6.047244942164385e-05 286544
1497.5 0.9417203656118396 6.927841312882201e-05 286646
1498 0.9417332388265969 7.641426385843773e-05 286749
1498.5 0.941746793189046 8.179624418025668e-05 286843
1499 0.9417608251403456 8.536309084994443e-05 286939
1499.5 0.9417751258701256 8.707672242439608e-05 287032
1500 0.9417894839763524 8.692263117972542e-05 287133
1500.5 0.9418036881476948 8.490997551865382e-05 287231
1501 0.9418175298343825 8.107137285510035e-05 287324
1501.5 0.9418308058738535 7.546239675033352e-05 287417
1502 0.9418433210381629 6.816078579892349e-05 287513
1502.5 0.9418548904712619 5.926537537696923e-05 287606
1503 0.9418653419857508 4.88947668268147e-05 287702
1503.5 0.9418745181906294 3.718575191392071e-05 287797
1504 0.9418822784237847 2.429151341744657e-05 287893
1504.5 0.9418885004655551 1.037962546492558e-05 287988
1505 0.9418930820125394 -4.3701203377825e-06 288084
1505.5 0.9418959418939624 -1.976803482873203e-05 288177
1506 0.9418970210161969 -3.561696737417772e-05 288276
1506.5 0.9418962830245668 -5.171482687145546e-05 288371
1507 0.9418937146751475 -6.785715547427596e-05 288466
1507.5 0.9418893259129847 -8.383972230253734e-05 288559
1508 0.9418831496568797 -9.946110427167996e-05 288654
1508.5 0.9418752412945907 -0.0001145252214673245 288753
1509 0.9418656778959503 -0.0001288437951905915 288855
1509.5 0.9418545571549362 -0.0001422386979004342 288945
1510 0.9418419960751108 -0.0001545441657646708 289049
1510.5 0.9418281294160462 -0.0001656088463810311 289139
1511 0.9418131079212827 -0.0001752976564192414 289244
1511.5 0.9417970963510782 -0.0001834934264352302 289338
1512 0.9417802713455594 -0.0001900983128867079 289445
1512.5 0.9417628191459469 -0.0001950349603991859 289553
1513 0.9417449332032054 -0.0001982474005539507 289686
1513.5 0.9417268117047845 -0.0001997016768532433 289851
1514 0.941708655051028 -0.0001993861890185545 290113
1514.5 0.9416906633133499 -0.0001973117533535998 290230
1515 0.9416730337063771 -0.0001935113795032369 290335
1515.5 0.9416559581059583 -0.0001880397675258804 290437
1516 0.941639620644242 -0.0001809725327151068 290525
1516.5 0.9416241954119211 -0.0001724051690206759 290608
1517 0.9416098442962825 -0.0001624517651808452 290692
1517.5 0.9415967149818617 -0.0001512434907496988 290791
1518 0.9415849391383555 -0.0001389268720458029 290887
1518.5 0.9415746308179719 -0.0001256618806269931 290981
1519 0.9415658850816688 -0.0001116198591783929 291068
1519.5 0.9415587768707687 -9.698131166063706e-05 291166
1520 0.9415533601372619 -8.193358617722529e-05 291265
1520.5 0.9415496672427949 -6.666848026635175e-05 291353
1521 0.9415477086329075 -5.137979918870082e-05 291453
1521.5 0.9415474727895701 -3.626089825858282e-05 291543
1522 0.9415489264615498 -2.150224034803772e-05 291633
1522.5 0.9415520151686201 -7.288999381256966e-06 291726
1523 0.9415566639721833 6.201260063671497e-06 291815
1523.5 0.941562778501535 1.880079800700873e-05 291906
1524 0.9415702462218152 3.03537815758746e-05 292001
1524.5 0.9415789379266767 4.071820895659238e-05 292097
1525 0.9415887094359444 4.97676510814054e-05 292185
1525.5 0.9415994034760058 5.739278973642625e-05 292284
1526 0.9416108517184616 6.350273343278396e-05 292375
1526.5 0.9416228769506559 6.802609526471558e-05 292474
1527 0.941635295350134 7.091182004729708e-05 292571
1527.5 0.9416479188338808 7.21297512456935e-05 292665
1528 0.9416605574523509 7.16709315330676e-05 292750
1528.5 0.9416730217978534 6.954763420557794e-05 292843
1529 0.9416851253967946 6.579312609620127e-05 292932
1529.5 0.9416966870555962 6.046116602015042e-05 293031
1530 0.9417075331308147 5.362524611308307e-05 293119
1530.5 0.9417174996950579 4.537758664452791e-05 293220
1531 0.9417264345717171 3.582789796481762e-05 293312
1531.5 0.9417341992133044 2.51019261349594e-05 293407
1532 0.9417406704002519 1.333980145899288e-05 293492
1532.5 0.9417457417393896 6.942115567004847e-07 293586
1533 0.9417493249439356 -1.267157725178041e-05 293681
1533.5 0.9417513508796587 -2.658582465156976e-05 293774
1534 0.9417517703648909 -4.087052003632144e-05 293871
1534.5 0.9417505547152314 -5.534365696908319e-05 293963
1535 0.9417476960270363 -6.982154937606617e-05 294065
1535.5 0.9417432071971198 -8.41211600325911e-05 294166
1536 0.9417371216794418 -9.806241185886595e-05 294253
1536.5 0.941729492982865 -0.0001114704528745851 294348
1537 0.941720393917335 -0.0001241778463598065 294445
1537.5 0.9417099155989819 -0.00013602665882433 294537
1538 0.9416981662276542 -0.0001468704197864084 294628
1538.5 0.9416852696532102 -0.0001565759290815218 294724
1539 0.9416713637495111 -0.0001650248894435139 294828
1539.5 0.9416565986174116 -0.0001721153443951484 294918
1540 0.9416411346401238 -0.0001777629040228626 295011
1540.5 0.9416251404161038 -0.0001819017439594662 295106
1541 0.9416087905960713 -0.0001844853658217359 295200
1541.5 0.941592263651866 -0.0001854871104109093 295295
1542 0.941575739605614 -0.000184900418142792 295403
1542.5 0.941559397748061 -0.0001827388343908919 295504
1543 0.9415434143749576 -0.000179035760659469 295599
1543.5 0.9415279605700417 -0.0001738439557130224 295692
1544 0.9415132000624626 -0.0001672347939334822 295786
1544.5 0.9414992871854468 -0.0001592972912174597 295881
1545 0.9414863649616172 -0.0001501369116246361 295974
1545.5 0.9414745633386797 -0.0001398741707085971 296065
1546 0.9414639975972044 -0.0001286430539709832 296159
1546.5 0.9414547669499602 -0.000116589271144749 296247
1547 0.9414469533497685 -0.0001038683690080715 296343
1547.5 0.9414406205201479 -9.064372713152957e-05 296445
1548 0.941435813220135 -7.708446234591776e-05 296537
1548.5 0.9414325567516763 -6.336326877334499e-05 296631
1549 0.941430856714881 -4.965422097428766e-05 296716
1549.5 0.94143069901327 -3.613056812376366e-05 296845
1550 0.9414320501079914 -2.296254713506742e-05 296960
1550.5 0.9414348575168284 -1.03152423023608e-05 297057
1551 0.9414390505507442 1.653481661063149e-06 297177
1551.5 0.9414445412777397 1.279494734372769e-05 297277
1552 0.9414512257009591 2.297150862522745e-05 297408
1552.5 0.9414589851353283 3.205824810109677e-05 297529
1553 0.9414676877645516 3.994450705221533e-05 297627
1553.5 0.941477190358097 4.653522926429178e-05 297751
1554 0.9414873401258389 5.175210242858476e-05 297860
1554.5 0.9414979766863918 5.553448347670098e-05 297961
1555 0.9415089341238052 5.784009698558128e-05 298053
1555.5 0.9415200431062876 5.864549870016332e-05 298145
1556 0.9415311330399342 5.794629922023999e-05 298242
1556.5 0.9415420342300952 5.575714594945656e-05 298333
1557 0.9415525800230388 5.211146446730992e-05 298425
1557.5 0.9415626089009068 4.706096352174849e-05 298518
1558 0.9415719665036628 4.067491081206728e-05 298620
1558.5 0.9415805075527544 3.303918960134311e-05 298713
1559 0.9415880976525495 2.425514892994057e-05 298798
1559.5 0.9415946149472534 1.443826276101149e-05 298894
1560 0.9415999516129048 3.716615745629225e-06 298991
1560.5 0.9416040151662429 -7.770764581886488e-06 299095
1561 0.941606729574597 -1.987570750249318e-05 299182
1561.5 0.9416080361535349 -3.244280744565818e-05 299272
1562 0.9416078942417502 -4.531141641448567e-05 299367
1562.5 0.9416062816455103 -5.831769499149676e-05 299457
1563 0.9416031948479379 -7.129669577228425e-05 299550
1563.5 0.9415986489813875 -8.408445276457377e-05 299645
1564 0.9415926775641826 -9.652005031772133e-05 299739
1564.5 0.941585332005949 -0.0001084476455077974 299825
1565 0.9415766808886897 -0.000119718418592816 299925
1565.5 0.9415668090335569 -0.0001301924271598055 300018
1566 0.9415558163659449 -0.0001397403408967527 300115
1566.5 0.9415438165940245 -0.0001482450355207729 300210
1567 0.9415309357181515 -0.0001556030262567233 300305
1567.5 0.9415173103906376 -0.0001617257233648461 300393
1568 0.9415030861471984 -0.0001665404945325546 300492
1568.5 0.9414884155329298 -0.0001699915214459522 300580
1569 0.9414734561469111 -0.0001720404405070358 300674
1569.5 0.9414583686304651 -0.0001726667604303303 300784
1570 0.9414433146247229 -0.0001718680523005892 300880
1570.5 0.9414284547234363 -0.0001696599105676603 300973
1571 0.9414139464469263 -0.0001660756863548325 301099
1571.5 0.9413999422627055 -0.0001611659973311606 301201
1572 0.9413865876776137 -0.000154998021205576 301317
1572.5 0.9413740194253052 -0.0001476545826092212 301417
1573 0.9413623637716381 -0.0001392330457060777 301507
1573.5 0.9413517349589279 -0.0001298440272808872 301602
1574 0.9413422338081979 -0.0001196099472652242 301728
1574.5 0.9413339464964862 -0.0001086634356524047 301851
1575 0.9413269435239879 -9.714561649428629e-05 301971
1575.5 0.9413212788833595 -8.520429114667966e-05 302069
1576 0.9413169894409014 -7.299204411825851e-05 302158
1576.5 0.9413140945366288 -6.066429576608899e-05 302254
1577 0.9413125958074362 -4.837732665898206e-05 302358
1577.5 0.9413124772347343 -3.628629869244731e-05 302452
1578 0.9413137054150854 -2.454329798320522e-05 302548
1578.5 0.9413162300495628 -1.329542419876705e-05 302644
1579 0.9413199846447937 -2.682950296284148e-06 302738
1579.5 0.9413248874160199 7.162424338413186e-06 302833
1580 0.9413308423799657 1.611920562996403e-05 302926
1580.5 0.9413377406229774 2.407760124768151e-05 303017
1581 0.941345461727723 3.094086334098431e-05 303111
1581.5 0.9413538753398031 3.662646119514757e-05 303204
1582 0.9413628428539318 4.106706964044623e-05 303293
1582.5 0.9413722191979103 4.421136143074011e-05 303379
1583 0.9413818546914642 4.602459433195248e-05 303470
1583.5 0.9413915969561575 4.648898629112241e-05 303566
1584 0.9414012928520418 4.560387476127472e-05 303664
1584.5 0.9414107904164597 4.338565900125966e-05 303755
1585 0.9414199407804789 3.986752691784171e-05 303850
1585.5 0.9414286000388241 3.509897073415162e-05 303943
1586 0.9414366310498445 2.914509842284147e-05 304032
1586.5 0.9414439051430316 2.208575039588198e-05 304137
1587 0.941450303712866 1.401443336933522e-05 304234
1587.5 0.941455719679274 5.037085585651486e-06 304329
1588 0.9414600587967574 -4.729310346364746e-06 304419
1588.5 0.9414632407962229 -1.5158248870488e-05 304516
1589 0.941465200345731 -2.611533741007834e-05 304610
1589.5 0.9414658878187099 -3.746002568138818e-05 304701
1590 0.9414652698606735 -4.904740617216096e-05 304800
1590.5 0.941463329748058 -6.073006275086764e-05 304891
1591 0.941460067535433 -7.235994385247369e-05 304989
1591.5 0.9414554999900586 -8.379023646693332e-05 305086
1592 0.9414496603154233 -9.487721723797997e-05 305178
1592.5 0.9414425976680798 -0.0001054820573610691 305271
1593 0.9414343764746806 -0.0001154725586428462 305364
1593.5 0.9414250755586191 -0.0001247247990423685 305458
1594 0.9414147870880503 -0.0001331246672420782 305554
1594.5 0.9414036153592813 -0.0001405692672779642 305648
1595 0.9413916754315397 -0.0001469681759747974 305743
1595.5 0.9413790916309598 -0.0001522445378586961 305835
1596 0.9413659959431964 -0.0001563359843333485 305925
1596.5 0.9413525263154165 -0.0001591953661788997 306013
1597 0.9413388248894848 -0.0001607912908337328 306113
1597.5 0.9413250361889413 -0.0001611084584211429 306203
1598 0.9413113052828688 -0.0001601477930494463 306295
1598.5 0.9412977759499518 -0.00015792636851586 306391
1599 0.9412845888659301 -0.0001544771301467587 306486
1599.5 0.9412718798372748 -0.0001498484170773643 306573
1600 0.9412597781032322 -0.0001441032917799173 306671
1600.5 0.9412484047274399 -0.0001373186860597415 306767
1601 0.9412378710990967 -0.0001295843750231456 306859
1601.5 0.9412282775622164 -0.0001210017926512937 306953
1602 0.9412197121897913 -0.0001116827045638173 307047
1602.5 0.9412122497178084 -0.0001017477553011212 307137
1603 0.9412059506519752 -9.132490897365879e-05 307236
1603.5 0.9412008605577783 -8.054780340170043e-05 307330
1604 0.9411970095421427 -6.955403888489187e-05 307424
1604.5 0.9411944119325073 -5.848342348558229e-05 307518
1605 0.9411930661566066 -4.747619717591076e-05 307619
1605.5 0.9411929548237101 -3.667125737806327e-05 307707
1606 0.9411940450055072 -2.620440832417217e-05 307800
1606.5 0.9411962887123236 -1.620665627365275e-05 307895
1607 0.9411996235578928 -6.802571961216689e-06 307988
1607.5 0.9412039736035491 1.891259283007747e-06 308079
1608 0.9412092503704829 9.767680487763701e-06 308172
1608.5 0.9412153540066099 1.673028124109414e-05 308260
1609 0.9412221745927103 2.26945749547785e-05 308354
1609.5 0.9412295935707855 2.75890208546404e-05 308447
1610 0.9412374852761091 3.13558783765214e-05 308544
1610.5 0.941245718553201 3.395188381429334e-05 308638
1611 0.9412541584349756 3.534874135195675e-05 308728
1611.5 0.9412626678635948 3.553342298871694e-05 308816
1612 0.9412711094311028 3.450827430355e-05 308911
1612.5 0.9412793471177793 3.229092547089905e-05 309006
1613 0.9412872480062247 2.8914009404684e-05 309099
1613.5 0.941294683949619 2.442469133762261e-05 309202
1614 0.9413015331732332 1.888401651038531e-05 309298
1614.5 0.9413076817892109 1.23660849189551e-05 309388
1615 0.9413130252058021 4.957064219475644e-06 309482
1615.5 0.9413174694136448 -3.245946106174273e-06 309576
1616 0.9413209321333089 -1.21361843919206e-05 309669
1616.5 0.9413233438101311 -2.159861366984937e-05 309759
1617 0.9413246484443515 -3.151140780891403e-05 309852
1617.5 0.9413248042467011 -4.174751774053216e-05 309951
1618 0.9413237841118188 -5.217629766290607e-05 310055
1618.5 0.9413215759042194 -6.266517043555374e-05 310144
1619 0.9413181825539245 -7.308131096033948e-05 310236
1619.5 0.941313621961275 -8.329332619961947e-05 310332
1620 0.9413079267128737 -9.31729106072852e-05 310428
1620.5 0.941301143612968 -0.0001025964561411404 310526
1621 0.9412933330369191 -0.0001114465966791549 310617
1621.5 0.9412845681156079 -0.0001196136675701957 310710
1622 0.9412749337617472 -0.0001269970621958636 310806
1622.5 0.9412645255510143 -0.0001335064687927357 310899
1623 0.9412534484727125 -0.0001390629723622398 310994
1623.5 0.9412418155662511 -0.0001436000082592487 311103
1624 0.941229746461131 -0.0001470641559776478 311239
1624.5 0.9412173658392538 -0.0001494157637151169 311412
1625 0.941204801839301 -0.0001506293964749489 311807
1625.5 0.9411921844235744 -0.0001506941027215533 311930
1626 0.941179643728084 -0.0001496134969192227 312042
1626.5 0.9411673084168134 -0.0001474056576212602 312149
1627 0.9411553040609403 -0.0001441028431098369 312251
1627.5 0.9411437515634129 -0.0001397510288855879 312342
1628 0.9411327656486207 -0.0001344092735412776 312429
1628.5 0.941122453435991 -0.0001281489216979485 312526
1629 0.9411129131152375 -0.000121052654708667 312630
1629.5 0.9411042327395939 -0.0001132134017173758 312729
1630 0.9410964891518484 -0.0001047331253776823 312819
1630.5 0.9410897470562333 -9.572149806488471e-05 312907
1631 0.9410840582473396 -8.629448573823742e-05 313003
1631.5 0.9410794610052055 -7.657285771150581e-05 313098
1632 0.9410759796635714 -6.668064145551549e-05 313192
1632.5 0.9410736243561036 -5.674354217806835e-05 313283
1633 0.9410723909430982 -4.688734729511405e-05 313385
1633.5 0.9410722611188995 -3.723633602079783e-05 313484
1634 0.9410732026979789 -2.791171416088976e-05 313576
1634.5 0.9410751700753638 -1.903009379832809e-05 313667
1635 0.9410781048549277 -1.070203691598065e-05 313762
1635.5 0.9410819366369495 -3.030681119975779e-06 313860
1636 0.9410865839543714 3.88953548071327e-06 313957
1636.5 0.9410919553453473 9.974034502343734e-06 314050
1637 0.9410979505479974 1.514912839890946e-05 314145
1637.5 0.9411044618017937 1.935290992288463e-05 314249
1638 0.9411113752387141 2.25359892372044e-05 314339
1638.5 0.941118572346234 2.466206994815268e-05 314430
1639 0.9411259314833819 2.570835739965429e-05 314522
1639.5 0.9411333294304939 2.5665794714411e-05 314616
1640 0.9411406429529393 2.45391242631488e-05 314703
1640.5 0.9411477503590047 2.234677445857138e-05 314800
1641 0.9411545330322589 1.912057397937008e-05 314892
1641.5 0.9411608769191302 1.490529770243636e-05 314982
1642 0.9411666739530605 9.758050733246885e-06 315070
1642.5 0.941171823397483 3.747498945508082e-06 315160
1643 0.9411762330909554 -3.047043650540326e-06 315253
1643.5 0.9411798205790918 -1.053665862214288e-05 315348
1644 0.9411825141194123 -1.862398421021084e-05 315443
1644.5 0.9411842535469107 -2.720447867777993e-05 315535
1645 0.9411849909899239 -3.616776954567974e-05 315633
1645.5 0.9411846914278403 -4.539907132800788e-05 315731
1646 0.9411833330842035 -5.478065358172977e-05 315826
1646.5 0.9411809076508778 -6.419334051828683e-05 315920
1647 0.9411774203410933 -7.351802309873194e-05 316011
1647.5 0.9411728897713619 -8.263716444973852e-05 316110
1648 0.9411673476744167 -9.14362795959843e-05 316210
1648.5 0.9411608384474537 -9.980537090279601e-05 316305
1649 0.9411534185420243 -0.0001076403012540627 316395
1649.5 0.9411451557039024 -0.0001148440878472537 316488
1650 0.9411361280731113 -0.0001213281005566956 316584
1650.5 0.9411264231560289 -0.0001270131500846153 316681
1651 0.9411161366830583 -0.0001318304525698067 316777
1651.5 0.9411053713667455 -0.0001357224589366934 316865
1652 0.9410942355764277 -0.0001386435390228311 316958
1652.5 0.9410828419464865 -0.0001405605123971496 317055
1653 0.9410713059360601 -0.000141453019750238 317158
1653.5 0.9410597443586036 -0.000141313730777326 317250
1654 0.941048273900003 -0.0001401483865570328 317346
1654.5 0.9410370096440255 -0.0001379756765287327 317440
1655 0.9410260636237096 -0.0001348269522625134 317536
1655.5 0.9410155434169133 -0.0001307457822696042 317632
1656 0.9410055508035986 -0.0001257873540945218 317726
1656.5 0.9409961805015938 -0.0001200177318370041 317816
1657 0.9409875189965088 -0.0001135129790472048 317905
1657.5 0.9409796434802266 -0.0001063581586016007 318000
1658 0.9409726209109817 -9.864622267705407e-05 318100
1658.5 0.9409665072064277 -9.047680727940811e-05 318196
1659 0.9409613465793837 -8.19549469334817e-05 318281
1659.5 0.9409571710241103 -7.31897260902713e-05 318374
1660 0.9409539999590238 -6.429288454348022e-05 318474
1660.5 0.9409518400297608 -5.537739466199508e-05 318573
1661 0.9409506850744688 -4.655602853244321e-05 318667
1661.5 0.940950516251127 -3.793993316362111e-05 318760
1662 0.9409513023246736 -2.963723173291377e-05 318858
1662.5 0.9409530001096826 -2.175166845580533e-05 318955
1663 0.9409555550624012 -1.438131404085982e-05 319050
1663.5 0.9409589020140825 -7.617347860560671e-06 319142
1664 0.9409629660358022 -1.542931937086235e-06 319235
1664.5 0.9409676634233161 3.767809377481077e-06 319332
1665 0.9409729027890467 8.250691536171218e-06 319431
1665.5 0.9409785862469812 1.185224279943742e-05 319531
1666 0.9409846106751453 1.453033883174717e-05 319624
1666.5 0.9409908690393918 1.625469140436188e-05 319721
1667 0.9409972517615324 1.70071855898675e-05 319816
1667.5 0.9410036481143513 1.678206177059065e-05 319912
1668 0.9410099476257576 1.558594075939827e-05 320004
1668.5 0.941016041474293 1.343769232065906e-05 320099
1669 0.9410218238583866 1.036814935821158e-05 320194
1669.5 0.9410271933221515 6.419671978849651e-06 320291
1670 0.9410320540211287 1.645567521839677e-06 320387
1670.5 0.9410363169122098 -3.890625558359512e-06 320482
1671 0.9410399008529911 -1.011598037790759e-05 320573
1671.5 0.9410427335970124 -1.694913973697098e-05 320668
1672 0.9410447526726959 -2.430137710355842e-05 320763
1672.5 0.9410459061353318 -3.207774665877497e-05 320856
1673 0.9410461531830867 -4.017830752186597e-05 320945
1673.5 0.9410454646297786 -4.84994063932834e-05 321038
1674 0.9410438232289913 -5.693500217631623e-05 321134
1674.5 0.9410412238460069 -6.537801567077915e-05 321244
1675 0.9410376734759682 -7.372168718017299e-05 321340
1675.5 0.9410331911086391 -8.186092484037445e-05 321436
1676 0.9410278074420568 -8.969362666124016e-05 321527
1676.5 0.9410215644492894 -9.712195967077086e-05 321616
1677 0.941014514804332 -0.0001040535801571886 321743
1677.5 0.9410067211749484 -0.0001104027798113174 321840
1678 0.9409982553919123 -0.0001160915435667645 321948
1678.5 0.9409891975056176 -0.0001210505061060917 322064
1679 0.9409796347424312 -0.0001252197953331011 322157
1679.5 0.9409696603743575 -0.0001285497525846771 322270
1680 0.9409593725166433 -0.0001310015209536829 322378
1680.5 0.940948872868796 -0.0001325474947951238 322478
1681 0.9409382654151583 -0.0001331716252686237 322571
1681.5 0.9409276551016077 -0.0001328695786107752 322671
1682 0.9409171465052135 -0.0001316487457049609 322767
1682.5 0.9409068425136885 -0.0001295281034016471 322876
1683 0.9408968430312925 -0.0001265379299143166 322966
1683.5 0.9408872437274458 -0.0001227193784520801 323055
1684 0.940878134843703 -0.000118123915025797 323154
1684.5 0.9408696000739485 -0.0001128126280587376 323253
1685 0.9408617155316811 -0.0001068554190236439 323344
1685.5 0.9408545488171095 -0.0001003300847968416 323436
1686 0.9408481581954662 -9.332130374694216e-05 323521
1686.5 0.9408425918964951 -8.591953874698533e-05 323611
1687 0.9408378875435054 -7.821987129734608e-05 323712
1687.5 0.940834071718703 -7.032078176343647e-05 323806
1688 0.9408311596697728 -6.232289135523791e-05 323901
1688.5 0.9408291551608744 -5.432768189901405e-05 323989
1689 0.9408280504693773 -4.643620967032153e-05 324088
1689.5 0.9408278265278153 -3.874782957021412e-05 324182
1690 0.9408284532087043 -3.135894573215338e-05 324281
1690.5 0.9408298897480718 -2.436180425157752e-05 324376
1691 0.9408320853018103 -1.784334313711214e-05 324470
1691.5 0.9408349796273084 -1.18841138001929e-05 324561
1692 0.9408385038812576 -6.557287440924598e-06 324667
1692.5 0.9408425815231052 -1.927758563064719e-06 324774
1693 0.9408471293123206 1.94864342426928e-06 324867
1693.5 0.9408520583865108 5.025824968573736e-06 324958
1694 0.9408572754064379 7.267973474983379e-06 325051
1694.5 0.940862683753216 8.649970339829893e-06 325141
1695 0.9408681847623406 9.157667205893545e-06 325234
1695.5 0.9408736789788168 8.788022474560261e-06 325331
1696 0.9408790674174367 7.549096888793301e-06 325423
1696.5 0.9408842528122524 5.459908786742283e-06 325515
1697 0.9408891408394938 2.550151397310098e-06 325608
1697.5 0.940893641298575 -1.140223716248791e-06 325699
1698 0.9408976692364183 -5.56155128190741e-06 325793
1698.5 0.9409011460011065 -1.065511763511048e-05 325885
1699 0.9409040002118156 -1.635393784911937e-05 325977
1699.5 0.9409061686330839 -2.258363442431394e-05 326069
1700 0.9409075969427476 -2.926340603675506e-05 326170
1700.5 0.9409082403842316 -3.630707375242123e-05 326263
1701 0.9409080642954064 -4.36241911827711e-05 326357
1701.5 0.9409070445077985 -5.112120430126827e-05 326446
1702 0.9409051676116065 -5.870264606777386e-05 326539
1702.5 0.9409024310836922 -6.627235062491471e-05 326638
1703 0.9408988432774608 -7.373467164231691e-05 326729
1703.5 0.9408944232752836 -8.099568939115834e-05 326827
1704 0.9408892006058678 -8.796439133371725e-05 326918
1704.5 0.9408832148306602 -9.455381140605697e-05 327012
1705 0.9408765150050228 -0.00010068211375151 327110
1705.5 0.9408691590214751 -0.0001062736074194687 327206
1706 0.9408612128437569 -0.0001112596794691755 327298
1706.5 0.9408527496418201 -0.0001155796349975871 327389
1707 0.9408438488390629 -0.000119181433831927 327477
1707.5 0.9408345950841909 -0.0001220223149729764 327574
1708 0.9408250771609933 -0.0001240693013286121 327665
1708.5 0.9408153868500543 -0.0001252995788194105 327760
1709 0.9408056177569744 -0.0001257007455488502 327849
1709.5 0.9407958641220471 -0.0001252709283899441 327939
1710 0.940786219626502 -0.0001240187660260623 328038
1710.5 0.94077677621043 -0.0001219632591763248 328129
1711 0.9407676229172717 -0.000119133490411115 328224
1711.5 0.9407588447793916 -0.0001155682176031202 328312
1712 0.9407505217586529 -0.0001113153466410877 328405
1712.5 0.9407427277551801 -0.0001064312905375511 328505
1713 0.9407355296965733 -0.0001009802234707734 328614
1713.5 0.9407289867187808 -9.503323959617479e-05 328713
1714 0.940723149448626 -8.86674276280963e-05 328807
1714.5 0.9407180593966682 -8.196487321568706e-05 328898
1715 0.9407137484676485 -7.501160200219506e-05 328994
1715.5 0.9407102385942508 -6.78964769577976e-05 329097
1716 0.9407075414983365 -6.071006410104783e-05 329194
1716.5 0.9407056585821748 -5.354348106967356e-05 329290
1717 0.940704580950545 -4.648724316236219e-05 329380
1717.5 0.9407042895629266 -3.96301214481959e-05 329481
1718 0.9407047555133472 -3.305802733233936e-05 329591
1718.5 0.9407059404338614 -2.68529375760899e-05 329690
1719 0.9407077970160866 -2.109187320409693e-05 329779
1719.5 0.9407102696437365 -1.584594499864316e-05 329870
1720 0.9407132951277388 -1.117947738993069e-05 329970
1720.5 0.940716803534244 -7.149221514783437e-06 330064
1721 0.9407207190946981 -3.803667047670176e-06 330160
1721.5 0.9407249611861631 -1.182461121780407e-06 330249
1722 0.9407294453692138 6.840587276311619e-07 330345
1722.5 0.9407340844700797 1.775212133438376e-06 330435
1723 0.9407387896931703 2.080200048196944e-06 330530
1723.5 0.9407434717498103 1.598203119633753e-06 330626
1724 0.9407480419888531 3.383535319563313e-07 330718
1724.5 0.9407524135148685 -1.680418842419743e-06 330808
1725 0.9407565022798224 -4.429663551179623e-06 330899
1725.5 0.9407602281345497 -7.871805951435315e-06 330986
1726 0.940763515826882 -1.19606574093596e-05 331084
1726.5 0.9407662959340189 -1.664203242084203e-05 331182
1727 0.9407685057176135 -2.185446444008276e-05 331275
1727.5 0.9407700898910588 -2.753001098587139e-05 331367
1728 0.9407710012896112 -3.359513750392535e-05 331460
1728.5 0.9407712014352637 -3.997166850812064e-05 331550
1729 0.9407706609896243 -4.657779371782499e-05 331644
1729.5 0.9407693600895153 -5.332911626015707e-05 331754
1730 0.9407672885614968 -6.013972952455654e-05 331852
1730.5 0.9407644460130764 -6.692330894646995e-05 331949
1731 0.9407608417999223 -7.359420486091655e-05 332043
1731.5 0.9407564948699747 -8.006852260722036e-05 332134
1732 0.9407514334869033 -8.626517628008768e-05 332229
1732.5 0.9407456948368699 -9.210690290810764e-05 332343
1733 0.9407393245240164 -9.752122439190454e-05 332443
1733.5 0.9407323759614891 -0.0001024413452436908 332541
1734 0.9407249096660968 -0.0001068069750272086 332647
1734.5 0.9407169924658932 -0.0001105650653923584 332737
1735 0.9407086966310363 -0.0001136704527167885 332827
1735.5 0.9407000989392071 -0.0001160863985952794 332921
1736 0.9406912796876555 -0.0001177850217386083 333014
1736.5 0.9406823216645678 -0.000118747616241453 333105
1737 0.9406733090929145 -0.0001189648526344638 333201
1737.5 0.9406643265602397 -0.000118436859631486 333291
1738 0.9406554579479691 -0.0001171731859990028 333398
1738.5 0.94064678537378 -0.0001151926434925094 333515
1739 0.940638388160345 -0.0001125230333041778 333670
1739.5 0.9406303418433912 -0.0001092007599296982 333886
1740 0.9406227172314574 -0.0001052703377695165 334453
1740.5 0.9406155795290372 -0.0001007837971159849 334583
1741 0.9406089875339482 -9.579999742350759e-05 334710
1741.5 0.9406029929187879 -9.038385690057225e-05 334816
1742 0.9405976396052298 -8.460550848545107e-05 334916
1742.5 0.9405929632387193 -7.853939315930787e-05 335016
1743 0.9405889907698173 -7.226330229973374e-05 335100
1743.5 0.9405857401470695 -6.585738137747047e-05 335186
1744 0.9405832201248621 -5.940310773994744e-05 335279
1744.5 0.9405814301882385 -5.298225550334988e-05 335377
1745 0.9405803605951875 -4.667586068842692e-05 335476
1745.5 0.9405799925354034 -4.056319968054019e-05 335566
1746 0.9405802984030712 -3.472079387644416e-05 335655
1746.5 0.940581242179781 -2.922145299881489e-05 335752
1747 0.9405827799223124 -2.413336902325118e-05 335841
1747.5 0.9405848603487148 -1.951927197611088e-05 335937
1748 0.9405874255148929 -1.543565803597299e-05 336026
1748.5 0.9405904115728018 -1.193209941765595e-05 336123
1749 0.940593749600344 -9.050644446722777e-06 336214
1749.5 0.940597366492211 -6.825315060166403e-06 336303
1750 0.9406011859001603 -5.28170770950488e-06 336397
1750.5 0.9406051292106623 -4.436702311880598e-06 336489
1751 0.9406091165474076 -4.298282511607326e-06 336583
1751.5 0.9406130677859076 -4.865469094277022e-06 336674
1752 0.9406169035673174 -6.128366958563532e-06 336766
1752.5 0.9406205462986658 -8.068324613544789e-06 336858
1753 0.9406239211269027 -1.065820375097156e-05 336947
1753.5 0.9406269568745511 -1.386275505988437e-05 337036
1754 0.940629586925285 -1.763909512298917e-05 337130
1754.5 0.9406317500484296 -2.193727797593233e-05 337224
1755 0.9406333911522017 -2.67009537389983e-05 337312
1755.5 0.9406344619564365 -3.186810565957014e-05 337405
1756 0.9406349215766143 -3.737185594552389e-05 337504
1756.5 0.9406347370121441 -4.314132993739221e-05 337601
1757 0.9406338835330984 -4.910256747014834e-05 337693
1757.5 0.9406323449609071 -5.517946972185487e-05 337785
1758 0.9406301138398684 -6.129476944277397e-05 337886
1758.5 0.940627191497731 -6.737101221037154e-05 337987
1759 0.9406235879950103 -7.33315362628225e-05 338078
1759.5 0.9406193219641074 -7.910143853101811e-05 338170
1760 0.9406144203406899 -8.460851471001163e-05 338272
1760.5 0.9406089179911493 -8.978416158686266e-05 338371
1761 0.9406028572412424 -9.45642303640532e-05 338460
1761.5 0.9405962873122545 -9.888982038053069e-05 338555
1762 0.9405892636721739 -0.0001027080034270188 338651
1762.5 0.9405818473104058 -0.0001059724697673323 338742
1763 0.9405741039454878 -0.0001086440880013397 338830
1763.5 0.940566103176079 -0.0001106913720249907 338921
1764 0.9405579175861841 -0.0001120908495429531 339017
1764.5 0.9405496218160837 -0.0001128273278555342 339113
1765 0.9405412916108647 -0.0001128940539565997 339207
1765.5 0.9405330028586513 -0.0001122927673264958 339300
1766 0.9405248306307434 -0.0001110336451667745 339397
1766.5 0.9405168482357832 -0.000109135141184138 339493
1767 0.9405091262998549 -0.0001066237203726523 339590
1767.5 0.9405017318840442 -0.0001035334935476471 339680
1768 0.9404947276504699 -9.990575663863665e-05 339774
1768.5 0.9404881710871416 -9.578844093241689e-05 339875
1769 0.9404821138012153 -9.123548155933324e-05 339974
1769.5 0.9404766008893161 -8.630611252154395e-05 340066
1770 0.9404716703925934 -8.106409745811224e-05 340161
1770.5 0.940467352843067 -7.557690611908693e-05 340261
1771 0.940463670906647 -6.991484716826003e-05 340362
1771.5 0.9404606391269705 -6.415016844552845e-05 340454
1772 0.9404582637728989 -5.835613618812526e-05 340550
1772.5 0.9404565427912083 -5.260610493163668e-05 340652
1773 0.9404554658646631 -4.697258988451707e-05 340754
1773.5 0.94045501457433 -4.152635349229537e-05 340845
1774 0.9404551626636826 -3.633551768433017e-05 340939
1774.5 0.9404558764007621 -3.14647129256018e-05 341028
1775 0.9404571150334394 -2.697427468885138e-05 341124
1775.5 0.9404588313316599 -2.291949732147837e-05 341218
1776 0.9404609722094879 -1.934995451756745e-05 341314
1776.5 0.9404634794187737 -1.630889472828445e-05 341399
1777 0.9404662903053989 -1.383271886377693e-05 341499
1777.5 0.9404693386183005 -1.195054657169511e-05 341593
1778 0.9404725553608437 -1.068387623305118e-05 341689
1778.5 0.9404758696736117 -1.004634261190537e-05 341777
1779 0.9404792097373413 -1.004357484544707e-05 341878
1779.5 0.9404825036845036 -1.067315618237215e-05 341978
1780 0.9404856805079777 -1.192468558588746e-05 342073
1780.5 0.9404886709553418 -1.377994002953435e-05 342162
1781 0.9404914083975306 -1.621313504536594e-05 342264
1781.5 0.9404938296609781 -1.919127985207041e-05 342363
1782 0.9404958758128674 -2.267462220831658e-05 342455
1782.5 0.9404974928897417 -2.661717702221137e-05 342547
1783 0.9404986325604872 -3.096733171070088e-05 342646
1783.5 0.9404992527155526 -3.566852036090917e-05 342744
1784 0.9404993179752542 -4.065995790539971e-05 342834
1784.5 0.9404988001110395 -4.587742479897461e-05 342927
1785 0.9404976783747293 -5.125409208279476e-05 343018
1785.5 0.9404959397319288 -5.672137625043483e-05 343118
1786 0.9404935789970255 -6.220981299390209e-05 343209
1786.5 0.9404905988684478 -6.764993871191854e-05 343307
1787 0.9404870098641273 -7.297316860696096e-05 343399
1787.5 0.9404828301583571 -7.811266028415559e-05 343494
1788 0.9404780853225002 -8.300415199088135e-05 343595
1788.5 0.9404728079731864 -8.758676499890755e-05 343686
1789 0.9404670373328117 -9.180376012400115e-05 343781
1789.5 0.9404608187082218 -9.560323899722875e-05 343874
1790 0.9404542028945034 -9.893878143581584e-05 343969
1790.5 0.9404472455116913 -0.0001017700111036029 344064
1791 0.940440006283045 -0.0001040630825868175 344162
1791.5 0.9404325482642426 -0.0001057910840318422 344256
1792 0.9404249370334236 -0.0001069343505806671 344345
1792.5 0.9404172398524697 -0.0001074806849864384 344444
1793 0.9404095248102426 -0.0001074254829782925 344541
1793.5 0.9404018599586688 -0.0001067717621588027 344636
1794 0.9403943124526295 -0.0001055300944405195 344724
1794.5 0.9403869477045106 -0.0001037184432485399 344823
1795 0.9403798285640397 -0.0001013619079142469 344929
1795.5 0.9403730145336859 -9.849237884970053e-05 345031
1796 0.9403665610294005 -9.5148108206096e-05 345123
1796.5 0.9403605186958685 -9.13732017696882e-05 345218
1797 0.940354932784718 -8.721703882222738e-05 345315
1797.5 0.9403498426033023 -8.273362757759301e-05 345411
1798 0.9403452810407543 -7.798090459120332e-05 345504
1798.5 0.9403412741770014 -7.301998721472119e-05 345595
1799 0.9403378409793649 -6.791438872710214e-05 345698
1799.5 0.9403349930902467 -6.272920620767926e-05 345794
1800 0.9403327347082235 -5.75302915227025e-05 345925
1800.5 0.9403310625637044 -5.238341597011616e-05 346031
1801 0.9403299659890846 -4.735343916709399e-05 346134
1801.5 0.9403294270821504 -4.250349266986996e-05 346239
1802 0.9403294209603049 -3.789418858933967e-05 346347
1802.5 0.9403299161020547 -3.358286310951035e-05 346439
1803 0.9403308747710981 -2.962286433742437e-05 346536
1803.5 0.9403322535173428 -2.606289331518252e-05 346633
1804 0.9403340037482154 -2.294640631964961e-05 346729
1804.5 0.9403360723627746 -2.03110857687075e-05 346823
1805 0.9403384024403657 -1.818838615754818e-05 346914
1805.5 0.9403409339749047 -1.660316047534072e-05 347007
1806 0.9403436046453305 -1.55733715140381e-05 347103
1806.5 0.9403463506123467 -1.510989139106761e-05 347198
1807 0.9403491073312829 -1.52163914798531e-05 347296
1807.5 0.9403518103707331 -1.588932379032451e-05 347387
1808 0.9403543962266045 -1.711799368214603e-05 347473
1808.5 0.9403568031213007 -1.888472263902767e-05 347571
1809 0.9403589717779984 -2.116509869851111e-05 347661
1809.5 0.9403608461603207 -2.392831103382e-05 347760
1810 0.9403623741681931 -2.713756413312144e-05 347851
1810.5 0.9403635082812578 -3.075056603356205e-05 347943
1811 0.9403642061419085 -3.472008415236989e-05 348037
1811.5 0.9403644310708126 -3.899456142788178e-05 348127
1812 0.9403641525086665 -4.351878474896016e-05 348221
1812.5 0.94036334637888 -4.823459702147106e-05 348316
1813 0.940361995366912 -5.30816437018284e-05 348418
1813.5 0.9403600891130487 -5.799814422786632e-05 348517
1814 0.9403576243165213 -6.292167849892496e-05 348611
1814.5 0.9403546047499878 -6.7789978405137e-05 348716
1815 0.9403510411845425 -7.254171438064358e-05 348809
1815.5 0.9403469512265494 -7.711726705681057e-05 348902
1816 0.9403423590686955 -8.145947431868008e-05 349000
1816.5 0.9403372951587488 -8.551434441562728e-05 349109
1817 0.9403317957905238 -8.923172624269975e-05 349199
1817.5 0.9403259026225236 -9.256592848519565e-05 349304
1818 0.9403196621306243 -9.547627999662066e-05 349397
1818.5 0.9403131250019746 -9.792762455335721e-05 349490
1819 0.9403063454779997 -9.989074398507582e-05 349584
1819.5 0.9402993806550111 -0.0001013427046082503 349685
1820 0.9402922897514251 -0.0001022671228796295 349780
1820.5 0.9402851333509848 -0.0001026543472233593 349878
1821 0.9402779726316438 -0.000102501554056498 349964
1821.5 0.9402708685899128 -0.0001018127571304026 350062
1822 0.9402638812704941 -0.0001005987304043117 350152
1822.5 0.9402570690109239 -9.887684575992762e-05 350255
1823 0.9402504877107031 -9.667082793685031e-05 350354
1823.5 0.9402441901340773 -9.401043010634518e-05 350446
1824 0.9402382252551348 -9.093103449100974e-05 350538
1824.5 0.9402326376533451 -8.747318336795917e-05 350632
1825 0.9402274669669846 -8.368204665290255e-05 350739
1825.5 0.9402227474111337 -7.960683304037274e-05 350834
1826 0.940218507366089 -7.530015236177732e-05 350946
1826.5 0.9402147690411242 -7.081733741002304e-05 351036
1827 0.9402115482175544 -6.621573396009527e-05 351130
1827.5 0.9402088540740524 -6.15539680835317e-05 351221
1828 0.9402066890961026 -5.68912001061947e-05 351317
1828.5 0.9402050490704127 -5.228637469180148e-05 351412
1829 0.9402039231640318 -4.779747654621876e-05 351502
1829.5 0.940203294086837 -4.348080112928375e-05 351591
1830 0.9402031383350239 -3.939024953551417e-05 351684
1830.5 0.9402034265122042 -3.557665636384652e-05 351769
1831 0.940204123723751 -3.208715894563032e-05 351868
1831.5 0.9402051900391286 -2.896461574483287e-05 351961
1832 0.9402065810160961 -2.624708109291681e-05 352056
1832.5 0.9402082482799216 -2.396734268064635e-05 352142
1833 0.9402101401500714 -2.215252741151477e-05 352235
1833.5 0.94021220230627 -2.082378033505825e-05 352329
1834 0.9402143784853569 -1.999602043682444e-05 352423
1834.5 0.9402166112000181 -1.967777607555146e-05 352518
1835 0.9402188424702138 -1.987110183995237e-05 352611
1835.5 0.9402210145580131 -2.057157756249721e-05 352701
1836 0.9402230706965344 -2.176838918494696e-05 352792
1836.5 0.9402249558037943 -2.344449013805975e-05 352883
1837 0.940226617172503 -2.557684088420199e-05 352976
1837.5 0.9402280051271796 -2.813672329351269e-05 353073
1838 0.9402290736404049 -3.109012559051688e-05 353171
1838.5 0.9402297809005797 -3.439819273272714e-05 353259
1839 0.9402300898242008 -3.801773627536718e-05 353352
1839.5 0.9402299685063887 -4.190179704733437e-05 353448
1840 0.9402293906042147 -4.600025332182534e-05 353541
1840.5 0.9402283356482393 -5.026046661778014e-05 353637
1841 0.9402267892785985 -5.462795682358497e-05 353731
1841.5 0.9402247434029493 -5.904709799517905e-05 353823
1842 0.9402221962745752 -6.346182595327235e-05 353908
1842.5 0.9402191524899762 -6.781634868926445e-05 353998
1843 0.9402156229062801 -7.205585058868709e-05 354095
1843.5 0.940211624479835 -7.612718159377803e-05 354189
1844 0.9402071800283189 -7.997952265175291e-05 354285
1844.5 0.9402023179196788 -8.356501912804297e-05 354379
1845 0.9401970716921049 -8.683937430134815e-05 354466
1845.5 0.9401914796101158 -8.976239559190117e-05 354559
1846 0.9401855841626112 -9.22984868007826e-05 354655
1846.5 0.940179431509459 -9.441708034598163e-05 354747
1847 0.940173070883817 -9.609300426286952e-05 354841
1847.5 0.9401665539579063 -9.730677958172623e-05 354935
1848 0.9401599341804048 -9.804484459174477e-05 355020
1848.5 0.94015326609394 -9.829970343882305e-05 355114
1849 0.9401466046413851 -9.8069997470601e-05 355209
1849.5 0.9401400044697763 -9.73604987251869e-05 355299
1850 0.9401335192406539 -9.618202594616393e-05 355388
1850.5 0.9401272009555225 -9.455128448470367e-05 355488
1851 0.9401210993049022 -9.249063240611062e-05 355578
1851.5 0.9401152610491015 -9.002777604253341e-05 355674
1852 0.9401097294384242 -8.71953991124258e-05 355766
1852.5 0.9401045436799825 -8.403073035152079e-05 355860
1853 0.9400997384576799 -8.057505535848426e-05 355955
1853.5 0.9400953435112231 -7.687317904093366e-05 356046
1854 0.9400913832792617 -7.297284564822003e-05 356134
1854.5 0.9400878766109132 -6.89241238857984e-05 356228
1855 0.9400848365490626 -6.477876501886138e-05 356320
1855.5 0.9400822701878937 -6.058954218396054e-05 356411
1856 0.9400801786061689 -5.640957933277008e-05 356503
1856.5 0.940078556876809 -5.229167833112808e-05 356596
1857 0.9400773941523555 -4.828765272659815e-05 356690
1857.5 0.9400766738249456 -4.444767658075249e-05 356781
1858 0.9400763737584841 -4.081965653952543e-05 356874
1858.5 0.9400764665898066 -3.744863498981818e-05 356968
1859 0.940076920094753 -3.437623172687662e-05 357060
1859.5 0.9400776976142784 -3.164013104207669e-05 357151
1860 0.9400787585349817 -2.927362053928158e-05 357237
1860.5 0.9400800588177669 -2.73051873103724e-05 357337
1861 0.9400815515677661 -2.575817635292797e-05 357431
1861.5 0.9400831876381686 -2.465051530844221e-05 357522
1862 0.9400849162601819 -2.399450874400942e-05 357612
1862.5 0.9400866856910677 -2.379670431029635e-05 357706
1863 0.9400884438719885 -2.405783218996982e-05 357793
1863.5 0.9400901390873092 -2.477281831929623e-05 357889
1864 0.9400917206170191 -2.593087093092922e-05 357986
1864.5 0.9400931393740477 -2.75156390412388e-05 358080
1865 0.9400943485184788 -2.950544060075392e-05 358172
1865.5 0.940095304040989 -3.187355715500433e-05 358261
1866 0.9400959653082508 -3.458859103404525e-05 358347
1866.5 0.9400962955635562 -3.761488031436745e-05 358439
1867 0.9400962623765002 -4.091296608416069e-05 358539
1867.5 0.9400958380362437 -4.444010590367081e-05 358630
1868 0.9400949998835929 -4.815082679147029e-05 358722
1868.5 0.9400937305779414 -5.199751059371246e-05 358816
1869 0.9400920182959498 -5.593100421148231e-05 358900
1869.5 0.9400898568597098 -5.990124687666001e-05 358993
1870 0.9400872457930538 -6.385790648045593e-05 359115
1870.5 0.9400841903055663 -6.775101687634195e-05 359220
1871 0.9400807012047857 -7.153160809676008e-05 359318
1871.5 0.9400767947379779 -7.51523215447807e-05 359423
1872 0.9400724923657584 -7.856800244174414e-05 359513
1872.5 0.940067820470684 -8.173626212937398e-05 359612
1873 0.9400628100047514 -8.461800323483824e-05 359709
1873.5 0.9400574960804911 -8.717790120325287e-05 359802
1874 0.9400519175110486 -8.938483627882303e-05 359901
1874.5 0.9400461163052597 -9.121227066547657e-05 359991
1875 0.9400401371242757 -9.263856631056076e-05 360083
1875.5 0.9400340267067605 -9.36472395236292e-05 360176
1876 0.9400278332700405 -9.422714945556768e-05 360271
1876.5 0.9400216058948779 -9.437261831080358e-05 360367
1877 0.9400153939017001 -9.408348203611507e-05 360459
1877.5 0.9400092462262085 -9.336507111393165e-05 360549
1878 0.9400032108022615 -9.22281219725929e-05 360639
1878.5 0.9399973339598015 -9.068862040110028e-05 360736
1879 0.9399916598453824 -8.876757921041359e-05 360824
1879.5 0.9399862298725348 -8.649075320542775e-05 360924
1880 0.9399810822087982 -8.388829531304952e-05 361025
1880.5 0.9399762513057709 -8.0994358439977e-05 361125
1881 0.9399717674779418 -7.784664830304215e-05 361218
1881.5 0.9399676565354502 -7.448593307379709e-05 361307
1882 0.9399639394752013 -7.095551620283464e-05 361417
1882.5 0.9399606322340168 -6.730067923005407e-05 361549
1883 0.9399577455067086 -6.356810174016021e-05 361732
1883.5 0.9399552846311124 -5.980526588408617e-05 362239
1884 0.9399532495412903 -5.60598530535097e-05 362365
1884.5 0.9399516347892183 -5.237914036528059e-05 362484
1885 0.9399504296344302 -4.880940458569868e-05 362585
1885.5 0.9399496182002137 -4.539534100116816e-05 362678
1886 0.9399491796941354 -4.217950452319155e-05 362768
1886.5 0.9399490886898501 -3.92017800074823e-05 362857
1887 0.939949315466407 -3.649888836965854e-05 362944
1887.5 0.939949826400528 -3.410393460308084e-05 363032
1888 0.9399505844067065 -3.204600325019416e-05 363131
1888.5 0.9399515494193708 -3.034980625819242e-05 363241
1889 0.9399526789108604 -2.903538746830331e-05 363329
1889.5 0.9399539284385263 -2.811788725552392e-05 363418
1890 0.939955252213926 -2.760737006209297e-05 363509
1890.5 0.9399566036868349 -2.750871676189479e-05 363591
1891 0.9399579361366334 -2.78215829665499e-05 363680
1891.5 0.9399592032635677 -2.85404235455157e-05 363772
1892 0.9399603597724043 -2.965458279467904e-05 363866
1892.5 0.9399613619411377 -3.114844886059613e-05 363954
1893 0.9399621681676119 -3.300167021992646e-05 364061
1893.5 0.9399627394872401 -3.518943123810698e-05 364156
1894 0.9399630400553788 -3.768278309607659e-05 364249
1894.5 0.9399630375884066 -4.044902568794913e-05 364341
1895 0.9399627037580781 -4.345213546520841e-05 364443
1895.5 0.9399620145343629 -4.665323364170882e-05 364547
1896 0.9399609504726212 -5.001108868530483e-05 364672
1896.5 0.9399594969417102 -5.348264661117697e-05 364772
1897 0.9399576442903613 -5.702358226677717e-05 364863
1897.5 0.9399553879499621 -6.058886455778774e-05 364952
1898 0.9399527284726928 -6.413332841671241e-05 365041
1898.5 0.9399496715047847 -6.761224625746028e-05 365133
1899 0.9399462276954819 -7.098189169426243e-05 365227
1899.5 0.9399424125431173 -7.420008842865683e-05 365321
1900 0.9399382461804788 -7.722673742318542e-05 365406
1900.5 0.9399337531024238 -8.00243157817365e-05 365496
1901 0.9399289618394 -8.255834113905761e-05 365598
1901.5 0.9399239045812141 -8.4797795822341e-05 365702
1902 0.9399186167559919 -8.671550557823597e-05 365799
1902.5 0.9399131365698298 -8.828846825297838e-05 365892
1903 0.9399075045131043 -8.949812846401344e-05 365989
1903.5 0.9399017628398126 -9.033059499923128e-05 366083
1904 0.939895955026625 -9.077679841700753e-05 366174
1904.5 0.9398901252185742 -9.083258708502811e-05 366271
1905 0.9398843176684303 -9.049876068188932e-05 366362
1905.5 0.9398785761768799 -8.978104097912697e-05 366454
1906 0.9398729435405797 -8.868998051505678e-05 366553
1906.5 0.9398674610150338 -8.724081055460669e-05 366645
1907 0.9398621677990235 -8.545323049140305e-05 366743
1907.5 0.9398571005470278 -8.335114158029692e-05 366836
1908 0.9398522929156892 -8.096232858126364e-05 366926
1908.5 0.939847775149924 -7.831809353977927e-05 367022
1909 0.9398435737137611 -7.545284651820886e-05 367116
1909.5 0.9398397109703961 -7.240365861780356e-05 367207
1910 0.9398362049153238 -6.920978308716015e-05 367300
1910.5 0.9398330689657123 -6.591215069421957e-05 367396
1911 0.9398303118084619 -6.255284584003712e-05 367493
1911.5 0.9398279373086527 -5.91745701113905e-05 367584
1912 0.9398259444792936 -5.582010010179956e-05 367679
1912.5 0.9398243275125253 -5.253174637702682e-05 367771
1913 0.9398230758716458 -4.935082041979258e-05 367876
1913.5 0.9398221744425566 -4.631711626147951e-05 367973
1914 0.9398216037424892 -4.346841329680535e-05 368069
1914.5 0.9398213401831499 -4.084000648460703e-05 368165
1915 0.9398213563847477 -3.846426976809471e-05 368254
1915.5 0.9398216215367419 -3.637025810492685e-05 368348
1916 0.9398221018005608 -3.458335298917795e-05 368449
1916.5 0.939822760749048 -3.31249557780791e-05 368550
1917 0.939823559836933 -3.201223251582627e-05 368646
1917.5 0.9398244588962633 -3.125791328161681e-05 368739
1918 0.9398254166504355 -3.087014838760695e-05 368838
1918.5 0.9398263912402579 -3.085242302542678e-05 368934
1919 0.9398273407553457 -3.120353121460498e-05 369025
1919.5 0.9398282237641152 -3.19176091533822e-05 369121
1920 0.9398289998356775 -3.298422732088372e-05 369218
1920.5 0.9398296300470687 -3.4388539939801e-05 369315
1921 0.9398300774694607 -3.611148968873954e-05 369408
1921.5 0.9398303076272875 -3.813006486320536e-05 369499
1922 0.9398302889245868 -4.041760553195574e-05 369587
1922.5 0.9398299930332938 -4.294415462940792e-05 369681
1923 0.9398293952387293 -4.567684937257892e-05 369783
1923.5 0.9398284747380743 -4.858034789868637e-05 369880
1924 0.9398272148882414 -5.161728559468909e-05 369972
1924.5 0.9398256034002104 -5.474875523508745e-05 370068
1925 0.9398236324775683 -5.793480476714962e-05 370164
1925.5 0.9398212988977266 -6.113494638257525e-05 370259
1926 0.9398186040350037 -6.430867039672177e-05 370352
1926.5 0.9398155538255125 -6.741595742122339e-05 370447
1927 0.9398121586745124 -7.041778236173911e-05 370540
1927.5 0.939808433307627 -7.327660390160092e-05 370640
1928 0.9398043965680228 -7.595683333951887e-05 370733
1928.5 0.9398000711623153 -7.842527693481923e-05 370835
1929 0.9397954833586246 -8.065154627009445e-05 370919
1929.5 0.939790662640767 -8.260843156811021e-05 371016
1930 0.9397856413231396 -8.427223338581283e-05 371110
1930.5 0.9397804541313022 -8.562304865404087e-05 371204
1931 0.939775137753703 -8.664500762266947e-05 371294
1931.5 0.9397697303703192 -8.73264589056755e-05 371385
1932 0.9397642711642614 -8.766010048709015e-05 371483
1932.5 0.9397587998225855 -8.764305524043621e-05 371579
1933 0.9397533560326562 -8.727689022117276e-05 371680
1933.5 0.9397479789804548 -8.656757970509258e-05 371773
1934 0.9397427068571577 -8.552541265733882e-05 371861
1934.5 0.9397375763801966 -8.416484601574169e-05 371954
1935 0.939732622334797 -8.250430585266635e-05 372050
1935.5 0.9397278771417116 -8.056593912997143e-05 372146
1936 0.9397233704565088 -7.837531937565173e-05 372240
1936.5 0.9397191288053665 -7.596111018092046e-05 372329
1937 0.9397151752618295 -7.335469093403354e-05 372421
1937.5 0.9397115291684573 -7.058974966784238e-05 372517
1938 0.939708205906714 -6.77018482949558e-05 372613
1938.5 0.9397052167178154 -6.472796583272022e-05 372705
1939 0.9397025685766069 -6.170602547762008e-05 372803
1939.5 0.9397002641198593 -5.867441156907234e-05 372894
1940 0.9396983016296803 -5.567148258840615e-05 372996
1940.5 0.9396966750720359 -5.273508636395589e-05 373095
1941 0.9396953741896862 -4.990208360278799e-05 373187
1941.5 0.9396943846481471 -4.72078857391555e-05 373284
1942 0.9396936882326307 -4.468601288736465e-05 373376
1942.5 0.9396932630932758 -4.236767740893143e-05 373474
1943 0.9396930840353852 -4.028139825944897e-05 373571
1943.5 0.9396931228508225 -3.845265087158368e-05 373662
1944 0.9396933486862274 -3.690355686279319e-05 373757
1944.5 0.9396937284432451 -3.565261733663775e-05 373847
1945 0.9396942272055903 -3.471449298079116e-05 373943
1945.5 0.9396948086874473 -3.409983356094007e-05 374037
1946 0.9396954356974487 -3.381515877540642e-05 374131
1946.5 0.9396960706123108 -3.386279177839918e-05 374225
1947 0.9396966758541031 -3.424084600892836e-05 374333
1947.5 0.9396972143651008 -3.494326528615796e-05 374434
1948 0.9396976500742288 -3.595991645899981e-05 374532
1948.5 0.9396979483492341 -3.727673323550502e-05 374623
1949 0.939698076428924 -3.887590917670861e-05 374712
1949.5 0.9396980038300822 -4.073613722541089e-05 374812
1950 0.9396977027240221 -4.283289256230372e-05 374908
1950.5 0.9396971482781268 -4.513875504661325e-05 374999
1951 0.9396963189581979 -4.762376701249781e-05 375099
1951.5 0.9396951967879436 -5.025582176177625e-05 375190
1952 0.9396937675624869 -5.300107772347103e-05 375282
1952.5 0.9396920210133765 -5.58243929456551e-05 375376
1953 0.9396899509231976 -5.868977434868376e-05 375479
1953.5 0.9396875551885335 -6.156083600385321e-05 375570
1954 0.9396848358306772 -6.440126060915528e-05 375664
1954.5 0.9396817989541593 -6.717525831661996e-05 375750
1955 0.9396784546538219 -6.984801712115237e-05 375842
1955.5 0.9396748168718079 -7.238613915008574e-05 375933
1956 0.9396709032064653 -7.475805739240907e-05 376022
1956.5 0.9396667346757752 -7.693442767571885e-05 376111
1957 0.9396623354384624 -7.888849103097868e-05 376209
1957.5 0.9396577324764775 -8.059640197881796e-05 376303
1958 0.9396529552430209 -8.203751871902359e-05 376395
1958.5 0.9396480352806813 -8.319465170175234e-05 376484
1959 0.9396430058146367 -8.405426759906017e-05 376579
1959.5 0.9396379013261573 -8.460664627038368e-05 376669
1960 0.939632757111875 -8.484598891904497e-05 376762
1960.5 0.9396276088344455 -8.477047626117421e-05 376861
1961 0.9396224920703211 -8.438227616421665e-05 376954
1961.5 0.939617441860353 -8.368750085416126e-05 377051
1962 0.939612492268906 -8.26961144264146e-05 377138
1962.5 0.9396076759570119 -8.142179202176505e-05 377234
1963 0.939603023774915 -7.988173263388452e-05 377326
1963.5 0.9395985643790784 -7.809642809404752e-05 377419
1964 0.9395943238783995 -7.608939132198072e-05 377515
1964.5 0.9395903255139985 -7.388684743579185e-05 377610
1965 0.9395865893764906 -7.151739176881376e-05 377705
1965.5 0.9395831321641799 -6.901161924412171e-05 377795
1966 0.9395799669850642 -6.640172990252867e-05 377885
1966.5 0.9395771032049937 -6.372111566264283e-05 377973
1967 0.9395745463437195 -6.100393360904166e-05 378075
1967.5 0.9395722980199596 -5.828467125501253e-05 378167
1968 0.9395703559459954 -5.559770930615432e-05 378262
1968.5 0.9395687139716669 -5.297688746160503e-05 378354
1969 0.9395673621770237 -5.045507873014981e-05 378445
1969.5 0.9395662870122765 -4.806377760926074e-05 378532
1970 0.9395654714830897 -4.583270727940875e-05 378629
1970.5 0.9395648953787021 -4.378945070606142e-05 378724
1971 0.9395645355398299 -4.195911021995538e-05 378821
1971.5 0.9395643661628045 -4.036399976934464e-05 378913
1972 0.9395643591359659 -3.902337360822926e-05 379001
1972.5 0.9395644844039346 -3.79531947097597e-05 379099
1973 0.9395647103550464 -3.716594567877945e-05 379190
1973.5 0.9395650042269663 -3.667048439012918e-05 379286
1974 0.9395653325252824 -3.647194600465125e-05 379378
1974.5 0.9395656614497382 -3.657169242272772e-05 379470
1975 0.939565957322687 -3.696730963115152e-05 379560
1975.5 0.9395661870143424 -3.765265279206777e-05 379646
1976 0.9395663183594606 -3.861793831974456e-05 379737
1976.5 0.939566320560224 -3.984988159978396e-05 379825
1977 0.9395661645702823 -4.133187843388762e-05 379919
1977.5 0.9395658234551715 -4.304422774752578e-05 380012
1978 0.9395652727246451 -4.496439258602291e-05 380101
1978.5 0.9395644906328248 -4.706729595213814e-05 380195
1979 0.9395634584425016 -4.932564761084113e-05 380287
1979.5 0.9395621606503834 -5.171029761043179e-05 380373
1980 0.9395605851705925 -5.419061194841041e-05 380466
1980.5 0.9395587234742562 -5.673486554739937e-05 380564
1981 0.9395565706835914 -5.931064750686125e-05 380657
1981.5 0.9395541256194775 -6.188527346039521e-05 380752
1982 0.9395513908020834 -6.442619979836252e-05 380847
1982.5 0.9395483724047358 -6.690143451273985e-05 380936
1983 0.9395450801617804 -6.92799394833984e-05 381030
1983.5 0.9395415272317851 -7.153201915367968e-05 381123
1984 0.9395377300179872 -7.362969073433238e-05 381215
1984.5 0.939533707948414 -7.554703132749214e-05 381308
1985 0.9395294832186165 -7.726049767154963e-05 381398
1985.5 0.9395250805004119 -7.874921457076423e-05 381487
1986 0.9395205266204468 -7.999522848430824e-05 381586
1986.5 0.9395158502127613 -8.098372320362345e-05 381681
1987 0.9395110813498471 -8.170319503783465e-05 381771
1987.5 0.9395062511569442 -8.214558544917138e-05 381860
1988 0.9395013914145207 -8.230636962567843e-05 381961
1988.5 0.9394965341540026 -8.218460004193884e-05 382057
1989 0.9394917112518899 -8.178290463043635e-05 382148
1989.5 0.9394869540274008 -8.110743976213585e-05 382241
1990 0.939482292848711 -8.016779880533792e-05 382333
1990.5 0.9394777567527367 -7.897687758928832e-05 382429
1991 0.9394733730832112 -7.755069864063014e-05 382520
1991.5 0.9394691671515657 -7.590819657285795e-05 382611
1992 0.939465161924806 -7.407096749219923e-05 382702
1992.5 0.9394613777442322 -7.206298572608503e-05 382794
1993 0.9394578320784355 -6.991029158169954e-05 382886
1993.5 0.9394545393135618 -6.76406541931306e-05 382980
1994 0.939451510583352 -6.528321381552131e-05 383074
1994.5 0.9394487536409509 -6.286810816712446e-05 383158
1995 0.9394462727739453 -6.042608760460339e-05 383256
1995.5 0.9394440687635417 -5.798812403886497e-05 383355
1996 0.9394421388882199 -5.558501855971245e-05 383449
1996.5 0.9394404769716587 -5.32470127342745e-05 383540
1997 0.9394390734741427 -5.100340847845722e-05 383641
1997.5 0.9394379156261379 -4.888220127395318e-05 383739
1998 0.939436987602178 -4.690973131540487e-05 383833
1998.5 0.9394362707327099 -4.511035692895872e-05 383922
1999 0.9394357437510764 -4.35061543041026e-05 384019
1999.5 0.9394353830723744 -4.21166472333729e-05 384115
2000 0.9394351631005414 -4.095857016037847e-05 384208
2000.5 0.9394350565596817 -4.0045667402753e-05 384297
2001 0.9394350348453483 -3.938853094886257e-05 384393
2001.5 0.9394350683912633 -3.899447872949578e-05 384505
2002 0.939435127046782 -3.88674747472405e-05 384639
2002.5 0.9394351804602865 -3.900809191161985e-05 384812
2003 0.9394351984636397 -3.941351788504335e-05 385051
2003.5 0.9394351514528386 -4.007760369947966e-05 385167
2004 0.9394350107600632 -4.099095436446551e-05 385270
2004.5 0.9394347490124599 -4.214106015862348e-05 385366
2005 0.9394343404731637 -4.351246678837987e-05 385455
2005.5 0.9394337613603309 -4.508698211259105e-05 385542
2006 0.9394329901402202 -4.684391667869373e-05 385635
2006.5 0.9394320077907287 -4.876035489950948e-05 385725
2007 0.939430798032159 -5.081145332409062e-05 385817
2007.5 0.9394293475224264 -5.297076212782932e-05 385909
2008 0.9394276460143831 -5.521056566804057e-05 386004
2008.5 0.9394256864734069 -5.750223772659035e-05 386097
2009 0.9394234651539275 -5.98166068919959e-05 386190
2009.5 0.9394209816340822 -6.212432742338707e-05 386281
2010 0.939418238808219 -6.439625088656185e-05 386366
2010.5 0.9394152428375108 -6.660379386168014e-05 386465
2011 0.9394120030594629 -6.871929708934205e-05 386557
2011.5 0.9394085318576166 -7.071637154808652e-05 386650
2012 0.9394048444932517 -7.257022713898589e-05 386739
2012.5 0.9394009589013587 -7.42579798894642e-05 386832
2013 0.9393968954536033 -7.575893387589886e-05 386928
2013.5 0.9393926766913989 -7.705483439872451e-05 387025
2014 0.9393883270325845 -7.813008932057497e-05 387115
2014.5 0.9393838724555136 -7.897195589232275e-05 387201
2015 0.9393793401646353 -7.957069083864974e-05 387301
2015.5 0.939374758241867 -7.991966194754814e-05 387397
2016 0.9393701552882208 -8.001541990184183e-05 387486
2016.5 0.939365560060251 -7.985772959797281e-05 387574
2017 0.9393610011059382 -7.944956071281703e-05 387665
2017.5 0.939356506404617 -7.879703779457958e-05 387756
2018 0.9393521030154769 -7.790935066559005e-05 387851
2018.5 0.9393478167390585 -7.679862642199074e-05 387945
2019 0.9393436717959618 -7.54797647973184e-05 388039
2019.5 0.9393396905267678 -7.397023911198458e-05 388127
2020 0.9393358931168849 -7.228986545826271e-05 388222
2020.5 0.9393322973496997 -7.046054316055316e-05 388319
2021 0.9393289183910474 -6.850596990313515e-05 388415
2021.5 0.939325768607597 -6.645133522396426e-05 388505
2022 0.9393228574213307 -6.432299633281718e-05 388593
2022.5 0.9393201912018002 -6.214814041974907e-05 388689
2023 0.9393177731973905 -5.995443777514261e-05 388786
2023.5 0.9393156035063043 -5.776969014142355e-05 388872
2024 0.9393136790874743 -5.562147876023822e-05 388965
2024.5 0.9393119938111258 -5.353681656535232e-05 389061
2025 0.9393105385481827 -5.15418089019264e-05 389160
2025.5 0.939309301297244 -4.966132702808765e-05 389267
2026 0.9393082673473825 -4.791869847685484e-05 389357
2026.5 0.9393074194745634 -4.633541812749781e-05 389453
2027 0.9393067381690756 -4.493088355878856e-05 389548
2027.5 0.9393062018909776 -4.372215793598118e-05 389641
2028 0.9393057873502221 -4.272376332237657e-05 389733
2028.5 0.939305469807825 -4.194750691118975e-05 389824
2029 0.939305223394183 -4.140234224694955e-05 389917
2029.5 0.9393050214404617 -4.10942670560918e-05 390015
2030 0.9393048368188024 -4.102625883659408e-05 390104
2030.5 0.9393046422870224 -4.119824887543355e-05 390198
2031 0.9393044108334269 -4.160713487394276e-05 390292
2031.5 0.9393041160173794 -4.224683187242525e-05 390386
2032 0.9393037323013362 -4.31083606823334e-05 390478
2032.5 0.9393032353701861 -4.417997256365014e-05 390569
2033 0.9393026024339018 -4.544730843136193e-05 390659
2033.5 0.9393018125097454 -4.689359044506829e-05 390758
2034 0.9393008466805414 -4.849984343518354e-05 390857
2034.5 0.9392996883258371 -5.024514325115944e-05 390956
2035 0.9392983233231401 -5.210688878858131e-05 391045
2035.5 0.9392967402168033 -5.406109416504522e-05 391132
2036 0.9392949303525431 -5.608269727350866e-05 391224
2036.5 0.9392928879760293 -5.814588074960816e-05 391322
2037 0.9392906102944326 -6.022440124742293e-05 391419
2037.5 0.9392880975003003 -6.22919228294241e-05 391514
2038 0.9392853527575996 -6.432235024003887e-05 391604
2038.5 0.9392823821502542 -6.629015785075158e-05 391700
2039 0.9392791945939666 -6.817071013451531e-05 391793
2039.5 0.9392758017125832 -6.994056965181062e-05 391884
2040 0.9392722176807057 -7.157778870251924e-05 391982
2040.5 0.9392684590346611 -7.306218102036402e-05 392075
2041 0.9392645444543504 -7.43755701520658e-05 392165
2041.5 0.939260494518839 -7.550201147164721e-05 392260
2042 0.9392563314388833 -7.642798512484284e-05 392359
2042.5 0.9392520787698665 -7.714255757707259e-05 392477
2043 0.9392477611088386 -7.763750984379006e-05 392564
2043.5 0.9392434037795633 -7.790743091090067e-05 392654
2044 0.9392390325095926 -7.794977529864025e-05 392749
2044.5 0.9392346731034805 -7.776488417962961e-05 392848
2045 0.9392303511162885 -7.735596992494148e-05 392938
2045.5 0.9392260915315033 -7.672906441443619e-05 393032
2046 0.9392219184474225 -7.589293190486267e-05 393129
2046.5 0.9392178547759421 -7.485894769391841e-05 393228
2047 0.9392139219575026 -7.364094424615491e-05 393323
2047.5 0.9392101396957362 -7.225502685129539e-05 393423
2048 0.9392065257150948 -7.07193612630268e-05 393518
2048.5 0.9392030955444302 -6.905393611084644e-05 393619
2049 0.9391998623291689 -6.728030318559282e-05 393723
2049.5 0.9391968366743333 -6.542129896740014e-05 393818
2050 0.9391940265202908 -6.350075098828034e-05 393913
2050.5 0.9391914370526619 -6.154317280025584e-05 394003
2051 0.9391890706473992 -5.957345144852924e-05 394099
2051.5 0.939186926851597 -5.761653142947952e-05 394217
2052 0.9391850024001355 -5.569709914231895e-05 394321
2052.5 0.9391832912678088 -5.38392718210882e-05 394412
2053 0.9391817847561421 -5.20662948622613e-05 394504
2053.5 0.9391804716136701 -5.040025134144593e-05 394601
2054 0.9391793381880185 -4.88617873443185e-05 394689
2054.5 0.9391783686077547 -4.746985652277648e-05 394788
2055 0.9391775449915839 -4.624148703138049e-05 394889
2055.5 0.9391768476821464 -4.519157370360769e-05 394980
2056 0.9391762555013617 -4.433269799804812e-05 395071
2056.5 0.9391757460240172 -4.367497788288212e-05 395159
2057 0.9391752958660564 -4.322594944140657e-05 395258
2057.5 0.9391748809838839 -4.299048157210668e-05 395350
2058 0.9391744769808479 -4.297072473443583e-05 395439
2058.5 0.9391740594170044 -4.316609425640244e-05 395530
2059 0.9391736041182324 -4.35732882817024e-05 395616
2059.5 0.9391730874807964 -4.418633999601655e-05 395716
2060 0.939172486767523 -4.499670333957658e-05 395814
2060.5 0.9391717803918798 -4.599337099370629e-05 395905
2061 0.9391709481864124 -4.7163023024774e-05 395998
2061.5 0.9391699716522074 -4.849020418884356e-05 396086
2062 0.9391688341862992 -4.995752754448857e-05 396186
2062.5 0.9391675212842335 -5.154590169863673e-05 396281
2063 0.9391660207153207 -5.323477872172747e-05 396381
2063.5 0.9391643226684697 -5.500241951797786e-05 396473
2064 0.9391624198668734 -5.68261732295301e-05 396564
2064.5 0.9391603076502146 -5.868276708771239e-05 396655
2065 0.9391579840234801 -6.054860300738369e-05 396757
2065.5 0.9391554496718926 -6.240005714906339e-05 396848
2066 0.9391527079419041 -6.421377865037072e-05 396951
2066.5 0.9391497647886239 -6.596698375388868e-05 397048
2067 0.9391466286904699 -6.763774163101771e-05 397137
2067.5 0.9391433105322532 -6.920524832070971e-05 397237
2068 0.9391398234582958 -7.065008536614262e-05 397333
2068.5 0.9391361826975488 -7.195445993878994e-05 397424
2069 0.9391324053630379 -7.310242348596614e-05 397516
2069.5 0.9391285102282624 -7.408006622087844e-05 397604
2070 0.9391245174834685 -7.487568508947669e-05 397693
2070.5 0.9391204484749539 -7.547992319381469e-05 397785
2071 0.9391163254307648 -7.588587901883723e-05 397880
2071.5 0.939112171176306 -7.608918419904886e-05 397979
2072 0.9391080088434934 -7.608804896305793e-05 398069
2072.5 0.9391038615771602 -7.588327480629032e-05 398166
2073 0.9390997522424289 -7.547823435836253e-05 398258
2073.5 0.9390957031367494 -7.487881882601049e-05 398349
2074 0.9390917357102259 -7.409335380122654e-05 398439
2074.5 0.9390878702977321 -7.313248462093291e-05 398536
2075 0.9390841258661602 -7.20090328448593e-05 398633
2075.5 0.9390805197799369 -7.073782577734945e-05 398725
2076 0.9390770675877033 -6.933550129238241e-05 398821
2076.5 0.9390737828327683 -6.782029052404471e-05 398912
2077 0.9390706768896468 -6.621178125505085e-05 399008
2077.5 0.9390677588286424 -6.45306650690973e-05 399098
2078 0.9390650353100812 -6.279847152541467e-05 399194
2078.5 0.9390625105094208 -6.103729276653717e-05 399286
2079 0.9390601860740545 -5.92695020770722e-05 399389
2079.5 0.9390580611122474 -5.751746997487395e-05 399481
2080 0.9390561322142051 -5.58032814327593e-05 399571
2080.5 0.9390543935048978 -5.414845780132874e-05 399664
2081 0.9390528367278417 -5.257368692967617e-05 399760
2081.5 0.9390514513586607 -5.109856486435098e-05 399850
2082 0.9390502247468809 -4.974135234667192e-05 399950
2082.5 0.9390491422840508 -4.851874912974132e-05 400043
2083 0.9390481875959675 -4.744568889909852e-05 400134
2083.5 0.9390473427564792 -4.653515731015093e-05 400230
2084 0.9390465885200825 -4.579803535301074e-05 400332
2084.5 0.9390459045702992 -4.524296992748014e-05 400429
2085 0.9390452697806339 -4.487627315889474e-05 400523
2085.5 0.9390446624847616 -4.470185161686412e-05 400616
2086 0.9390440607525007 -4.472116621613389e-05 400708
2086.5 0.9390434426680516 -4.49332231879692e-05 400809
2087 0.9390427866069835 -4.533459611657365e-05 400903
2087.5 0.9390420715084656 -4.59194786417473e-05 400995
2088 0.9390412771393264 -4.667976704338752e-05 401096
2088.5 0.9390403843466273 -4.760517154843757e-05 401185
2089 0.939039375295611 -4.868335484245021e-05 401281
2089.5 0.9390382336900643 -4.990009592981302e-05 401371
2090 0.9390369449723817 -5.123947717342233e-05 401464
2090.5 0.9390354965008809 -5.268409205989483e-05 401563
2091 0.9390338777022134 -5.421527098398373e-05 401650
2091.5 0.939032080197041 -5.581332212857595e-05 401750
2092 0.9390300978974913 -5.745778433681264e-05 401876
2092.5 0.9390279270752727 -5.9127688733604e-05 401981
2093 0.9390255663996957 -6.080182575553116e-05 402073
2093.5 0.9390230169452431 -6.245901419279456e-05 402179
2094 0.9390202821687018 -6.407836883423111e-05 402283
2094.5 0.9390173678562718 -6.563956333766018e-05 402398
2095 0.9390142820414326 -6.71230850209817e-05 402506
2095.5 0.9390110348947158 -6.851047838415398e-05 402621
2096 0.9390076385868905 -6.97845743274564e-05 402715
2096.5 0.9390041071273918 -7.09297022234788e-05 402805
2097 0.939000456180128 -7.193188222809308e-05 402905
2097.5 0.9389967028590864 -7.277899547593847e-05 403008
2098 0.9389928655063967 -7.346093009409743e-05 403108
2098.5 0.9389889634557256 -7.396970128147576e-05 403200
2099 0.9389850167840491 -7.42995440362542e-05 403293
2099.5 0.9389810460549903 -7.444697746466972e-05 403389
2100 0.9389770720569923 -7.441083996782873e-05 403488
2100.5 0.938973115539661 -7.419229497431225e-05 403583
2101 0.9389691969516176 -7.379480725966834e-05 403670
2101.5 0.938965336183166 -7.322409026562989e-05 403758
2102 0.9389615523170117 -7.248802519713592e-05 403851
2102.5 0.938957863390151 -7.159655302845632e-05 403946
2103 0.9389542861699014 -7.056154088848953e-05 404044
2103.5 0.9389508359468411 -6.939662461288593e-05 404133
2104 0.9389475263472202 -6.811702954546308e-05 404226
2104.5 0.938944369167132 -6.673937193795098e-05 404324
2105 0.9389413742304606 -6.528144353367977e-05 404418
2105.5 0.9389385492723081 -6.376198212300403e-05 404513
2106 0.9389358998492752 -6.220043102529512e-05 404606
2106.5 0.9389334292776264 -6.061669058028974e-05 404697
2107 0.9389311386000181 -5.903086482153391e-05 404793
2107.5 0.9389290265810891 -5.746300655239405e-05 404888
2108 0.938927089731872 -5.593286405356288e-05 404982
2108.5 0.9389253223625942 -5.44596326177521e-05 405072
2109 0.9389237166630963 -5.306171403358784e-05 405159
2109.5 0.9389222628097466 -5.17564870287168e-05 405254
2110 0.9389209490973921 -5.056009153126147e-05 405346
2110.5 0.9389197620945881 -4.948722942396335e-05 405442
2111 0.9389186868200484 -4.855098424572714e-05 405538
2111.5 0.9389177069380076 -4.776266204680837e-05 405629
2112 0.9389168049699511 -4.713165532760562e-05 405719
2112.5 0.9389159625199749 -4.666533169201995e-05 405810
2113 0.9389151605108693 -4.636894852765568e-05 405901
2113.5 0.9389143794279085 -4.624559469067664e-05 406000
2114 0.9389135995672246 -4.629615982851128e-05 406118
2114.5 0.9389128012856198 -4.651933162147605e-05 406261
2115 0.9389119652486424 -4.691162087030622e-05 406413
2115.5 0.9389110726738055 -4.74674140052439e-05 406530
2116 0.9389101055658888 -4.81790522467563e-05 406637
2116.5 0.9389090469413796 -4.903693631464175e-05 406743
2117 0.9389078810392605 -5.002965526308597e-05 406844
2117.5 0.9389065935155267 -5.114413772004381e-05 406930
2118 0.9389051716190434 -5.236582353253249e-05 407019
2118.5 0.9389036043465852 -5.367885356950444e-05 407103
2119 0.9389018825751847 -5.506627521263403e-05 407204
2119.5 0.9388999991702012 -5.651026087706253e-05 407301
2120 0.9388979490678345 -5.799233674926589e-05 407388
2120.5 0.9388957293311472 -5.949361881125664e-05 407476
2121 0.9388933391789805 -6.099505313933545e-05 407564
2121.5 0.9388907799875104 -6.247765742318108e-05 407657
2122 0.9388880552645235 -6.392276064756498e-05 407750
2122.5 0.9388851705968493 -6.531223791384646e-05 407848
2123 0.9388821335717109 -6.662873745168163e-05 407945
2123.5 0.9388789536730938 -6.785589698137932e-05 408033
2124 0.9388756421545369 -6.897854673276445e-05 408128
2124.5 0.938872211890046 -6.99828966059656e-05 408225
2125 0.9388686772050956 -7.085670516908851e-05 408317
2125.5 0.9388650536899388 -7.158942842679757e-05 408406
2126 0.9388613579976461 -7.217234655717074e-05 408497
2126.5 0.9388576076294902 -7.259866709970791e-05 408588
2127 0.938853820710435 -7.286360338105935e-05 408683
2127.5 0.9388500157576104 -7.296442728272965e-05 408774
2128 0.9388462114447192 -7.290049578242637e-05 408867
2128.5 0.9388424263653772 -7.267325103523633e-05 408965
2129 0.9388386787983769 -7.228619409521708e-05 409067
2129.5 0.9388349864778391 -7.174483271189906e-05 409158
2130 0.9388313663711347 -7.105660396105667e-05 409249
2130.5 0.938827834467357 -7.023077278531999e-05 409340
2131 0.9388244055789772 -6.92783078202045e-05 409441
2131.5 0.9388210931591402 -6.821173616255479e-05 409535
2132 0.9388179091368463 -6.704497899897307e-05 409622
2132.5 0.9388148637720386 -6.579317024564833e-05 409714
2133 0.9388119655323475 -6.447246055786938e-05 409808
2133.5 0.9388092209929662 -6.309980924336526e-05 409900
2134 0.9388066347608389 -6.169276675632391e-05 409998
2134.5 0.9388042094240193 -6.026925055813801e-05 410087
2135 0.9388019455267455 -5.884731720394763e-05 410177
2135.5 0.9387998415704505 -5.744493355035258e-05 410270
2136 0.9387978940405882 -5.607974998021906e-05 410370
2136.5 0.9387960974588433 -5.476887850327406e-05 410462
2137 0.9387944444599621 -5.352867851868945e-05 410553
2137.5 0.9387929258921403 -5.237455291851785e-05 410641
2138 0.9387915309396075 -5.13207570694199e-05 410732
2138.5 0.9387902472657729 -5.038022303746893e-05 410826
2139 0.938789061175044 -4.956440121968201e-05 410921
2139.5 0.9387879577911984 -4.888312131651511e-05 411009
2140 0.9387869212499934 -4.834447432847261e-05 411101
2140.5 0.9387859349035219 -4.795471698727002e-05 411198
2141 0.9387849815336834 -4.771819974316385e-05 411288
2141.5 0.9387840435720431 -4.763731912753404e-05 411386
2142 0.9387831033232672 -4.771249499930216e-05 411475
2142.5 0.9387821431893029 -4.794217286635383e-05 411574
2143 0.9387811458914609 -4.832285115608941e-05 411673
2143.5 0.9387800946876066 -4.884913299398618e-05 411764
2144 0.9387789735817268 -4.951380174110019e-05 411855
2144.5 0.9387777675232597 -5.030791924387547e-05 411952
2145 0.9387764625937008 -5.122094546662921e-05 412046
2145.5 0.9387750461781791 -5.224087791195974e-05 412143
2146 0.9387735071198938 -5.335440899019077e-05 412232
2146.5 0.9387718358555194 -5.45470992793712e-05 412324
2147 0.9387700245299484 -5.580356442405458e-05 412419
2147.5 0.938768067088995 -5.710767325806332e-05 412509
2148 0.9387659593489777 -5.844275460284473e-05 412600
2148.5 0.9387636990423845 -5.979181009431092e-05 412694
2149 0.938761285839143 -6.113773032414184e-05 412777
2149.5 0.9387587213433157 -6.24635115506685e-05 412865
2150 0.9387560090653562 -6.375247023764417e-05 412960
2150.5 0.9387531543703781 -6.498845271723318e-05 413051
2151 0.9387501644031729 -6.6156037345689e-05 413138
2151.5 0.9387470479910258 -6.724072662517959e-05 413230
2152 0.9387438155256336 -6.822912690193064e-05 413318
2152.5 0.9387404788257048 -6.910911341685256e-05 413408
2153 0.9387370509820498 -6.986997867913585e-05 413501
2153.5 0.938733546187189 -7.050256235103881e-05 413591
2154 0.9387299795516915 -7.099936107391803e-05 413683
2154.5 0.9387263669096153 -7.13546169239741e-05 413772
2155 0.9387227246155574 -7.156438346263715e-05 413862
2155.5 0.9387190693359024 -7.16265686327151e-05 413952
2156 0.9387154178369373 -7.154095404738936e-05 414042
2156.5 0.9387117867725211 -7.130919051956259e-05 414136
2157 0.9387081924739955 -7.093476997966634e-05 414231
2157.5 0.9387046507449821 -7.042297422801044e-05 414328
2158 0.9387011766636443 -6.978080125886733e-05 414422
2158.5 0.9386977843948808 -6.901687017431026e-05 414515
2159 0.9386944870147919 -6.814130597248835e-05 414602
2159.5 0.9386912963495814 -6.716560574398217e-05 414701
2160 0.9386882228308877 -6.610248804019548e-05 414799
2160.5 0.9386852753692961 -6.496572738195661e-05 414899
2161 0.9386824612475693 -6.376997605858453e-05 414989
2161.5 0.9386797860348677 -6.253057551837242e-05 415082
2162 0.9386772535229636 -6.126335977549829e-05 415170
2162.5 0.9386748656851662 -5.998445334889636e-05 415262
2163 0.9386726226583978 -5.871006630878276e-05 415363
2163.5 0.9386705227485481 -5.745628903264191e-05 415464
2164 0.9386685624589586 -5.623888926640642e-05 415558
2164.5 0.9386667365415791 -5.507311404742463e-05 415646
2165 0.9386650380700707 -5.397349897416795e-05 415739
2165.5 0.9386634585338383 -5.295368720543093e-05 415830
2166 0.9386619879517297 -5.202626043964796e-05 415926
2166.5 0.9386606150038838 -5.120258396462792e-05 416017
2167 0.9386593271799933 -5.049266768205957e-05 416107
2167.5 0.9386581109420449 -4.990504480211215e-05 416207
2168 0.9386569518994194 -4.944666967324988e-05 416299
2168.5 0.9386558349940985 -4.912283596491916e-05 416396
2169 0.9386547446935902 -4.893711615907275e-05 416496
2169.5 0.9386536651891072 -4.889132303278332e-05 416595
2170 0.9386525805964772 -4.898549353429663e-05 416683
2170.5 0.9386514751572239 -4.921789516981634e-05 416773
2171 0.9386503334372912 -4.958505473335817e-05 416869
2171.5 0.938649140520892 -5.008180893030161e-05 416967
2172 0.9386478821970619 -5.070137617025367e-05 417060
2172.5 0.9386465451365811 -5.143544853988169e-05 417154
2173 0.9386451170570681 -5.227430271526881e-05 417243
2173.5 0.9386435868742032 -5.320692833855827e-05 417339
2174 0.9386419448372212 -5.422117216876151e-05 417426
2174.5 0.9386401826470278 -5.53038961235289e-05 417517
2175 0.9386382935555041 -5.644114716045077e-05 417618
2175.5 0.9386362724448273 -5.761833680478344e-05 417714
2176 0.9386341158858713 -5.882042801679256e-05 417805
2176.5 0.9386318221750386 -6.003212700822999e-05 417897
2177 0.9386293913491349 -6.12380775642373e-05 417988
2177.5 0.9386268251781875 -6.242305540414969e-05 418088
2178 0.9386241271363805 -6.357216012453223e-05 418179
2178.5 0.93862130235156 -6.46710023071595e-05 418276
2179 0.93861835753403 -6.570588344540642e-05 418371
2179.5 0.9386153008856173 -6.666396644231647e-05 418462
2180 0.9386121419902387 -6.75334345613464e-05 418561
2180.5 0.93860889168741 -6.830363686519524e-05 418655
2181 0.9386055619303807 -6.896521835633771e-05 418754
2181.5 0.9386021656307297 -6.951023323297737e-05 418845
2182 0.9385987164914521 -6.993223989417654e-05 418938
2182.5 0.9385952288306815 -7.022637656348893e-05 419042
2183 0.9385917173983199 -7.038941665000926e-05 419141
2183.5 0.9385881971879141 -7.041980322500251e-05 419233
2184 0.9385846832461826 -7.031766225933157e-05 419321
2184.5 0.9385811904826002 -7.008479453576387e-05 419418
2185 0.9385777334814569 -6.972464642125409e-05 419506
2185.5 0.9385743263187505 -6.924225994973928e-05 419597
2186 0.9385709823862104 -6.864420292677646e-05 419688
2186.5 0.9385677142246547 -6.793848001631524e-05 419778
2187 0.9385645333687419 -6.713442600721904e-05 419872
2187.5 0.9385614502050441 -6.624258267729805e-05 419963
2188 0.9385584738451789 -6.527456087504538e-05 420059
2188.5 0.9385556120155507 -6.424288961931017e-05 420147
2189 0.9385528709650247 -6.316085417456094e-05 420248
2189.5 0.9385502553916371 -6.204232519148837e-05 420360
2190 0.9385477683891923 -6.090158110693066e-05 420454
2190.5 0.9385454114143458 -5.975312607443301e-05 420549
2191 0.9385431842745074 -5.861150574420248e-05 420643
2191.5 0.9385410851366426 -5.749112322933641e-05 420748
2192 0.9385391105567734 -5.640605758439763e-05 420838
2192.5 0.9385372555297345 -5.536988708092109e-05 420935
2193 0.938535513558467 -5.439551949538421e-05 421029
2193.5 0.9385338767419074 -5.349503152802638e-05 421117
2194 0.938532335880285 -5.267951934726807e-05 421220
2194.5 0.9385308805964292 -5.195896210587836e-05 421318
2195 0.9385294994714932 -5.134210010415876e-05 421412
2195.5 0.9385281801933217 -5.083632908410445e-05 421505
2196 0.9385269097155375 -5.044761192799051e-05 421604
2196.5 0.9385256744252962 -5.018040881085318e-05 421702
2197 0.9385244603175552 -5.003762661848623e-05 421793
2197.5 0.9385232531736259 -5.002058819585874e-05 421886
2198 0.9385220387417397 -5.012902173848359e-05 421985
2198.5 0.9385208029173329 -5.036107038270897e-05 422080
2199 0.9385195319207772 -5.07133217960854e-05 422180
2199.5 0.938518212470316 -5.118085731633919e-05 422272
2200 0.9385168319480387 -5.175731994247087e-05 422364
2200.5 0.9385153785568235 -5.243500024566597e-05 422488
2201 0.9385138414662987 -5.320493904493881e-05 422588
2201.5 0.9385122109460204 -5.405704548467304e-05 422684
2202 0.9385104784842307 -5.498022896223741e-05 422779
2202.5 0.9385086368907526 -5.596254318431193e-05 422878
2203 0.9385066803827814 -5.699134048417591e-05 422978
2203.5 0.9385046046525537 -5.805343440957196e-05 423069
2204 0.9385024069161121 -5.913526849389128e-05 423168
2204.5 0.9385000859426124 -6.022308905349552e-05 423262
2205 0.9384976420638915 -6.130311981106216e-05 423357
2205.5 0.9384950771642419 -6.236173613072291e-05 423448
2206 0.938492394650597 -6.338563666361299e-05 423551
2206.5 0.9384895994035916 -6.436201024442516e-05 423652
2207 0.9384866977101732 -6.527869594730725e-05 423744
2207.5 0.9384836971787031 -6.612433430411814e-05 423859
2208 0.9384806066376763 -6.688850780790549e-05 423965
2208.5 0.9384774360194109 -6.756186896650871e-05 424063
2209 0.9384741962302314 -6.813625433577441e-05 424163
2209.5 0.9384708990088433 -6.860478314497462e-05 424281
2210 0.9384675567747263 -6.896193932712874e-05 424391
2210.5 0.9384641824685134 -6.920363598125378e-05 424487
2211 0.9384607893863951 -6.932726151955099e-05 424592
2211.5 0.9384573910106662 -6.933170698698575e-05 424693
2212 0.938454000838577 -6.921737428020772e-05 424783
2212.5 0.9384506322116565 -6.898616523601743e-05 424873
2213 0.9384472981476581 -6.864145180102037e-05 424968
2213.5 0.9384440111772522 -6.81880277323875e-05 425065
2214 0.9384407831875049 -6.763204251187846e-05 425163
2214.5 0.9384376252740936 -6.698091837689592e-05 425258
2215 0.9384345476041001 -6.624325158278847e-05 425353
2215.5 0.9384315592910726 -6.542869920521125e-05 425445
2216 0.9384286682838844 -6.454785296945381e-05 425533
2216.5 0.9384258812707471 -6.361210175169667e-05 425627
2217 0.9384232035995289 -6.263348453397667e-05 425721
2217.5 0.938420639215326 -6.162453570871711e-05 425820
2218 0.938418190616004 -6.05981247176165e-05 425913
2218.5 0.9384158588262093 -5.956729207430699e-05 426004
2219 0.9384136433901015 -5.854508385699687e-05 426092
2219.5 0.9384115423828309 -5.754438676996117e-05 426185
2220 0.9384095524405383 -5.657776585590658e-05 426281
2220.5 0.938407668808435 -5.565730690120366e-05 426374
2221 0.9384058854062737 -5.479446550739778e-05 426470
2221.5 0.9384041949103277 -5.399992471180817e-05 426563
2222 0.9384025888507698 -5.32834629234394e-05 426650
2222.5 0.9384010577231632 -5.265383380432787e-05 426744
2223 0.9383995911126022 -5.211865956834463e-05 426839
2223.5 0.9383981778288822 -5.168433899465122e-05 426932
2224 0.9383968060509486 -5.135597126172285e-05 427024
2224.5 0.9383954634787629 -5.113729650378698e-05 427116
2225 0.9383941374906386 -5.103065377650224e-05 427222
2225.5 0.9383928153040343 -5.103695689620515e-05 427322
2226 0.9383914841377596 -5.11556883887652e-05 427419
2226.5 0.9383901313735407 -5.138491155522094e-05 427530
2227 0.938388744714899 -5.172130043134147e-05 427626
2227.5 0.938387312341351 -5.216018719333318e-05 427723
2228 0.9383858230559957 -5.269562634341696e-05 427829
2228.5 0.9383842664246501 -5.332047479873134e-05 427921
2229 0.9383826329048039 -5.402648681011957e-05 428017
2229.5 0.9383809139628073 -5.480442245341278e-05 428107
2230 0.938379102177852 -5.564416826959209e-05 428206
2230.5 0.9383771913314837 -5.653486848172042e-05 428297
2231 0.93837517648157 -5.746506508917641e-05 428395
2231.5 0.9383730540198477 -5.842284503416872e-05 428487
2232 0.9383708217123893 -5.939599255243903e-05 428599
2232.5 0.9383684787225361 -6.037214476269276e-05 428741
2233 0.9383660256160833 -6.133894851518399e-05 428951
2233.5 0.938363464348714 -6.228421651199102e-05 429361
2234 0.9383607982359121 -6.319608072812763e-05 429481
2234.5 0.9383580319058056 -6.406314120461305e-05 429596
2235 0.9383551712355931 -6.487460835032475e-05 429699
2235.5 0.9383522232724292 -6.562043697902978e-05 429793
2236 0.9383491961398258 -6.629145041883449e-05 429885
2236.5 0.938346098930807 -6.687945316375496e-05 429970
2237 0.938342941589221 -6.737733068744942e-05 430064
2237.5 0.9383397347807551 -6.777913520681252e-05 430163
2238 0.9383364897553242 -6.80801563658195e-05 430253
2238.5 0.9383332182026025 -6.827697600390143e-05 430350
2239 0.9383299321025578 -6.836750637830981e-05 430451
2239.5 0.9383266435728888 -6.835101142073557e-05 430554
2240 0.9383233647153121 -6.822811082547686e-05 430649
2240.5 0.9383201074626467 -6.800076698325337e-05 430744
2241 0.9383168834286193 -6.767225499225672e-05 430834
2241.5 0.9383137037622851 -6.724711619090109e-05 430927
2242 0.9383105790088858 -6.673109586311888e-05 431020
2242.5 0.9383075189788748 -6.6131065964886e-05 431117
2243 0.938304532626739 -6.545493390645807e-05 431206
2243.5 0.9383016279411062 -6.471153859747133e-05 431306
2244 0.9382988118474882 -6.391053511794186e-05 431403
2244.5 0.9382960901248379 -6.306226951710895e-05 431495
2245 0.9382934673369204 -6.21776453607376e-05 431587
2245.5 0.9382909467793138 -6.126798374590239e-05 431687
2246 0.9382885304426424 -6.034487857808809e-05 431792
2246.5 0.9382862189924491 -5.9420048958033e-05 431885
2247 0.9382840117658983 -5.850519055578731e-05 431977
2247.5 0.9382819067852801 -5.761182785452386e-05 432077
2248 0.9382799007880855 -5.675116912872396e-05 432178
2248.5 0.9382779892732075 -5.593396597915553e-05 432269
2249 0.9382761665626208 -5.517037918298869e-05 432360
2249.5 0.9382744258777003 -5.446985253026097e-05 432457
2250 0.9382727594291577 -5.38409962107926e-05 432550
2250.5 0.9382711585194099 -5.329148118893749e-05 432642
2251 0.9382696136560293 -5.28279458587426e-05 432728
2251.5 0.9382681146748081 -5.245591611227487e-05 432819
2252 0.9382666508708378 -5.217973977980439e-05 432917
2252.5 0.9382652111359185 -5.200253621490179e-05 433013
2253 0.9382637841005349 -5.192616160371121e-05 433110
2253.5 0.9382623582785898 -5.195119037565391e-05 433204
2254 0.9382609222130499 -5.20769128891071e-05 433300
2254.5 0.938259464620665 -5.23013493578054e-05 433396
2255 0.938257974533929 -5.262127977982092e-05 433497
2255.5 0.9382564414385045 -5.303228942866658e-05 433588
2256 0.9382548554043859 -5.352882927147725e-05 433683
2256.5 0.938253207209171 -5.41042904930217e-05 433781
2257 0.9382514884519128 -5.475109212891277e-05 433879
2257.5 0.938249691656144 -5.546078064964496e-05 433971
2258 0.9382478103608226 -5.622414019053917e-05 434065
2258.5 0.9382458391980869 -5.703131199295387e-05 434163
2259 0.9382437739568912 -5.7871921511499e-05 434266
2259.5 0.9382416116317748 -5.873521155087376e-05 434362
2260 0.9382393504562009 -5.961017972572168e-05 434458
2260.5 0.9382369899201062 -6.048571848970009e-05 434559
2261 0.9382345307714984 -6.135075595329176e-05 434659
2261.5 0.9382319750021467 -6.219439570746973e-05 434752
2262 0.9382293258176009 -6.300605388938017e-05 434840
2262.5 0.9382265875919875 -6.377559176807076e-05 434940
2263 0.9382237658082031 -6.449344219154862e-05 435038
2263.5 0.9382208669843276 -6.515072832043356e-05 435130
2264 0.938217898587231 -6.573937317691907e-05 435222
2264.5 0.9382148689345232 -6.625219865993425e-05 435322
2265 0.938211787086125 -6.668301281518931e-05 435422
2265.5 0.9382086627268775 -6.702668430250331e-05 435518
2266 0.9382055060417008 -6.727920316824039e-05 435613
2266.5 0.9382023275849165 -6.743772720769276e-05 435702
2267 0.9381991381454032 -6.750061338693246e-05 435803
2267.5 0.9381959486093063 -6.746743398430503e-05 435902
2268 0.9381927698220511 -6.733897730686071e-05 436000
2268.5 0.9381896124514009 -6.71172330320167e-05 436094
2269 0.938186486853289 -6.68053624190746e-05 436200
2269.5 0.938183402942113 -6.640765382564592e-05 436304
2270 0.9381803700671095 -6.592946414782758e-05 436394
2270.5 0.938177396896349 -6.537714697903659e-05 436485
2271 0.9381744913097929 -6.475796844664208e-05 436582
2271.5 0.9381716603027204 -6.408001183786817e-05 436683
2272 0.9381689099007182 -6.33520722641838e-05 436776
2272.5 0.9381662450872501 -6.258354273375581e-05 436871
2273 0.9381636697446836 -6.178429310564649e-05 436966
2273.5 0.9381611866094626 -6.09645434832526e-05 437064
2274 0.9381587972419367 -6.01347336688535e-05 437156
2274.5 0.9381565020111771 -5.93053903446932e-05 437254
2275 0.9381543000949084 -5.84869936686088e-05 437347
2275.5 0.9381521894945009 -5.768984497240495e-05 437449
2276 0.9381501670647758 -5.692393723168697e-05 437547
2276.5 0.938148228558189 -5.61988299333049e-05 437643
2277 0.9381463686827795 -5.552352990569908e-05 437737
2277.5 0.9381445811730955 -5.490637959537231e-05 437837
2278 0.9381428588731562 -5.435495417300029e-05 437933
2278.5 0.9381411938303461 -5.387596873603653e-05 438026
2279 0.9381395773990217 -5.34751967416054e-05 438120
2279.5 0.9381380003524752 -5.315740065773168e-05 438214
2280 0.9381364530018137 -5.292627566216634e-05 438313
2280.5 0.9381349253202231 -5.27844070503266e-05 438413
2281 0.93813340707102 -5.273324183773363e-05 438515
2281.5 0.9381318879378668 -5.277307486123106e-05 438613
2282 0.9381303576554889 -5.290304949870586e-05 438713
2282.5 0.9381288061392422 -5.312117294176204e-05 438807
2283 0.9381272236118974 -5.342434577214829e-05 438905
2283.5 0.9381256007260487 -5.380840541283912e-05 438996
2284 0.9381239286806174 -5.426818285100105e-05 439092
2284.5 0.9381221993299985 -5.479757186441321e-05 439185
2285 0.9381204052845002 -5.538960982830947e-05 439282
2285.5 0.9381185400008415 -5.603656903603715e-05 439377
2286 0.9381165978615991 -5.673005733892221e-05 439469
2286.5 0.9381145742426459 -5.746112679697046e-05 439564
2287 0.9381124655677706 -5.822038893602872e-05 439660
2287.5 0.9381102693498405 -5.89981351291073e-05 439753
2288 0.9381079842180398 -5.97844605599523e-05 439846
2288.5 0.9381056099308881 -6.056939018855482e-05 439946
2289 0.9381031473749357 -6.134300511781826e-05 440043
2289.5 0.9381005985492021 -6.209556776319504e-05 440139
2290 0.9380979665356141 -6.281764424695094e-05 440233
2290.5 0.9380952554558639 -6.350022248107127e-05 440334
2291 0.9380924704152979 -6.413482446232586e-05 440431
2291.5 0.9380896174345787 -6.471361138257396e-05 440530
2292 0.9380867033700477 -6.522948025330865e-05 440625
2292.5 0.9380837358238248 -6.567615085565499e-05 440727
2293 0.9380807230448339 -6.604824195394755e-05 440845
2293.5 0.9380776738220278 -6.634133585111914e-05 440968
2294 0.938074597371204 -6.655203051467893e-05 441093
2294.5 0.9380715032168567 -6.667797866225426e-05 441193
2295 0.9380684010705874 -6.67179133631516e-05 441288
2295.5 0.9380653007076153 -6.667165988422114e-05 441396
2296 0.9380622118429629 -6.654013368328845e-05 441498
2296.5 0.9380591440088781 -6.63253246291025e-05 441596
2297 0.9380561064350429 -6.603026770057143e-05 441692
2297.5 0.9380531079330663 -6.565900058738782e-05 441786
2298 0.9380501567867088 -6.521650877910661e-05 441886
2298.5 0.9380472606492047 -6.470865888489377e-05 441984
2299 0.9380444264489494 -6.414212107214639e-05 442079
2299.5 0.9380416603047134 -6.352428164663026e-05 442171
2300 0.9380389674514203 -6.286314691724206e-05 442278
2300.5 0.9380363521773813 -6.216723959428254e-05 442376
2301 0.9380338177737407 -6.144548905958107e-05 442470
2301.5 0.9380313664967197 -6.070711691945718e-05 442569
2302 0.9380289995430906 -5.996151930529519e-05 442662
2302.5 0.9380267170391352 -5.921814742217987e-05 442758
2303 0.9380245180431833 -5.848638786239036e-05 442852
2303.5 0.9380224005616353 -5.777544419762412e-05 442947
2304 0.9380203615782242 -5.709422134175975e-05 443042
2304.5 0.9380183970960926 -5.645121413527921e-05 443139
2305 0.938016502192102 -5.585440154364302e-05 443231
2305.5 0.9380146710826403 -5.531114778504706e-05 443331
2306 0.938012897200056 -5.482811161103007e-05 443424
2306.5 0.9380111732787059 -5.44111648550517e-05 443516
2307 0.9380094914494951 -5.406532124299882e-05 443608
2307.5 0.9380078433416804 -5.379467632579386e-05 443699
2308 0.938006220190622 -5.360235925079084e-05 443802
2308.5 0.9380046129500984 -5.349049693557361e-05 443891
2309 0.9380030124077491 -5.346019104946617e-05 443986
2309.5 0.9380014093021686 -5.351150804411326e-05 444081
2310 0.9379997944401707 -5.364348230886455e-05 444175
2310.5 0.9379981588127394 -5.385413236048114e-05 444271
2311 0.9379964937082 -5.414048981206642e-05 444359
2311.5 0.9379947908211981 -5.449864070577869e-05 444460
2312 0.9379930423561196 -5.492377863922158e-05 444561
2312.5 0.93799124112367 -5.541026896811369e-05 444656
2313 0.9379893806294148 -5.595172323122681e-05 444749
2313.5 0.9379874551531932 -5.654108281709782e-05 444846
2314 0.9379854598184416 -5.717071077937761e-05 444948
2314.5 0.9379833906505805 -5.783249060843694e-05 445049
2315 0.937981244623779 -5.851793068425556e-05 445141
2315.5 0.937979019695541 -5.921827306770656e-05 445235
2316 0.9379767148287299 -5.992460523880221e-05 445329
2316.5 0.9379743300008002 -6.062797335749509e-05 445425
2317 0.9379718662001655 -6.131949560994822e-05 445519
2317.5 0.9379693254098018 -6.199047420668497e-05 445611
2318 0.9379667105783437 -6.263250462225925e-05 445703
2318.5 0.9379640255790817 -6.323758070613225e-05 445794
2319 0.9379612751574311 -6.379819435203172e-05 445881
2319.5 0.9379584648675791 -6.430742848661113e-05 445975
2320 0.937955600999152 -6.475904222818199e-05 446069
2320.5 0.9379526904948685 -6.514754716867273e-05 446169
2321 0.9379497408602558 -6.546827384929699e-05 446267
2321.5 0.9379467600665985 -6.571742762706957e-05 446357
2322 0.9379437564483755 -6.589213326703701e-05 446462
2322.5 0.9379407385964996 -6.599046774017893e-05 446559
2323 0.9379377152487317 -6.601148085766197e-05 446654
2323.5 0.9379346951786561 -6.595520352760277e-05 446748
2324 0.9379316870846351 -6.582264357792722e-05 446845
2324.5 0.9379286994801422 -6.561576924587371e-05 446942
2325 0.937925740586857 -6.53374805905336e-05 447037
2325.5 0.9379228182318562 -6.499156923652664e-05 447133
2326 0.9379199397501982 -6.45826670024958e-05 447220
2326.5 0.9379171118940955 -6.411618410703429e-05 447308
2327 0.9379143407498087 -6.359823777313726e-05 447401
2327.5 0.937911631663281 -6.303557217087135e-05 447500
2328 0.9379089891754147 -6.243547074370956e-05 447595
2328.5 0.9379064169677781 -6.180566205625911e-05 447685
2329 0.937903917819381 -6.115422037844704e-05 447775
2329.5 0.9379014935750296 -6.048946228328127e-05 447866
2330 0.9378991451256109 -5.981984058088343e-05 447955
2330.5 0.9378968724005126 -5.915383693943648e-05 448052
2331 0.9378946743722264 -5.849985455592588e-05 448142
2331.5 0.9378925490730314 -5.786611223300733e-05 448237
2332 0.9378904936234944 -5.726054119570859e-05 448325
2332.5 0.9378885042723903 -5.669068594153824e-05 448412
2333 0.9378865764474852 -5.616361036204512e-05 448511
2333.5 0.9378847048165049 -5.568581030210986e-05 448610
2334 0.9378828833574714 -5.526313363742208e-05 448706
2334.5 0.9378811054374925 -5.490070885143037e-05 448797
2335 0.9378793638989653 -5.460288298205048e-05 448891
2335.5 0.9378776511520815 -5.437316968605499e-05 448981
2336 0.9378759592724403 -5.421420803891218e-05 449075
2336.5 0.9378742801025122 -5.412773254930132e-05 449172
2337 0.9378726053556596 -5.41145547241006e-05 449268
2337.5 0.9378709267213884 -5.417455637238894e-05 449360
2338 0.937869235970492 -5.430669468760972e-05 449447
2338.5 0.9378675250587672 -5.450901899852231e-05 449535
2339 0.9378657862279853 -5.477869893167385e-05 449637
2339.5 0.9378640121028631 -5.511206358583061e-05 449731
2340 0.9378621957828148 -5.550465118041959e-05 449828
2340.5 0.9378603309273545 -5.595126850984615e-05 449921
2341 0.9378584118340817 -5.644605941446633e-05 450011
2341.5 0.9378564335083063 -5.69825813679098e-05 450098
2342 0.9378543917234533 -5.755388918083882e-05 450190
2342.5 0.9378522830715292 -5.815262473618513e-05 450284
2343 0.9378501050030431 -5.877111159779812e-05 450381
2343.5 0.937847855855919 -5.940145327789717e-05 450470
2344 0.9378455348730863 -6.003563390680828e-05 450557
2344.5 0.9378431422085531 -6.066562002353788e-05 450648
2345 0.9378406789219439 -6.128346219571278e-05 450747
2345.5 0.9378381469616111 -6.188139518502203e-05 450847
2346 0.9378355491365736 -6.245193539789929e-05 450943
2346.5 0.9378328890776871 -6.298797439944484e-05 451042
2347 0.937830171188574 -6.348286732429054e-05 451153
2347.5 0.937827400586973 -6.393051508612723e-05 451287
2348 0.9378245830372902 -6.432543937051547e-05 451461
2348.5 0.9378217248752341 -6.466284949120063e-05 452221
2349 0.9378188329255206 -6.493870029589118e-05 452697
2349.5 0.9378159144137123 -6.514974042422106e-05 452814
2350 0.9378129768733335 -6.529355034489821e-05 452934
2350.5 0.9378100280494486 -6.536856973096651e-05 453045
2351 0.9378070757999399 -6.537411386793536e-05 453149
2351.5 0.9378041279957382 -6.531037892989434e-05 453242
2352 0.9378011924212767 -6.517843609990949e-05 453330
2352.5 0.9377982766764195 -6.498021465195558e-05 453414
2353 0.937795388081104 -6.471847425079282e-05 453504
2353.5 0.9377925335838878 -6.43967668618931e-05 453597
2354 0.9377897196755458 -6.401938879260827e-05 453689
2354.5 0.9377869523087855 -6.359132350923621e-05 453784
2355 0.9377842368250745 -6.311817598826347e-05 453885
2355.5 0.9377815778894778 -6.260609946433925e-05 453977
2356 0.9377789794342968 -6.206171553047999e-05 454066
2356.5 0.9377764446121877 -6.149202862604114e-05 454164
2357 0.9377739757593193 -6.090433601504187e-05 454253
2357.5 0.9377715743689898 -6.03061344102778e-05 454344
2358 0.9377692410760053 -5.970502443675644e-05 454437
2358.5 0.9377669756519671 -5.91086141500316e-05 454529
2359 0.9377647770114907 -5.852442283310543e-05 454629
2359.5 0.937762643229234 -5.79597862868285e-05 454718
2360 0.9377605715674774 -5.742176480514429e-05 454813
2360.5 0.9377585585138665 -5.691705498837382e-05 454902
2361 0.9377565998288038 -5.645190649419606e-05 455000
2361.5 0.9377546906018465 -5.603204475983846e-05 455100
2362 0.9377528253163703 -5.566260064929079e-05 455192
2362.5 0.9377509979216457 -5.534804788810962e-05 455281
2363 0.9377492019113866 -5.509214904663719e-05 455365
2363.5 0.9377474304077553 -5.489791072146798e-05 455454
2364 0.9377456762497418 -5.476754844645604e-05 455545
2364.5 0.9377439320847769 -5.470246173873977e-05 455654
2365 0.9377421904624202 -5.470321955683464e-05 455758
2365.5 0.9377404439289163 -5.47695563137298e-05 455873
2366 0.9377386851214341 -5.490037845520093e-05 455987
2366.5 0.9377369068607889 -5.50937814790651e-05 456079
2367 0.9377351022414876 -5.534707714002969e-05 456177
2367.5 0.9377332647179644 -5.565683045710697e-05 456272
2368 0.9377313881859374 -5.601890601763043e-05 456366
2368.5 0.9377294670578677 -5.642852295682415e-05 456459
2369 0.9377274963315997 -5.688031788450382e-05 456553
2369.5 0.9377254716513347 -5.736841493274072e-05 456646
2370 0.9377233893601974 -5.788650201126683e-05 456736
2370.5 0.9377212465437669 -5.842791228308685e-05 456829
2371 0.9377190410640517 -5.898570981008397e-05 456927
2371.5 0.9377167715835211 -5.9552778269714e-05 457020
2372 0.9377144375789211 -6.01219116095517e-05 457113
2372.5 0.9377120393447498 -6.068590548637054e-05 457211
2373 0.9377095779863759 -6.123764833057413e-05 457302
2373.5 0.9377070554029365 -6.177021088652718e-05 457395
2374 0.9377044742602675 -6.227693310258013e-05 457484
2374.5 0.9377018379542441 -6.275150728269665e-05 457574
2375 0.9376991505650359 -6.318805646301882e-05 457662
2375.5 0.9376964168028883 -6.358120704099957e-05 457751
2376 0.9376936419461469 -6.392615476108381e-05 457847
2376.5 0.9376908317723414 -6.421872324870841e-05 457944
2377 0.9376879924832252 -6.445541438099213e-05 458041
2377.5 0.9376851306247383 -6.463344988939777e-05 458137
2378 0.937682253002934 -6.4750803701892e-05 458225
2378.5 0.9376793665969357 -6.480622465170142e-05 458321
2379 0.937676478470048 -6.479924930270351e-05 458416
2379.5 0.9376735956801406 -6.47302047676623e-05 458512
2380 0.9376707251904517 -6.460020152186473e-05 458598
2380.5 0.9376678737819293 -6.441111634216231e-05 458699
2381 0.9376650479682155 -6.416556562482993e-05 458791
2381.5 0.9376622539143391 -6.386686945667204e-05 458887
2382 0.937659497360128 -6.351900692959343e-05 458978
2382.5 0.9376567835492914 -6.312656329676477e-05 459067
2383 0.9376541171650498 -6.269466967044581e-05 459164
2383.5 0.9376515022730946 -6.222893605212413e-05 459266
2384 0.9376489422725798 -6.17353785674006e-05 459367
2384.5 0.9376464398557213 -6.122034184791833e-05 459468
2385 0.9376439969764959 -6.069041756009859e-05 459563
2385.5 0.9376416148287893 -6.015236012569071e-05 459660
2386 0.9376392938342365 -5.961300070990602e-05 459752
2386.5 0.9376370336398732 -5.90791605716102e-05 459862
2387 0.9376348331255877 -5.855756487304189e-05 459957
2387.5 0.9376326904212402 -5.805475803709813e-05 460044
2388 0.9376306029331986 -5.757702171591494e-05 460139
2388.5 0.9376285673799175 -5.713029639779872e-05 460229
2389 0.937626579836076 -5.67201076294612e-05 460323
2389.5 0.9376246357846811 -5.635149776829373e-05 460418
2390 0.9376227301764538 -5.602896410613068e-05 460510
2390.5 0.9376208574957102 -5.575640412207243e-05 460610
2391 0.9376190118318863 -5.553706852891099e-05 460708
2391.5 0.9376171869557793 -5.537352267653977e-05 460802
2392 0.9376153763995209 -5.526761676833088e-05 460887
2392.5 0.9376135735392588 -5.522046523250317e-05 460981
2393 0.9376117716794935 -5.523243547423994e-05 461079
2393.5 0.9376099641379921 -5.53031461144388e-05 461177
2394 0.9376081443302089 -5.543147470067184e-05 461268
2394.5 0.9376063058521436 -5.56155747564081e-05 461367
2395 0.9376044425605994 -5.585290191706661e-05 461469
2395.5 0.9376025486498324 -5.614024878704863e-05 461569
2396 0.9376006187236416 -5.647378804391766e-05 461661
2396.5 0.9375986478620013 -5.684912321261892e-05 461754
2397 0.9375966316814178 -5.726134643860786e-05 461849
2397.5 0.9375945663882721 -5.77051025022971e-05 461951
2398 0.9375924488244978 -5.817465824173684e-05 462041
2398.5 0.9375902765050511 -5.866397648485535e-05 462140
2399 0.9375880476467243 -5.916679353964767e-05 462235
2399.5 0.937585761187983 -5.967669924841714e-05 462330
2400 0.9375834167995963 -6.018721858474323e-05 462430
2400.5 0.9375810148859739 -6.069189375560201e-05 462526
2401 0.9375785565772214 -6.11843657685821e-05 462617
2401.5 0.9375760437120563 -6.165845443548482e-05 462709
2402 0.9375734788118245 -6.2108235806758e-05 462810
2402.5 0.9375708650459992 -6.252811606805985e-05 462903
2403 0.9375682061896101 -6.291290097828088e-05 462995
2403.5 0.9375655065731858 -6.325785998840715e-05 463088
2404 0.9375627710258673 -6.355878425148597e-05 463183
2404.5 0.9375600048124394 -6.381203781376528e-05 463281
2405 0.9375572135650934 -6.401460136610803e-05 463374
2405.5 0.9375544032108154 -6.416410803162976e-05 463464
2406 0.9375515798953221 -6.425887076762956e-05 463563
2406.5 0.937548749904528 -6.429790106799754e-05 463660
2407 0.9375459195845444 -6.428091876297946e-05 463758
2407.5 0.9375430952612251 -6.420835282700801e-05 463853
2408 0.9375402831602765 -6.40813332191764e-05 463951
2408.5 0.9375374893289465 -6.390167389373226e-05 464049
2409 0.9375347195602681 -6.367184722980998e-05 464141
2409.5 0.93753197932081 -6.339495023662289e-05 464231
2410 0.9375292736828332 -6.307466299292898e-05 464329
2410.5 0.9375266072616936 -6.271519987634976e-05 464423
2411 0.937523984159262 -6.232125422676934e-05 464519
2411.5 0.9375214079140533 -6.189793716863598e-05 464611
2412 0.9375188814586711 -6.145071138806291e-05 464703
2412.5 0.9375164070850729 -6.098532072153053e-05 464807
2413 0.9375139864180714 -6.050771646204335e-05 464902
2413.5 0.9375116203973689 -6.002398132744586e-05 464998
2414 0.9375093092683225 -5.954025206068555e-05 465094
2414.5 0.9375070525815228 -5.90626416459292e-05 465199
2415 0.9375048492011566 -5.859716212514343e-05 465293
2415.5 0.9375026973220131 -5.81496489886118e-05 465386
2416 0.9375005944948879 -5.77256880891553e-05 465494
2416.5 0.9374985376600291 -5.733054599396201e-05 465589
2417 0.9374965231881731 -5.69691046415925e-05 465685
2417.5 0.9374945469286187 -5.66458011130725e-05 465780
2418 0.9374926042637124 -5.63645732591214e-05 465881
2418.5 0.9374906901690199 -5.612881184794127e-05 465971
2419 0.9374887992784114 -5.594131981360594e-05 466060
2419.5 0.9374869259532159 -5.580427909241417e-05 466153
2420 0.937485064354551 -5.571922543756355e-05 466241
2420.5 0.9374832085179058 -5.568703149939021e-05 466330
2421 0.9374813524290233 -5.570789835327634e-05 466429
2421.5 0.9374794901001214 -5.578135554985021e-05 466525
2422 0.9374776156454816 -5.590626965370451e-05 466620
2422.5 0.9374757233554576 -5.608086113014031e-05 466710
2423 0.9374738077679718 -5.630272933407137e-05 466798
2423.5 0.9374718637366077 -5.656888525414062e-05 466892
2424 0.9374698864944472 -5.687579156802911e-05 467002
2424.5 0.9374678717128649 -5.721940947436865e-05 467101
2425 0.9374658155545574 -5.759525168332454e-05 467204
2425.5 0.9374637147201517 -5.79984408719449e-05 467299
2426 0.9374615664878393 -5.842377284436764e-05 467392
2426.5 0.9374593687455537 -5.886578358041651e-05 467485
2427 0.9374571200153142 -5.931881930972364e-05 467580
2427.5 0.9374548194694643 -5.977710871421246e-05 467677
2428 0.9374524669386225 -6.023483633780189e-05 467770
2428.5 0.937450062911284 -6.068621627069307e-05 467864
2429 0.9374476085251057 -6.112556517582263e-05 467956
2429.5 0.9374451055500198 -6.154737373682642e-05 468054
2430 0.9374425563634204 -6.194637563044185e-05 468162
2430.5 0.9374399639177644 -6.231761316094782e-05 468254
2431 0.9374373317010306 -6.265649873995052e-05 468344
2431.5 0.9374346636905613 -6.295887145024363e-05 468438
2432 0.9374319643008938 -6.322104799778571e-05 468528
2432.5 0.9374292383262705 -6.343986742939481e-05 468619
2433 0.9374264908785669 -6.361272907471309e-05 468712
2433.5 0.9374237273214469 -6.373762325926034e-05 468812
2434 0.9374209532015876 -6.381315442796791e-05 468905
2434.5 0.937418174177857 -6.383855641652418e-05 468996
2435 0.9374153959493459 -6.381369970731246e-05 469085
2435.5 0.9374126241831712 -6.373909060949646e-05 469181
2436 0.9374098644429584 -6.361586240480744e-05 469283
2436.5 0.9374071221189126 -6.344575860166524e-05 469388
2437 0.9374044023603479 -6.323110854019986e-05 469482
2437.5 0.9374017100115243 -6.29747956856609e-05 469574
2438 0.9373990495515891 -6.268021903951026e-05 469664
2438.5 0.9373964250393639 -6.235124818254365e-05 469754
2439 0.9373938400636576 -6.199217254271709e-05 469847
2439.5 0.9373912976997159 -6.160764555160368e-05 469950
2440 0.9373888004723275 -6.120262441483833e-05 470041
2440.5 0.9373863503260329 -6.078230627505515e-05 470133
2441 0.9373839486027823 -6.035206158798261e-05 470227
2441.5 0.9373815960272972 -5.99173655650531e-05 470313
2442 0.9373792927002925 -5.948372855600693e-05 470406
2442.5 0.9373770380996103 -5.905662625644999e-05 470505
2443 0.9373748310892259 -5.864143062241023e-05 470598
2443.5 0.937372669935976 -5.824334236322741e-05 470690
2444 0.9373705523337739 -5.786732585952483e-05 470780
2444.5 0.9373684754349723 -5.751804731998472e-05 470870
2445 0.9373664358884489 -5.71998169459221e-05 470969
2445.5 0.9373644298839148 -5.691653581943845e-05 471062
2446 0.9373624532018499 -5.667164816834453e-05 471153
2446.5 0.9373605012684237 -5.646809959049194e-05 471251
2447 0.937358569214681 -5.630830174236671e-05 471342
2447.5 0.9373566519392288 -5.619410391393923e-05 471428
2448 0.9373547441736221 -5.612677182178228e-05 471522
2448.5 0.937352840549608 -5.610697386142893e-05 471617
2449 0.9373509356673693 -5.613477496342202e-05 471714
2449.5 0.9373490241639103 -5.620963810149962e-05 471811
2450 0.9373471007807044 -5.633043340452907e-05 471903
2450.5 0.9373451604297682 -5.649545472738997e-05 471993
2451 0.9373431982573187 -5.670244344266013e-05 472099
2451.5 0.9373412097042294 -5.694861912462978e-05 472196
2452 0.9373391905625222 -5.723071671083527e-05 472289
2452.5 0.9373371370272098 -5.754502964654372e-05 472384
2453 0.9373350457428357 -5.788745844384347e-05 472478
2453.5 0.9373329138441585 -5.825356402024031e-05 472569
2454 0.9373307389904801 -5.863862512447545e-05 472661
2454.5 0.9373285193932084 -5.9037699107424e-05 472759
2455 0.9373262538363378 -5.944568525729246e-05 472854
2455.5 0.9373239416896108 -5.985738988851743e-05 472955
2456 0.9373215829142238 -6.026759235462585e-05 473049
2456.5 0.937319178061036 -6.067111114721719e-05 473139
2457 0.9373167282613288 -6.106286924511067e-05 473232
2457.5 0.9373142352102666 -6.143795789033288e-05 473330
2458 0.93731170114329 -6.179169799105499e-05 473424
2458.5 0.9373091288057734 -6.21196983841909e-05 473521
2459 0.9373065214163517 -6.241791023355642e-05 473614
2459.5 0.9373038826244068 -6.268267689039018e-05 473702
2460 0.9373012164622719 -6.291077860405561e-05 473799
2460.5 0.9372985272927817 -6.30994715370549e-05 473897
2461 0.9372958197528449 -6.324652061353443e-05 473989
2461.5 0.9372930986937698 -6.335022580957658e-05 474078
2462 0.9372903691191126 -6.34094415784439e-05 474173
2462.5 0.9372876361208371 -6.342358919159508e-05 474262
2463 0.9372849048146074 -6.339266186677683e-05 474356
2463.5 0.9372821802750265 -6.331722264635639e-05 474454
2464 0.9372794674716474 -6.319839508065976e-05 474547
2464.5 0.9372767712065577 -6.303784686169854e-05 474641
2465 0.9372740960543215 -6.283776664145402e-05 474733
2465.5 0.93727144630503 -6.260083435426414e-05 474819
2466 0.9372688259111682 -6.233018544335953e-05 474915
2466.5 0.9372662384389528 -6.202936946711558e-05 475010
2467 0.9372636870247444 -6.170230363043381e-05 475100
2467.5 0.9372611743370565 -6.135322184781306e-05 475196
2468 0.9372587025446296 -6.09866199995954e-05 475289
2468.5 0.9372562732909454 -6.060719808780942e-05 475378
2469 0.9372538876754768 -6.021980003499127e-05 475472
2469.5 0.9372515462418899 -5.982935189609157e-05 475568
2470 0.937249248973317 -5.944079927051806e-05 475664
2470.5 0.9372469952947324 -5.905904470865456e-05 475760
2471 0.9372447840823758 -5.868888590423242e-05 475851
2471.5 0.9372426136800759 -5.83349554507977e-05 475939
2472 0.937240481922242 -5.800166291757668e-05 476041
2472.5 0.9372383861632032 -5.769313996828571e-05 476139
2473 0.9372363233125077 -5.741318920481946e-05 476227
2473.5 0.9372342898757061 -5.716523736807108e-05 476317
2474 0.9372322820000842 -5.695229347064143e-05 476413
2474.5 0.9372302955247468 -5.677691237179569e-05 476529
2475 0.9372283260344079 -5.664116423382985e-05 476621
2475.5 0.9372263689161864 -5.654661022369451e-05 476720
2476 0.9372244194186791 -5.649428474248581e-05 476818
2476.5 0.9372224727125599 -5.648468438253191e-05 476920
2477 0.9372205239519287 -5.651776372553525e-05 477015
2477.5 0.9372185683356319 -5.659293800861421e-05 477112
2478 0.9372166011677833 -5.670909259805266e-05 477210
2478.5 0.9372146179167181 -5.686459912443082e-05 477308
2479 0.9372126142716444 -5.705733804990515e-05 477406
2479.5 0.9372105861962848 -5.728472735724869e-05 477500
2480 0.9372085299788389 -5.754375697434029e-05 477599
2480.5 0.9372064422776539 -5.78310284770539e-05 477722
2481 0.9372043201620369 -5.814279954793686e-05 477881
2481.5 0.9372021611477167 -5.847503261069624e-05 477999
2482 0.9371999632265243 -5.882344700919261e-05 478112
2482.5 0.9371977248899425 -5.918357405799666e-05 478208
2483 0.9371954451462445 -5.955081425737549e-05 478304
2483.5 0.9371931235310379 -5.992049594096243e-05 478392
2484 0.937190760111099 -6.028793460956914e-05 478479
2484.5 0.9371883554814788 -6.064849219792858e-05 478573
2485 0.9371859107559418 -6.099763552605765e-05 478665
2485.5 0.9371834275508852 -6.133099319894976e-05 478753
2486 0.9371809079629657 -6.164441024146056e-05 478841
2486.5 0.9371783545407416 -6.193399978673607e-05 478931
2487 0.9371757702507125 -6.219619117582526e-05 479025
2487.5 0.9371731584382059 -6.242777387445169e-05 479120
2488 0.9371705227836268 -6.26259366679169e-05 479211
2488.5 0.9371678672546394 -6.278830165686611e-05 479304
2489 0.937165196054903 -6.291295264433425e-05 479397
2489.5 0.9371625135700227 -6.299845757658786e-05 479490
2490 0.9371598243114073 -6.304388477746009e-05 479580
2490.5 0.9371571328587547 -6.3048812794544e-05 479676
2491 0.9371544438018955 -6.301333375770571e-05 479770
2491.5 0.9371517616827343 -6.293805023223948e-05 479864
2492 0.9371490909380187 -6.282406563176152e-05 479966
2492.5 0.9371464358436602 -6.267296833677242e-05 480056
2493 0.9371438004613023 -6.248680974412623e-05 480150
2493.5 0.9371411885878037 -6.226807654787812e-05 480247
2494 0.9371386037082636 -6.201965762477079e-05 480337
2494.5 0.93713604895317 -6.174480596328446e-05 480429
2495 0.9371335270601939 -6.144709613686358e-05 480520
2495.5 0.9371310403410998 -6.113037787616405e-05 480609
2496 0.9371285906541653 -6.079872634205174e-05 480700
2496.5 0.9371261793824397 -6.045638974096336e-05 480798
2497 0.9371238074180966 -6.0107734954878e-05 480891
2497.5 0.9371214751530492 -5.975719188087821e-05 480984
2498 0.9371191824759273 -5.9409197189037e-05 481071
2498.5 0.9371169287754273 -5.906813821171801e-05 481163
2499 0.9371147129499684 -5.873829767318799e-05 481255
2499.5 0.9371125334235124 -5.842379995471447e-05 481347
2500 0.9371103881673152 -5.812855956895051e-05 481437
2500.5 0.9371082747273215 -5.78562324859582e-05 481531
2501 0.9371061902568268 -5.761017091540743e-05 481626
2501.5 0.93710413155398 -5.739338210327637e-05 481716
2502 0.9371020951036281 -5.720849164811231e-05 481802
2502.5 0.9371000771229604 -5.705771178357282e-05 481899
2503 0.9370980736103626 -5.694281500856774e-05 481991
2503.5 0.9370960803968433 -5.686511337800661e-05 482081
2504 0.9370940931993845 -5.682544369409274e-05 482173
2504.5 0.93709210767552 -5.68241587623055e-05 482265
2505 0.9370901194784612 -5.686112479967059e-05 482353
2505.5 0.9370881243120606 -5.693572500378236e-05 482449
2506 0.937086117984926 -5.704686921414015e-05 482542
2506.5 0.9370840964629991 -5.719300951997137e-05 482634
2507 0.9370820559199438 -5.737216159419911e-05 482726
2507.5 0.937079992784713 -5.758193146202847e-05 482816
2508 0.9370779037857064 -5.781954734448489e-05 482903
2508.5 0.9370757859909712 -5.808189615497686e-05 482996
2509 0.9370736368439541 -5.836556416956895e-05 483093
2509.5 0.9370714541943709 -5.866688134061371e-05 483200
2510 0.9370692363238194 -5.898196867957976e-05 483300
2510.5 0.9370669819658365 -5.93067880983875e-05 483393
2511 0.9370646903201622 -5.963719406936031e-05 483481
2511.5 0.9370623610610577 -5.996898644417795e-05 483571
2512 0.93705999433959 -6.029796375925953e-05 483668
2512.5 0.9370575907798843 -6.061997635213906e-05 483761
2513 0.9370551514694065 -6.093097861799347e-05 483853
2513.5 0.9370526779434294 -6.122707974906628e-05 483962
2514 0.937050172163896 -6.150459232144357e-05 484059
2514.5 0.9370476364929721 -6.176007812337891e-05 484150
2515 0.9370450736616408 -6.199039065628639e-05 484250
2515.5 0.9370424867337568 -6.219271378419292e-05 484350
2516 0.9370398790660309 -6.236459605790991e-05 484442
2516.5 0.9370372542644666 -6.250398029652335e-05 484536
2517 0.9370346161378144 -6.260922807094883e-05 484626
2517.5 0.9370319686486424 -6.267913879922778e-05 484718
2518 0.9370293158626514 -6.271296323341349e-05 484813
2518.5 0.9370266618968811 -6.271041118905335e-05 484906
2519 0.9370240108674691 -6.267165344156431e-05 485000
2519.5 0.9370213668376207 -6.25973177885369e-05 485087
2520 0.9370187337664494 -6.248847934957314e-05 485186
2520.5 0.9370161154593324 -6.234664524928886e-05 485283
2521 0.9370135155203988 -6.217373389813905e-05 485374
2521.5 0.9370109373077459 -6.197204915423913e-05 485468
2522 0.9370083838919382 -6.174424971230014e-05 485564
2522.5 0.9370058580183028 -6.149331412527508e-05 485659
2523 0.9370033620734806 -6.122250191749694e-05 485756
2523.5 0.9370008980566389 -6.093531129625796e-05 485850
2524 0.9369984675556979 -6.063543400930651e-05 485942
2524.5 0.9369960717288425 -6.032670792995064e-05 486039
2525 0.9369937112915414 -6.001306797806172e-05 486137
2525.5 0.9369913865092105 -5.969849600368522e-05 486240
2526 0.9369890971955958 -5.938697027070723e-05 486342
2526.5 0.9369868427168704 -5.908241518108781e-05 486434
2527 0.9369846220013733 -5.878865187370507e-05 486527
2527.5 0.9369824335548488 -5.850935031945436e-05 486623
2528 0.9369802754809636 -5.824798351208379e-05 486717
2528.5 0.9369781455068326 -5.800778432584243e-05 486808
2529 0.9369760410132032 -5.779170557493316e-05 486900
2529.5 0.9369739590689024 -5.760238376761997e-05 486988
2530 0.9369718964690936 -5.744210699844337e-05 487090
2530.5 0.9369698497768463 -5.731278736888995e-05 487180
2531 0.9369678153674786 -5.721593826731803e-05 487274
2531.5 0.9369657894751017 -5.715265677690417e-05 487372
2532 0.9369637682407692 -5.712361141394671e-05 487469
2532.5 0.9369617477616187 -5.712903533115003e-05 487562
2533 0.9369597241403782 -5.716872505051885e-05 487661
2533.5 0.9369576935346094 -5.724204472076118e-05 487749
2534 0.9369556522050692 -5.734793582387411e-05 487843
2534.5 0.9369535965625794 -5.748493218736884e-05 487936
2535 0.9369515232128206 -5.765118009152335e-05 488031
2535.5 0.9369494289984857 -5.784446319839416e-05 488121
2536 0.9369473110382786 -5.806223196825728e-05 488216
2536.5 0.936945166762271 -5.830163717469867e-05 488311
2537 0.9369429939431893 -5.855956707870359e-05 488405
2537.5 0.9369407907232443 -5.883268777778068e-05 488499
2538 0.9369385556361929 -5.911748620759748e-05 488591
2538.5 0.9369362876243593 -5.941031524267469e-05 488682
2539 0.9369339860504305 -5.970744031759651e-05 488780
2539.5 0.9369316507038892 -6.000508697362302e-05 488882
2540 0.9369292818020276 -6.029948872605511e-05 488974
2540.5 0.93692687998555 -6.058693464617796e-05 489067
2541 0.9369244463088391 -6.086381605719945e-05 489164
2541.5 0.9369219822250312 -6.112667175735999e-05 489262
2542 0.9369194895661073 -6.13722312042317e-05 489352
2542.5 0.9369169705182732 -6.15974551223367e-05 489448
2543 0.9369144275929556 -6.179957303043373e-05 489540
2543.5 0.936911863593801 -6.197611722614581e-05 489637
2544 0.9369092815801048 -6.21249528119266e-05 489738
2544.5 0.9369066848271521 -6.224430339816466e-05 489836
2545 0.9369040767839828 -6.233277217510772e-05 489926
2545.5 0.9369014610291181 -6.23893581051637e-05 490029
2546 0.9368988412248263 -6.241346704960667e-05 490124
2546.5 0.9368962210705035 -6.240491770880922e-05 490223
2547 0.9368936042557662 -6.236394232069684e-05 490311
2547.5 0.9368909944138477 -6.229118212897416e-05 490416
2548 0.9368883950758875 -6.218767769853294e-05 490516
2548.5 0.9368858096266883 -6.205485422031209e-05 490608
2549 0.9368832412624919 -6.18945020107891e-05 490700
2549.5 0.9368806929513046 -6.170875247125668e-05 490791
2550 0.9368781673962567 -6.150004982793333e-05 490886
2550.5 0.9368756670024567 -6.12711190268925e-05 490977
2551 0.9368731938477363 -6.102493020418757e-05 491075
2551.5 0.9368707496576477 -6.076466019364662e-05 491167
2552 0.9368683357850117 -6.04936515703459e-05 491262
2552.5 0.9368659531942529 -6.021536975694222e-05 491364
2553 0.9368636024507092 -5.99333587427005e-05 491459
2553.5 0.9368612837150241 -5.965119598017932e-05 491553
2554 0.936858996742679 -5.937244703308804e-05 491651
2554.5 0.9368567408886472 -5.910062054924711e-05 491746
2555 0.9368545151170942 -5.883912412712039e-05 491846
2555.5 0.936852318015979 -5.85912216297479e-05 491942
2556 0.9368501478163576 -5.835999248074796e-05 492038
2556.5 0.93684800241612 -5.814829344856266e-05 492128
2557 0.936845879407851 -5.795872339307367e-05 492221
2557.5 0.936843776110439 -5.779359140856208e-05 492319
2558 0.9368416896040268 -5.765488875234774e-05 492413
2558.5 0.9368396167678417 -5.754426489978658e-05 492505
2559 0.9368375543204215 -5.746300801213513e-05 492599
2559.5 0.9368354988617159 -5.741203004722323e-05 492697
2560 0.9368334469165258 -5.739185668323318e-05 492792
2560.5 0.9368313949787224 -5.740262216436897e-05 492885
2561 0.9368293395556886 -5.744406911466235e-05 492980
2561.5 0.9368272772124177 -5.751555330284914e-05 493070
2562 0.9368252046147122 -5.761605327927699e-05 493163
2562.5 0.9368231185709451 -5.774418474414608e-05 493262
2563 0.9368210160718538 -5.789821944693368e-05 493359
2563.5 0.9368188943278765 -5.807610836098547e-05 493460
2564 0.9368167508035687 -5.827550882359495e-05 493557
2564.5 0.936814583248672 -5.849381528312662e-05 493649
2565 0.9368123897254601 -5.872819325080992e-05 493746
2565.5 0.9368101686320276 -5.897561601548574e-05 493848
2566 0.9368079187212439 -5.923290364652235e-05 493942
2566.5 0.9368056391151487 -5.949676378313355e-05 494034
2567 0.9368033293146253 -5.976383368742878e-05 494132
2567.5 0.936800989204249 -6.003072302491174e-05 494231
2568 0.9367986190522642 -6.029405682856666e-05 494332
2568.5 0.9367962195057137 -6.055051810308017e-05 494427
2569 0.9367937915807961 -6.079688953160212e-05 494520
2569.5 0.9367913366485964 -6.103009376159307e-05 494619
2570 0.9367888564163833 -6.124723176584887e-05 494734
2570.5 0.9367863529047312 -6.144561880123145e-05 494855
2571 0.9367838284207672 -6.162281751992367e-05 494959
2571.5 0.9367812855279004 -6.177666782530286e-05 495054
2572 0.9367787270124301 -6.190531310811647e-05 495164
2572.5 0.9367761558474621 -6.200722254473648e-05 495288
2573 0.9367735751546048 -6.208120919115434e-05 495390
2573.5 0.9367709881639351 -6.212644366013705e-05 495483
2574 0.936768398172748 -6.214246322559586e-05 495571
2574.5 0.9367658085036162 -6.212917625689672e-05 495663
2575 0.9367632224622905 -6.208686194490159e-05 495760
2575.5 0.9367606432959771 -6.201616534151782e-05 495854
2576 0.9367580741525149 -6.191808779350275e-05 495953
2576.5 0.9367555180409657 -6.17939729091415e-05 496048
2577 0.9367529777941147 -6.164548825258808e-05 496141
2577.5 0.936750456033338 -6.147460301371467e-05 496235
2578 0.9367479551362825 -6.128356195112405e-05 496332
2578.5 0.9367454772077518 -6.1074855952301e-05 496429
2579 0.9367430240541499 -6.08511895960842e-05 496522
2579.5 0.9367405971617999 -6.061544613895649e-05 496612
2580 0.9367381976793883 -6.037065037780508e-05 496704
2580.5 0.9367358264047497 -6.011992986676532e-05 496793
2581 0.9367334837761336 -5.986647498483815e-05 496888
2581.5 0.9367311698680537 -5.961349836332532e-05 496982
2582 0.9367288843917481 -5.936419418869466e-05 497075
2582.5 0.9367266267002338 -5.91216978956688e-05 497165
2583 0.9367243957978653 -5.888904675837172e-05 497252
2583.5 0.9367221903542686 -5.866914187470889e-05 497349
2584 0.9367200087224492 -5.84647120187435e-05 497445
2584.5 0.9367178489608344 -5.82782798109302e-05 497543
2585 0.9367157088589542 -5.811213062497134e-05 497635
2585.5 0.9367135859664211 -5.796828461378686e-05 497725
2586 0.9367114776248329 -5.784847219611513e-05 497819
2586.5 0.9367093810021792 -5.775411330018081e-05 497908
2587 0.9367072931293133 -5.768630061262988e-05 498002
2587.5 0.9367052109380127 -5.764578702865583e-05 498100
2588 0.9367031313001491 -5.763297744595332e-05 498192
2588.5 0.9367010510674618 -5.764792498949875e-05 498278
2589 0.936698967111433 -5.769033169762002e-05 498377
2589.5 0.9366968763627597 -5.775955364357989e-05 498476
2590 0.936694775849925 -5.785461041074586e-05 498577
2590.5 0.936692662736384 -5.797419878498753e-05 498680
2591 0.9366905343558988 -5.811671047445321e-05 498774
2591.5 0.9366883882455873 -5.828025361777423e-05 498868
2592 0.9366862221762715 -5.846267779371402e-05 498963
2592.5 0.9366840341797531 -5.866160220288587e-05 499072
2593 0.9366818225726899 -5.887444665287813e-05 499205
2593.5 0.936679585976772 -5.909846494443347e-05 499367
2594 0.9366773233349708 -5.93307802271651e-05 500078
2594.5 0.9366750339236596 -5.956842187052018e-05 500561
2595 0.9366727173604747 -5.980836337780412e-05 500676
2595.5 0.9366703736078319 -6.004756086024761e-05 500790
2596 0.9366680029720705 -6.028299158223352e-05 500899
2596.5 0.9366656060982548 -6.05116920905675e-05 501001
2597 0.9366631839607091 -6.07307954470523e-05 501088
2597.5 0.9366607378494358 -6.093756709730183e-05 501174
2598 0.9366582693525842 -6.11294389277375e-05 501263
2598.5 0.9366557803352277 -6.130404108707353e-05 501359
2599 0.9366532729147166 -6.145923117867556e-05 501454
2599.5 0.9366507494329392 -6.159312046509468e-05 501542
2600 0.9366482124258518 -6.170409676483301e-05 501625
2600.5 0.9366456645906701 -6.179084376472967e-05 501718
2601 0.936643108751154 -6.185235651783296e-05 501807
2601.5 0.9366405478214207 -6.188795294531201e-05 501913
2602 0.9366379847687611 -6.189728121254955e-05 502001
2602.5 0.9366354225759216 -6.188032290224593e-05 502093
2603 0.9366328642033416 -6.183739196035696e-05 502186
2603.5 0.9366303125518157 -6.176912944467599e-05 502275
2604 0.9366277704260538 -6.167649415872186e-05 502364
2604.5 0.9366252404995977 -6.15607493049847e-05 502464
2605 0.9366227252815307 -6.14234453417847e-05 502554
2605.5 0.9366202270853946 -6.126639927510159e-05 502650
2606 0.9366177480006994 -6.109167066077387e-05 502743
2606.5 0.9366152898673725 -6.090153463323163e-05 502837
2607 0.9366128542534647 -6.069845231327934e-05 502923
2607.5 0.9366104424363767 -6.048503897880762e-05 503014
2608 0.936608055387834 -6.026403040983868e-05 503109
2608.5 0.9366056937627821 -6.003824784003473e-05 503203
2609 0.9366033578923296 -5.98105619633237e-05 503294
2609.5 0.9366010477808135 -5.958385645418833e-05 503386
2610 0.9365987631070049 -5.936099146457107e-05 503481
2610.5 0.9365965032294259 -5.914476755923727e-05 503574
2611 0.9365942671956956 -5.893789054332563e-05 503670
2611.5 0.9365920537557684 -5.874293762368117e-05 503759
2612 0.9365898613788851 -5.856232532629998e-05 503850
2612.5 0.9365876882740066 -5.839827956894157e-05 503952
2613 0.9365855324134599 -5.825280825857756e-05 504049
2613.5 0.9365833915594823 -5.812767675060703e-05 504136
2614 0.9365812632933214 -5.80243864688772e-05 504229
2614.5 0.9365791450465082 -5.794415694469026e-05 504325
2615 0.9365770341339041 -5.788791148837098e-05 504434
2615.5 0.936574927788095 -5.785626666089069e-05 504532
2616 0.9365728231946896 -5.784952566380591e-05 504621
2616.5 0.9365707175280805 -5.786767571578308e-05 504713
2617 0.9365686079872054 -5.791038943365379e-05 504806
2617.5 0.9365664918308604 -5.797703018518494e-05 504898
2618 0.9365643664121216 -5.806666133036875e-05 504998
2618.5 0.9365622292114412 -5.817805921942716e-05 505098
2619 0.9365600778680058 -5.830972976892439e-05 505192
2619.5 0.9365579102089673 -5.845992839235208e-05 505277
2620 0.9365557242761839 -5.862668302045315e-05 505365
2620.5 0.9365535183501462 -5.880781990852906e-05 505463
2621 0.936551290970791 -5.900099189327107e-05 505562
2621.5 0.9365490409549577 -5.920370873293601e-05 505651
2622 0.9365467674102769 -5.941336913901589e-05 505748
2622.5 0.9365444697453263 -5.962729408808595e-05 505848
2623 0.9365421476759479 -5.984276098770526e-05 505948
2623.5 0.9365398012276528 -6.005703826120858e-05 506042
2624 0.9365374307341047 -6.026741991265924e-05 506131
2624.5 0.9365350368317109 -6.047125963495143e-05 506222
2625 0.9365326204504107 -6.066600403181399e-05 506318
2625.5 0.9365301828007859 -6.084922453697738e-05 506413
2626 0.9365277253576758 -6.101864763228041e-05 506506
2626.5 0.9365252498405121 -6.117218298909984e-05 506611
2627 0.9365227581906397 -6.130794918550204e-05 506705
2627.5 0.9365202525459214 -6.142429668324042e-05 506795
2628 0.936517735212951 -6.151982778485209e-05 506885
2628.5 0.9365152086372468 -6.159341333019045e-05 506980
2629 0.9365126753718007 -6.164420593384316e-05 507080
2629.5 0.9365101380443901 -6.16716496095807e-05 507187
2630 0.9365075993240716 -6.167548567396232e-05 507282
2630.5 0.9365050618872809 -6.165575486898319e-05 507378
2631 0.9365025283839733 -6.161279569140296e-05 507472
2631.5 0.9365000014042248 -6.154723896465415e-05 507572
2632 0.9364974834457239 -6.145999873611816e-05 507669
2632.5 0.9364949768825529 -6.135225962962385e-05 507764
2633 0.9364924839356547 -6.122546082601213e-05 507858
2633.5 0.9364900066453489 -6.108127688786385e-05 507958
2634 0.9364875468462354 -6.092159568265229e-05 508049
2634.5 0.9364851061447997 -6.074849369476549e-05 508142
2635 0.9364826858999822 -6.056420904829294e-05 508234
2635.5 0.936480287206958 -6.037111259083106e-05 508332
2636 0.9364779108843082 -6.017167741102623e-05 508429
2636.5 0.9364755574647418 -5.996844718125367e-05 508527
2637 0.9364732271894631 -5.976400373040268e-05 508618
2637.5 0.9364709200062491 -5.956093425927355e-05 508709
2638 0.9364686355712413 -5.936179861471803e-05 508807
2638.5 0.9364663732544183 -5.916909703582615e-05 508901
2639 0.9364641321486643 -5.898523877817548e-05 508992
2639.5 0.9364619110823056 -5.881251200913541e-05 509086
2640 0.9364597086349433 -5.865305535034296e-05 509182
2640.5 0.9364575231563681 -5.850883142011436e-05 509284
2641 0.9364553527883087 -5.83816027030511e-05 509379
2641.5 0.9364531954887235 -5.827291004272275e-05 509474
2642 0.9364510490583257 -5.818405401904179e-05 509566
2642.5 0.9364489111689912 -5.811607943462612e-05 509666
2643 0.9364467793936851 -5.806976309466656e-05 509771
2643.5 0.9364446512375252 -5.804560502147718e-05 509869
2644 0.93644252416958 -5.804382320185836e-05 509964
2644.5 0.9364403956550043 -5.806435192008463e-05 510054
2645 0.9364382631870958 -5.810684368356249e-05 510143
2645.5 0.9364361243188739 -5.817067470297393e-05 510242
2646 0.936433976693784 -5.825495384413538e-05 510341
2646.5 0.9364318180751344 -5.835853492470335e-05 510441
2647 0.9364296463739123 -5.848003218762778e-05 510531
2647.5 0.9364274596746173 -5.861783874332072e-05 510634
2648 0.9364252562588087 -5.877014773598975e-05 510729
2648.5 0.9364230346260667 -5.893497595615225e-05 510821
2649 0.9364207935121174 -5.91101895912945e-05 510920
2649.5 0.9364185319039051 -5.929353178091479e-05 511014
2650 0.936416249051428 -5.948265162066724e-05 511106
2650.5 0.9364139444762023 -5.967513424347928e-05 511199
2651 0.9364116179762654 -5.986853159307973e-05 511294
2651.5 0.9364092696276597 -6.006039349825522e-05 511387
2652 0.9364068997824003 -6.024829865397386e-05 511474
2652.5 0.9364045090629575 -6.042988511801232e-05 511564
2653 0.9364020983533465 -6.060287993947436e-05 511655
2653.5 0.9363996687869419 -6.076512754803942e-05 511750
2654 0.9363972217311894 -6.091461654971636e-05 511843
2654.5 0.9363947587694132 -6.104950459678484e-05 511928
2655 0.9363922816799723 -6.116814102464715e-05 512020
2655.5 0.9363897924130232 -6.126908697834378e-05 512108
2656 0.9363872930652078 -6.135113278382018e-05 512209
2656.5 0.9363847858525818 -6.141331235507239e-05 512309
2657 0.9363822730821415 -6.145491446649806e-05 512426
2657.5 0.9363797571223099 -6.147549075983579e-05 512517
2658 0.9363772403727595 -6.147486039753633e-05 512618
2658.5 0.9363747252339575 -6.145311131615909e-05 512710
2659 0.936372214076817 -6.141059807743614e-05 512806
2659.5 0.9363697092128431 -6.1347936357292e-05 512907
2660 0.9363672128651379 -6.126599415503526e-05 513001
2660.5 0.9363647271406421 -6.116587984720737e-05 513094
2661 0.9363622540039483 -6.104892724858622e-05 513194
2661.5 0.9363597952530164 -6.091667788126237e-05 513293
2662 0.9363573524970865 -6.077086068640281e-05 513383
2662.5 0.9363549271370676 -6.061336944501264e-05 513474
2663 0.9363525203486293 -6.044623820236606e-05 513573
2663.5 0.9363501330682118 -6.027161501389841e-05 513687
2664 0.9363477659821112 -6.009173435137958e-05 513779
2664.5 0.9363454195187682 -5.990888852310868e-05 513878
2665 0.9363430938443478 -5.972539847334397e-05 513973
2665.5 0.9363407888616515 -5.954358433234589e-05 514076
2666 0.9363385042123621 -5.936573609050747e-05 514175
2666.5 0.9363362392825813 -5.919408476656601e-05 514267
2667 0.9363339932115757 -5.903077443265211e-05 514357
2667.5 0.9363317649036113 -5.887783544620128e-05 514449
2668 0.9363295530427107 -5.873715922298162e-05 514554
2668.5 0.9363273561101388 -5.861047486357868e-05 514650
2669 0.9363251724043852 -5.849932792212326e-05 514742
2669.5 0.9363230000633761 -5.840506157706281e-05 514832
2670 0.9363208370886352 -5.832880043295631e-05 514928
2670.5 0.9363186813710719 -5.827143714773073e-05 515021
2671 0.9363165307180693 -5.823362204378661e-05 515122
2671.5 0.9363143828815246 -5.821575582228332e-05 515221
2672 0.9363122355864816 -5.821798546143267e-05 515311
2672.5 0.9363100865599914 -5.824020333764803e-05 515408
2673 0.9363079335598389 -5.82820495686567e-05 515503
2673.5 0.936305774402767 -5.834291753643216e-05 515616
2674 0.9363036069918487 -5.842196250786843e-05 515712
2674.5 0.9363014293426613 -5.851811323207476e-05 515806
2675 0.9362992396079366 -5.863008635650874e-05 515899
2675.5 0.9362970361003853 -5.875640346864314e-05 515991
2676 0.9362948173134062 -5.889541053754088e-05 516087
2676.5 0.936292581939436 -5.904529950047779e-05 516186
2677 0.9362903288857091 -5.920413171350826e-05 516278
2677.5 0.9362880572872427 -5.936986296198841e-05 516376
2678 0.9362857665168921 -5.954036970928311e-05 516469
2678.5 0.9362834561923614 -5.971347624684356e-05 516561
2679 0.9362811261800887 -5.988698239888394e-05 516658
2679.5 0.9362787765959775 -6.005869142966342e-05 516744
2680 0.9362764078029667 -6.022643779935572e-05 516835
2680.5 0.9362740204054899 -6.038811441859856e-05 516932
2681 0.9362716152409027 -6.054169905885221e-05 517024
2681.5 0.936269193367999 -6.068527958818005e-05 517117
2682 0.9362667560527699 -6.08170777178022e-05 517213
2682.5 0.9362643047516037 -6.093547096521594e-05 517301
2683 0.9362618410921385 -6.103901256278933e-05 517401
2683.5 0.936259366852026 -6.112644906838641e-05 517495
2684 0.9362568839358825 -6.119673546420062e-05 517587
2684.5 0.9362543943507204 -6.124904756254e-05 517682
2685 0.9362519001801839 -6.128279157221541e-05 517772
2685.5 0.9362494035579129 -6.129761071544865e-05 517875
2686 0.9362469066403774 -6.129338882327833e-05 517977
2686.5 0.9362444115795308 -6.127025087541659e-05 518074
2687 0.9362419204956237 -6.122856048962809e-05 518183
2687.5 0.9362394354505236 -6.116891440416097e-05 518278
2688 0.9362369584218749 -6.109213403462647e-05 518377
2688.5 0.9362344912784266 -6.099925422313152e-05 518474
2689 0.9362320357568275 -6.089150933312098e-05 518567
2689.5 0.9362295934401843 -6.077031687540248e-05 518658
2690 0.9362271657386398 -6.063725888247525e-05 518750
2690.5 0.936224753872218 -6.049406127481334e-05 518851
2691 0.9362223588561316 -6.034257148793593e-05 518949
2691.5 0.9362199814887417 -6.018473464979536e-05 519044
2692 0.9362176223423012 -6.002256861503412e-05 519139
2692.5 0.936215281756595 -5.985813817638661e-05 519227
2693 0.9362129598355394 -5.969352878217893e-05 519323
2693.5 0.9362106564467823 -5.95308200941217e-05 519422
2694 0.9362083712242845 -5.937205972048051e-05 519515
2694.5 0.9362061035738508 -5.92192374556093e-05 519608
2695 0.936203852681523 -5.907426034981948e-05 519700
2695.5 0.936201617524714 -5.893892892148708e-05 519788
2696 0.9361993968859428 -5.881491480758627e-05 519879
2696.5 0.9361971893689758 -5.870374012977476e-05 519974
2697 0.9361949934171668 -5.860675883004141e-05 520077
2697.5 0.9361928073337531 -5.852514020446946e-05 520170
2698 0.9361906293038468 -5.845985483455975e-05 520262
2698.5 0.9361884574178317 -5.841166308508218e-05 520349
2699 0.9361862896958693 -5.838110630335937e-05 520436
2699.5 0.9361841241131972 -5.836850082142279e-05 520532
2700 0.9361819586258968 -5.837393482556819e-05 520630
2700.5 0.9361797911968066 -5.839726812223109e-05 520733
2701 0.9361776198212458 -5.84381347915271e-05 520825
2701.5 0.9361754425522328 -5.849594868413673e-05 520920
2702 0.9361732575248726 -5.856991168075301e-05 521014
2702.5 0.9361710629796151 -5.865902459949614e-05 521108
2703 0.9361688572840916 -5.876210060258044e-05 521208
2703.5 0.9361666389532587 -5.887778092351379e-05 521303
2704 0.936164406667602 -5.900455270715428e-05 521394
2704.5 0.9361621592891778 -5.91407687284296e-05 521489
2705 0.9361598958752968 -5.928466873393843e-05 521587
2705.5 0.9361576156896877 -5.94344021295936e-05 521684
2706 0.9361553182110078 -5.958805172295702e-05 521777
2706.5 0.9361530031386033 -5.974365821583259e-05 521864
2707 0.9361506703954586 -5.989924513450782e-05 521960
2707.5 0.9361483201283071 -6.005284388080906e-05 522054
2708 0.9361459527049111 -6.020251858713595e-05 522148
2708.5 0.9361435687085624 -6.034639046168534e-05 522238
2709 0.9361411689298755 -6.048266131820085e-05 522333
2709.5 0.9361387543559923 -6.06096359959864e-05 522437
2710 0.9361363261573467 -6.072574339109078e-05 522533
2710.5 0.9361338856721612 -6.082955583797753e-05 522627
2711 0.9361314343888814 -6.091980660335751e-05 522726
2711.5 0.9361289739267822 -6.099540527785175e-05 522821
2712 0.9361265060149934 -6.105545087967549e-05 522913
2712.5 0.9361240324702151 -6.10992425128367e-05 523007
2713 0.9361215551734181 -6.112628745508179e-05 523101
2713.5 0.9361190760458155 -6.113630658306074e-05 523198
2714 0.936116597024422 -6.112923707627764e-05 523292
2714.5 0.9361141200375073 -6.110523237652714e-05 523382
2715 0.936111646980254 -6.106465941343893e-05 523477
2715.5 0.9361091796909277 -6.100809314219945e-05 523579
2716 0.9361067199278589 -6.093630847250391e-05 523672
2716.5 0.9361042693475251 -6.08502697011617e-05 523764
2717 0.9361018294840032 -6.075111759135451e-05 523861
2717.5 0.9360994017300498 -6.064015427095598e-05 523960
2718 0.9360969873200402 -6.051882614943675e-05 524051
2718.5 0.9360945873149767 -6.03887050767484e-05 524148
2719 0.9360922025897447 -6.025146798915841e-05 524241
2719.5 0.9360898338227712 -6.010887530532861e-05 524334
2720 0.9360874814882078 -5.996274835045247e-05 524434
2720.5 0.9360851458507253 -5.981494609752845e-05 524529
2721 0.9360828269629747 -5.966734152250039e-05 524624
2721.5 0.9360805246657425 -5.952179787374946e-05 524723
2722 0.9360782385907792 -5.938014515599943e-05 524821
2722.5 0.9360759681662617 -5.924415712525269e-05 524947
2723 0.9360737126248082 -5.911552908371299e-05 525043
2723.5 0.9360714710139318 -5.899585675192605e-05 525135
2724 0.9360692422087974 -5.888661648139195e-05 525244
2724.5 0.9360670249271041 -5.878914705257712e-05 525360
2725 0.9360648177459047 -5.870463328211089e-05 525467
2725.5 0.9360626191201356 -5.863409163961727e-05 525561
2726 0.9360604274026174 -5.857835804805453e-05 525652
2726.5 0.9360582408652747 -5.853807801357867e-05 525745
2727 0.93605605772129 -5.851369920051915e-05 525843
2727.5 0.9360538761479203 -5.850546653597099e-05 525943
2728 0.9360516943096755 -5.851341989605178e-05 526037
2728.5 0.9360495103815712 -5.85373943932821e-05 526133
2729 0.9360473225721578 -5.857702325117395e-05 526235
2729.5 0.9360451291460369 -5.863174321995673e-05 526323
2730 0.9360429284455829 -5.870080245493984e-05 526423
2730.5 0.9360407189115962 -5.878327074855506e-05 526526
2731 0.9360384991026343 -5.887805197767217e-05 526647
2731.5 0.9360362677127779 -5.898389860019844e-05 526802
2732 0.9360340235876171 -5.909942800973368e-05 527313
2732.5 0.9360317657382591 -5.922314053468169e-05 527843
2733 0.93602949335319 -5.935343884751897e-05 527959
2733.5 0.936027205807849 -5.948864853377093e-05 528079
2734 0.9360249026718023 -5.962703955602767e-05 528174
2734.5 0.9360225837134338 -5.976684833824185e-05 528262
2735 0.9360202489021073 -5.990630018880322e-05 528362
2735.5 0.936017898407777 -6.004363177752809e-05 528445
2736 0.9360155325980657 -6.017711338229187e-05 528541
2736.5 0.9360131520328531 -6.030507062501299e-05 528633
2737 0.9360107574564581 -6.04259054240435e-05 528723
2737.5 0.9360083497875172 -6.053811590126539e-05 528813
2738 0.9360059301066995 -6.064031499632614e-05 528907
2738.5 0.9360034996424197 -6.073124755742801e-05 528996
2739 0.9360010597547396 -6.080980569875957e-05 529088
2739.5 0.9359986119176678 -6.087504223712975e-05 529184
2740 0.9359961577000859 -6.092618204517954e-05 529281
2740.5 0.9359936987455513 -6.096263118580892e-05 529374
2741 0.9359912367512305 -6.098398372093148e-05 529463
2741.5 0.9359887734462401 -6.099002611739806e-05 529558
2742 0.9359863105696641 -6.098073920376364e-05 529654
2742.5 0.9359838498485319 -6.095629766236523e-05 529748
2743 0.9359813929760339 -6.091706707316874e-05 529836
2743.5 0.9359789415902471 -6.086359855546796e-05 529934
2744 0.9359764972536412 -6.079662108511276e-05 530028
2744.5 0.9359740614336197 -6.071703159300422e-05 530120
2745 0.9359716354843354 -6.062588297859359e-05 530207
2745.5 0.9359692206300109 -6.052437019814588e-05 530305
2746 0.9359668179499647 -6.041381461082536e-05 530402
2746.5 0.9359644283655253 -6.029564678737853e-05 530492
2747 0.9359620526289955 -6.017138800461126e-05 530580
2747.5 0.9359596913147943 -6.004263066459346e-05 530679
2748 0.9359573448128821 -5.991101789045834e-05 530771
2748.5 0.9359550133245429 -5.977822255963608e-05 530862
2749 0.9359526968605695 -5.964592604203749e-05 530959
2749.5 0.9359503952418595 -5.951579691271054e-05 531048
2750 0.9359481081024148 -5.938946990862529e-05 531147
2750.5 0.9359458348946889 -5.926852539438388e-05 531238
2751 0.9359435748972071 -5.915446959444621e-05 531333
2751.5 0.9359413272243619 -5.90487158387461e-05 531422
2752 0.9359390908382383 -5.895256705527893e-05 531522
2752.5 0.9359368645623237 -5.886719972565074e-05 531617
2753 0.9359346470969141 -5.879364950103667e-05 531706
2753.5 0.9359324370360212 -5.873279865389425e-05 531800
2754 0.9359302328855537 -5.868536551700898e-05 531891
2754.5 0.935928033082545 -5.865189603567225e-05 531984
2755 0.9359258360151779 -5.863275753163061e-05 532076
2755.5 0.9359236400433469 -5.862813474915538e-05 532170
2756 0.9359214435195012 -5.863802822425668e-05 532259
2756.5 0.9359192448094996 -5.866225498890141e-05 532356
2757 0.9359170423132159 -5.870045159220219e-05 532455
2757.5 0.9359148344846367 -5.875207939133916e-05 532547
2758 0.9359126198511936 -5.881643203679935e-05 532637
2758.5 0.9359103970320963 -5.889264504874803e-05 532731
2759 0.9359081647554334 -5.897970735528083e-05 532823
2759.5 0.9359059218738285 -5.907647463935557e-05 532919
2760 0.9359036673784664 -5.918168431841766e-05 533010
2760.5 0.9359014004113084 -5.92939719614007e-05 533098
2761 0.9358991202753593 -5.941188892974462e-05 533191
2761.5 0.9358968264428544 -5.953392101486017e-05 533285
2762 0.9358945185612799 -5.9658507832476e-05 533378
2762.5 0.9358921964571513 -5.978406272588195e-05 533467
2763 0.9358898601375157 -5.990899292451034e-05 533562
2763.5 0.9358875097891672 -6.003171970194405e-05 533670
2764 0.9358851457755899 -6.015069827857188e-05 533760
2764.5 0.9358827686316827 -6.026443721837129e-05 533851
2765 0.935880379056335 -6.037151707655149e-05 533956
2765.5 0.9358779779029601 -6.047060806490546e-05 534051
2766 0.9358755661681094 -6.056048651600658e-05 534149
2766.5 0.9358731449783234 -6.064004994209874e-05 534240
2767 0.9358707155753885 -6.070833050412672e-05 534328
2767.5 0.9358682793001958 -6.076450672659679e-05 534426
2768 0.9358658375754065 -6.080791331710093e-05 534524
2768.5 0.935863391887154 -6.083804897356679e-05 534615
2769 0.9358609437660109 -6.085458208845834e-05 534709
2769.5 0.9358584947674711 -6.085735428554416e-05 534806
2770 0.935856046452189 -6.084638175356183e-05 534898
2770.5 0.9358536003662313 -6.08218543677301e-05 534992
2771 0.9358511580215898 -6.078413261916395e-05 535083
2771.5 0.9358487208771991 -6.073374239945301e-05 535170
2772 0.9358462903206995 -6.067136771428743e-05 535265
2772.5 0.9358438676511703 -6.059784142678186e-05 535358
2773 0.935841454063049 -6.051413415445752e-05 535456
2773.5 0.9358390506314382 -6.042134146803214e-05 535551
2774 0.9358366582989734 -6.032066955973103e-05 535641
2774.5 0.93583427786442 -6.021341956890864e-05 535735
2775 0.9358319099731298 -6.010097076754262e-05 535834
2775.5 0.9358295551094762 -5.99847628232349e-05 535927
2776 0.9358272135913521 -5.986627736701872e-05 536021
2776.5 0.9358248855667939 -5.974701910187677e-05 536111
2777 0.9358225710127664 -5.962849669268777e-05 536202
2777.5 0.935820269736112 -5.951220367950905e-05 536298
2778 0.9358179813766524 -5.93995996560636e-05 536406
2778.5 0.9358157054123829 -5.929209194974107e-05 536506
2779 0.9358134411666983 -5.919101803317939e-05 536597
2779.5 0.9358111878175409 -5.90976288866111e-05 536694
2780 0.935808944408355 -5.901307351792258e-05 536781
2780.5 0.9358067098606968 -5.893838483146114e-05 536875
2781 0.9358044829883385 -5.887446701898795e-05 536969
2781.5 0.9358022625126784 -5.882208462651386e-05 537062
2782 0.9358000470792612 -5.878185342848879e-05 537150
2782.5 0.9357978352751932 -5.875423321789344e-05 537240
2783 0.9357956256472272 -5.873952259596016e-05 537327
2783.5 0.9357934167202893 -5.873785581961778e-05 537419
2784 0.9357912070162102 -5.874920173862376e-05 537514
2784.5 0.9357889950724225 -5.877336482774161e-05 537611
2785 0.935786779460389 -5.880998829275694e-05 537702
2785.5 0.9357845588035298 -5.885855920323315e-05 537795
2786 0.9357823317944236 -5.891841557912515e-05 537890
2786.5 0.9357800972110675 -5.898875533416902e-05 537987
2787 0.9357778539319941 -5.906864695593714e-05 538075
2787.5 0.9357756009500631 -5.915704178074616e-05 538163
2788 0.9357733373847479 -5.925278770208692e-05 538259
2788.5 0.9357710624927804 -5.935464413372424e-05 538359
2789 0.9357687756770142 -5.946129803373453e-05 538453
2789.5 0.935766476493413 -5.95713807823695e-05 538544
2790 0.9357641646560698 -5.968348569757816e-05 538633
2790.5 0.9357618400402118 -5.979618596382227e-05 538740
2791 0.9357595026831558 -5.990805274644063e-05 538848
2791.5 0.9357571527832109 -6.00176732615522e-05 538940
2792 0.9357547906965503 -6.012366857325165e-05 539032
2792.5 0.9357524169320995 -6.022471089430235e-05 539125
2793 0.9357500321445135 -6.031954017349825e-05 539217
2793.5 0.9357476371253385 -6.040697976268735e-05 539312
2794 0.9357452327924772 -6.048595096902955e-05 539405
2794.5 0.9357428201780996 -6.055548631291855e-05 539496
2795 0.9357404004151526 -6.061474132868317e-05 539585
2795.5 0.9357379747226479 -6.066300476492881e-05 539676
2796 0.9357355443899239 -6.069970706138779e-05 539769
2796.5 0.9357331107600725 -6.072442700194468e-05 539859
2797 0.9357306752127545 -6.073689646670841e-05 539946
2797.5 0.9357282391466187 -6.073700323058388e-05 540039
2798 0.9357258039615458 -6.072479178015037e-05 540142
2798.5 0.9357233710409508 -6.070046214657936e-05 540237
2799 0.9357209417343556 -6.066436677655847e-05 540328
2799.5 0.9357185173404626 -6.061700548884993e-05 540419
2800 0.9357160990909319 -6.055901858714411e-05 540513
2800.5 0.9357136881350724 -6.049117822367502e-05 540602
2801 0.9357112855256287 -6.04143781296089e-05 540698
2801.5 0.9357088922058484 -6.032962184788309e-05 540789
2802 0.9357065089979791 -6.023800962351672e-05 540884
2802.5 0.9357041365933427 -6.014072412209104e-05 540970
2803 0.9357017755440999 -6.003901516134393e-05 541055
2803.5 0.9356994262568086 -5.993418365289959e-05 541150
2804 0.9356970889878468 -5.982756496009286e-05 541251
2804.5 0.9356947638407503 -5.972051188449234e-05 541343
2805 0.9356924507654945 -5.96143774976076e-05 541437
2805.5 0.935690149559718 -5.951049803552962e-05 541531
2806 0.9356878598718715 -5.941017607232379e-05 541625
2806.5 0.9356855812062349 -5.931466418399903e-05 541718
2807 0.9356833129297411 -5.922514930739887e-05 541810
2807.5 0.935681054280509 -5.914273798939171e-05 541904
2808 0.935678804377971 -5.906844270907251e-05 541996
2808.5 0.9356765622344637 -5.900316944196013e-05 542089
2809 0.9356743267681258 -5.894770661843e-05 542180
2809.5 0.9356720968169366 -5.890271561085904e-05 542274
2810 0.935669871153716 -5.886872286332279e-05 542367
2810.5 0.9356676485018884 -5.884611375766841e-05 542450
2811 0.9356654275518113 -5.883512828614251e-05 542544
2811.5 0.9356632069774571 -5.88358585788756e-05 542641
2812 0.9356609854532389 -5.884824830981384e-05 542732
2812.5 0.9356587616707679 -5.8872093981816e-05 542821
2813 0.9356565343553239 -5.890704806700224e-05 542914
2813.5 0.9356543022818404 -5.895262395581102e-05 543001
2814 0.9356520642901993 -5.900820264511323e-05 543096
2814.5 0.9356498192996455 -5.907304107411269e-05 543195
2815 0.9356475663221415 -5.914628199616015e-05 543298
2815.5 0.9356453044745012 -5.922696525616657e-05 543390
2816 0.9356430329891482 -5.931404032512058e-05 543489
2816.5 0.9356407512233735 -5.940637992881753e-05 543593
2817 0.9356384586669779 -5.950279459404369e-05 543681
2817.5 0.93563615494821 -5.960204792499737e-05 543775
2818 0.9356338398379309 -5.970287241374971e-05 543866
2818.5 0.9356315132519618 -5.980398558310443e-05 543962
2819 0.9356291752515863 -5.990410625633299e-05 544054
2819.5 0.9356268260422165 -6.00019707476837e-05 544145
2820 0.9356244659702385 -6.009634876929619e-05 544238
2820.5 0.9356220955180908 -6.018605885455058e-05 544328
2821 0.9356197152976403 -6.026998310465353e-05 544423
2821.5 0.9356173260419468 -6.034708107491194e-05 544518
2822 0.9356149285955309 -6.041640262814743e-05 544609
2822.5 0.9356125239032663 -6.047709959693463e-05 544700
2823 0.9356101129980485 -6.052843611192798e-05 544788
2823.5 0.9356076969873988 -6.056979747061179e-05 544879
2824 0.9356052770391757 -6.060069744019286e-05 544977
2824.5 0.9356028543665782 -6.062078390834687e-05 545068
2825 0.9356004302126353 -6.062984281666731e-05 545160
2825.5 0.9355980058343777 -6.062780033377495e-05 545253
2826 0.9355955824868942 -6.061472324739555e-05 545339
2826.5 0.9355931614074704 -6.05908175774581e-05 545432
2827 0.9355907438000204 -6.055642543432205e-05 545525
2827.5 0.9355883308199947 -6.051202016892537e-05 545614
2828 0.9355859235599611 -6.045819988254736e-05 545703
2828.5 0.9355835230360373 -6.039567938463367e-05 545797
2829 0.9355811301753403 -6.032528070644174e-05 545886
2829.5 0.9355787458046089 -6.024792229574012e-05 545980
2830 0.9355763706401425 -6.016460703446468e-05 546071
2830.5 0.9355740052791708 -6.007640923531394e-05 546164
2831 0.9355716501927644 -5.99844607855289e-05 546256
2831.5 0.935569305720367 -5.988993661632179e-05 546348
2832 0.9355669720660115 -5.979403968431017e-05 546438
2832.5 0.9355646492962646 -5.969798565660005e-05 546535
2833 0.9355623373399149 -5.960298749433414e-05 546629
2833.5 0.9355600359894054 -5.951024012988113e-05 546722
2834 0.9355577449039836 -5.942090543117406e-05 546823
2834.5 0.9355554636145221 -5.933609764197678e-05 546914
2835 0.9355531915299464 -5.925686948035753e-05 547003
2835.5 0.9355509279451748 -5.91841990685959e-05 547100
2836 0.9355486720504734 -5.911897785652379e-05 547193
2836.5 0.9355464229420947 -5.90619996871227e-05 547286
2837 0.9355441796340657 -5.901395113811741e-05 547382
2837.5 0.9355419410709691 -5.897540325683964e-05 547472
2838 0.9355397061415525 -5.894680478747048e-05 547565
2838.5 0.9355374736929915 -5.892847697036729e-05 547660
2839 0.9355352425456228 -5.892060997338143e-05 547757
2839.5 0.9355330115079618 -5.892326099379082e-05 547847
2840 0.9355307793918066 -5.893635404836544e-05 547936
2840.5 0.9355285450272495 -5.895968144806735e-05 548027
2841 0.9355263072773927 -5.899290693160933e-05 548123
2841.5 0.9355240650525926 -5.903557041252706e-05 548218
2842 0.9355218173240536 -5.908709427302595e-05 548311
2842.5 0.9355195631365968 -5.914679111938646e-05 548409
2843 0.935517301620451 -5.921387289502611e-05 548519
2843.5 0.9355150320019179 -5.928746123098926e-05 548607
2844 0.9355127536127811 -5.936659889806201e-05 548700
2844.5 0.9355104658983475 -5.945026221158022e-05 548794
2845 0.9355081684240202 -5.953737422852688e-05 548888
2845.5 0.9355058608803278 -5.962681856676322e-05 548986
2846 0.9355035430863552 -5.97174536696649e-05 549080
2846.5 0.9355012149915343 -5.980812733381047e-05 549169
2847 0.9354988766757785 -5.989769131524858e-05 549270
2847.5 0.9354965283479709 -5.998501582930097e-05 549394
2848 0.9354941703428251 -6.006900376114027e-05 549551
2848.5 0.9354918031161679 -6.014860440843601e-05 550198
2849 0.9354894272387108 -6.022282658424346e-05 550363
2849.5 0.9354870433883915 -6.029075091715196e-05 550483
2850 0.93548465234139 -6.035154119596321e-05 550584
2850.5 0.935482254961938 -6.040445461930535e-05 550683
2851 0.9354798521910543 -6.044885082511186e-05 550781
2851.5 0.9354774450343529 -6.048419959009902e-05 550884
2852 0.935475034549081 -6.051008710728689e-05 550978
2852.5 0.9354726218305551 -6.052622076769361e-05 551073
2853 0.9354702079981686 -6.05324323914998e-05 551163
2853.5 0.9354677941811484 -6.052867987380806e-05 551254
2854 0.9354653815042415 -6.05150472302392e-05 551346
2854.5 0.9354629710735148 -6.049174304822481e-05 551436
2855 0.9354605639624448 -6.045909736934094e-05 551528
2855.5 0.935458161198474 -6.041755704855105e-05 551625
2856 0.9354557637502007 -6.03676796545151e-05 551715
2856.5 0.9354533725153604 -6.031012599406366e-05 551808
2857 0.9354509883097529 -6.024565136034109e-05 551901
2857.5 0.935448611857245 -6.017509562042381e-05 551991
2858 0.9354462437809741 -6.009937227204482e-05 552082
2858.5 0.9354438845958613 -6.001945661171318e-05 552170
2859 0.935441534702518 -5.993637316736911e-05 552265
2859.5 0.935439194382625 -5.98511825571898e-05 552358
2860 0.9354368637958295 -5.976496794289088e-05 552451
2860.5 0.9354345429781979 -5.967882125027488e-05 552542
2861 0.9354322318422367 -5.959382933228932e-05 552623
2861.5 0.9354299301784772 -5.951106024952935e-05 552716
2862 0.9354276376585914 -5.943154984125853e-05 552808
2862.5 0.9354253538400031 -5.935628875556327e-05 552903
2863 0.9354230781719231 -5.92862101009285e-05 552996
2863.5 0.935420810002729 -5.922217787260974e-05 553084
2864 0.9354185485885929 -5.916497629766645e-05 553176
2864.5 0.9354162931032374 -5.911530022922964e-05 553266
2865 0.9354140426487016 -5.907374670771926e-05 553357
2865.5 0.9354117962669688 -5.90408077910257e-05 553447
2866 0.9354095529523068 -5.90168647396158e-05 553539
2866.5 0.935407311664167 -5.900218362452324e-05 553625
2867 0.9354050713404725 -5.899691240849508e-05 553715
2867.5 0.9354028309111267 -5.900107953141454e-05 553812
2868 0.9354005893115718 -5.901459401211295e-05 553903
2868.5 0.935398345496224 -5.903724705933833e-05 553991
2869 0.9353960984516185 -5.906871516580871e-05 554081
2869.5 0.9353938472090971 -5.910856464048221e-05 554166
2870 0.9353915908568782 -5.915625751611308e-05 554260
2870.5 0.9353893285513649 -5.921115875225774e-05 554349
2871 0.9353870595275462 -5.927254463754844e-05 554441
2871.5 0.935384783108364 -5.933961228045616e-05 554536
2872 0.9353824987129312 -5.94114900643164e-05 554626
2872.5 0.9353802058635045 -5.948724893084009e-05 554710
2873 0.9353779041911267 -5.956591434612691e-05 554808
2873.5 0.935375593439868 -5.964647879539533e-05 554902
2874 0.9353732734696287 -5.972791464644101e-05 554991
2874.5 0.9353709442574593 -5.980918721768279e-05 555081
2875 0.935368605897402 -5.988926788489805e-05 555176
2875.5 0.9353662585988484 -5.996714706087825e-05 555264
2876 0.9353639026834466 -6.004184688421934e-05 555364
2876.5 0.9353615385806042 -6.011243345825811e-05 555457
2877 0.935359166821643 -6.017802848678342e-05 555552
2877.5 0.9353567880326888 -6.023782016219554e-05 555645
2878 0.9353544029263917 -6.02910731710318e-05 555738
2878.5 0.9353520122925817 -6.03371376939223e-05 555827
2879 0.9353496169879887 -6.037545729011896e-05 555925
2879.5 0.9353472179251519 -6.040557557112566e-05 556035
2880 0.9353448160606709 -6.042714158381227e-05 556130
2880.5 0.9353424123829421 -6.043991383990378e-05 556227
2881 0.9353400078995419 -6.044376294626942e-05 556323
2881.5 0.9353376036244154 -6.043867280790369e-05 556413
2882 0.9353352005650345 -6.042474039415248e-05 556502
2882.5 0.9353327997096875 -6.04021740764544e-05 556598
2883 0.93533040201506 -6.037129056446793e-05 556691
2883.5 0.9353280083942631 -6.033251048427455e-05 556783
2884 0.935325619705459 -6.02863526601464e-05 556873
2884.5 0.9353232367412254 -6.023342717706168e-05 556962
2885 0.935320860218788 -6.017442731625474e-05 557053
2885.5 0.9353184907712462 -6.01101204702685e-05 557145
2886 0.9353161289398945 -6.004133815627989e-05 557239
2886.5 0.9353137751677342 -5.996896525721544e-05 557332
2887 0.9353114297942515 -5.989392862985512e-05 557421
2887.5 0.9353090930515277 -5.981718522636659e-05 557508
2888 0.9353067650617185 -5.973970988118782e-05 557601
2888.5 0.9353044458359338 -5.966248291890845e-05 557700
2889 0.9353021352745273 -5.958647774076942e-05 557796
2889.5 0.9352998331687818 -5.951264854644209e-05 557890
2890 0.9352975392039705 -5.944191834594958e-05 557979
2890.5 0.9352952529637426 -5.937516741218461e-05 558074
2891 0.9352929739357806 -5.931322231816077e-05 558166
2891.5 0.9352907015186458 -5.925684569550368e-05 558259
2892 0.9352884350297251 -5.920672684065146e-05 558356
2892.5 0.9352861737141742 -5.916347328439449e-05 558445
2893 0.9352839167547372 -5.912760342764495e-05 558541
2893.5 0.9352816632823201 -5.909954033219117e-05 558625
2894 0.9352794123871748 -5.907960674066981e-05 558716
2894.5 0.935277163130559 -5.906802138396459e-05 558810
2895 0.9352749145567135 -5.90648966175993e-05 558903
2895.5 0.9352726657050093 -5.90702374120149e-05 558997
2896 0.9352704156221113 -5.908394170414207e-05 559087
2896.5 0.9352681633739998 -5.910580210071819e-05 559179
2897 0.9352659080577034 -5.913550890651633e-05 559273
2897.5 0.9352636488125949 -5.917265443409747e-05 559362
2898 0.9352613848311061 -5.921673853551719e-05 559458
2898.5 0.9352591153687317 -5.926717528179563e-05 559552
2899 0.9352568397531977 -5.93233007006197e-05 559648
2899.5 0.9352545573926798 -5.938438147107664e-05 559740
2900 0.9352522677829768 -5.944962446117466e-05 559825
2900.5 0.9352499705135425 -5.951818698485349e-05 559916
2901 0.9352476652723176 -5.958918764571563e-05 560012
2901.5 0.9352453518492914 -5.966171762829944e-05 560103
2902 0.9352430301387646 -5.973485229237038e-05 560196
2902.5 0.9352407001402825 -5.980766292247823e-05 560287
2903 0.9352383619582338 -5.98792284836531e-05 560372
2903.5 0.9352360158001275 -5.994864723479292e-05 560462
2904 0.9352336619735705 -6.001504805318977e-05 560557
2904.5 0.9352313008819939 -6.007760132827405e-05 560648
2905 0.9352289330191826 -6.013552928873432e-05 560736
2905.5 0.9352265589626849 -6.018811563425791e-05 560834
2906 0.9352241793661887 -6.023471435313733e-05 560921
2906.5 0.9352217949509635 -6.027475761741907e-05 561016
2907 0.9352194064964822 -6.030776265902459e-05 561117
2907.5 0.9352170148303433 -6.033333754422275e-05 561207
2908 0.9352146208176231 -6.035118577759527e-05 561297
2908.5 0.9352122253497961 -6.036110968170072e-05 561391
2909 0.9352098293333627 -6.036301251451688e-05 561478
2909.5 0.935207433678333 -6.035689930288353e-05 561568
2910 0.9352050392867094 -6.034287638609232e-05 561658
2910.5 0.9352026470411152 -6.032114968074461e-05 561754
2911 0.9352002577937117 -6.029202169333404e-05 561847
2911.5 0.9351978723555443 -6.025588732342185e-05 561939
2912 0.9351954914864479 -6.021322851507439e-05 562033
2912.5 0.9351931158856392 -6.01646078286381e-05 562135
2913 0.9351907461831123 -6.011066101818488e-05 562233
2913.5 0.9351883829319427 -6.00520887124032e-05 562327
2914 0.935186026601591 -5.998964730733195e-05 562422
2914.5 0.9351836775722918 -5.992413918956592e-05 562517
2915 0.9351813361305923 -5.985640241565994e-05 562614
2915.5 0.9351790024660905 -5.978729998042202e-05 562709
2916 0.9351766766694131 -5.971770881146665e-05 562803
2916.5 0.9351743587314522 -5.964850863005627e-05 562898
2917 0.9351720485438639 -5.958057081966926e-05 562993
2917.5 0.9351697459008235 -5.95147474428912e-05 563092
2918 0.9351674505020003 -5.945186054492116e-05 563186
2918.5 0.9351651619567224 -5.939269187791882e-05 563276
2919 0.9351628797892604 -5.93379731741852e-05 563373
2919.5 0.9351606034451723 -5.928837708930496e-05 563473
2920 0.935158332298615 -5.924450892709086e-05 563566
2920.5 0.9351560656605301 -5.920689924772886e-05 563666
2921 0.9351538027876004 -5.917599744938094e-05 563763
2921.5 0.935151542891854 -5.915216640052477e-05 563863
2922 0.935149285150799 -5.913567818685887e-05 563963
2922.5 0.9351470287179523 -5.912671102224033e-05 564058
2923 0.9351447727336345 -5.912534735801634e-05 564147
2923.5 0.9351425163358864 -5.913157321054367e-05 564241
2924 0.9351402586713747 -5.91452787099802e-05 564337
2924.5 0.9351379989061467 -5.916625985931271e-05 564434
2925 0.9351357362360959 -5.919422147636724e-05 564530
2925.5 0.9351334698970133 -5.922878127721701e-05 564624
2926 0.9351311991740927 -5.926947504477357e-05 564717
2926.5 0.9351289234107764 -5.931576281331857e-05 564813
2927 0.93512664201683 -5.936703598658505e-05 564909
2927.5 0.9351243544755472 -5.942262529601075e-05 565006
2928 0.9351220603499995 -5.948180949520964e-05 565101
2928.5 0.9351197592882489 -5.954382467796759e-05 565191
2929 0.9351174510274715 -5.960787409949676e-05 565282
2929.5 0.9351151353969337 -5.967313837496234e-05 565379
2930 0.9351128123197963 -5.973878592481304e-05 565468
2930.5 0.9351104818137231 -5.980398353392972e-05 565565
2931 0.9351081439902931 -5.98679068907802e-05 565661
2931.5 0.9351057990532274 -5.992975097327405e-05 565753
2932 0.935103447295458 -5.998874015060714e-05 565849
2932.5 0.9351010890950805 -6.004413787484359e-05 565941
2933 0.9350987249102473 -6.009525584076979e-05 566050
2933.5 0.9350963552730648 -6.014146250070315e-05 566153
2934 0.9350939807825828 -6.018219082888644e-05 566249
2934.5 0.9350916020969637 -6.021694524035082e-05 566337
2935 0.9350892199249334 -6.024530757992835e-05 566438
2935.5 0.935086835016629 -6.026694210939337e-05 566534
2936 0.9350844481539533 -6.028159943341075e-05 566631
2936.5 0.935082060140571 -6.028911931900463e-05 566722
2937 0.935079671791664 -6.028943237699072e-05 566815
2937.5 0.9350772839235825 -6.02825605884363e-05 566910
2938 0.9350748973435209 -6.026861667423284e-05 567003
2938.5 0.9350725128393486 -6.024780231991237e-05 567094
2939 0.935070131169726 -6.022040528274518e-05 567187
2939.5 0.9350677530546273 -6.018679542203212e-05 567280
2940 0.9350653791663869 -6.014741970676873e-05 567380
2940.5 0.9350630101213855 -6.010279626776916e-05 567473
2941 0.9350606464724723 -6.00535075733636e-05 567564
2941.5 0.9350582887022256 -6.000019281794828e-05 567656
2942 0.9350559372171194 -5.994353962297053e-05 567741
2942.5 0.935053592342682 -5.988427515766265e-05 567840
2943 0.9350512543196903 -5.982315679417907e-05 567948
2943.5 0.9350489233014558 -5.976096241697626e-05 568048
2944 0.9350465993522236 -5.969848051034254e-05 568143
2944.5 0.9350442824467027 -5.963650015007259e-05 568238
2945 0.935041972470733 -5.957580102643206e-05 568332
2945.5 0.93503966922307 -5.951714362424077e-05 568424
2946 0.9350373724182663 -5.946125968353796e-05 568522
2946.5 0.9350350816906031 -5.940884306046118e-05 568625
2947 0.9350327965990247 -5.9360541102467e-05 568718
2947.5 0.9350305166330041 -5.931694664451995e-05 568806
2948 0.9350282412192651 -5.927859072542099e-05 568898
2948.5 0.9350259697292704 -5.924593611329798e-05 568993
2949 0.9350237014873812 -5.92193717193119e-05 569090
2949.5 0.9350214357795802 -5.91992079663886e-05 569184
2950 0.9350191718626442 -5.918567316790871e-05 569281
2950.5 0.9350169089736534 -5.917891095863414e-05 569375
2951 0.9350146463397107 -5.917897880574745e-05 569470
2951.5 0.935012383187751 -5.918584761500603e-05 569558
2952 0.9350101187543153 -5.919940243257328e-05 569652
2952.5 0.9350078522951613 -5.921944422945607e-05 569746
2953 0.9350055830946015 -5.924569274217277e-05 569844
2953.5 0.9350033104744366 -5.927779032890633e-05 569934
2954 0.9350010338023866 -5.931530678923471e-05 570024
2954.5 0.9349987524999046 -5.935774508237462e-05 570117
2955 0.9349964660492832 -5.940454786833783e-05 570208
2955.5 0.9349941739999654 -5.945510478601062e-05 570307
2956 0.9349918759739796 -5.950876037350894e-05 570418
2956.5 0.9349895716704375 -5.956482252796752e-05 570518
2957 0.93498726086904 -5.962257139595824e-05 570611
2957.5 0.9349849434325531 -5.968126858039858e-05 570704
2958 0.9349826193082197 -5.974016654618121e-05 570798
2958.5 0.9349802885281002 -5.979851810525056e-05 570895
2959 0.9349779512083434 -5.985558586049411e-05 570996
2959.5 0.9349756075473886 -5.991065148949284e-05 571092
2960 0.9349732578231443 -5.99630247514191e-05 571185
2960.5 0.9349709023891647 -6.001205210393477e-05 571284
2961 0.9349685416698914 -6.005712482312679e-05 571381
2961.5 0.9349661761550113 -6.00976865255624e-05 571483
2962 0.9349638063930182 -6.013323999954729e-05 571577
2962.5 0.934961432984049 -6.016335326198585e-05 571676
2963 0.9349590565720998 -6.018766476755178e-05 571770
2963.5 0.934956677836715 -6.02058877070414e-05 571870
2964 0.9349542974842601 -6.021781334462349e-05 571965
2964.5 0.9349519162388893 -6.022331335511803e-05 572071
2965 0.9349495348333228 -6.02223411358825e-05 572186
2965.5 0.93494715399955 -6.021493208040141e-05 572328
2966 0.9349447744595802 -6.02012028145744e-05 572459
2966.5 0.9349423969163552 -6.018134940873935e-05 572583
2967 0.934940022044934 -6.015564459264069e-05 572691
2967.5 0.9349376504840696 -6.012443401190001e-05 572786
2968 0.934935282828273 -6.00881315772431e-05 572872
2968.5 0.93493291962047 -6.004721396873221e-05 572965
2969 0.9349305613453351 -6.000221436773717e-05 573064
2969.5 0.9349282084233919 -5.995371549885058e-05 573158
2970 0.9349258612059425 -5.990234207236177e-05 573254
2970.5 0.9349235199708953 -5.984875272514979e-05 573351
2971 0.9349211849195357 -5.979363156389641e-05 573452
2971.5 0.9349188561742742 -5.973767941883333e-05 573544
2972 0.9349165337774077 -5.968160491993138e-05 573642
2972.5 0.9349142176908909 -5.962611550887533e-05 573739
2973 0.9349119077971288 -5.957190850084351e-05 573835
2973.5 0.9349096039007695 -5.951966230871988e-05 573932
2974 0.9349073057314738 -5.947002794007908e-05 574026
2974.5 0.9349050129476232 -5.942362087357905e-05 574122
2975 0.9349027251409113 -5.938101341564246e-05 574210
2975.5 0.9349004418417648 -5.934272763250137e-05 574303
2976 0.9348981625255147 -5.930922894467651e-05 574400
2976.5 0.9348958866192416 -5.928092046200199e-05 574492
2977 0.9348936135092041 -5.925813812847829e-05 574580
2977.5 0.9348913425487553 -5.924114673475384e-05 574669
2978 0.934889073066643 -5.92301368454306e-05 574764
2978.5 0.9348868043755921 -5.922522267659508e-05 574863
2979 0.9348845357810525 -5.922644094676128e-05 574959
2979.5 0.9348822665900069 -5.923375071167732e-05 575051
2980 0.9348799961197274 -5.924703418177182e-05 575148
2980.5 0.9348777237063642 -5.926609850762137e-05 575237
2981 0.9348754487132662 -5.929067850756801e-05 575334
2981.5 0.9348731705389225 -5.932044029898996e-05 575436
2982 0.9348708886244317 -5.935498578418098e-05 575528
2982.5 0.9348686024604018 -5.939385793058685e-05 575619
2983 0.934866311593199 -5.943654677565824e-05 575708
2983.5 0.9348640156304667 -5.948249607762888e-05 575808
2984 0.9348617142458492 -5.953111052569332e-05 575906
2984.5 0.9348594071828618 -5.958176341614222e-05 575999
2985 0.9348570942578632 -5.963380469582244e-05 576090
2985.5 0.9348547753620977 -5.968656926966501e-05 576204
2986 0.9348524504627781 -5.97393854662544e-05 576300
2986.5 0.9348501196032099 -5.979158355390605e-05 576402
2987 0.9348477829019473 -5.984250419938072e-05 576495
2987.5 0.9348454405510066 -5.989150676245853e-05 576595
2988 0.9348430928131545 -5.993797732220062e-05 576688
2988.5 0.9348407400183122 -5.998133633448136e-05 576777
2989 0.9348383825591271 -6.002104582542543e-05 576871
2989.5 0.9348360208857676 -6.00566160315772e-05 576966
2990 0.9348336555000083 -6.008761140501567e-05 577060
2990.5 0.93483128694869 -6.011365590979723e-05 577148
2991 0.9348289158166322 -6.01344375459657e-05 577240
2991.5 0.9348265427190928 -6.014971204632195e-05 577333
2992 0.9348241682938756 -6.015930570288686e-05 577423
2992.5 0.9348217931931774 -6.016311729046592e-05 577522
2993 0.9348194180752916 -6.016111906638522e-05 577639
2993.5 0.9348170435962592 -6.015335683766911e-05 577742
2994 0.9348146704015878 -6.013994909819319e-05 577832
2994.5 0.9348122991181306 -6.012108525011042e-05 577918
2995 0.9348099303462339 -6.009702293599504e-05 578011
2995.5 0.9348075646522516 -6.006808451862345e-05 578097
2996 0.9348052025615163 -6.003465275602645e-05 578193
2996.5 0.934802844551857 -5.999716573003263e-05 578284
2997 0.9348004910477419 -5.995611109480205e-05 578378
2997.5 0.9347981424151183 -5.991201972103151e-05 578474
2998 0.934795798957014 -5.986545881838308e-05 578571
2998.5 0.9347934609099477 -5.98170246250091e-05 578663
2999 0.9347911284411971 -5.976733475843306e-05 578756
2999.5 0.9347888016469502 -5.971702032562406e-05 578848
3000 0.9347864805513654 -5.966671789302992e-05 578943
3000.5 0.9347841651065429 -5.961706141860683e-05 579037
3001 0.9347818551934086 -5.956867424788498e-05 579135
3001.5 0.9347795506234947 -5.952216127518853e-05 579228
3002 0.9347772511415886 -5.94781013682446e-05 579320
3002.5 0.9347749564292185 -5.943704015114267e-05 579414
3003 0.9347726661089208 -5.939948323529476e-05 579511
3003.5 0.9347703797492427 -5.936588998233526e-05 579598
3004 0.9347680968704019 -5.933666787586677e-05 579690
3004.5 0.9347658169505387 -5.931216757052171e-05 579784
3005 0.9347635394324764 -5.929267867869933e-05 579886
3005.5 0.9347612637309 -5.927842634504727e-05 579982
3006 0.9347589892398637 -5.926956864926563e-05 580075
3006.5 0.9347567153405314 -5.92661948665416e-05 580168
3007 0.9347544414090481 -5.926832460469913e-05 580259
3007.5 0.9347521668244456 -5.927590782509397e-05 580346
3008 0.9347498909764828 -5.928882574399475e-05 580438
3008.5 0.934747613273315 -5.930689259948181e-05 580534
3009 0.9347453331489087 -5.932985825820417e-05 580627
3009.5 0.9347430500700941 -5.9357411625746e-05 580716
3010 0.9347407635431796 -5.938918481450588e-05 580804
3010.5 0.9347384731200391 -5.942475801337834e-05 580899
3011 0.9347361784036028 -5.94636649951769e-05 580994
3011.5 0.9347338790526778 -5.95053991891983e-05 581096
3012 0.9347315747860468 -5.95494202407694e-05 581194
3012.5 0.9347292653857904 -5.959516097215858e-05 581293
3013 0.9347269506997984 -5.964203465601267e-05 581382
3013.5 0.9347246306434378 -5.968944250762901e-05 581466
3014 0.9347223052003637 -5.973678130081956e-05 581559
3014.5 0.9347199744224609 -5.978345101054162e-05 581656
3015 0.9347176384289251 -5.982886238548296e-05 581745
3015.5 0.9347152974044963 -5.98724443553696e-05 581835
3016 0.9347129515968716 -5.991365117972038e-05 581928
3016.5 0.9347106013133297 -5.995196924885248e-05 582024
3017 0.9347082469166162 -5.998692345254181e-05 582114
3017.5 0.9347058888201459 -6.001808303731159e-05 582212
3018 0.9347035274825795 -6.004506688046572e-05 582307
3018.5 0.9347011634018519 -6.006754811642258e-05 582415
3019 0.9346987971087259 -6.008525805912913e-05 582507
3019.5 0.9346964291599557 -6.009798937414242e-05 582599
3020 0.9346940601311498 -6.010559846274212e-05 582691
3020.5 0.9346916906094193 -6.010800703118283e-05 582781
3021 0.9346893211859152 -6.01052028283657e-05 582873
3021.5 0.9346869524483378 -6.009723954584048e-05 582973
3022 0.9346845849735201 -6.008423588456856e-05 583066
3022.5 0.9346822193201808 -6.006637380349782e-05 583162
3023 0.9346798560219282 -6.004389597524568e-05 583258
3023.5 0.9346774955806141 -6.001710248413474e-05 583351
3024 0.9346751384601111 -5.99863468111921e-05 583457
3024.5 0.9346727850805954 -5.99520311596923e-05 583556
3025 0.9346704358134047 -5.991460118275396e-05 583662
3025.5 0.9346680909765317 -5.987454018213512e-05 583764
3026 0.9346657508308106 -5.983236285340996e-05 583865
3026.5 0.9346634155768402 -5.978860865850959e-05 583963
3027 0.9346610853526808 -5.974383491066473e-05 584067
3027.5 0.9346587602323514 -5.969860966049389e-05 584158
3028 0.9346564402251384 -5.965350447370126e-05 584253
3028.5 0.9346541252757303 -5.960908719235509e-05 584340
3029 0.9346518152651667 -5.956591477101436e-05 584436
3029.5 0.9346495100125852 -5.952452627823861e-05 584533
3030 0.934647209277749 -5.948543615118046e-05 584633
3030.5 0.9346449127643123 -5.944912778757281e-05 584725
3031 0.9346426201237814 -5.9416047554851e-05 584822
3031.5 0.9346403309601239 -5.938659929047685e-05 584911
3032 0.9346380448349568 -5.936113936102897e-05 585013
3032.5 0.934635761273252 -5.933997234070992e-05 585107
3033 0.9346334797694831 -5.932334736092671e-05 585221
3033.5 0.9346311997941325 -5.931145517506586e-05 585317
3034 0.9346289208004782 -5.93044259723747e-05 585412
3034.5 0.9346266422315725 -5.930232796606064e-05 585505
3035 0.9346243635273197 -5.930516677006937e-05 585598
3035.5 0.9346220841315706 -5.931288556987063e-05 585696
3036 0.9346198034991358 -5.932536608149406e-05 585789
3036.5 0.9346175211026373 -5.934243028404937e-05 585880
3037 0.9346152364391042 -5.93638429006909e-05 585975
3037.5 0.9346129490362381 -5.938931459370135e-05 586064
3038 0.9346106584582646 -5.941850583070456e-05 586155
3038.5 0.9346083643113016 -5.945103137056139e-05 586254
3039 0.9346060662481754 -5.948646530956863e-05 586356
3039.5 0.9346037639726308 -5.952434662232925e-05 586452
3040 0.9346014572428776 -5.956418512518068e-05 586540
3040.5 0.9345991458744394 -5.960546778519567e-05 586638
3041 0.9345968297422614 -5.964766529378573e-05 586737
3041.5 0.934594508782065 -5.969023882041193e-05 586831
3042 0.9345921829909232 -5.97326468609237e-05 586926
3042.5 0.9345898524270628 -5.97743520929975e-05 587023
3043 0.9345875172088907 -5.981482815243565e-05 587123
3043.5 0.934585177513266 -5.98535662446622e-05 587219
3044 0.9345828335730375 -5.989008150864931e-05 587310
3044.5 0.9345804856738864 -5.99239190537806e-05 587411
3045 0.9345781341505078 -5.995465959450399e-05 587507
3045.5 0.9345757793821942 -5.998192461314137e-05 587598
3046 0.9345734217878652 -6.000538098743827e-05 587691
3046.5 0.9345710618206211 -6.002474502640818e-05 587780
3047 0.9345686999618836 -6.003978586578896e-05 587881
3047.5 0.9345663367151986 -6.005032818245002e-05 587979
3048 0.9345639725997882 -6.005625419638667e-05 588071
3048.5 0.9345616081439242 -6.005750493743972e-05 588167
3049 0.934559243878216 -6.00540807638148e-05 588268
3049.5 0.9345568803288955 -6.004604112859452e-05 588359
3050 0.9345545180111794 -6.003350360010264e-05 588460
3050.5 0.934552157422801 -6.001664215136239e-05 588553
3051 0.9345497990377842 -5.999568474319868e-05 588642
3051.5 0.9345474433005432 -5.997091023427432e-05 588742
3052 0.9345450906203798 -5.99426446594337e-05 588836
3052.5 0.9345427413664436 -5.991125692622719e-05 588927
3053 0.9345403958632207 -5.987715398609365e-05 589021
3053.5 0.9345380543866054 -5.984077554309681e-05 589107
3054 0.9345357171605991 -5.98025883692801e-05 589194
3054.5 0.9345333843546781 -5.976308029951999e-05 589285
3055 0.9345310560818639 -5.972275398358669e-05 589383
3055.5 0.9345287323975108 -5.968212047480968e-05 589476
3056 0.9345264132988285 -5.964169273740738e-05 589568
3056.5 0.9345240987251426 -5.960197915462281e-05 589660
3057 0.9345217885588856 -5.956347711990614e-05 589747
3057.5 0.9345194826273006 -5.952666679166692e-05 589837
3058 0.9345171807048405 -5.94920050900331e-05 589935
3058.5 0.9345148825162199 -5.945992001060663e-05 590028
3059 0.9345125877400912 -5.943080532574002e-05 590121
3059.5 0.9345102960132805 -5.94050157388094e-05 590209
3060 0.934508006935543 -5.938286255125641e-05 590297
3060.5 0.9345057200747627 -5.936460989481424e-05 590390
3061 0.9345034349725412 -5.935047157465515e-05 590485
3061.5 0.9345011511500907 -5.934060856094388e-05 590579
3062 0.9344988681143669 -5.933512715782568e-05 590672
3062.5 0.9344965853643568 -5.933407787062491e-05 590766
3063 0.9344943023974415 -5.933745498275455e-05 590851
3063.5 0.9344920187157575 -5.934519684501983e-05 590943
3064 0.9344897338324707 -5.93571868707665e-05 591037
3064.5 0.9344874472778887 -5.937325522166484e-05 591128
3065 0.9344851586053321 -5.939318116023303e-05 591217
3065.5 0.9344828673966916 -5.941669603667661e-05 591305
3066 0.9344805732676041 -5.944348686974298e-05 591391
3066.5 0.9344782758721798 -5.947320047435952e-05 591484
3067 0.9344759749072282 -5.950544808145021e-05 591578
3067.5 0.9344736701159242 -5.953981038966779e-05 591670
3068 0.9344713612908759 -5.957584298377947e-05 591763
3068.5 0.9344690482765564 -5.96130820494326e-05 591850
3069 0.9344667309710694 -5.965105031124233e-05 591940
3069.5 0.9344644093272292 -5.968926311794205e-05 592033
3070 0.9344620833529479 -5.972723459753484e-05 592128
3070.5 0.9344597531109208 -5.976448380380395e-05 592221
3071 0.9344574187176238 -5.980054077716823e-05 592311
3071.5 0.9344550803416332 -5.983495244297609e-05 592399
3072 0.9344527382012927 -5.986728827382275e-05 592488
3072.5 0.9344503925617627 -5.989714564485588e-05 592578
3073 0.9344480437314868 -5.992415481560642e-05 592671
3073.5 0.9344456920581248 -5.994798347717448e-05 592769
3074 0.9344433379240087 -5.996834080849712e-05 592864
3074.5 0.9344409817411742 -5.998498099238949e-05 592954
3075 0.9344386239460374 -5.999770614941906e-05 593040
3075.5 0.9344362649937848 -6.00063686542755e-05 593131
3076 0.9344339053525466 -6.001087280791235e-05 593230
3076.5 0.9344315454974277 -6.00111758469152e-05 593320
3077 0.9344291859044774 -6.000728827978895e-05 593412
3077.5 0.9344268270446651 -5.999927354854325e-05 593503
3078 0.9344244693779488 -5.998724702234747e-05 593591
3078.5 0.9344221133475021 -5.997137433869372e-05 593680
3079 0.9344197593741764 -5.995186911569744e-05 593776
3079.5 0.9344174078512673 -5.992899006641114e-05 593869
3080 0.9344150591396498 -5.990303755433766e-05 593962
3080.5 0.9344127135633414 -5.987434963586824e-05 594050
3081 0.9344103714055472 -5.984329764124655e-05 594136
3081.5 0.9344080329052393 -5.981028135224917e-05 594230
3082 0.9344056982543054 -5.977572383854135e-05 594325
3082.5 0.9344033675953044 -5.974006601988154e-05 594414
3083 0.9344010410198565 -5.970376102333735e-05 594511
3083.5 0.9343987185676801 -5.966726840822839e-05 594620
3084 0.9343964002262894 -5.963104833191008e-05 594746
3084.5 0.9343940859313566 -5.959555573059374e-05 594898
3085 0.9343917755677217 -5.956123458856467e-05 595015
3085.5 0.9343894689710468 -5.952851236799194e-05 595132
3086 0.9343871659300825 -5.94977946690678e-05 595232
3086.5 0.9343848661895197 -5.946946018714608e-05 595324
3087 0.9343825694533859 -5.944385602947914e-05 595405
3087.5 0.9343802753889454 -5.942129344921062e-05 595500
3088 0.934377983631046 -5.940204404926188e-05 595592
3088.5 0.9343756937868605 -5.938633650193042e-05 595683
3089 0.934373405440959 -5.937435382391739e-05 595772
3089.5 0.9343711181606488 -5.936623123902211e-05 595866
3090 0.9343688315015082 -5.936205465318371e-05 595962
3090.5 0.9343665450130528 -5.936185975889943e-05 596073
3091 0.934364258244452 -5.936563177779256e-05 596178
3091.5 0.9343619707502289 -5.937330584218781e-05 596271
3092 0.9343596820958717 -5.938476800859648e-05 596364
3092.5 0.9343573918632845 -5.9399856887304e-05 596456
3093 0.9343550996560078 -5.941836586574427e-05 596545
3093.5 0.9343528051041483 -5.944004589481911e-05 596639
3094 0.9343505078689506 -5.946460880100159e-05 596737
3094.5 0.9343482076469607 -5.949173108007087e-05 596832
3095 0.9343459041737253 -5.95210581230296e-05 596924
3095.5 0.9343435972269837 -5.955220881874406e-05 597017
3096 0.9343412866293151 -5.958478047400445e-05 597105
3096.5 0.9343389722502081 -5.961835398714617e-05 597204
3097 0.9343366540075306 -5.965249920949344e-05 597298
3097.5 0.9343343318683792 -5.968678042542569e-05 597391
3098 0.9343320058493066 -5.972076188191455e-05 597493
3098.5 0.9343296760159217 -5.975401329696796e-05 597589
3099 0.9343273424818698 -5.978611527780911e-05 597682
3099.5 0.9343250054072114 -5.981666458055113e-05 597789
3100 0.9343226649962194 -5.984527914511365e-05 597884
3100.5 0.9343203214946263 -5.987160284338244e-05 597981
3101 0.9343179751863581 -5.989530988078842e-05 598075
3101.5 0.9343156263897968 -5.991610879779646e-05 598163
3102 0.9343132754536243 -5.993374602166659e-05 598251
3102.5 0.9343109227522964 -5.994800892572821e-05 598341
3103 0.9343085686812103 -5.995872835916986e-05 598433
3103.5 0.934306213651625 -5.996578061755659e-05 598526
3104 0.9343038580854024 -5.996908883112793e-05 598618
3104.5 0.9343015024096322 -5.996862375574354e-05 598706
3105 0.9342991470512141 -5.996440395886002e-05 598796
3105.5 0.9342967924314615 -5.995649540016632e-05 598887
3106 0.9342944389607961 -5.994501041496649e-05 598984
3106.5 0.9342920870336037 -5.993010611506619e-05 599078
3107 0.93428973702331 -5.991198222996121e-05 599171
3107.5 0.9342873892777389 -5.989087841745894e-05 599260
3108 0.9342850441148183 -5.986707108013906e-05 599346
3108.5 0.934282701818673 -5.98408697294085e-05 599436
3109 0.9342803626361652 -5.981261294515951e-05 599533
3109.5 0.9342780267739176 -5.978266398354397e-05 599622
3110 0.9342756943958563 -5.975140608983232e-05 599712
3110.5 0.9342733656213036 -5.971923757650273e-05 599810
3111 0.9342710405236414 -5.96865667300755e-05 599897
3111.5 0.9342687191295624 -5.965380661128966e-05 599990
3112 0.9342664014189108 -5.962136981520398e-05 600087
3112.5 0.934264087325119 -5.958966325736863e-05 600180
3113 0.9342617767362278 -5.955908305173e-05 600271
3113.5 0.934259469496478 -5.953000954511886e-05 600362
3114 0.9342571654084463 -5.950280257003134e-05 600451
3114.5 0.934254864235704 -5.94777969750981e-05 600545
3115 0.9342525657059552 -5.945529848867337e-05 600637
3115.5 0.9342502695146164 -5.943557996648994e-05 600726
3116 0.9342479753287939 -5.941887806925146e-05 600819
3116.5 0.9342456827915986 -5.940539041075467e-05 600911
3117 0.9342433915267514 -5.939527321046736e-05 600995
3117.5 0.9342411011434154 -5.938863947852032e-05 601085
3118 0.934238811241191 -5.938555775387756e-05 601184
3118.5 0.9342365214152146 -5.938605140956372e-05 601275
3119 0.9342342312612956 -5.939009853159001e-05 601365
3119.5 0.9342319403810202 -5.939763237068667e-05 601457
3120 0.9342296483867684 -5.940854235908628e-05 601546
3120.5 0.9342273549065711 -5.942267567746365e-05 601641
3121 0.9342250595887511 -5.943983934971091e-05 601731
3121.5 0.9342227621062915 -5.945980283742193e-05 601821
3122 0.9342204621608737 -5.94823010991268e-05 601913
3122.5 0.9342181594865386 -5.950703807380616e-05 602008
3123 0.9342158538529226 -5.953369054326786e-05 602096
3123.5 0.934213545068032 -5.956191232276387e-05 602191
3124 0.9342112329805248 -5.959133872575727e-05 602289
3124.5 0.9342089174814632 -5.962159124540777e-05 602378
3125 0.9342065985055289 -5.965228239267434e-05 602468
3125.5 0.9342042760316807 -5.968302062929316e-05 602563
3126 0.9342019500832489 -5.971341533284023e-05 602650
3126.5 0.9341996207274701 -5.974308173121681e-05 602746
3127 0.9341972880744654 -5.977164574388071e-05 602835
3127.5 0.9341949522756858 -5.979874866949552e-05 602929
3128 0.9341926135218374 -5.982405166095748e-05 603022
3128.5 0.9341902720403169 -5.984723993214785e-05 603113
3129 0.9341879280921985 -5.986802664426168e-05 603198
3129.5 0.934185581968802 -5.988615642407029e-05 603290
3130 0.9341832339878937 -5.990140847056315e-05 603386
3130.5 0.9341808844895672 -5.991359921272311e-05 603477
3131 0.934178533831859 -5.992258448642507e-05 603567
3131.5 0.9341761823861521 -5.992826120468349e-05 603661
3132 0.9341738305324302 -5.99305685022498e-05 603748
3132.5 0.9341714786544418 -5.992948834219794e-05 603840
3133 0.9341691271348336 -5.992504557838462e-05 603932
3133.5 0.9341667763503179 -5.991730747595867e-05 604027
3134 0.9341644266669332 -5.990638269733916e-05 604120
3134.5 0.9341620784354605 -5.989241976867878e-05 604207
3135 0.9341597319870438 -5.987560504858147e-05 604294
3135.5 0.9341573876290841 -5.985616022636134e-05 604386
3136 0.9341550456414416 -5.983433938315885e-05 604485
3136.5 0.9341527062730065 -5.981042565504784e-05 604577
3137 0.9341503697386719 -5.978472754188794e-05 604669
3137.5 0.9341480362167477 -5.975757490948976e-05 604765
3138 0.9341457058468484 -5.972931473732141e-05 604852
3138.5 0.9341433787282772 -5.970030666627765e-05 604940
3139 0.9341410549189273 -5.967091840350525e-05 605038
3139.5 0.9341387344347083 -5.964152104308241e-05 605130
3140 0.9341364172495077 -5.961248436178032e-05 605221
3140.5 0.9341341032956848 -5.95841721499128e-05 605312
3141 0.9341317924650827 -5.955693763562254e-05 605400
3141.5 0.934129484610555 -5.953111906042737e-05 605496
3142 0.9341271795479748 -5.950703546133562e-05 605590
3142.5 0.9341248770587055 -5.948498271199917e-05 605681
3143 0.9341225768924979 -5.946522987186951e-05 605772
3143.5 0.9341202787707752 -5.944801588852213e-05 605866
3144 0.9341179823902637 -5.943354669331005e-05 605948
3144.5 0.9341156874269225 -5.94219927255259e-05 606041
3145 0.9341133935401205 -5.941348691486728e-05 606134
3145.5 0.9341111003770037 -5.940812314589936e-05 606223
3146 0.9341088075770068 -5.940595522176923e-05 606312
3146.5 0.934106514776437 -5.940699633892715e-05 606402
3147 0.934104221613086 -5.941121907699531e-05 606492
3147.5 0.9341019277308027 -5.941855590205349e-05 606597
3148 0.9340996327839711 -5.942890017527596e-05 606689
3148.5 0.9340973364418395 -5.944210765185284e-05 606782
3149 0.9340950383926433 -5.945799844956114e-05 606876
3149.5 0.9340927383474736 -5.947635946017535e-05 606966
3150 0.9340904360438417 -5.949694717172945e-05 607054
3150.5 0.9340881312488929 -5.951949086401106e-05 607147
3151 0.9340858237622378 -5.954369613586043e-05 607239
3151.5 0.9340835134183603 -5.956924871810976e-05 607331
3152 0.9340812000885739 -5.95958185229723e-05 607418
3152.5 0.9340788836825066 -5.96230638777573e-05 607511
3153 0.9340765641490966 -5.965063588881169e-05 607603
3153.5 0.934074241477085 -5.967818287971046e-05 607693
3154 0.934071915695004 -5.970535484756129e-05 607790
3154.5 0.9340695868706652 -5.973180788107512e-05 607880
3155 0.9340672551101472 -5.975720848444043e-05 607969
3155.5 0.9340649205563093 -5.978123775285891e-05 608060
3156 0.9340625833868439 -5.980359534758298e-05 608153
3156.5 0.9340602438118936 -5.982400322093916e-05 608246
3157 0.9340579020712723 -5.984220904496783e-05 608342
3157.5 0.9340555584313168 -5.98579893020181e-05 608434
3158 0.9340532131814195 -5.98711519990703e-05 608523
3158.5 0.9340508666302798 -5.988153897300332e-05 608611
3159 0.9340485191019277 -5.988902775940526e-05 608704
3159.5 0.9340461709315686 -5.989353300292931e-05 608804
3160 0.9340438224613036 -5.989500739301289e-05 608898
3160.5 0.9340414740357763 -5.989344211511405e-05 608992
3161 0.9340391259978084 -5.988886681360229e-05 609087
3161.5 0.9340367786840721 -5.988134906851752e-05 609170
3162 0.9340344324208578 -5.987099339492502e-05 609258
3162.5 0.9340320875199897 -5.985793977916106e-05 609358
3163 0.93402974427494 -5.984236177235239e-05 609448
3163.5 0.9340274029571902 -5.98244641669225e-05 609538
3164 0.9340250638128825 -5.980448028734023e-05 609629
3164.5 0.9340227270598082 -5.978266893039934e-05 609717
3165 0.9340203928847632 -5.975931099547705e-05 609808
3165.5 0.9340180614413051 -5.973470584831955e-05 609898
3166 0.9340157328479429 -5.970916746545664e-05 610010
3166.5 0.9340134071867712 -5.968302040878814e-05 610108
3167 0.9340110845025754 -5.96565956819266e-05 610199
3167.5 0.9340087648024089 -5.963022652102914e-05 610292
3168 0.9340064480556477 -5.960424417372506e-05 610385
3168.5 0.9340041341945264 -5.957897371945127e-05 610493
3169 0.9340018231151354 -5.955472998386825e-05 610590
3169.5 0.9339995146788748 -5.953181359867093e-05 610682
3170 0.9339972087143399 -5.951050725604856e-05 610775
3170.5 0.9339949050196165 -5.949107220440305e-05 610866
3171 0.9339926033649484 -5.947374502863598e-05 610951
3171.5 0.9339903034957505 -5.945873475457667e-05 611046
3172 0.9339880051359236 -5.944622031302214e-05 611145
3172.5 0.9339857079914262 -5.943634839410655e-05 611242
3173 0.9339834117540613 -5.942923171733104e-05 611339
3173.5 0.9339811161054278 -5.942494773773359e-05 611426
3174 0.9339788207209837 -5.942353780290684e-05 611519
3174.5 0.9339765252741724 -5.942500676969478e-05 611607
3175 0.93397422944056 -5.94293230836167e-05 611709
3175.5 0.9339719329019266 -5.943641931827787e-05 611802
3176 0.9339696353502654 -5.944619316616895e-05 611898
3176.5 0.9339673364916383 -5.945850886654467e-05 612004
3177 0.9339650360498345 -5.947319905078897e-05 612105
3177.5 0.9339627337697962 -5.949006697998954e-05 612207
3178 0.9339604294207605 -5.950888914545439e-05 612302
3178.5 0.9339581227990815 -5.952941819732022e-05 612399
3179 0.9339558137307027 -5.955138616340124e-05 612496
3179.5 0.9339535020732392 -5.957450791623315e-05 612594
3180 0.9339511877176596 -5.95984848436489e-05 612710
3180.5 0.9339488705895317 -5.962300867555695e-05 612804
3181 0.933946550649833 -5.964776541819976e-05 612922
3181.5 0.9339442278953051 -5.96724393453726e-05 613027
3182 0.9339419023583583 -5.969671699634432e-05 613121
3182.5 0.9339395741065233 -5.97202911295433e-05 613229
3183 0.9339372432414624 -5.97428645824554e-05 613321
3183.5 0.9339349098975532 -5.976415398921051e-05 613408
3184 0.9339325742400618 -5.978389330941528e-05 613502
3184.5 0.933930236462937 -5.980183712426609e-05 613609
3185 0.9339278967862455 -5.98177636594315e-05 613708
3185.5 0.933925555453291 -5.983147749720809e-05 613806
3186 0.9339232127274477 -5.984281194508417e-05 613899
3186.5 0.9339208688887541 -5.985163103214959e-05 614001
3187 0.9339185242303086 -5.985783110926732e-05 614106
3187.5 0.9339161790545139 -5.986134203461003e-05 614207
3188 0.9339138336692174 -5.986212793099057e-05 614300
3188.5 0.9339114883838016 -5.986018750716621e-05 614398
3189 0.933909143505263 -5.985555394059403e-05 614499
3189.5 0.9339067993343446 -5.984829432520172e-05 614594
3190 0.9339044561617559 -5.983850869210465e-05 614695
3190.5 0.9339021142645364 -5.982632861813117e-05 614790
3191 0.9338997739026087 -5.981191544073063e-05 614892
3191.5 0.9338974353155561 -5.979545810364064e-05 614989
3192 0.9338950987196744 -5.977717066188684e-05 615087
3192.5 0.9338927643053265 -5.975728947895423e-05 615187
3193 0.9338904322346362 -5.973607015276299e-05 615291
3193.5 0.9338881026395491 -5.971378421044967e-05 615388
3194 0.9338857756202789 -5.969071561444242e-05 615487
3194.5 0.9338834512441645 -5.966715712480608e-05 615589
3195 0.9338811295449458 -5.964340656453948e-05 615681
3195.5 0.9338788105224656 -5.961976303520266e-05 615774
3196 0.9338764941428037 -5.959652313098482e-05 615862
3196.5 0.9338741803388356 -5.957397719906043e-05 615963
3197 0.933871869011209 -5.95524056935027e-05 616067
3197.5 0.9338695600297237 -5.953207566804142e-05 616160
3198 0.9338672532350979 -5.951323745204549e-05 616249
3198.5 0.933864948441092 -5.949612155054909e-05 616341
3199 0.9338626454369692 -5.948093580697035e-05 616446
3199.5 0.9338603439902518 -5.946786286317219e-05 616585
3200 0.9338580438497456 -5.945705794793169e-05 616751
3200.5 0.9338557447487862 -5.944864702043398e-05 617326
3201 0.9338534464086705 -5.944272529105957e-05 617506
3201.5 0.9338511485422261 -5.943935613639855e-05 617629
3202 0.9338488508574743 -5.943857042104696e-05 617741
3202.5 0.933846553061339 -5.944036623282372e-05 617849
3203 0.9338442548633563 -5.944470903356387e-05 617942
3203.5 0.9338419559793362 -5.945153222151812e-05 618021
3204 0.9338396561349304 -5.946073809711354e-05 618088
3204.5 0.9338373550690631 -5.947219921794974e-05 618153
3205 0.9338350525371791 -5.948576012462002e-05 618230
3205.5 0.9338327483142733 -5.950123941410705e-05 618304
3206 0.9338304421976568 -5.95184321329299e-05 618385
3206.5 0.9338281340094353 -5.953711245896022e-05 618461
3207 0.9338258235986623 -5.955703663653747e-05 618534
3207.5 0.9338235108431406 -5.957794612716317e-05 618622
3208 0.9338211956508589 -5.959957093464181e-05 618739
3208.5 0.933818877961037 -5.96216330624135e-05 618858
3209 0.9338165577447745 -5.964385005864013e-05 618939
3209.5 0.9338142350052917 -5.966593860388665e-05 619032
3210 0.9338119097777661 -5.968761809594962e-05 619134
3210.5 0.9338095821287642 -5.970861418653398e-05 619227
3211 0.9338072521552784 -5.972866222514169e-05 619315
3211.5 0.9338049199833844 -5.974751056715374e-05 619395
3212 0.933802585766534 -5.976492370471303e-05 619479
3212.5 0.9338002496835099 -5.978068518151968e-05 619571
3213 0.933797911936069 -5.979460025551163e-05 619651
3213.5 0.9337955727463024 -5.980649827694388e-05 619734
3214 0.9337932323537494 -5.981623475248214e-05 619818
3214.5 0.9337908910123023 -5.982369307085051e-05 619907
3215 0.9337885489869415 -5.982878586934827e-05 619999
3215.5 0.9337862065503433 -5.983145602533834e-05 620086
3216 0.9337838639794025 -5.983167726158738e-05 620179
3216.5 0.9337815215517169 -5.982945435936765e-05 620265
3217 0.933779179542075 -5.982482297821906e-05 620333
3217.5 0.9337768382189927 -5.981784908599654e-05 620407
3218 0.9337744978413434 -5.980862800792402e-05 620485
3218.5 0.9337721586551235 -5.979728310833002e-05 620570
3219 0.9337698208903914 -5.978396412293159e-05 620644
3219.5 0.9337674847584221 -5.976884516418931e-05 620734
3220 0.9337651504491069 -5.975212242635464e-05 620811
3220.5 0.9337628181286377 -5.973401162001578e-05 620900
3221 0.9337604879374958 -5.971474517003558e-05 620994
3221.5 0.933758159988777 -5.969456921286856e-05 621072
3222 0.9337558343668662 -5.96737404322073e-05 621155
3222.5 0.9337535111264819 -5.965252277350647e-05 621228
3223 0.9337511902920989 -5.963118407940784e-05 621306
3223.5 0.9337488718577572 -5.960999268885526e-05 621370
3224 0.9337465557872521 -5.958921404303833e-05 621455
3224.5 0.9337442420147101 -5.956910734114242e-05 621531
3225 0.9337419304455367 -5.954992228781847e-05 621618
3225.5 0.9337396209577215 -5.953189597332178e-05 621700
3226 0.9337373134034881 -5.951524992513408e-05 621775
3226.5 0.933735007611259 -5.950018736754063e-05 621863
3227 0.9337327033879206 -5.948689072340835e-05 621954
3227.5 0.9337304005213423 -5.947551938840609e-05 622034
3228 0.9337280987831361 -5.946620780494143e-05 622125
3228.5 0.9337257979316036 -5.945906385890401e-05 622206
3229 0.9337234977148436 -5.945416761840995e-05 622290
3229.5 0.9337211978739758 -5.945157042902574e-05 622381
3230 0.9337188981464403 -5.945129437557512e-05 622473
3230.5 0.933716598269331 -5.945333211579357e-05 622599
3231 0.9337142979827197 -5.945764708680012e-05 622683
3231.5 0.9337119970329312 -5.946417408004663e-05 622782
3232 0.9337096951757256 -5.947282017623078e-05 622894
3232.5 0.9337073921793493 -5.948346602673399e-05 622985
3233 0.933705087827416 -5.94959674644482e-05 623075
3233.5 0.9337027819215842 -5.951015742194364e-05 623153
3234 0.9337004742839926 -5.952584813178176e-05 623224
3234.5 0.9336981647594319 -5.954283358000391e-05 623296
3235 0.9336958532172173 -5.956089218081901e-05 623367
3235.5 0.9336935395527467 -5.957978963776126e-05 623436
3236 0.933691223688723 -5.95992819545036e-05 623501
3236.5 0.9336889055760248 -5.961911855678021e-05 623578
3237 0.9336865851942188 -5.963904548526263e-05 623646
3237.5 0.9336842625517078 -5.965880861893885e-05 623723
3238 0.9336819376855129 -5.967815688809496e-05 623809
3238.5 0.9336796106606949 -5.969684543642238e-05 623887
3239 0.9336772815694243 -5.971463869223485e-05 623965
3239.5 0.9336749505297104 -5.973131331060861e-05 624046
3240 0.9336726176838115 -5.974666094938421e-05 624126
3240.5 0.9336702831963405 -5.976049084509881e-05 624199
3241 0.9336679472521009 -5.977263215652475e-05 624270
3241.5 0.9336656100536699 -5.978293604738952e-05 624340
3242 0.9336632718187702 -5.979127748295354e-05 624416
3242.5 0.9336609327774598 -5.979755671875108e-05 624501
3243 0.9336585931691752 -5.980170046378325e-05 624575
3243.5 0.9336562532396693 -5.980366270497409e-05 624650
3244 0.9336539132378794 -5.980342518353468e-05 624727
3244.5 0.9336515734127698 -5.980099751861598e-05 624798
3245 0.9336492340101813 -5.97964169781591e-05 624876
3245.5 0.9336468952697399 -5.978974790109604e-05 624944
3246 0.9336445574218483 -5.978108077949477e-05 625028
3246.5 0.9336422206848102 -5.977053101370196e-05 625117
3247 0.9336398852621163 -5.975823735748149e-05 625195
3247.5 0.9336375513399321 -5.974436007383614e-05 625262
3248 0.9336352190848072 -5.972907882608157e-05 625345
3248.5 0.933632888641649 -5.971259033180287e-05 625427
3249 0.9336305601319725 -5.969510581038513e-05 625502
3249.5 0.9336282336524562 -5.967684825686869e-05 625593
3250 0.9336259092738137 -5.965804957770283e-05 625662
3250.5 0.9336235870400023 -5.963894762472102e-05 625732
3251 0.933621266967768 -5.96197831655034e-05 625833
3251.5 0.9336189490465417 -5.960079682852395e-05 625924
3252 0.9336166332386759 -5.958222606194848e-05 626006
3252.5 0.933614319480026 -5.95643021442084e-05 626083
3253 0.9336120076808642 -5.954724728416979e-05 626158
3253.5 0.9336096977271112 -5.953127184726437e-05 626238
3254 0.9336073894818728 -5.951657174191381e-05 626309
3254.5 0.9336050827872586 -5.950332599872418e-05 626377
3255 0.9336027774664586 -5.94916945726306e-05 626458
3255.5 0.9336004733260519 -5.948181639440213e-05 626540
3256 0.9335981701585152 -5.947380769552776e-05 626626
3256.5 0.9335958677449008 -5.946776062661817e-05 626701
3257 0.9335935658576487 -5.946374218537183e-05 626781
3257.5 0.9335912642634964 -5.946179346678514e-05 626849
3258 0.9335889627264488 -5.946192924358155e-05 626930
3258.5 0.9335866610107731 -5.946413788107319e-05 627009
3259 0.9335843588839775 -5.94683815862012e-05 627096
3259.5 0.9335820561197368 -5.947459698619798e-05 627174
3260 0.9335797525007304 -5.948269602840811e-05 627253
3260.5 0.9335774478213552 -5.949256718865069e-05 627349
3261 0.9335751418902777 -5.950407697159916e-05 627431
3261.5 0.9335728345327997 -5.951707168313264e-05 627499
3262 0.9335705255930005 -5.953137945107345e-05 627590
3262.5 0.9335682149356374 -5.954681246810453e-05 627671
3263 0.9335659024477737 -5.956316942731698e-05 627752
3263.5 0.9335635880401212 -5.958023811904857e-05 627830
3264 0.9335612716480782 -5.959779815558566e-05 627904
3264.5 0.9335589532324489 -5.961562378862986e-05 627972
3265 0.9335566327798438 -5.963348678372772e-05 628059
3265.5 0.9335543103027456 -5.965115931501409e-05 628138
3266 0.9335519858392555 -5.966841684355e-05 628218
3266.5 0.9335496594525097 -5.968504094315754e-05 628305
3267 0.9335473312297862 -5.970082203790019e-05 628432
3267.5 0.9335450012813072 -5.971556201729447e-05 628515
3268 0.9335426697387593 -5.972907669634594e-05 628597
3268.5 0.933540336753543 -5.974119809005182e-05 628678
3269 0.933538002494785 -5.975177647449662e-05 628791
3269.5 0.9335356671471314 -5.976068220901851e-05 628897
3270 0.9335333309083533 -5.97678072974965e-05 628981
3270.5 0.9335309939867957 -5.977306667002028e-05 629074
3271 0.9335286565987043 -5.9776399169781e-05 629155
3271.5 0.9335263189654599 -5.977776823385152e-05 629242
3272 0.9335239813107613 -5.977716226049936e-05 629329
3272.5 0.9335216438577878 -5.977459465946289e-05 629419
3273 0.93351930682638 -5.977010358596005e-05 629500
3273.5 0.9335169704302744 -5.976375136282727e-05 629567
3274 0.9335146348744237 -5.975562359941685e-05 629656
3274.5 0.9335123003524415 -5.974582801950652e-05 629744
3275 0.9335099670441972 -5.973449301420464e-05 629827
3275.5 0.9335076351135965 -5.972176593922457e-05 629897
3276 0.9335053047065694 -5.970781117887329e-05 629981
3276.5 0.933502975949297 -5.969280800237609e-05 630073
3277 0.9335006489466906 -5.967694824022515e-05 630152
3277.5 0.9334983237811494 -5.966043381079706e-05 630229
3278 0.9334960005116036 -5.964347412888794e-05 630314
3278.5 0.9334936791728627 -5.96262834295714e-05 630395
3279 0.9334913597752666 -5.960907804138406e-05 630476
3279.5 0.9334890423046489 -5.959207364367338e-05 630542
3280 0.9334867267226137 -5.957548254260608e-05 630616
3280.5 0.93348441296711 -5.955951100041611e-05 630689
3281 0.9334821009533117 -5.954435665136065e-05 630769
3281.5 0.9334797905747753 -5.953020603667167e-05 630857
3282 0.9334774817048682 -5.951723228929177e-05 630941
3282.5 0.9334751741984501 -5.950559299705149e-05 631019
3283 0.9334728678937774 -5.949542827052505e-05 631092
3283.5 0.9334705626146115 -5.948685903932622e-05 631172
3284 0.9334682581725038 -5.947998559750312e-05 631253
3284.5 0.9334659543692246 -5.94748864153514e-05 631349
3285 0.9334636509993068 -5.947161723159947e-05 631431
3285.5 0.9334613478526708 -5.947021043662403e-05 631514
3286 0.9334590447172975 -5.947067475308606e-05 631589
3286.5 0.9334567413819175 -5.94729952170406e-05 631659
3287 0.9334544376386781 -5.947713345844141e-05 631748
3287.5 0.9334521332857565 -5.948302827660549e-05 631815
3288 0.9334498281298891 -5.949059650190988e-05 631898
3288.5 0.9334475219887822 -5.949973413196791e-05 631977
3289 0.9334452146933722 -5.951031772676157e-05 632059
3289.5 0.9334429060899124 -5.952220604397742e-05 632137
3290 0.933440596041858 -5.953524189333404e-05 632214
3290.5 0.9334382844315254 -5.954925418514751e-05 632287
3291 0.9334359711615071 -5.956406014662128e-05 632380
3291.5 0.9334336561558245 -5.957946767755545e-05 632459
3292 0.9334313393608056 -5.959527781459152e-05 632535
3292.5 0.9334290207456785 -5.961128727290603e-05 632617
3293 0.9334267003028707 -5.962729103259797e-05 632693
3293.5 0.9334243780480158 -5.96430849371216e-05 632762
3294 0.9334220540196659 -5.965846827062918e-05 632844
3294.5 0.933419728278717 -5.967324628203763e-05 632923
3295 0.9334174009075515 -5.968723262386643e-05 633007
3295.5 0.9334150720089148 -5.970025167547158e-05 633078
3296 0.9334127417045371 -5.971214072165951e-05 633151
3296.5 0.9334104101335229 -5.972275195975235e-05 633232
3297 0.933408077450523 -5.973195431052767e-05 633297
3297.5 0.9334057438237223 -5.97396350105126e-05 633361
3298 0.9334034094326592 -5.97457009669408e-05 633436
3298.5 0.9334010744659137 -5.975007985846807e-05 633519
3299 0.9333987391186882 -5.975272096929417e-05 633600
3299.5 0.933396403590314 -5.975359574693361e-05 633679
3300 0.9333940680817159 -5.97526980775285e-05 633758
3300.5 0.9333917327928661 -5.975004427655398e-05 633839
3301 0.9333893979202607 -5.974567279602173e-05 633931
3301.5 0.9333870636544475 -5.97396436529841e-05 634030
3302 0.9333847301776413 -5.973203758758288e-05 634119
3302.5 0.9333823976614536 -5.972295496246873e-05 634215
3303 0.9333800662647619 -5.971251441826539e-05 634302
3303.5 0.9333777361317528 -5.970085130340179e-05 634404
3304 0.9333754073901542 -5.968811589862716e-05 634498
3304.5 0.9333730801496842 -5.967447145963987e-05 634596
3305 0.9333707545007363 -5.966009210326758e-05 634680
3305.5 0.9333684305133075 -5.964516056454503e-05 634770
3306 0.9333661082361954 -5.962986585343693e-05 634877
3306.5 0.9333637876964607 -5.96144008413994e-05 634980
3307 0.9333614688991704 -5.959895980827325e-05 635077
3307.5 0.9333591518274192 -5.958373598094059e-05 635172
3308 0.9333568364426261 -5.956891909479612e-05 635262
3308.5 0.933354522685107 -5.955469300878343e-05 635343
3309 0.9333522104749107 -5.954123340390165e-05 635427
3309.5 0.9333498997129075 -5.952870559386485e-05 635516
3310 0.9333475902821162 -5.951726247541919e-05 635608
3310.5 0.9333452820492524 -5.950704264350057e-05 635686
3311 0.9333429748664748 -5.949816869441638e-05 635772
3311.5 0.9333406685733123 -5.949074573783708e-05 635851
3312 0.9333383629987396 -5.948486013555672e-05 635922
3312.5 0.9333360579633813 -5.948057848215076e-05 636007
3313 0.9333337532818099 -5.947794683945933e-05 636103
3313.5 0.9333314487649146 -5.94769902335497e-05 636190
3314 0.9333291442223063 -5.947771241951096e-05 636281
3314.5 0.9333268394647277 -5.948009591614627e-05 636377
3315 0.9333245343064424 -5.948410230885485e-05 636472
3315.5 0.93332222856757 -5.94896728160458e-05 636567
3316 0.933319922076335 -5.949672911084211e-05 636659
3316.5 0.9333176146712096 -5.950517438658705e-05 636747
3317 0.9333153062029144 -5.951489465199702e-05 636830
3317.5 0.9333129965362593 -5.95257602384312e-05 636924
3318 0.9333106855517964 -5.953762749950516e-05 637023
3318.5 0.9333083731472716 -5.955034068096868e-05 637121
3319 0.9333060592388481 -5.956373393629457e-05 637219
3319.5 0.9333037437620975 -5.957763346215729e-05 637292
3320 0.933301426672738 -5.959185972620393e-05 637369
3320.5 0.9332991079471169 -5.960622975860149e-05 637435
3321 0.9332967875824296 -5.962055947834541e-05 637510
3321.5 0.9332944655966757 -5.963466602449184e-05 637577
3322 0.933292142028349 -5.964837006299154e-05 637655
3322.5 0.933289816935874 -5.966149804008456e-05 637717
3323 0.9332874903967893 -5.967388435396376e-05 637795
3323.5 0.9332851625066942 -5.968537341738345e-05 637878
3324 0.9332828333779696 -5.969582158582433e-05 637959
3324.5 0.9332805031382939 -5.970509892736999e-05 638057
3325 0.9332781719289688 -5.971309081207577e-05 638137
3325.5 0.9332758399030806 -5.971969930207407e-05 638229
3326 0.9332735072235212 -5.972484432518789e-05 638309
3326.5 0.9332711740608889 -5.972846461813598e-05 638399
3327 0.933268840591303 -5.973051842838391e-05 638479
3327.5 0.9332665069941565 -5.973098396674035e-05 638574
3328 0.9332641734498353 -5.972985960559774e-05 638667
3328.5 0.9332618401374337 -5.97271638218638e-05 638761
3329 0.9332595072324973 -5.972293488561834e-05 638861
3329.5 0.9332571749048145 -5.97172303000735e-05 638974
3330 0.9332548433162955 -5.971012600035915e-05 639116
3330.5 0.9332525126189538 -5.970171532258393e-05 639625
3331 0.9332501829530242 -5.96921077566316e-05 640089
3331.5 0.9332478544452341 -5.968142749993024e-05 640196
3332 0.933245527207255 -5.966981183057811e-05 640305
3332.5 0.9332432013343483 -5.965740932150333e-05 640394
3333 0.933240876904225 -5.964437791878968e-05 640467
3333.5 0.9332385539761294 -5.963088290890072e-05 640547
3334 0.9332362325901641 -5.961709480081066e-05 640613
3334.5 0.933233912766855 -5.96031871506036e-05 640692
3335 0.9332315945069669 -5.958933435567231e-05 640773
3335.5 0.9332292777915725 -5.957570944684944e-05 640846
3336 0.9332269625823661 -5.956248190644954e-05 640907
3336.5 0.9332246488222214 -5.954981553948299e-05 640981
3337 0.9332223364359898 -5.953786642488151e-05 641053
3337.5 0.9332200253315157 -5.952678097234268e-05 641116
3338 0.9332177154008703 -5.951669410881948e-05 641189
3338.5 0.9332154065217758 -5.950772761718448e-05 641262
3339 0.9332130985592058 -5.949998864757652e-05 641337
3339.5 0.9332107913671422 -5.949356841929746e-05 641401
3340 0.9332084847904633 -5.948854112918941e-05 641475
3340.5 0.9332061786669401 -5.948496307946491e-05 641543
3341 0.9332038728293132 -5.948287203497362e-05 641613
3341.5 0.9332015671074287 -5.948228681735684e-05 641688
3342 0.9331992613303985 -5.948320714028032e-05 641750
3342.5 0.9331969553287641 -5.948561368677616e-05 641811
3343 0.9331946489366335 -5.948946842686385e-05 641885
3343.5 0.9331923419937633 -5.949471517059151e-05 641960
3344 0.9331900343475643 -5.950128034831718e-05 642035
3344.5 0.9331877258549997 -5.95090740078374e-05 642101
3345 0.9331854163843558 -5.951799101472661e-05 642171
3345.5 0.9331831058168653 -5.952791243995532e-05 642247
3346 0.9331807940481572 -5.953870711648928e-05 642320
3346.5 0.9331784809895205 -5.955023334471468e-05 642392
3347 0.933176166568966 -5.956234072419721e-05 642457
3347.5 0.9331738507320713 -5.957487208855431e-05 642533
3348 0.933171533442601 -5.958766551841187e-05 642612
3348.5 0.9331692146828947 -5.960055640648174e-05 642684
3349 0.9331668944540181 -5.961337954878206e-05 642754
3349.5 0.9331645727756781 -5.962597123536008e-05 642838
3350 0.9331622496859012 -5.963817131391755e-05 642907
3350.5 0.933159925240482 -5.964982520067382e-05 642983
3351 0.9331575995122096 -5.966078581294872e-05 643046
3351.5 0.9331552725898817 -5.96709153994784e-05 643114
3352 0.9331529445771201 -5.968008724584835e-05 643182
3352.5 0.9331506155910044 -5.96881872335188e-05 643261
3353 0.9331482857605389 -5.969511523395915e-05 643335
3353.5 0.9331459552249767 -5.970078632031795e-05 643409
3354 0.9331436241320198 -5.970513178236991e-05 643482
3354.5 0.9331412926359187 -5.970809993247253e-05 643549
3355 0.9331389608954975 -5.970965669321005e-05 643624
3355.5 0.9331366290721291 -5.970978596037006e-05 643688
3356 0.933134297327685 -5.970848973691317e-05 643753
3356.5 0.9331319658224861 -5.970578803799906e-05 643829
3357 0.933129634713285 -5.970171856825862e-05 643906
3357.5 0.9331273041512944 -5.969633617703486e-05 643981
3358 0.9331249742802998 -5.968971209881986e-05 644057
3358.5 0.93312264523487 -5.968193298946518e-05 644133
3359 0.9331203171386903 -5.967309977131162e-05 644195
3359.5 0.9331179901030421 -5.966332630231207e-05 644270
3360 0.9331156642254441 -5.965273788684955e-05 644334
3360.5 0.933113339588473 -5.964146964755277e-05 644397
3361 0.9331110162587755 -5.962966477928831e-05 644477
3361.5 0.9331086942862891 -5.961747270787529e-05 644552
3362 0.9331063737036751 -5.960504717708986e-05 644630
3362.5 0.9331040545259713 -5.959254428856284e-05 644714
3363 0.9331017367504714 -5.958012051926423e-05 644795
3363.5 0.9330994203568257 -5.956793074221797e-05 644859
3364 0.9330971053073697 -5.955612627474202e-05 644934
3364.5 0.9330947915476631 -5.954485297935352e-05 644998
3365 0.9330924790072453 -5.95342494410567e-05 645060
3365.5 0.9330901676005878 -5.952444524348293e-05 645137
3366 0.933087857228233 -5.95155593655661e-05 645211
3366.5 0.9330855477781045 -5.9507698718435e-05 645284
3367 0.9330832391269736 -5.95009568405765e-05 645358
3367.5 0.9330809311420603 -5.949541276689141e-05 645423
3368 0.9330786236827474 -5.949113008565607e-05 645495
3368.5 0.9330763166023899 -5.948815619430088e-05 645558
3369 0.9330740097501906 -5.948652176274546e-05 645635
3369.5 0.9330717029731231 -5.948624041025063e-05 645700
3370 0.933069396117875 -5.948730859911062e-05 645771
3370.5 0.9330670890327862 -5.948970574546663e-05 645844
3371 0.9330647815697606 -5.949339454542767e-05 645923
3371.5 0.9330624735861245 -5.949832151105835e-05 646001
3372 0.9330601649464075 -5.950441770912948e-05 646078
3372.5 0.9330578555240303 -5.951159969195706e-05 646153
3373 0.9330555452028667 -5.951977060841628e-05 646218
3373.5 0.933053233878675 -5.952882147991915e-05 646295
3374 0.9330509214603671 -5.953863262486715e-05 646359
3374.5 0.93304860787111 -5.954907521286042e-05 646432
3375 0.9330462930492431 -5.956001292854088e-05 646507
3375.5 0.9330439769489977 -5.957130372373396e-05 646588
3376 0.9330416595410143 -5.958280163512923e-05 646666
3376.5 0.9330393408126517 -5.959435864461624e-05 646738
3377 0.9330370207680811 -5.960582655826038e-05 646806
3377.5 0.9330346994281687 -5.961705888041766e-05 646877
3378 0.9330323768301476 -5.962791265892054e-05 646945
3378.5 0.9330300530270841 -5.963825027856825e-05 647012
3379 0.9330277280871452 -5.964794118017418e-05 647094
3379.5 0.9330254020926797 -5.965686348363875e-05 647169
3380 0.9330230751391221 -5.966490549524085e-05 647241
3380.5 0.9330207473337341 -5.967196708024344e-05 647311
3381 0.9330184187942056 -5.967796088406147e-05 647384
3381.5 0.9330160896471242 -5.968281338724547e-05 647450
3382 0.9330137600263443 -5.96864657814021e-05 647525
3382.5 0.9330114300712619 -5.968887465588393e-05 647590
3383 0.9330090999250356 -5.969001248713374e-05 647664
3383.5 0.93300676973276 -5.968986792517177e-05 647742
3384 0.9330044396396242 -5.968844587477304e-05 647822
3384.5 0.933002109789078 -5.968576737069824e-05 647899
3385 0.9329997803210217 -5.968186924950372e-05 647965
3385.5 0.9329974513700555 -5.967680362295411e-05 648040
3386 0.9329951230637948 -5.967063716028234e-05 648103
3386.5 0.9329927955212868 -5.96634501892331e-05 648179
3387 0.9329904688515356 -5.965533562790461e-05 648245
3387.5 0.9329881431521672 -5.964639776162172e-05 648311
3388 0.932985818508234 -5.963675088063712e-05 648391
3388.5 0.9329834949911943 -5.962651779697315e-05 648470
3389 0.9329811726580555 -5.961582825889199e-05 648535
3389.5 0.9329788515507136 -5.960481728396042e-05 648610
3390 0.9329765316954797 -5.959362343200757e-05 648684
3390.5 0.9329742131028078 -5.958238703987669e-05 648756
3391 0.9329718957672253 -5.957124844050812e-05 648834
3391.5 0.9329695796674612 -5.956034618907433e-05 648899
3392 0.932967264766778 -5.954981531826644e-05 648977
3392.5 0.9329649510134955 -5.953978564496968e-05 649058
3393 0.9329626383416999 -5.953038014929805e-05 649136
3393.5 0.932960326672135 -5.952171344643043e-05 649206
3394 0.9329580159132532 -5.95138903700713e-05 649282
3394.5 0.9329557059624213 -5.950700468483773e-05 649347
3395 0.9329533967072599 -5.950113794384517e-05 649422
3395.5 0.9329510880271025 -5.949635850484566e-05 649486
3396 0.9329487797945527 -5.949272071699161e-05 649553
3396.5 0.9329464718771198 -5.949026428794545e-05 649635
3397 0.9329441641389136 -5.948901383838646e-05 649721
3397.5 0.9329418564423769 -5.94889786490483e-05 649800
3398 0.9329395486500281 -5.949015260256767e-05 649875
3398.5 0.9329372406262011 -5.94925143202765e-05 649947
3399 0.9329349322387517 -5.94960274913107e-05 650023
3399.5 0.9329326233607154 -5.950064138927339e-05 650091
3400 0.932930313871893 -5.950629156914279e-05 650159
3400.5 0.9329280036603419 -5.95129007347964e-05 650240
3401 0.9329256926237608 -5.952037976580155e-05 650315
3401.5 0.9329233806707457 -5.952862888962902e-05 650391
3402 0.9329210677219024 -5.953753898394895e-05 650469
3402.5 0.932918753710805 -5.95469929921559e-05 650542
3403 0.9329164385847849 -5.955686743375561e-05 650608
3403.5 0.9329141223055428 -5.956703399010554e-05 650677
3404 0.9329118048495786 -5.957736114511692e-05 650749
3404.5 0.9329094862084307 -5.958771586011381e-05 650814
3405 0.9329071663887256 -5.959796526156135e-05 650904
3405.5 0.9329048454120346 -5.960797832000518e-05 650983
3406 0.9329025233145444 -5.961762749934723e-05 651068
3406.5 0.932900200146543 -5.962679035556974e-05 651145
3407 0.93289787597173 -5.96353510648596e-05 651220
3407.5 0.932895550866359 -5.964320186234315e-05 651286
3408 0.9328932249182256 -5.965024437309779e-05 651359
3408.5 0.9328908982255123 -5.965639081954365e-05 651429
3409 0.9328885708955087 -5.966156509018585e-05 651498
3409.5 0.9328862430432184 -5.966570365666025e-05 651574
3410 0.9328839147898765 -5.966875632828482e-05 651660
3410.5 0.9328815862613937 -5.967068683505825e-05 651735
3411 0.9328792575867443 -5.967147323233711e-05 651811
3411.5 0.932876928896326 -5.967110812309086e-05 651885
3412 0.9328746003203051 -5.966959869518219e-05 651962
3412.5 0.9328722719869733 -5.966696657418908e-05 652030
3413 0.9328699440211307 -5.966324749436997e-05 652128
3413.5 0.9328676165425243 -5.965849079246327e-05 652211
3414 0.9328652896643512 -5.965275873150163e-05 652280
3414.5 0.9328629634918555 -5.964612566393067e-05 652360
3415 0.9328606381210274 -5.963867704486525e-05 652449
3415.5 0.9328583136374242 -5.963050830922988e-05 652540
3416 0.9328559901151318 -5.962172362662647e-05 652612
3416.5 0.9328536676158699 -5.961243455092352e-05 652682
3417 0.9328513461882609 -5.960275858157485e-05 652751
3417.5 0.932849025867266 -5.959281765530689e-05 652824
3418 0.9328467066737945 -5.958273658758589e-05 652888
3418.5 0.9328443886144948 -5.957264148371693e-05 652971
3419 0.9328420716817261 -5.956265813974509e-05 653045
3419.5 0.9328397558537086 -5.955291045341728e-05 653118
3420 0.9328374410948541 -5.954351886531452e-05 653193
3420.5 0.9328351273562692 -5.953459884975237e-05 653264
3421 0.932832814576425 -5.952625947413843e-05 653339
3421.5 0.932830502681983 -5.951860204498732e-05 653421
3422 0.932828191588768 -5.951171885723091e-05 653487
3422.5 0.9328258812028741 -5.950569206229954e-05 653554
3423 0.9328235714218898 -5.950059266884436e-05 653630
3423.5 0.9328212621362247 -5.949647968802403e-05 653721
3424 0.9328189532305219 -5.949339943384462e-05 653805
3424.5 0.9328166445851411 -5.949138498678939e-05 653895
3425 0.9328143360776846 -5.949045582661359e-05 654004
3425.5 0.9328120275845565 -5.949061763863831e-05 654075
3426 0.9328097189825302 -5.949186229517088e-05 654153
3426.5 0.9328074101503038 -5.949416801143084e-05 654220
3427 0.9328051009700256 -5.949749967379363e-05 654283
3427.5 0.9328027913287728 -5.950180933497797e-05 654361
3428 0.9328004811199574 -5.950703686977571e-05 654439
3428.5 0.9327981702446508 -5.951311078206928e-05 654514
3429 0.932795858612804 -5.95199491524878e-05 654595
3429.5 0.9327935461443518 -5.952746071424915e-05 654674
3430 0.9327912327701872 -5.953554604290565e-05 654766
3430.5 0.9327889184329907 -5.954409884462525e-05 654845
3431 0.9327866030879117 -5.955300732653909e-05 654915
3431.5 0.9327842867030863 -5.956215563094031e-05 654991
3432 0.932781969259989 -5.957142531568444e-05 655059
3432.5 0.9327796507536175 -5.958069686139977e-05 655145
3433 0.9327773311925024 -5.958985118644281e-05 655220
3433.5 0.9327750105985464 -5.959877115058135e-05 655302
3434 0.9327726890066982 -5.960734302829719e-05 655378
3434.5 0.9327703664644581 -5.961545793317261e-05 655453
3435 0.9327680430312298 -5.962301317571516e-05 655557
3435.5 0.9327657187775247 -5.962991353752737e-05 655643
3436 0.9327633937840251 -5.96360724461921e-05 655717
3436.5 0.9327610681405275 -5.9641413036152e-05 655814
3437 0.9327587419447718 -5.964586908301781e-05 655907
3437.5 0.9327564153011733 -5.964938579966439e-05 655983
3438 0.9327540883194797 -5.965192048462907e-05 656061
3438.5 0.932751761113361 -5.965344301518714e-05 656139
3439 0.9327494337989592 -5.965393617973245e-05 656206
3439.5 0.9327471064934093 -5.965339584539483e-05 656283
3440 0.9327447793133535 -5.965183095988509e-05 656358
3440.5 0.9327424523734738 -5.964926338785082e-05 656433
3441 0.9327401257850424 -5.964572758467454e-05 656509
3441.5 0.9327377996545352 -5.964127011232426e-05 656579
3442 0.9327354740823001 -5.963594900395711e-05 656650
3442.5 0.9327331491613127 -5.962983298614736e-05 656716
3443 0.9327308249760312 -5.962300056874698e-05 656796
3443.5 0.9327285016013599 -5.961553901473707e-05 656864
3444 0.93272617910174 -5.9607543203284e-05 656931
3444.5 0.9327238575303752 -5.959911440103754e-05 657010
3445 0.9327215369286022 -5.959035895728063e-05 657095
3445.5 0.9327192173254147 -5.958138693994194e-05 657175
3446 0.9327168987371433 -5.957231072994552e-05 657254
3446.5 0.9327145811672998 -5.956324359153172e-05 657353
3447 0.9327122646065799 -5.955429823718048e-05 657447
3447.5 0.9327099490330328 -5.954558540489269e-05 657530
3448 0.9327076344123854 -5.953721246587597e-05 657619
3448.5 0.9327053206985247 -5.952928208033052e-05 657706
3449 0.932703007834125 -5.952189091786874e-05 657802
3449.5 0.9327006957514167 -5.951512845862106e-05 657882
3450 0.9326983843730828 -5.950907588986326e-05 657982
3450.5 0.9326960736132748 -5.950380511169083e-05 658068
3451 0.9326937633787276 -5.949937786399257e-05 658158
3451.5 0.9326914535699704 -5.949584498522663e-05 658246
3452 0.9326891440826054 -5.949324581175946e-05 658351
3452.5 0.9326868348086494 -5.949160772505821e-05 658434
3453 0.9326845256379096 -5.949094585170679e-05 658520
3453.5 0.9326822164593875 -5.949126291946888e-05 658609
3454 0.9326799071626837 -5.949254927064603e-05 658696
3454.5 0.9326775976393911 -5.94947830319551e-05 658769
3455 0.9326752877844596 -5.949793043822208e-05 658853
3455.5 0.9326729774975087 -5.950194630510272e-05 658937
3456 0.9326706666840791 -5.950677464429417e-05 659006
3456.5 0.9326683552568051 -5.951234941299794e-05 659085
3457 0.9326660431364896 -5.951859538764259e-05 659166
3457.5 0.932663730253076 -5.952542915008476e-05 659242
3458 0.9326614165464964 -5.953276017396366e-05 659311
3458.5 0.9326591019673934 -5.954049199627474e-05 659378
3459 0.9326567864777032 -5.954852345980872e-05 659455
3459.5 0.932654470051092 -5.955675000992982e-05 659529
3460 0.9326521526732444 -5.956506502945113e-05 659607
3460.5 0.9326498343419981 -5.957336119429265e-05 659688
3461 0.932647515067323 -5.958153183294853e-05 659774
3461.5 0.9326451948711508 -5.958947227244418e-05 659865
3462 0.9326428737870486 -5.959708115375284e-05 659955
3462.5 0.9326405518597524 -5.96042617002923e-05 660036
3463 0.9326382291445567 -5.961092292366458e-05 660131
3463.5 0.9326359057065756 -5.961698075144165e-05 660238
3464 0.9326335816198814 -5.962235906334743e-05 660340
3464.5 0.9326312569665338 -5.962699062268124e-05 660435
3465 0.932628931835512 -5.963081789210727e-05 660528
3465.5 0.9326266063215625 -5.963379372342041e-05 660627
3466 0.9326242805239799 -5.963588191360509e-05 660711
3466.5 0.9326219545453337 -5.963705762011757e-05 660802
3467 0.9326196284901594 -5.963730763118702e-05 660909
3467.5 0.9326173024636294 -5.963663048780714e-05 661054
3468 0.9326149765702201 -5.963503645693335e-05 661154
3468.5 0.9326126509123953 -5.963254735640287e-05 661258
3469 0.9326103255893181 -5.962919623453998e-05 661372
3469.5 0.9326080006956101 -5.96250269090514e-05 661481
3470 0.9326056763201725 -5.96200933715551e-05 661590
3470.5 0.932603352545085 -5.961445906580563e-05 661667
3471 0.9326010294445947 -5.960819604921181e-05 661742
3471.5 0.9325987070842059 -5.960138404866582e-05 661837
3472 0.9325963855198884 -5.959410942319057e-05 661940
3472.5 0.9325940647974048 -5.958646404657522e-05 662031
3473 0.932591744951773 -5.957854412480169e-05 662116
3473.5 0.9325894260068636 -5.957044896306445e-05 662205
3474 0.932587107975141 -5.956227969854037e-05 662298
3474.5 0.9325847908575526 -5.955413801477334e-05 662392
3475 0.9325824746435569 -5.954612485427877e-05 662484
3475.5 0.932580159311305 -5.95383391452871e-05 662572
3476 0.9325778448279588 -5.953087655895408e-05 662671
3476.5 0.9325755311501479 -5.952382831260159e-05 662765
3477 0.9325732182245599 -5.951728003376317e-05 662860
3477.5 0.9325709059886512 -5.951131069933009e-05 662948
3478 0.9325685943714752 -5.950599166286513e-05 663033
3478.5 0.9325662832946097 -5.950138578205602e-05 663125
3479 0.9325639726731779 -5.949754665689955e-05 663231
3479.5 0.9325616624169466 -5.949451798785538e-05 663317
3480 0.9325593524314864 -5.949233306163556e-05 663416
3480.5 0.9325570426193824 -5.949101437066333e-05 663506
3481 0.9325547328814782 -5.949057337028654e-05 663595
3481.5 0.9325524231181337 -5.949101037673136e-05 663691
3482 0.932550113230488 -5.949231460593484e-05 663788
3482.5 0.9325478031217063 -5.949446435277231e-05 663873
3483 0.9325454926981952 -5.949742730762641e-05 663961
3483.5 0.9325431818707746 -5.950116100574721e-05 664052
3484 0.9325408705557864 -5.950561340311362e-05 664136
3484.5 0.9325385586761318 -5.951072357148753e-05 664234
3485 0.9325362461622214 -5.951642250276012e-05 664329
3485.5 0.9325339329528239 -5.952263401255439e-05 664420
3486 0.9325316189958082 -5.952927573092575e-05 664509
3486.5 0.9325293042487701 -5.953626016758104e-05 664592
3487 0.9325269886795265 -5.954349583751171e-05 664681
3487.5 0.9325246722664865 -5.955088843289927e-05 664780
3488 0.9325223549988806 -5.95583420262487e-05 664871
3488.5 0.9325200368768574 -5.956576028917562e-05 664962
3489 0.9325177179114378 -5.957304771171359e-05 665051
3489.5 0.9325153981243345 -5.958011080648352e-05 665146
3490 0.9325130775476371 -5.958685928269781e-05 665233
3490.5 0.9325107562233648 -5.959320717518339e-05 665336
3491 0.9325084342028973 -5.959907391433914e-05 665428
3491.5 0.9325061115462904 -5.960438532391873e-05 665522
3492 0.9325037883214816 -5.960907453394724e-05 665612
3492.5 0.9325014646034022 -5.961308279779112e-05 665718
3493 0.9324991404730024 -5.961636020354498e-05 665834
3493.5 0.9324968160162056 -5.961886627078896e-05 665925
3494 0.932494491322801 -5.962057042595536e-05 666014
3494.5 0.932492166485297 -5.962145235055803e-05 666095
3495 0.9324898415977377 -5.962150219844586e-05 666194
3495.5 0.9324875167545104 -5.962072067988037e-05 666295
3496 0.9324851920491505 -5.961911901179858e-05 666405
3496.5 0.9324828675731625 -5.961671873550103e-05 666511
3497 0.932480543414871 -5.961355140440021e-05 666608
3497.5 0.9324782196583159 -5.960965814661315e-05 666707
3498 0.9324758963822085 -5.96050891080873e-05 666793
3498.5 0.9324735736589543 -5.959990278382955e-05 666884
3499 0.9324712515537644 -5.959416524633783e-05 666987
3499.5 0.9324689301238571 -5.958794928105437e-05 667080
3500 0.9324666094177674 -5.95813334403516e-05 667172
3500.5 0.9324642894747648 -5.957440102833313e-05 667263
3501 0.9324619703243947 -5.956723902939669e-05 667360
3501.5 0.9324596519861408 -5.955993699451094e-05 667458
3502 0.9324573344692189 -5.955258589918455e-05 667571
3502.5 0.9324550177724994 -5.954527698805414e-05 667673
3503 0.932452701884561 -5.95381006202853e-05 667765
3503.5 0.9324503867838757 -5.953114513084588e-05 667855
3504 0.93244807243912 -5.952449572162517e-05 667958
3504.5 0.9324457588096077 -5.951823339647718e-05 668050
3505 0.932443445845841 -5.951243395346761e-05 668138
3505.5 0.9324411334901708 -5.950716704672355e-05 668231
3506 0.9324388216775557 -5.950249532968869e-05 668320
3506.5 0.9324365103364129 -5.949847369014091e-05 668419
3507 0.93243419938955 -5.949514858635345e-05 668515
3507.5 0.9324318887551599 -5.949255749223175e-05 668605
3508 0.9324295783478747 -5.949072845836266e-05 668699
3508.5 0.9324272680798577 -5.948967979374954e-05 668794
3509 0.9324249578619235 -5.948941987204165e-05 668884
3509.5 0.9324226476046709 -5.948994706390319e-05 668981
3510 0.9324203372196127 -5.949124979629388e-05 669072
3510.5 0.9324180266202931 -5.949330673714804e-05 669151
3511 0.9324157157233697 -5.949608710270502e-05 669240
3511.5 0.9324134044496574 -5.949955108308567e-05 669336
3512 0.9324110927251131 -5.950365038037917e-05 669422
3512.5 0.9324087804817499 -5.950832885198273e-05 669510
3513 0.932406467658476 -5.951352325053277e-05 669596
3513.5 0.9324041542018378 -5.951916405089553e-05 669689
3514 0.9324018400666677 -5.952517635324955e-05 669787
3514.5 0.9323995252166229 -5.953148085061498e-05 669877
3515 0.9323972096246099 -5.953799484845451e-05 669967
3515.5 0.9323948932730928 -5.95446333230515e-05 670057
3516 0.9323925761542756 -5.955131000530647e-05 670161
3516.5 0.9323902582701664 -5.955793847614919e-05 670281
3517 0.9323879396325117 -5.956443325940727e-05 670383
3517.5 0.9323856202626108 -5.957071089885781e-05 670475
3518 0.9323833001910111 -5.957669100524702e-05 670566
3518.5 0.9323809794570841 -5.958229726079809e-05 670653
3519 0.9323786581084954 -5.9587458368152e-05 670750
3519.5 0.9323763362005691 -5.95921089323109e-05 670862
3520 0.932374013795559 -5.959619026457964e-05 670972
3520.5 0.9323716909618358 -5.959965109842796e-05 671064
3521 0.9323693677729982 -5.960244820902859e-05 671155
3521.5 0.9323670443069222 -5.960454692861624e-05 671241
3522 0.9323647206447617 -5.960592155166585e-05 671344
3522.5 0.9323623968699083 -5.960655562526638e-05 671441
3523 0.9323600730669288 -5.960644212140636e-05 671539
3523.5 0.9323577493204925 -5.960558348946561e-05 671628
3524 0.9323554257142996 -5.960399158857844e-05 671756
3524.5 0.9323531023300275 -5.960168750148351e-05 671881
3525 0.9323507792463056 -5.959870123244395e-05 671983
3525.5 0.9323484565377339 -5.95950712934e-05 672073
3526 0.9323461342739539 -5.959084418445183e-05 672162
3526.5 0.932343812518789 -5.958607377512387e-05 672260
3527 0.9323414913294599 -5.95808205949552e-05 672347
3527.5 0.9323391707558859 -5.957515104267182e-05 672437
3528 0.9323368508400827 -5.956913652410268e-05 672526
3528.5 0.9323345316156628 -5.956285253031336e-05 672615
3529 0.9323322131074395 -5.955637766745799e-05 672717
3529.5 0.9323298953311521 -5.954979265114503e-05 672810
3530 0.9323275782932974 -5.954317927793052e-05 672905
3530.5 0.932325261991087 -5.953661938710576e-05 673000
3531 0.9323229464125155 -5.953019382605449e-05 673097
3531.5 0.9323206315365495 -5.952398143206841e-05 673189
3532 0.9323183173334277 -5.951805804345873e-05 673286
3532.5 0.9323160037650708 -5.951249555254094e-05 673377
3533 0.9323136907855956 -5.950736101197698e-05 673464
3533.5 0.9323113783419243 -5.950271580584985e-05 673562
3534 0.9323090663744834 -5.949861489565153e-05 673659
3534.5 0.932306754817982 -5.94951061501765e-05 673750
3535 0.9323044436022604 -5.949222976790464e-05 673846
3535.5 0.9323021326531926 -5.949001779830405e-05 673933
3536 0.9322998218936421 -5.948849376827995e-05 674033
3536.5 0.9322975112444473 -5.948767241757508e-05 674119
3537 0.9322952006254287 -5.948755954640583e-05 674207
3537.5 0.932292889956409 -5.948815197661465e-05 674290
3538 0.9322905791582242 -5.948943762650081e-05 674393
3538.5 0.9322882681537218 -5.949139569790669e-05 674497
3539 0.9322859568687279 -5.949399697278867e-05 674582
3539.5 0.9322836452329728 -5.949720421505558e-05 674670
3540 0.9322813331809664 -5.950097267219136e-05 674753
3540.5 0.9322790206528044 -5.950525067006117e-05 674838
3541 0.9322767075949064 -5.950998029276867e-05 674923
3541.5 0.932274393960668 -5.951509813888722e-05 675016
3542 0.9322720797110225 -5.952053614413813e-05 675112
3542.5 0.9322697648149073 -5.952622245970057e-05 675203
3543 0.9322674492496235 -5.953208237521562e-05 675287
3543.5 0.9322651330010921 -5.953803927412713e-05 675373
3544 0.9322628160639984 -5.9544015609627e-05 675461
3544.5 0.9322604984418252 -5.954993388847563e-05 675553
3545 0.9322581801467748 -5.955571765042598e-05 675647
3545.5 0.93225586119958 -5.956129243081371e-05 675737
3546 0.9322535416292127 -5.956658669411176e-05 675823
3546.5 0.9322512214724805 -5.957153272693156e-05 675905
3547 0.9322489007735365 -5.957606747929206e-05 675995
3547.5 0.9322465795832887 -5.958013334356628e-05 676087
3548 0.9322442579587326 -5.958367886181239e-05 676175
3548.5 0.9322419359622069 -5.958665935237421e-05 676264
3549 0.9322396136605848 -5.958903744871606e-05 676350
3549.5 0.9322372911244098 -5.959078354340035e-05 676437
3550 0.9322349684269919 -5.959187613254896e-05 676532
3550.5 0.9322326456434694 -5.959230205627501e-05 676622
3551 0.9322303228498513 -5.959205663295545e-05 676712
3551.5 0.9322280001220539 -5.959114368557635e-05 676801
3552 0.9322256775349409 -5.958957546068497e-05 676898
3552.5 0.9322233551613818 -5.958737244093862e-05 676989
3553 0.932221033071338 -5.958456305454893e-05 677088
3553.5 0.9322187113309901 -5.958118328518646e-05 677181
3554 0.9322163900019143 -5.957727618789219e-05 677273
3554.5 0.9322140691403245 -5.957289131756335e-05 677375
3555 0.9322117487963797 -5.956808407745744e-05 677470
3555.5 0.9322094290135752 -5.956291499623152e-05 677557
3556 0.9322071098282174 -5.95574489430584e-05 677652
3556.5 0.9322047912689929 -5.955175429075129e-05 677737
3557 0.932202473356636 -5.954590203805641e-05 677835
3557.5 0.9322001561036958 -5.953996490192455e-05 677932
3558 0.9321978395144103 -5.953401639165458e-05 678023
3558.5 0.9321955235846839 -5.952812987667268e-05 678115
3559 0.932193208302174 -5.952237765953071e-05 678198
3559.5 0.9321908936464742 -5.95168300660627e-05 678295
3560 0.9321885795894083 -5.951155456400202e-05 678403
3560.5 0.932186266095413 -5.950661492115745e-05 678496
3561 0.9321839531220171 -5.950207041359749e-05 678586
3561.5 0.932181640620406 -5.949797509363822e-05 678685
3562 0.9321793285360613 -5.949437712676783e-05 678780
3562.5 0.9321770168094744 -5.949131820546719e-05 678878
3563 0.9321747053769155 -5.94888330471332e-05 678981
3563.5 0.9321723941712574 -5.948694898221761e-05 679074
3564 0.932170083122836 -5.948568563715738e-05 679170
3564.5 0.9321677721603416 -5.948505471604486e-05 679253
3565 0.9321654612117256 -5.948505988323575e-05 679346
3565.5 0.932163150205116 -5.948569674810677e-05 679448
3566 0.9321608390697231 -5.948695295157731e-05 679545
3566.5 0.9321585277367316 -5.948880835315757e-05 679646
3567 0.9321562161401614 -5.949123531551193e-05 679738
3567.5 0.932153904217694 -5.949419908280127e-05 679823
3568 0.9321515919114415 -5.949765824754863e-05 679926
3568.5 0.9321492791686653 -5.950156529966734e-05 680030
3569 0.9321469659424205 -5.950586725063865e-05 680122
3569.5 0.9321446521921277 -5.951050632451732e-05 680212
3570 0.9321423378840624 -5.951542070668792e-05 680306
3570.5 0.9321400229917525 -5.952054534094441e-05 680427
3571 0.9321377074962875 -5.952581276434741e-05 680529
3571.5 0.9321353913865268 -5.953115396928276e-05 680620
3572 0.9321330746592109 -5.953649928179108e-05 680715
3572.5 0.9321307573189722 -5.954177924492211e-05 680817
3573 0.9321284393782465 -5.954692549587718e-05 680915
3573.5 0.9321261208570848 -5.955187162598146e-05 681011
3574 0.9321238017828704 -5.955655401266002e-05 681107
3574.5 0.9321214821899461 -5.956091261284056e-05 681213
3575 0.9321191621191512 -5.956489170827523e-05 681317
3575.5 0.9321168416172811 -5.956844059312878e-05 681427
3576 0.9321145207364728 -5.957151419559432e-05 681536
3576.5 0.9321121995335249 -5.957407362595098e-05 681639
3577 0.9321098780691618 -5.957608664428594e-05 681763
3577.5 0.9321075564072512 -5.957752804240541e-05 681879
3578 0.9321052346139839 -5.957837993530761e-05 681997
3578.5 0.9321029127570279 -5.957863195910216e-05 682118
3579 0.9321005909046698 -5.95782813728485e-05 682237
3579.5 0.9320982691249456 -5.95773330639345e-05 682350
3580 0.932095947484784 -5.957579945673704e-05 682483
3580.5 0.9320936260491636 -5.957370032656599e-05 682595
3581 0.9320913048802995 -5.957106252122097e-05 682717
3581.5 0.9320889840368677 -5.956791959435893e-05 682858
3582 0.9320866635732763 -5.956431135545199e-05 683044
3582.5 0.9320843435389946 -5.956028334243529e-05 683706
3583 0.9320820239779469 -5.955588622385193e-05 683859
3583.5 0.9320797049279783 -5.955117513869761e-05 683984
3584 0.9320773864204005 -5.954620898198496e-05 684095
3584.5 0.9320750684796203 -5.95410496458577e-05 684200
3585 0.9320727511228577 -5.953576122559139e-05 684293
3585.5 0.9320704343599571 -5.953040920084081e-05 684384
3586 0.9320681181932907 -5.952505960262713e-05 684476
3586.5 0.9320658026177561 -5.951977817643045e-05 684561
3587 0.9320634876208722 -5.951462955219191e-05 684652
3587.5 0.932061173182963 -5.95096764316757e-05 684742
3588 0.9320588592774358 -5.950497880326805e-05 684830
3588.5 0.9320565458711429 -5.950059319413256e-05 684916
3589 0.9320542329248267 -5.949657196897329e-05 684999
3589.5 0.9320519203936393 -5.949296268420111e-05 685093
3590 0.9320496082277304 -5.94898075052244e-05 685190
3590.5 0.9320472963728984 -5.948714269440636e-05 685278
3591 0.9320449847712904 -5.948499817526223e-05 685373
3591.5 0.9320426733621486 -5.948339717880109e-05 685487
3592 0.9320403620825897 -5.948235597560312e-05 685604
3592.5 0.9320380508684082 -5.948188369707894e-05 685704
3593 0.9320357396548915 -5.948198224749344e-05 685793
3593.5 0.9320334283776425 -5.948264630783459e-05 685884
3594 0.93203111697339 -5.948386343098121e-05 685975
3594.5 0.9320288053807863 -5.948561422649451e-05 686083
3595 0.9320264935411731 -5.94878726325447e-05 686174
3595.5 0.9320241813993142 -5.949060627111822e-05 686261
3596 0.9320218689040805 -5.94937768817221e-05 686349
3596.5 0.9320195560090797 -5.949734082765019e-05 686444
3597 0.9320172426732241 -5.950124966848417e-05 686544
3597.5 0.9320149288612316 -5.95054507908699e-05 686636
3598 0.9320126145440472 -5.950988808972455e-05 686727
3598.5 0.9320102996991869 -5.951450269099371e-05 686813
3599 0.9320079843109972 -5.951923370653295e-05 686905
3599.5 0.9320056683708257 -5.952401901163705e-05 686990
3600 0.9320033518771033 -5.952879603501989e-05 687081
3600.5 0.9320010348353389 -5.953350255162653e-05 687174
3601 0.9319987172580185 -5.953807746786009e-05 687266
3601.5 0.9319963991644247 -5.954246158948628e-05 687355
3602 0.931994080580364 -5.954659836256278e-05 687442
3602.5 0.9319917615378156 -5.955043457823817e-05 687527
3603 0.9319894420745046 -5.955392103234808e-05 687622
3603.5 0.9319871222334019 -5.955701313211605e-05 687706
3604 0.9319848020621611 -5.955967144187029e-05 687800
3604.5 0.9319824816124972 -5.956186216176988e-05 687899
3605 0.9319801609395197 -5.956355753332795e-05 688000
3605.5 0.9319778401010196 -5.956473616691824e-05 688099
3606 0.9319755191567304 -5.956538328766153e-05 688193
3606.5 0.9319731981675653 -5.956549089659557e-05 688283
3607 0.9319708771948423 -5.956505784573148e-05 688376
3607.5 0.9319685562995075 -5.956408982599994e-05 688470
3608 0.931966235541367 -5.956259926904453e-05 688567
3608.5 0.9319639149783336 -5.95606051639911e-05 688658
3609 0.9319615946657038 -5.955813279206999e-05 688751
3609.5 0.931959274655467 -5.955521338280254e-05 688844
3610 0.9319569549956637 -5.955188369623697e-05 688941
3610.5 0.9319546357297902 -5.954818553691475e-05 689038
3611 0.9319523168962689 -5.954416520597564e-05 689129
3611.5 0.9319499985279811 -5.953987289844583e-05 689223
3612 0.9319476806518727 -5.953536205375128e-05 689322
3612.5 0.9319453632886374 -5.953068866760022e-05 689416
3613 0.9319430464524774 -5.952591057435643e-05 689505
3613.5 0.9319407301509507 -5.952108670873533e-05 689592
3614 0.9319384143849003 -5.951627635660659e-05 689690
3614.5 0.9319360991484695 -5.95115384042823e-05 689786
3615 0.9319337844292028 -5.950693059551623e-05 689876
3615.5 0.9319314702082265 -5.950250880609026e-05 689963
3616 0.9319291564605154 -5.949832634463151e-05 690047
3616.5 0.9319268431552293 -5.949443328863573e-05 690139
3617 0.9319245302561283 -5.949087586391116e-05 690227
3617.5 0.9319222177220496 -5.948769587510933e-05 690322
3618 0.9319199055074484 -5.948493019432448e-05 690413
3618.5 0.9319175935629894 -5.948261031404472e-05 690505
3619 0.931915281836186 -5.948076196976774e-05 690599
3619.5 0.9319129702720753 -5.947940483692764e-05 690692
3620 0.9319106588139225 -5.94785523055763e-05 690784
3620.5 0.9319083474039452 -5.947821133529511e-05 690874
3621 0.9319060359840478 -5.94783823922054e-05 690975
3621.5 0.9319037244965571 -5.947905946790588e-05 691071
3622 0.9319014128849501 -5.948023018061134e-05 691158
3622.5 0.931899101094563 -5.948187595616982e-05 691249
3623 0.9318967890732758 -5.948397228679133e-05 691337
3623.5 0.9318944767721618 -5.948648906375209e-05 691430
3624 0.9318921641460928 -5.94893909796242e-05 691529
3624.5 0.9318898511542955 -5.949263799463178e-05 691625
3625 0.9318875377608494 -5.94961858611224e-05 691706
3625.5 0.9318852239351237 -5.949998669914967e-05 691809
3626 0.9318829096521424 -5.950398961564645e-05 691907
3626.5 0.9318805948928789 -5.950814135951287e-05 691994
3627 0.9318782796444732 -5.951238700379542e-05 692083
3627.5 0.9318759639003723 -5.95166706465674e-05 692173
3628 0.9318736476603859 -5.952093612127236e-05 692270
3628.5 0.9318713309306669 -5.952512770786496e-05 692355
3629 0.9318690137236071 -5.952919083530136e-05 692444
3629.5 0.9318666960576576 -5.953307276708541e-05 692534
3630 0.9318643779570724 -5.953672326077894e-05 692621
3630.5 0.9318620594515786 -5.954009519346858e-05 692718
3631 0.9318597405759799 -5.954314514547547e-05 692808
3631.5 0.9318574213696968 -5.954583393484741e-05 692894
3632 0.9318551018762502 -5.954812709645215e-05 692986
3632.5 0.9318527821426971 -5.954999529930975e-05 693066
3633 0.93185046221902 -5.955141469762262e-05 693165
3633.5 0.9318481421574848 -5.955236721100299e-05 693262
3634 0.9318458220119713 -5.95528407308136e-05 693352
3634.5 0.9318435018372848 -5.955282925021699e-05 693439
3635 0.9318411816884619 -5.955233291646125e-05 693532
3635.5 0.9318388616200717 -5.955135800540716e-05 693627
3636 0.9318365416855293 -5.954991681836636e-05 693718
3636.5 0.9318342219364241 -5.95480275034984e-05 693812
3637 0.9318319024218747 -5.954571380373168e-05 693898
3637.5 0.9318295831879184 -5.954300473511485e-05 693998
3638 0.93182726427694 -5.953993419957768e-05 694097
3638.5 0.9318249457271517 -5.953654053758181e-05 694192
3639 0.9318226275721231 -5.953286602630415e-05 694279
3639.5 0.9318203098403793 -5.952895633005552e-05 694375
3640 0.931817992555055 -5.952485990982658e-05 694463
3640.5 0.9318156757336271 -5.952062740005321e-05 694564
3641 0.9318133593877118 -5.951631096001715e-05 694650
3641.5 0.9318110435229437 -5.951196360874634e-05 694741
3642 0.9318087281389253 -5.950763855134062e-05 694830
3642.5 0.9318064132292561 -5.950338850577862e-05 694924
3643 0.9318040987816374 -5.949926503832941e-05 695015
3643.5 0.9318017847780493 -5.949531791614024e-05 695110
3644 0.9317994711950013 -5.949159448507688e-05 695197
3644.5 0.9317971580038501 -5.948813908060061e-05 695291
3645 0.9317948451711823 -5.948499247888867e-05 695386
3645.5 0.9317925326592534 -5.948219139511612e-05 695475
3646 0.9317902204264841 -5.947976803506985e-05 695565
3646.5 0.931787908427999 -5.947774970535155e-05 695664
3647 0.9317855966162062 -5.947615848713014e-05 695761
3647.5 0.9317832849414113 -5.947501097717947e-05 695848
3648 0.9317809733524521 -5.947431809930291e-05 695937
3648.5 0.9317786617973519 -5.947408498799241e-05 696027
3649 0.9317763502239789 -5.947431094602715e-05 696131
3649.5 0.9317740385807064 -5.947498947569035e-05 696223
3650 0.9317717268170636 -5.947610838334896e-05 696314
3650.5 0.9317694148843684 -5.947764995552904e-05 696403
3651 0.931767102736337 -5.947959120419757e-05 696496
3651.5 0.931764790329658 -5.948190417765575e-05 696588
3652 0.9317624776245308 -5.948455633308256e-05 696679
3652.5 0.9317601645851528 -5.948751096562252e-05 696769
3653 0.931757851180158 -5.949072768839327e-05 696860
3653.5 0.9317555373829964 -5.949416295731366e-05 696949
3654 0.9317532231722503 -5.949777063367466e-05 697046
3654.5 0.9317509085318856 -5.950150257745008e-05 697136
3655 0.9317485934514339 -5.950530926348228e-05 697226
3655.5 0.9317462779261024 -5.950914041298774e-05 697310
3656 0.9317439619568147 -5.951294563192524e-05 697401
3656.5 0.9317416455501742 -5.951667504860022e-05 697500
3657 0.9317393287183613 -5.952027994201128e-05 697612
3657.5 0.9317370114789563 -5.952371335329917e-05 697701
3658 0.9317346938546966 -5.952693067259871e-05 697786
3658.5 0.9317323758731704 -5.952989019385939e-05 697878
3659 0.9317300575664474 -5.953255363088489e-05 697970
3659.5 0.9317277389706584 -5.953488658802751e-05 698068
3660 0.9317254201255201 -5.953685898007877e-05 698160
3660.5 0.9317231010738221 -5.953844539592305e-05 698246
3661 0.9317207818608718 -5.953962540164355e-05 698343
3661.5 0.9317184625339132 -5.954038377971524e-05 698440
3662 0.931716143141522 -5.954071070117769e-05 698537
3662.5 0.9317138237329864 -5.954060182916156e-05 698629
3663 0.9317115043576808 -5.954005835243394e-05 698719
3663.5 0.9317091850644422 -5.953908694905793e-05 698809
3664 0.9317068659009541 -5.953769968081712e-05 698902
3664.5 0.9317045469131486 -5.953591381997099e-05 698996
3665 0.9317022281446324 -5.953375161074519e-05 699087
3665.5 0.9316999096361448 -5.953123996901914e-05 699178
3666 0.9316975914250532 -5.952841012403639e-05 699267
3666.5 0.9316952735448942 -5.952529720689528e-05 699360
3667 0.9316929560249646 -5.952193979154779e-05 699453
3667.5 0.9316906388899671 -5.95183793937619e-05 699547
3668 0.9316883221597159 -5.951465993503281e-05 699651
3668.5 0.931686005848904 -5.951082717800556e-05 699747
3669 0.9316836899669397 -5.950692814102862e-05 699838
3669.5 0.9316813745178464 -5.950301049874485e-05 699931
3670 0.9316790595002314 -5.949912197704552e-05 700017
3670.5 0.9316767449073272 -5.94953097494584e-05 700112
3671 0.9316744307270958 -5.949161984308434e-05 700204
3671.5 0.9316721169424014 -5.948809656105298e-05 700294
3672 0.9316698035312477 -5.948478192920055e-05 700385
3672.5 0.9316674904670736 -5.948171517360677e-05 700475
3673 0.9316651777191075 -5.947893223552585e-05 700558
3673.5 0.9316628652527712 -5.947646532971809e-05 700655
3674 0.9316605530301333 -5.947434255161334e-05 700745
3674.5 0.9316582410104014 -5.94725875380238e-05 700831
3675 0.9316559291504466 -5.947121918560072e-05 700928
3675.5 0.931653617405361 -5.947025143023894e-05 701021
3676 0.9316513057290303 -5.946969309004045e-05 701108
3676.5 0.9316489940747213 -5.946954777361627e-05 701211
3677 0.9316466823956762 -5.946981385454912e-05 701302
3677.5 0.9316443706457024 -5.947048451217765e-05 701396
3678 0.9316420587797558 -5.947154783786195e-05 701492
3678.5 0.9316397467545041 -5.947298700518323e-05 701582
3679 0.9316374345288687 -5.947478050157072e-05 701668
3679.5 0.9316351220645362 -5.947690241836798e-05 701768
3680 0.9316328093264313 -5.947932279533622e-05 701858
3680.5 0.9316304962831458 -5.948200801494575e-05 701952
3681 0.9316281829073255 -5.948492124153464e-05 702044
3681.5 0.9316258691759968 -5.948802289939189e-05 702133
3682 0.9316235550708419 -5.949127118349148e-05 702220
3682.5 0.931621240578412 -5.949462259669874e-05 702319
3683 0.931618925690279 -5.949803250602012e-05 702411
3683.5 0.9316166104031213 -5.950145571135981e-05 702504
3684 0.9316142947187473 -5.950484701890687e-05 702592
3684.5 0.9316119786440533 -5.95081618125556e-05 702682
3685 0.9316096621909143 -5.951135661562804e-05 702770
3685.5 0.9316073453760177 -5.951438963605188e-05 702866
3686 0.9316050282206311 -5.951722128817695e-05 702957
3686.5 0.9316027107503166 -5.951981468467611e-05 703048
3687 0.9316003929945935 -5.952213609236285e-05 703137
3687.5 0.9315980749865458 -5.952415534654536e-05 703230
3688 0.9315957567623929 -5.952584621850677e-05 703324
[truncated: 143,760 more chars]
