# Supplementary material for: Quantum dynamical effects of vibrational strong coupling in chemical reactivity
Source: Nat Commun. 2023 May 12;14:2733. doi: 10.1038/s41467-023-38368-x (PMC10182063; doi:10.1038/s41467-023-38368-x)
Supplement: Supplementary file 4 — Source Data [file 41467_2023_38368_MOESM4_ESM.zip › Data-VSC-HEOM-main/Fig2/fig2e_classical.txt]

4.000000000000000083e-02 7.492353046582847509e-02
5.000000000000000278e-02 7.605509346442851371e-02
5.999999999999999778e-02 7.774497430086400873e-02
7.000000000000000666e-02 7.792798165159274537e-02
8.000000000000000167e-02 7.917083554213769081e-02
8.999999999999999667e-02 8.186394246650907647e-02
1.000000000000000056e-01 8.921428894259880726e-02
1.100000000000000006e-01 9.821304543115569330e-02
1.199999999999999956e-01 1.024223495878604923e-01
1.300000000000000044e-01 1.021317637915294257e-01
1.400000000000000133e-01 9.724570190005250858e-02
1.499999999999999944e-01 8.832895889727099270e-02
1.600000000000000033e-01 8.246238835730265726e-02
1.700000000000000122e-01 8.263427141146223454e-02
1.799999999999999933e-01 8.130491993867323963e-02
1.900000000000000022e-01 8.055216597484964047e-02
2.000000000000000111e-01 8.127818708423072136e-02
2.099999999999999922e-01 8.200481096194064516e-02
2.200000000000000011e-01 8.219729025876551609e-02
2.300000000000000100e-01 8.308646912508674265e-02
2.399999999999999911e-01 8.27543848896497469e-02
2.500000000000000000e-01 8.183418076921658746e-02
2.600000000000000089e-01 8.102640138508231293e-02
