# Supplementary material for: Quantum dynamical effects of vibrational strong coupling in chemical reactivity
Source: Nat Commun. 2023 May 12;14:2733. doi: 10.1038/s41467-023-38368-x (PMC10182063; doi:10.1038/s41467-023-38368-x)
Supplement: Supplementary file 4 — Source Data [file 41467_2023_38368_MOESM4_ESM.zip › Data-VSC-HEOM-main/Fig3/fig3a-eta_0.0003125.out]

500.0 -0.698454839418125 4.9816229707579776e-06 2.4854907731890853e-06 2.4854949921039002e-06
562.5 -0.6984822000469031 4.976909454792679e-06 2.4855442304672457e-06 2.4855461159278173e-06
625.0 -0.6984822411023482 4.977031491400799e-06 2.4856093122030125e-06 2.485607138463829e-06
687.5 -0.6984813819488661 4.976844896212577e-06 2.4855113979548784e-06 2.4855138216444737e-06
750.0 -0.6984816394061976 4.9772568129516206e-06 2.4857217885171623e-06 2.4857195837850557e-06
784.482758621 -0.6984663043810415 4.98010367573116e-06 2.485868903373031e-06 2.485867562261729e-06
818.965517241 -0.6984585247979208 4.981965736798921e-06 2.486058811117667e-06 2.486055799341255e-06
853.448275862 -0.6984601498483113 4.982173425184723e-06 2.486313081920141e-06 2.4863031570997556e-06
887.931034483 -0.6984429621395565 4.982361648139298e-06 2.485570857463934e-06 2.485561322046052e-06
922.413793103 -0.6984299430555841 4.986190093199677e-06 2.4860075008706144e-06 2.4860231189663373e-06
956.896551724 -0.6984225993268227 4.989359590496643e-06 2.4867509749301314e-06 2.486701987572072e-06
991.379310345 -0.6983711907373218 5.006923522006932e-06 2.4877951412840057e-06 2.4877551148934645e-06
1025.86206897 -0.6984741983514524 4.984921872114927e-06 2.489527125268691e-06 2.4895368276329584e-06
1060.34482759 -0.698474937866826 4.991215961389156e-06 2.4926681180893608e-06 2.492670098460472e-06
1094.82758621 -0.6984766058442416 5.004405392914805e-06 2.4992505674924835e-06 2.4992305527098564e-06
1129.31034483 -0.6984813550922913 5.039335850651801e-06 2.516539770946241e-06 2.516577711373479e-06
1150.0 -0.6984893602287244 5.095176456088292e-06 2.5442385937339386e-06 2.544233846826373e-06
1161.11111111 -0.6984981410174627 5.154248173127885e-06 2.573358884790846e-06 2.5733901786517177e-06
1163.79310345 -0.6985010823177167 5.173587528830917e-06 2.582966541512576e-06 2.582911916268382e-06
1172.22222222 -0.6985131758913113 5.25042356124383e-06 2.6206803930034153e-06 2.6206343684755735e-06
1183.33333333 -0.698534306704751 5.376640255683259e-06 2.682150158135737e-06 2.6821956952618557e-06
1194.44444444 -0.6985512024701762 5.432229793559668e-06 2.7090888250796305e-06 2.709048517981211e-06
1198.27586207 -0.6985509972965724 5.413023795027149e-06 2.6996683703190362e-06 2.6996889205766814e-06
1205.55555556 -0.6985418933129371 5.337579415592113e-06 2.6629281686426766e-06 2.6629617506762462e-06
1216.66666667 -0.6985207944119254 5.210195769086846e-06 2.6007028215725954e-06 2.600685337531814e-06
1227.77777778 -0.6985046196724619 5.1236640966175065e-06 2.558160240763144e-06 2.558145383265227e-06
1232.75862069 -0.6984994831631277 5.097375308742024e-06 2.5451730486301983e-06 2.5451812071126273e-06
1238.88888889 -0.6984945410802031 5.072579988601975e-06 2.5328882881531937e-06 2.5329371756608257e-06
1250.0 -0.6984883283560981 5.042173287597339e-06 2.5179574163640175e-06 2.5178975048705164e-06
1267.24137931 -0.6984827560073339 5.015866615595677e-06 2.50486112151512e-06 2.504866124504535e-06
1301.72413793 -0.6984777715181679 4.993762334717698e-06 2.493925911899694e-06 2.4939015684827666e-06
1336.20689655 -0.6984756809669087 4.985376259516549e-06 2.4897156501039338e-06 2.489739438715475e-06
1370.68965517 -0.6984724018353254 4.981816652656174e-06 2.48778981530061e-06 2.4878067362960236e-06
1405.17241379 -0.6984739654014621 4.979428272484192e-06 2.4867976122852314e-06 2.4867876579381856e-06
1439.65517241 -0.6984436778739583 4.983589074421711e-06 2.4862322291769273e-06 2.486201119284861e-06
1474.13793103 -0.6984216019246585 4.987866375773164e-06 2.4858156160672056e-06 2.485844732304098e-06
1508.62068966 -0.6984464441253497 4.981750565328087e-06 2.48563058244755e-06 2.485616772373206e-06
1543.10344828 -0.6984409557913057 4.9825578882599714e-06 2.4854544684235615e-06 2.4854682599743593e-06
1577.5862069 -0.6984408127674921 4.982367262729585e-06 2.4853466382314913e-06 2.485368841104662e-06
1612.06896552 -0.6984405371969095 4.982276550635837e-06 2.4853307297487205e-06 2.4853020936580133e-06
1646.55172414 -0.698440378661639 4.9822106658670555e-06 2.4852649781027226e-06 2.485257367369256e-06
1681.03448276 -0.6984402304188265 4.982178503796742e-06 2.4851963387920372e-06 2.4852282012197107e-06
1715.51724138 -0.6984412560245754 4.9820778423010525e-06 2.485218432603528e-06 2.48519329714741e-06
1750.0 -0.6984516897421325 4.9799483468506246e-06 2.485178455771492e-06 2.4851831379942457e-06
1937.5 -0.6984742719862467 4.976206169755301e-06 2.4851735258668734e-06 2.485175420437129e-06
2125.0 -0.698474092394319 4.975893653864916e-06 2.4850195735826753e-06 2.485021917323069e-06
2312.5 -0.698473726594228 4.975830265036907e-06 2.4850030467753318e-06 2.4849979272568235e-06
2500.0 -0.698473999876131 4.9756600034220896e-06 2.4849014804223484e-06 2.484907405119332e-06
