# Supplementary material for: Quantum dynamical effects of vibrational strong coupling in chemical reactivity
Source: Nat Commun. 2023 May 12;14:2733. doi: 10.1038/s41467-023-38368-x (PMC10182063; doi:10.1038/s41467-023-38368-x)
Supplement: Supplementary file 4 — Source Data [file 41467_2023_38368_MOESM4_ESM.zip › Data-VSC-HEOM-main/Fig3/fig3a-eta_0.000625.out]

500.0 -0.6984504157777909 4.978484977773064e-06 2.483566229211627e-06 2.4835452331143987e-06
562.5 -0.6984813653028626 4.97323253200895e-06 2.483698581858237e-06 2.483706084898746e-06
625.0 -0.6984804125775504 4.973149485634348e-06 2.4836733866003933e-06 2.4836646590387105e-06
687.5 -0.6984804819182759 4.9741390444252115e-06 2.48414946172786e-06 2.484159028592789e-06
750.0 -0.6984807417291087 4.975482692048493e-06 2.4848392471791514e-06 2.4848301009444826e-06
784.482758621 -0.6984809151596153 4.976527392599148e-06 2.485351681086436e-06 2.4853517262502766e-06
818.965517241 -0.6984811787395135 4.977911299057209e-06 2.4860318737961164e-06 2.4860433054962007e-06
853.448275862 -0.6984815229806681 4.97978223095942e-06 2.4869854416426554e-06 2.4869773781926707e-06
887.931034483 -0.6984729064087694 4.980203798407584e-06 2.4871957505579174e-06 2.4871852563633386e-06
922.413793103 -0.698473182802639 4.983824041968797e-06 2.4889668276070374e-06 2.4889896289922164e-06
956.896551724 -0.6984737033810764 4.989180535958262e-06 2.4916670746506653e-06 2.49165839879442e-06
991.379310345 -0.6984746536452012 4.997464975804708e-06 2.4958102060212413e-06 2.495784421119525e-06
1025.86206897 -0.6984765878109501 5.011165085553263e-06 2.502551931940597e-06 2.5026029227261255e-06
1060.34482759 -0.6984803809160942 5.035480351691137e-06 2.51473689137156e-06 2.5146920175471706e-06
1094.82758621 -0.6984903224969276 5.084833955233267e-06 2.539163524456861e-06 2.5391839236945962e-06
1129.31034483 -0.698527257828427 5.205237265596074e-06 2.5987295803711804e-06 2.598695178543374e-06
1150.0 -0.698405105429528 5.4251446216591694e-06 2.6768456937534743e-06 2.680614673230173e-06
1161.11111111 -0.6987139488312548 5.513611235727443e-06 2.7498107174573844e-06 2.7497770346123233e-06
1163.79310345 -0.6987505605391704 5.554981495735163e-06 2.7698886883347635e-06 2.7699270152736376e-06
1172.22222222 -0.6989009036072203 5.696725850031033e-06 2.8388005490427464e-06 2.8388071920535084e-06
1183.33333333 -0.6991464795425507 5.8676179382769866e-06 2.92163363751026e-06 2.921633015794983e-06
1194.44444444 -0.6992624069865727 5.912752570202298e-06 2.9434097055788373e-06 2.9434096554406808e-06
1198.27586207 -0.6992360091989596 5.885696892954582e-06 2.9302322639572257e-06 2.930232313748541e-06
1205.55555556 -0.6991124724964471 5.78679958301083e-06 2.882123058075807e-06 2.8821229148802136e-06
1216.66666667 -0.6988799425693133 5.588347856395878e-06 2.7855535326797715e-06 2.7855498781913517e-06
1227.77777778 -0.6987148542447819 5.413642955610857e-06 2.7003381621431553e-06 2.7003448147954414e-06
1232.75862069 -0.6986657470359493 5.35127596857083e-06 2.6698819417897173e-06 2.669855428733959e-06
1238.88888889 -0.6986208741406416 5.287444532935146e-06 2.638618379870679e-06 2.6385965188541187e-06
1250.0 -0.6985689550303079 5.201419435454515e-06 2.5963159079433116e-06 2.5963739581378906e-06
1267.24137931 -0.6985281765234782 5.118837214601386e-06 2.555612502062774e-06 2.5557171860056944e-06
1301.72413793 -0.6984978933787145 5.042394216922825e-06 2.518039773087901e-06 2.51795902515268e-06
1336.20689655 -0.6984872794308242 5.011398806910171e-06 2.5025903074135105e-06 2.502613187502189e-06
1370.68965517 -0.6984823048610781 4.996575208161226e-06 2.4952322156635177e-06 2.495267872519581e-06
1405.17241379 -0.6984795362129164 4.988634106615959e-06 2.491384226597039e-06 2.491331251721846e-06
1439.65517241 -0.6984778110573271 4.9840258169862256e-06 2.4890268879505747e-06 2.489047563676471e-06
1474.13793103 -0.6984766778926392 4.981199504114947e-06 2.487624360557484e-06 2.487647243720378e-06
1508.62068966 -0.6984758942609268 4.979393435071044e-06 2.486784169489199e-06 2.4867526909784456e-06
1543.10344828 -0.6984753385318129 4.9782064767874664e-06 2.4861637589479036e-06 2.4861650442760805e-06
1577.5862069 -0.6984749416530663 4.977412609813176e-06 2.4857446341654794e-06 2.48577194448451e-06
1612.06896552 -0.6984746632519334 4.976878020431007e-06 2.4855260475161246e-06 2.4855073896988418e-06
1646.55172414 -0.6984744802138655 4.976520419184489e-06 2.485345180919012e-06 2.485329648806902e-06
1681.03448276 -0.6984743812949665 4.976287696857156e-06 2.4851823189021858e-06 2.4852135212251216e-06
1715.51724138 -0.6984752477504111 4.976112200859115e-06 2.4851309568293594e-06 2.4851247508898047e-06
1750.0 -0.6984122309534796 4.989349749628331e-06 2.4853723335179406e-06 2.4850881108180153e-06
1937.5 -0.6984779520324348 4.976065229448152e-06 2.4850284333254644e-06 2.4850474044051786e-06
2125.0 -0.6984772007236479 4.974867854239474e-06 2.484467973774946e-06 2.484459633113998e-06
2312.5 -0.6984755545819312 4.9745869992015605e-06 2.48435668625024e-06 2.4843483060643154e-06
2500.0 -0.698476625912175 4.973913660437584e-06 2.483974147293552e-06 2.4839907492447303e-06
