# Supplementary material for: Quantum dynamical effects of vibrational strong coupling in chemical reactivity
Source: Nat Commun. 2023 May 12;14:2733. doi: 10.1038/s41467-023-38368-x (PMC10182063; doi:10.1038/s41467-023-38368-x)
Supplement: Supplementary file 4 — Source Data [file 41467_2023_38368_MOESM4_ESM.zip › Data-VSC-HEOM-main/Fig3/fig3a-eta_0.00125.out]

352.272727273 -0.6979241994250236 5.337999896182753e-06 2.47418140152222e-06 2.4751264452728297e-06
403.409090909 -0.6980783580034885 5.175744234006324e-06 2.4752008286677657e-06 2.4755285703900192e-06
454.545454545 -0.6981630354497502 5.102457656136643e-06 2.475409485632552e-06 2.475580806196152e-06
505.681818182 -0.6982866512525749 5.022267812108137e-06 2.476180935762752e-06 2.4758697469475584e-06
556.818181818 -0.6983574463731818 4.990866297175063e-06 2.476522037368739e-06 2.476380780737132e-06
607.954545455 -0.698476813923668 4.9601891530893225e-06 2.477143685221181e-06 2.4771153410822935e-06
659.090909091 -0.6984771097110152 4.961856678059113e-06 2.477980246775913e-06 2.478011229776697e-06
710.227272727 -0.6984769508791704 4.964993876809879e-06 2.4796064476760193e-06 2.4795778321299505e-06
761.363636364 -0.6984772536019298 4.969665959455111e-06 2.4819208939423976e-06 2.481910517407441e-06
812.5 -0.6984752167877922 4.977163946862932e-06 2.4854190297187014e-06 2.4854314008419617e-06
863.636363636 -0.6984766660572009 4.988239744075889e-06 2.4908917520214137e-06 2.4909483413717154e-06
914.772727273 -0.69846957558201 5.004081133296151e-06 2.4987227884493395e-06 2.4988308512814003e-06
965.909090909 -0.6984720125182542 5.035660243226891e-06 2.5143141799201765e-06 2.514433432133497e-06
1017.04545455 -0.6984878135997378 5.094583527859193e-06 2.5441688360257097e-06 2.5440677712451775e-06
1068.18181818 -0.6985271166399788 5.221967573308017e-06 2.6071275945460486e-06 2.6071236082123703e-06
1119.31818182 -0.6987330172828485 5.5356125590802965e-06 2.7611796214194207e-06 2.761213941369628e-06
1150.0 -0.6988511393658687 6.000966339828103e-06 2.938148022376606e-06 2.9399525540699872e-06
1161.11111111 -0.6995617157290486 6.050867764626482e-06 3.0131717361967795e-06 3.013170257983408e-06
1170.45454545 -0.6998701940131091 6.160771736595066e-06 3.0674154584621115e-06 3.0674153877230354e-06
1172.22222222 -0.6999269016650431 6.1780164905006865e-06 3.0759785320211546e-06 3.0759785025151193e-06
1183.33333333 -0.7002131516684305 6.24751007619894e-06 3.11083061954056e-06 3.1108306144221454e-06
1194.44444444 -0.7002854327141954 6.233735633377242e-06 3.104447937028906e-06 3.1044479395002956e-06
1200.0 -0.7002241055122899 6.195260903870796e-06 3.0854608647153065e-06 3.085460864948371e-06
1205.55555556 -0.7001088598931131 6.139306911372553e-06 3.0577340712910977e-06 3.0577340679645956e-06
1216.66666667 -0.6997868571863637 5.992585175706373e-06 2.985037597137988e-06 2.9850375861919935e-06
1221.59090909 -0.6996340006979245 5.920326487954546e-06 2.9493199259768323e-06 2.9493198835214742e-06
1227.77777778 -0.6994519600446384 5.8290761890636255e-06 2.904309701824678e-06 2.9043094738338254e-06
1238.88888889 -0.6991770081334937 5.674711228368431e-06 2.828375724217538e-06 2.8283815659418217e-06
1250.0 -0.6989759244950047 5.541780739172138e-06 2.7631516545332774e-06 2.763150789370557e-06
1272.72727273 -0.6987370926446603 5.342309905608833e-06 2.665419484817909e-06 2.6653507287307124e-06
1323.86363636 -0.6985609782886626 5.126080873744299e-06 2.559252542388322e-06 2.55910980023886e-06
1375.0 -0.6985157613622958 5.045808948605392e-06 2.519360326372648e-06 2.5195201818970295e-06
1426.13636364 -0.6984987254695512 5.0111200678729244e-06 2.5025123244370012e-06 2.5023776595552025e-06
1477.27272727 -0.6984905269542965 4.994239314825266e-06 2.493954922293391e-06 2.494029185981149e-06
1528.40909091 -0.6984860124522613 4.985351597139062e-06 2.4896140775274466e-06 2.4896350740644027e-06
1579.54545455 -0.6984833605037186 4.9804484336794174e-06 2.487304997962268e-06 2.4872098215956688e-06
1630.68181818 -0.6984818307943249 4.977701271375231e-06 2.4857633011899096e-06 2.4858489074178367e-06
1681.81818182 -0.6984811175677368 4.976204882095849e-06 2.485094765317582e-06 2.4851040492967325e-06
1732.95454545 -0.6984820330321455 4.975448270939176e-06 2.484828364906241e-06 2.4847182661884827e-06
1784.09090909 -0.6984829160837632 4.975224004179292e-06 2.4844645044064632e-06 2.4845860071537658e-06
1835.22727273 -0.6984848831031065 4.9752910828990874e-06 2.4846107913282174e-06 2.484582773366313e-06
1886.36363636 -0.6984881345253987 4.975396819693617e-06 2.484663353824476e-06 2.4845801260534016e-06
1937.5 -0.6984922713336424 4.9751591472707155e-06 2.4842902446800504e-06 2.4843965435510417e-06
1988.63636364 -0.6984953865984025 4.97419587730292e-06 2.4838903798186154e-06 2.4838680190095293e-06
2039.77272727 -0.698495067846439 4.972686618875165e-06 2.483194827996929e-06 2.4831154398938067e-06
2090.90909091 -0.6984916662267519 4.971350754848024e-06 2.4824020211222855e-06 2.482494137240374e-06
2142.04545455 -0.6984876977777086 4.970581168896507e-06 2.4821679695452985e-06 2.482167546913064e-06
2193.18181818 -0.6984847929535096 4.970241619565749e-06 2.4821467928230596e-06 2.4820419676889063e-06
2244.31818182 -0.6984831003562331 4.970044853652368e-06 2.48184992503328e-06 2.4819685146402964e-06
2295.45454545 -0.6984825813755947 4.969790167519602e-06 2.48187584279866e-06 2.4818482391480536e-06
2346.59090909 -0.6984831020953736 4.969328782787887e-06 2.481687175776501e-06 2.481606975745559e-06
2397.72727273 -0.6984844356005533 4.968591781305247e-06 2.4811081167123285e-06 2.481214236511006e-06
2448.86363636 -0.6984859513901353 4.967711635142677e-06 2.480782408024837e-06 2.480746992802869e-06
2500.0 -0.6984866019214612 4.967091874794035e-06 2.480478042879072e-06 2.4804242670619974e-06
