# Supplementary material for: Quantum dynamical effects of vibrational strong coupling in chemical reactivity
Source: Nat Commun. 2023 May 12;14:2733. doi: 10.1038/s41467-023-38368-x (PMC10182063; doi:10.1038/s41467-023-38368-x)
Supplement: Supplementary file 4 — Source Data [file 41467_2023_38368_MOESM4_ESM.zip › Data-VSC-HEOM-main/Fig3/fig3a-eta_0.0025.out]

403.409090909 -0.6979034986691595 5.2977565391586166e-06 2.4416479981970566e-06 2.445116316610014e-06
454.545454545 -0.6978581352855096 5.357173140826235e-06 2.448866985166498e-06 2.4451305028646127e-06
505.681818182 -0.6981680257384496 5.030271177474576e-06 2.447244979025973e-06 2.446367866796408e-06
556.818181818 -0.6981784465105074 5.0266371267226644e-06 2.4486568378035784e-06 2.4488833602809517e-06
607.954545455 -0.6980449910123767 5.143919614094272e-06 2.4532669102022405e-06 2.451820746623998e-06
659.090909091 -0.6982984668704193 4.966640295457479e-06 2.4566081527310575e-06 2.45499928326502e-06
710.227272727 -0.6984076670576476 4.939314420262746e-06 2.4619003795037854e-06 2.461157583769869e-06
761.363636364 -0.6984292246353899 4.9524735543715375e-06 2.470505088200898e-06 2.4701715185388323e-06
812.5 -0.6984328386967864 4.979611580708087e-06 2.483041625323759e-06 2.483731090837543e-06
863.636363636 -0.6984652051041111 5.013623287056287e-06 2.5034964416745346e-06 2.5037624857267266e-06
914.772727273 -0.6984744039596633 5.080642674189971e-06 2.5374120742405896e-06 2.5371012791877693e-06
965.909090909 -0.6984867310459658 5.194420451607018e-06 2.5920546819422115e-06 2.5924049172810895e-06
1017.04545455 -0.6985796859832806 5.380266415179386e-06 2.685065292650266e-06 2.6853165051849653e-06
1068.18181818 -0.698832009050604 5.69331652765065e-06 2.839062111629717e-06 2.8388970208249057e-06
1119.31818182 -0.6995903746569885 6.13198084803771e-06 3.0535080773282736e-06 3.0535087290637836e-06
1150.0 -0.6998285188546973 6.479941030455582e-06 3.160275090290312e-06 3.1605297370692143e-06
1161.11111111 -0.7005698304063815 6.3865035432945316e-06 3.1807517384814173e-06 3.1807517401682215e-06
1170.45454545 -0.7005471881964797 6.431454362626107e-06 3.187072806690134e-06 3.1870727357170094e-06
1172.22222222 -0.700744141299002 6.397570525249194e-06 3.1870953105420156e-06 3.187095311920774e-06
1183.33333333 -0.700755345517815 6.391026643376273e-06 3.1787466351466634e-06 3.1787466297315563e-06
1194.44444444 -0.700804256022313 6.33275919559586e-06 3.1560668254652333e-06 3.1560668275588586e-06
1200.0 -0.7007570649569532 6.300287148027812e-06 3.140021777582905e-06 3.14002177415413e-06
1205.55555556 -0.7006885575610676 6.2626120741761e-06 3.1213127828017024e-06 3.1213127829421248e-06
1216.66666667 -0.7005014560068865 6.174883773379064e-06 3.0775725281009437e-06 3.077572525171858e-06
1221.59090909 -0.7004035348097486 6.132108187513761e-06 3.0562110076935e-06 3.0562110119707987e-06
1227.77777778 -0.7002730796078891 6.076180586052199e-06 3.0282802218393305e-06 3.028280223052808e-06
1238.88888889 -0.7000317657731239 5.972695033619394e-06 2.97664994387321e-06 2.9766499430143657e-06
1250.0 -0.6997988874559776 5.869558625186952e-06 2.925311507715848e-06 2.92531148690363e-06
1272.72727273 -0.6993958671526098 5.674173798327923e-06 2.8284529202070682e-06 2.8284513713718483e-06
1323.86363636 -0.6988797919855441 5.3561253455036875e-06 2.6717812796732217e-06 2.6717387637499667e-06
1375.0 -0.6986769412753832 5.180886047351459e-06 2.5856200542661187e-06 2.5856247828198264e-06
1426.13636364 -0.6985920331105743 5.087163274093047e-06 2.5396909655452306e-06 2.53953254711247e-06
1477.27272727 -0.6985517571458824 5.035741431752871e-06 2.5142253954180047e-06 2.5142162084518975e-06
1528.40909091 -0.6985305032417207 5.006638088828624e-06 2.4997831877776413e-06 2.4998702914092485e-06
1579.54545455 -0.6985185378580197 4.9898243672200465e-06 2.491657172073623e-06 2.491580356074872e-06
1630.68181818 -0.6985118499376884 4.98009527321486e-06 2.486764442020396e-06 2.4867708650753984e-06
1681.81818182 -0.6985096512346151 4.9746000013419126e-06 2.4839336538158084e-06 2.4840404883483213e-06
1732.95454545 -0.6985096863574312 4.9718001571008884e-06 2.482837339336163e-06 2.4826213587980883e-06
1784.09090909 -0.6985130287247462 4.970631354501003e-06 2.4817180646088513e-06 2.4819790784551085e-06
1835.22727273 -0.6985201569378515 4.9702334661848755e-06 2.4818936069960936e-06 2.4816877633515687e-06
1886.36363636 -0.6985308902492622 4.9696477468954544e-06 2.4812043938142136e-06 2.4812858325212164e-06
1937.5 -0.6985278235890234 4.970232605904025e-06 2.4801301235555777e-06 2.480299662168457e-06
1988.63636364 -0.6985491293728605 4.964374817788007e-06 2.4785614937417195e-06 2.478527630989125e-06
2039.77272727 -0.6985293705430062 4.9627358092213785e-06 2.4765151762847444e-06 2.4763827789562567e-06
2090.90909091 -0.6985189007765218 4.959030932883653e-06 2.474373531883263e-06 2.474603398446476e-06
2142.04545455 -0.6985064550539484 4.956868092887397e-06 2.4735298500586945e-06 2.4735429714601594e-06
2193.18181818 -0.6985036065770064 4.954635031811811e-06 2.4726544057558805e-06 2.4730351848134676e-06
2244.31818182 -0.6985093113356753 4.952130892951703e-06 2.472461775560266e-06 2.4727064631838107e-06
2295.45454545 -0.6985077129135868 4.951167340044448e-06 2.4724354508758137e-06 2.4722368968553117e-06
2346.59090909 -0.6985094011906758 4.949516485857979e-06 2.471361102593641e-06 2.471381632533946e-06
2397.72727273 -0.6985134804637532 4.946993724951254e-06 2.469914983421038e-06 2.4700620134465816e-06
2448.86363636 -0.6985178470085518 4.944082062385208e-06 2.4687075006349205e-06 2.4685453348692977e-06
2500.0 -0.6985195690760095 4.94203065151071e-06 2.4674650631538e-06 2.467487767252985e-06
