# Supplementary material for: Quantum dynamical effects of vibrational strong coupling in chemical reactivity
Source: Nat Commun. 2023 May 12;14:2733. doi: 10.1038/s41467-023-38368-x (PMC10182063; doi:10.1038/s41467-023-38368-x)
Supplement: Supplementary file 4 — Source Data [file 41467_2023_38368_MOESM4_ESM.zip › Data-VSC-HEOM-main/Fig3/fig3a-eta_0.005.out]

505.681818182 -0.6980057073825587 4.925014118743525e-06 2.352844431168819e-06 2.347389090128996e-06
556.818181818 -0.6982945207126148 4.762702948191013e-06 2.366218183641052e-06 2.3622235115009606e-06
607.954545455 -0.6983091724492501 4.801914970273473e-06 2.3859352148502563e-06 2.389321919214714e-06
659.090909091 -0.6983813322451204 4.760851486566263e-06 2.3761066255943433e-06 2.375248710762405e-06
710.227272727 -0.6983524671415111 4.813297251726473e-06 2.4009272240335694e-06 2.398224546097103e-06
761.363636364 -0.6983929447798473 4.872101334778468e-06 2.4299400182722562e-06 2.4312710283141296e-06
812.5 -0.6984026926814437 4.967065108850223e-06 2.479141072603739e-06 2.4785798561064734e-06
863.636363636 -0.6984261086521873 5.1091535304578526e-06 2.5485819721563397e-06 2.5489536813794954e-06
914.772727273 -0.6985015461580293 5.3165637612546835e-06 2.65345745549939e-06 2.652121332182304e-06
965.909090909 -0.6986742662467667 5.607918425723708e-06 2.795694764977035e-06 2.795050043717468e-06
1017.04545455 -0.6990855364094204 5.9578435297580485e-06 2.968224516968904e-06 2.968082969081444e-06
1068.18181818 -0.6997863573472294 6.299297241486881e-06 3.1351406008050584e-06 3.135156225058779e-06
1119.31818182 -0.7006340348583149 6.48005896468148e-06 3.2255940713539114e-06 3.225594080616562e-06
1170.45454545 -0.7010308057894923 6.402734119349022e-06 3.190155804329206e-06 3.1901557992233438e-06
1221.59090909 -0.7007223854961439 6.1402234026239084e-06 3.0609004376087863e-06 3.0609004343784843e-06
1272.72727273 -0.7000982938232232 5.828511091566695e-06 2.905667318080626e-06 2.905667321911185e-06
1323.86363636 -0.6995408305815835 5.555043992507678e-06 2.7696562435640627e-06 2.7696560977056494e-06
1375.0 -0.6991609973498913 5.347667919728326e-06 2.6669727403234563e-06 2.6669682175330296e-06
1426.13636364 -0.6989285185233807 5.202089484880304e-06 2.5951575247228713e-06 2.5951342081927728e-06
1477.27272727 -0.6987907678967274 5.10404036372984e-06 2.546800287148539e-06 2.5468485231366762e-06
1528.40909091 -0.6987092658077336 5.039594827367353e-06 2.5152097749332687e-06 2.5151374492696386e-06
1579.54545455 -0.6986610241027281 4.998068313766249e-06 2.4948232396080883e-06 2.49470397016443e-06
1630.68181818 -0.6986334386702295 4.971950750622529e-06 2.4818651635183527e-06 2.4818403195473183e-06
1681.81818182 -0.6986208892258768 4.956066255871657e-06 2.473834891453531e-06 2.4739916223479567e-06
1732.95454545 -0.6986185381597569 4.9468726808348315e-06 2.469348179778669e-06 2.4694201825785355e-06
1784.09090909 -0.6986253892784513 4.94157160982394e-06 2.4668194521092364e-06 2.4667668202137587e-06
1835.22727273 -0.6986386855757013 4.937892609861274e-06 2.4649398296844037e-06 2.4649418300025274e-06
1886.36363636 -0.6986530183346735 4.934140631795133e-06 2.463133376567216e-06 2.463133440495009e-06
1937.5 -0.6986610279304558 4.929534356430996e-06 2.4609344393675497e-06 2.4609345247067295e-06
1988.63636364 -0.6986572134036503 4.924247240679928e-06 2.4583771300006872e-06 2.4583771397827264e-06
2039.77272727 -0.6986414179938413 4.918963652642236e-06 2.4557720276698067e-06 2.455772026628122e-06
2090.90909091 -0.6986185309697632 4.914369491204881e-06 2.4534826894027808e-06 2.4534831030436397e-06
2142.04545455 -0.6985951711520131 4.910898475521101e-06 2.4517665112758652e-06 2.4517653703913177e-06
2193.18181818 -0.6985763474807068 4.908681348079259e-06 2.450687954678244e-06 2.45069509510996e-06
2244.31818182 -0.6985639411687872 4.907580750537483e-06 2.4502153729246852e-06 2.450187477422042e-06
2295.45454545 -0.6985578980115298 4.90731439620314e-06 2.4500397524368556e-06 2.4500812413685217e-06
2346.59090909 -0.6985567471077728 4.907558702938444e-06 2.450238897152088e-06 2.450213826026005e-06
2397.72727273 -0.6985578243981763 4.908032998963137e-06 2.4504595328407868e-06 2.450453541165276e-06
2448.86363636 -0.6985575893510896 4.908567172468403e-06 2.450705236040093e-06 2.450727147695484e-06
2500.0 -0.6985532546398954 4.909122086463016e-06 2.451023499836871e-06 2.4510194515920848e-06
