# Supplementary material for: Quantum dynamical effects of vibrational strong coupling in chemical reactivity
Source: Nat Commun. 2023 May 12;14:2733. doi: 10.1038/s41467-023-38368-x (PMC10182063; doi:10.1038/s41467-023-38368-x)
Supplement: Supplementary file 4 — Source Data [file 41467_2023_38368_MOESM4_ESM.zip › Data-VSC-HEOM-main/Fig3/fig3b-lifetime-200.out]

500.0 -0.6985563063346535 4.95164890003462e-06 2.4758275150863013e-06 2.4758275148737515e-06
618.75 -0.6985556063056975 4.954813262720435e-06 2.477409698700893e-06 2.4774097001387027e-06
737.5 -0.6985552171057295 4.962593036339691e-06 2.481299596158667e-06 2.481299596587504e-06
856.25 -0.698558137075296 4.98418881227943e-06 2.492097514381712e-06 2.492097511409725e-06
975.0 -0.6985583806099839 5.0544333766807496e-06 2.527219879790957e-06 2.5272198817591378e-06
1000.0 -0.6985632461271196 5.089520951913559e-06 2.5447637135539707e-06 2.5447637138534227e-06
1017.24137931 -0.698567869635295 5.1224963285168645e-06 2.561251441796545e-06 2.5612514442594885e-06
1034.48275862 -0.69857411495339 5.166264369938463e-06 2.5831355196904882e-06 2.583135521259151e-06
1051.72413793 -0.6985827378644202 5.225901188107696e-06 2.6129540027647628e-06 2.612954007812025e-06
1068.96551724 -0.6985949296559993 5.309673849526253e-06 2.65484044494606e-06 2.654840448841742e-06
1086.20689655 -0.6986126165535904 5.431640627815749e-06 2.7158240030922112e-06 2.7158240017579526e-06
1103.44827586 -0.698638928923383 5.616680863898232e-06 2.8083443720513754e-06 2.8083443753392786e-06
1120.68965517 -0.6986786797046657 5.909895688091737e-06 2.9549522092283243e-06 2.95495220990115e-06
1137.93103448 -0.6987374958412121 6.38975193300744e-06 3.194881071647571e-06 3.1948810701198546e-06
1150.0 -0.6987902170427855 6.8915880825173855e-06 3.4457999813240883e-06 3.4457999780181314e-06
1155.17241379 -0.6988142512849509 7.153360475884369e-06 3.5766866387234513e-06 3.576686634277616e-06
1157.14285714 -0.6988233546312882 7.259385317047279e-06 3.62969924655783e-06 3.6296992458687287e-06
1164.28571429 -0.6988549376393123 7.660646419767663e-06 3.830330546802631e-06 3.830330545599417e-06
1171.42857143 -0.6988827603383997 8.048263844449698e-06 4.024140023994916e-06 4.024140019063209e-06
1172.4137931 -0.6988862662434236 8.096555554472212e-06 4.048285966947542e-06 4.048285971521293e-06
1178.57142857 -0.6989055327234578 8.344383293615099e-06 4.172200352555349e-06 4.172200350420146e-06
1185.71428571 -0.6989271028200256 8.46270860241958e-06 4.231363246508493e-06 4.231363253405101e-06
1189.65517241 -0.6989376320489478 8.433541361940856e-06 4.216779575797235e-06 4.216779571555079e-06
1192.85714286 -0.698944687182452 8.361201047391996e-06 4.180609269394989e-06 4.180609262421492e-06
1200.0 -0.698951974254477 8.07231245738278e-06 4.0361643736331815e-06 4.03616437397527e-06
1206.89655172 -0.6989442183954923 7.693926973837617e-06 3.846970885122406e-06 3.846970886486082e-06
1207.14285714 -0.6989436638768853 7.679638240790514e-06 3.839826494158985e-06 3.839826492516758e-06
1214.28571429 -0.6989206282818767 7.26640496602578e-06 3.6332090846190745e-06 3.6332090830915505e-06
1221.42857143 -0.6988883041352111 6.885375950083656e-06 3.442693896993015e-06 3.4426939010973274e-06
1224.13793103 -0.6988748846577268 6.754573008282053e-06 3.377292203777754e-06 3.3772922071711193e-06
1228.57142857 -0.6988525860718348 6.558501917977533e-06 3.2792563340026015e-06 3.279256335748572e-06
1235.71428571 -0.698817610238171 6.288542287740972e-06 3.144276090504271e-06 3.1442760870904613e-06
1241.37931034 -0.6987918975187896 6.111087366389735e-06 3.055548352875842e-06 3.0555483513783747e-06
1242.85714286 -0.6987855618401989 6.069549788199629e-06 3.034779499783188e-06 3.0347794990300138e-06
1250.0 -0.698757258852564 5.892999300308502e-06 2.946503989562691e-06 2.946503991088816e-06
1258.62068966 -0.6987281325692345 5.724706838776027e-06 2.862357521885718e-06 2.862357515925691e-06
1275.86206897 -0.6986839746291885 5.491472747788772e-06 2.7457401462585627e-06 2.745740143430951e-06
1293.10344828 -0.6986536108951112 5.345033341327326e-06 2.672520240241337e-06 2.67252024183755e-06
1310.34482759 -0.6986322838927802 5.249015427381358e-06 2.624511160285065e-06 2.6245111577035864e-06
1327.5862069 -0.6986168805757554 5.183522218090967e-06 2.5917644747585243e-06 2.591764467668304e-06
1344.82758621 -0.6986054466699874 5.137295633083884e-06 2.5686511145425635e-06 2.568651115520226e-06
1362.06896552 -0.6985967476161672 5.103702931084269e-06 2.5518547204971945e-06 2.5518547215134447e-06
1379.31034483 -0.6985899861951724 5.078678987560404e-06 2.539342716692663e-06 2.5393427178950036e-06
1396.55172414 -0.6985846338118873 5.0596398778212894e-06 2.5298231360572137e-06 2.529823138906648e-06
1413.79310345 -0.6985803306536151 5.044889067351853e-06 2.5224477135988412e-06 2.5224477150464472e-06
1431.03448276 -0.6985768257151345 5.033280376508416e-06 2.5166433543898983e-06 2.5166433549891178e-06
1448.27586207 -0.6985739214014272 5.024026793509121e-06 2.5120165524692755e-06 2.512016551856586e-06
1465.51724138 -0.6985715250985407 5.016550098156886e-06 2.508278195855056e-06 2.5082781948000295e-06
1482.75862069 -0.6985695211467254 5.0104520679687105e-06 2.505229170879159e-06 2.505229172061623e-06
1500.0 -0.6985678370369414 5.005433207057945e-06 2.5027197374497306e-06 2.5027197353266255e-06
1525.0 -0.6985658536752317 4.99962804061219e-06 2.499817150152678e-06 2.499817144840853e-06
1643.75 -0.6985612519652669 4.985285533376523e-06 2.492645874560668e-06 2.4926458733215095e-06
1762.5 -0.698563192728181 4.980409968387292e-06 2.4902080868432643e-06 2.4902080847595937e-06
1881.25 -0.698571375910502 4.9786678066292106e-06 2.4893370004037438e-06 2.4893370017083176e-06
2000.0 -0.6985807500720246 4.974922929780263e-06 2.4874645576864655e-06 2.487464558614656e-06
