# Supplementary material for: Quantum dynamical effects of vibrational strong coupling in chemical reactivity
Source: Nat Commun. 2023 May 12;14:2733. doi: 10.1038/s41467-023-38368-x (PMC10182063; doi:10.1038/s41467-023-38368-x)
Supplement: Supplementary file 4 — Source Data [file 41467_2023_38368_MOESM4_ESM.zip › Data-VSC-HEOM-main/Fig3/fig3b-lifetime-2000.out]

500.0 -0.6985564000750094 4.951650088879864e-06 2.4759155076020633e-06 2.4758211755976067e-06
618.75 -0.6985556285714526 4.954440024540853e-06 2.4774733159566567e-06 2.4772281282724043e-06
737.5 -0.698555213492346 4.961264273246993e-06 2.4807475169204324e-06 2.480635592437913e-06
856.25 -0.6985583618765278 4.9793856276887e-06 2.4893014852323105e-06 2.4897015190733625e-06
975.0 -0.6985673646018895 5.033239957762186e-06 2.5156342545773297e-06 2.5166362811297646e-06
1000.0 -0.6985816161836121 5.058086283315563e-06 2.5286889757666465e-06 2.5290298819351114e-06
1017.24137931 -0.6985979998178707 5.080287740300768e-06 2.538656196870435e-06 2.54010084280042e-06
1034.48275862 -0.698623788237356 5.108113042216542e-06 2.5547850283663104e-06 2.553996889026395e-06
1051.72413793 -0.6986653031939005 5.143255007225066e-06 2.5732484613533586e-06 2.5715768968742144e-06
1068.96551724 -0.6987334585725095 5.187839694767922e-06 2.593565561307159e-06 2.593864968253985e-06
1086.20689655 -0.6988467299625658 5.244316030466262e-06 2.6203237124227175e-06 2.6220777887465674e-06
1103.44827586 -0.6990344455605357 5.314930235947242e-06 2.656141910260749e-06 2.6573820530709773e-06
1120.68965517 -0.6993358828145905 5.400233687039005e-06 2.6994414151453296e-06 2.7000698374278083e-06
1137.93103448 -0.6997821709041552 5.495831106217972e-06 2.747517986324105e-06 2.747903780959701e-06
1150.0 -0.7001697963998172 5.561708730355978e-06 2.7807361947696507e-06 2.780855145633016e-06
1155.17241379 -0.7003438890757381 5.587353660514516e-06 2.7936542163811097e-06 2.7936804624155634e-06
1157.14285714 -0.7004097258695324 5.596453584641003e-06 2.79819334998548e-06 2.7982302711285897e-06
1164.28571429 -0.7006382278833411 5.625379484293092e-06 2.8126892060799927e-06 2.8126937723138876e-06
1171.42857143 -0.7008349494393238 5.646273056974324e-06 2.8231407236667976e-06 2.8231405268748452e-06
1172.4137931 -0.7008583936887238 5.648412399154998e-06 2.8242101110848553e-06 2.8242101787072067e-06
1178.57142857 -0.7009777497304179 5.657530954843959e-06 2.828769488156729e-06 2.8287694782115197e-06
1185.71428571 -0.7010521651852734 5.657381023315148e-06 2.828694519278575e-06 2.828694512419223e-06
1189.65517241 -0.7010598626320126 5.652401907848601e-06 2.8262049501584097e-06 2.826204947640459e-06
1192.85714286 -0.701048352709127 5.6458540672122715e-06 2.822931018314599e-06 2.8229310180598007e-06
1200.0 -0.7009682532494359 5.623723971022512e-06 2.8118659436704303e-06 2.8118659388074206e-06
1206.89655172 -0.7008295063596295 5.593847188258866e-06 2.796927501873806e-06 2.796927505518847e-06
1207.14285714 -0.7008236334055016 5.5926501311092184e-06 2.7963289753720245e-06 2.7963289752675307e-06
1214.28571429 -0.7006327206274207 5.5548611019721585e-06 2.7774343847152622e-06 2.777434407914993e-06
1221.42857143 -0.7004157535535583 5.512774198061664e-06 2.7563908622300432e-06 2.7563909111164994e-06
1224.13793103 -0.7003305755582128 5.496167548237239e-06 2.7480874047764955e-06 2.748087510811534e-06
1228.57142857 -0.700191123243989 5.468661544192746e-06 2.7343373220293267e-06 2.734334633073905e-06
1235.71428571 -0.6999730696812545 5.424429426059918e-06 2.712232922225415e-06 2.7122186945321907e-06
1241.37931034 -0.6998111937568845 5.390236639915078e-06 2.695069010373426e-06 2.6951226172847763e-06
1242.85714286 -0.699771002857137 5.381523027139275e-06 2.690786163900567e-06 2.6907653292526297e-06
1250.0 -0.6995899777017238 5.340929673184735e-06 2.6704197997585674e-06 2.6704675703278585e-06
1258.62068966 -0.6994018257414003 5.295835095818898e-06 2.6479144631662795e-06 2.647914690530779e-06
1275.86206897 -0.6991183827198165 5.219645603181441e-06 2.6097020778973573e-06 2.609809787394036e-06
1293.10344828 -0.6989328962199725 5.160982699118349e-06 2.5796207792963403e-06 2.5804752913880435e-06
1310.34482759 -0.6988136381829336 5.116657630465813e-06 2.557006956623135e-06 2.5583056904646008e-06
1327.5862069 -0.6987366439777053 5.083298419328998e-06 2.541706129341886e-06 2.5416227322099073e-06
1344.82758621 -0.698686127423514 5.058098551568802e-06 2.530543575003804e-06 2.5290388609114157e-06
1362.06896552 -0.6986522422157018 5.038918689767367e-06 2.5194461608283975e-06 2.5194639640387652e-06
1379.31034483 -0.6986289498780435 5.0241862442676325e-06 2.510633362265775e-06 2.5120864275659006e-06
1396.55172414 -0.6986125371615846 5.012760635647484e-06 2.506801313520208e-06 2.506367457374771e-06
1413.79310345 -0.6986006917310653 5.003816100441681e-06 2.503003532272692e-06 2.5019114147723524e-06
1431.03448276 -0.6985919502304309 4.996752036567359e-06 2.497383997558179e-06 2.4983777944908626e-06
1448.27586207 -0.6985853563160076 4.991126723031673e-06 2.4951883899880546e-06 2.495550274046787e-06
1465.51724138 -0.6985803074927561 4.986617712345108e-06 2.494430207185635e-06 2.4933035623516584e-06
1482.75862069 -0.6985763705145329 4.9829801266244815e-06 2.490965103429784e-06 2.491488159392932e-06
1500.0 -0.6985732587618404 4.98003004459412e-06 2.4894077918951616e-06 2.48999958589373e-06
1525.0 -0.6985698141915772 4.976694765025636e-06 2.4876397976106955e-06 2.488347523538387e-06
1643.75 -0.6985624690198236 4.969286842169133e-06 2.484715204615037e-06 2.4846328582057683e-06
1762.5 -0.6985637154261882 4.967700620237243e-06 2.4848128117040063e-06 2.483844799696711e-06
1881.25 -0.6985723852774605 4.967738084325674e-06 2.4849915864632467e-06 2.4838732191932565e-06
2000.0 -0.6985842087557205 4.966188453986327e-06 2.483333789049045e-06 2.4830903094066744e-06
