# Supplementary material for: Quantum dynamical effects of vibrational strong coupling in chemical reactivity
Source: Nat Commun. 2023 May 12;14:2733. doi: 10.1038/s41467-023-38368-x (PMC10182063; doi:10.1038/s41467-023-38368-x)
Supplement: Supplementary file 4 — Source Data [file 41467_2023_38368_MOESM4_ESM.zip › Data-VSC-HEOM-main/Fig3/fig3b-lifetime-500.out]

500.0 -0.6985563636966784 4.9516532883210224e-06 2.475829482030721e-06 2.475829725332814e-06
618.75 -0.6985556244927488 4.954566194075035e-06 2.477285987922647e-06 2.4772861529171577e-06
737.5 -0.6985552088059842 4.961707038079621e-06 2.480857026362555e-06 2.480856599985896e-06
856.25 -0.6985579816067355 4.981027181618509e-06 2.490516266637732e-06 2.4905166984389057e-06
975.0 -0.698557977274831 5.041490045342566e-06 2.5207468858621106e-06 2.5207482064702825e-06
1000.0 -0.698563084384547 5.070904542833718e-06 2.535453948809215e-06 2.5354554829089906e-06
1017.24137931 -0.6985681803566952 5.098175468090617e-06 2.549091316554075e-06 2.5490909676984297e-06
1034.48275862 -0.6985753751209413 5.133812797416579e-06 2.5669113419587162e-06 2.566909706956093e-06
1051.72413793 -0.6985858886877689 5.181416061281873e-06 2.5907104828109067e-06 2.5907114097762996e-06
1068.96551724 -0.698601904952865 5.2466068630943865e-06 2.6233051513879742e-06 2.623306868078787e-06
1086.20689655 -0.6986275680210118 5.3384071321202825e-06 2.6692073777759264e-06 2.6692071078443756e-06
1103.44827586 -0.6986712246444265 5.471567720275106e-06 2.7357889090803784e-06 2.7357875828827737e-06
1120.68965517 -0.6987505302692166 5.669937102698935e-06 2.834973530557481e-06 2.834972558334072e-06
1137.93103448 -0.6989028664459759 5.968091822289633e-06 2.9840506917555495e-06 2.984050365296461e-06
1150.0 -0.6990878871419212 6.253263023909526e-06 3.1266363965480423e-06 3.126636399165179e-06
1155.17241379 -0.6991942698342033 6.3938676306632425e-06 3.196938891168777e-06 3.1969389247615733e-06
1157.14285714 -0.6992393550608087 6.4495620680787166e-06 3.2247862329988997e-06 3.2247862331624206e-06
1164.28571429 -0.6994217686089386 6.655523163455241e-06 3.3277671142528923e-06 3.327767118658608e-06
1171.42857143 -0.6996220177934682 6.851691805980281e-06 3.4258517709774805e-06 3.425851771212175e-06
1172.4137931 -0.6996495541632761 6.876446015367761e-06 3.4382289211327455e-06 3.438228918383563e-06
1178.57142857 -0.6998085188933948 7.009426230735679e-06 3.5047192558370068e-06 3.5047192568774445e-06
1185.71428571 -0.6999398081598683 7.095863269146923e-06 3.5479379232522265e-06 3.5479379284794214e-06
1189.65517241 -0.6999731139378949 7.104237797176684e-06 3.5521252093323403e-06 3.552125207367082e-06
1192.85714286 -0.6999762531070872 7.089017754902204e-06 3.5445151593585356e-06 3.544515159226147e-06
1200.0 -0.6999086387915152 6.9884637638827236e-06 3.4942379867990933e-06 3.494237986774487e-06
1206.89655172 -0.6997685450325102 6.82314992899209e-06 3.4115807838715515e-06 3.4115807839253623e-06
1207.14285714 -0.6997626655681904 6.8163821336836775e-06 3.4081968739691855e-06 3.4081968747300125e-06
1214.28571429 -0.6995807386959029 6.605990491175682e-06 3.3030007004283115e-06 3.303000700485605e-06
1221.42857143 -0.699399361743705 6.387773682408064e-06 3.1938919360508347e-06 3.1938919416063997e-06
1224.13793103 -0.6993355026440448 6.307560801366128e-06 3.1537853852181364e-06 3.1537853739604646e-06
1228.57142857 -0.6992392178519494 6.182220152728132e-06 3.091114842233594e-06 3.0911148537200296e-06
1235.71428571 -0.6991071941799789 5.999566232948823e-06 2.999787563038006e-06 2.9997876158837384e-06
1241.37931034 -0.699021938877873 5.873121135302677e-06 2.936564897257589e-06 2.9365648776276196e-06
1242.85714286 -0.6990022672021913 5.842794944078543e-06 2.921401620218341e-06 2.9214017396121653e-06
1250.0 -0.698920254192775 5.710843359099937e-06 2.855425676300735e-06 2.855425756284917e-06
1258.62068966 -0.6988450921172147 5.580554469303411e-06 2.79028092351268e-06 2.7902811292794296e-06
1275.86206897 -0.6987472617760427 5.39316334959248e-06 2.696585249576841e-06 2.6965853051866417e-06
1293.10344828 -0.698690338171822 5.271989800940469e-06 2.6359993404886893e-06 2.6359983617704393e-06
1310.34482759 -0.6986550372551182 5.191465711495517e-06 2.595737549976561e-06 2.595736219539374e-06
1327.5862069 -0.6986318111786382 5.136300267993718e-06 2.5681527358201346e-06 2.568153429250755e-06
1344.82758621 -0.6986157412083144 5.097404778754219e-06 2.5487041741924933e-06 2.548705616414161e-06
1362.06896552 -0.6986041517193208 5.069266357741419e-06 2.5346374914561586e-06 2.5346363703706217e-06
1379.31034483 -0.6985955057990296 5.048446368873523e-06 2.5242272408074e-06 2.524226373477725e-06
1396.55172414 -0.6985888754541258 5.032736990101207e-06 2.516370128514042e-06 2.516371659803026e-06
1413.79310345 -0.6985836750354081 5.020681063804309e-06 2.5103439932759665e-06 2.510343674595543e-06
1431.03448276 -0.6985795203961042 5.011292123776673e-06 2.505650300529251e-06 2.50564921577224e-06
1448.27586207 -0.6985761375243247 5.003884261882956e-06 2.501944011558488e-06 2.501945274860158e-06
1465.51724138 -0.6985733721882287 4.997978825471333e-06 2.4989927303027777e-06 2.4989925379580744e-06
1482.75862069 -0.6985710799915856 4.993224676246981e-06 2.496616387542913e-06 2.4966154708612804e-06
1500.0 -0.6985691658206161 4.989366005220942e-06 2.4946849669905202e-06 2.4946861216700814e-06
1525.0 -0.6985669214542255 4.9849832619830985e-06 2.4924936268716437e-06 2.492494741154565e-06
1643.75 -0.6985616059797216 4.9748554305884074e-06 2.487430880468918e-06 2.487430798037951e-06
1762.5 -0.6985630386290475 4.972112964399918e-06 2.4860609350351426e-06 2.486059581363493e-06
1881.25 -0.6985708745282873 4.9716607507591045e-06 2.485832720308352e-06 2.4858334679006242e-06
2000.0 -0.69858148532017 4.969520713194004e-06 2.484762731578491e-06 2.4847634429740655e-06
