# Supplementary material for: Quantum dynamical effects of vibrational strong coupling in chemical reactivity
Source: Nat Commun. 2023 May 12;14:2733. doi: 10.1038/s41467-023-38368-x (PMC10182063; doi:10.1038/s41467-023-38368-x)
Supplement: Supplementary file 4 — Source Data [file 41467_2023_38368_MOESM4_ESM.zip › Data-VSC-HEOM-main/Fig3/fig3b-lifetime-infty.out]

461.363636364 -0.6985313491583062 4.94220839735064e-06 2.472343419505693e-06 2.47110726329898e-06
513.636363636 -0.6985334935825879 4.939650523380244e-06 2.468404750914879e-06 2.469828048322825e-06
565.909090909 -0.6985350773605964 4.94001672699375e-06 2.470643514285404e-06 2.4700125356446733e-06
618.181818182 -0.6985360425342538 4.942345007523738e-06 2.47208309927133e-06 2.4711682093494302e-06
670.454545455 -0.6985556724885288 4.956393604232269e-06 2.4757070467692552e-06 2.478203224704222e-06
722.727272727 -0.6985601195652087 4.959767468536308e-06 2.4832073573220653e-06 2.4798867291618513e-06
775.0 -0.6985766748878652 4.964495748633349e-06 2.4785642601379366e-06 2.482226806803026e-06
827.272727273 -0.6986322826228635 4.971089156589549e-06 2.4899001459433483e-06 2.4854788999471154e-06
879.545454545 -0.698797430434196 4.977435944004028e-06 2.481575409582027e-06 2.4885173309164727e-06
931.818181818 -0.6993038854203547 4.985786711698161e-06 2.4977398628991973e-06 2.4923037741539425e-06
984.090909091 -0.7005935750554586 4.987211947328863e-06 2.5015202023079654e-06 2.4923878722276876e-06
1036.36363636 -0.7026635097994184 4.972906101801053e-06 2.479474324315562e-06 2.4851889499140413e-06
1088.63636364 -0.7032015534084507 4.960719309349557e-06 2.4808195877134512e-06 2.480283769560552e-06
1140.90909091 -0.7023236139154074 4.96060549210855e-06 2.48030582439813e-06 2.48030582197671e-06
1193.18181818 -0.7015529444061757 4.96105033212399e-06 2.4805282397564757e-06 2.4805282425669403e-06
1245.45454545 -0.7009273016930835 4.961203481812987e-06 2.480604817838235e-06 2.4806048176013845e-06
1297.72727273 -0.7004277819046364 4.961354188250786e-06 2.480651486823254e-06 2.4806800194965225e-06
1350.0 -0.7000150481036529 4.961660459161269e-06 2.4809503099376965e-06 2.480797824343443e-06
1402.27272727 -0.6996038501254481 4.9626538763628265e-06 2.478613053709773e-06 2.4811831170434427e-06
1454.54545455 -0.6992332731172669 4.963698498015853e-06 2.4795655174899113e-06 2.4816573794572677e-06
1506.81818182 -0.6989720002705013 4.964159462242757e-06 2.4865769697701256e-06 2.481914386201455e-06
1559.09090909 -0.6988141506860596 4.964159614386676e-06 2.477625850379047e-06 2.4819608351650575e-06
1611.36363636 -0.6987271809669655 4.963976603983005e-06 2.4861908568182655e-06 2.4818932415582013e-06
1663.63636364 -0.6986836088168618 4.963772955777761e-06 2.4767138870564133e-06 2.48182237573241e-06
1715.90909091 -0.6986670463404412 4.9635567058471475e-06 2.487689762076738e-06 2.4817256364743276e-06
1768.18181818 -0.6986647481828119 4.963382399733912e-06 2.475520019878619e-06 2.4816430015077197e-06
1820.45454545 -0.6986673104538093 4.963211275568955e-06 2.4864926152032094e-06 2.481571576454176e-06
1872.72727273 -0.6986631750644754 4.96310696880393e-06 2.478819929225758e-06 2.4815382503875522e-06
1925.0 -0.698648052924639 4.963126790250483e-06 2.4821855860311964e-06 2.481561161049164e-06
1977.27272727 -0.6986290811717601 4.963225894011451e-06 2.481935398119518e-06 2.4816138854403474e-06
2029.54545455 -0.6986123546557035 4.9633450545693e-06 2.4815120373691685e-06 2.4816742720527407e-06
2081.81818182 -0.6985985455108208 4.9634689027385205e-06 2.481523959245828e-06 2.4817355129151814e-06
2134.09090909 -0.69858640949018 4.96360038182636e-06 2.481624710261503e-06 2.481799364587417e-06
2186.36363636 -0.6985757898791877 4.963736574875767e-06 2.4832570548719788e-06 2.4818651951149974e-06
2238.63636364 -0.6985679628444771 4.963855549044582e-06 2.479475297433167e-06 2.4819262677501015e-06
2290.90909091 -0.6985633902250873 4.963957818726176e-06 2.484194708149976e-06 2.4819801832179e-06
2343.18181818 -0.6985610500644118 4.964050560104935e-06 2.481437129892024e-06 2.4820231350244232e-06
2395.45454545 -0.6985597223201704 4.9641397507360666e-06 2.4807494768924226e-06 2.482070266426801e-06
2447.72727273 -0.6985585600098153 4.964229387750586e-06 2.484216662273066e-06 2.4821157717790353e-06
2500.0 -0.698557260377146 4.964321096003869e-06 2.4808355813385043e-06 2.482162333173962e-06
