# Supplementary material for: Quantum dynamical effects of vibrational strong coupling in chemical reactivity
Source: Nat Commun. 2023 May 12;14:2733. doi: 10.1038/s41467-023-38368-x (PMC10182063; doi:10.1038/s41467-023-38368-x)
Supplement: Supplementary file 4 — Source Data [file 41467_2023_38368_MOESM4_ESM.zip › Data-VSC-HEOM-main/Fig3/fig3c-cav-0.02.out]

553.333333333 -0.6970363187475026 8.585791844748729e-06 4.287987128244487e-06 4.289788258577132e-06
606.666666667 -0.6970072216157206 8.638841860241052e-06 4.3130708217040514e-06 4.314831564774143e-06
660.0 -0.6970229788867172 8.675515618376191e-06 4.337025895669454e-06 4.336495524934394e-06
713.333333333 -0.6970075813952851 8.738570420388731e-06 4.368647746795307e-06 4.368010487923124e-06
766.666666667 -0.697008858264727 8.803325748191191e-06 4.400910529137194e-06 4.401118354291948e-06
820.0 -0.6970059996172693 8.882604586870568e-06 4.441114690533548e-06 4.441104378297103e-06
873.333333333 -0.6969793531168798 8.999175385728103e-06 4.497489279530542e-06 4.4977909092463116e-06
926.666666667 -0.6970045765833994 9.200248507406419e-06 4.599581784014972e-06 4.5995066438875646e-06
1000.0 -0.6972855824516195 9.80983802519732e-06 4.903681870600187e-06 4.903678899791699e-06
1017.24137931 -0.697435061242477 1.0023207966077765e-05 5.008780407819321e-06 5.00875406594634e-06
1034.48275862 -0.697729437347732 1.0263814379133636e-05 5.128852747774045e-06 5.128849918287906e-06
1051.72413793 -0.698169942363364 1.0515411749531706e-05 5.254781718287077e-06 5.2547817317160545e-06
1068.96551724 -0.6986746455456255 1.0756822074720422e-05 5.37319211070608e-06 5.373192237185759e-06
1086.20689655 -0.6992974952845763 1.0948984342588755e-05 5.469415166740954e-06 5.46941516757803e-06
1103.44827586 -0.6998819078573867 1.1074511191018122e-05 5.532337745069068e-06 5.532337744683734e-06
1120.68965517 -0.6998367256043289 1.1234844688064877e-05 5.558334723295783e-06 5.558304789146309e-06
1137.93103448 -0.7005761788360432 1.1114252548053095e-05 5.551279750412379e-06 5.551279747031518e-06
1155.17241379 -0.7006794234035588 1.1048939442306197e-05 5.5196384879811894e-06 5.519638489907554e-06
1172.4137931 -0.7006393702612989 1.0952096037142073e-05 5.472351356498743e-06 5.472351350897045e-06
1189.65517241 -0.7004890756358905 1.083922177794271e-05 5.416545203377964e-06 5.416545205488824e-06
1206.89655172 -0.7002655642879555 1.0719179222932485e-05 5.356761200166067e-06 5.356761198082196e-06
1224.13793103 -0.7000295910573655 1.0592750740248889e-05 5.295355245101302e-06 5.295355242403413e-06
1241.37931034 -0.699692822981367 1.047184348303392e-05 5.2332710416679615e-06 5.233271038186455e-06
1258.62068966 -0.6993663773061939 1.0347346937614223e-05 5.170872976566299e-06 5.17087297652502e-06
1275.86206897 -0.6990321521587882 1.0223040865625252e-05 5.108598784993104e-06 5.108598787587113e-06
1293.10344828 -0.6986977185373532 1.0101539696678888e-05 5.047321562208315e-06 5.047321561445865e-06
1310.34482759 -0.698396969201336 9.983502609357348e-06 4.988374954108078e-06 4.988374952982438e-06
1327.5862069 -0.6981674309233125 9.869751618381518e-06 4.933300225229574e-06 4.933300224280195e-06
1344.82758621 -0.6979481353815661 9.769794704471344e-06 4.883477020898763e-06 4.8834770148631365e-06
1362.06896552 -0.697716597034689 9.689034247389382e-06 4.839781713119601e-06 4.83982297999184e-06
1379.31034483 -0.6975898631388503 9.613530221156526e-06 4.802644080424206e-06 4.802666969633814e-06
1396.55172414 -0.6975063617240579 9.549075366727403e-06 4.771758577321243e-06 4.771827880088492e-06
1413.79310345 -0.6974343271533444 9.498286753515575e-06 4.746854255384301e-06 4.746727221034404e-06
1431.03448276 -0.6973843967476149 9.457055481731386e-06 4.726699167899876e-06 4.726621644432742e-06
1448.27586207 -0.6973449839280477 9.424700038333031e-06 4.7105590773959955e-06 4.710701785988067e-06
1465.51724138 -0.6973146570002103 9.399341235542292e-06 4.698278913799533e-06 4.698208351763429e-06
1482.75862069 -0.6972969998846733 9.37880543749379e-06 4.688425132332625e-06 4.688470699394907e-06
1500.0 -0.6972774376914925 9.363602721475627e-06 4.680973509825178e-06 4.6809285206457115e-06
1520.0 -0.6972601188863734 9.350223431153142e-06 4.674357811186354e-06 4.674333861385848e-06
1628.88888889 -0.6972075642079845 9.323017229137754e-06 4.660980403445022e-06 4.660875370353597e-06
1737.77777778 -0.6971969032447461 9.328950706978724e-06 4.6639125182145876e-06 4.663767153774675e-06
1846.66666667 -0.6972663321946583 9.35141217050401e-06 4.674682067941698e-06 4.674684707565433e-06
1955.55555556 -0.6973490904150392 9.35422779574016e-06 4.6764119934901166e-06 4.676411992758102e-06
2064.44444444 -0.6972108554815785 9.344560895725906e-06 4.671389583631937e-06 4.6713666921324376e-06
2173.33333333 -0.697167457601054 9.34957638574379e-06 4.674188204677157e-06 4.674064167720436e-06
2282.22222222 -0.6971672898563738 9.353611476166032e-06 4.676055714141133e-06 4.675977461954475e-06
2391.11111111 -0.6971832665937249 9.342092622944948e-06 4.6674048664016555e-06 4.664982621699194e-06
2500.0 -0.6971617866015264 9.347439501078999e-06 4.664328556293555e-06 4.6668865179919e-06
