# Supplementary material for: Quantum dynamical effects of vibrational strong coupling in chemical reactivity
Source: Nat Commun. 2023 May 12;14:2733. doi: 10.1038/s41467-023-38368-x (PMC10182063; doi:10.1038/s41467-023-38368-x)
Supplement: Supplementary file 4 — Source Data [file 41467_2023_38368_MOESM4_ESM.zip › Data-VSC-HEOM-main/Fig3/fig3c-cav-0.5.out]

659.090909091 -0.7063758996519022 7.807282097012855e-06 3.8918877503056686e-06 3.881525985922503e-06
710.227272727 -0.7063680944468258 7.852990910887698e-06 3.902220681493029e-06 3.904608642300805e-06
761.363636364 -0.7063599215564008 7.917047238505426e-06 3.922073928121765e-06 3.935987002964097e-06
812.5 -0.7063522832044822 8.002163905446248e-06 3.961272240475572e-06 3.976315208728669e-06
863.636363636 -0.7063460878423992 8.113167912319408e-06 4.01491696939312e-06 4.028702965359689e-06
914.772727273 -0.706351566340895 8.2517335802801e-06 4.0787983526091156e-06 4.093911083316434e-06
965.909090909 -0.7063942001140677 8.409692830832222e-06 4.161529061638786e-06 4.164979234807958e-06
1017.04545455 -0.7065115449035683 8.55544243676116e-06 4.23164279863378e-06 4.228458462090383e-06
1068.18181818 -0.7067097578564724 8.639479721178027e-06 4.264667065875786e-06 4.264039859458663e-06
1119.31818182 -0.7069151837763425 8.62512328411959e-06 4.256444015104605e-06 4.256450055909296e-06
1170.45454545 -0.7070211327073412 8.524179580915505e-06 4.210365531768059e-06 4.210365536016618e-06
1221.59090909 -0.7069979233067428 8.38107736128663e-06 4.1442797615101985e-06 4.144279760282483e-06
1272.72727273 -0.7068933853935713 8.234381508348958e-06 4.075557488870254e-06 4.075557488310662e-06
1323.86363636 -0.7067663196487657 8.10351766183873e-06 4.013810511699637e-06 4.013810506336573e-06
1375.0 -0.7066540665239083 7.995072338396124e-06 3.9627133897976005e-06 3.96270095776031e-06
1426.13636364 -0.706572973786603 7.90946921572567e-06 3.922895841551809e-06 3.922606500634204e-06
1477.27272727 -0.7065215887239342 7.844707089304724e-06 3.890887821198727e-06 3.892436514380056e-06
1528.40909091 -0.7064916917722436 7.797105312644097e-06 3.8711179744756635e-06 3.870456138460599e-06
1579.54545455 -0.7064751967328032 7.762493589512881e-06 3.859195444472228e-06 3.854229699612069e-06
1630.68181818 -0.7064666842111328 7.73716206961382e-06 3.8490211996880206e-06 3.842556858277598e-06
1681.81818182 -0.7064630755539967 7.718256882023871e-06 3.839191973269696e-06 3.833529130976282e-06
1732.95454545 -0.7064627215862715 7.703737792713343e-06 3.82755406765071e-06 3.82660384153315e-06
1784.09090909 -0.7064646905920995 7.692209017083721e-06 3.815793631602309e-06 3.82116558538465e-06
1835.22727273 -0.7064685113201261 7.68259693257381e-06 3.810330518065703e-06 3.816471940329214e-06
1886.36363636 -0.7064706748624123 7.679582868269313e-06 3.8153610308957045e-06 3.81511399499633e-06
1937.5 -0.7064758051143041 7.67366938492282e-06 3.816426186713721e-06 3.812286954789342e-06
1988.63636364 -0.7064811234161689 7.668571746888237e-06 3.8103717327793774e-06 3.8098896636977604e-06
2039.77272727 -0.7064859412257659 7.664092732679676e-06 3.8056673678295647e-06 3.807759678069937e-06
2090.90909091 -0.7064894507646056 7.660122670378663e-06 3.8062747294881358e-06 3.8059005096692758e-06
2142.04545455 -0.706490801594211 7.656616826724659e-06 3.805022484649778e-06 3.8042839848219477e-06
2193.18181818 -0.7064285693752678 7.673547150998802e-06 3.800824846094294e-06 3.8028463817535813e-06
2244.31818182 -0.7064237820160192 7.670928789814e-06 3.8013631514876093e-06 3.8015854057056746e-06
2295.45454545 -0.7063454212773731 7.69642424458324e-06 3.795758183496632e-06 3.800472666821888e-06
2346.59090909 -0.7062779813677293 7.720717495841028e-06 3.795975681922542e-06 3.799628017455314e-06
2397.72727273 -0.7061343778619793 7.792525699307244e-06 3.8148944695566834e-06 3.7994447348327565e-06
2448.86363636 -0.706124539840073 7.790902204491308e-06 3.8031449928963246e-06 3.798626308009657e-06
2500.0 -0.7061124463002256 7.791906938470019e-06 3.813005177920321e-06 3.798752714041936e-06
