# Supplementary material for: Quantum dynamical effects of vibrational strong coupling in chemical reactivity
Source: Nat Commun. 2023 May 12;14:2733. doi: 10.1038/s41467-023-38368-x (PMC10182063; doi:10.1038/s41467-023-38368-x)
Supplement: Supplementary file 4 — Source Data [file 41467_2023_38368_MOESM4_ESM.zip › Data-VSC-HEOM-main/Fig3/fig3c-cav-1.5.out]

659.090909091 -0.7962304936694045 1.0842556654335156e-05 5.4271884749692266e-06 5.421216571360619e-06
710.227272727 -0.7965411237739307 1.0879353370078132e-05 5.433753300097864e-06 5.439850561720473e-06
761.363636364 -0.796801937008826 1.0911961442538077e-05 5.4516140753039425e-06 5.455752348579318e-06
812.5 -0.796986881439644 1.094638243149934e-05 5.434390510126361e-06 5.472604070417012e-06
863.636363636 -0.7971402041082607 1.0979093366188695e-05 5.486843508512832e-06 5.489478777202013e-06
914.772727273 -0.7972866533324774 1.100852267518524e-05 5.489758216397247e-06 5.504127378852236e-06
965.909090909 -0.7974893377876747 1.1046113366225032e-05 5.532407703030883e-06 5.523200141011637e-06
1017.04545455 -0.7975343149182602 1.1056821486249526e-05 5.5336716424708685e-06 5.528478865451058e-06
1068.18181818 -0.7975013441205051 1.1049358185577232e-05 5.5236574458861666e-06 5.524704898370137e-06
1119.31818182 -0.7973961274578297 1.1023634379348893e-05 5.519916060038563e-06 5.511865199410166e-06
1170.45454545 -0.7972371480739158 1.0984830889945673e-05 5.49310299747371e-06 5.492429024358171e-06
1221.59090909 -0.7970551340488431 1.0940261425408277e-05 5.470130926706468e-06 5.4701459650972395e-06
1272.72727273 -0.7968733613235652 1.0897102240640392e-05 5.448566001558856e-06 5.448565985258975e-06
1323.86363636 -0.7967150898953869 1.0858992695729538e-05 5.429511087014624e-06 5.429511088322148e-06
1375.0 -0.7966044613734471 1.0828200231639478e-05 5.414114825290144e-06 5.414114815430071e-06
1426.13636364 -0.7965029177047809 1.0803806158492163e-05 5.401917650203131e-06 5.401917670848606e-06
1477.27272727 -0.7964283278069251 1.0785126429335038e-05 5.392577774208344e-06 5.3925777545330465e-06
1528.40909091 -0.7963755995826471 1.0771473846013761e-05 5.382216718351658e-06 5.385698534409493e-06
1579.54545455 -0.7963393892228235 1.0760618144118527e-05 5.459364679335318e-06 5.380162507909744e-06
1630.68181818 -0.796313153811311 1.0752913468791524e-05 5.385882288143201e-06 5.376400903967809e-06
1681.81818182 -0.7962961014952135 1.0746850048716826e-05 5.3751931327210816e-06 5.373471690336576e-06
1732.95454545 -0.7962848181189798 1.0742221569863883e-05 5.419899048174175e-06 5.371537311736665e-06
1784.09090909 -0.7962813300456757 1.0739225683796492e-05 5.370871153745162e-06 5.369632152274606e-06
1835.22727273 -0.7962771505260487 1.0736358954338775e-05 5.378834360056606e-06 5.368089635443501e-06
1886.36363636 -0.7962746527755249 1.073410095451922e-05 5.3834106368710455e-06 5.3678224547621535e-06
1937.5 -0.7962735468015946 1.0732238811161413e-05 5.426378391573117e-06 5.366506588160859e-06
1988.63636364 -0.7962730558014858 1.073069517360582e-05 5.381038091255713e-06 5.365313038888194e-06
2039.77272727 -0.7962725852285119 1.0729409724161688e-05 5.363184374033739e-06 5.364799459035492e-06
2090.90909091 -0.7962716696276851 1.0728326580801913e-05 5.35253078974431e-06 5.364258951368449e-06
2142.04545455 -0.7962700808909546 1.0727386145354936e-05 5.369048253548875e-06 5.363810216288527e-06
2193.18181818 -0.7962675640918073 1.0726558864385839e-05 5.367660651388441e-06 5.363286108752624e-06
2244.31818182 -0.7962624306053461 1.0726375583526611e-05 5.237606881171725e-06 5.363995974135885e-06
2295.45454545 -0.7962558978768587 1.0726403062905643e-05 5.515413630424642e-06 5.362607433839768e-06
2346.59090909 -0.7962530148486692 1.0724665814753999e-05 5.378455639682195e-06 5.3624331465118276e-06
2397.72727273 -0.796235464266669 1.0728657278606004e-05 5.489186292626526e-06 5.362888558982281e-06
2448.86363636 -0.7962213085994138 1.0731267558026234e-05 5.258806344740519e-06 5.362673321015094e-06
2500.0 -0.7962204683262228 1.0725608181334509e-05 5.328811588531966e-06 5.362849588677234e-06
