# Supplementary material for: Quantum dynamical effects of vibrational strong coupling in chemical reactivity
Source: Nat Commun. 2023 May 12;14:2733. doi: 10.1038/s41467-023-38368-x (PMC10182063; doi:10.1038/s41467-023-38368-x)
Supplement: Supplementary file 4 — Source Data [file 41467_2023_38368_MOESM4_ESM.zip › Data-VSC-HEOM-main/Fig3/fig3c-nocav-0.02.out]

0.0 -0.6969119591669349 9.785134652130209e-06 4.867470618031065e-06 4.8454596735452505e-06
2500 -0.6969119591669349 9.785134652130209e-06 4.867470618031065e-06 4.8454596735452505e-06
