# Supplementary material for: Quantum dynamical effects of vibrational strong coupling in chemical reactivity
Source: Nat Commun. 2023 May 12;14:2733. doi: 10.1038/s41467-023-38368-x (PMC10182063; doi:10.1038/s41467-023-38368-x)
Supplement: Supplementary file 4 — Source Data [file 41467_2023_38368_MOESM4_ESM.zip › Data-VSC-HEOM-main/Fig3/fig3c-nocav-0.5.out]

500 -0.7055271059131053 8.260209327059877e-06 3.815506209117646e-06 3.815507469219807e-06
2500 -0.7055271059131053 8.260209327059877e-06 3.815506209117646e-06 3.815507469219807e-06
