# Supplementary material for: Quantum dynamical effects of vibrational strong coupling in chemical reactivity
Source: Nat Commun. 2023 May 12;14:2733. doi: 10.1038/s41467-023-38368-x (PMC10182063; doi:10.1038/s41467-023-38368-x)
Supplement: Supplementary file 4 — Source Data [file 41467_2023_38368_MOESM4_ESM.zip › Data-VSC-HEOM-main/Fig3/fig3c-nocav-1.5.out]

0 -0.7951512477513218 1.1202362425825244e-05 5.408129293117086e-06 5.408129282991351e-06
2500 -0.7951512477513218 1.1202362425825244e-05 5.408129293117086e-06 5.408129282991351e-06
