# Supplementary material for: Quantum dynamical effects of vibrational strong coupling in chemical reactivity
Source: Nat Commun. 2023 May 12;14:2733. doi: 10.1038/s41467-023-38368-x (PMC10182063; doi:10.1038/s41467-023-38368-x)
Supplement: Supplementary file 4 — Source Data [file 41467_2023_38368_MOESM4_ESM.zip › Data-VSC-HEOM-main/Fig4/fig4b-0125.out]

0 -0.6985868749475539 6.809374833456646e-06 3.404700180993732e-06 3.4046936143306195e-06
650.0 -0.6985104617792485 6.809251909612332e-06 3.4035773152551686e-06 3.4045974084050976e-06
700.0 -0.698511973182241 6.77783679574785e-06 3.389980342829001e-06 3.388937538917505e-06
750.0 -0.6985076275612865 6.77972685497512e-06 3.390279572770584e-06 3.3898687461414073e-06
784.482758621 -0.6985076047224474 6.787297606940229e-06 3.393078679388558e-06 3.3936525040503484e-06
818.965517241 -0.6985080604076035 6.79638276400663e-06 3.3983154083632036e-06 3.3981975186255326e-06
853.448275862 -0.6985087258903931 6.8075116389883025e-06 3.4043682280136884e-06 3.4037656866613686e-06
887.931034483 -0.6985089077982205 6.821384330339718e-06 3.409923068747813e-06 3.4106964969254134e-06
922.413793103 -0.6985096535078165 6.840742826620801e-06 3.4202587459067444e-06 3.4203713750706734e-06
956.896551724 -0.6985112595626325 6.8654482673539905e-06 3.4338698102205198e-06 3.4327345443106944e-06
991.379310345 -0.6985177291453731 6.9044620714610645e-06 3.4515366044106815e-06 3.4522447858109217e-06
1025.86206897 -0.6985520559524185 6.972732683582464e-06 3.4860433180820703e-06 3.486372096325396e-06
1060.34482759 -0.6985837341416364 7.071465519422954e-06 3.5357568743711844e-06 3.535737972254614e-06
1094.82758621 -0.6986820977700646 7.242748763822751e-06 3.6217142485535e-06 3.621382253453215e-06
1129.31034483 -0.6990162089620237 7.5549680959021905e-06 3.777685774425557e-06 3.777492153493749e-06
1150.0 -0.6994936893925267 7.822912439625523e-06 3.911466618804072e-06 3.911463970078745e-06
1161.11111111 -0.6998412984015343 7.96253350537469e-06 3.9812657759613565e-06 3.981274583449885e-06
1163.79310345 -0.6999258825048904 7.990730345642848e-06 3.9953649384288074e-06 3.995373145674471e-06
1172.22222222 -0.7001592072392485 8.051868275952686e-06 4.025942421022877e-06 4.0259422549099785e-06
1183.33333333 -0.7002919743396833 8.030401694937412e-06 4.015208910498345e-06 4.015208908388423e-06
1194.44444444 -0.7001424994974516 7.83397641465672e-06 3.91699587048044e-06 3.916995878734375e-06
1198.27586207 -0.7000491092856753 7.71953738872192e-06 3.859776144010949e-06 3.859776143245542e-06
1205.55555556 -0.6998979428294166 7.459558800191061e-06 3.7297863461736033e-06 3.7297863557500447e-06
1216.66666667 -0.6997988345105188 7.165265364854187e-06 3.582639095837135e-06 3.5826391006180403e-06
1227.77777778 -0.6996404918831943 7.15156617975089e-06 3.575784285939113e-06 3.575789488386933e-06
1232.75862069 -0.6995402373237867 7.1657851040131115e-06 3.582882218234359e-06 3.5828988121143447e-06
1238.88888889 -0.6994109220765254 7.1693373000220384e-06 3.5847085775935167e-06 3.58467479066363e-06
1250.0 -0.6991958260370703 7.13971065314187e-06 3.5699562566713607e-06 3.569861810828578e-06
1267.24137931 -0.6989563416608354 7.060939701111471e-06 3.530354764075225e-06 3.530477508581159e-06
1301.72413793 -0.6987296242798128 6.934011666782834e-06 3.4665443580971034e-06 3.4670119998416585e-06
1336.20689655 -0.6986458362359688 6.865711704270688e-06 3.4329461073638407e-06 3.432860270360709e-06
1370.68965517 -0.6986090589193432 6.829965400926549e-06 3.415165424624451e-06 3.4149900278428993e-06
1405.17241379 -0.6985901176448859 6.810584712019923e-06 3.4050433656881203e-06 3.405298375290988e-06
1439.65517241 -0.6985791019185141 6.799738612141667e-06 3.4001196907333293e-06 3.3998747373352785e-06
1474.13793103 -0.6985671584741557 6.794416889269555e-06 3.4000407706033407e-06 3.397212261460226e-06
1508.62068966 -0.6985616981822281 6.791296889602649e-06 3.400986027289169e-06 3.395653276287049e-06
1543.10344828 -0.6985568489402766 6.790435044587711e-06 3.4025276540297637e-06 3.3954835242321055e-06
1577.5862069 -0.6985561098671547 6.788935610637851e-06 3.390666147578028e-06 3.394409005490406e-06
1612.06896552 -0.6985556308217942 6.788242683073326e-06 3.3960799228449465e-06 3.3942112551640473e-06
1646.55172414 -0.6985545079659996 6.7884653181385425e-06 3.3979291397946423e-06 3.3942219701491976e-06
1681.03448276 -0.6985611915410904 6.8095613089457816e-06 3.4076582966317213e-06 3.4047556845546636e-06
1715.51724138 -0.6985654871391509 6.808908958539986e-06 3.4039753153897824e-06 3.4044600809854875e-06
1750.0 -0.6985636973017852 6.8099776025285315e-06 3.4040509866317507e-06 3.4049989041864996e-06
1850.0 -0.6985605274509068 6.798309990132606e-06 3.39953675342653e-06 3.3991612069843934e-06
2000.0 -0.6985709115515032 6.799385814323224e-06 3.3987466653115594e-06 3.399700802715758e-06
