# Supplementary material for: Quantum dynamical effects of vibrational strong coupling in chemical reactivity
Source: Nat Commun. 2023 May 12;14:2733. doi: 10.1038/s41467-023-38368-x (PMC10182063; doi:10.1038/s41467-023-38368-x)
Supplement: Supplementary file 4 — Source Data [file 41467_2023_38368_MOESM4_ESM.zip › Data-VSC-HEOM-main/Fig4/fig4b-025.out]

0 -0.6985868749475539 6.809374833456646e-06 3.404700180993732e-06 3.4046936143306195e-06
650.0 -0.6984956485111112 6.78651917195152e-06 3.4011717873007496e-06 3.3932683132091523e-06
700.0 -0.6984860574657792 6.76830830047646e-06 3.3843871954638627e-06 3.3841634562745807e-06
750.0 -0.698480395602757 6.787653408135542e-06 3.3957685139691456e-06 3.3938334074887005e-06
784.482758621 -0.698480557412429 6.812077466351677e-06 3.406292045108652e-06 3.4060407656297246e-06
818.965517241 -0.6984823584516389 6.842903133934762e-06 3.418887287033815e-06 3.421449057849687e-06
853.448275862 -0.6984845284447403 6.881696829146335e-06 3.4418797157390627e-06 3.4408583230146283e-06
887.931034483 -0.6984869733970176 6.931460785285292e-06 3.4685485464132407e-06 3.4657533623265934e-06
922.413793103 -0.6984939384385781 6.998598926155938e-06 3.4978048471947732e-06 3.4993133525400774e-06
956.896551724 -0.6985116885130151 7.089002755196493e-06 3.541192978469672e-06 3.544492344624924e-06
991.379310345 -0.6985726457666778 7.225000589439582e-06 3.6105594964263212e-06 3.6124838161190914e-06
1025.86206897 -0.6986709713388629 7.403422580549576e-06 3.701982521798656e-06 3.7017032309711094e-06
1060.34482759 -0.6988091442677372 7.661651173862614e-06 3.814475959021554e-06 3.830902921418086e-06
1094.82758621 -0.6992593603020396 7.973574257883734e-06 3.9804551340182395e-06 3.986889363981779e-06
1129.31034483 -0.7000504730572857 8.280807855663711e-06 4.143985977718509e-06 4.140457392453235e-06
1150.0 -0.7005195516780399 8.373962686247809e-06 4.186990649400758e-06 4.1869900970967946e-06
1161.11111111 -0.7006775194227807 8.350605529383616e-06 4.175311482654535e-06 4.175311481742491e-06
1163.79310345 -0.70070123852496 8.33285054033248e-06 4.16696325524334e-06 4.166419326733871e-06
1172.22222222 -0.7007425624381932 8.234645686555475e-06 4.117331328227884e-06 4.117331320001519e-06
1183.33333333 -0.7007213033732774 7.982053812713131e-06 3.991034871660263e-06 3.991034870516776e-06
1194.44444444 -0.7006726963121208 7.575328841953223e-06 3.7876715946773653e-06 3.7876715941868786e-06
1198.27586207 -0.7006614371910097 7.414869233747961e-06 3.7074400585092376e-06 3.7074413944395257e-06
1205.55555556 -0.7006440197812421 7.132290248957778e-06 3.5661514824921103e-06 3.5661514831823066e-06
1216.66666667 -0.7005809144283043 6.881386525079746e-06 3.440699179219601e-06 3.4406991816880493e-06
1227.77777778 -0.7004452929456628 6.853755661195316e-06 3.4268836027115456e-06 3.4268836992357513e-06
1232.75862069 -0.7003623790843784 6.877768830630907e-06 3.4313336989665744e-06 3.438938288167257e-06
1238.88888889 -0.7002631524665159 6.911135025799575e-06 3.455573324281923e-06 3.455573487607307e-06
1250.0 -0.7000610385252471 6.963770879249107e-06 3.4818911047864044e-06 3.4818914903805155e-06
1267.24137931 -0.6997270609426057 6.999472989351442e-06 3.4990314834612995e-06 3.499853649966264e-06
1301.72413793 -0.6992212431507436 6.959271223272659e-06 3.4663541047837832e-06 3.479719677130099e-06
1336.20689655 -0.6989389698443411 6.887597696810575e-06 3.430045123418556e-06 3.443695479616252e-06
1370.68965517 -0.6987940132616393 6.82913642967071e-06 3.4180969878162324e-06 3.414623493009438e-06
1405.17241379 -0.698710057378485 6.790685251252921e-06 3.382821039551126e-06 3.395464143865547e-06
1439.65517241 -0.6986941585141935 6.759253905783029e-06 3.378672261720379e-06 3.379629978281884e-06
1474.13793103 -0.698660710203448 6.744544390404548e-06 3.374327568469626e-06 3.3722715457172814e-06
1508.62068966 -0.6986387985407149 6.736003593683949e-06 3.3687349473277076e-06 3.368008984650088e-06
1543.10344828 -0.6986239474192781 6.731518924700456e-06 3.3639574267977084e-06 3.3657718210530685e-06
1577.5862069 -0.6986136927392362 6.729702994617047e-06 3.364651094399051e-06 3.3648592514252345e-06
1612.06896552 -0.6986034322704302 6.730097685081991e-06 3.3664054374614227e-06 3.3650525973834777e-06
1646.55172414 -0.6986020175483819 6.730754117856478e-06 3.3645097092453313e-06 3.365381646746526e-06
1681.03448276 -0.6986069691489382 6.753188784368837e-06 3.3754769652931864e-06 3.3766011592391874e-06
1715.51724138 -0.6986062942657564 6.755574237798137e-06 3.3793041093674653e-06 3.3777972048155565e-06
1750.0 -0.6986075788363301 6.758256547905095e-06 3.379368525794432e-06 3.379136628374989e-06
1850.0 -0.6986007681810212 6.7549850661194795e-06 3.371902828626401e-06 3.3775292501981086e-06
2000.0 -0.6986300013842388 6.757466806050913e-06 3.3741006230684914e-06 3.3787262952516443e-06
