# Supplementary material for: Quantum dynamical effects of vibrational strong coupling in chemical reactivity
Source: Nat Commun. 2023 May 12;14:2733. doi: 10.1038/s41467-023-38368-x (PMC10182063; doi:10.1038/s41467-023-38368-x)
Supplement: Supplementary file 4 — Source Data [file 41467_2023_38368_MOESM4_ESM.zip › Data-VSC-HEOM-main/Fig4/fig4b-05.out]

0 -0.6985868749475539 6.809374833456646e-06 3.404700180993732e-06 3.4046936143306195e-06
700.0 -0.6983938017071994 6.75226100500547e-06 3.3646830973934063e-06 3.376356387328588e-06
750.0 -0.6983916906336002 6.837943434895604e-06 3.4209769942880307e-06 3.4189711325201203e-06
784.482758621 -0.6983964979855324 6.921150298644837e-06 3.4549124504933406e-06 3.4606008559817444e-06
818.965517241 -0.6983836245080975 7.013758570909085e-06 3.498327273746354e-06 3.5069139570038328e-06
853.448275862 -0.698396287931728 7.139155477258675e-06 3.563740048006242e-06 3.569611035332911e-06
887.931034483 -0.6984278255740192 7.296134257281534e-06 3.6453655440134448e-06 3.648099356261324e-06
922.413793103 -0.6985005662551217 7.492197965074464e-06 3.7421358529128624e-06 3.7461367127450267e-06
956.896551724 -0.6986502644268658 7.729182195875525e-06 3.856707512814171e-06 3.864634581294837e-06
991.379310345 -0.6989183054161485 8.00032528586965e-06 3.996406013565613e-06 4.000189987997027e-06
1025.86206897 -0.699318941534406 8.265394043996962e-06 4.136132889679551e-06 4.132698741363575e-06
1060.34482759 -0.6998738833880971 8.47084508303955e-06 4.236818104097251e-06 4.235443378574816e-06
1094.82758621 -0.7004959202879751 8.492260796846022e-06 4.246601010891442e-06 4.246140842359508e-06
1129.31034483 -0.7010098296830761 8.145171903571309e-06 4.072633938475107e-06 4.072594493543206e-06
1163.79310345 -0.7012506621574032 7.354970149641169e-06 3.6774925100626954e-06 3.6774918328373026e-06
1198.27586207 -0.7011424378551907 6.615844338713052e-06 3.3079276386460255e-06 3.3079276410080688e-06
1232.75862069 -0.7008216142653526 6.386404836530028e-06 3.193207686146825e-06 3.1932075138896267e-06
1267.24137931 -0.7004289482139906 6.4090435733178774e-06 3.2045198915149116e-06 3.204526926176609e-06
1301.72413793 -0.700038983381248 6.45220159499099e-06 3.226179785232691e-06 3.2261052719314013e-06
1336.20689655 -0.6997028212239166 6.4711507080452395e-06 3.2357994989863403e-06 3.235582576721154e-06
1370.68965517 -0.699437320746669 6.4731839696082255e-06 3.235895973756454e-06 3.2365939776762856e-06
1405.17241379 -0.6992377568337063 6.468844791670776e-06 3.2344210304255377e-06 3.234436965081803e-06
1439.65517241 -0.6990915969721182 6.464254783797947e-06 3.2337235014886835e-06 3.2321452135029215e-06
1474.13793103 -0.6989858340225049 6.462036251886087e-06 3.233250462960728e-06 3.2310354173901376e-06
1508.62068966 -0.6989096510527952 6.462898005419582e-06 3.233960208980734e-06 3.231467699374697e-06
1543.10344828 -0.6988548986155856 6.466665615958541e-06 3.2355176098027425e-06 3.233354158601412e-06
1577.5862069 -0.6988157686023002 6.472828410728082e-06 3.236977607294144e-06 3.236435300837762e-06
1612.06896552 -0.698788279280882 6.4807998866547155e-06 3.238595222457833e-06 3.2404140673144184e-06
1646.55172414 -0.6987697983410592 6.490024249854589e-06 3.24216817313961e-06 3.2450147262696374e-06
1681.03448276 -0.6987665045419786 6.5198960369044665e-06 3.2591193885532056e-06 3.259942363243785e-06
1715.51724138 -0.6987616091441377 6.5302600396790066e-06 3.266783715859314e-06 3.2651290095610056e-06
1750.0 -0.69876207333092 6.5404776689523625e-06 3.2719379994870713e-06 3.2702470832085377e-06
1850.0 -0.6987787693389246 6.562095700750593e-06 3.281684219939731e-06 3.2810514269308507e-06
2000.0 -0.6987806713589481 6.577913634839082e-06 3.28898563481991e-06 3.288962532235438e-06
