# Supplementary material for: Quantum dynamical effects of vibrational strong coupling in chemical reactivity
Source: Nat Commun. 2023 May 12;14:2733. doi: 10.1038/s41467-023-38368-x (PMC10182063; doi:10.1038/s41467-023-38368-x)
Supplement: Supplementary file 4 — Source Data [file 41467_2023_38368_MOESM4_ESM.zip › Data-VSC-HEOM-main/Fig4/fig4c-2E-6.out]

0 -0.6995128576748397 1.2699385705048783e-05 6.349713162206797e-06 6.349713020079241e-06
650.0 -0.699102717736966 1.2366782528256648e-05 6.174472620934469e-06 6.183292046490107e-06
700.0 -0.6991131094760246 1.2441385799110403e-05 6.195417292313895e-06 6.220537549494671e-06
750.0 -0.6991277167171631 1.253774030858671e-05 6.280677120500035e-06 6.2688373734916916e-06
784.482758621 -0.699151254529204 1.2640165333121667e-05 6.3183270947916585e-06 6.3204553850419435e-06
818.965517241 -0.6991749570445772 1.2752077990211209e-05 6.364387379982312e-06 6.375693375480642e-06
853.448275862 -0.6991777131440245 1.2859133940836766e-05 6.4392161761403656e-06 6.429339070072594e-06
887.931034483 -0.6992200536258999 1.3002203206537082e-05 6.497697742148959e-06 6.501409323082327e-06
922.413793103 -0.6993038031162325 1.3178643354053703e-05 6.6125466431887855e-06 6.589193058164114e-06
956.896551724 -0.6995042827640288 1.3375249019862453e-05 6.6813386033798335e-06 6.687693319268071e-06
991.379310345 -0.6997972529948555 1.3593785348691325e-05 6.774747596702313e-06 6.796885456519353e-06
1025.86206897 -0.6998838330862603 1.3846276710127616e-05 6.986277756271142e-06 6.923310930374126e-06
1060.34482759 -0.7002436091467881 1.3947378333797485e-05 6.8643818440149074e-06 6.974459885425156e-06
1094.82758621 -0.7010041862874428 1.3568303234051156e-05 6.830991182349527e-06 6.784264480915882e-06
1129.31034483 -0.7013562832451264 1.2658749339663887e-05 6.315082370004595e-06 6.329538006964435e-06
1163.79310345 -0.7009823179322725 1.1130052516509545e-05 5.559591534554621e-06 5.5656796578226885e-06
1198.27586207 -0.7004916252711774 9.504199548024335e-06 4.752086842068656e-06 4.752111665139688e-06
1232.75862069 -0.7003138592399093 9.352019843118012e-06 4.676020991620149e-06 4.676020773361115e-06
1267.24137931 -0.7003186242153694 1.0321940849910077e-05 5.1609607110958084e-06 5.160983183265112e-06
1301.72413793 -0.7002423702321955 1.1149214431056944e-05 5.5749837067142436e-06 5.5746276018573486e-06
1336.20689655 -0.7000706375037474 1.1623258050134384e-05 5.812065979011982e-06 5.811631653842453e-06
1370.68965517 -0.6998827947216976 1.1876286370907301e-05 5.9348447724448495e-06 5.938187594426639e-06
1405.17241379 -0.6997213392308456 1.2014735468246084e-05 6.0045121512228844e-06 6.007423757269997e-06
1439.65517241 -0.6996028942400129 1.209471031824548e-05 6.050641289392139e-06 6.0473748503597314e-06
1474.13793103 -0.6995132396500748 1.2146302042087336e-05 6.0737805507924325e-06 6.073164162420941e-06
1508.62068966 -0.6994533660528623 1.2182597461493324e-05 6.094541491030911e-06 6.091300847606557e-06
1543.10344828 -0.6994136003465917 1.2211077737818434e-05 6.10713042738295e-06 6.105575514413673e-06
1577.5862069 -0.6993847584823661 1.2235711743126474e-05 6.1224723797783844e-06 6.11789902446094e-06
1612.06896552 -0.6993683697855029 1.225760888203849e-05 6.133510401370449e-06 6.12884200727618e-06
1646.55172414 -0.699362849330029 1.2288766756115816e-05 6.1482973498695976e-06 6.144403570643598e-06
1681.03448276 -0.6993601878500308 1.2307635036231175e-05 6.151698948419923e-06 6.153829684044778e-06
1715.51724138 -0.6993634956398623 1.2325197638743255e-05 6.167933121018851e-06 6.162637914725875e-06
1750.0 -0.6993732039691073 1.2341204742624028e-05 6.1681430085550645e-06 6.170630320806284e-06
1850.0 -0.6994020008611115 1.2385395899249208e-05 6.189833903329763e-06 6.1926683992758586e-06
2000.0 -0.6994328157676001 1.2410270099729644e-05 6.2052011815244034e-06 6.205154338475329e-06
