# Supplementary material for: Quantum dynamical effects of vibrational strong coupling in chemical reactivity
Source: Nat Commun. 2023 May 12;14:2733. doi: 10.1038/s41467-023-38368-x (PMC10182063; doi:10.1038/s41467-023-38368-x)
Supplement: Supplementary file 4 — Source Data [file 41467_2023_38368_MOESM4_ESM.zip › Data-VSC-HEOM-main/Fig4/fig4c-5E-6.out]

0 -0.699677934344321 1.3797440623544479e-05 6.898710625485808e-06 6.898744546653862e-06
700.0 -0.6992285878205294 1.3377427899284947e-05 6.700454681531978e-06 6.689147187669437e-06
750.0 -0.6992553833936318 1.3473526213988332e-05 6.716925888056182e-06 6.736860170595192e-06
784.482758621 -0.6992667374523805 1.353478254208725e-05 6.761632408057166e-06 6.7674478441370916e-06
818.965517241 -0.6992860693343106 1.3611217530878333e-05 6.794824262852002e-06 6.805667174110109e-06
853.448275862 -0.6993208349226576 1.370062240941374e-05 6.8393622696225425e-06 6.850374867032918e-06
887.931034483 -0.6993768619988475 1.380240592243222e-05 6.891488729352887e-06 6.90126932580223e-06
922.413793103 -0.6994828682970358 1.3917741766628004e-05 6.946376183523043e-06 6.958943749804825e-06
956.896551724 -0.6996879633810212 1.4045569874812777e-05 7.015983642117712e-06 7.022838281279527e-06
991.379310345 -0.6999952225403647 1.414249052326867e-05 7.07903656990353e-06 7.071233106998408e-06
1025.86206897 -0.7003904710871394 1.4166152217701071e-05 7.085839504561621e-06 7.08311677234041e-06
1060.34482759 -0.7006976708910803 1.4019910660976174e-05 7.009699224022651e-06 7.009971893136225e-06
1094.82758621 -0.7006442995638885 1.365541270985336e-05 6.827748922330055e-06 6.82772921570823e-06
1129.31034483 -0.7002098549289322 1.311821449759792e-05 6.559128817814872e-06 6.559128738975755e-06
1163.79310345 -0.6997538426273139 1.2588488170671852e-05 6.294240894097568e-06 6.294264573699722e-06
1198.27586207 -0.6995260542548144 1.2280036890238258e-05 6.140129304684275e-06 6.1400382001111e-06
1232.75862069 -0.6994701169609774 1.2334852190432244e-05 6.167506748687723e-06 6.167444571785457e-06
1267.24137931 -0.6995841607023523 1.2724491220208507e-05 6.362270212639791e-06 6.362265743348858e-06
1301.72413793 -0.6998335444516041 1.3202356036127621e-05 6.60119974108078e-06 6.601199794185165e-06
1336.20689655 -0.6999836668239933 1.3539754124329356e-05 6.769889811800486e-06 6.769899782449684e-06
1370.68965517 -0.6999607303538775 1.3704842348869137e-05 6.852334239152402e-06 6.852446134932618e-06
1405.17241379 -0.6998543756767798 1.3761750640488333e-05 6.880245550591857e-06 6.880899969574257e-06
1439.65517241 -0.6997402325463391 1.3767918691236005e-05 6.885561444875402e-06 6.883983496966131e-06
1474.13793103 -0.6996470299208282 1.3755022815238749e-05 6.876489098111814e-06 6.8775222376627015e-06
1508.62068966 -0.6995790262472141 1.3737568288540479e-05 6.865908532031013e-06 6.868801718738147e-06
1543.10344828 -0.699532454681334 1.3721410990200543e-05 6.857537185154969e-06 6.860727194128645e-06
1577.5862069 -0.6995022900503295 1.3708455832417026e-05 6.850963595824579e-06 6.854247426084735e-06
1612.06896552 -0.6994809750844073 1.369638629885014e-05 6.845645559479056e-06 6.8482060817866415e-06
1646.55172414 -0.6994721408460851 1.368999670305038e-05 6.84435345051756e-06 6.845008883758907e-06
1681.03448276 -0.6994704968912966 1.368606307693863e-05 6.844537235996435e-06 6.843046608119574e-06
1715.51724138 -0.6994745556575909 1.3683896749783582e-05 6.843964143783926e-06 6.841972406279767e-06
1750.0 -0.6994830229609964 1.3682809128179885e-05 6.842021485367817e-06 6.841434333593511e-06
1850.0 -0.6995177788528587 1.367946909744362e-05 6.839445385462951e-06 6.839758191534203e-06
2000.0 -0.699515518189352 1.3663473858302306e-05 6.831686735745909e-06 6.831759364820353e-06
