# Supplementary material for: Quantum dynamical effects of vibrational strong coupling in chemical reactivity
Source: Nat Commun. 2023 May 12;14:2733. doi: 10.1038/s41467-023-38368-x (PMC10182063; doi:10.1038/s41467-023-38368-x)
Supplement: Supplementary file 4 — Source Data [file 41467_2023_38368_MOESM4_ESM.zip › Data-VSC-HEOM-main/Fig4/fig4e-0125.out]

0 -0.6985868749475539 6.809374833456646e-06 3.404700180993732e-06 3.4046936143306195e-06
650.0 -0.698520813544251 6.804794139660888e-06 3.4040209760531545e-06 3.4024931877287965e-06
700.0 -0.6985237459606751 6.767309492027568e-06 3.3836413581647238e-06 3.3836598407537034e-06
784.482758621 -0.6985208451981778 6.7608069080968444e-06 3.380407299781825e-06 3.380409146279656e-06
818.965517241 -0.698521356824123 6.760036070695113e-06 3.3800254456139224e-06 3.380023738078826e-06
853.448275862 -0.6985219570166373 6.758590597481879e-06 3.3793033974051176e-06 3.379301012622747e-06
887.931034483 -0.6985226768418523 6.7563527928536645e-06 3.37817735644936e-06 3.3781820611620943e-06
922.413793103 -0.6985239176552714 6.754171150541164e-06 3.3770952072370162e-06 3.377091238667595e-06
956.896551724 -0.6985248965866082 6.748273075373228e-06 3.374148398522466e-06 3.3741422774263527e-06
991.379310345 -0.6985263490806582 6.741844607882873e-06 3.370914403387473e-06 3.370928001417966e-06
1025.86206897 -0.6985521020618863 6.742380166908624e-06 3.371192922890674e-06 3.3711956007464776e-06
1060.34482759 -0.6985545882187051 6.729748429232053e-06 3.3649202371963136e-06 3.3648797593811493e-06
1094.82758621 -0.6985597330300184 6.705077894693972e-06 3.3525611953912977e-06 3.3525448564184577e-06
1129.31034483 -0.6985705317673564 6.658553173463474e-06 3.329214105449769e-06 3.329282911477122e-06
1150.0 -0.6985858406792431 6.6099745379857715e-06 3.3049087136147795e-06 3.3049929821517916e-06
1161.11111111 -0.6986015205258523 6.5773882110548535e-06 3.288523311727603e-06 3.288699734049617e-06
1163.79310345 -0.698606643607947 6.569759290465363e-06 3.2848634266806585e-06 3.28488626960642e-06
1172.22222222 -0.6986266861462399 6.551854468740002e-06 3.275810759852421e-06 3.2759325610596414e-06
1183.33333333 -0.6986537935489605 6.568572404258005e-06 3.284220943014674e-06 3.284292059096402e-06
1194.44444444 -0.6986388229656402 6.667112771632872e-06 3.3335414586295176e-06 3.3335616539454347e-06
1198.27586207 -0.6986182863872975 6.7136954850171535e-06 3.3568442642506284e-06 3.356853401465375e-06
1205.55555556 -0.6985717451435728 6.796013052735732e-06 3.3980114904596605e-06 3.398012269302947e-06
1216.66666667 -0.6985209112856915 6.8743495417916095e-06 3.4371806901853117e-06 3.4371806761483393e-06
1227.77777778 -0.6985029767051214 6.9035722342315705e-06 3.4517972658861357e-06 3.4517921460785503e-06
1232.75862069 -0.6985011246161195 6.907908760738467e-06 3.4539790641040976e-06 3.4539604509145226e-06
1238.88888889 -0.6985014222172052 6.909328627207097e-06 3.4546196199568695e-06 3.454670688222638e-06
1250.0 -0.6985051325676379 6.906187621596402e-06 3.452983258678022e-06 3.4530995967472777e-06
1267.24137931 -0.6985121371324576 6.896500321881208e-06 3.4483278928281814e-06 3.4482571033700856e-06
1301.72413793 -0.6985219579962475 6.877904805583577e-06 3.4390425062973008e-06 3.438958867345191e-06
1336.20689655 -0.6985274354787893 6.864658941495825e-06 3.4323346386531846e-06 3.4323355709697293e-06
1370.68965517 -0.6985307817748496 6.855384057766077e-06 3.4276678320383126e-06 3.427697841584812e-06
1405.17241379 -0.6985330173653993 6.848652063863106e-06 3.42433262233953e-06 3.4243317998533317e-06
1439.65517241 -0.6985346127711898 6.843578591145295e-06 3.421806075226873e-06 3.421795156685583e-06
1474.13793103 -0.6985358080062419 6.839629496539863e-06 3.419816019606086e-06 3.4198206167518943e-06
1508.62068966 -0.6985367370161573 6.836472001425138e-06 3.418240130719229e-06 3.4182418192384156e-06
1543.10344828 -0.6985374801104568 6.833890601339967e-06 3.416955156201962e-06 3.4169511201227133e-06
1577.5862069 -0.6985380882814151 6.83174054077267e-06 3.4158743984761433e-06 3.415876101641592e-06
1612.06896552 -0.6985385954216504 6.829921381140902e-06 3.4149662071580596e-06 3.4149665133499376e-06
1646.55172414 -0.6985390249118973 6.828361434701025e-06 3.4141885502372586e-06 3.414186532208113e-06
1681.03448276 -0.6985467077389832 6.847704966980868e-06 3.423857308878162e-06 3.4238583336031373e-06
1715.51724138 -0.6985470259061 6.84652123712685e-06 3.4232666296378436e-06 3.4232664679644947e-06
1750.0 -0.6985473045377423 6.84547472296971e-06 3.42274471978827e-06 3.422743210339492e-06
1850.0 -0.6985385477150963 6.829259929719295e-06 3.4146396846454576e-06 3.414635768756641e-06
2000.0 -0.6985392115765042 6.826669647564775e-06 3.41334114726527e-06 3.413340643794111e-06
