# Supplementary material for: Quantum dynamical effects of vibrational strong coupling in chemical reactivity
Source: Nat Commun. 2023 May 12;14:2733. doi: 10.1038/s41467-023-38368-x (PMC10182063; doi:10.1038/s41467-023-38368-x)
Supplement: Supplementary file 4 — Source Data [file 41467_2023_38368_MOESM4_ESM.zip › Data-VSC-HEOM-main/Fig4/fig4e-025.out]

0 -0.6985868749475539 6.809374833456646e-06 3.404700180993732e-06 3.4046936143306195e-06
650.0 -0.6985296413247366 6.768123318234404e-06 3.3840743302032834e-06 3.3840674590070017e-06
700.0 -0.6985329006436322 6.724921376769488e-06 3.362475361511599e-06 3.362466315364022e-06
784.482758621 -0.6985327729568701 6.70606506774559e-06 3.3530356703041453e-06 3.353038164052943e-06
818.965517241 -0.6985347045334098 6.698632763289175e-06 3.3493627576338423e-06 3.3493216227032704e-06
853.448275862 -0.6985369378851773 6.689249678768057e-06 3.344643121758675e-06 3.3446303657786016e-06
887.931034483 -0.6985396292251412 6.677356229711535e-06 3.3382812643979777e-06 3.3386872725054922e-06
922.413793103 -0.6985431350662691 6.6633132986979695e-06 3.331624330380926e-06 3.3316632548373832e-06
956.896551724 -0.6985469078306922 6.642075481092034e-06 3.321002152828437e-06 3.321043098448578e-06
991.379310345 -0.6985521911030467 6.615501984103169e-06 3.3078640028167526e-06 3.307748106994601e-06
1025.86206897 -0.69858254397188 6.5884636785006704e-06 3.294256800602643e-06 3.294237161583195e-06
1060.34482759 -0.6985918606234529 6.536389520924471e-06 3.2682866344403374e-06 3.268200484778916e-06
1094.82758621 -0.698607060522809 6.451327936523138e-06 3.225815270149299e-06 3.225668554541607e-06
1129.31034483 -0.6986340332310168 6.3100350448278724e-06 3.154936225860061e-06 3.15502181722422e-06
1150.0 -0.6986632703246076 6.1875020166596025e-06 3.0937988239620033e-06 3.0937563553336654e-06
1161.11111111 -0.6986860936802228 6.11797796031448e-06 3.0590284890697245e-06 3.058993731525037e-06
1163.79310345 -0.6986923502729456 6.1028001212381104e-06 3.0513812585872243e-06 3.051404686422169e-06
1172.22222222 -0.698712858180248 6.066747238913927e-06 3.033372176153916e-06 3.0333780706171663e-06
1183.33333333 -0.6987331063530796 6.073972721783747e-06 3.0369916532966174e-06 3.0369909263184723e-06
1194.44444444 -0.6987187507755755 6.189799750949503e-06 3.0949040482927885e-06 3.094904662276629e-06
1198.27586207 -0.6987001695201758 6.258328623446457e-06 3.1291692470238016e-06 3.1291692133664244e-06
1205.55555556 -0.6986462883829675 6.417544678981938e-06 3.2087774569832033e-06 3.2087774881506077e-06
1216.66666667 -0.6985457956197405 6.675375056389068e-06 3.337693025850202e-06 3.3376931008509575e-06
1227.77777778 -0.6984702204218124 6.875134801723774e-06 3.437573372803373e-06 3.437573301025253e-06
1232.75862069 -0.6984496083965823 6.9379459850044625e-06 3.4689796837077496e-06 3.4689790350891295e-06
1238.88888889 -0.6984338345269059 6.9949467461082e-06 3.4974761618592436e-06 3.4974795351245833e-06
1250.0 -0.6984237321336485 7.054833247950459e-06 3.5274315170181974e-06 3.5274229478621184e-06
1267.24137931 -0.698429999033614 7.083468203266941e-06 3.5418066446362595e-06 3.541740158742427e-06
1301.72413793 -0.6984556660790334 7.063076593397606e-06 3.531563664895603e-06 3.5315446692234203e-06
1336.20689655 -0.6984749656613188 7.027636254504962e-06 3.513894778052193e-06 3.5138239023968555e-06
1370.68965517 -0.6984878968323841 6.997516803113633e-06 3.4988116682316007e-06 3.4987645465888706e-06
1405.17241379 -0.6984968596567346 6.973798673670669e-06 3.4869479215159973e-06 3.4869052331642882e-06
1439.65517241 -0.6985033583111039 6.95513526945304e-06 3.4776016038086077e-06 3.4775737593986084e-06
1474.13793103 -0.6985082650064542 6.940225492677946e-06 3.470118410628334e-06 3.470118869529291e-06
1508.62068966 -0.6985120901897098 6.928101047788578e-06 3.4640695593760405e-06 3.464056476167376e-06
1543.10344828 -0.6985151566792461 6.918072404348604e-06 3.4590471208814476e-06 3.4590421427296715e-06
1577.5862069 -0.6985176860055523 6.909646817083709e-06 3.454799519088878e-06 3.4548293578027975e-06
1612.06896552 -0.6985197702549599 6.902478843288149e-06 3.4512225560265847e-06 3.4512454085540053e-06
1646.55172414 -0.6985286770947299 6.917157694942499e-06 3.458583834529709e-06 3.4585847957672935e-06
1681.03448276 -0.6985301790466631 6.911793589885623e-06 3.4558933173133755e-06 3.4559027789993286e-06
1715.51724138 -0.698531516807238 6.907074564189097e-06 3.4535400267041505e-06 3.45354318763162e-06
1750.0 -0.6985326754490729 6.902896120719105e-06 3.4514435547552264e-06 3.451453968210042e-06
1850.0 -0.6985258324238431 6.878930865774183e-06 3.43947649161955e-06 3.4394713187140837e-06
2000.0 -0.6985286105592401 6.8685491867548934e-06 3.4342749156518597e-06 3.4342804683318075e-06
