# Supplementary material for: Quantum dynamical effects of vibrational strong coupling in chemical reactivity
Source: Nat Commun. 2023 May 12;14:2733. doi: 10.1038/s41467-023-38368-x (PMC10182063; doi:10.1038/s41467-023-38368-x)
Supplement: Supplementary file 4 — Source Data [file 41467_2023_38368_MOESM4_ESM.zip › Data-VSC-HEOM-main/Fig4/fig4e-05.out]

0 -0.6985868749475539 6.809374833456646e-06 3.404700180993732e-06 3.4046936143306195e-06
650.0 -0.6985597813565521 6.6248640141281485e-06 3.312565295145083e-06 3.3124357258376823e-06
700.0 -0.6985659500647594 6.559350658974844e-06 3.279626076248257e-06 3.2796798879495643e-06
784.482758621 -0.6985737937627343 6.494945718818059e-06 3.247410909528108e-06 3.247478836759787e-06
818.965517241 -0.6985794147942697 6.463720882113668e-06 3.231802905458038e-06 3.2318659357695435e-06
853.448275862 -0.6985857321136245 6.4266860652882576e-06 3.2132840092173255e-06 3.2133480391594972e-06
887.931034483 -0.6985928537946577 6.3823247858332164e-06 3.1911548005733113e-06 3.19116761503042e-06
922.413793103 -0.6986009210544205 6.328558818257148e-06 3.1641622941283233e-06 3.16428380393135e-06
956.896551724 -0.6986102974669113 6.262220700110965e-06 3.131102189717444e-06 3.1311154131872268e-06
991.379310345 -0.6986206581505241 6.180013923587417e-06 3.090465766565144e-06 3.090018914120591e-06
1025.86206897 -0.6986551485547401 6.086812548242896e-06 3.0437154659559405e-06 3.0434090221016718e-06
1060.34482759 -0.6986677584489945 5.955546645120281e-06 2.9777251583068147e-06 2.977777970549366e-06
1094.82758621 -0.6986804823001187 5.795002331558367e-06 2.8975445377080885e-06 2.897504725352467e-06
1129.31034483 -0.6986930825353296 5.608500110676464e-06 2.8045296576782272e-06 2.8042538913671262e-06
1163.79310345 -0.6987055620363456 5.460268276874791e-06 2.730152539206625e-06 2.730138458250427e-06
1180.0 -0.6987111148045585 5.451388319594178e-06 2.725716262139822e-06 2.7256980765184666e-06
1198.27586207 -0.698712462630067 5.531493923544079e-06 2.7657688559782744e-06 2.7657517440529147e-06
1232.75862069 -0.6986633067612958 5.9946076248887644e-06 2.9972890268821237e-06 2.997307731443515e-06
1267.24137931 -0.6985341999092801 6.618097145890007e-06 3.3088653434357133e-06 3.3090512156086516e-06
1301.72413793 -0.6984251190106275 7.03889493472111e-06 3.5189345005454703e-06 3.519460348080522e-06
1336.20689655 -0.6983791959057642 7.229153380353851e-06 3.614779137671116e-06 3.6145857703550855e-06
1370.68965517 -0.6983713203976825 7.2920714156585395e-06 3.6464019518472607e-06 3.6460447679340806e-06
1405.17241379 -0.6983787041690653 7.298723821967651e-06 3.6496579578237135e-06 3.6493678707231064e-06
1439.65517241 -0.6983906641261598 7.282839924610584e-06 3.6412548139367266e-06 3.641426388780307e-06
1474.13793103 -0.6984031021417471 7.259011967653892e-06 3.62971548278735e-06 3.629511993963795e-06
1508.62068966 -0.6984146171909619 7.233404381673767e-06 3.616681513136247e-06 3.616709437299791e-06
1543.10344828 -0.6984248672506338 7.208545858637232e-06 3.6041864126500986e-06 3.604281577201399e-06
1577.5862069 -0.6984337642753498 7.185418199027662e-06 3.592740143429409e-06 3.5927156022349974e-06
1612.06896552 -0.6984415734404447 7.164266039647403e-06 3.5821313406222606e-06 3.5821394121334418e-06
1646.55172414 -0.6984548182189486 7.165807968126545e-06 3.582931160746359e-06 3.5829103569773307e-06
1681.03448276 -0.6984608773833836 7.1485661471182955e-06 3.574276777308381e-06 3.5742894613610186e-06
1715.51724138 -0.698466223216038 7.1329395845807406e-06 3.566457396718414e-06 3.566476181507611e-06
1750.0 -0.698470965591731 7.118753790420511e-06 3.559395721998171e-06 3.559383289465068e-06
1850.0 -0.6984724111390378 7.068368470261508e-06 3.534175681086824e-06 3.5341905052625783e-06
2000.0 -0.6984841274428777 7.030547842902935e-06 3.515298125794879e-06 3.5152800786011088e-06
