# Supplementary material for: Quantum dynamical effects of vibrational strong coupling in chemical reactivity
Source: Nat Commun. 2023 May 12;14:2733. doi: 10.1038/s41467-023-38368-x (PMC10182063; doi:10.1038/s41467-023-38368-x)
Supplement: Supplementary file 4 — Source Data [file 41467_2023_38368_MOESM4_ESM.zip › Data-VSC-HEOM-main/Fig4/fig4f-2E-6.out]

0 -0.6995128409560586 1.2699392777694326e-05 6.348168954505021e-06 6.349725895225563e-06
650.0 -0.6992849513603345 1.2393088107247828e-05 6.1977621214329875e-06 6.19652573531263e-06
700.0 -0.6992833453860909 1.2343219825952944e-05 6.169960293806907e-06 6.171651702011164e-06
784.482758621 -0.6992767992402593 1.2207740257532583e-05 6.106151717919586e-06 6.1038759855581e-06
818.965517241 -0.6992784901464862 1.2151490380123965e-05 6.078743387328912e-06 6.0757199018915126e-06
853.448275862 -0.6992805841153699 1.2082365097710518e-05 6.041030408769517e-06 6.041325497165496e-06
887.931034483 -0.699282789506526 1.199574491099455e-05 6.002243063271114e-06 5.997944382628692e-06
922.413793103 -0.6992865976015535 1.1886938476340457e-05 5.937608485897815e-06 5.943526602307173e-06
956.896551724 -0.6992898321647408 1.1742998379605165e-05 5.870662158297868e-06 5.87153022934805e-06
991.379310345 -0.6992958626149784 1.1556820926295862e-05 5.791706138990236e-06 5.778555942945252e-06
1025.86206897 -0.6993323989509163 1.1316893317458278e-05 5.658662555397867e-06 5.658472965132344e-06
1060.34482759 -0.6993582490417962 1.0976994476228288e-05 5.485210152367975e-06 5.488500590802989e-06
1094.82758621 -0.699418690273657 1.0529795640490324e-05 5.265124078573588e-06 5.2649149071394735e-06
1129.31034483 -0.6995565653966462 1.0004858962844042e-05 5.0023635152592756e-06 5.002442739461152e-06
1163.79310345 -0.6998064245290359 9.644294919447538e-06 4.822161861965248e-06 4.822159165812399e-06
1198.27586207 -0.6999947644917437 9.925582654401952e-06 4.962803668786025e-06 4.9628036347596695e-06
1232.75862069 -0.6998648861174345 1.0863732239363862e-05 5.4318794410538746e-06 5.4318809252216065e-06
1267.24137931 -0.6996181783370813 1.1798406511994378e-05 5.899217111901251e-06 5.8992207932801855e-06
1301.72413793 -0.6994598614470962 1.2395831552644448e-05 6.197436660766814e-06 6.197930413360812e-06
1336.20689655 -0.6993827013967336 1.2719807929662079e-05 6.360240392579214e-06 6.359923169164075e-06
1370.68965517 -0.6993460373805146 1.2887086126810543e-05 6.443088480027667e-06 6.443561171380867e-06
1405.17241379 -0.6993275912548993 1.2971641008211444e-05 6.4851370625502774e-06 6.485845456923588e-06
1439.65517241 -0.6993175759992566 1.3012676542596032e-05 6.505593471256735e-06 6.506361960577949e-06
1474.13793103 -0.6993118154760923 1.303039722616336e-05 6.515003907581362e-06 6.5152162896013926e-06
1508.62068966 -0.6993081896815676 1.3035419404622363e-05 6.518714174024789e-06 6.517733131631313e-06
1543.10344828 -0.69930591072968 1.303343399332959e-05 6.517213531110134e-06 6.516738072545596e-06
1577.5862069 -0.6993043391297256 1.3027626351464902e-05 6.514251732195412e-06 6.513835273615783e-06
1612.06896552 -0.6993044265709064 1.3026258964889828e-05 6.513235419270967e-06 6.5131491756949115e-06
1646.55172414 -0.6993037050160303 1.3017662329419231e-05 6.509021325917318e-06 6.5088530059390946e-06
1681.03448276 -0.6993031954312545 1.3008652473082213e-05 6.503987711196262e-06 6.504346498342514e-06
1715.51724138 -0.6993028085531082 1.2999597651642946e-05 6.499092783650315e-06 6.499821583384047e-06
1750.0 -0.6993025674134274 1.2990700709723027e-05 6.495674528693987e-06 6.495370810917742e-06
1850.0 -0.699303899450372 1.2968006965606423e-05 6.482061844768258e-06 6.484029510291277e-06
2000.0 -0.6993036167305112 1.2938154970092677e-05 6.472953906206841e-06 6.469177078389103e-06
