# Supplementary material for: Quantum dynamical effects of vibrational strong coupling in chemical reactivity
Source: Nat Commun. 2023 May 12;14:2733. doi: 10.1038/s41467-023-38368-x (PMC10182063; doi:10.1038/s41467-023-38368-x)
Supplement: Supplementary file 4 — Source Data [file 41467_2023_38368_MOESM4_ESM.zip › Data-VSC-HEOM-main/Fig4/fig4f-5E-6.out]

0 -0.699677934344321 1.3797440623544479e-05 6.898710625485808e-06 6.898744546653862e-06
700.0 -0.6993999615938132 1.36208679386964e-05 6.8121672783398795e-06 6.810462881591422e-06
750.0 -0.699405272029002 1.3597070802433796e-05 6.801125395940593e-06 6.79861582628247e-06
784.482758621 -0.6994164269015872 1.3582307076687738e-05 6.7928701256624625e-06 6.7911724430947495e-06
818.965517241 -0.6994226321295463 1.3558311333668388e-05 6.776553593822025e-06 6.779187355996214e-06
853.448275862 -0.6994362465402069 1.3533563854056496e-05 6.763011040624336e-06 6.766817216997646e-06
887.931034483 -0.6994348994933459 1.3486315176114854e-05 6.738864080661398e-06 6.743195226313784e-06
922.413793103 -0.6994483314879255 1.344231126635578e-05 6.716787325297529e-06 6.721192361369505e-06
956.896551724 -0.6994732017019742 1.3391877386380233e-05 6.696979896738169e-06 6.695955113303279e-06
991.379310345 -0.6995258595051271 1.3343118787371301e-05 6.671940698442243e-06 6.671569238014324e-06
1025.86206897 -0.6996483594752959 1.331426938312897e-05 6.6586910638345805e-06 6.657080421822467e-06
1060.34482759 -0.6998700557906875 1.3304183095680875e-05 6.649356616563646e-06 6.652094565354249e-06
1094.82758621 -0.7002578013622486 1.3349703393280894e-05 6.674935887010056e-06 6.674869995386719e-06
1129.31034483 -0.7007274103010823 1.3451396004042333e-05 6.725737575944549e-06 6.725721382948774e-06
1163.79310345 -0.7010630084074204 1.3563438050484833e-05 6.780749795280401e-06 6.781753800695024e-06
1198.27586207 -0.7011170328072877 1.3633921448224417e-05 6.813146723463855e-06 6.8169953996483225e-06
1232.75862069 -0.7009131164481232 1.3647300120346565e-05 6.825528094092218e-06 6.823691666739377e-06
1267.24137931 -0.7005371764391477 1.3627355820780707e-05 6.81189364270914e-06 6.81373265809146e-06
1301.72413793 -0.7001249690857956 1.3609955157227339e-05 6.806141374467922e-06 6.804978959160543e-06
1336.20689655 -0.6998053904144976 1.3616753536422008e-05 6.815000013153438e-06 6.808437036324144e-06
1370.68965517 -0.6996150004617525 1.3644961879672493e-05 6.8233784625300865e-06 6.822508003559456e-06
1405.17241379 -0.6995164606036446 1.3681507347958357e-05 6.843265562085148e-06 6.840787514014204e-06
1439.65517241 -0.699467522859065 1.3716385693193646e-05 6.856054636923743e-06 6.85820786349842e-06
1474.13793103 -0.6994426623898952 1.3745572875932149e-05 6.877119913390119e-06 6.872802198709549e-06
1508.62068966 -0.6994280184843965 1.3768795455522626e-05 6.8733629355694095e-06 6.884482471571367e-06
1543.10344828 -0.6994208590589026 1.3786387852649575e-05 6.90509937937668e-06 6.893254046215012e-06
1577.5862069 -0.6994124190464598 1.3795038999647252e-05 6.886899459590502e-06 6.897543933878781e-06
1612.06896552 -0.6994100191780326 1.3805170069639753e-05 6.904306047997834e-06 6.902620965723568e-06
1646.55172414 -0.6994092922971205 1.3812750507407194e-05 6.904060844377298e-06 6.90640389596479e-06
1681.03448276 -0.6994082941808268 1.3818630966912794e-05 6.908000089308617e-06 6.909335704278745e-06
1715.51724138 -0.699407750284222 1.382311840717635e-05 6.912688251749052e-06 6.9115756255278904e-06
1750.0 -0.6994075389071855 1.3826548111965296e-05 6.91522721019906e-06 6.9132948850882485e-06
1850.0 -0.6994085378964184 1.383635951059419e-05 6.926900815814062e-06 6.918231120928912e-06
2000.0 -0.6994014397324205 1.3832682913641451e-05 6.921696534393869e-06 6.916360176168117e-06
