# Supplementary material for: Quantum dynamical effects of vibrational strong coupling in chemical reactivity
Source: Nat Commun. 2023 May 12;14:2733. doi: 10.1038/s41467-023-38368-x (PMC10182063; doi:10.1038/s41467-023-38368-x)
Supplement: Supplementary file 4 — Source Data [file 41467_2023_38368_MOESM4_ESM.zip › Data-VSC-HEOM-main/Fig5/fig5a-rate-CM.out]

1.499999999999999944e-02 4.361992239461583432e-01 9.135389980243631110e-04
5.999999999999999778e-02 5.301527097893886653e-01 9.339105883794354863e-04
7.499999999999999722e-02 5.851857433142172438e-01 8.501709162733884616e-04
8.200000000000000344e-02 6.062345729019467111e-01 9.180821142453753905e-04
8.999999999999999667e-02 6.313205014067022613e-01 8.168029542643610429e-04
9.700000000000000289e-02 6.499333080897689019e-01 8.386739323410810328e-04
1.049999999999999961e-01 6.560339181996208691e-01 8.241759224570275547e-04
1.120000000000000023e-01 6.165923892300935183e-01 5.869676200880123837e-04
1.199999999999999956e-01 5.889477976701726902e-01 6.244629278772008537e-04
1.270000000000000018e-01 6.181599180718655440e-01 5.895119200350609680e-04
1.350000000000000089e-01 6.032962046613231655e-01 8.609043083168681394e-04
1.419999999999999873e-01 5.335159060677642229e-01 8.250587519189586704e-04
1.499999999999999944e-01 4.618811268015261540e-01 6.860114241769096769e-04
1.570000000000000007e-01 5.340916440788945341e-01 9.714687427141834117e-04
1.650000000000000078e-01 6.026195452942824105e-01 9.071461167520287854e-04
1.719999999999999862e-01 6.207328607261674014e-01 7.953508696161267280e-04
1.799999999999999933e-01 6.191551875199621247e-01 8.532966670981870444e-04
1.869999999999999996e-01 6.153434316003741911e-01 7.962276227313801798e-04
1.950000000000000067e-01 6.125142565030349262e-01 8.817408857291459496e-04
2.099999999999999922e-01 6.114888933608438881e-01 8.727778646115771401e-04
2.250000000000000056e-01 6.076955625099622615e-01 8.638780037468600254e-04
2.399999999999999911e-01 5.917194940510348555e-01 9.255905176227175899e-04
