# Supplementary material for: Quantum dynamical effects of vibrational strong coupling in chemical reactivity
Source: Nat Commun. 2023 May 12;14:2733. doi: 10.1038/s41467-023-38368-x (PMC10182063; doi:10.1038/s41467-023-38368-x)
Supplement: Supplementary file 4 — Source Data [file 41467_2023_38368_MOESM4_ESM.zip › Data-VSC-HEOM-main/Fig5/fig5a-rate-QM.out]

0 -0.699677934344321 1.3797440623544479e-05 6.898710625485808e-06 6.898742771031741e-06
700.0 -0.6988880669628244 1.24607531320971e-05 6.171820538833306e-06 6.228978601781334e-06
750.0 -0.698943820064081 1.2607009482121771e-05 6.34584362599636e-06 6.297802752378552e-06
784.482758621 -0.6990315428310508 1.2666513493420155e-05 6.311302622712572e-06 6.332370405138344e-06
818.965517241 -0.6991334080449019 1.2739873124530363e-05 6.334766846363782e-06 6.369400374575146e-06
853.448275862 -0.6992259725358716 1.2815429217435807e-05 6.4488711277327294e-06 6.408820451190397e-06
887.931034483 -0.6994241156840871 1.2864746122503536e-05 6.387236187529966e-06 6.426710420867048e-06
922.413793103 -0.6997828448850372 1.2851751076743306e-05 6.443290867957068e-06 6.425256499522553e-06
956.896551724 -0.7000912259998325 1.276168739692762e-05 6.375776078054581e-06 6.380866735131938e-06
991.379310345 -0.7003458966246858 1.2551411356651242e-05 6.276494341566027e-06 6.275723931434218e-06
1025.86206897 -0.7005017467838676 1.2210036323921732e-05 6.1050764679183485e-06 6.105038195092698e-06
1060.34482759 -0.7004963663330034 1.1727643173421555e-05 5.8638376896388554e-06 5.86383862503395e-06
1094.82758621 -0.7003274655767896 1.113740968309481e-05 5.568720472702337e-06 5.568720344741555e-06
1129.31034483 -0.7000581270524354 1.0520279824723352e-05 5.260153747418791e-06 5.260153746851912e-06
1150.0 -0.6998872650079501 1.0192025469789094e-05 5.096025720519551e-06 5.096025719564003e-06
1161.11111111 -0.6998006673698169 1.0044555914958505e-05 5.0222905735105345e-06 5.022290569143188e-06
1163.79310345 -0.6997806342328228 1.00128780009643e-05 5.006451531403267e-06 5.0064515327217875e-06
1172.22222222 -0.6997202913107509 9.92463921349133e-06 4.96233191722868e-06 4.962331919055863e-06
1183.33333333 -0.6996476295301599 9.837521180209174e-06 4.918772690206989e-06 4.918772687232532e-06
1194.44444444 -0.6995840313388729 9.787665448193185e-06 4.893844701586374e-06 4.893844698916455e-06
1198.27586207 -0.699564461386407 9.779792842091762e-06 4.889908380452631e-06 4.889908376617822e-06
1205.55555556 -0.699530703307707 9.77844095842907e-06 4.889232432750361e-06 4.889232431461734e-06
1216.66666667 -0.6994871567931013 9.809943250388758e-06 4.904983656428795e-06 4.904983654587259e-06
1227.77777778 -0.6994530182580793 9.879902510884887e-06 4.939963455903206e-06 4.939963457012045e-06
1232.75862069 -0.6994407831951908 9.922879205245311e-06 4.961451914953061e-06 4.961451910584182e-06
1238.88888889 -0.6994282749655787 9.984781190690313e-06 4.992403057420579e-06 4.992403057344431e-06
1250.0 -0.6994124569358184 1.01192953020422e-05 5.059660453059597e-06 5.059660451051555e-06
1267.24137931 -0.6994035879821281 1.037150642017208e-05 5.185766659076265e-06 5.1857666561436396e-06
1301.72413793 -0.6994259758214625 1.0944954945081555e-05 5.472492449827373e-06 5.472492446565393e-06
1336.20689655 -0.6994660568602702 1.1485839309149649e-05 5.742936144734702e-06 5.742936145155316e-06
1370.68965517 -0.6994923980941422 1.1922888257039003e-05 5.9614619043794245e-06 5.961461897940117e-06
1405.17241379 -0.6994955399662185 1.2249155579217736e-05 6.124596589454735e-06 6.124596545103059e-06
1439.65517241 -0.6994799251871381 1.248415428812583e-05 6.242191977953085e-06 6.242098774986412e-06
1474.13793103 -0.6994545487566798 1.2652027410075097e-05 6.325909489739999e-06 6.32603083418722e-06
1508.62068966 -0.6994278103094271 1.2773071213721602e-05 6.386685078956974e-06 6.386552765131961e-06
1543.10344828 -0.6994047097824365 1.2862011128487537e-05 6.43091419930346e-06 6.431026972868473e-06
1577.5862069 -0.6993874831550079 1.2928988153806225e-05 6.464268718398882e-06 6.464511939175055e-06
1612.06896552 -0.699373431818024 1.2980432597406017e-05 6.490290379273683e-06 6.490231595131658e-06
1646.55172414 -0.6993677296673481 1.3021715686827775e-05 6.511142916302243e-06 6.510869769860081e-06
1681.03448276 -0.6993664214391513 1.305521814760899e-05 6.527933040288882e-06 6.527625957158122e-06
1715.51724138 -0.699367690668902 1.308284460479547e-05 6.5414994539730515e-06 6.5414443234788605e-06
1750.0 -0.6993697899019877 1.3105774387432243e-05 6.552910899452687e-06 6.552908836287479e-06
1850.0 -0.6993711469280639 1.315224413214888e-05 6.576143685701611e-06 6.576143688791568e-06
2000.0 -0.6993505868087898 1.319094580316538e-05 6.595494643684721e-06 6.595494651880486e-06
