# Supplementary material for: Quantum dynamical effects of vibrational strong coupling in chemical reactivity
Source: Nat Commun. 2023 May 12;14:2733. doi: 10.1038/s41467-023-38368-x (PMC10182063; doi:10.1038/s41467-023-38368-x)
Supplement: Supplementary file 4 — Source Data [file 41467_2023_38368_MOESM4_ESM.zip › Data-VSC-HEOM-main/Fig5/fig5b-rate-CM.out]

1.499999999999999944e-02 4.372160811272449710e-01 1.019106361754936862e-03
5.999999999999999778e-02 4.251408238068891676e-01 9.480375183086583524e-04
6.700000000000000400e-02 4.232070437329003565e-01 9.416588653366993796e-04
7.499999999999999722e-02 4.207161053508826076e-01 9.907993643116091986e-04
8.200000000000000344e-02 4.215744201935808788e-01 1.064465190769982392e-03
8.999999999999999667e-02 4.220874415749926167e-01 9.666309919507991765e-04
9.700000000000000289e-02 4.316819846808636063e-01 9.027337547042260527e-04
1.049999999999999961e-01 4.443365115465136017e-01 9.747794635815123154e-04
1.120000000000000023e-01 4.659828003675692276e-01 1.014150969080773214e-03
1.199999999999999956e-01 4.857970368993342336e-01 9.066006391478325602e-04
1.270000000000000018e-01 4.946355934086577588e-01 1.011592130938205117e-03
1.350000000000000089e-01 4.958972795408873591e-01 9.003464224377836491e-04
1.419999999999999873e-01 4.987542380273475850e-01 8.447301647235644579e-04
1.499999999999999944e-01 5.026451154334137250e-01 8.993724889270309766e-04
1.570000000000000007e-01 4.957099385940648695e-01 9.649956415185338915e-04
1.650000000000000078e-01 4.752502355582912674e-01 9.614717760317853653e-04
1.719999999999999862e-01 4.626693923793447349e-01 1.016307055400406632e-03
1.799999999999999933e-01 4.606007689584917242e-01 8.904182940633064997e-04
1.869999999999999996e-01 4.621001189681323007e-01 9.416648286525595903e-04
1.950000000000000067e-01 4.622912270402492196e-01 9.838551884376229868e-04
2.020000000000000129e-01 4.625786589252509073e-01 9.429961946733082714e-04
2.099999999999999922e-01 4.599148317572309685e-01 1.041209531000871283e-03
2.169999999999999984e-01 4.604768799655253320e-01 9.329980354115214669e-04
2.250000000000000056e-01 4.576953058884259962e-01 9.905203947233915014e-04
2.320000000000000118e-01 4.567592278214420709e-01 1.001670561733387097e-03
2.399999999999999911e-01 4.575751238442458679e-01 9.244795590536090393e-04
2.469999999999999973e-01 4.543675450334836996e-01 9.413082401247593444e-04
