# Supplementary material for: Quantum dynamical effects of vibrational strong coupling in chemical reactivity
Source: Nat Commun. 2023 May 12;14:2733. doi: 10.1038/s41467-023-38368-x (PMC10182063; doi:10.1038/s41467-023-38368-x)
Supplement: Supplementary file 4 — Source Data [file 41467_2023_38368_MOESM4_ESM.zip › Data-VSC-HEOM-main/Fig5/fig5b-rate-QM.out]

0 -0.699677934344321 1.3797440623544479e-05 6.898710625485808e-06 6.898744546653864e-06
700.0 -0.6994494393272744 1.3138151048910049e-05 6.570202111412516e-06 6.569071390807419e-06
750.0 -0.6994572879670836 1.301555469156585e-05 6.51203892467058e-06 6.507827985158088e-06
784.482758621 -0.6994710383227939 1.2920256013247389e-05 6.459079130997094e-06 6.460147911410311e-06
818.965517241 -0.6994915300086507 1.2809936070743097e-05 6.4042051148039945e-06 6.40497337537239e-06
853.448275862 -0.6995186440769434 1.2679266838380771e-05 6.338665074266466e-06 6.339668622799749e-06
887.931034483 -0.6995475410415684 1.2518028334788325e-05 6.261948401699073e-06 6.259010803301068e-06
922.413793103 -0.699578832996164 1.2320467172378137e-05 6.162342609835057e-06 6.160239071258104e-06
956.896551724 -0.699606880807631 1.2079903679343604e-05 6.039076924602315e-06 6.0399550891992965e-06
991.379310345 -0.6996776024958963 1.1823027328194585e-05 5.91205544664028e-06 5.911533422803348e-06
1025.86206897 -0.6997915915482 1.1545596438635968e-05 5.772645604742973e-06 5.772812691000813e-06
1060.34482759 -0.6999380486751265 1.1250455238504839e-05 5.625207610410984e-06 5.6252442951413006e-06
1094.82758621 -0.7001127007858386 1.0972731687061536e-05 5.486381219260675e-06 5.486381013638134e-06
1129.31034483 -0.7002861842234426 1.076782440581367e-05 5.383927286883377e-06 5.38392673063716e-06
1150.0 -0.7003657817723079 1.070642550047915e-05 5.353226918886984e-06 5.353227088926215e-06
1161.11111111 -0.700394594584835 1.0697719306696254e-05 5.348873970875274e-06 5.348873964158026e-06
1163.79310345 -0.7003997881903327 1.0698352457735879e-05 5.349190599508555e-06 5.349190533972676e-06
1172.22222222 -0.7004112753357394 1.0707449024790885e-05 5.353738880489041e-06 5.3537388469867135e-06
1183.33333333 -0.7004146232108353 1.0736060777905165e-05 5.368044813190631e-06 5.368044797819475e-06
1194.44444444 -0.70040415068996 1.0783328977409042e-05 5.3916790331565826e-06 5.391679023307349e-06
1198.27586207 -0.7003974845657238 1.080396083681464e-05 5.401995010866028e-06 5.40199500930796e-06
1205.55555556 -0.7003854633636163 1.0855664620572753e-05 5.427847034988196e-06 5.42784704160745e-06
1216.66666667 -0.7003491975867623 1.093743190212618e-05 5.468730898002e-06 5.468730906471442e-06
1227.77777778 -0.7003022431433948 1.1033521177205697e-05 5.516775846758634e-06 5.516775808175176e-06
1232.75862069 -0.7002783074972618 1.1080653797994475e-05 5.540342189571253e-06 5.540342244067118e-06
1238.88888889 -0.7002468319957991 1.1141653442593221e-05 5.57084222062197e-06 5.570842243516317e-06
1250.0 -0.700185386247772 1.12592809123471e-05 5.629656269426543e-06 5.629656308071805e-06
1267.24137931 -0.7000837428333007 1.1454512272355365e-05 5.72727282656006e-06 5.727272555502999e-06
1301.72413793 -0.6998847353805565 1.1859261097131865e-05 5.929647713809818e-06 5.929648024887083e-06
1336.20689655 -0.6997213095613061 1.2239584324776052e-05 6.119815034451325e-06 6.119810888166054e-06
1370.68965517 -0.6996032211205276 1.2567784003470778e-05 6.283812177521482e-06 6.283910688797739e-06
1405.17241379 -0.6995238247155825 1.2837248433192239e-05 6.418433657941179e-06 6.418646642751883e-06
1439.65517241 -0.6994670791588031 1.3044342239903178e-05 6.52233228940162e-06 6.5221881367856215e-06
1474.13793103 -0.6994341466110223 1.3214289748888966e-05 6.606244518835301e-06 6.607161631081726e-06
1508.62068966 -0.699413204163722 1.334784777730446e-05 6.672819657582242e-06 6.673948171379736e-06
1543.10344828 -0.6993999398812424 1.3452950061653537e-05 6.727723542059889e-06 6.726495719975189e-06
1577.5862069 -0.6993916208843057 1.3536028701559759e-05 6.767176518377833e-06 6.768043533254576e-06
1612.06896552 -0.6993865661073932 1.3602101003646129e-05 6.803021422802615e-06 6.80106279960321e-06
1646.55172414 -0.6993837143441586 1.3655014005683082e-05 6.8251782741793525e-06 6.827529637279735e-06
1681.03448276 -0.6993824141375472 1.3697692627968678e-05 6.84698570724496e-06 6.848882683259099e-06
1715.51724138 -0.699382265058645 1.3732358992120348e-05 6.8670984085172585e-06 6.866216691481596e-06
1750.0 -0.6993830200358955 1.3760699787616457e-05 6.883015398949802e-06 6.88038252098423e-06
1850.0 -0.6993882120172492 1.381568157950653e-05 6.905259678316839e-06 6.907869865134005e-06
2000.0 -0.699382742044615 1.3858199103933932e-05 6.926617312831313e-06 6.929119800019473e-06
