# Supplementary material for: Quantum dynamical effects of vibrational strong coupling in chemical reactivity
Source: Nat Commun. 2023 May 12;14:2733. doi: 10.1038/s41467-023-38368-x (PMC10182063; doi:10.1038/s41467-023-38368-x)
Supplement: Supplementary file 4 — Source Data [file 41467_2023_38368_MOESM4_ESM.zip › Data-VSC-HEOM-main/Fig5/fig5b.py]

from numpy import kron as ꕕ
from matplotlib import cm as colm
import numpy as np
import matplotlib.pyplot as plt
plt.rcParams.update({'font.size': 16})


 
width= 4.6
aspect_ratio= 0.7
fig_size = (width, width / aspect_ratio)
plt.figure(figsize=fig_size, constrained_layout=True)


dat1 = np.loadtxt("fig5b-rate-QM.out")


plt.plot(dat1[:,0], dat1[:,4]/dat1[0,4], c = '#ff6b6b' , lw = 4, solid_capstyle='round')
plt.plot(np.arange(0,3000), np.arange(0,3000)* 0 +1, lw = 4, c = 'black')


dat = np.loadtxt("fig5b-rate-CM.out")
plt.plot(dat[1:,0]*8066, dat[1:,1]/dat[0,1], 'o-', lw = 4, c = '#00d2d3')


plt.xlim(700,2000)
plt.ylim(0.7,1.2)
plt.savefig('fig5b.pdf') 
