# Supplementary material for: Quantum dynamical effects of vibrational strong coupling in chemical reactivity
Source: Nat Commun. 2023 May 12;14:2733. doi: 10.1038/s41467-023-38368-x (PMC10182063; doi:10.1038/s41467-023-38368-x)
Supplement: Supplementary file 4 — Source Data [file 41467_2023_38368_MOESM4_ESM.zip › Data-VSC-HEOM-main/S1/S1a-IR-R-2E-6.out]

Running.
Running.
0.0 1 -5.88526783808597e-16 0
0.5 0.9996491781034939 -0.005730509511627188 416
1 0.9986030545529067 -0.01137148580967344 687
1.5 0.9968804611190729 -0.01683541260069518 1032
2 0.9945121562584974 -0.02203870949854784 1315
2.5 0.9915399312554842 -0.02690349170662421 1557
3 0.9880154317383981 -0.03135910785075271 1813
3.5 0.9839987545336929 -0.03534340694394406 2065
4 0.9795568882015204 -0.03880370327476883 2321
4.5 0.9747620683299719 -0.04169742662003612 2584
5 0.9696901160935627 -0.04399246290008729 2837
5.5 0.9644188215134454 -0.04566720577168429 3098
6 0.9590264224577021 -0.04671035163098161 3367
6.5 0.9535902180511171 -0.04712047849792893 3644
7 0.9481853422020572 -0.04690545318729399 3931
7.499999999999999 0.9428837106262944 -0.04608171139331806 4236
8 0.9377531440037306 -0.04467345250993413 4525
8.5 0.9328566613446984 -0.04271178605504063 4786
9 0.9282519315062484 -0.04023386039214762 5066
9.5 0.9239908670024662 -0.03728199789164348 5385
10 0.9201193424723567 -0.03390285441758381 5760
10.5 0.9166770199407253 -0.03014661550943339 6104
11 0.9136972638316373 -0.02606623706645977 6414
11.5 0.9112071301197285 -0.02171673475368123 6717
12 0.9092274156883049 -0.01715452361338228 7021
12.5 0.9077727556924655 -0.01243680729861842 7354
13 0.9068517584114576 -0.007621014755505058 7672
13.5 0.9064671687200243 -0.002764280925540117 8013
14 0.9066160529635588 0.002077032955908613 8363
14.5 0.9072899997383866 0.006847784626431982 8692
15 0.9084753328747859 0.01149446722201723 9018
15.5 0.9101533347623277 0.01596560251233687 9322
16 0.9123004799579133 0.02021211622727106 9644
16.5 0.9148886806532808 0.02418769994595511 9963
17 0.9178855469175561 0.02784916281306218 10304
17.5 0.9212546655580791 0.03115677484310567 10638
18 0.9249559018898522 0.03407460191197739 10951
18.5 0.9289457286590667 0.03657083087157421 11252
19 0.9331775858763401 0.03861808170274177 11498
19.5 0.937602274473653 0.04019370235333178 11740
20 0.9421683856230877 0.04128004095168734 11998
20.5 0.9468227663623668 0.04186468944884876 12245
21 0.9515110209557432 0.04194069238992667 12490
21.5 0.9561780462352719 0.04150671438672192 12742
22 0.9607685980318085 0.04056715989810014 12983
22.5 0.9652278846985577 0.03913223907876794 13223
23 0.9695021826167898 0.03721797372017739 13479
23.5 0.9735394674215267 0.0348461377043101 13724
24 0.9772900534859645 0.03204412697537348 13978
24.5 0.9807072329856638 0.02884475487112051 14226
25 0.983747904695947 0.02528596980022896 14484
25.5 0.986373181660433 0.02141049373028616 14727
26 0.9885489661230056 0.01726538174239309 14966
26.5 0.9902464797507182 0.01290150494252821 15216
27 0.9914427372718869 0.008372961181369669 15461
27.5 0.9921209522442497 0.003736420180167378 15710
28 0.9922708647275857 -0.0009495883567360865 15951
28.5 0.9918889820844867 -0.005625433367739973 16196
29 0.9909787258535492 -0.01023117619985454 16440
29.5 0.9895504794965636 -0.01470738699043986 16683
30 0.98762153369173 -0.01899597058199661 16934
30.5 0.9852159276406881 -0.02304098862082646 17181
31 0.9823641865424312 -0.02678946441929404 17432
31.5 0.9791029569826517 -0.03019215719468462 17682
32 0.9754745435601258 -0.03320429237803114 17935
32.5 0.9715263517144123 -0.03578623481086504 18194
33 0.967310243517836 -0.03790409187637418 18438
33.5 0.9628818151980568 -0.03953023405956874 18696
34 0.9582996073494938 -0.04064372124861697 18971
34.5 0.9536242610766883 -0.04123062442744921 19247
35 0.9489176355159354 -0.04128423438158049 19504
35.5 0.9442419040688034 -0.04080515168482018 19739
36 0.9396586479924099 -0.03980125549437183 20008
36.5 0.9352279664851462 -0.03828755238652271 20254
37 0.9310076219070379 -0.03628591034594436 20509
37.5 0.9270522372112981 -0.033824686740173 20760
38 0.9234125601001391 -0.03093826230474838 21017
38.5 0.920134805053804 -0.02766649550206603 21282
39 0.9172600805380519 -0.02405411285164399 21526
39.5 0.9148239047750966 -0.02015005084449236 21770
40 0.9128558098968532 -0.01600676388951745 22018
40.5 0.9113790314825796 -0.01167951059530686 22282
41 0.9104102787153017 -0.007225627904316967 22527
41.5 0.9099595798286401 -0.002703799600268669 22778
42 0.9100301981418272 0.00182667703160669 23030
42.5 0.9106186156058097 0.006306624667599137 23287
43 0.9117145830670448 0.01067771884676165 23541
43.5 0.9133012389545656 0.01488321946493606 23800
44 0.915355300326723 0.01886869865281731 24064
44.5 0.9178473317229771 0.02258276044052031 24350
45 0.9207420976946658 0.02597774453198816 24618
45.5 0.9239990040250932 0.02901040318940567 24888
46 0.9275726304588061 0.03164253715589005 25162
46.5 0.9314133543895111 0.03384157420021586 25419
47 0.9354680607134683 0.03558107264276582 25711
47.5 0.9396809283662664 0.03684113237520225 25995
48 0.9439942794121973 0.03760869750975521 26285
48.5 0.9483494724309413 0.03787773780657507 26587
49 0.9526878187670184 0.03764930019115389 26870
49.5 0.956951498283379 0.03693142662881941 27162
50 0.961084450759209 0.03573893993801915 27440
50.49999999999999 0.9650332200086286 0.03409310434956751 27682
51.00000000000001 0.9687477300437067 0.03202117234151217 27945
51.5 0.9721819759183811 0.02955583316345521 28197
52 0.9752946159480773 0.02673458128194899 28449
52.50000000000001 0.9780494564473901 0.02359902462136984 28716
53 0.9804158246169952 0.0201941529494406 28970
53.5 0.9823688294352318 0.01656758616860657 29246
54.00000000000001 0.9838895141302353 0.01276882080106219 29528
54.5 0.9849649068642564 0.008848490815501153 29812
55 0.9855879785705642 0.004857656369404158 30068
55.50000000000001 0.9857575184323786 0.0008471312520539338 30325
56 0.9854779383243729 -0.003133142997955925 30590
56.5 0.9847590177291986 -0.007034671007193647 30863
57.00000000000001 0.983615600293799 -0.01081092265475237 31126
57.5 0.9820672524101081 -0.01441779658326994 31400
58 0.9801378930983179 -0.01781402912036287 31672
58.49999999999999 0.9778554031392139 -0.02096155093273949 31941
59 0.9752512199400625 -0.02382579466087908 32220
59.5 0.9723599231158403 -0.02637595730263054 32496
59.99999999999999 0.9692188143095464 -0.02858522124756302 32752
60.5 0.9658674934425034 -0.03043093764294025 33022
61 0.9623474324514163 -0.03189477524504114 33286
61.49999999999999 0.9587015466958838 -0.03296283714054508 33552
62 0.9549737636539218 -0.03362574679058302 33820
62.5 0.9512085882884082 -0.03387870384379461 34074
62.99999999999999 0.9474506645638637 -0.03372150917702172 34346
63.5 0.9437443329945632 -0.0331585577415191 34588
64 0.940133184762165 -0.03219879709476967 34868
64.5 0.9366596137863745 -0.03085564903981628 35121
65 0.9333643690877401 -0.02914689160844984 35383
65.5 0.930286110768005 -0.027094498719846 35640
66 0.9274609738774174 -0.02472443520810634 35920
66.5 0.9249221452797741 -0.02206640550915117 36181
67 0.9226994593205722 -0.01915355508760073 36440
67.5 0.9208190186237818 -0.01602212462240259 36686
68 0.9193028466743342 -0.01271105801327871 36950
68.5 0.9181685789814081 -0.009261566381967928 37206
69 0.9174291995607827 -0.005716651392957029 37466
69.5 0.917092829220981 -0.002120592383000423 37729
70 0.9171625716828209 0.001481597056788051 37965
70.5 0.9176364228976279 0.005044736285836377 38263
71 0.9185072480485762 0.008524060801983036 38538
71.5 0.9197628296205109 0.01187581268225882 38817
72 0.9213859886157993 0.01505782879063621 39093
72.5 0.9233547795033964 0.01803011673737301 39410
73 0.9256427578612509 0.02075540832475224 39761
73.5 0.9282193179735775 0.02319968028543401 40038
74 0.9310500959548839 0.02533263253430557 40310
74.5 0.9340974323801026 0.02712811490891573 40562
75 0.9373208869905779 0.02856449443512398 40844
75.5 0.9406777968916619 0.02962495646448577 41116
76 0.9441238688091385 0.03029773450840014 41389
76.5 0.947613795448942 0.03057626515047622 41651
77 0.9511018857963324 0.03045926596323218 41912
77.5 0.9545426992564076 0.02995073581154338 42233
78 0.95789167381588 0.0290598782398801 42499
78.5 0.9611057388244194 0.02780094978953044 42757
79 0.9641439034833407 0.02619303608261982 43009
79.5 0.9669678126358756 0.02425975937516794 43330
80 0.9695422619472792 0.0220289220723209 43616
80.5 0.9718356650449202 0.01953209147077824 43869
81 0.9738204656877301 0.01680413179310462 44122
81.5 0.9754734886030281 0.01388269043190467 44439
82 0.9767762233307625 0.01080764622492118 44785
82.5 0.9777150363120675 0.007620528498123564 45088
83 0.9782813075957332 0.004363916475593374 45355
83.5 0.9784714899284175 0.001080829373532995 45632
84 0.9782870896209199 -0.002185882026519586 45902
84.5 0.9777345703829672 -0.005394131383672977 46221
85 0.9768251831970315 -0.008503169693807091 46511
85.5 0.9755747271375348 -0.01147412507059997 46779
86 0.974003247705042 -0.0142705005098376 47042
86.5 0.9721346806126923 -0.01685862220187577 47327
87 0.9699964499347548 -0.01920803268895233 47626
87.5 0.9676190300428793 -0.02129182503402964 47922
88 0.9650354807983208 -0.02308691603446236 48235
88.5 0.9622809650703625 -0.02457425823861789 48597
89 0.9593922568882575 -0.02573899198826458 48874
89.5 0.9564072475156211 -0.02657053982974312 49130
90 0.9533644555905312 -0.0270626463713717 49402
90.5 0.9503025463320048 -0.02721336701794523 49714
91 0.9472598637904234 -0.02702500903301389 49982
91.5 0.9442739793048067 -0.02650402814717122 50252
92 0.94138125877599 -0.02566088354821909 50495
92.5 0.9386164510841123 -0.02450985366552876 50748
93 0.9360122999457596 -0.02306881479682251 51020
93.5 0.9335991816639072 -0.02135898440138605 51296
94 0.9314047714950737 -0.0194046308512569 51547
94.5 0.9294537416568628 -0.01723275161081697 51826
95 0.9277674942427306 -0.01487272219372204 52114
95.5 0.9263639324302171 -0.01235591878614237 52402
96 0.9252572733154413 -0.009715318070237101 52677
96.5 0.9244579054557703 -0.006985078465644292 52935
97 0.923972293753472 -0.004200107663237564 53188
97.5 0.9238029336856773 -0.001395621895552666 53436
98 0.9239483561152964 0.001393297174015927 53689
98.5 0.9244031830478759 0.004132141786468643 53929
99 0.9251582337780535 0.006787407393198231 54179
99.49999999999999 0.9262006799413973 0.009327005760525012 54438
100 0.9275142470926862 0.01172065595015771 54749
100.5 0.92907945960228 0.01394024765282358 55059
101 0.9308739249227754 0.01596017188035881 55334
101.5 0.9328726526462376 0.01775761465397572 55636
102 0.9350484032600666 0.01931281003919707 55894
102.5 0.9373720611245422 0.02060924964743447 56151
103 0.9398130259415197 0.0216338465271266 56393
103.5 0.942339616862334 0.02237705218060539 56646
104 0.9449194833910575 0.02283292624330584 56917
104.5 0.9475200173698161 0.02299915912685217 57224
105 0.950108760574394 0.02287704863551347 57499
105.5 0.9526538027842346 0.02247143219783717 57774
106 0.9551241656004834 0.02179057689761524 58037
106.5 0.9574901677449246 0.02084602993230337 58291
107 0.959723768056599 0.01965243247109835 58540
107.5 0.9617988828877582 0.01822730013473532 58790
108 0.9636916750664928 0.01659077348676159 59052
108.5 0.9653808120253388 0.0147653420284213 59308
109 0.966847691085758 0.01277554524565542 59549
109.5 0.9680766302370721 0.01064765428623366 59795
110 0.969055023060902 0.008409337864182867 60042
110.5 0.9697734567389064 0.006089316009365948 60295
111 0.9702257923553513 0.00371700530851965 60550
111.5 0.9704092069796549 0.001322159320747662 60812
112 0.9703241972982893 -0.00106549210904836 61076
112.5 0.9699745448674754 -0.003416600878805579 61325
113 0.9693672433811146 -0.005702552216681449 61567
113.5 0.9685123886915821 -0.007895806042532554 61863
114 0.9674230326807779 -0.009970224346589313 62112
114.5 0.9661150024502022 -0.01190138088988553 62367
115 0.9646066866767592 -0.01366684962855103 62629
115.5 0.9629187913616417 -0.01524646839863085 62931
116 0.9610740675806259 -0.01662257457038979 63186
116.5 0.9590970142242168 -0.01778020959293563 63485
117 0.9570135590943151 -0.01870728960536127 63769
117.5 0.9548507220978858 -0.01939473959572692 64015
118 0.9526362646419881 -0.01983658895210041 64286
118.5 0.9503983296785146 -0.02003002667889229 64532
119 0.9481650771561799 -0.01997541505341777 64804
119.5 0.9459643198922221 -0.01967626107438276 65058
120 0.9438231650544057 -0.01913914570185835 65307
120.5 0.9417676665221484 -0.01837361159543994 65549
121 0.9398224933532815 -0.0173920108035231 65837
121.5 0.9380106194052108 -0.01620931461434226 66110
122 0.9363530388396569 -0.01484288851564082 66407
122.5 0.9348685117826684 -0.01331223588946133 66667
123 0.9335733438310453 -0.01163871465809631 67008
123.5 0.9324812024174739 -0.009845231568736871 67316
124 0.9316029723017435 -0.007955919138552498 67584
124.5 0.9309466516807525 -0.005995800470464738 67853
125 0.930517289641735 -0.003990447195943461 68232
125.5 0.9303169649533388 -0.001965635718590058 68582
126 0.9303448055223721 5.299325684038735e-05 68951
126.5 0.9305970472550232 0.002040267194142381 69260
127 0.9310671305545303 0.003971801799173956 69548
127.5 0.9317458322575669 0.005824304650834499 69870
128 0.9326214304468133 0.007575858701218922 70156
128.5 0.9336798992612702 0.009206182314291 70434
129 0.9349051305428318 0.01069686286835727 70738
129.5 0.9362791788949251 0.01203156130815663 71068
130 0.9377825264803211 0.01319618540892153 71344
130.5 0.9393943636520773 0.01417902992057448 71631
131 0.9410928813030872 0.01497088220683769 71888
131.5 0.942855570651553 0.01556509248803026 72137
132 0.9446595260710351 0.01595760833695179 72396
132.5 0.9464817465442792 0.01614697365530559 72651
133 0.9482994313862918 0.01613429295627475 72909
133.5 0.9500902660543975 0.01592316237335851 73164
134 0.951832694143248 0.01551956937893276 73462
134.5 0.9535061720434576 0.01493176370041876 73775
135 0.9550914032074177 0.01417010234276315 74083
135.5 0.9565705494912213 0.01324687194462161 74353
136 0.9579274175993252 0.01217609190196362 74613
136.5 0.9591476192189643 0.01097330178578364 74939
137 0.9602187039666462 0.009655336568228198 75225
137.5 0.9611302647562056 0.008240093069312874 75482
138 0.9618740156206462 0.006746290865422029 75756
138.5 0.9624438423697872 0.005193230684434349 76023
139 0.9628358267419399 0.003600553073842242 76277
139.5 0.9630482449166019 0.001987999888164994 76553
140 0.9630815414077466 0.0003751809162757897 76808
140.5 0.9629382794680504 -0.001218652231629895 77083
141 0.9626230692185521 -0.002774823029175837 77342
141.5 0.9621424747899303 -0.004275435925476288 77601
142 0.961504901832573 -0.005703569536355859 77851
142.5 0.9607204668312607 -0.007043455550163159 78119
143 0.9598008497513272 -0.008280641857507447 78378
143.5 0.9587591316480518 -0.009402138509695651 78656
144 0.9576096189882179 -0.01039654521529694 78916
144.5 0.9563676565587532 -0.01125415920469665 79182
145 0.955049430967129 -0.01196706243360266 79450
145.5 0.9536717668660118 -0.01252918726142497 79736
146 0.9522519181544422 -0.01293635993090755 79994
146.5 0.9508073565132994 -0.01318632139162309 80256
147 0.949355559717869 -0.01327872525097508 80518
147.5 0.9479138022288401 -0.01321511289998144 80770
148 0.946498950589216 -0.01299886614386021 81033
148.5 0.9451272661430081 -0.01263513796443643 81269
149 0.9438142175377069 -0.01213076234636426 81521
149.5 0.9425743053729521 -0.01149414440448751 81758
150 0.9414209012110257 -0.01073513234664064 82010
150.5 0.9403661029711226 -0.009864873085477231 82253
151 0.9394206084916751 -0.008895653565143253 82509
151.5 0.9385936087683585 -0.007840730085111967 82790
152 0.9378927020670208 -0.006714148076980887 83116
152.5 0.9373238297794375 -0.005530554915188308 83373
153 0.9368912345451512 -0.004305008416473858 83614
153.5 0.9365974408145694 -0.003052783704979488 83848
154 0.9364432576861504 -0.001789181091928312 84098
154.5 0.9364278035219411 -0.0005293375444494975 84356
155 0.9365485515373517 0.0007119557977818518 84650
155.5 0.9368013952776476 0.001920427751345013 84946
156 0.9371807326383461 0.003082490738974727 85234
156.5 0.9376795668615675 0.004185392043949393 85486
157 0.938289622746569 0.00521735098083366 85723
157.5 0.9390014761510688 0.006167680539683675 85974
158 0.9398046947313613 0.007026892319190951 86230
158.5 0.9406879877745965 0.007786783832142153 86483
159 0.9416393629168658 0.008440507540113237 86746
159.5 0.9426462875167241 0.008982621249073407 87007
160 0.9436958524655781 0.009409119768517497 87290
160.5 0.9447749362631321 0.009717447998397428 87532
161 0.9458703672656807 0.009906495854920563 87819
161.5 0.9469690821237956 0.009976575673086827 88112
162 0.94805827855896 0.00992938292650436 88359
162.5 0.9491255607800685 0.009767941280917089 88598
163 0.9501590760040917 0.009496533146195236 88873
163.5 0.9511476407147249 0.009120617013385658 89117
164 0.9520808554635185 0.008646732961577301 89356
164.5 0.9529492071865852 0.008082397797749823 89603
165 0.9537441581751097 0.007435991355813893 89846
165.5 0.9544582210002273 0.006716635532694745 90103
166 0.9550850188545689 0.005934067682349835 90351
166.5 0.9556193309372463 0.005098510024065545 90605
167 0.9560571226795723 0.004220536748190588 90918
167.5 0.9563955607881306 0.003310940517575272 91212
168 0.9566330132709093 0.002380600061775535 91453
168.5 0.95676903481007 0.001440350538110807 91709
169 0.9568043380479422 0.0005008582836326828 91953
169.5 0.9567407515552409 -0.0004274984992205401 92202
170 0.9565811654446821 -0.001334741695233155 92446
170.5 0.9563294657706771 -0.002211396587001525 92698
171 0.9559904590081305 -0.003048585420783565 92945
171.5 0.955569788023369 -0.003838110326324101 93183
172 0.9550738410325958 -0.004572524906632444 93425
172.5 0.9545096550854797 -0.005245194037442728 93665
173 0.9538848156139619 -0.005850341636748523 93928
173.5 0.9532073535522597 -0.006383086373558955 94184
174 0.9524856414689123 -0.00683946547472758 94459
174.5 0.9517282900625813 -0.007216446954501724 94788
175 0.9509440462677879 -0.007511930731041399 95162
175.5 0.9501416941021629 -0.007724739207745752 95483
176 0.9493299592691884 -0.007854597987033887 95782
176.5 0.9485174184143383 -0.00790210745386156 96058
177 0.9477124138204279 -0.007868706019909803 96326
177.5 0.9469229742205881 -0.007756625861055222 96610
178 0.9461567423037995 -0.00756884201358619 96961
178.5 0.9454209093866578 -0.007309015720570756 97313
179 0.9447221576240951 -0.00698143293932304 97614
179.5 0.9440666100295646 -0.006590938933299309 97887
180 0.9434597884710453 -0.006142869875320673 98133
180.5 0.9429065797035304 -0.005642982381701929 98381
181 0.9424112093930709 -0.005097381876742451 98625
181.5 0.9419772239844965 -0.004512450652825921 98861
182 0.9416074801678701 -0.003894776442797029 99116
182.5 0.9413041416109051 -0.003251082259229566 99368
183 0.9410686825490084 -0.002588158181703006 99648
183.5 0.9409018977636751 -0.001912795691231169 99892
184 0.9408039184349135 -0.001231725064086451 100144
184.5 0.9407742333244418 -0.0005515562491658723 100429
185 0.9408117147326579 0.0001212764327496328 100706
185.5 0.9409146486720885 0.0007805655100408778 100976
186 0.9410807687107631 0.001420377316943706 101223
186.5 0.941307292958126 0.002035094565677328 101473
187 0.9415909636910215 0.002619454469076061 101716
187.5 0.94192808914565 0.00316858239513613 101973
188 0.9423145870312154 0.003678021073018239 102229
188.5 0.9427460293508531 0.004143755400972256 102486
189 0.9432176881442913 0.004562232931489016 102732
189.5 0.9437245817939354 0.004930380128827626 102981
190 0.9442615215613185 0.005245614509912751 103244
190.5 0.9448231580439247 0.0055058527923387 103502
191 0.9454040272632102 0.005709515183667566 103759
191.5 0.9459985961132715 0.005855525955132923 104029
192 0.9466013069161823 0.005943310451002961 104302
192.5 0.947206620844908 0.005972788692921736 104560
193 0.9478090599883962 0.005944365747159909 104831
193.5 0.9484032478467074 0.005858919032319098 105074
194 0.9489839480577809 0.005717782755841089 105326
194.5 0.9495461011726045 0.005522729679513629 105574
195 0.9500848593131385 0.005275950426482291 105829
195.5 0.950595618568022 0.004980030554121176 106079
196 0.9510740490052563 0.00463792562722403 106345
196.5 0.9515161222085368 0.004252934532912054 106604
197 0.9519181362740465 0.003828671281002652 106860
197.5 0.9522767382360398 0.003369035530157467 107125
198 0.952588943920809 0.002878182070174785 107375
198.5 0.9528521552576149 0.002360489474141019 107637
199 0.9530641750999224 0.001820528111302669 107904
199.5 0.9532232196289327 0.001263027683614134 108181
200 0.953327928422536 0.0006928444176751168 108431
200.5 0.953377372275544 0.0001149280113015213 108747
201 0.9533710588512008 -0.0004657115974288648 109054
201.5 0.9533089362299644 -0.001044037598898878 109363
202 0.9531913944004732 -0.001615019801444964 109686
202.5 0.9530192647109743 -0.002173668240450829 110007
203 0.9527938172691105 -0.002715066913646021 110317
203.5 0.9525167562458132 -0.00323440764831916 110596
204 0.9521902130070227 -0.003727024096433651 110924
204.5 0.9518167369669265 -0.004188425835308718 111188
205 0.9513992840299618 -0.004614332525104061 111421
205.5 0.9509412024675328 -0.005000708040531898 111670
206 0.9504462160605746 -0.00534379445387977 111917
206.5 0.9499184043320951 -0.005640145700580684 112158
207 0.9493621796958377 -0.0058866607084296 112439
207.5 0.9487822613594802 -0.006080615718597231 112741
208 0.9481836458443065 -0.006219695472645248 113036
208.5 0.9475715740188912 -0.006302022886996293 113286
209 0.9469514945924117 -0.006326186787322267 113545
209.5 0.9463290240735504 -0.006291267232944932 113794
210 0.9457099032726805 -0.006196857928591847 114088
210.5 0.9450999505064129 -0.006043085200638353 114408
211 0.9445050117520474 -0.00583062300985765 114723
211.5 0.9439309080917351 -0.005560703484645338 115087
212 0.9433833808783646 -0.005235122488759086 115449
212.5 0.9428680351431546 -0.004856239785855848 115777
213 0.9423902818446339 -0.004426973428441837 116083
213.5 0.9419552796263861 -0.003950788079124615 116386
214 0.9415678768036445 -0.003431677064222012 116704
214.5 0.9412325543345379 -0.002874138060138831 117026
215 0.940953370549566 -0.002283142417466529 117361
215.5 0.9407339084129274 -0.001664098232535812 117697
216 0.9405772260727996 -0.00102280737758648 117979
216.5 0.9404858114266412 -0.0003654167959071301 118234
217 0.9404615413844964 0.0003016355448274391 118523
217.5 0.9405056464609175 0.0009716795703888381 118808
218 0.9406186812670332 0.001637876350730579 119082
218.5 0.9408005014107872 0.002293285087078408 119404
219 0.9410502472470864 0.002930933188990472 119659
219.5 0.9413663348517061 0.003543888752450734 119916
220 0.9417464545236817 0.004125334713634434 120157
220.5 0.9421875770506489 0.00466864392173296 120401
221 0.9426859678996932 0.005167454347542054 120659
221.5 0.9432372094222838 0.00561574362221425 120965
222 0.9438362310851813 0.006007902082874705 121267
222.5 0.9444773476594773 0.006338803489266872 121522
223 0.9451543052170026 0.006603872569028823 121805
223.5 0.945860334697412 0.006799148549519357 122087
224 0.9465882127207348 0.006921343842223661 122373
224.5 0.9473303292298351 0.006967897062495883 122648
225 0.9480787614558585 0.006937019593419406 122941
225.5 0.9488253536083907 0.006827734938418091 123240
226 0.9495618016017177 0.006639910153326894 123543
226.5 0.9502797420403382 0.006374278705234335 123884
227 0.9509708446018486 0.006032454172781206 124280
227.5 0.9516269068746449 0.005616934280952999 124573
228 0.9522399506328859 0.005131094852901192 124861
228.5 0.9528023184632858 0.004579173362065258 125233
229 0.9533067695992216 0.003966241879785846 125495
229.5 0.9537465737692293 0.003298169336409099 125742
230 0.9541156018312724 0.002581573146953795 125996
230.5 0.9544084119433494 0.001823760394689652 126264
231 0.9546203300172573 0.001032658915900315 126567
231.5 0.9547475232175671 0.0002167387845887986 126864
232 0.9547870653039443 -0.0006150751456847281 127160
232.5 0.9547369926730545 -0.001453498827343042 127457
233 0.9545963500372493 -0.002288991761506101 127723
233.5 0.9543652247810878 -0.003111865780245464 127980
234 0.9540447691629615 -0.003912398614397187 128264
234.5 0.9536372096762917 -0.00468095087142875 128593
235 0.9531458430509988 -0.005408084944696923 128874
235.5 0.9525750185585052 -0.006084684293836666 129124
236 0.9519301064792546 -0.006702071478727897 129383
236.5 0.9512174527968768 -0.007252123298683943 129732
237 0.9504443203937137 -0.007727381385751992 130037
237.5 0.9496188172340768 -0.008121156627189095 130285
238 0.9487498122299668 -0.00842762584743258 130560
238.5 0.9478468396846111 -0.0086419192636417 130821
239 0.9469199933977246 -0.008760197339829481 131102
239.5 0.9459798116889039 -0.008779715800699609 131349
240 0.9450371547483094 -0.008698877724857104 131601
240.5 0.9441030758537023 -0.008517271814789212 131856
241 0.9431886880974281 -0.00823569613415142 132098
241.5 0.942305028344364 -0.007856166807330239 132345
242 0.9414629201911237 -0.007381911387691761 132588
242.5 0.9406728377177734 -0.006817346815045467 132846
243 0.9399447718165165 -0.006168042095495703 133081
243.5 0.9392881008485311 -0.005440666044174618 133337
244 0.9387114673222547 -0.004642920629960329 133586
244.5 0.938222662206215 -0.003783460648342642 133839
245 0.9378285183896045 -0.002871800621875668 134076
245.5 0.9375348146869141 -0.001918209985534118 134329
246 0.937346191651794 -0.0009335977557277104 134585
246.5 0.9372660803224147 7.061199381220739e-05 134825
247 0.9372966448683175 0.001082612418716318 135068
247.5 0.9374387399490526 0.002090352432296299 135324
248 0.9376918834295185 0.003081679880832965 135578
248.5 0.9380542449272748 0.004044487713688397 135830
249 0.9385226504943325 0.004966861454492559 136078
249.5 0.9390926035610414 0.005837226253615039 136327
250 0.9397583220935175 0.006644491791454224 136595
250.5 0.940512791739355 0.007378193306676371 136840
251 0.9413478345599399 0.008028627043446803 137082
251.5 0.9422541927722912 0.008586978447054317 137329
252 0.9432216267498611 0.009045441488367199 137578
252.5 0.9442390263611234 0.009397327564571352 137820
253 0.9452945345581086 0.009637162506981482 138080
253.5 0.9463756819656115 0.009760770326759417 138318
254 0.9474695310670169 0.009765342446493607 138564
254.5 0.9485628284362891 0.009649491300109062 138805
255 0.9496421633295566 0.009413287335696676 139058
255.5 0.9506941308262002 0.009058278625588103 139302
256 0.9517054976008542 0.008587492475083076 139560
256.5 0.9526633683170966 0.008005418624989739 139814
257 0.9535553505637306 0.007317973862395143 140057
257.5 0.9543697162084951 0.006532448087073603 140318
258 0.9550955570247482 0.005657432125233185 140570
258.5 0.9557229324568797 0.004702727834758238 140836
259 0.9562430074322663 0.003679241302907919 141099
259.5 0.956648178203279 0.002598860194127958 141366
260 0.9569321843130963 0.001474316557267469 141617
260.5 0.9570902049241073 0.0003190366427566393 141881
261 0.9571189379265279 -0.0008530204942676104 142129
261.5 0.9570166604556911 -0.002027533624701271 142387
262 0.9567832696863776 -0.003189997052034769 142667
262.5 0.9564203030377196 -0.004325903089792454 142909
263 0.955930937207997 -0.005420926892887389 143166
263.5 0.9553199657597464 -0.006461111151881328 143426
264 0.9545937552862916 -0.007433048125205489 143687
264.5 0.9537601805049885 -0.008324056491716258 143945
265 0.9528285389341338 -0.009122350554648311 144211
265.5 0.9518094461135305 -0.00981719941721005 144470
266 0.9507147126175437 -0.010399073877937 144738
266.5 0.9495572043787697 -0.01085977895782703 144992
267 0.9483506880855448 -0.01119257016784918 145255
267.5 0.947109663633385 -0.01139225185065636 145514
268 0.9458491857957454 -0.01145525617977993 145772
268.5 0.9445846774307327 -0.01137970166844067 146028
269 0.9433317366558305 -0.01116543032337895 146283
269.5 0.9421059405013681 -0.01081402287172315 146555
270 0.9409226475952338 -0.01032879178588911 146809
270.5 0.9397968024367609 -0.009714752128035251 147074
271 0.9387427437879896 -0.008978570527190846 147325
271.5 0.9377740196474654 -0.008128492884738282 147562
272 0.9369032111775983 -0.007174251673838107 147806
272.5 0.9361417678340057 -0.006126953952544961 148088
273 0.935499855797033 -0.004998951446220758 148389
273.5 0.9349862216347616 -0.003803694270394572 148641
274 0.9346080729362188 -0.002555570058944312 148882
274.5 0.93437097744612 -0.001269730433323927 149130
275 0.9342787820109844 3.809310414854067e-05 149384
275.5 0.934333552413424 0.001351781646586029 149705
276 0.934535534929124 0.002655027422856493 149998
276.5 0.9348831401915737 0.003931536021401893 150265
277 0.9353729496949383 0.005165229866290215 150591
277.5 0.935999745007298 0.006340450487802515 150894
278 0.9367565595066205 0.007442157127808666 151142
278.5 0.9376347521918547 0.008456119242671907 151412
279 0.9386241028633369 0.009369100513654458 151686
279.5 0.9397129277120051 0.01016903204700605 151949
280 0.9408882141078525 0.01084517254332941 152233
280.5 0.9421357731367849 0.01138825333858274 152505
281 0.9434404082040111 0.01179060636722621 152749
281.5 0.9447860978039323 0.01204627327137032 153029
282 0.9461561903540658 0.01215109407789386 153309
282.5 0.9475336088068352 0.01210277408758215 153555
283 0.9489010625912416 0.01190092786519817 153856
283.5 0.9502412642996791 0.01154709948537511 154106
284 0.9515371484267067 0.01104475847412755 154356
284.5 0.9527720893894561 0.01039927118687746 154612
285 0.9539301160164221 0.009617847677867237 154856
285.5 0.9549961196851817 0.008709464438794987 155110
286 0.9559560533220961 0.007684763712033257 155364
286.5 0.9567971185498252 0.006555930410966725 155617
287 0.9575079383821612 0.005336548001507112 155881
287.5 0.9580787130203413 0.00404143500913439 156132
288 0.9585013564995819 0.002686464109160513 156386
288.5 0.9587696121673276 0.001288366028634988 156645
289 0.9588791452427832 -0.0001354792690687871 156901
289.5 0.958827611007028 -0.001567261436524861 157155
290 0.958614697499847 -0.002988965779242211 157400
290.5 0.958242141948132 -0.004382603495123221 157647
291 0.957713720515339 -0.005730443048619918 157907
291.5 0.9570352113358868 -0.007015239572918479 158178
292 0.9562143311757668 -0.008220459202275848 158424
292.5 0.9552606464345541 -0.009330495293135004 158684
293 0.954185459567729 -0.01033087359586141 158920
293.5 0.953001672355582 -0.01120844358689178 159170
294 0.9517236277700448 -0.01195155336088749 159437
294.5 0.9503669324883405 -0.01255020571045447 159685
295 0.9489482623677445 -0.01299619328276306 159936
295.5 0.9474851534251959 -0.01328321099307051 160186
296 0.9459957810559851 -0.01340694418940491 160445
296.5 0.9444987303751565 -0.01336513139496521 160691
297 0.9430127606723151 -0.01315760079947468 160932
297.5 0.9415565670348182 -0.01278628002219271 161182
298 0.9401485422161976 -0.01225517902211703 161448
298.5 0.9388065418072299 -0.01157034637996732 161697
299 0.9375476557080051 -0.01073979951709887 161942
299.5 0.9363879888029585 -0.009773429744290674 162189
300 0.9353424536097026 -0.008682883344646857 162446
300.5 0.9344245775096514 -0.007481420186452881 162696
301 0.933646326976915 -0.006183751631091045 162937
301.5 0.9330179510050447 -0.004805859745915581 163185
302 0.9325478456920333 -0.003364800050653685 163428
302.5 0.9322424416856708 -0.001878490217179801 163674
303 0.9321061159168567 -0.0003654873054713192 163932
303.5 0.9321411287605728 0.001155243747488946 164182
304 0.9323475874655973 0.002664567564666247 164435
304.5 0.9327234363871644 0.004143418796095414 164708
305 0.9332644742441049 0.005573042676303059 164966
305.5 0.9339643983059174 0.006935232718647568 165229
306 0.9348148750981283 0.00821256261068639 165493
306.5 0.9358056368987202 0.009388609423505896 165780
307 0.9369246029869854 0.01044816532838055 166044
307.5 0.9381580243017261 0.01137743512632917 166333
308 0.9394906498712903 0.01216421704010554 166619
308.5 0.9409059130967931 0.01279806439364442 166898
309 0.9423861357054154 0.01327042601041505 167171
309.5 0.9439127469465354 0.01357476339854129 167419
310 0.9454665153833107 0.013706643055496 167668
310.5 0.9470277904399249 0.01366380251671262 167913
311 0.9485767507036819 0.0134461890880547 168163
311.5 0.9500936558550171 0.0130559705386358 168417
312 0.9515590990104273 0.01249751738428202 168867
312.5 0.9529542562162309 0.01177735675870006 169328
313 0.9542611298271931 0.01090409824433801 169792
313.5 0.9554627825451454 0.009888332412722608 170249
314 0.9565435589797597 0.008742503199053743 170737
314.5 0.9574892917268308 0.007480755602094463 171203
315 0.9582874891380595 0.006118760551820799 171684
315.5 0.9589275021788617 0.00467351911780154 172146
316 0.9594006680346359 0.003163148534923761 172647
316.5 0.9597004284277426 0.001606652794243402 173116
317 0.9598224209429473 2.368078027348778e-05 173645
317.5 0.9597645420230996 -0.001565724872597876 174117
318 0.9595269806836368 -0.003141384886395625 174567
318.5 0.9591122223977919 -0.004683242993706396 175054
319 0.9585250230173898 -0.006171624678858017 175534
319.5 0.9577723530099792 -0.007587491550904661 175990
320 0.9568633127047024 -0.008912687950228053 176481
320.5 0.9558090196399842 -0.01013017649784409 176940
321 0.9546224694892331 -0.01122425945185786 177406
321.5 0.9533183724002585 -0.01218078293586167 177925
322 0.9519129669145042 -0.01298732134554813 178418
322.5 0.9504238139287653 -0.01363333951786725 178873
323 0.948869573420734 -0.01411033055661583 179335
323.5 0.9472697668774728 -0.01441192754395051 179790
324 0.9456445285403813 -0.01453398772327148 180234
324.5 0.9440143487100184 -0.01447464810945825 180679
325 0.9423998124386832 -0.01423435186182478 181143
325.5 0.9408213369780605 -0.01381584513784589 181616
326 0.939298911344416 -0.01322414452641152 182098
326.5 0.9378518413161941 -0.0124664755331666 182562
327 0.9364985030904196 -0.01155218295288559 183039
327.5 0.9352561086974117 -0.01049261431076218 183490
328 0.9341404861106837 -0.009300977882382148 183943
328.5 0.9331658767933928 -0.00799217710787857 184394
329 0.9323447531974639 -0.00658262349667082 184877
329.5 0.9316876584795413 -0.005090030373002838 185353
330 0.9312030704225068 -0.003533190037326865 185829
330.5 0.9308972912554431 -0.001931737112842154 186309
331 0.9307743647518121 -0.0003059010088777822 186776
331.5 0.9308360216582708 0.001323749437800353 187253
332 0.9310816541680228 0.002936565987204081 187727
332.5 0.9315083198059447 0.004512082468525955 188192
333 0.9321107747410212 0.006030274457963413 188673
333.5 0.932881536188001 0.007471813929616652 189143
334 0.9338109732079161 0.008818315693750673 189619
334.5 0.9348874248695682 0.0100525725197438 190092
335 0.9360973443947739 0.01115877596042456 190577
335.5 0.9374254675827987 0.01212272004989857 191050
336 0.9388550034977404 0.01293198523771874 191523
336.5 0.9403678451106371 0.01357610014729529 191986
337 0.941944797319655 0.01404667900425233 192437
337.5 0.9435658195309411 0.01433753286899312 192892
338 0.9452102797733689 0.01444475312446536 193357
338.5 0.9468572171463021 0.01436676601188746 193805
339 0.9484856092639865 0.01410435737029698 194267
339.5 0.9500746412664155 0.01366066711594926 194721
340 0.9516039729170316 0.01304115339003814 195176
340.5 0.9530540003044349 0.01225352670267705 195649
341 0.9544061087097664 0.01130765480192654 196110
341.5 0.9556429132940643 0.01021543939294972 196593
342 0.9567484844005679 0.008990666218010833 197069
342.5 0.9577085544544012 0.0076488303768514 197553
343 0.9585107036744068 0.006206939112917722 198012
343.5 0.9591445220861977 0.004683294608151234 198491
344 0.9596017456379863 0.003097259612147933 198961
344.5 0.9598763645669764 0.001469008975528254 199428
345 0.9599647025387538 -0.0001807296419260864 199920
345.5 0.9598654654793899 -0.001830942463911067 200393
346 0.959579759433594 -0.003460600162103479 200869
346.5 0.9591110772055312 -0.005048928710315163 201334
347 0.9584652539651467 -0.006575676944669795 201805
347.5 0.957650392425143 -0.008021377296409933 202287
348 0.9566767586055658 -0.009367596264628261 202746
348.5 0.955556649597858 -0.01059717134525382 203210
349 0.9543042351124178 -0.01169443132707145 203692
349.5 0.9529353749377283 -0.01264539710174121 204180
350 0.9514674147503768 -0.01343796040841737 204653
350.5 0.9499189629897447 -0.01406203823985267 205133
351 0.9483096517456188 -0.01450970097065436 205636
351.5 0.9466598847990415 -0.01477527262424027 206109
352 0.9449905761046911 -0.01485540206752428 206680
352.5 0.9433228821061004 -0.01474910430594131 207177
353 0.9416779313328317 -0.01445777144072223 207666
353.5 0.9400765547418023 -0.01398515324015521 208140
354 0.9385390202342909 -0.01333730766200675 208632
354.5 0.9370847747072585 -0.01252252204071898 209180
355 0.9357321968844216 -0.01155120601620941 209645
355.5 0.9344983640213 -0.01043575762719982 210077
356 0.9333988353917784 -0.009190404317501628 210516
356.5 0.9324474552443428 -0.007831020905460694 210961
357 0.9316561776670301 -0.006374926842043844 211407
357.5 0.9310349155243092 -0.004840665329392163 211854
358 0.9305914153297935 -0.003247767086933564 212293
358.5 0.9303311595990752 -0.001616501734480919 212730
359 0.9302572978904317 3.238009045900406e-05 213183
359.5 0.9303706073910426 0.001677910652041406 213629
360 0.9306694835461911 0.003299171768108809 214069
360.5 0.9311499608622321 0.00487556085394816 214555
361 0.9318057636446024 0.006387053018483792 215066
361.5 0.9326283860635933 0.007814455914228214 215703
362 0.9336072005768983 0.009139654122007436 216187
362.5 0.9347295933831129 0.01034583997001863 216694
363 0.9359811252384718 0.01141772784356612 217275
363.5 0.9373457156443452 0.01234174923584254 217742
364 0.9388058481095288 0.01310622601990669 218396
364.5 0.9403427939133161 0.013701519685598 218977
365 0.9419368515467509 0.01412015458003699 219472
365.5 0.9435675987941781 0.01435691351357851 219958
366 0.9452141542388398 0.01440890444105141 220548
366.5 0.9468554448379772 0.01427559729675924 221116
367 0.948470476117531 0.01395883044646199 221689
367.5 0.9500386014862504 0.01346278661539888 222238
368 0.9515397871654729 0.01279393855296739 222688
368.5 0.9529548692749147 0.01196096509627662 223350
369 0.9542657997066807 0.01097463869059166 223988
369.5 0.9554558775587435 0.009847685808753909 224522
370 0.9565099630838803 0.008594622078120621 224974
370.5 0.9574146713382845 0.007231564266707556 225506
371 0.9581585429826962 0.005776021594632559 225950
371.5 0.958732189994169 0.004246669117653844 226486
372 0.9591284143840183 0.002663106172118635 226989
372.5 0.9593422983820333 0.001045603071162784 227448
373 0.9593712649331453 -0.0005851606025704712 228091
373.5 0.9592151077544612 -0.002208362654408712 228697
374 0.9588759906117811 -0.003803306372916583 229138
374.5 0.9583584158890941 -0.005349686540930011 229590
375 0.9576691629358338 -0.006827849880005479 230050
375.5 0.956817197078745 -0.008219046533808151 230510
376 0.9558135505722166 -0.009505669330185859 230984
376.5 0.9546711771273727 -0.01067147773965632 231472
377 0.9534047820010907 -0.01170180366653179 232023
377.5 0.9520306299369605 -0.0125837364641168 232569
378 0.9505663335271525 -0.01330628485308256 233070
378.5 0.9490306248040412 -0.01386051373762859 233675
379 0.9474431130706417 -0.01423965425252208 234172
379.5 0.9458240321376625 -0.01443918573054025 234688
380 0.9441939802509765 -0.0144568886491608 235181
380.5 0.9425736560659996 -0.014292867992509 235679
381 0.9409835940548714 -0.01394954684464402 236192
381.5 0.9394439027189426 -0.01343163040848793 236710
382 0.9379740089239628 -0.01274604101652407 237244
382.5 0.9365924115799817 -0.01190182506053032 237911
383 0.9353164477541732 -0.01091003311406375 238560
383.5 0.934162074134728 -0.009783574849472444 239245
384 0.933143666560127 -0.008537050657479122 239978
384.5 0.932273840093179 -0.007186562158768764 240690
385 0.9315632918560888 -0.005749504050728361 241456
385.5 0.9310206685546522 -0.004244339956040415 242178
386 0.9306524603096538 -0.002690365131017827 242808
386.5 0.9304629220851199 -0.001107459048473464 243375
387 0.9304540236597796 0.0004841690090911751 243853
387.5 0.9306254287335944 0.002064238126453696 244436
388 0.930974503399346 0.003612654437822566 244950
388.5 0.9314963538439225 0.005109767042768123 245541
389 0.932183892779206 0.006536617917493681 246070
389.5 0.9330279337423711 0.007875182655394471 246664
390 0.9340173120543002 0.009108598982284281 247176
390.5 0.9351390308867588 0.01022138014135413 247668
391 0.9363784305683677 0.01119961042961409 248157
391.5 0.9377193789603052 0.01203112038953483 248740
392 0.9391444804591881 0.01270563941463211 249221
392.5 0.9406353009406211 0.01321492381310182 249761
393 0.9421726057460292 0.01355285868609459 250261
393.5 0.9437366076409578 0.01371553231310901 250832
394 0.9453072215378884 0.01370128209211884 251375
394.5 0.946864322683179 0.01351071145186083 251841
395 0.948388004957831 0.01314667753327084 252438
395.5 0.9498588359366645 0.01261424982116748 252889
396 0.9512581053906426 0.0119206402905501 253342
396.5 0.9525680640024571 0.01107510600881239 253920
397 0.9537721491951255 0.01008882550028551 254395
397.5 0.9548551951457025 0.008974750527443152 254861
397.9999999999999 0.9558036242689586 0.007747435268663807 255320
398.5000000000001 0.9566056177060274 0.006422845170817307 255776
399 0.9572512626369635 0.005018148021702784 256232
399.5 0.9577326745497292 0.003551490018602113 256827
400 0.9580440929366524 0.002041759801596668 257385
400.5 0.9581819492478342 0.0005083435711430381 257864
400.9999999999999 0.9581449063040295 -0.001029125483276874 258421
401.5000000000001 0.957933868753584 -0.002551020154093897 258878
402 0.9575519645435416 -0.004037971279652757 259342
402.5 0.9570044977584548 -0.005471115622707156 260008
403 0.95629887355623 -0.006832336357040432 260464
403.5 0.9554444962933909 -0.00810449307072399 260918
403.9999999999999 0.954452642277431 -0.009271638349898696 261515
404.5000000000001 0.9533363089069966 -0.01031921820008983 262137
405 0.9521100422573507 -0.01123425378971299 262644
405.5 0.9507897454353683 -0.01200550225895768 263195
406 0.9493924702620925 -0.01262359462267634 263808
406.5 0.9479361950391588 -0.01308114910403631 264364
406.9999999999999 0.9464395913161986 -0.01337285856211557 264839
407.5000000000001 0.9449217826982214 -0.0134955510168449 265312
408.0000000000001 0.9434020988141497 -0.01344822262419379 265770
408.5 0.9418998276096955 -0.0132320428087686 266321
409 0.9404339691298407 -0.01285033161562814 266803
409.5 0.9390229939188374 -0.0123085096938401 267274
409.9999999999999 0.9376846090899604 -0.01161402166698481 267840
410.4999999999999 0.9364355350045349 -0.01077623397653898 268492
411.0000000000001 0.9352912953518808 -0.00980630859913977 268944
411.5 0.9342660232407536 -0.008717054334672417 269401
412 0.9333722857010341 -0.00752275763573035 269975
412.5 0.93262092875444 -0.006238995197310553 270487
413 0.9320209449478098 -0.004882430745953188 271018
413.4999999999999 0.931579364955107 -0.003470598657514647 271494
414.0000000000001 0.9313011745480579 -0.002021677190279135 272075
414.5 0.931189257913781 -0.0005542542433726973 272683
415 0.9312443679645145 0.0009129113620195742 273188
415.5 0.9314651239435088 0.002361130030438821 273686
416 0.9318480362862273 0.003772019907652386 274182
416.4999999999999 0.9323875583512802 0.005127740727452941 274643
417.0000000000001 0.9330761642951598 0.006411220016138477 275085
417.5 0.933904452033015 0.007606368781297621 275649
418 0.9348612699085563 0.008698283948288253 276193
418.5 0.9359338653938701 0.009673434979683109 276731
419 0.9371080538583928 0.01051983231809827 277212
419.4999999999999 0.9383684051893868 0.01122717552887003 277737
420.0000000000001 0.9396984458175597 0.01178697928319654 278216
420.5 0.9410808735042079 0.01219267561135123 278687
421 0.9424977820833746 0.01243969116573665 279233
421.5 0.9439308932264151 0.0125254985608325 279720
422 0.9453617922090362 0.01244964119713607 280173
422.4999999999999 0.9467721646137597 0.01221373132437802 280624
423.0000000000001 0.9481440308946307 0.01182142145081753 281062
423.5 0.9494599757661596 0.01127834955537356 281526
424 0.9507033694544645 0.01059205890280962 282005
424.5 0.9518585779644045 0.009771893594304651 282465
425 0.952911159670483 0.008828871301814908 282928
425.4999999999999 0.9538480457292214 0.007775534930207374 283481
426.0000000000001 0.9546577020337704 0.006625785222087554 283987
426.5 0.9553302706844609 0.005394696562818916 284451
427 0.9558576892280303 0.004098318454150878 284908
427.5 0.9562337862193581 0.002753465301369951 285406
428 0.9564543519782296 0.001377497298741037 285924
428.4999999999999 0.9565171837454086 -1.190470042418859e-05 286371
429.0000000000001 0.9564221047823138 -0.001396967380496056 286817
429.5 0.9561709573021475 -0.002760053256012173 287276
430 0.9557675694626113 -0.004083886106047627 287733
430.5 0.9552176969867613 -0.005351770652686812 288183
431 0.9545289403046114 -0.00654780367957006 288631
431.4999999999999 0.9537106384195619 -0.007657073916158249 289094
432.0000000000001 0.9527737409966919 -0.00866584817673267 289551
432.5 0.951730660440811 -0.009561741437609274 290005
433 0.9505951059777035 -0.01033386875862894 290465
433.5 0.9493819019693998 -0.01097297720242466 290920
434 0.9481067928812414 -0.0114715561737593 291374
434.4999999999999 0.9467862374729605 -0.01182392488768814 291827
435.0000000000001 0.9454371949065219 -0.01202629597560841 292279
435.5 0.9440769055490125 -0.01207681454851869 292729
436 0.9427226692987775 -0.01197557235309064 293174
436.5 0.9413916242770806 -0.01172459697453447 293626
437 0.9401005287060705 -0.01132781635684405 294094
437.4999999999999 0.9388655487372995 -0.01079099922205051 294548
438.0000000000001 0.9377020549045153 -0.0101216722719208 295005
438.5 0.9366244297512021 -0.009329015344583576 295462
439 0.9356458890291233 -0.008423735971490872 295917
439.5 0.9347783186808578 -0.007417925033772231 296384
440 0.9340321296093733 -0.006324895448466936 296823
440.4999999999999 0.9334161320035906 -0.005159006021635766 297279
441.0000000000001 0.9329374307335437 -0.003935472784528126 297855
441.5 0.9326013430552096 -0.002670170278678569 298310
442 0.9324113395766698 -0.001379425374210625 298780
442.5 0.932369009137531 -7.980629125824902e-05 299229
443 0.9324740479460757 0.001212090453836332 299696
443.4999999999999 0.9327242730073079 0.002479852438745613 300147
444.0000000000001 0.9331156595637511 0.003707460340773783 300608
444.5 0.9336424019635111 0.004879490889420086 301123
445 0.93429699707069 0.005981311184266671 301637
445.5 0.9350703490455831 0.006999261916636223 302074
446 0.9359518940500758 0.007920827185312828 302551
446.4999999999999 0.9369297431808071 0.008734788778347519 303142
447.0000000000001 0.9379908417024885 0.009431363002239663 303615
447.5 0.9391211424493188 0.01000231837385656 304129
448 0.9403057910865465 0.01044107274620612 304628
448.5 0.941529320779289 0.01074276871315781 305087
449 0.9427758537037114 0.01090432642668014 305546
449.4999999999999 0.944029306758112 0.01092447325915891 306130
450.0000000000001 0.9452735987893144 0.01080375004875437 306612
450.5 0.9464928566435798 0.01054449397331459 307069
451 0.9476716173809212 0.01015079840383687 307547
451.5 0.948795024056674 0.009628450387646406 307999
452 0.9498490125733665 0.008984846700247932 308462
452.4999999999999 0.9508204872377112 0.008228889679288833 308920
453.0000000000001 0.9516974828199013 0.007370864310581508 309568
453.5 0.9524693111028025 0.006422298271303976 310080
454 0.9531266901242935 0.005395806846312211 310584
454.5 0.9536618545536711 0.004304924817331994 311029
455 0.9540686458993216 0.003163927579451587 311501
455.4999999999999 0.9543425815160811 0.001987643863053791 311951
456.0000000000001 0.9544809016630647 0.0007912625308154656 312406
456.5 0.9544825941523827 -0.0004098640221628608 312866
457 0.9543483964221555 -0.001600417312017961 313340
457.5 0.9540807751597236 -0.002765308508805967 313871
458 0.9536838838891133 -0.003889869974543863 314320
458.4999999999999 0.9531634992170448 -0.004960040165911661 314786
459.0000000000001 0.952526936700513 -0.005962539574400985 315339
459.5000000000001 0.9517829475529902 -0.006885035509010501 315861
460 0.9509415976425726 -0.007716293685716393 316333
460.5 0.9500141304511115 -0.008446314771576565 316819
461 0.9490128158561296 -0.00906645423689518 317285
461.4999999999999 0.9479507867649343 -0.00956952409359346 317778
461.9999999999999 0.9468418657709862 -0.009949875338833958 318342
462.5000000000001 0.9457003841148173 -0.01020346017691017 318901
463 0.9445409953144279 -0.01032787335620976 319377
463.5 0.9433784858824166 -0.01032237222837974 319947
464 0.9422275855686162 -0.01018787541030952 320438
464.5 0.9411027795577248 -0.009926940202837293 320898
464.9999999999999 0.9400181250115611 -0.009543719189833013 321372
465.5000000000001 0.9389870742758122 -0.009043896704224478 321819
466 0.9380223069724395 -0.008434606100407636 322281
466.5 0.9371355730725827 -0.00772432901223081 322738
467 0.9363375488925099 -0.006922777999426948 323206
467.5 0.9356377077788187 -0.006040764190235276 323654
467.9999999999999 0.9350442070509819 -0.005090051711463881 324103
468.5000000000001 0.9345637925519709 -0.004083200857105166 324573
469 0.9342017219238272 -0.003033402080813303 325027
469.5 0.9339617074777236 -0.001954303004380814 325478
470 0.9338458792704388 -0.0008598307124425829 325940
470.5 0.9338547687346092 0.0002359883480186574 326419
470.9999999999999 0.9339873129420975 0.001319208526809874 326872
471.5000000000001 0.934240879311851 0.00237614286435898 327342
472 0.9346113103092801 0.003393536439288867 327808
472.5 0.9350929874270011 0.004358732961561055 328256
473 0.9356789134901807 0.005259832504541866 328705
473.5 0.9363608120970449 0.006085838398176531 329156
473.9999999999999 0.9371292427894201 0.006826791459762283 329615
474.5000000000001 0.9379737303524367 0.007473889916386468 330065
475 0.938882906469204 0.008019593571403838 330521
475.5 0.939844661807746 0.008457710983532178 330977
476 0.9408463064955486 0.008783468658162751 331437
476.5 0.9418747368432387 0.008993561493029286 331877
476.9999999999999 0.9429166061142583 0.009086183971026604 332345
477.5000000000001 0.9439584971024972 0.009061041848206735 332850
478 0.9449870942749272 0.008919344341264863 333396
478.5 0.9459893532610403 0.008663777072652937 333989
479 0.9469526655246897 0.008298456279403931 334566
479.5 0.947865016135642 0.007828865030536099 335252
479.9999999999999 0.9487151326663376 0.007261772424443917 335861
480.5000000000001 0.9494926233722034 0.006605136949110877 336404
481 0.9501881029692705 0.005867995381709316 336939
481.5 0.9507933044984277 0.005060338777888638 337579
482 0.9513011759588316 0.004192977252820739 338104
482.5 0.951705960601009 0.003277395384230657 338705
482.9999999999999 0.9520032599901359 0.002325600170894496 339307
483.5000000000001 0.9521900791788995 0.001349963557486519 339903
484 0.9522648535642017 0.0003630615875995746 340441
484.5 0.9522274572397293 -0.0006224877290184793 340940
485 0.9520791928940845 -0.001594185751410091 341428
485.5 0.9518227635388046 -0.002539811689654196 341894
485.9999999999999 0.95146222657936 -0.003447576233853728 342485
486.5000000000001 0.9510029309623564 -0.004306268408261205 343046
487 0.9504514383411061 -0.005105393831301621 343494
487.5 0.9498154293970275 -0.005835302686538659 343939
488 0.9491035966337668 -0.006487305854134708 344529
488.5 0.9483255251224192 -0.0070537778151587 345103
488.9999999999999 0.947491562817977 -0.007528245120089365 345545
489.5000000000001 0.946612682187526 -0.007905459405767493 345993
490 0.9457003349883992 -0.008181454149443081 346447
490.5 0.9447663021084023 -0.008353584561888637 346894
491 0.9438225404295369 -0.008420550241154654 347344
491.5 0.9428810287008037 -0.008382400431694624 347825
491.9999999999999 0.941953614404458 -0.008240521957502326 348436
492.5000000000001 0.941051863573599 -0.007997610119780856 349012
493 0.9401869154674946 -0.007657623066702621 349492
493.5 0.9393693439353611 -0.007225720352271837 349941
494 0.9386090272003336 -0.006708186600482686 350518
494.5 0.9379150276744306 -0.006112341377310498 351015
494.9999999999999 0.9372954832739907 -0.005446436544155451 351512
495.5000000000001 0.9367575115452368 -0.004719542519937257 351996
496 0.9363071277334398 -0.00394142501309121 352521
496.5 0.9359491777389443 -0.003122413897468484 353157
497 0.9356872867017452 -0.0022732659961092 353679
497.5 0.93552382374606 -0.001405023602858334 354225
497.9999999999999 0.9354598832003612 -0.0005288706129940107 354773
498.5000000000001 0.9354952823895945 0.0003440118500479503 355271
499 0.9356285758778856 0.001202588434254721 355738
499.5 0.9358570858249102 0.002036109341944544 356200
500 0.9361769479102967 0.002834245112144456 356652
500.5 0.936583172080852 0.003587214701193797 357119
500.9999999999999 0.9370697171876794 0.00428590526508267 357682
501.5000000000001 0.9376295784070563 0.004921982172245319 358293
502 0.9382548861824007 0.005487987919217446 358926
502.5 0.9389370152869252 0.005977428781498349 359452
503 0.9396667024891997 0.00638484820567853 360050
503.5 0.9404341712083113 0.006705886133776659 360728
503.9999999999999 0.9412292614725065 0.00693732364403337 361317
504.5000000000001 0.9420415634458649 0.007077112491314766 361750
505 0.9428605527618635 0.007124389331954305 362236
505.5 0.9436757259006738 0.007079474619497536 362691
506 0.9444767338681633 0.006943856356680834 363142
506.5 0.9452535124782132 0.006720159082455515 363597
506.9999999999999 0.9459964076050029 0.006412098658501342 364056
507.5000000000001 0.9466962938570944 0.006024423595177989 364563
508 0.9473446852289571 0.005562843820173575 365124
508.5 0.9479338364062564 0.005033947942380087 365636
509 0.9484568335369298 0.00444511019716017 366108
509.5 0.9489076734287847 0.003804388375812642 366579
509.9999999999999 0.9492813302939492 0.003120414140594822 367034
510.5000000000001 0.9495738093288725 0.002402277206264021 367491
511.0000000000001 0.9497821865934498 0.00165940492915007 367951
511.5 0.9499046348320799 0.0009014388848892191 368409
512 0.9499404350608178 0.0001381100359948266 368863
512.5 0.9498899739261142 -0.0006208859095217495 369322
513 0.9497547270197922 -0.001366011366952691 369807
513.5 0.9495372285098637 -0.002088006428527948 370302
514 0.9492410276155091 -0.002778003616813473 370932
514.5 0.9488706326151728 -0.003427636428064817 371485
515 0.9484314432273975 -0.004029140347706257 371962
515.5 0.9479296723430958 -0.004575445127617045 372436
516 0.9473722582138149 -0.005060257236606574 372977
516.5 0.9467667683117562 -0.00547813152984991 373515
517 0.9461212961726033 -0.005824531328495593 373981
517.5 0.9454443526103998 -0.006095876255372192 374488
518 0.9447447527539413 -0.006289577334812291 374998
518.5 0.9440315003955689 -0.006404059032078985 375581
519 0.9433136711654015 -0.006438768078623619 376146
519.5 0.9426002960466067 -0.006394169101261193 376595
520 0.9419002467301804 -0.006271727244110504 377103
520.5 0.9412221242711485 -0.006073878139578799 377636
521 0.940574152452507 -0.005803985746557942 378259
521.5 0.9399640771893482 -0.005466288728164175 378794
522 0.9393990732144197 -0.005065836185699749 379287
522.5 0.9388856591791612 -0.004608413698056236 379805
523 0.9384296221824164 -0.004100460734683219 380393
523.5 0.938035952604416 -0.003548980613859879 380932
524 0.9377087899780668 -0.002961444264898255 381391
524.5 0.9374513804752633 -0.002345689121890972 381966
525 0.9372660464250753 -0.001709814526779157 382523
525.5 0.937154168115659 -0.001062075050245224 383044
526 0.9371161779649916 -0.0004107731499197294 383557
526.5 0.9371515669795111 0.0002358474233537112 384053
527 0.9372589032569006 0.0008697060885955969 384641
527.5 0.9374358621318867 0.001482986431409124 385268
528 0.9376792674143499 0.002068232463347709 385770
528.5 0.9379851430292797 0.002618438954234541 386269
529 0.938348774240065 0.003127134744145349 386828
529.5 0.9387647775219798 0.003588458051594323 387430
530 0.9392271780528216 0.003997222915840777 387983
530.5 0.9397294937037204 0.004348976042149575 388453
531 0.940264824345913 0.004640043457186014 388970
531.5 0.9408259452393388 0.004867566525348329 389437
532 0.9414054032365652 0.005029527023572624 389905
532.5 0.9419956145206752 0.005124761119852565 390364
533 0.9425889625981595 0.005152962247337385 390886
533.5 0.943177895286921 0.005114673009446129 391427
534 0.9437550194745717 0.005011266390134329 392027
534.5 0.9443131924722291 0.004844916675596988 392658
535 0.9448456088529992 0.004618560617779778 393237
535.5 0.9453458817409661 0.004335849484773174 393701
536 0.945808117604498 0.004001092747337923 394264
536.5 0.9462269837055917 0.00361919424349607 394753
537 0.9465977674633926 0.003195581743541232 395211
537.5 0.9469164271034208 0.002736130905369462 395698
538 0.9471796330829637 0.002247084664264643 396148
538.5 0.9473847999060292 0.001734969141901258 396633
539 0.9475301080667735 0.001206507186202622 397114
539.5 0.9476145159869495 0.0006685306667986507 397711
540 0.9476377619392671 0.000127892650267709 398326
540.5 0.9476003560732573 -0.0004086194346572268 398799
541 0.9475035627819299 -0.0009343685588602198 399258
541.5 0.9473493737649209 -0.00144294973833621 399801
542 0.9471404722557066 -0.00192826757209685 400424
542.5 0.9468801889855664 -0.002384608744619519 401039
543 0.9465724505542128 -0.002806708639156936 401592
543.5 0.9462217209652177 -0.003189811292296243 402069
544 0.9458329371625769 -0.00352972201314129 402561
544.5 0.9454114394719952 -0.003822852091311277 403044
545 0.9449628979059296 -0.004066255125411672 403566
545.5 0.9444932353343334 -0.004257654616445081 404077
546 0.9440085485528392 -0.004395462587398613 404508
546.5 0.9435150282963269 -0.004478789109489913 404979
547 0.9430188792481783 -0.004507442735724195 405549
547.5 0.9425262410839137 -0.004481921961905311 406176
548 0.9420431115624304 -0.004403397952417019 406741
548.5 0.9415752726390315 -0.004273688881303854 407264
549 0.9411282205223418 -0.004095226346818274 407855
549.5 0.9407071005328037 -0.003871014418094576 408571
550 0.9403166475446249 -0.003604581964486371 409240
550.5 0.9399611327070149 -0.003299929000001736 409781
551 0.9396443170455349 -0.002961467845981277 410404
551.5 0.9393694124419483 -0.002593959973658771 410983
552 0.9391390503826764 -0.002202449433695281 411434
552.5 0.93895525875359 -0.001792193811588112 411969
553 0.9388194468441445 -0.001368593665664817 412422
553.5 0.9387323986087233 -0.0009371214080755493 413013
554 0.9386942741191825 -0.0005032505789410438 413599
554.5 0.9387046190318983 -7.238643999768852e-05 414143
555 0.9387623817866979 0.0003502012226539834 414616
555.5 0.938865938155533 0.0007594422458835635 415179
556 0.9390131226670471 0.001150526405919777 415948
556.5 0.9392012663504933 0.001518959192311517 416394
557 0.9394272401698708 0.001860612405907503 416840
557.5 0.9396875034574359 0.002171769032138465 417281
558 0.9399781566055118 0.002449161931086317 417720
558.5 0.9402949972371419 0.002690005979815601 418159
559 0.940633579049697 0.002892023398659528 418602
559.5 0.940989272511052 0.003053462090072113 419059
560 0.9413573265849888 0.003173106914827722 419501
560.5 0.9417329306707537 0.003250283924418336 419919
561 0.9421112759604485 0.003284857659232251 420364
561.5 0.9424876154465188 0.003277221708398068 420814
562 0.9428573218491475 0.003228282808090153 421268
562.5 0.9432159427789505 0.003139438829810587 421717
563 0.9435592525030841 0.003012551078029762 422176
563.5 0.9438832997416876 0.002849911377066641 422603
564 0.9441844509855788 0.002654204479835681 423058
564.5 0.9444594288942698 0.002428466375815947 423490
565 0.9447053454047919 0.002176039112150913 423923
565.5 0.9449197292555978 0.001900522770096426 424350
566 0.9451005477050771 0.001605725259110227 424830
566.5 0.9452462223001727 0.00129561060279041 425284
567 0.9453556386264677 0.0009742463947488634 425792
567.5 0.9454281500461384 0.0006457510985176326 426223
568 0.9454635755036851 0.0003142418539385941 426657
568.5 0.9454621915506229 -1.621656657892934e-05 427102
569 0.9454247188087405 -0.0003416610347516283 427617
569.5 0.9453523031563741 -0.0006582769919131589 428045
570 0.9452464919828695 -0.0009624424786375009 428502
570.5 0.945109205912285 -0.001250768769369095 428935
571 0.9449427064479 -0.001520137164056485 429379
571.5 0.9447495600335873 -0.001767731544955941 429816
572 0.9445325990660667 -0.001991066367385531 430257
572.5 0.9442948804229456 -0.002188009817587747 430693
573 0.9440396420948213 -0.002356801938241935 431132
573.5 0.943770258525185 -0.00249606759172488 431565
574 0.943490195269128 -0.002604824202045417 431997
574.5 0.9432029635807265 -0.002682484287512523 432451
575 0.9429120755293858 -0.002728852866624105 432890
575.5 0.9426210002274396 -0.002744119888343564 433324
576 0.9423331217251311 -0.002728847903808291 433802
576.5 0.9420516990950698 -0.002683955258549057 434307
577 0.9417798291869618 -0.00261069514148742 434763
577.5 0.9415204124853772 -0.002510630878380827 435214
578 0.9412761224495027 -0.002385607902152124 435663
578.5 0.9410493786550074 -0.002237722869935589 436095
579 0.9408423239954982 -0.002069290426098005 436540
579.5 0.9406568061355765 -0.001882808131507831 436979
580 0.9404943633404976 -0.001680920091658115 437425
580.5 0.940356214740055 -0.001466379819809922 437856
581 0.9402432550177845 -0.001242012866208648 438294
581.5 0.9401560534521342 -0.001010679730917637 438751
582 0.9400948571749531 -0.0007752395563678939 439183
582.5 0.940059598455585 -0.0005385150669613045 439615
583 0.9400499057669318 -0.000303259187753532 440037
583.5 0.9400651183438233 -7.212373326989537e-05 440465
584 0.9401043039045603 0.0001523694881469864 440902
584.5 0.9401662791739969 0.0003678548583421914 441343
585 0.9402496328213111 0.0005721461774259626 441785
585.5 0.9403527504077417 0.000763256744941206 442208
586 0.9404738409290048 0.0009394161568417944 442632
586.5 0.9406109645336206 0.001099083734108127 443068
587 0.9407620610015685 0.001240958550409056 443501
587.5 0.9409249785771318 0.001363986075454677 443926
588 0.9410975027648071 0.001467361496865889 444471
588.5 0.9412773847171941 0.001550529825928625 445046
589 0.9414623688679965 0.001613182931054084 445624
589.5 0.9416502194910827 0.00165525367680942 446125
590 0.9418387458970984 0.001676907375820607 446929
590.5 0.9420258260118084 0.00167853078560287 447516
591 0.9422094281144034 0.001660718902465966 447950
591.5 0.9423876305489381 0.001624259820183622 448482
592 0.9425586392572103 0.001570117932287684 449026
592.5 0.9427208030163868 0.001499415763878929 449633
593 0.9428726262990423 0.001413414722002254 450160
593.5 0.9430127797067231 0.001313495053194097 450716
594 0.9431401079603794 0.00120113529305796 451226
594.5 0.9432536354618556 0.001077891485932081 451660
595 0.9433525694698348 0.0009453764431375841 452116
595.5 0.9434363009611789 0.0008052392961670338 452633
596 0.9435044032742449 0.0006591455867028693 453133
596.5 0.9435566286544661 0.0005087581187251155 453555
597 0.9435929028441211 0.0003557187793518379 454090
597.5 0.9436133178776311 0.0002016315146087906 454508
598 0.9436181232608171 4.804662421022419e-05 454986
598.5 0.943607715727166 -0.0001035534841838244 455574
599 0.9435826277761045 -0.0002517669656951205 456170
599.5 0.9435435152074194 -0.0003952835444226365 456764
600 0.94349114387212 -0.0005328937924470071 457275
600.5 0.9434263758630372 -0.0006634966463837368 457902
601 0.9433501553681838 -0.0007861051538200387 458520
601.5 0.9432634944062335 -0.000899850469373611 459122
602 0.9431674586563974 -0.00100398414689598 459570
602.5 0.9430631535844658 -0.001097878800047067 460027
603 0.9429517110529477 -0.001181027227609305 460555
603.5 0.9428342765862416 -0.001253040122000573 461147
604 0.9427119974418579 -0.001313642499003424 461614
604.5 0.9425860116162338 -0.001362669003301289 462049
605 0.9424574378890689 -0.001400058257592398 462470
605.5 0.9423273669838489 -0.001425846432493476 462894
606 0.9421968538949297 -0.001440160219886762 463340
606.5 0.9420669114038098 -0.001443209393635144 463788
607 0.9419385047797315 -0.001435279138633949 464233
607.5 0.9418125476331726 -0.00141672232203833 464661
608 0.9416898988658089 -0.001387951869378218 465080
608.5 0.9415713606377858 -0.001349433393443492 465520
609 0.9414576772532155 -0.001301678205696197 465952
609.5 0.9413495348482538 -0.001245236819057067 466377
610 0.9412475617532893 -0.0011806930278147 466800
610.5 0.9411523293920662 -0.001108658625788832 467236
611 0.9410643535760815 -0.001029768798456042 467655
611.5 0.9409840960524818 -0.0009446781992587047 468089
612 0.9409119661677783 -0.0008540576955006815 468521
612.5 0.9408483225178945 -0.0007585917458013491 468946
613 0.9407934744669241 -0.0006589763496909782 469507
613.5 0.9407476834321782 -0.0005559174911748643 470083
614 0.9407111638510173 -0.0004501299824690208 470591
614.5 0.940684083765057 -0.0003423366020034722 471088
615 0.9406665649789062 -0.0002332674124750134 471621
615.5 0.940658682772971 -0.0001236591403525694 472218
616 0.9406604651723534 -1.425449781987734e-05 472658
616.5 0.9406718917957924 9.419866842412088e-05 473101
617 0.9406928923293354 0.0002009485100105312 473531
617.5 0.9407233446883931 0.0003052406894980422 473962
618 0.9407630729485554 0.0004063203575193705 474391
618.5 0.9408118451395857 0.0005034346635218396 474834
619 0.9408693710081332 0.0005958358514814313 475277
619.5 0.9409352998626106 0.0006827849729370063 475713
620 0.941009218618394 0.0007635562298532928 476165
620.5 0.9410906501628997 0.0008374419397234372 476696
621 0.9411790521583872 0.0009037580954805184 477125
621.5 0.9412738163955873 0.0009618504736758302 477554
622 0.9413742688038126 0.001011101226415801 477975
622.5 0.9414796702132555 0.001050935876078988 478418
623 0.9415892179531423 0.001080830617143325 478888
623.5 0.9417020483555469 0.001100319816752537 479408
624 0.9418172402194029 0.001109003595083253 479868
624.5 0.9419338192728656 0.001106555358223882 480411
625 0.9420507636550374 0.001092729150169333 480898
625.5 0.9421670104204356 0.001067366686657272 481404
626 0.9422814630517518 0.001030403931870462 481906
626.5 0.9423929999486262 0.0009818770794359907 482333
627 0.9425004838425317 0.0009219278015810174 482781
627.5 0.9426027720706409 0.0008508076346724321 483219
628 0.942698727624783 0.0007688813755951169 483662
628.5 0.9427872308755276 0.0006766293714436196 484094
629 0.9428671918560557 0.000574648594760824 484537
629.5 0.9429375629760115 0.0004636524080182955 484964
630 0.9429973520220097 0.0003444689341664524 485385
630.5 0.9430456352891328 0.0002180379648715738 485817
631 0.9430815706766599 8.540635447593273e-05 486246
631.5 0.9431044105717108 -5.227813426339363e-05 486698
632 0.9431135143365946 -0.0001937745470347006 487126
632.5 0.943108360209739 -0.0003377580107800233 487560
633 0.9430885564263393 -0.0004828305334340214 487998
633.5 0.9430538513636222 -0.0006275332780478663 488441
634 0.9430041425171177 -0.0007703602342949567 488954
634.5 0.9429394841188202 -0.0009097731852643503 489461
635 0.9428600932158471 -0.00104421784207829 489967
635.5 0.9427663540393373 -0.00117214099364327 490528
636 0.9426588205080115 -0.001292008494231441 491050
636.5 0.9425382167290848 -0.001402323888111635 491517
637 0.9424054353810714 -0.001501647448661043 492056
637.5 0.942261533888303 -0.001588615389860994 492580
638 0.9421077283255147 -0.001661958991388704 493065
638.5 0.9419453850222591 -0.001720523365216123 493561
639 0.9417760098708341 -0.001763285582234525 493980
639.5 0.9416012353772497 -0.001789371872400791 494411
640 0.941422805531997 -0.001798073611631616 494835
640.5 0.9412425586152467 -0.00178886181344633 495260
641 0.9410624080889481 -0.001761399853359395 495700
641.5 0.9408843217652402 -0.001715554169316906 496141
642 0.9407102994759527 -0.001651402701992929 496576
642.5 0.9405423495008641 -0.001569240864325073 497002
643 0.940382464042117 -0.001469584859952964 497437
643.5 0.9402325940580208 -0.001353172204792694 497865
644 0.9400946237907745 -0.001220959344281543 498367
644.5 0.9399703453388676 -0.00107411630021321 498914
645 0.9398614336356346 -0.0009140183248220707 499372
645.5 0.9397694222003039 -0.0007422345850768448 499886
646 0.9396956800267229 -0.0005605139461717864 500319
646.5 0.9396413899676918 -0.0003707679691107099 500763
647 0.9396075289595281 -0.0001750512822131141 501214
647.5 0.9395948504123647 2.446047048748193e-05 501657
648 0.9396038690670132 0.0002254948604156969 502116
648.5 0.939634848589436 0.0004257088043797083 502552
649 0.9396877921394996 0.0006227162790801847 502991
649.5 0.9397624361122713 0.0008141172771544983 503465
650 0.9398582472083654 0.0009975276377558193 503949
650.5 0.939974422945394 0.001170609365987589 504364
651 0.9401098956761754 0.001331101042354129 504799
651.5 0.9402633401317206 0.001476847915887613 505247
652 0.9404331844588298 0.001605831272817967 505689
652.5 0.9406176246741429 0.001716196676517982 506110
653 0.940814642409308 0.001806280683858274 506527
653.5 0.9410220257761962 0.001874635657845607 506984
654 0.941237393137379 0.001920052316241047 507516
654.5 0.9414582195259054 0.001941579680452506 507934
655 0.9416818654202435 0.001938542118026707 508382
655.5 0.9419056075454993 0.001910553205154233 508885
656 0.9421266713410803 0.001857526172348023 509332
656.5 0.9423422647081338 0.001779680736449854 509770
657 0.9425496126276754 0.001677546164929187 510188
657.5 0.9427459922225566 0.001551960463628684 510685
658 0.9429287678235335 0.001404065626226634 511184
658.5 0.9430954255918792 0.001235298932269008 511626
659 0.9432436072483755 0.001047380330191889 512054
659.5 0.9433711424612694 0.0008422959918162304 512505
660 0.9434760794539534 0.0006222781748345113 512974
660.5 0.9435567134068377 0.0003897815792864847 513450
661 0.943611612247054 0.0001474564323783402 513886
661.5 0.9436396394443396 -0.0001018814173460454 514371
662 0.9436399734614936 -0.0003552830711247319 514810
662.5 0.9436121235431112 -0.0006097014496057027 515295
663 0.9435559415665905 -0.0008620280563250153 515755
663.5 0.943471629724395 -0.001109131196674359 516297
664 0.9433597438558344 -0.001347895185079231 516779
664.5 0.9432211922997022 -0.001575260049562588 517285
665 0.9430572301954451 -0.001788261225235297 517731
665.5 0.9428694492194079 -0.001984068717023062 518173
666 0.9426597628034353 -0.002160025207524418 518709
666.5 0.9424303869448228 -0.002313682588620599 519198
667 0.942183816778478 -0.002442836405550802 519746
667.5 0.9419227991432068 -0.002545557719733815 520303
668 0.9416503014333459 -0.002620221921642521 520763
668.5 0.9413694770835356 -0.002665534057373214 521203
669 0.941083628087324 -0.002680550271910183 521623
669.5 0.9407961649985636 -0.002664695018049912 522040
670 0.940510564907346 -0.002617773731959877 522475
670.5 0.940230327918697 -0.002539980733728888 522897
671 0.939958932691737 -0.00243190217322413 523332
671.5 0.9396997916188654 -0.002294513907210723 523758
672 0.9394562062383122 -0.002129174262039289 524195
672.5 0.9392313234787569 -0.001937611706224509 524614
673 0.9390280933314457 -0.001721907527845125 525033
673.5 0.9388492285333301 -0.001484473681793386 525460
674 0.9386971668242808 -0.001228026040394164 525879
674.5 0.9385740363126764 -0.0009555533467322331 526300
675 0.9384816244470121 -0.0006702822321473837 526720
675.5 0.9384213510471726 -0.0003756387168268514 527143
676 0.9383942457982761 -7.520666437171286e-05 527569
676.5 0.9384009305533175 0.0002273162931345478 527984
677 0.9384416067290144 0.0005281648043324526 528414
677.5 0.9385160480132467 0.0008235532356492594 528828
678 0.9386235985331638 0.001109723886523214 529257
678.5 0.9387631765614914 0.001382995358026468 529670
679 0.9389332837657184 0.0016398104434329 530093
679.5 0.939132019931726 0.001876782911004766 530525
680 0.9393571030210401 0.002090742559345406 530954
680.5 0.9396058943501004 0.002278777943901252 531382
681 0.9398754286117701 0.002438276199310675 531804
681.5 0.9401624483945145 0.002566959415914138 532222
682 0.9404634427941011 0.002662917069403093 532636
682.5 0.9407746896570203 0.002724634049763765 533055
683 0.9410923009447836 0.002751013888776285 533481
683.5 0.9414122706643748 0.002741396843711806 533909
684 0.9417305247729569 0.00269557255783962 534336
684.5 0.9420429724349193 0.002613787085180373 534784
685 0.9423455579868268 0.002496744136854696 535234
685.5 0.9426343129511324 0.002345600478584761 535692
686 0.9429054074328468 0.002161955482589884 536203
686.5 0.9431552002348721 0.001947834911439359 536665
687 0.9433802870374617 0.00170566908552855 537118
687.5 0.9435775460052618 0.001438265658863259 537676
688 0.9437441802115225 0.001148777298898814 538249
688.5 0.9438777563031486 0.0008406646344099161 538774
689 0.943976238872026 0.0005176548998990476 539368
689.5 0.9440380200471307 0.0001836967650328902 539832
690 0.944061943877853 -0.0001570881077988053 540279
690.5 0.944047325141177 -0.0005004561862694107 540781
691 0.9439939622731843 -0.0008420952381853326 541309
691.5 0.9439021441980756 -0.001177678881838199 541809
692 0.9437726509046257 -0.001502921823892024 542320
692.5 0.9436067476998453 -0.001813635075021817 542997
693 0.9434061731515661 -0.002105780425605996 543680
693.5 0.9431731208146379 -0.002375523465280441 544356
694 0.9429102149183255 -0.002619284441259286 545118
694.5 0.942620480274173 -0.002833786271049437 545856
695 0.9423073067428673 -0.003016099055427699 546605
695.5 0.9419744086743652 -0.003163680477053735 547317
696 0.9416257798065942 -0.003274411518459257 548017
696.5 0.9412656441733028 -0.003346626989832247 548690
697 0.9408984036301342 -0.003379140421317616 549285
697.5 0.9405285826587295 -0.003371262945659937 549936
698 0.9401607711509085 -0.003322815873978727 550416
698.5 0.9397995659079051 -0.003234136749245841 550931
699 0.939449511612782 -0.003106078747492524 551473
699.5 0.939115042047028 -0.002940003384708035 551988
700 0.9388004223247469 -0.002737766576551328 552487
700.5 0.9385096929096222 -0.002501698187105173 552998
701 0.9382466161610983 -0.002234575290680075 553474
701.5 0.93801462612716 -0.001939589455861097 554001
702 0.937816782262111 -0.001620308442367146 554576
702.5 0.9376557276993824 -0.001280632777698626 555054
703 0.9375336526523051 -0.0009247477509096274 555562
703.5 0.9374522634507811 -0.0005570714241709651 556039
704 0.9374127576497574 -0.0001821993182197757 556524
704.5 0.9374158055673811 0.0001951535254288984 557025
705 0.9374615385277432 0.0005702123651233875 557622
705.5 0.9375495439963487 0.0009382036944248463 558343
706 0.9376788677070617 0.001294416506354625 558909
706.5 0.9378480227884193 0.001634263093357747 559503
707 0.9380550058061651 0.001953338592785615 560061
707.5 0.9382973195486914 0.002247478500969963 560587
708 0.9385720022940902 0.002512813402307793 561096
708.5 0.9388756632126731 0.002745820192877787 561693
709 0.9392045234783341 0.002943369120518713 562202
709.5 0.9395544625868749 0.003102766014469465 562872
710 0.9399210693104062 0.003221789136949961 563346
710.5 0.9402996966549905 0.003298720155713944 563808
711 0.9406855201345735 0.003332368809810444 564277
711.5 0.9410735986286376 0.00332209091966129 564734
712 0.9414589370544746 0.003267799476146752 565198
712.5 0.9418365500579924 0.00316996863068536 565620
713 0.9422015259099003 0.003029630498250483 566194
713.5 0.9425490897872296 0.002848364776801834 566620
714 0.9428746656235791 0.00262828127861741 567055
714.5 0.943173935725264 0.002371995560366498 567604
715 0.9434428973745917 0.002082597928338753 568030
715.5 0.9436779156756039 0.001763616181915464 568460
716 0.9438757719414561 0.001418972541030087 568972
716.5 0.9440337069757266 0.0010529352809422 569470
717 0.9441494586617571 0.0006700656691078019 569924
717.5 0.9442212933439791 0.0002751608632939636 570487
718 0.9442480305622198 -0.0001268065135477481 571033
718.5 0.9442290607833408 -0.0005307513585881228 571466
719 0.944164355863214 -0.0009315408335422006 571891
719.5 0.9440544720648724 -0.001324060039287024 572418
720 0.9439005455545255 -0.001703277774539818 572848
720.5 0.9437042803947686 -0.002064311526230215 573274
721 0.9434679291524186 -0.002402490844159835 573870
721.5 0.9431942663357067 -0.002713418268744995 574286
722 0.94288655497069 -0.002993027007976977 574714
722.5 0.9425485067184241 -0.003237634597944704 575251
723 0.9421842360213469 -0.003443991829923423 575679
723.5 0.941798208848295 -0.003609326285558046 576108
724 0.941395186681355 -0.003731379889334945 576533
724.5 0.9409801664533991 -0.00380843996347163 576963
725 0.9405583172015871 -0.003839363353563735 577392
725.5 0.9401349142486111 -0.003823593282706161 577808
726 0.9397152717592666 -0.003761168686145336 578242
726.5 0.9393046745445354 -0.00365272587654081 578671
727 0.9389083099984056 -0.003499492490280207 579103
727.5 0.9385312010538852 -0.003303273766627782 579522
728 0.9381781410340923 -0.003066431312406407 579953
728.5 0.9378536312520297 -0.00279185460403522 580381
729 0.937561822178986 -0.002482925574720068 580808
729.5 0.9373064589568819 -0.002143476726118656 581237
730 0.9370908319749611 -0.001777743289642564 581668
730.5 0.9369177331666805 -0.001390310041565909 582101
731 0.9367894186094363 -0.0009860534472365626 582514
731.5 0.9367075779288051 -0.0005700798719978734 582935
732 0.9366733109214013 -0.0001476606491182858 583358
732.5 0.9366871117173974 0.0002758351625810272 583790
733 0.9367488607064713 0.0006950094671452433 584214
733.5 0.9368578243506979 0.001104504381348734 584818
734 0.9370126629059937 0.001499071152504359 585282
734.5 0.9372114459714768 0.001873637853376531 585829
735 0.9374516756848308 0.002223374977500458 586286
735.5 0.9377303172827368 0.002543758083650401 586776
736 0.9380438366499246 0.002830626674597548 587207
736.5 0.9383882443896263 0.003080238542185599 587694
737 0.9387591458632603 0.003289318867532858 588182
737.5 0.9391517965692032 0.003455103431133405 588609
738 0.9395611621604129 0.003575375361952796 589034
738.5 0.9399819823393812 0.003648494936376772 589453
739 0.9404088378172242 0.00367342202606112 589878
739.5 0.9408362194822558 0.003649730887260098 590303
740 0.941258598892776 0.003577617081919415 590954
740.5 0.9416704991893985 0.003457896421497685 591510
741 0.9420665655143609 0.00329199592686977 591962
741.5 0.9424416340290236 0.003081936900482775 592403
742 0.9427907986362494 0.002830310308880888 592939
742.5 0.9431094745413209 0.002540244773487535 593383
743 0.9433934578233285 0.002215367563847962 593900
743.5 0.9436389802380352 0.00185975907913691 594459
744 0.9438427585325915 0.001477901389418477 594884
744.5 0.9440020376213735 0.001074621486761652 595420
745 0.9441146270498646 0.0006550299668032054 595956
745.5 0.9441789302589021 0.0002244559227373854 596450
746 0.9441939662536926 -0.0002116211148587594 596968
746.5 0.9441593833796214 -0.0006476413182223894 597510
747 0.944075465008732 -0.001078035879041631 597944
747.5 0.9439431270455727 -0.001497298580256384 598422
748 0.9437639072674234 -0.001900056696094428 598901
748.5 0.9435399466204354 -0.002281140299935194 599328
749 0.9432739626983863 -0.002635649078254357 599754
749.5 0.9429692157332823 -0.002959015779499644 600188
750 0.9426294675254279 -0.003247065468913081 600608
750.5 0.9422589338335924 -0.003496069813515238 601050
751 0.9418622308322034 -0.003702795685014823 601560
751.5 0.9414443163209487 -0.003864547441468139 601983
752 0.9410104264416816 -0.003979202330121012 602494
752.5 0.9405660087171774 -0.004045238542931031 602955
753 0.9401166522752616 -0.004061755551601066 603382
753.5 0.9396680161594559 -0.004028486449278797 603796
754 0.9392257566530872 -0.003945802130046944 604217
754.5 0.9387954545574282 -0.003814707243556517 604701
755 0.9383825433657049 -0.003636827969222196 605149
755.5 0.937992239263744 -0.003414391760883945 605611
756 0.9376294738647731 -0.003150199317331745 606096
756.5 0.9372988305507856 -0.002847589135217623 606725
757 0.9370044852464128 -0.002510395097315958 607304
757.5 0.9367501523940304 -0.002142897639587873 607920
758 0.9365390368316634 -0.001749769123888249 608487
758.5 0.9363737921990019 -0.001336014118356935 608994
759 0.9362564864125454 -0.0009069053536023303 609457
759.5 0.9361885746596366 -0.0004679161788817888 609942
760 0.9361708802641119 -2.465038790867413e-05 610457
760.5 0.9362035836747772 0.0004172296818941982 610967
761 0.9362862197231767 0.0008520758503364446 611480
761.5 0.9364176831905161 0.001274326658624769 612059
762 0.9365962426165254 0.001678578861207144 612696
762.5 0.9368195621767899 0.002059656923198437 613439
763 0.937084731351059 0.002412679626572295 614075
763.5 0.9373883020045475 0.002733122925101951 614701
764 0.937726332408536 0.003016878235881219 615381
764.5 0.9380944376369135 0.003260305413554007 615904
765 0.9384878456927792 0.003460279721398193 616353
765.5 0.9389014586449266 0.003614232190294803 616776
766 0.9393299179889134 0.003720182841403602 617200
766.5 0.9397676733923144 0.003776766339996931 617682
767 0.9402090539394087 0.003783249745220481 618121
767.5 0.9406483409575348 0.003739542122321781 618617
768 0.9410798414861411 0.003646195888821447 619063
768.5 0.9414979614404302 0.003504399872856612 619516
769 0.9418972775246522 0.003315964169129432 620055
769.5 0.9422726069654922 0.003083296984157436 620495
770 0.9426190741634713 0.002809373766465019 620932
770.5 0.9429321733995584 0.002497699017612363 621508
771 0.9432078267847173 0.002152261275208601 621930
771.5 0.9434424367013362 0.001777481848033827 622382
772 0.9436329320565842 0.001378157964912776 622902
772.5 0.9437768077478078 0.0009594010719447239 623328
773 0.9438721568280867 0.0005265710761154308 623750
773.5 0.9439176949548661 8.52073863361067e-05 624178
774 0.9439127768049104 -0.0003590423551516186 624597
774.5 0.9438574042433614 -0.0008004949278689497 625026
775 0.9437522261420459 -0.001233504633472514 625456
775.5 0.9435985298509446 -0.001652535894465888 625882
776 0.9433982244354083 -0.002052234411030945 626312
776.5 0.9431538158989237 -0.002427495954831573 626757
777 0.9428683747154553 -0.002773531909805648 627206
777.5 0.942545496095346 -0.003085930712787738 627764
778 0.942189253503005 -0.003360714400711989 628221
778.5 0.9418041460320304 -0.003594389535394662 628727
779 0.9413950403227282 -0.003783991850617267 629171
779.5 0.940967107777283 -0.003927124048424162 629672
780 0.9405257578881142 -0.004021986261105506 630148
780.5 0.9400765685445113 -0.004067398791054463 630564
781 0.9396252142208171 -0.004062816841290196 630993
781.5 0.9391773929757937 -0.004008337053589517 631428
782 0.938738753207021 -0.003904695777497477 631852
782.5 0.9383148211061396 -0.003753259100597066 632308
783 0.9379109297504339 -0.003556004776916779 632744
783.5 0.9375321507438695 -0.003315496294865594 633283
784 0.9371832292865537 -0.003034849427266396 633843
784.5 0.9368685235061973 -0.002717691702619237 634275
785 0.9365919488290775 -0.002368115327443839 634885
785.5 0.9363569281020693 -0.001990624173282163 635318
786 0.9361663481023079 -0.001590075517639498 635756
786.5 0.9360225229880228 -0.001171617294864275 636312
787 0.9359271651540699 -0.0007406216698858187 636743
787.5 0.9358813638598672 -0.0003026157941452248 637174
788 0.9358855718970159 0.0001367893616038476 637614
788.5 0.9359396004601679 0.000571971179108613 638048
789 0.9360426222789637 0.0009973676384849124 638477
789.5 0.9361931829625013 0.001407548707470125 638910
790 0.9363892204020973 0.001797285955216424 639349
790.5 0.9366280919744658 0.00216161949538466 639831
791 0.9369066091871215 0.002495921398388979 640332
791.5 0.9372210793121832 0.002795954758775708 640764
792 0.9375673534648994 0.003057927660318171 641266
792.5 0.9379408805004468 0.003278541347759599 641827
793 0.9383367660278163 0.003455031989400986 642333
793.4999999999999 0.9387498357739291 0.003585205497955123 642794
794 0.9391747024753728 0.003667464967210826 643353
794.5000000000001 0.9396058354300432 0.003700830377918606 643955
795 0.9400376318071191 0.003684950326685422 644398
795.5 0.940464488791686 0.003620105635250835 644927
795.9999999999999 0.9408808756301916 0.003507204802962288 645370
796.5 0.9412814046450104 0.003347771371192184 645800
797.0000000000001 0.9416609003006167 0.003143923373450251 646240
797.5 0.9420144654301048 0.002898345147655713 646692
798 0.9423375437686811 0.00261425188608181 647177
798.5 0.9426259779898064 0.00229534739255397 647723
799 0.9428760624992449 0.001945775604320246 648169
799.4999999999999 0.9430845903115578 0.001570066516445712 648681
800 0.9432488934116861 0.001173077218543289 649199
800.5000000000001 0.943366876090092 0.0007599288161832806 649662
801 0.9434370408323702 0.000335940061600289 650120
801.5 0.9434585064420113 -9.344144034766723e-05 650584
801.9999999999999 0.9434310181768 -0.0005227095551456933 651081
802.5 0.9433549497838106 -0.0009463705566681223 651516
803.0000000000001 0.9432312974236644 -0.001359013760484261 652027
803.5 0.9430616655802828 -0.001755380938721688 652526
804 0.9428482451563753 -0.002130433620869442 653115
804.5 0.9425937840559553 -0.002479417414668301 653652
805 0.9423015506519684 -0.002797922522233437 654250
805.4999999999999 0.9419752906284015 -0.003081939678194633 654747
806 0.9416191777707851 -0.003327910798186126 655187
806.5000000000001 0.9412377593558064 -0.003532773696613131 655635
807 0.9408358968587721 -0.003694000311291155 656066
807.5 0.9404187027561267 -0.003809627958227291 656516
807.9999999999999 0.9399914742483779 -0.003878283231334398 657017
808.5 0.9395596247660931 -0.003899198258021365 657562
809.0000000000001 0.9391286141476334 -0.003872219121117276 657989
809.5 0.9387038783917694 -0.003797806359164211 658532
810 0.9382907598911038 -0.003677027559440112 658969
810.5 0.9378944390433632 -0.003511542159836291 659454
811 0.9375198681172928 -0.003303578675622226 659938
811.4999999999999 0.9371717082183793 -0.003055904663921305 660367
812 0.9368542701574146 -0.00277178983118583 660796
812.5000000000001 0.9365714599725807 -0.00245496277594553 661222
813 0.9363267297939356 -0.002109561939536985 661657
813.5 0.936123034668811 -0.001740081410411738 662217
813.9999999999999 0.9359627958885025 -0.001351312292073754 662721
814.5 0.9358478712718326 -0.000948280399927223 663341
815.0000000000001 0.9357795327707485 -0.0005361810976480333 663854
815.5 0.9357584516681907 -0.0001203121185767292 664535
816.0000000000001 0.9357846915403147 0.0002939947583584106 665054
816.5 0.9358577090549354 0.0007014422958301881 665577
817 0.9359763625771108 0.001096835764526554 666054
817.4999999999999 0.9361389284523292 0.001475149414706337 666533
818 0.9363431247391255 0.00183159059982605 667080
818.5000000000001 0.9365861420673561 0.002161660731124308 667589
819 0.936864681207043 0.002461212284548589 668108
819.5 0.9371749968468385 0.002726501133911072 668647
819.9999999999999 0.9375129470018557 0.002954233545997025 669223
820.5 0.9378740473989051 0.003141607243731539 669890
820.9999999999999 0.9382535301240114 0.003286346021530684 670484
821.5 0.9386464057632667 0.003386727481613044 671165
822.0000000000001 0.9390475282243639 0.003441603550223409 671771
822.5 0.9394516613930636 0.003450413527243149 672371
823 0.9398535467569105 0.003413189520283904 672862
823.4999999999999 0.9402479711179331 0.003330554213795001 673424
824 0.9406298335170242 0.003203711023637007 674001
824.5000000000001 0.9409942105052266 0.003034426786654337 674570
825 0.9413364189209562 0.002825007231695504 675194
825.5 0.9416520753670861 0.002578265571984983 675816
826 0.9419371516272073 0.002297484647497595 676442
826.5 0.9421880253156768 0.001986373128841609 677048
826.9999999999999 0.9424015251205341 0.001649016370019694 677532
827.5 0.9425749700710354 0.001289822565307722 678148
828.0000000000001 0.9427062023415098 0.0009134649244820644 678677
828.5 0.942793613189311 0.0005248206299786483 679325
829 0.9428361617156708 0.0001289073786585564 679994
829.4999999999999 0.9428333862330091 -0.0002691816607899845 680452
830 0.9427854081194293 -0.0006643436264879687 681126
830.5000000000001 0.9426929281394015 -0.001051531623648042 681815
831 0.942557215307716 -0.001425819417285323 682486
831.5 0.9423800884703615 -0.001782464324411326 683169
832 0.9421638908697572 -0.00211696749984759 683732
832.5 0.9419114580515779 -0.002425130847249597 684300
832.9999999999999 0.9416260795550383 -0.002703109834189067 684847
833.5 0.9413114549069357 -0.002947461546511339 685401
834.0000000000001 0.94097164451097 -0.003155187381855219 685902
834.5 0.9406110160870382 -0.003323769854292934 686424
835 0.9402341873695226 -0.003451203060525121 687009
835.4999999999999 0.9398459658185232 -0.003536016441888335 687608
836 0.9394512861328828 -0.003577291564486285 688251
836.5000000000001 0.9390551463785271 -0.003574671730880111 688860
837 0.9386625435596626 -0.003528364329789593 689446
837.5 0.9382784094637946 -0.003439135923969744 690038
838 0.937907547604301 -0.003308300169651065 690712
838.5 0.9375545720665803 -0.003137698752493669 691162
838.9999999999999 0.9372238490359223 -0.002929675613767922 691605
839.5 0.9369194417475674 -0.002687044825339421 692069
840.0000000000001 0.9366450595525171 -0.00241305255196469 692526
840.5 0.9364040117371015 -0.002111333613419569 693037
841 0.9361991666708785 -0.00178586322618616 693487
841.4999999999999 0.9360329167869147 -0.001440904564002937 693932
842 0.9359071498218313 -0.001080952827816005 694397
842.5000000000001 0.9358232266611149 -0.0007106765579392565 694947
843 0.935781966049164 -0.0003348569540280381 695651
843.5 0.9357836363344525 4.167400860122898e-05 696173
844 0.9358279543291572 0.0004140958649888127 696723
844.5 0.9359140912707701 0.0007776615450819193 697183
844.9999999999999 0.9360406857817851 0.001127758060845972 697735
845.5 0.9362058636336517 0.001459965218016459 698156
846.0000000000001 0.9364072640339758 0.001770111602607905 698632
846.5 0.9366420720725877 0.002054327129961066 699238
847 0.9369070568835768 0.002309091490914789 699676
847.4999999999999 0.9371986150078447 0.002531277885032076 700256
848 0.9375128183749941 0.002718191493970122 700733
848.5000000000001 0.9378454662653805 0.002867602218234764 701262
849 0.9381921405636628 0.002977771276779184 701826
849.5 0.9385482635748035 0.003047471350184147 702275
850 0.9389091576427829 0.003076000033413168 702709
850.5 0.939270105791667 0.003063186452230749 703166
850.9999999999999 0.9396264125983793 0.003009390987124104 703630
851.5 0.9399734645066978 0.002915498138771921 704086
852.0000000000001 0.9403067888026042 0.002782902658544719 704535
852.5 0.9406221104919837 0.002613489154994514 704942
853 0.9409154063525009 0.002409605471622753 705375
853.4999999999999 0.941182955471807 0.002174030211275224 705800
854 0.941421385633475 0.00190993485723376 706233
854.5000000000001 0.9416277149695252 0.001620841009471816 706749
855 0.9417993883632422 0.001310573315719583 707231
855.5 0.9419343081573058 0.0009832087301595304 707671
856 0.942030858799053 0.0006430227770763831 708126
856.5 0.9420879251358474 0.0002944335320766009 708562
856.9999999999999 0.9421049041580112 -5.805594083802036e-05 709014
857.5 0.9420817100733135 -0.0004099159422759385 709485
858.0000000000001 0.9420187726845207 -0.0007566485207118225 709926
858.5 0.9419170291287708 -0.00109384513040941 710395
859 0.9417779091233986 -0.001417242822534802 710834
859.4999999999999 0.9416033139461882 -0.001722778251672617 711285
860 0.9413955894577799 -0.002006638812824597 711711
860.5000000000001 0.941157493549119 -0.002265310265493367 712140
861 0.9408921584664554 -0.002495620251006414 712566
861.5 0.9406030485296215 -0.002694777166091511 712977
862 0.9402939138154394 -0.002860403919068207 713409
862.5 0.9399687404264013 -0.002990566163989708 713841
862.9999999999999 0.9396316980047565 -0.003083794681719538 714272
863.5 0.939287085183375 -0.003139101654273684 714699
864.0000000000001 0.9389392736869123 -0.003155990658787132 715118
864.5 0.938592651809694 -0.003134460289139513 715541
865 0.9382515680002956 -0.003075001395556548 715959
865.4999999999999 0.9379202752770172 -0.002978588014357459 716376
866 0.9376028771835324 -0.002846662140423427 716797
866.5000000000001 0.9373032759701315 -0.002681112572927817 717214
867 0.9370251236535824 -0.002484248139442597 717637
867.5000000000001 0.9367717765681209 -0.002258765673810715 718056
868 0.9365462539720252 -0.002007713188303192 718477
868.5 0.9363512012192621 -0.00173444873977977 718895
868.9999999999999 0.9361888579444904 -0.001442595542132105 719313
869.5 0.9360610316431542 -0.001135993922581383 719736
870.0000000000001 0.9359690769571954 -0.0008186507568863817 720147
870.5 0.9359138809021389 -0.0004946870477455365 720570
871 0.9358958541937424 -0.0001682843313011484 720989
871.4999999999999 0.9359149287531612 0.0001563693915685153 721407
872 0.9359705613895949 0.0004751334996887249 721827
872.4999999999999 0.9360617435797003 0.0007839676784895042 722288
873 0.9361870171847014 0.001078983251227401 722797
873.5000000000001 0.9363444958700784 0.00135649226023061 723320
874 0.9365318919200036 0.001613053676114409 723760
874.5 0.9367465480701999 0.001845516153133009 724221
874.9999999999999 0.9369854739195669 0.002051056796496393 724842
875.5 0.9372453864235548 0.002227215461952772 725418
876.0000000000001 0.9375227539216261 0.002371924168493251 725919
876.5 0.9378138431078679 0.002483531270862246 726417
877 0.9381147683185356 0.002560820108769361 726904
877.5 0.9384215424833873 0.002603021923346528 727347
878 0.9387301290695156 0.002609822907479857 727780
878.4999999999999 0.9390364943372098 0.002581365334135739 728196
879 0.9393366592272501 0.002518242784640857 728608
879.5000000000001 0.9396267502079306 0.002421489576010741 729058
880 0.9399030484278971 0.00229256456180439 729521
880.5 0.940162036547219 0.002133329553597451 730026
880.9999999999999 0.940400442653638 0.001946022679039966 730500
881.5 0.9406152807131131 0.001733227056682383 730930
882.0000000000001 0.940803887052963 0.001497835226472599 731383
882.5 0.9409639524314066 0.001243009827290599 731855
883 0.9410935493082765 0.000972141058433631 732357
883.5 0.9411911539972936 0.0006888015000363874 732825
884 0.9412556634495806 0.0003966988975629638 733298
884.4999999999999 0.941286406490093 9.962753741092205e-05 733753
885 0.9412831494023834 -0.0001985811458856712 734207
885.5000000000001 0.9412460958315532 -0.0004941080854666702 734672
886 0.9411758810494075 -0.0007831955791964548 735155
886.5 0.941073560698715 -0.001062195138164359 735639
886.9999999999999 0.9409405942041464 -0.001327613576938011 736275
887.5 0.9407788231050306 -0.001576156763714342 736862
888.0000000000001 0.9405904446286431 -0.001804770483644365 737433
888.5 0.9403779808816143 -0.002010677910481354 737969
889 0.9401442440904355 -0.002191413229692564 738424
889.5 0.9398922983693792 -0.002344851009590905 738909
890 0.9396254185349222 -0.002469230975133879 739392
890.4999999999999 0.9393470465194367 -0.002563177901008771 739834
891 0.9390607459632651 -0.00262571640564515 740266
891.5000000000001 0.9387701555829835 -0.002656280495013973 740683
892 0.938478941924577 -0.002654717773619278 741236
892.5 0.9381907521133324 -0.002621288309094308 741800
892.9999999999999 0.9379091672075291 -0.002556658205412383 742510
893.5 0.9376376567506397 -0.002461888007066654 743194
894.0000000000001 0.9373795350969025 -0.002338416121837478 743894
894.5 0.9371379200581805 -0.002188037512159909 744581
895 0.9369156943862842 -0.00201287796387449 745266
895.5 0.9367154705649374 -0.001815364295591376 746011
896 0.9365395593397959 -0.001598190921369145 746777
896.4999999999999 0.9363899423640247 -0.001364283223321736 747503
897 0.9362682492815181 -0.001116758228598058 748222
897.5000000000001 0.9361757395106765 -0.0008588831164836699 748936
898 0.9361132889294281 -0.0005940321057857277 749604
898.5 0.936081381597756 -0.0003256422898955165 750216
898.9999999999999 0.9360801065881353 -5.716899678190575e-05 750781
899.5 0.9361091599278878 0.0002079587464528427 751368
900.0000000000001 0.9361678515913202 0.0004663820699390476 751979
900.5 0.9362551174145499 0.0007148548763374805 752688
901 0.9363695357428871 0.0009502846728398877 753356
901.5 0.9365093485604526 0.001169771104364054 754041
902 0.9366724867950565 0.001370641705754129 754716
902.4999999999999 0.936856599439045 0.001550484430258191 755433
903 0.9370590860795048 0.001707176556621521 756082
903.5000000000001 0.9372771323894958 0.001838909627190407 756638
904 0.937507748096446 0.001944210123781381 757268
904.5 0.9377478069148939 0.002021955645988262 757923
904.9999999999999 0.9379940879088188 0.002071386417277723 758595
905.5 0.9382433177340807 0.002092112006829153 759261
906.0000000000001 0.9384922132042022 0.002084113218741602 759908
906.5 0.93873752362289 0.002047739164088251 760585
907 0.9389760723342866 0.001983699594469816 761268
907.5 0.9392047969568019 0.001893052637342565 761950
908 0.9394207877882419 0.001777188132640868 762521
908.4999999999999 0.9396213238984624 0.001637806826283644 763028
909 0.9398039064604973 0.001476895728308901 763465
909.5000000000001 0.939966288911492 0.001296699990942066 763897
910 0.9401065035802043 0.001099691704267226 764344
910.5 0.9402228844676566 0.0008885360438144448 764877
910.9999999999999 0.9403140859209856 0.0006660552348653138 765434
911.5 0.940379096996879 0.0004351908222740547 765863
912.0000000000001 0.9404172513694083 0.0001989647518581666 766374
912.5 0.9404282326967639 -3.956022021153279e-05 766884
913 0.9404120754215233 -0.0002773202701452171 767412
913.5 0.9403691610388478 -0.0005112898849463523 768026
914 0.9403002099256214 -0.0007385203702185575 768653
914.4999999999999 0.9402062688802421 -0.0009561769977481836 769306
915 0.9400886945768405 -0.001161574326092115 769868
915.5000000000001 0.9399491331884638 -0.001352209256043456 770508
916 0.9397894964806338 -0.001525791416826684 771055
916.5 0.9396119347190711 -0.001680270517667556 771533
916.9999999999999 0.9394188067728474 -0.001813860342425295 772012
917.5 0.9392126478263448 -0.001925059111650044 772449
918.0000000000001 0.9389961351398418 -0.002012665986095061 772877
918.5 0.9387720523190551 -0.002075793537698912 773306
919.0000000000001 0.9385432525683789 -0.002113876067674144 773736
919.5 0.9383126214107308 -0.002126673705901391 774248
920 0.9380830393589052 -0.002114272280640273 774875
920.4999999999999 0.9378573450190713 -0.002077079001944124 775508
921 0.9376382990967924 -0.002015814055435699 775975
921.5000000000001 0.9374285497597544 -0.001931498254616984 776653
922 0.9372305997896371 -0.001825436949025983 777311
922.5 0.9370467759284776 -0.001699200431732164 777956
922.9999999999999 0.9368792007929067 -0.001554601132330792 778617
923.5 0.9367297676931767 -0.001393667920252992 779302
923.9999999999999 0.9366001186534653 -0.001218617877400574 779975
924.5 0.9364916258860244 -0.001031825928443511 780712
925.0000000000001 0.9364053769249725 -0.0008357927412457058 781459
925.5 0.9363421635764445 -0.0006331113285342406 782124
926 0.9363024747911095 -0.0004264327948912675 782743
926.4999999999999 0.9362864935133565 -0.0002184316802857087 783347
927 0.936294097509408 -1.177135260875222e-05 784031
927.5000000000001 0.9363248641249415 0.0001909301029597995 784682
928 0.936378078872127 0.0003871330603634019 785161
928.5 0.9364527476969854 0.0005744081735461391 785719
929 0.9365476127312987 0.0007504664419666834 786151
929.5 0.9366611712895366 0.0009131871475051256 786596
929.9999999999999 0.9367916978309873 0.001060643320828363 787037
930.5 0.9369372685710285 0.001191124430872601 787480
931.0000000000001 0.9370957883937043 0.001303156030477157 787944
931.5 0.9372650196908763 0.001395516133808719 788368
932 0.9374426127315746 0.001467248146450203 788851
932.4999999999999 0.9376261371489923 0.00151767021625902 789340
933 0.9378131141220808 0.001546380921663212 789759
933.5000000000001 0.9380010488239688 0.001553261263282689 790188
934 0.938187462710513 0.001538472973950164 790596
934.5 0.9383699252290526 0.001502453210684869 791118
935 0.9385460845398393 0.001445905739274327 791579
935.5 0.9387136968602863 0.001369788767208816 791989
935.9999999999999 0.9388706540649651 0.00127529962318541 792402
936.5 0.9390150092016607 0.001163856520696972 792828
937.0000000000001 0.9391449996154436 0.00103707767884216 793251
937.5 0.9392590674080962 0.0008967581049911433 793667
938 0.9393558769987597 0.0007448443709430606 794089
938.4999999999999 0.9394343295928735 0.0005834077364091252 794509
939 0.939493574409624 0.0004146159908194594 794916
939.5000000000001 0.9395330165627211 0.0002407043964279654 795345
940 0.9395523215346132 6.394612239990334e-05 795762
940.5 0.9395514162297341 -0.0001133774389890975 796204
941 0.9395304866373329 -0.0002890060866668215 796624
941.5 0.9394899721783463 -0.0004607295770197081 797031
941.9999999999999 0.9394305568530282 -0.000626415377169495 797627
942.5 0.9393531573461351 -0.0007840350585797147 798041
943.0000000000001 0.9392589082838958 -0.0009316890067819667 798458
943.5 0.9391491448713313 -0.001067629149378028 798888
944 0.9390253831693121 -0.001190279434308207 799327
944.4999999999999 0.9388892982977783 -0.001298253823234594 799749
945 0.9387427008744443 -0.001390371600292555 800159
945.5000000000001 0.9385875120168993 -0.001465669833919829 800561
946 0.9384257372501238 -0.001523412868469725 801038
946.5 0.9382594396709384 -0.001563098762335049 801450
947 0.9380907127257799 -0.00158446262983193 801917
947.5 0.9379216529584423 -0.001587476884603869 802405
947.9999999999999 0.9377543330800905 -0.001572348422297867 802826
948.5 0.9375907757051047 -0.001539512819246111 803335
949.0000000000001 0.9374329280832525 -0.00148962566138588 803744
949.5 0.9372826381415967 -0.001423551153217781 804164
950 0.9371416321286302 -0.001342348189818559 804584
950.4999999999999 0.9370114941287438 -0.001247254105400097 805025
951 0.9368936476875565 -0.001139666339287646 805434
951.5000000000001 0.9367893397583291 -0.001021122284164761 805870
952 0.9366996271469541 -0.000893277601727435 806399
952.5 0.9366253655983945 -0.0007578833072796288 806814
953 0.936567201631311 -0.0006167619371105263 807231
953.5 0.9365255671905122 -0.000471783120591208 807646
953.9999999999999 0.936500677149202 -0.0003248388827434985 808064
954.5 0.9364925296553546 -0.0001778190025448077 808483
955.0000000000001 0.9365009092793304 -3.258674747688363e-05 808884
955.5 0.9365253928836244 0.000109044704105756 809292
956 0.936565358100806 0.0002453348541736289 809717
956.4999999999999 0.9366199942727949 0.0003746372079617577 810134
957 0.9366883156739945 0.0004954190671917372 810557
957.5000000000001 0.9367691768129099 0.0006062795557556295 810974
958 0.9368612895820422 0.0007059656666048311 811408
958.5 0.9369632420044044 0.0007933861476882841 811817
959 0.9370735183072271 0.0008676230759989006 812317
959.5 0.9371905200394753 0.0009279410016628843 812777
959.9999999999999 0.9373125879399227 0.000973793578069448 813191
960.5 0.9374380242567131 0.001004827628797542 813610
961.0000000000001 0.9375651152177326 0.001020884637058374 814029
961.5 0.9376921533535924 0.001021999678040291 814444
962 0.9378174593815404 0.001008397848432347 814864
962.4999999999999 0.9379394033690595 0.0009804882800449372 815286
963 0.9380564249099874 0.000938855855397766 815693
963.5000000000001 0.9381670520635303 0.0008842507719935425 816102
964 0.9382699188271991 0.0008175761283665457 816507
964.5 0.9383637809381321 0.0007398737285576775 816924
965 0.9384475298230892 0.0006523083221391127 817338
965.5 0.9385202045452524 0.0005561505140608419 817784
965.9999999999999 0.9385810016253386 0.000452758592241057 818224
966.5 0.9386292826450495 0.0003435595308517079 818745
967.0000000000001 0.9386645795720677 0.000230029433593772 819270
967.5 0.9386865977772119 0.0001136736839030284 819787
968 0.9386952167455653 -3.992931978464002e-06 820222
968.4999999999999 0.9386904885139438 -0.0001214658676946717 820665
969 0.9386726338965875 -0.0002372699718422453 821124
969.5000000000001 0.9386420365890699 -0.000349977913232042 821550
970 0.9385992352667347 -0.0004582276483817264 821972
970.5000000000001 0.9385449138182482 -0.0005607387202350143 822417
971 0.9384798898767434 -0.0006563271965181836 822843
971.5 0.9384051018303637 -0.0007439190777004212 823284
971.9999999999999 0.9383215945105343 -0.0008225620278898086 823709
972.5 0.9382305037698905 -0.0008914353068239521 824362
973.0000000000001 0.9381330401723378 -0.0009498578070483605 824811
973.5 0.9380304720251516 -0.0009972941270566355 825285
974 0.937924107987286 -0.001033358638235916 825679
974.4999999999999 0.9378152794892249 -0.001057817530560895 826212
975 0.9377053231977399 -0.001070588848767217 826755
975.4999999999999 0.9375955637539751 -0.001071740556870442 827223
976 0.9374872970054371 -0.001061486694062373 827762
976.5000000000001 0.9373817739418896 -0.0010401817089081 828179
977 0.9372801855320135 -0.00100831308110294 828874
977.5 0.9371836486422467 -0.0009664923605685707 829383
977.9999999999999 0.9370931932015939 -0.0009154447721396408 829898
978.5 0.9370097507567805 -0.0008559975503068781 830312
979.0000000000001 0.9369341445411078 -0.0007890671822665959 830816
979.5 0.9368670811580452 -0.0007156457487307282 831227
980 0.9368091439573325 -0.0006367865604660282 831721
980.5 0.9367607881574149 -0.000553589294275526 832126
981 0.9367223377437524 -0.000467184835068851 832591
981.4999999999999 0.9366939841482621 -0.0003787200307820226 833085
982 0.9366757866911714 -0.0002893425642354641 833500
982.5000000000001 0.9366676747432254 -0.0002001861406247896 833921
983 0.9366694515437948 -0.0001123561813305645 834465
983.5 0.9366807995892878 -2.691620424635701e-05 834884
983.9999999999999 0.9367012874866351 5.512494196371248e-05 835441
984.5 0.9367303781487702 0.0001328248371536255 835919
985.0000000000001 0.9367674381931924 0.0002053181067537589 836363
985.5 0.9368117483910552 0.0002718257791724712 836870
986 0.9368625150029718 0.0003316632857815054 837419
986.5 0.9369188818289643 0.000384247026410412 838095
987 0.93697994279383 0.0004290994446613301 838715
987.4999999999999 0.9370447548856626 0.00046585257912225 839267
988 0.9371123512644175 0.0004942500783781757 839840
988.5000000000001 0.9371817543591496 0.0005141476892737295 840270
989 0.9372519887768697 0.000525512248853723 840803
989.5 0.9373220938526996 0.0005284192304987852 841257
989.9999999999999 0.9373911356800436 0.000523048913699668 841871
990.5 0.9374582184706397 0.0005096812644189456 842337
991.0000000000001 0.9375224951073852 0.000488689628837892 842966
991.5 0.9375831767675386 0.0004605333572827961 843599
992 0.9376395415100034 0.000425749487099638 844244
992.5 0.9376909417376134 0.0003849436230692398 844985
993 0.9377368104634313 0.0003387801615341211 845450
993.4999999999999 0.9377766663286689 0.0002879720096865991 845940
994 0.9378101173387298 0.0002332699544295209 846483
994.5000000000001 0.9378368633027155 0.000175451835884998 846901
995 0.9378566969802792 0.0001153116790463011 847323
995.5 0.9378695039576648 5.364893333419836e-05 847797
995.9999999999999 0.9378752612919394 -8.742035953696983e-06 848237
996.5 0.9378740349784931 -7.108206797600916e-05 848779
997.0000000000001 0.9378659763117605 -0.0001326168115261705 849190
997.5 0.9378513172225185 -0.0001926256990418228 849603
998 0.9378303646869693 -0.0002504301856827981 850180
998.5 0.9378034943129698 -0.0003054011630810486 850604
999 0.937771143217111 -0.0003569654716198233 851209
999.4999999999999 0.9377338023128754 -0.0004046114500122338 851632
1000 0.937692008134696 -0.0004478934762892123 852182
1000.5 0.937646334325469 -0.000486435469847509 852669
1001 0.9375973829159062 -0.0005199333397236072 853060
1001.5 0.9375457755231246 -0.0005481563795357746 853568
1002 0.9374921445930882 -0.0005709476243674073 854185
1002.5 0.9374371248071016 -0.0005882231990579448 854710
1003 0.9373813447664975 -0.0005999707007424364 855215
1003.5 0.9373254190622313 -0.0006062466708763491 855714
1004 0.9372699408272913 -0.0006071732232494228 856235
1004.5 0.9372154748599224 -0.0006029339045044167 856760
1005 0.9371625513947289 -0.0005937688723244933 857187
1005.5 0.9371116605870038 -0.0005799694836455996 857586
1006 0.937063247763258 -0.0005618723909213286 858158
1006.5 0.9370177094781261 -0.0005398532485667652 858594
1007 0.9369753904047551 -0.0005143201342105832 859025
1007.5 0.9369365810726743 -0.0004857067902859284 859565
1008 0.9369015164541458 -0.0004544657908064245 859984
1008.5 0.9368703753873271 -0.0004210617359450298 860397
1009 0.9368432808123983 -0.0003859645733181128 860811
1009.5 0.9368203007853029 -0.0003496431397578768 861235
1010 0.9368014502230806 -0.0003125590109328495 861638
1010.5 0.9367866933250711 -0.0002751607385679453 862064
1011 0.9367759466057034 -0.0002378785463603169 862483
1011.5 0.9367690824672161 -0.000201119546135596 862899
1012 0.9367659332346584 -0.0001652635255074466 863318
1012.5 0.936766295570866 -0.0001306593474678245 863733
1013 0.9367699351859555 -9.762199112932304e-05 864153
1013.5 0.9367765917541726 -6.64302514549036e-05 864610
1014 0.9367859839507083 -3.732510443411929e-05 865021
1014.5 0.9367978145223481 -1.050873298954073e-05 865441
1015 0.9368117753084432 1.385580189450579e-05 865863
1015.5 0.9368275521327054 3.564427055803562e-05 866378
1016 0.9368448294915266 5.477039980744156e-05 866884
1016.5 0.9368632949708924 7.118445768176787e-05 867419
1017 0.9368826433313054 8.48713493293394e-05 867852
1017.5 0.9369025802083124 9.584828197676221e-05 868274
1018 0.9369228253851106 0.0001041620622550908 868686
1018.5 0.9369431156030765 0.0001098860931498472 869212
1019 0.9369632068857565 0.0001131171405213395 869643
1019.5 0.9369828763617134 0.0001139719404792497 870068
1020 0.9370019235814139 0.0001125837189015361 870486
1020.5 0.9370201713329456 0.000109098693091134 870910
1021 0.9370374659705433 0.000103672623023407 871336
1021.5 0.9370536772785754 9.646747592791315e-05 871752
1022 0.9370686979016001 8.764826316911999e-05 872166
1022.5 0.9370824423782657 7.738010265532575e-05 872612
1023 0.9370948458230469 6.582555344486561e-05 873123
1023.5 0.9371058623050117 5.314226197357009e-05 873537
1024 0.9371154629769453 3.948095154904213e-05 874082
1024.5 0.937123634011126 2.498377860097716e-05 874519
1025 0.9371303743998735 9.783070802266752e-06 874950
1025.5 0.9371356936796487 -5.999546260094175e-06 875548
1026 0.9371396096369842 -2.225363552514726e-05 876015
1026.5 0.9371421460529237 -3.88800577662627e-05 876456
1027 0.9371433305399736 -5.579072123587757e-05 876987
1027.5 0.9371431925219277 -7.290799630908005e-05 877379
1028 0.9371417614023763 -9.01638263495227e-05 877874
1028.5 0.9371390649623471 -0.0001074985718414659 878278
1029 0.9371351280215013 -0.0001248596298239198 878701
1029.5 0.9371299713906929 -0.0001421998747500739 879210
1030 0.937123611136655 -0.0001594759700221512 879702
1030.5 0.937116058172203 -0.0001766466015747678 880116
1031 0.9371073181778272 -0.0001936706859763278 880593
1031.5 0.9370973918529484 -0.0002105056055788802 881111
1032 0.9370862754876318 -0.0002271055222816914 881543
1032.5 0.9370739618382862 -0.0002434198195061482 882031
1033 0.9370604412839568 -0.0002593917190514794 882541
1033.5 0.9370457032333657 -0.0002749571156639754 883061
1034 0.9370297377469881 -0.0002900436674786937 883460
1034.5 0.9370125373332614 -0.0003045701750607722 883864
1035 0.9369940988736121 -0.0003184462756791694 884304
1035.5 0.9369744256274251 -0.0003315724727912812 884735
1036 0.9369535292654485 -0.0003438405136170732 885293
1036.5 0.9369314318784673 -0.0003551341202569816 885722
1037 0.9369081679074341 -0.000365330072187738 886137
1037.5 0.9368837859416419 -0.0003742996302853291 886656
1038 0.9368583503329563 -0.0003819102849126757 887076
1038.5 0.9368319425765916 -0.0003880278032049775 887524
1039 0.9368046624123902 -0.0003925185436253097 888032
1039.5 0.9367766286049879 -0.0003952519992777578 888544
1040 0.9367479793665598 -0.0003961035254821069 889024
1040.5 0.936718872391992 -0.000394957201850764 889442
1041 0.936689484483152 -0.0003917087746735075 889952
1041.5 0.9366600107464068 -0.0003862686219063715 890451
1042 0.9366306633554672 -0.0003785646805566947 891089
1042.5 0.9366016698799302 -0.0003685452748254969 891518
1043 0.9365732711883903 -0.0003561817830570215 891937
1043.5 0.9365457189435402 -0.0003414710823827058 892539
1044 0.9365192727151346 -0.0003244377119425998 892973
1044.5 0.9364941967448929 -0.0003051356987070584 893372
1045 0.9364707564052055 -0.0002836499941748698 893889
1045.5 0.9364492144007445 -0.0002600974755348774 894438
1046 0.9364298267686073 -0.0002346274711727588 894847
1046.5 0.9364128387383394 -0.000207421777590988 895258
1047 0.936398480517913 -0.0001786941427747386 895816
1047.5 0.9363869630754545 -0.0001486891996548519 896241
1048 0.9363784739890652 -0.0001176808424488482 896688
1048.5 0.9363731734384286 -8.597004815232153e-05 897124
1049 0.9363711904120003 -5.388215514344603e-05 897563
1049.5 0.9363726192023983 -2.176362058959001e-05 897999
1050 0.9363775162601451 1.002171206189546e-05 898653
1050.5 0.9363858974722138 4.109679493518877e-05 899294
1051 0.936397735926877 7.107595751817854e-05 899832
1051.5 0.9364129602202861 9.956983078795088e-05 900270
1052 0.9364314533530467 0.0001261905486256048 900744
1052.5 0.936453052256946 0.000150557154946203 901384
1053 0.9364775479830058 0.0001723011394652802 901913
1053.5 0.9365046865723748 0.0001910720206534245 902403
1054 0.9365341706213195 0.0002065428912800013 902894
1054.5 0.9365656615409292 0.0002184158400853251 903345
1055 0.9365987825012551 0.0002264271625970727 903830
1055.5 0.9366331220386336 0.0002303522749462077 904330
1056 0.9366682382940826 0.0002300102467483781 904804
1056.5 0.9367036638400378 0.0002252678726838238 905269
1057 0.9367389110425502 0.000216043207294418 905753
1057.5 0.936773477896483 0.0002023084936681654 906346
1058 0.9368068542624223 0.000184092424021315 906944
1058.5 0.9368385284261189 0.0001614816786252341 907597
1059 0.9368679938943545 0.0001346216989482675 908144
1059.5 0.9368947563354114 0.0001037166611672459 908635
1060 0.9369183405678159 6.902862721100079e-05 909134
1060.5 0.9369382974978818 3.08758620767166e-05 909729
1061 0.9369542109048375 -1.036968184907628e-05 910341
1061.5 0.9369657039720267 -5.428570050002411e-05 911033
1062 0.9369724454638961 -0.0001004036686027587 911701
1062.5 0.9369741554511545 -0.0001482137274536444 912402
1063 0.9369706104907101 -0.0001971702806356731 913088
1063.5 0.936961648172604 -0.0002466982368748506 913789
1064 0.936947170953225 -0.0002961998284396858 914274
1064.5 0.9369271492024385 -0.0003450619235032577 914886
1065 0.9369016234018814 -0.0003926637418741981 915313
1065.5 0.9368707054423691 -0.0004383848756125847 915763
1066 0.936834578980081 -0.0004816135094158376 916226
1066.5 0.936793498823711 -0.000521754730409998 916857
1067 0.9367477893379751 -0.0005582388132193826 917499
1067.5 0.9366978418625628 -0.000590529363996452 917986
1068 0.9366441111596118 -0.0006181312065393911 918500
1068.5 0.9365871109168771 -0.0006405978947476834 919025
1069 0.9365274083477666 -0.0006575387384848872 919531
1069.5 0.936465617943086 -0.0006686252344244982 920091
1070 0.936402394442526 -0.0006735967996170615 920543
1070.5 0.9363384251063479 -0.0006722657132766718 921010
1071 0.9362744213792754 -0.0006645211815587952 921443
1071.5 0.9362111100490237 -0.000650332450781223 921910
1072 0.9361492240110475 -0.0006297509064947855 922365
1072.5 0.936089492758807 -0.0006029111088870051 922877
1073 0.9360326327249993 -0.0005700307290269357 923346
1073.5 0.9359793376036524 -0.0005314093652442034 923807
1074 0.9359302687856534 -0.0004874262342729011 924405
1074.5 0.9358860460410932 -0.0004385367474676569 925034
1075 0.9358472385807451 -0.0003852679981886504 925641
1075.5 0.935814356626019 -0.0003282132021257511 926143
1076 0.9357878436118479 -0.0002680251476604747 926663
1076.5 0.9357680691402802 -0.0002054087281177324 927191
1077 0.9357553227940482 -0.0001411126417179806 927699
1077.5 0.9357498089092394 -7.592035799133015e-05 928147
1078 0.9357516423945014 -1.064046115903579e-05 928622
1078.5 0.935760845671102 5.390350865749315e-05 929114
1079 0.9357773467938711 0.0001168835867397013 929531
1079.5 0.9358009787976634 0.0001774781508220132 930088
1080 0.935831480297823 0.0002348827818359841 930553
1080.5 0.9358684973563286 0.0002883210729160017 930986
1081 0.935911586608121 0.0003370552398318481 931399
1081.5 0.9359602196248072 0.0003803963866269686 931947
1082 0.936013788475725 0.0004177142828826735 932420
1082.5 0.9360716124294475 0.0004484465136806432 932891
1083 0.936132945722538 0.0004721068699542975 933317
1083.5 0.936196986306834 0.0004882928554327204 933824
1084 0.9362628854720744 0.0004966921966887933 934415
1084.5 0.9363297582274449 0.0004970882547853004 935077
1085 0.9363966943137868 0.0004893642505205092 935665
1085.5 0.9364627697079985 0.0004735062301408108 936308
1086 0.9365270584726999 0.0004496047144259974 936955
1086.5 0.9365886447976429 0.0004178549910563503 937516
1087 0.9366466350747813 0.0003785560279233284 938200
1087.5 0.936700169846398 0.0003321080033142378 938736
1088 0.936748435465346 0.0002790084674483857 939256
1088.5 0.9367906753082321 0.0002198471684191687 939729
1089 0.9368262003863725 0.0001552995939571031 940202
1089.5 0.9368543992054404 8.611929832105368e-05 940638
1090 0.9368747467329203 1.312910080482624e-05 941107
1090.5 0.9368868123426916 -6.278874142744914e-05 941532
1091 0.9368902666181275 -0.0001407032684203033 941954
1091.5 0.9368848869089436 -0.0002196463290220259 942386
1092 0.9368705615524253 -0.0002986247255595579 942829
1092.5 0.9368472926865001 -0.0003766328379055889 943251
1093 0.9368151976000973 -0.0004526655649496252 943708
1093.5 0.9367745085852111 -0.0005257314152705777 944121
1094 0.9367255712747442 -0.0005948655747948248 944664
1094.5 0.9366688414703437 -0.0006591427774923968 945224
1095 0.9366048804847384 -0.0007176898057688432 945720
1095.5 0.9365343490433149 -0.0007696974501728472 946146
1096 0.936457999809518 -0.0008144317633487311 946549
1096.5 0.9363766686178534 -0.0008512444507745186 946965
1097 0.9362912645165639 -0.0008795822506635319 947479
1097.5 0.9362027587391483 -0.0008989951673614634 947910
1098 0.9361121727395505 -0.0009091434365000729 948394
1098.5 0.9360205654398629 -0.0009098031159029247 948969
1099 0.9359290198515012 -0.0009008702135810084 949544
1099.5 0.9358386292408809 -0.0008823632828806872 950200
1100 0.93575048301845 -0.0008544244347104601 950671
1100.5 0.9356656525354272 -0.0008173187375114549 951117
1101 0.9355851769756165 -0.000771431996969561 951584
1101.5 0.9355100495301849 -0.000717266929106397 952129
1102 0.9354412040412605 -0.0006554377620339127 952678
1102.5 0.9353795022956367 -0.000586663323015916 953270
1103 0.9353257221428101 -0.0005117586882512481 953980
1103.5 0.9352805466020978 -0.0004316254926886762 954685
1104 0.9352445541118047 -0.0003472410159228726 955391
1104.5 0.935218210059476 -0.0002596461775403242 956157
1105 0.9352018597163539 -0.0001699325909376853 956813
1105.5 0.9351957226814717 -7.922883839942066e-05 957466
1106 0.9351998889215853 1.13138581010533e-05 958143
1106.5 0.935214316472627 0.0001005363864908774 958783
1107 0.9352388308467986 0.0001872867236685765 959425
1107.5 0.9352731261671663 0.0002704349486240691 960089
1108 0.9353167680288739 0.0003488880922312579 960757
1108.5 0.9353691980632339 0.0004216046270065338 961460
1109 0.9354297401582574 0.0004876084034160001 962090
1109.5 0.9354976082669435 0.0005460018451930862 962749
1110 0.9355719157131853 0.0005959782245294485 963396
1110.5 0.9356516858847302 0.0006368328488303263 964057
1111 0.9357358641835348 0.0006679730038474741 964823
1111.5 0.9358233310863553 0.000688926513260775 965256
1112 0.9359129161527294 0.0006993487919828015 965683
1112.5 0.9360034128038552 0.0006990282893959157 966340
1113 0.9360935936844714 0.0006878902391606733 966916
1113.5 0.9361822264108067 0.0006659986538997553 967404
1114 0.9362680895011822 0.0006335565256872756 968117
1114.5 0.9363499882819891 0.000590904216571702 968726
1115 0.9364267705605718 0.0005385160470300569 969373
1115.5 0.9364973418581337 0.0004769951139865272 969934
1116 0.9365606800000548 0.000407066393519797 970474
1116.5 0.9366158488680034 0.0003295682063207828 971060
1117 0.9366620111278358 0.000245442146042013 971626
1117.5 0.9366984397594069 0.0001557215916044659 972158
1118 0.9367245282289257 6.151894401316225e-05 972599
1118.5 0.9367397991612109 -3.598825398955395e-05 973069
1119 0.9367439113879283 -0.0001355721412823355 973556
1119.5 0.9367366652683995 -0.0002359701169455098 974115
1120 0.9367180062015958 -0.0003359009750174103 974554
1120.5 0.9366880262711933 -0.0004340813876735403 974980
1121 0.9366469639897766 -0.0005292425230595639 975444
1121.5 0.9365952021331143 -0.0006201465807843634 975933
1122 0.9365332636805511 -0.0007056030277132072 976428
1122.5 0.93646180590268 -0.0007844843192220423 976852
1123 0.9363816126621557 -0.0008557408964704901 977310
1123.5 0.9362935850175547 -0.0009184152584743539 977737
1124 0.9361987302431516 -0.0009716549187170323 978167
1124.5 0.9360981493991087 -0.001014724069607573 978679
1125 0.9359930236065492 -0.001047013794104357 979100
1125.5 0.9358845992000112 -0.001068050682077464 979550
1126 0.9357741719456084 -0.001077503729248246 980054
1126.5 0.935663070526647 -0.001075189418556987 980643
1127 0.9355526395092305 -0.001061074907281898 981187
1127.5 0.9354442220084049 -0.001035279267854249 981809
1128 0.9353391422804999 -0.00099807275575724 982310
1128.5 0.9352386884694626 -0.0009498741038189946 982742
1129 0.9351440957340628 -0.0008912458682654505 983162
1129.5 0.9350565299789388 -0.0008228878777334453 983707
1130 0.9349770724055321 -0.0007456288617095187 984133
1130.5 0.9349067050891465 -0.0006604163592130337 984555
1131 0.9348462977757818 -0.0005683050316530449 984971
1131.5 0.9347965960771708 -0.0004704435253417438 985387
1132 0.934758211224838 -0.000368060048853066 985804
1132.5 0.9347316115241453 -0.0002624468480025387 986212
1133 0.9347171156275722 -0.0001549437764568704 986612
1133.5 0.9347148877230528 -4.692117265056274e-05 987036
1134 0.9347249347084625 6.023773637982834e-05 987452
1134.5 0.9347471053975971 0.0001651546765729889 987865
1135 0.9347810917765464 0.0002664741820703972 988280
1135.5 0.934826432302619 0.0003628812312716947 988694
1136 0.9348825172112183 0.000453118432883398 989140
1136.5 0.9349485957697068 0.0005360025361418569 989557
1137 0.9350237853916413 0.0006104400473751321 989966
1137.5 0.9351070825001514 0.0006754417459220915 990373
1138 0.9351973750060001 0.0007301359060165508 990774
1138.5 0.9352934562443038 0.0007737800473981552 991171
1139 0.9353940401943059 0.0008057710559286928 991582
1139.5 0.9354977777891973 0.0008256535361380233 991984
1140 0.9356032741080739 0.0008331262801391418 992387
1140.5 0.9357091062298122 0.0008280467614500119 992884
1141 0.9358138415192186 0.0008104335876370875 993509
1141.5 0.9359160561092694 0.0007804668720276581 994166
1142 0.9360143533398058 0.0007384865116900881 994873
1142.5 0.9361073819126954 0.0006849883861058298 995607
1143 0.9361938535262149 0.0006206185181056031 996247
1143.5 0.9362725597572906 0.0005461652653609635 996987
1144 0.9363423879691202 0.0004625496366642538 997690
1144.5 0.9364023360335435 0.000370813852053543 998368
1145 0.9364515256721747 0.0002721082892155953 999066
1145.5 0.9364892142375701 0.0001676769802179619 999753
1146 0.9365148047753744 5.884184218698886e-05 1000400
1146.5 0.9365278542302532 -5.301415720265896e-05 1000950
1147 0.9365280796821341 -0.0001664646838718005 1001408
1147.5 0.9365153625246286 -0.0002800583436322236 1001893
1148 0.9364897505240948 -0.0003923373741645377 1002406
1148.5 0.9364514577253137 -0.0005018564802921545 1002913
1149 0.9364008621978472 -0.0006072015674152707 1003352
1149.5 0.9363385016454018 -0.0007070081284380631 1003780
1150 0.9362650669286187 -0.0007999790432210866 1004204
1150.5 0.9361813935792506 -0.0008849015564851991 1004610
1151 0.9360884514102659 -0.0009606632101058128 1005011
1151.5 0.935987332351766 -0.001026266518747351 1005428
1152 0.9358792366662645 -0.001080842193634309 1005838
1152.5 0.935765457718609 -0.001123660737737973 1006251
1153 0.9356473654953098 -0.00115414225653506 1006669
1153.5 0.9355263890849891 -0.001171864351497478 1007087
1154 0.9354039983458499 -0.001176567988295768 1007503
1154.5 0.9352816849973212 -0.001168161258015314 1007908
1155 0.9351609433811544 -0.001146720977144486 1008319
1155.5 0.9350432511421474 -0.001112492100331538 1008735
1156 0.9349300500802786 -0.001065884948544475 1009152
1156.5 0.9348227274243062 -0.001007470283922557 1009548
1157 0.9347225977718669 -0.0009379722908986264 1009949
1157.5 0.9346308859328284 -0.0008582595507156988 1010356
1158 0.9345487109012581 -0.0007693341228961996 1010774
1158.5 0.9344770711669832 -0.0006723188721930841 1011183
1159 0.9344168315605383 -0.0005684432027279143 1011588
1159.5 0.9343687118055666 -0.0004590273820951286 1012004
1160 0.9343332769306825 -0.0003454656569061059 1012411
1160.5 0.9343109296687736 -0.0002292083773147932 1012821
1161 0.9343019049459473 -0.0001117433612999706 1013224
1161.5 0.9343062665352438 5.423260296137972e-06 1013629
1162 0.9343239059221226 0.0001207864698881448 1014034
1162.5 0.9343545434000045 0.000232861808488271 1014458
1163 0.9343977313851398 0.0003402045877543198 1014877
1163.5 0.9344528599112202 0.0004414286189431944 1015281
1164 0.9345191642357477 0.0005352242149281604 1015708
1164.5 0.9345957344626635 0.0006203752305700357 1016121
1165 0.9346815270594325 0.0006957749189173813 1016542
1165.5 0.9347753781220155 0.0007604403957924357 1016964
1166 0.9348760182182934 0.000813525523103487 1017386
1166.5 0.9349820886197961 0.0008543320414853367 1017822
1167 0.9350921587133081 0.0008823188053459879 1018261
1167.5 0.9352047443683335 0.0008971089978059915 1018783
1168 0.9353183270236816 0.0008984952290432073 1019298
1168.5 0.9354313732467476 0.0008864424488706252 1019732
1169 0.9355423545125814 0.0008610886326271564 1020288
1169.5 0.9356497669465751 0.0008227432282913258 1020762
1170 0.935752150774709 0.000771883381764993 1021198
1170.5 0.9358481092286535 0.0007091479861447504 1021730
1171 0.9359363266597382 0.0006353296291304113 1022263
1171.5 0.9360155856256673 0.0005513645401443346 1022728
1172 0.9360847827268389 0.0004583206648959304 1023384
1172.5 0.9361429429850339 0.00035738401967786 1023871
1173 0.9361892325758725 0.0002498435003016758 1024311
1173.5 0.9362229697475621 0.0001370743409687809 1024763
1174 0.9362436337818356 2.052043625579416e-05 1025182
1174.5 0.9362508718782518 -9.832424547209178e-05 1025609
1175 0.9362445038699404 -0.0002179349167255464 1026033
1175.5 0.9362245247070203 -0.0003367756440834959 1026453
1176 0.9361911046729581 -0.0004533191845604409 1026888
1176.5 0.9361445873286891 -0.000566066727331241 1027329
1177 0.9360854852089889 -0.0006735672839128968 1027828
1177.5 0.9360144733249823 -0.0007744364741963935 1028242
1178 0.9359323805554008 -0.0008673744633441467 1028663
1178.5 0.9358401790368924 -0.0009511828154251717 1029109
1179 0.9357389716899511 -0.001024780043613318 1029608
1179.5 0.9356299780415217 -0.001087215653642321 1030044
1180 0.9355145185277485 -0.001137682496774865 1030486
1180.5 0.9353939974803184 -0.001175527270544026 1031015
1181 0.9352698850171913 -0.001200259029671407 1031483
1181.5 0.9351436980729237 -0.00121155559553801 1031986
1182 0.9350169808151395 -0.001209267780033994 1032492
1182.5 0.9348912847017766 -0.001193421368176752 1033022
1183 0.9347681484384749 -0.001164216833182072 1033510
1183.5 0.9346490780967943 -0.001122026787310108 1034014
1184 0.9345355276518434 -0.001067391201392332 1034418
1184.5 0.934428880192381 -0.001001010455083833 1034839
1185 0.9343304300476416 -0.0009237363081935826 1035229
1185.5 0.9342413660631093 -0.0008365609105469305 1035641
1186 0.9341627562423908 -0.0007406039933769528 1036049
1186.5 0.9340955339544671 -0.0006370984088875276 1036467
1187 0.9340404858851237 -0.0005273742060759245 1036897
1187.5 0.9339982418885473 -0.0004128414498675499 1037322
1188 0.9339692668703045 -0.0002949720068584922 1037736
1188.5 0.9339538548063997 -0.0001752805342756598 1038187
1189 0.9339521249753101 -5.530491898245213e-05 1038673
1189.5 0.9339640204510998 6.3413579645176e-05 1039108
1190 0.9339893088763274 0.0001793502254568968 1039559
1190.5 0.9340275855038802 0.0002910164820202207 1039994
1191 0.9340782784674374 0.0003969792150060032 1040411
1191.5 0.9341406562114057 0.0004958791719051211 1040830
1192 0.9342138369832147 0.0005864485000240329 1041241
1192.5 0.9342968002642068 0.000667527076301286 1041659
1193 0.9343883999903035 0.0007380774379993283 1042065
1193.5 0.9344873793905389 0.000797198121553051 1042469
1194 0.9345923872506792 0.0008441352375617203 1042897
1194.5 0.9347019953907886 0.0008782921328269785 1043314
1195 0.9348147171299738 0.0008992370151710126 1043735
1195.5 0.9349290264988496 0.0009067084431961062 1044154
1196 0.9350433779506705 0.0009006186108312386 1044561
1196.5 0.9351562263157062 0.0008810543850970452 1044977
1197 0.9352660467403624 0.000848276084640514 1045393
1197.5 0.9353713543528311 0.0008027140158707927 1045820
1198 0.9354707234006632 0.0007449628125910169 1046236
1198.5 0.935562805612588 0.0006757736534921567 1046663
1199 0.9356463475470114 0.000596044459385992 1047100
1199.5 0.9357202067028686 0.0005068081982476532 1047524
1200 0.9357833661846097 0.0004092194506735397 1047943
1200.5 0.9358349477319544 0.0003045394109160956 1048372
1201 0.9358742229463651 0.0001941195189372219 1048821
1201.5 0.9359006225696793 7.938393665979012e-05 1049253
1202 0.9359137436957445 -3.818890344341437e-05 1049679
1202.5 0.9359133548228542 -0.0001570854373012052 1050136
1203 0.9358993986829233 -0.0002757765467682959 1050706
1203.5 0.9358719928123684 -0.0003927373211667655 1051118
1204 0.9358314278590717 -0.0005064667460335713 1051527
1204.5 0.9357781636493622 -0.0006155070633737325 1051942
1205 0.9357128230681183 -0.0007184625521820951 1052363
1205.5 0.935636183833599 -0.0008140174857536789 1052768
1206 0.9355491682760093 -0.0009009530332538055 1053189
1206.5 0.9354528312547499 -0.0009781628870150685 1053608
1207 0.9353483463734709 -0.001044667413885593 1054026
1207.5 0.9352369906740874 -0.001099626148444378 1054452
1208 0.9351201280105561 -0.001142348467763872 1054862
1208.5 0.9349991913201846 -0.001172302311344706 1055281
1209 0.9348756640243562 -0.001189120835551761 1055687
1209.5 0.9347510608015516 -0.00119260691899947 1056095
1210 0.9346269079833915 -0.001182735463506129 1056536
1210.5 0.9345047238289201 -0.001159653464084659 1056983
1211 0.9343859989335179 -0.001123677850578768 1057552
1211.5 0.9342721770266145 -0.001075291132599964 1057975
1212 0.9341646364068513 -0.001015134907991558 1058408
1212.5 0.9340646722545559 -0.0009440013227622941 1058896
1213 0.9339734800495124 -0.0008628225969339973 1059366
1213.5 0.9338921403071573 -0.00077265875568899 1060028
1214 0.9338216048287574 -0.0006746837282625238 1060622
1214.5 0.9337626846410195 -0.0005701699979070119 1061153
1215 0.9337160397782691 -0.0004604720046928371 1061616
1215.5 0.9336821710360674 -0.0003470085186748576 1062150
1216 0.9336614137992625 -0.0002312442138463832 1062669
1216.5 0.9336539340203394 -0.0001146706831677953 1063082
1217 0.9336597263958676 1.212858321880817e-06 1063500
1217.5 0.9336786147602516 0.0001149189318024999 1063997
1218 0.9337102546872188 0.000224990963626425 1064524
1218.5 0.9337541382608902 0.0003300220171764389 1065013
1219 0.9338096009502789 0.0004286728460768776 1065443
1219.5 0.9338758304939678 0.0005196890365138113 1066044
1220 0.9339518776758985 0.0006019170187088233 1066534
1220.5 0.9340366688489796 0.0006743187426906685 1066964
1221 0.9341290200409201 0.0007359848312231722 1067393
1221.5 0.934227652456538 0.0007861460428390012 1067815
1222 0.9343312091731305 0.000824182900137568 1068235
1222.5 0.9344382728104451 0.0008496333625385709 1068656
1223 0.9345473839446256 0.000862198448232976 1069069
1223.5 0.9346570600263177 0.000861745736805828 1069490
1224 0.9347658145570801 0.0008483107115782937 1069977
1224.5 0.9348721762753465 0.0008220959287717206 1070434
1225 0.934974708103574 0.0007834680287737492 1070841
1225.5 0.9350720256117477 0.0007329526327212955 1071385
1226 0.9351628147591695 0.000671227194947368 1071938
1226.5 0.9352458486862678 0.0005991119082152657 1072442
1227 0.935320003340917 0.0005175587837423417 1073069
1227.5 0.9353842717393118 0.0004276390514736654 1073599
1228 0.9354377766795501 0.0003305290475964679 1074029
1228.5 0.9354797817465456 0.0002274947756124952 1074436
1229 0.9355097004694112 0.0001198753441546752 1074843
1229.5 0.9355271035167736 9.065498927710848e-06 1075252
1230 0.9355317238412276 -0.0001035025225137253 1075656
1230.5 0.9355234597110258 -0.0002163775761082307 1076046
1231 0.9355023755947312 -0.0003281083944974194 1076473
1231.5 0.9354687008926064 -0.0004372623238113801 1076891
1232 0.9354228265365708 -0.000542443770906156 1077326
1232.5 0.9353652995082833 -0.0006423121222770275 1077746
1233 0.9352968153519174 -0.0007355989033408938 1078161
1233.5 0.9352182087841483 -0.0008211239572639034 1078582
1234 0.935130442528411 -0.000897810435866686 1079006
1234.5 0.9350345945233084 -0.000964698411181556 1079430
1235 0.9349318436758224 -0.001020956934749166 1079847
1235.5 0.9348234543484983 -0.001065894392470845 1080267
1236 0.9347107597857061 -0.001098967025499552 1080687
1236.5 0.9345951446973134 -0.0011197855119482 1081110
1237 0.9344780272284267 -0.001128119529794 1081516
1237.5 0.9343608405511323 -0.001123900247917202 1081930
1238 0.9342450143183428 -0.001107220719377607 1082355
1238.5 0.9341319562208764 -0.001078334178441882 1082784
1239 0.934023033886733 -0.001037650270166133 1083266
1239.5 0.9339195573562896 -0.0009857292681519862 1083758
1240 0.9338227623588213 -0.0009232743620814469 1084248
1240.5 0.9337337946045663 -0.0008511221214565748 1084709
1241 0.9336536952925732 -0.0007702312653060181 1085153
1241.5 0.9335833880180844 -0.0006816698891725908 1085619
1242 0.933523667244341 -0.000586601320191837 1086067
1242.5 0.933475188482808 -0.0004862687882652668 1086479
1243 0.9334384603031116 -0.0003819791160133683 1086912
1243.5 0.9334138382698023 -0.0002750856421811615 1087351
1244 0.9334015208777143 -0.0001669706023229983 1087792
1244.5 0.9334015475315273 -5.902719680660734e-05 1088203
1245 0.9334137985884657 4.735842061554844e-05 1088637
1245.5 0.9334379974562851 0.0001508250002468858 1089098
1246 0.933473714712107 0.0002500536693262344 1089580
1246.5 0.9335203741816049 0.0003437847955944584 1090060
1247 0.93357726089291 0.0004308340255013794 1090649
1247.5 0.933643530795623 0.0005101072924717049 1091083
1248 0.9337182221128841 0.0005806146047164837 1091593
1248.5 0.9338002681737805 0.0006414824385555591 1092018
1249 0.9338885115547531 0.0006919645818856182 1092461
1249.5 0.9339817193423362 0.0007314512930410747 1092963
1250 0.9340785993156925 0.0007594766625787479 1093475
1250.5 0.9341778168362226 0.0007757240891802851 1093974
1251 0.9342780122230998 0.0007800298056002366 1094476
1251.5 0.9343778183880599 0.000772384416070091 1095037
1252 0.9344758785002133 0.0007529324324695825 1095565
1252.5 0.9345708634520381 0.0007219698225593753 1096006
1253 0.9346614889010927 0.0006799396092994112 1096416
1253.5 0.9347465316682803 0.0006274255854200266 1096833
1254 0.9348248452825889 0.0005651442316462822 1097248
1254.5 0.9348953744740717 0.0004939349499841369 1097684
1255 0.9349571684311615 0.0004147487449670418 1098199
1255.5 0.9350093926551338 0.0003286355054535898 1098661
1256 0.9350513392633595 0.0002367300572100615 1099095
1256.5 0.9350824356136824 0.0001402371718795721 1099549
1257 0.9351022511445666 4.041573083646369e-05 1099981
1257.5 0.9351105023492585 -6.143774731300099e-05 1100424
1258 0.9351070558268041 -0.0001640059993210528 1100853
1258.5 0.9350919293780028 -0.0002659681090701116 1101272
1259 0.9350652911399883 -0.0003660165758741248 1101702
1259.5 0.9350274567786703 -0.0004628741378364814 1102145
1260 0.9349788847835199 -0.0005553101328659544 1102585
1260.5 0.9349201699337185 -0.00064215618685888 1103028
1261 0.9348520350282339 -0.0007223210281925907 1103503
1261.5 0.9347753209946398 -0.0007948042399063782 1103950
1262 0.9346909755121177 -0.0008587087755983698 1104398
1262.5 0.9346000403028707 -0.0009132520819365317 1105040
1263 0.9345036372628557 -0.0009577756895372997 1105604
1263.5 0.9344029536170845 -0.0009917531545469119 1106122
1264 0.9342992262966341 -0.001014796255289551 1106610
1264.5 0.9341937257437152 -0.00102665937152335 1107125
1265 0.9340877393576479 -0.001027241997859711 1107593
1265.5 0.9339825547982473 -0.001016589367431488 1108060
1266 0.9338794433639517 -0.0009948911866156597 1108656
1266.5 0.9337796436599839 -0.0009624785061994336 1109284
1267 0.9336843457670205 -0.0009198187785042652 1109896
1267.5 0.9335946761132794 -0.0008675091733338451 1110505
1268 0.9335116832427877 -0.0008062682478905439 1111060
1268.5 0.9334363246599675 -0.0007369260867231854 1111607
1269 0.9333694549157792 -0.0006604130470632869 1112313
1269.5 0.9333118150837041 -0.0005777472623344074 1112841
1270 0.9332640237550355 -0.0004900210719649327 1113271
1270.5 0.9332265696625636 -0.0003983865587109337 1113709
1271 0.9331998060200569 -0.0003040403853469326 1114139
1271.5 0.9331839466422227 -0.0002082081306849503 1114571
1272 0.9331790638864144 -0.0001121283303460927 1114995
1272.5 0.9331850884335126 -1.703643047917679e-05 1115400
1273 0.9332018109014842 7.585113732214449e-05 1115863
1273.5 0.9332288852613869 0.0001653525542950542 1116317
1274 0.933265834002402 0.0002503356856589138 1116796
1274.5 0.9333120549700724 0.0003297324321839938 1117210
1275 0.9333668297806331 0.0004025521800293793 1117652
1275.5 0.9334293336943997 0.0004678941793179014 1118097
1276 0.9334986468128603 0.000524958696663089 1118521
1276.5 0.933573766447663 0.000573056803541185 1118987
1277 0.9336536204952562 0.0006116186807846009 1119481
1277.5 0.9337370816387678 0.0006402003393178462 1119911
1278 0.9338229821888657 0.000658488678298906 1120361
1278.5 0.9339101293680283 0.0006663048237916745 1120775
1279 0.9339973208378787 0.000663605713689241 1121187
1279.5 0.9340833602671109 0.0006504839175398917 1121618
1280 0.9341670727380257 0.0006271657028967279 1122008
1280.5 0.934247319792829 0.000594007382522049 1122411
1281 0.9343230139265386 0.0005514899989322166 1122824
1281.5 0.9343931323415082 0.000500212424084037 1123249
1282 0.9344567297891706 0.0004408829722039218 1123668
1282.5 0.9345129503373153 0.0003743096425871069 1124135
1283 0.9345610379160935 0.0003013891264064554 1124552
1283.5 0.93460034551256 0.0002230947269495898 1125010
1284 0.9346303429018706 0.0001404633560551991 1125450
1284.5 0.9346506228228902 5.458178067912601e-05 1125878
1285 0.9346609055267229 -3.342769765074755e-05 1126295
1285.5 0.934661041648275 -0.0001224219413384347 1126732
1286 0.934651013373071 -0.0002112518601459033 1127170
1286.5 0.9346309338939245 -0.000298777285168705 1127592
1287 0.9346010451743924 -0.0003838816402051699 1128018
1287.5 0.9345617140579101 -0.0004654862211048746 1128456
1288 0.9345134267828609 -0.0005425638998842039 1128872
1288.5 0.9344567819842641 -0.000614152078966458 1129274
1289 0.9343924822820232 -0.0006793647317125691 1129735
1289.5 0.9343213245735255 -0.0007374033783015939 1130178
1290 0.9342441891645443 -0.0007875668608150213 1130626
1290.5 0.9341620278867624 -0.0008292597978674428 1131074
1291 0.9340758513624917 -0.0008619996170815162 1131536
1291.5 0.9339867155873283 -0.0008854220828793816 1132015
1292 0.9338957080092556 -0.0008992852571958705 1132501
1292.5 0.9338039332881731 -0.0009034718515388741 1133023
1293 0.9337124989227999 -0.0008979899500496754 1133557
1293.5 0.9336225009324228 -0.0008829721045693783 1134118
1294 0.9335350097790324 -0.0008586728239151912 1134693
1294.5 0.9334510567110545 -0.0008254645003342539 1135248
1295 0.9333716207031821 -0.000783831836164975 1135687
1295.5 0.9332976161579299 -0.000734364852837451 1136246
1296 0.9332298815234997 -0.0006777505822441322 1136663
1296.5 0.9331691689696097 -0.0006147635569831993 1137077
1297 0.9331161352482222 -0.000546255230816392 1137513
1297.5 0.9330713338498668 -0.0004731424737090874 1137985
1298 0.9330352085486423 -0.0003963952968764994 1138399
1298.5 0.9330080884103388 -0.0003170239722171866 1138845
1299 0.9329901843185801 -0.0002360657172727043 1139278
1299.5 0.9329815870538196 -0.0001545711213374315 1139722
1300 0.9329822669395916 -7.359049051561701e-05 1140174
1300.5 0.9329920750499933 5.839710631008427e-06 1140602
1301 0.9330107459521169 8.27101456605258e-05 1141038
1301.5 0.9330379019374087 0.0001560514505876318 1141486
1302 0.9330730586769 0.0002249464724148617 1141913
1302.5 0.9331156322172085 0.0002885417472719252 1142351
1303 0.9331649472173594 0.0003460580745037716 1142782
1303.5 0.9332202463110316 0.0003968000557683408 1143225
1304 0.9332807004649994 0.0004401644825419873 1143645
1304.5 0.9333454201924801 0.0004756474711896779 1144077
1305 0.9334134674699381 0.0005028502617222019 1144509
1305.5 0.9334838681977957 0.0005214836143084129 1144942
1306 0.9335556250395105 0.000531370756296698 1145379
1306.5 0.9336277304696982 0.0005324488516778769 1145813
1307 0.9336991798604197 0.0005247689843409571 1146223
1307.5 0.9337689844354305 0.0005084946658770275 1146670
1308 0.9338361839250969 0.0004838988978224639 1147118
1308.5 0.9338998587597328 0.0004513598368530793 1147544
1309 0.9339591416462654 0.0004113551293031095 1147993
1309.5 0.9340132283822635 0.0003644549982599773 1148428
1310 0.9340613877723285 0.0003113141821604272 1148865
1310.5 0.934102970524522 0.000252662838088211 1149291
1311 0.934137417018679 0.0001892965356688259 1149712
1311.5 0.9341642638539535 0.0001220654784160081 1150180
1312 0.934183149099552 5.186309847355481e-05 1150660
1312.5 0.9341938161900937 -2.038582219172963e-05 1151111
1313 0.9341961164251679 -9.373734603654465e-05 1151668
1313.5 0.9341900100511813 -0.0001672407285749007 1152168
1314 0.9341755659222827 -0.0002399507595399923 1152599
1314.5 0.9341529597557194 -0.0003109399360380413 1153086
1315 0.9341224710152478 -0.0003793103105803886 1153630
1315.5 0.934084478473862 -0.0004442048623391772 1154209
1316 0.9340394545239868 -0.0005048182473814688 1154735
1316.5 0.9339879583190849 -0.0005604067928830751 1155239
1317 0.9339306278452598 -0.0006102976112700486 1155780
1317.5 0.9338681710346101 -0.0006538967227248075 1156454
1318 0.9338013560437192 -0.0006906960883472813 1157008
1318.5 0.9337310008305698 -0.0007202794712843557 1157628
1319 0.9336579621712535 -0.000742327059127026 1158236
1319.5 0.9335831242639917 -0.0007566187976017971 1158880
1320 0.933507387072158 -0.0007630364028271986 1159562
1320.5 0.9334316545601442 -0.0007615640369333324 1160124
1321 0.9333568229760071 -0.0007522876494211601 1160600
1321.5 0.9332837693329431 -0.0007353930040343308 1161128
1322 0.9332133402377513 -0.0007111624279061399 1161624
1322.5 0.9331463412086529 -0.0006799703361045959 1162151
1323 0.9330835266172504 -0.0006422776002236167 1162636
1323.5 0.9330255903800967 -0.0005986248441600651 1163179
1324 0.9329731575145099 -0.0005496247634950012 1163788
1324.5 0.9329267766609909 -0.000495953576800969 1164460
1325 0.9328869136611287 -0.0004383417275804736 1165146
1325.5 0.9328539462653377 -0.0003775639642836812 1165768
1326 0.9328281600293937 -0.0003144289328555692 1166348
1326.5 0.9328097454427393 -0.0002497684214478702 1166995
1327 0.9327987963150708 -0.0001844264002488551 1167679
1327.5 0.9327953094311123 -0.0001192480008060109 1168416
1328 0.9327991854668333 -5.50685787420144e-05 1169135
1328.5 0.9328102311440079 7.29699858460253e-06 1169766
1329 0.9328281625840348 6.706470210008496e-05 1170528
1329.5 0.9328526098066769 0.0001234911972779444 1171201
1330 0.9328831223048992 0.0001758830828040394 1171793
1330.5 0.932919175613556 0.0002236053969581387 1172441
1331 0.9329601787774585 0.0002660892875979842 1173137
1331.5 0.9330054826134249 0.0003028387534753804 1173775
1332 0.9330543886515141 0.0003334363775608133 1174427
1332.5 0.9331061586327855 0.0003575479869278326 1175128
1333 0.9331600244347628 0.0003749261883589673 1175861
1333.5 0.9332151982913534 0.0003854127439860202 1176592
1334 0.9332708831713278 0.0003889397667640243 1177274
1334.5 0.9333262831786228 0.000385529731195363 1177963
1335 0.933380613838704 0.0003752943102607916 1178463
1335.5 0.9334331121379478 0.0003584320647739545 1178901
1336 0.9334830461874722 0.0003352250261565795 1179346
1336.5 0.9335297243889551 0.0003060342277415365 1179776
1337 0.9335725039876381 0.0002712942529696209 1180177
1337.5 0.9336107989068312 0.0002315068810856201 1180618
1338 0.933644086768642 0.0001872339220050968 1181037
1338.5 0.9336719150172305 0.0001390893417815537 1181470
1339 0.9336939060734601 8.773078843311873e-05 1181864
1339.5 0.9337097614632109 3.38506346939095e-05 1182313
1340 0.9337192648756324 -2.183334054186458e-05 1182738
1340.5 0.9337222841220981 -7.858750676651766e-05 1183168
1341 0.9337187719813275 -0.0001356720452203296 1183613
1341.5 0.9337087659308996 -0.0001923505937282661 1184022
1342 0.9336923867800114 -0.0002478997471916842 1184456
1342.5 0.933669836232588 -0.0003016182910794002 1184892
1343 0.9336413934236126 -0.0003528360500153031 1185345
1343.5 0.9336074104845757 -0.0004009222398201146 1185767
1344 0.9335683072061135 -0.0004452932190356742 1186242
1344.5 0.9335245648770519 -0.0004854195449241875 1186649
1345 0.9334767193890584 -0.0005208322490590314 1187113
1345.5 0.933425353704798 -0.0005511282587628858 1187522
1346 0.9333710897948256 -0.00057597490264297 1187941
1346.5 0.9333145801542776 -0.000595113451154083 1188367
1347 0.9332564990147753 -0.0006083616563131192 1188784
1347.5 0.9331975333696945 -0.000615615268212755 1189201
1348 0.9331383739321409 -0.0006168485196541675 1189661
1348.5 0.9330797061445446 -0.0006121135838574041 1190097
1349 0.9330222013568222 -0.0006015390236323429 1190537
1349.5 0.9329665082865615 -0.0005853272634292029 1190958
1350 0.9329132448697238 -0.0005637511281662123 1191389
1350.5 0.932862990604053 -0.0005371495044963635 1191847
1351 0.9328162794797672 -0.0005059221910764612 1192300
1351.5 0.9327735935833595 -0.000470524014307323 1192739
1352 0.9327353574505385 -0.0004314582948030773 1193189
1352.5 0.9327019332336551 -0.0003892697574177015 1193613
1353 0.9326736167375432 -0.0003445369839214501 1194064
1353.5 0.9326506343656784 -0.000297864512310466 1194502
1354 0.9326331410061519 -0.000249874690200688 1194916
1354.5 0.9326212188742575 -0.0002011993917710008 1195348
1355 0.9326148773157489 -0.0001524717082710112 1195778
1355.5 0.9326140535621417 -0.0001043177212029319 1196225
1356 0.9326186144170283 -5.734846495333653e-05 1196659
1356.5 0.932628358840365 -1.215218193479056e-05 1197101
1357 0.9326430213862621 3.071303173691311e-05 1197561
1357.5 0.9326622764391019 7.072609827615857e-05 1197999
1358 0.9326857431829187 0.0001074092636317862 1198441
1358.5 0.9327129912301034 0.0001403337603675339 1198883
1359 0.9327435468276553 0.0001691247614787016 1199325
1359.5 0.9327768995525627 0.0001934655687338034 1199760
1360 0.9328125094024968 0.0002131009898919128 1200192
1360.5 0.9328498141838812 0.0002278398703905613 1200648
1361 0.9328882370966811 0.0002375567566705897 1201093
1361.5 0.9329271944138342 0.0002421926800465223 1201514
1362 0.9329661031532552 0.0002417550617837315 1201957
1362.5 0.9330043886416752 0.0002363167516513177 1202382
1363 0.9330414918722486 0.0002260142235276526 1202824
1363.5 0.9330768765617936 0.0002110449624955433 1203278
1364 0.9331100358186786 0.0001916640881370532 1203698
1364.5 0.9331404983386355 0.0001681802682904478 1204160
1365 0.933167834053076 0.0001409509862460743 1204580
1365.5 0.933191659162692 0.0001103772321250965 1205019
1366 0.933211640498134 7.689769591223889e-05 1205480
1366.5 0.9332274991592258 4.098254522309122e-05 1205907
1367 0.9332390133943725 3.126875315538723e-06 1206333
1367.5 0.9332460206923985 -3.615607794084218e-05 1206770
1368 0.933248419069857 -7.634186947312121e-05 1207222
1368.5 0.9332461675477735 -0.0001169018274392508 1207669
1369 0.933239285822592 -0.0001573099939062685 1208096
1369.5 0.9332278531467572 -0.0001970499327926776 1208548
1370 0.9332120064446264 -0.0002356213170903474 1208985
1370.5 0.9331919376992207 -0.0002725462115120574 1209417
1371 0.9331678906545104 -0.0003073749719076505 1209842
1371.5 0.9331401568864152 -0.0003396916889689627 1210279
1372 0.9331090713033282 -0.0003691191108062097 1210688
1372.5 0.9330750071437268 -0.0003953229868172998 1211138
1373 0.933038370544133 -0.0004180157837725576 1211589
1373.5 0.9329995947553835 -0.0004369597340753755 1212037
1374 0.932959134088729 -0.0004519691856059606 1212502
1374.5 0.9329174576756991 -0.0004629122322789842 1212955
1375 0.9328750431269504 -0.000469711614309855 1213395
1375.5 0.9328323701754235 -0.0004723448870573508 1213826
1376 0.9327899143881037 -0.0004708438670567457 1214253
1376.5 0.9327481410285485 -0.0004652933733512255 1214679
1377 0.9327074991491264 -0.0004558292913445839 1215120
1377.5 0.9326684159876988 -0.0004426359950193667 1215567
1378 0.9326312917383267 -0.000425943171383273 1216001
1378.5 0.93259649475956 -0.0004060220983221612 1216436
1379 0.932564357277096 -0.0003831814335655715 1216876
1379.5 0.9325351716301599 -0.0003577625781293339 1217342
1380 0.93250918710296 -0.0003301346823301408 1217770
1380.5 0.9324866073741378 -0.0003006893662151944 1218251
1381 0.9324675886083958 -0.0002698352289813449 1218686
1381.5 0.9324522382055201 -0.0002379922236482243 1219102
1382 0.9324406142130062 -0.0002055859738922327 1219556
1382.5 0.9324327253995121 -0.000173042109546214 1219982
1383 0.9324285319775658 -0.0001407806958448802 1220419
1383.5 0.9324279469554243 -0.0001092108290807167 1220843
1384 0.9324308380898559 -7.872546797469758e-05 1221306
1384.5 0.9324370304040035 -4.969656582110118e-05 1221736
1385 0.9324463092274435 -2.247056340282863e-05 1222164
1385.5 0.9324584237092213 2.635703125408902e-06 1222583
1386 0.9324730907490602 2.533863163448335e-05 1223097
1386.5 0.932489999287186 4.539097994571365e-05 1223525
1387 0.9325088148893321 6.258445497447924e-05 1223979
1387.5 0.9325291845605396 7.675173956931358e-05 1224418
1388 0.9325507417193608 8.776793953647019e-05 1224873
1388.5 0.9325731112630358 9.555144146779776e-05 1225321
1389 0.9325959146541303 0.00010006418012036 1225752
1389.5 0.9326187749599941 0.0001013113221149401 1226159
1390 0.9326413217782042 9.934038052117661e-05 1226581
1390.5 0.9326631959838342 9.423978237249272e-05 1226979
1391 0.932684054237908 8.613691820723837e-05 1227413
1391.5 0.9327035732007058 7.519570927163937e-05 1227847
1392 0.9327214533985647 6.161373396125228e-05 1228303
1392.5 0.9327374226984557 4.561896034989166e-05 1228750
1393 0.9327512393507624 2.746613619267336e-05 1229165
1393.5 0.9327626945672888 7.432891543512648e-06 1229628
1394 0.9327716146084479 -1.418438794321237e-05 1230066
1394.5 0.9327778623607753 -3.707485687971778e-05 1230496
1395 0.932781338393205 -6.091761382261429e-05 1230945
1395.5 0.9327819814878984 -8.538615106058007e-05 1231354
1396 0.9327797686486761 -0.0001101527893282792 1231782
1396.5 0.9327747145972031 -0.0001348930376156926 1232214
1397 0.9327668707739061 -0.0001592898203988427 1232650
1397.5 0.9327563238670599 -0.0001830375175333385 1233097
1398 0.9327431938995142 -0.0002058457656724535 1233545
1398.5 0.9327276319080335 -0.000227442974333645 1233978
1399 0.9327098172551309 -0.0002475795145691689 1234392
1399.5 0.932689954617566 -0.0002660305435224298 1234814
1400 0.9326682706992412 -0.0002825984338847398 1235236
1400.5 0.9326450107190861 -0.0002971147833245809 1235719
1401 0.9326204347266148 -0.0003094419852478457 1236262
1401.5 0.9325948137991605 -0.0003194743486749078 1236737
1402 0.9325684261753322 -0.0003271387614941633 1237205
1402.5 0.9325415533790267 -0.00033239489778144 1237661
1403 0.9325144763873396 -0.0003352349761720226 1238108
1403.5 0.9324874718940324 -0.0003356830823503865 1238534
1404 0.932460808717818 -0.0003337940745026431 1238984
1404.5 0.9324347444016986 -0.0003296520959814007 1239416
1405 0.9324095220459803 -0.0003233687243950969 1239859
1405.5 0.9323853674134381 -0.0003150807907913726 1240300
1406 0.9323624863405147 -0.0003049479065035324 1240739
1406.5 0.9323410624834348 -0.0002931497385266341 1241199
1407 0.9323212554228396 -0.0002798830769485014 1241681
1407.5 0.9323031991449954 -0.0002653587399562869 1242116
1408 0.9322870009119868 -0.0002497983632526506 1242529
1408.5 0.9322727405275347 -0.0002334311213429825 1242961
1409 0.9322604699993868 -0.0002164904280969327 1243430
1409.5 0.9322502135935831 -0.0001992106632581573 1243944
1410 0.9322419682704657 -0.0001818239701962938 1244423
1410.5 0.932235704487101 -0.0001645571681965856 1244909
1411 0.9322313673459066 -0.0001476288200030679 1245347
1411.5 0.9322288780647894 -0.0001312464922189693 1245896
1412 0.9322281357400547 -0.0001156042425750414 1246410
1412.5 0.9322290193697863 -0.000100880364065221 1246897
1413 0.9322313901024013 -8.723541158185539e-05 1247511
1413.5 0.9322350936726215 -7.481053203122421e-05 1248087
1414 0.9322399629852718 -6.372611404625182e-05 1248599
1414.5 0.932245820806088 -5.408076841137516e-05 1249112
1415 0.9322524825180982 -4.595064525179337e-05 1249625
1415.5 0.9322597589021739 -3.938908898996577e-05 1250178
1416 0.9322674589009491 -3.442662711203018e-05 1250641
1416.5 0.9322753923265457 -3.107128398677602e-05 1251105
1417 0.9322833724742869 -2.930920641033363e-05 1251614
1417.5 0.9322912186069093 -2.910558327276465e-05 1252077
1418 0.9322987582765406 -3.04058378196618e-05 1252538
1418.5 0.9323058294549346 -3.313706746318241e-05 1252974
1419 0.9323122824460258 -3.720970303014977e-05 1253407
1419.5 0.9323179815587708 -4.251935675623276e-05 1254053
1420 0.9323228065223823 -4.894882627672959e-05 1254719
1420.5 0.9323266536303727 -5.637022034526111e-05 1255306
1421 0.9323294366042774 -6.464717104661773e-05 1255799
1421.5 0.9323310871723717 -7.363709686186479e-05 1256341
1422 0.9323315553631628 -8.319348108783171e-05 1256852
1422.5 0.932330809517756 -9.316813079712615e-05 1257353
1423 0.9323288360294071 -0.000103413382725679 1257947
1423.5 0.9323256388224987 -0.0001137842241660618 1258579
1424 0.9323212385868876 -0.0001241402990871046 1259284
1424.5 0.9323156717868986 -0.0001343477722548942 1260015
1425 0.9323089894672217 -0.0001442810270457509 1260649
1425.5 0.9323012558805298 -0.000153824175868037 1261389
1426 0.9322925469637439 -0.000162872365588909 1261997
1426.5 0.9322829486915152 -0.0001713328640354111 1262584
1427 0.9322725553366703 -0.000179125917446087 1263114
1427.5 0.9322614676680092 -0.0001861853726268355 1263660
1428 0.9322497911160488 -0.0001924590614517979 1264106
1428.5 0.9322376339369711 -0.0001979089491864376 1264666
1429 0.9322251054042794 -0.0002025110518353852 1265274
1429.5 0.9322123140564115 -0.0002062551312783604 1265753
1430 0.9321993660269393 -0.0002091441802994982 1266175
1430.5 0.9321863634819173 -0.0002111937126920565 1266647
1431 0.9321734031865851 -0.0002124308763876515 1267119
1431.5 0.9321605752209272 -0.0002128934099807114 1267613
1432 0.9321479618606544 -0.000212628465062229 1268100
1432.5 0.9321356366370241 -0.0002116913184167622 1268526
1433 0.9321236635856173 -0.0002101439993557078 1268931
1433.5 0.93211209669079 -0.0002080538582442713 1269378
1434 0.9321009795290796 -0.0002054921026251477 1269819
1434.5 0.9320903451114215 -0.0002025323272509942 1270256
1435 0.9320802159206694 -0.0001992490638159241 1270669
1435.5 0.932070604137673 -0.0001957163752417596 1271078
1436 0.9320615120461009 -0.0001920065180453195 1271537
1436.5 0.932052932603336 -0.0001881886946166419 1271978
1437 0.9320448501621829 -0.0001843279152077259 1272410
1437.5 0.9320372413258223 -0.0001804839871014318 1272879
1438 0.9320300759164949 -0.0001767106458440788 1273308
1438.5 0.9320233180367735 -0.0001730548406280955 1273767
1439 0.9320169272010786 -0.0001695561829478286 1274219
1439.5 0.9320108595142509 -0.0001662465645760336 1274668
1440 0.9320050688735855 -0.000163149947770423 1275124
1440.5 0.9319995081707245 -0.0001602823274710227 1275555
1441 0.9319941304702032 -0.0001576518621433964 1276007
1441.5 0.9319888901422465 -0.000155259166911242 1276476
1442 0.9319837439285905 -0.000153097759752842 1276923
1442.5 0.9319786519216422 -0.0001511546488586908 1277392
1443 0.9319735784391614 -0.0001494110468043533 1277839
1443.5 0.9319684927788101 -0.000147843195023765 1278233
1444 0.9319633698393435 -0.0001464232802102082 1278682
1444.5 0.9319581905978495 -0.0001451204227529105 1279106
1445 0.9319529424352544 -0.0001439017161627431 1279590
1445.5 0.9319476193052388 -0.0001427332956681741 1280059
1446 0.9319422217447006 -0.0001415814137849786 1280538
1446.5 0.9319367567269216 -0.0001404135006828231 1280982
1447 0.9319312373615652 -0.0001391991875905121 1281450
1447.5 0.9319256824485199 -0.0001379112722876555 1281897
1448 0.9319201158953707 -0.0001365266069097937 1282350
1448.5 0.9319145660108281 -0.0001350268898256685 1282788
1449 0.9319090646888045 -0.0001333993452002867 1283203
1449.5 0.9319036464998828 -0.0001316372760042023 1283635
1450 0.9318983477086995 -0.0001297404786289141 1284106
1450.5 0.9318932052371877 -0.0001277155098785126 1284701
1451 0.9318882555947033 -0.0001255757998837713 1285394
1451.5 0.9318835337967549 -0.0001233416073769303 1285955
1452 0.9318790722943523 -0.0001210398167243745 1286587
1452.5 0.9318748999359179 -0.0001187035790885782 1287081
1453 0.9318710409832146 -0.0001163718030285288 1287578
1453.5 0.9318675142018824 -0.0001140885026989912 1288064
1454 0.931864332045946 -0.0001119020145243985 1288554
1454.5 0.9318614999540739 -0.0001098640957561318 1289052
1455 0.9318590157734712 -0.0001080289206299313 1289479
1455.5 0.9318568693250955 -0.00010645199188194 1289908
1456 0.931855042121439 -0.0001051889871250426 1290346
1456.5 0.9318535072454796 -0.0001042945609987729 1290812
1457 0.9318522293965665 -0.0001038211250653098 1291264
1457.5 0.9318511651060758 -0.0001038176281082717 1291710
1458 0.931850263122656 -0.0001043283597916733 1292272
1458.5 0.9318494649638438 -0.0001053918005442105 1292843
1459 0.9318487056278333 -0.0001070395400505739 1293329
1459.5 0.9318479144562448 -0.0001092952858629631 1293812
1460 0.9318470161359441 -0.0001121739824039648 1294382
1460.5 0.9318459318253262 -0.0001156810590356185 1294957
1461 0.9318445803880782 -0.0001198118239420774 1295526
1461.5 0.9318428797152629 -0.000124551018343967 1296039
1462 0.9318407481147196 -0.0001298725430659851 1296554
1462.5 0.9318381057452342 -0.0001357393667516854 1297127
1463 0.931834876071747 -0.0001421036221046522 1297752
1463.5 0.931830987317069 -0.0001489068934770512 1298420
1464 0.9318263738851507 -0.0001560806959722362 1299091
1464.5 0.9318209777309419 -0.0001635471430274251 1299756
1465 0.9318147496522698 -0.0001712197962447971 1300548
1465.5 0.9318076504799687 -0.0001790046880962705 1301169
1466 0.9317996521436755 -0.0001868015050877271 1301725
1466.5 0.9317907385923032 -0.0001945049160828672 1302397
1467 0.931780906550126 -0.0002020060278012272 1303069
1467.5 0.9317701660917036 -0.0002091939470651575 1303760
1468 0.9317585410214508 -0.000215957427217576 1304445
1468.5 0.9317460690465083 -0.0002221865743033265 1305116
1469 0.9317328017346652 -0.000227774587136787 1305811
1469.5 0.9317188042523379 -0.0002326195042930164 1306464
1470 0.9317041548810252 -0.0002366259303838819 1307085
1470.5 0.9316889443141324 -0.0002397067137290601 1307754
1471 0.9316732747395884 -0.0002417845477167037 1308441
1471.5 0.9316572587171654 -0.0002427934687718637 1308987
1472 0.9316410178628269 -0.0002426802249109893 1309434
1472.5 0.9316246813557192 -0.0002414054903471204 1309847
1473 0.9316083842865071 -0.0002389449035064692 1310267
1473.5 0.9315922658686256 -0.0002352899080997382 1310678
1474 0.9315764675365789 -0.0002304483795313139 1311087
1474.5 0.9315611309576732 -0.0002244450218895751 1311505
1475 0.9315463959854325 -0.0002173215240024956 1311922
1475.5 0.9315323985844203 -0.0002091364665167957 1312334
1476 0.9315192687572165 -0.0001999649756165457 1312756
1476.5 0.9315071285048845 -0.000189898122783129 1313162
1477 0.9314960898523607 -0.0001790420738578385 1313573
1477.5 0.9314862529698262 -0.0001675169945402373 1313982
1478 0.931477704420268 -0.0001554557232823201 1314397
1478.5 0.9314705155620965 -0.00014300222625858 1314803
1479 0.9314647411339078 -0.0001303098526492253 1315226
1479.5 0.9314604180462305 -0.0001175394118088162 1315658
1480 0.93145756440248 -0.000104857096953317 1316081
1480.5 0.9314561787682916 -9.243228273458666e-05 1316497
1481 0.9314562397050931 -8.04352264356189e-05 1316905
1481.5 0.931457705580098 -6.903470447452608e-05 1317299
1482 0.9314605146610558 -5.839561741353645e-05 1317705
1482.5 0.9314645855000196 -4.867659770477594e-05 1318124
1483 0.9314698176062257 -4.002765494612345e-05 1318534
1483.5 0.9314760924039345 -3.258789345378377e-05 1318950
1484 0.9314832744668493 -2.64833364781743e-05 1319357
1484.5 0.9314912130165551 -2.182489039744821e-05 1319782
1485 0.9314997436683792 -1.870648072770417e-05 1320214
1485.5 0.9315086904042129 -1.720338980766402e-05 1320672
1486 0.9315178677482323 -1.737082357191695e-05 1321099
1486.5 0.9315270831181385 -1.924273195235276e-05 1321510
1487 0.9315361393215935 -2.283090417919299e-05 1321956
1487.5 0.9315448371649591 -2.812435663369662e-05 1322358
1488 0.931552978139354 -3.508902698509677e-05 1322760
1488.5 0.9315603671473747 -4.366778417528271e-05 1323204
1489 0.9315668152327244 -5.378075945522849e-05 1323648
1489.5 0.9315721422743616 -6.532599918734757e-05 1324058
1490 0.9315761796067168 -7.818043556990901e-05 1324480
1490.5 0.9315787725280161 -9.220116687811711e-05 1324892
1491 0.9315797826597484 -0.0001072270343154481 1325300
1491.5 0.9315790901219001 -0.0001230804781941236 1325708
1492 0.9315765954906402 -0.0001395696519757559 1326113
1492.5 0.931572221507732 -0.0001564907687668515 1326534
1493 0.931565914513983 -0.0001736306512336586 1326950
1493.5 0.9315576455825227 -0.0001907694526340046 1327359
1494 0.9315474113315574 -0.0002076835138088285 1327749
1494.5 0.9315352344004424 -0.000224148318578559 1328174
1495 0.9315211635773994 -0.0002399415080883653 1328629
1495.5 0.9315052735718847 -0.0002548459132732598 1329088
1496 0.9314876644294936 -0.0002686525637965832 1329687
1496.5 0.9314684605922134 -0.0002811636315694959 1330203
1497 0.9314478096118302 -0.0002921952672970206 1330822
1497.5 0.9314258805292063 -0.0003015802894193053 1331287
1498 0.9314028619369678 -0.0003091706863201285 1331896
1498.5 0.9313789597477714 -0.0003148398947435198 1332497
1499 0.9313543946946941 -0.0003184848199732511 1333353
1499.5 0.9313293995943548 -0.0003200275664565623 1334191
1500 0.9313042164070716 -0.00031941685115821 1335050
1500.5 0.9312790931315962 -0.0003166290759661012 1335881
1501 0.9312542805747619 -0.0003116690398861619 1336692
1501.5 0.9312300290385954 -0.0003045702765028298 1337523
1502 0.9312065849691442 -0.0002953950071800708 1338322
1502.5 0.9311841876123347 -0.0002842337056700471 1338805
1503 0.9311630657226357 -0.0002712042751081563 1339415
1503.5 0.9311434343701415 -0.0002564508437360373 1340079
1504 0.9311254918908602 -0.0002401421910274808 1340774
1504.5 0.9311094170235633 -0.0002224698211247733 1341348
1505 0.9310953662744852 -0.0002036457055479998 1341950
1505.5 0.931083471548501 -0.0001838997219444587 1342436
1506 0.9310738380821793 -0.0001634768201296056 1342948
1506.5 0.9310665427103718 -0.0001426339507684402 1343505
1507 0.9310616324937488 -0.0001216367956953491 1344116
1507.5 0.9310591237300591 -0.0001007563420156489 1344725
1508 0.9310590013668516 -8.026534472489084e-05 1345332
1508.5 0.9310612188281181 -6.043472458084466e-05 1345999
1509 0.9310656982617418 -4.152994933466047e-05 1346601
1509.5 0.9310723312089935 -2.380744714761104e-05 1347249
1510 0.9310809796915379 -7.511101073179485e-06 1347883
1510.5 0.9310914777056832 7.131127136255596e-06 1348486
1511 0.9311036331079496 1.991039692847796e-05 1349116
1511.5 0.931117229870555 3.063996753357498e-05 1349843
1512 0.9311320306801667 3.91579127882234e-05 1350607
1512.5 0.9311477798483669 4.532953294656143e-05 1351370
1513 0.9311642064977398 4.904942797175386e-05 1352176
1513.5 0.9311810279834174 5.024320106847263e-05 1352998
1514 0.9311979535063764 4.886876594397224e-05 1353665
1514.5 0.9312146878717736 4.491723641237007e-05 1354213
1515 0.9312309353432358 3.841338241672305e-05 1354727
1515.5 0.9312464035422889 2.941564226220154e-05 1355264
1516 0.9312608073410611 1.801568675768988e-05 1355871
1516.5 0.9312738726960208 4.337536970143883e-06 1356462
1517 0.93128534037087 -1.146375667141061e-05 1357119
1517.5 0.931294969497761 -2.92038602117523e-05 1357754
1518 0.9313025409277346 -4.867130739937829e-05 1358258
1518.5 0.9313078603237137 -6.963003114840576e-05 1358887
1519 0.9313107609524531 -9.182224474947607e-05 1359504
1519.5 0.9313111061355074 -0.0001149716373962579 1360136
1520 0.9313087913235559 -0.0001387868440822837 1360791
1520.5 0.9313037457631497 -0.0001629651459131633 1361463
1521 0.9312959337301798 -0.0001871963534310951 1362167
1521.5 0.9312853553099537 -0.0002111668227096062 1362898
1522 0.9312720467096732 -0.0002345635517916846 1363558
1522.5 0.9312560800952663 -0.0002570783035468506 1364073
1523 0.9312375629508155 -0.0002784117002375887 1364636
1523.5 0.9312166369652124 -0.0002982772350294071 1365239
1524 0.9311934764570152 -0.0003164051463574072 1365737
1524.5 0.9311682863547694 -0.0003325461024726258 1366294
1525 0.9311412997561155 -0.0003464746456194174 1367063
1525.5 0.9311127750948304 -0.0003579923481194227 1367552
1526 0.9310829929504156 -0.0003669306361233777 1368212
1526.5 0.9310522525398859 -0.0003731532408992335 1368891
1527 0.9310208679359652 -0.0003765582422024213 1369493
1527.5 0.9309891640598831 -0.0003770796734627193 1370124
1528 0.9309574725003384 -0.0003746886641565869 1370788
1528.5 0.9309261272128996 -0.000369394100740765 1371556
1529 0.9308954601561011 -0.0003612427938240963 1372184
1529.5 0.9308657969217569 -0.0003503191457668513 1372766
1530 0.9308374524174778 -0.0003367443195339805 1373277
1530.5 0.9308107266591169 -0.0003206749163006489 1373850
1531 0.9307859007297723 -0.0003023011759264251 1374471
1531.5 0.9307632329601578 -0.0002818447208868657 1374896
1532 0.9307429553825486 -0.0002595558704903552 1375508
1532.5 0.9307252705072193 -0.0002357105581267419 1376336
1533 0.9307103484662886 -0.0002106068898110383 1377123
1533.5 0.9306983245652811 -0.0001845613873220838 1377621
1534 0.9306892972775223 -0.0001579049637212696 1378142
1534.5 0.9306833267108021 -0.0001309786829070988 1378714
1535 0.9306804335696109 -0.0001041293580597944 1379229
1535.5 0.9306805986297965 -7.770504631100992e-05 1379727
1536 0.9306837627357515 -5.20504986979732e-05 1380327
1536.5 0.9306898273233366 -2.750262540316977e-05 1380975
1537 0.9306986554647678 -4.38603642166448e-06 1381609
1537.5 0.9307100734247145 1.699128286480483e-05 1382311
1538 0.9307238727099955 3.634210319320443e-05 1382778
1538.5 0.9307398125886052 5.340383423822509e-05 1383231
1539 0.9307576230474124 6.794210598521082e-05 1383652
1539.5 0.930777008151897 7.975399962357225e-05 1384091
1540 0.930797649765751 8.867088332583269e-05 1384554
1540.5 0.9308192115831718 9.456081329402143e-05 1384981
1541 0.9308413434222864 9.733046602167199e-05 1385462
1541.5 0.9308636857244222 9.692657376776846e-05 1385927
1542 0.9308858742009403 9.333684168558515e-05 1386345
1542.5 0.9309075445670861 8.659033181321743e-05 1386764
1543 0.9309283373008935 7.675730612199109e-05 1387180
1543.5 0.9309479023645167 6.394852794390458e-05 1387584
1544 0.9309659038255854 4.831402826357731e-05 1388019
1544.5 0.9309820243171927 3.004135047033269e-05 1388443
1545 0.9309959692769755 9.353294125751458e-06 1388848
1545.5 0.9310074709083819 -1.349481497929925e-05 1389268
1546 0.9310162918106394 -3.821829481920113e-05 1389683
1546.5 0.9310222282280524 -6.450667755273737e-05 1390103
1547 0.9310251128740691 -9.202763527181605e-05 1390524
1547.5 0.9310248172909685 -0.0001204312110884851 1390957
1548 0.9310212537119597 -0.0001493543013139233 1391393
1548.5 0.9310143763989153 -0.0001784253309263277 1391825
1549 0.9310041824357503 -0.0002072690617169222 1392297
1549.5 0.9309907119645527 -0.0002355114704847819 1392777
1550 0.9309740478588688 -0.0002627846334515674 1393228
1550.5 0.9309543148359301 -0.0002887315527061687 1393718
1551 0.9309316780170397 -0.000313010860975319 1394223
1551.5 0.9309063409526266 -0.0003353013423463323 1394671
1552 0.9308785431356232 -0.0003553062087282389 1395182
1552.5 0.9308485570336659 -0.0003727570748040873 1395624
1553 0.9308166846770857 -0.0003874175779619456 1396151
1553.5 0.9307832538456779 -0.0003990865941526861 1396632
1554 0.930748613902696 -0.0004076010057484256 1397053
1554.5 0.9307131313293826 -0.0004128379832065287 1397487
1555 0.9306771850174952 -0.0004147167486027306 1397943
1555.5 0.9306411613807228 -0.0004131997958045868 1398389
1556 0.9306054493485092 -0.0004082935491256603 1398821
1556.5 0.930570435307595 -0.0004000484496384074 1399240
1557 0.9305364980575378 -0.0003885584658333545 1399662
1557.5 0.9305040038465336 -0.0003739600328950779 1400131
1558 0.9304733015530344 -0.0003564304324201009 1400688
1558.5 0.9304447180769971 -0.0003361856318275869 1401200
1559 0.9304185540020405 -0.000313477609912006 1401678
1559.5 0.9303950795864394 -0.000288591201858429 1402122
1560 0.9303745311367436 -0.0002618405034965851 1402551
1560.5 0.9303571078129427 -0.0002335648805175975 1403002
1561 0.930342968908574 -0.0002041246337399771 1403459
1561.5 0.9303322316430381 -0.0001738963762127577 1403930
1562 0.9303249694967597 -0.0001432681819208906 1404427
1562.5 0.9303212111127654 -0.0001126345690543977 1404888
1563 0.9303209397808596 -8.239138317465305e-05 1405328
1563.5 0.9303240935129393 -5.293064712416641e-05 1405803
1564 0.9303305657102381 -2.463544515819326e-05 1406238
1564.5 0.930340206415487 2.125091483531379e-06 1406706
1565 0.9303528241352554 2.700063149610363e-05 1407159
1565.5 0.930368188210193 4.966425887825833e-05 1407589
1566 0.9303860317036208 6.98167955871941e-05 1408020
1566.5 0.930406054772021 8.719077400980106e-05 1408460
1567 0.9304279284745435 0.0001015540062420545 1408886
1567.5 0.9304512989727659 0.0001127127023391896 1409329
1568 0.9304757920666973 0.0001205140955136494 1409762
1568.5 0.9305010180084606 0.0001248485386379089 1410209
1569 0.9305265765313094 0.0001256510432733426 1410659
1569.5 0.9305520620286559 0.0001229022397034628 1411096
1570 0.9305770688156724 0.00011662874400526 1411528
1570.5 0.9306011964047902 0.000106902925946565 1411980
1571 0.9306240547260933 9.384207934877023e-05 1412388
1571.5 0.9306452692241632 7.760700439927229e-05 1412861
1572 0.9306644857644195 5.840001913344001e-05 1413280
1572.5 0.9306813752843506 3.646242483049761e-05 1413694
1573 0.9306956381282399 1.207145728024873e-05 1414116
1573.5 0.9307070080080148 -1.446323731416307e-05 1414541
1574 0.9307152555376299 -4.280355672164908e-05 1414960
1574.5 0.9307201912938806 -7.258727654903442e-05 1415387
1575 0.9307216683626552 -0.000103432707704839 1415809
1575.5 0.9307195843362871 -0.0001349436172262929 1416230
1576 0.9307138827348064 -0.0001667143486664042 1416641
1576.5 0.9307045538313813 -0.0001983350754987574 1417046
1577 0.930691634869993 -0.000229397119127323 1417448
1577.5 0.9306752096713578 -0.0002594982621127292 1417862
1578 0.9306554076310863 -0.0002882479871586462 1418286
1578.5 0.9306324021220612 -0.0003152725732466435 1418709
1579 0.9306064083208284 -0.0003402199820546235 1419136
1579.5 0.930577680485392 -0.0003627644704212312 1419551
1580 0.9305465087190281 -0.000382610868095954 1419968
1580.5 0.9305132152615321 -0.0003994984642942722 1420381
1581 0.9304781503555816 -0.0004132044516085433 1420813
1581.5 0.9304416877415412 -0.000423546881540515 1421225
1582 0.9304042198389861 -0.0004303870922476771 1421636
1582.5 0.9303661526774382 -0.000433631575951376 1422050
1583 0.9303279006421737 -0.0004332332607491622 1422464
1583.5 0.9302898811034981 -0.0004291921892130976 1422870
1584 0.9302525089995107 -0.0004215555840376387 1423285
1584.5 0.9302161914430852 -0.0004104172990243988 1423716
1585 0.9301813224235845 -0.0003959166617474415 1424126
1585.5 0.9301482776726648 -0.0003782367222282681 1424549
1586 0.9301174097614816 -0.0003576019297565793 1424971
1586.5 0.9300890434936395 -0.0003342752675192515 1425385
1587 0.9300634716544417 -0.000308554881844339 1425787
1587.5 0.9300409511723884 -0.0002807702495361506 1426197
1588 0.9300216997435233 -0.0002512779328804353 1426601
1588.5 0.9300058929632249 -0.0002204569773567446 1427020
1589 0.9299936620034163 -0.000188704011832915 1427435
1589.5 0.9299850918660673 -0.0001564281149727454 1427855
1590 0.9299802202363263 -0.0001240455147084307 1428278
1590.5 0.9299790369507918 -9.197418987293856e-05 1428684
1591 0.9299814840883691 -6.062844442362663e-05 1429119
1591.5 0.9299874566830286 -3.041352509937048e-05 1429550
1592 0.9299968040496149 -1.720352833247483e-06 1429956
1592.5 0.9300093317058302 2.507956320210887e-05 1430381
1593 0.9300248038657066 4.963896238961973e-05 1430812
1593.5 0.930042946472364 7.16393570022838e-05 1431280
1594 0.9300634507307988 9.079518483362983e-05 1431701
1594.5 0.9300859770948713 0.0001068575357175917 1432164
1595 0.9301101596566961 0.0001196174030839821 1432615
1595.5 0.9301356108813623 0.0001289084178898247 1433102
1596 0.9301619266253648 0.0001346090290228364 1433532
1596.5 0.930188691373401 0.0001366441015006706 1433952
1597 0.9302154836253075 0.0001349859113938455 1434358
1597.5 0.930241881362933 0.0001296545242826469 1434765
1598 0.9302674675256803 0.0001207175521127034 1435163
1598.5 0.9302918354233165 0.0001082892914386593 1435572
1599 0.9303145940154613 9.252925412957709e-05 1435993
1599.5 0.9303353729888891 7.36401095508755e-05 1436418
1600 0.9303538275664104 5.186506493030536e-05 1436834
1600.5 0.9303696429845956 2.748471795850123e-05 1437271
1601 0.9303825385819237 8.134225735089818e-07 1437699
1601.5 0.9303922714440203 -2.780478475850267e-05 1438128
1602 0.9303986395584271 -5.800064520961643e-05 1438546
1602.5 0.9304014844377488 -8.938446609625023e-05 1438965
1603 0.9304006931769692 -0.0001215511753265822 1439380
1603.5 0.9303961999181051 -0.0001540855759167252 1439807
1604 0.9303879867031204 -0.0001865677320889439 1440212
1604.5 0.9303760837040014 -0.0002185784167487969 1440632
1605 0.9303605688270296 -0.0002497045493385916 1441050
1605.5 0.9303415666964751 -0.0002795445531945328 1441465
1606 0.9303192470310097 -0.0003077135625926455 1441896
1606.5 0.9302938224341062 -0.0003338484116391274 1442311
1607 0.9302655456273077 -0.0003576123400200185 1442730
1607.5 0.9302347061625463 -0.0003786993543339385 1443139
1608 0.9302016266564793 -0.0003968381882433704 1443548
1608.5 0.9301666585960456 -0.0004117958099335175 1443960
1609 0.9301301777700413 -0.0004233804312958653 1444376
1609.5 0.930092579386376 -0.0004314439797771588 1444792
1610 0.9300542729387675 -0.0004358840008685356 1445206
1610.5 0.9300156768898727 -0.0004366449666615748 1445637
1611 0.9299772132402444 -0.0004337189736694817 1446043
1611.5 0.9299393020539446 -0.0004271458211007355 1446491
1612 0.9299023560121924 -0.0004170124688740364 1446910
1612.5 0.929866775066019 -0.0004034518827711044 1447369
1613 0.9298329412575737 -0.0003866412821295674 1447809
1613.5 0.9298012137774607 -0.0003667998132790073 1448248
1614 0.929771924322401 -0.0003441856794142958 1448669
1614.5 0.9297453728134876 -0.0003190927646845878 1449086
1615 0.9297218235306135 -0.0002918467968601997 1449516
1615.5 0.9297015017131071 -0.0002628010989371832 1449941
1616 0.9296845906705336 -0.0002323319853716165 1450377
1616.5 0.9296712294408741 -0.0002008338632337488 1450816
1617 0.9296615110261437 -0.0001687141023755605 1451223
1617.5 0.9296554812279144 -0.0001363877416649779 1451630
1618 0.9296531380973629 -0.0001042721004186774 1452056
1618.5 0.9296544320064211 -7.278136533545546e-05 1452481
1619 0.9296592663384782 -4.232122348038791e-05 1452900
1619.5 0.9296674987890081 -1.328361119411083e-05 1453346
1620 0.9296789432585311 1.395835278902861e-05 1453770
1620.5 0.929693372312606 3.905518421224717e-05 1454206
1621 0.9297105201761797 6.168553769608827e-05 1454636
1621.5 0.9297300862226825 8.156034035894255e-05 1455041
1622 0.9297517389118427 9.842650126227691e-05 1455451
1622.5 0.9297751201244077 0.0001120701488865655 1455866
1623 0.9297998498368297 0.0001223193550654489 1456271
1623.5 0.9298255310746286 0.0001290463105596608 1456681
1624 0.9298517550795744 0.0001321689246545414 1457104
1624.5 0.9298781066231429 0.0001316518287157692 1457565
1625 0.9299041693968751 0.0001275067714416469 1458007
1625.5 0.9299295314093681 0.0001197924015019273 1458478
1626 0.9299537903196338 0.0001086134412498145 1458916
1626.5 0.9299765586375019 9.411926313062288e-05 1459372
1627 0.9299974687235677 7.650188818310023e-05 1459850
1627.5 0.9300161775239019 5.599343353838245e-05 1460306
1628 0.9300323709783072 3.286304296520319e-05 1460742
1628.5 0.9300457680452335 7.413341201482467e-06 1461230
1629 0.9300561242915709 -2.002354104138458e-05 1461690
1629.5 0.930063235001281 -4.909031898908127e-05 1462101
1630 0.9300669377631807 -7.94092253847932e-05 1462529
1630.5 0.930067114505043 -0.0001105869404172577 1462934
1631 0.9300636929484525 -0.0001422197154041776 1463336
1631.5 0.9300566474664599 -0.000173898623217997 1463751
1632 0.9300459993338743 -0.0002052148668991534 1464164
1632.5 0.9300318163679968 -0.0002357650772585639 1464596
1633 0.9300142119655385 -0.0002651565305333761 1465035
1633.5 0.9299933435493223 -0.0002930122183217423 1465570
1634 0.9299694104460708 -0.0003189757040692081 1466004
1634.5 0.9299426512239366 -0.0003427157032810204 1466490
1635 0.9299133405254374 -0.0003639303283529939 1467109
1635.5 0.9298817854379878 -0.0003823509433984461 1467716
1636 0.929848321450148 -0.000397745579639532 1468150
1636.5 0.9298133080470485 -0.0004099218677591419 1468764
1637 0.9297771240030368 -0.0004187294499977274 1469460
1637.5 0.9297401624334306 -0.0004240618416407405 1470206
1638 0.9297028256702971 -0.0004258577187891403 1470964
1638.5 0.9296655200293152 -0.0004241016168396702 1471690
1639 0.9296286505360849 -0.0004188240318237066 1472338
1639.5 0.9295926156806175 -0.0004101009245636559 1472905
1640 0.929557802268227 -0.0003980526353993688 1473465
1640.5 0.9295245804336502 -0.0003828422249124396 1474016
1641 0.9294932988829188 -0.0003646732635334574 1474622
1641.5 0.9294642804244196 -0.0003437871000576481 1475219
1642 0.929437817846639 -0.0003204596458259804 1475663
1642.5 0.9294141701954475 -0.0002949977175641085 1476164
1643 0.9293935594984324 -0.0002677349875288203 1476764
1643.5 0.9293761679778508 -0.0002390275946197102 1477267
1644 0.9293621357872845 -0.0002092494744068926 1477802
1644.5 0.9293515593001744 -0.0001787874695507412 1478387
1645 0.9293444899711364 -0.0001480362848013847 1479073
1645.5 0.9293409337834319 -0.0001173933526310992 1479803
1646 0.9293408512882964 -8.72536765500868e-05 1480488
1646.5 0.9293441582340886 -5.800471927357903e-05 1481219
1647 0.9293507267755375 -3.002140214831445e-05 1481885
1647.5 0.929360387245827 -3.66128061948286e-06 1482583
1648 0.9293729304669635 2.074004194871387e-05 1483273
1648.5 0.9293881105669182 4.287320306190535e-05 1483756
1649 0.9294056482655201 6.245901749492504e-05 1484226
1649.5 0.9294252345850614 7.92520110478969e-05 1484682
1650 0.9294465349361677 9.304350679377659e-05 1485141
1650.5 0.9294691935247277 0.0001036642249110824 1485584
1651 0.9294928380216529 0.0001109863636456118 1486034
1651.5 0.9295170844339632 0.0001149251358004548 1486489
1652 0.9295415421132599 0.0001154397423241059 1486996
1652.5 0.9295658188360321 0.0001125337719558549 1487493
1653 0.9295895258895012 0.0001062550234011732 1487927
1653.5 0.929612283096826 9.669475404614062e-05 1488365
1654 0.9296337237164757 8.398636668334865e-05 1488809
1654.5 0.9296534991524164 6.830355301195383e-05 1489326
1655 0.9296712834144026 4.985791969979866e-05 1489890
1655.5 0.9296867772711139 2.88961294624238e-05 1490373
1656 0.9296997120430421 5.69659583732263e-06 1490807
1656.5 0.9297098529869042 -1.943422396771691e-05 1491233
1657 0.9297170022288176 -4.616588867056551e-05 1491648
1657.5 0.9297210012094957 -7.414833103075823e-05 1492073
1658 0.9297217326111926 -0.0001030164568378836 1492471
1658.5 0.9297191217429803 -0.0001323949241644432 1492889
1659 0.9297131373680773 -0.0001619030401168057 1493312
1659.5 0.9297037919642723 -0.0001911597109852811 1493724
1660 0.9296911414159099 -0.0002197883812042425 1494130
1660.5 0.92967528414332 -0.0002474218968886409 1494553
1661 0.9296563596828916 -0.0002737072309059922 1495109
1661.5 0.9296345467381145 -0.0002983100084578463 1495604
1662 0.9296100607287356 -0.0003209187749490937 1496057
1662.5 0.9295831508716456 -0.0003412489514807533 1496523
1663 0.9295540968330906 -0.0003590464275623034 1497010
1663.5 0.9295232049972737 -0.0003740907455442921 1497521
1664 0.929490804401244 -0.0003861978367558329 1498016
1664.5 0.9294572423901676 -0.0003952222753192613 1498513
1665 0.9294228800505172 -0.0004010590220271715 1498998
1665.5 0.9293880874814167 -0.0004036446374178408 1499462
1666 0.92935323896627 -0.0004029579501854089 1499941
1666.5 0.9293187081078833 -0.0003990201742177726 1500433
1667 0.9292848629905262 -0.0003918944747731875 1500867
1667.5 0.9292520614317989 -0.0003816849914916677 1501326
1668 0.9292206463857678 -0.000368535332995304 1501813
1668.5 0.9291909415566121 -0.0003526265646696328 1502362
1669 0.9291632472790821 -0.0003341747177484141 1502958
1669.5 0.9291378367183389 -0.0003134278539612936 1503568
1670 0.9291149524374062 -0.0002906627256695264 1504082
1670.5 0.929094803375464 -0.0002661810765359523 1504596
1671 0.9290775622746932 -0.0002403056322881032 1505081
1671.5 0.9290633635873802 -0.0002133758349792579 1505510
1672 0.9290523018885989 -0.0001857433772854136 1505983
1672.5 0.9290444308130954 -0.0001577675957574186 1506427
1673 0.9290397625280873 -0.0001298107835491746 1506890
1673.5 0.9290382677466557 -0.0001022334839468324 1507366
1674 0.9290398762793375 -7.538982602372198e-05 1507951
1674.5 0.9290444781145224 -4.962296294405387e-05 1508619
1675 0.9290519250113964 -2.52606718494648e-05 1509154
1675.5 0.929062032582568 -2.611171910566791e-06 1509593
1676 0.9290745828372119 1.804078595600481e-05 1510149
1676.5 0.9290893271497042 3.643750797109374e-05 1510688
1677 0.9291059896132967 5.235157964443754e-05 1511299
1677.5 0.9291242707335599 6.55886808348191e-05 1511995
1678 0.9291438514120617 7.598995884017187e-05 1512599
1678.5 0.9291643971671999 8.343393055064103e-05 1513141
1679 0.9291855625362282 8.783789096253722e-05 1513704
1679.5 0.9292069956004031 8.915881188591711e-05 1514269
1680 0.9292283425738259 8.739372139600764e-05 1514903
1680.5 0.9292492523959855 8.25795613904858e-05 1515394
1681 0.9292693812682181 7.479252743172241e-05 1515869
1681.5 0.9292883970753 6.414690178592735e-05 1516330
1682 0.9293059836351522 5.07933971312603e-05 1516800
1682.5 0.9293218447221209 3.491703471149473e-05 1517263
1683 0.9293357078125102 1.673458667654461e-05 1517711
1683.5 0.9293473275048835 -3.508382098123416e-06 1518176
1684 0.9293564885721227 -2.554083235695907e-05 1518672
1684.5 0.929363008607219 -4.906988410399988e-05 1519230
1685 0.9293667402302599 -7.378471675894497e-05 1519871
1685.5 0.929367572829938 -9.936068379908967e-05 1520449
1686 0.9293654338191171 -0.0001254635873008783 1520953
1686.5 0.9293602893904188 -0.0001517540559626685 1521515
1687 0.9293521447643902 -0.0001778919691062142 1522093
1687.5 0.9293410439294668 -0.0002035408688270603 1522553
1688 0.9293270688795857 -0.0002283723028947309 1523192
1688.5 0.9293103383618291 -0.000252070042183923 1523787
1689 0.9292910061528172 -0.000274334118328346 1524526
1689.5 0.9292692588886295 -0.000294884629900711 1525231
1690 0.9292453134787381 -0.0003134652686990945 1525910
1690.5 0.9292194141397252 -0.0003298465216138879 1526561
1691 0.9291918290893268 -0.0003438285080077137 1527273
1691.5 0.9291628469455984 -0.000355243417501842 1527956
1692 0.9291327728795975 -0.000363957518457924 1528636
1692.5 0.9291019245729729 -0.0003698727132016171 1529284
1693 0.9290706280341153 -0.000372927622076808 1529741
1693.5 0.9290392133281048 -0.0003730981846641175 1530165
1694 0.9290080102765278 -0.0003703977728641609 1530566
1694.5 0.9289773441833284 -0.0003648768169477439 1530984
1695 0.9289475316422291 -0.0003566219520293841 1531393
1695.5 0.9289188764798996 -0.0003457546986435891 1531824
1696 0.9288916658869777 -0.0003324296971139114 1532257
1696.5 0.9288661667863273 -0.000316832521125115 1532698
1697 0.9288426224845411 -0.0002991771012663638 1533109
1697.5 0.9288212496487622 -0.0002797027942378123 1533521
1698 0.9288022356464071 -0.0002586711378446821 1533939
1698.5 0.9287857362804348 -0.0002363623357844161 1534375
1699 0.9287718739474682 -0.000213071519516606 1534819
1699.5 0.928760736240385 -0.0001891048371534753 1535264
1700 0.9287523750110971 -0.0001647754212874475 1535678
1700.5 0.9287468059031182 -0.000140399288962109 1536118
1701 0.9287440083573522 -0.0001162912275783688 1536544
1701.5 0.928743926088324 -9.276072040736302e-05 1536971
1702 0.9287464680219609 -7.01079645592044e-05 1537403
1702.5 0.9287515096800509 -4.862003274845647e-05 1537827
1703 0.9287588949907675 -2.856722802573578e-05 1538260
1703.5 0.9287684384991917 -1.019967784336716e-05 1538715
1704 0.9287799279467163 6.255789569471165e-06 1539136
1704.5 0.9287931271835584 2.059844748106269e-05 1539555
1705 0.9288077793744791 3.265611696250202e-05 1539970
1705.5 0.9288236104542091 4.228722745531077e-05 1540381
1706 0.928840332786081 4.938246704396415e-05 1540795
1706.5 0.9288576489749797 5.386600337783059e-05 1541206
1707 0.9288752557840073 5.569626190641424e-05 1541626
1707.5 0.9288928481031893 5.486625395300145e-05 1542031
1708 0.9289101229182009 5.140345307502628e-05 1542468
1708.5 0.9289267832273764 4.536922407076528e-05 1542879
1709 0.9289425418562729 3.685781480845738e-05 1543365
1709.5 0.9289571251206916 2.599492670580126e-05 1543777
1710 0.9289702762913448 1.29358850967751e-05 1544222
1710.5 0.9289817588162304 -2.136564177087755e-06 1544661
1711 0.9289913592602104 -1.901480089045478e-05 1545090
1711.5 0.9289988899252455 -3.746918392294316e-05 1545525
1712 0.9290041911191202 -5.72511729636981e-05 1545967
1712.5 0.9290071330453091 -7.809667601891097e-05 1546373
1713 0.929007617291748 -9.972957762215545e-05 1546889
1713.5 0.9290055779016593 -0.0001218654005676423 1547310
1714 0.9290009820151615 -0.0001442150525386418 1547847
1714.5 0.9289938300760661 -0.0001664886082025081 1548295
1715 0.9289841556040058 -0.0001883990771961256 1548709
1715.5 0.9289720245377083 -0.0002096661089298959 1549142
1716 0.9289575341608088 -0.0002300195862831314 1549551
1716.5 0.9289408116269929 -0.0002492030620307693 1550044
1717 0.9289220121063732 -0.0002669769942025509 1550469
1717.5 0.9289013165798348 -0.0002831217394968852 1550952
1718 0.9288789293125085 -0.000297440267310534 1551390
1718.5 0.9288550750415103 -0.0003097605608526093 1551814
1719 0.928829995916613 -0.0003199376761339459 1552255
1719.5 0.9288039482354573 -0.0003278554342988529 1552689
1720 0.9287771990173491 -0.0003334277277341478 1553134
1720.5 0.928750022461466 -0.0003365994255805103 1553560
1721 0.9287226963365244 -0.000337346869614931 1553992
1721.5 0.9286954983495047 -0.0003356779568983919 1554434
1722 0.9286687025409873 -0.0003316318110181326 1554861
1722.5 0.9286425757539701 -0.0003252780491270781 1555278
1723 0.9286173742217342 -0.00031671565722348 1555741
1723.5 0.9285933403184542 -0.0003060714911546746 1556153
1724 0.9285706995138125 -0.0002934984256036377 1556596
1724.5 0.9285496575698818 -0.0002791731777661773 1557035
1725 0.9285303980151376 -0.0002632938364925987 1557458
1725.5 0.9285130799265429 -0.0002460771313012959 1557896
1726 0.9284978360464119 -0.0002277554788269649 1558315
1726.5 0.9284847712561785 -0.0002085738469058464 1558789
1727 0.9284739614243604 -0.0001887864785931531 1559221
1727.5 0.9284654526409806 -0.0001686535199311541 1559671
1728 0.9284592608455675 -0.0001484375962222915 1560235
1728.5 0.9284553718506454 -0.0001284003819054042 1560781
1729 0.9284537417574306 -0.0001087992088810086 1561372
1729.5 0.9284542977553514 -8.988375729417703e-05 1562017
1730 0.9284569392920352 -7.189287137467188e-05 1562675
1730.5 0.928461539595665 -5.505154097640188e-05 1563280
1731 0.9284679475271208 -3.956808698258429e-05 1563841
1731.5 0.9284759897351887 -2.563158578442314e-05 1564430
1732 0.928485473084334 -1.340956464313468e-05 1564901
1732.5 0.9284961873212199 -3.045995954460998e-06 1565310
1733 0.9285079079432594 5.340385694519861e-06 1565747
1733.5 0.9285203992301507 1.165742419931132e-05 1566187
1734 0.9285334173974831 1.584052550003914e-05 1566600
1734.5 0.9285467138302383 1.785327398442614e-05 1567026
1735 0.9285600383532845 1.768767657491028e-05 1567482
1735.5 0.9285731424958035 1.536403426469563e-05 1567939
1736 0.9285857827070187 1.093044575413188e-05 1568383
1736.5 0.9285977234815576 4.46195262798767e-06 1568807
1737 0.9286087403542981 -3.940659858768716e-06 1569235
1737.5 0.9286186227265786 -1.415238791120717e-05 1569677
1738 0.9286271764881707 -2.602583763586422e-05 1570115
1738.5 0.9286342264023708 -3.939333038808434e-05 1570555
1739 0.9286396182249502 -5.406925519658436e-05 1571010
1739.5 0.9286432205314212 -6.985263543371451e-05 1571475
1740 0.9286449262311288 -8.652987435237907e-05 1571924
1740.5 0.92864465375095 -0.0001038776420504391 1572354
1741 0.9286423478758812 -0.0001216658648719839 1572864
1741.5 0.9286379802383938 -0.0001396607772314794 1573387
1742 0.9286315494531294 -0.0001576279953584672 1573807
1742.5 0.9286230808981906 -0.000175335572510433 1574287
1743 0.9286126261489243 -0.0001925569957854795 1574725
1743.5 0.9286002620746086 -0.0002090740857710053 1575133
1744 0.9285860896127962 -0.0002246797618721733 1575578
1744.5 0.9285702322401901 -0.0002391806382483366 1576037
1745 0.9285528341627389 -0.0002523994178155348 1576442
1745.5 0.9285340582511586 -0.0002641770547113646 1576866
1746 0.9285140837511819 -0.0002743746589225925 1577286
1746.5 0.9284931038005659 -0.0002828751203983305 1577712
1747 0.928471322787133 -0.0002895844338629764 1578136
1747.5 0.9284489535839174 -0.0002944327096476111 1578531
1748 0.9284262146987792 -0.0002973748601217759 1578942
1748.5 0.928403327376639 -0.0002983909556695244 1579353
1749 0.9283805126927706 -0.000297486248558093 1579773
1749.5 0.9283579886753515 -0.0002946908674327938 1580216
1750 0.9283359674947423 -0.0002900591894827933 1580654
1750.5 0.9283146527557438 -0.000283668901499989 1581140
1751 0.9282942369273925 -0.0002756197650457314 1581564
1751.5 0.928274898942724 -0.0002660321046943034 1581995
1752 0.9282568019983966 -0.0002550450417914524 1582454
1752.5 0.9282400915811569 -0.0002428144993077889 1582866
1753 0.9282248937448934 -0.0002295110061407055 1583360
1753.5 0.9282113136584975 -0.0002153173315928979 1583776
1754 0.9281994344409975 -0.0002004259827017244 1584191
1754.5 0.9281893162964999 -0.0001850365985900755 1584608
1755 0.9281809959573821 -0.0001693532770411378 1585031
1755.5 0.9281744864400779 -0.0001535818690561392 1585455
1756 0.9281697771136017 -0.0001379272772338274 1585883
1756.5 0.9281668340768611 -0.0001225907934156345 1586316
1757 0.9281656008367636 -0.0001077675101818903 1586761
1757.5 0.9281659992752547 -9.364383947665388e-05 1587196
1758 0.9281679308897028 -8.03951699040993e-05 1587597
1758.5 0.9281712782876317 -6.818369210443418e-05 1588015
1759 0.9281759069136051 -5.715641911395645e-05 1588441
1759.5 0.92818166698324 -4.744342577893442e-05 1588917
1760 0.9281883955968341 -3.915632816664929e-05 1589378
1760.5 0.9281959190029943 -3.238702054459441e-05 1589810
1761 0.9282040549809778 -2.720668392446461e-05 1590247
1761.5 0.9282126153091859 -2.366507644495989e-05 1590670
1762 0.9282214082864465 -2.179011204253775e-05 1591100
1762.5 0.9282302412723714 -2.158772998752433e-05 1591540
1763 0.9282389232131337 -2.30420539939914e-05 1591982
1763.5 0.9282472671195739 -2.611583579803465e-05 1592424
1764 0.9282550924654862 -3.075117439032891e-05 1592756
1764.5 0.9282622274753405 -3.687049853343597e-05 1592994
1765 0.9282685112724535 -4.437779683831138e-05 1593230
1765.5 0.9282737958607872 -5.316007656092265e-05 1593466
1766 0.9282779479160137 -6.308902944669235e-05 1593701
1766.5 0.9282808503642856 -7.402288043551746e-05 1593938
1767 0.9282824037301659 -8.580839287012707e-05 1594183
1767.5 0.9282825272384471 -9.828300205507465e-05 1594434
1768 0.9282811596579934 -0.0001112770476101411 1594674
1768.5 0.9282782598793035 -0.0001246160740667464 1594896
1769 0.9282738072210938 -0.0001381231685780748 1595143
1769.5 0.9282678014648638 -0.0001516213044566517 1595384
1770 0.9282602626200148 -0.0001649356595148234 1595625
1770.5 0.9282512304256449 -0.0001778958788562286 1595861
1771 0.9282407635985727 -0.0001903382528371571 1596107
1771.5 0.9282289388404042 -0.0002021077823658996 1596348
1772 0.9282158496195173 -0.0002130601055146331 1596595
1772.5 0.9282016047466506 -0.0002230632615513203 1596859
1773 0.9281863267653145 -0.0002319992709288885 1597098
1773.5 0.9281701501804684 -0.0002397655124578117 1597335
1774 0.9281532195507809 -0.0002462758817988491 1597596
1774.5 0.9281356874713276 -0.0002514617185020349 1597821
1775 0.9281177124747179 -0.0002552724920441804 1598049
1775.5 0.9280994568794068 -0.0002576762406333326 1598285
1776 0.9280810846143176 -0.0002586597599115992 1598509
1776.5 0.928062759048872 -0.0002582285420493502 1598768
1777 0.9280446408571142 -0.0002564064690411658 1599004
1777.5 0.928026885943811 -0.0002532352672406984 1599235
1778 0.9280096434592735 -0.0002487737332680693 1599457
1778.5 0.9279930539281233 -0.0002430967443467351 1599709
1779 0.927977247515417 -0.0002362940688423409 1599961
1779.5 0.9279623424514331 -0.0002284689952474451 1600201
1780 0.9279484436340404 -0.0002197368000550681 1600433
1780.5 0.9279356414249889 -0.0002102230768625043 1600675
1781 0.9279240106536577 -0.0002000619506245513 1600939
1781.5 0.9279136098388824 -0.0001893942022132364 1601172
1782 0.9279044806364311 -0.0001783653293280542 1601423
1782.5 0.9278966475166005 -0.0001671235703280758 1601690
1783 0.927890117673279 -0.0001558179177223151 1601927
1783.5 0.9278848811627078 -0.0001445961478601172 1602154
1784 0.9278809112671415 -0.000133602892815033 1602377
1784.5 0.9278781650756497 -0.0001229777795657489 1602599
1785 0.927876584271511 -0.0001128536603624246 1602831
1785.5 0.92787609611301 -0.0001033549566455791 1603069
1786 0.927876614592045 -9.459613708189686e-05 1603289
1786.5 0.9278780417527559 -8.668034822543329e-05 1603525
1787 0.927880269150485 -7.969821403220398e-05 1603762
1787.5 0.9278831794297413 -7.372681798711717e-05 1603980
1788 0.9278866479985353 -6.882887897720316e-05 1604204
1788.5 0.9278905447754391 -6.505212930417113e-05 1604435
1789 0.92789473598507 -6.242890040841439e-05 1604666
1789.5 0.9278990859773527 -6.097591901608777e-05 1604891
1790 0.9279034590459314 -6.069431355993209e-05 1605117
1790.5 0.927907721221427 -6.156982790035852e-05 1605384
1791 0.9279117420159078 -6.357323662617677e-05 1605602
1791.5 0.9279153960958981 -6.666095357817831e-05 1605828
1792 0.9279185648625319 -7.077582274913165e-05 1606060
1792.5 0.9279211379189752 -7.584807840309284e-05 1606302
1793 0.9279230144070575 -8.17964591537081e-05 1606526
1793.5 0.9279241041970269 -8.852945887128181e-05 1606764
1794 0.9279243289165824 -9.594669567633081e-05 1607012
1794.5 0.9279236228076637 -0.0001039403789391919 1607256
1795 0.9279219334019949 -0.00011239685315856 1607481
1795.5 0.9279192220089265 -0.0001211981968454518 1607708
1796 0.9279154640117785 -0.000130223854100668 1607941
1796.5 0.927910648971506 -0.0001393522764447789 1608162
1797 0.9279047805391574 -0.0001484625526383238 1608400
1797.5 0.9278978761811533 -0.0001574360047098636 1608639
1798 0.9278899667238999 -0.000166157729179653 1608847
1798.5 0.9278810957266085 -0.0001745180635143523 1609062
1799 0.9278713186933961 -0.0001824139591527812 1609314
1799.5 0.9278607021377683 -0.0001897502439856128 1609554
1800 0.9278493225143878 -0.0001964407589265718 1609778
1800.5 0.9278372650346357 -0.000202409355153611 1610003
1801 0.9278246223837933 -0.0002075907406950255 1610228
1801.5 0.9278114933587485 -0.000211931167258036 1610466
1802 0.9277979814459356 -0.0002153889505122512 1610716
1802.5 0.9277841933597266 -0.0002179348194151108 1610961
1803 0.9277702375617231 -0.0002195520925671631 1611213
1803.5 0.9277562227813474 -0.0002202366819782288 1611457
1804 0.9277422565578034 -0.0002199969269778739 1611677
1804.5 0.9277284438228569 -0.0002188532632844395 1611906
1805 0.9277148855430517 -0.0002168377344233504 1612137
1805.5 0.9277016774388354 -0.0002139933547318123 1612365
1806 0.9276889087967777 -0.0002103733350745733 1612615
1806.5 0.927676661389503 -0.0002060401841014434 1612871
1807 0.9276650085162633 -0.0002010646993804444 1613092
1807.5 0.9276540141752114 -0.0001955248640237011 1613333
1808 0.9276437323764445 -0.0001895046654703277 1613553
1808.5 0.927634206602815 -0.0001830928538925315 1613806
1809 0.9276254694233533 -0.0001763816582390831 1614042
1809.5 0.9276175422619658 -0.0001694654782206889 1614281
1810 0.9276104353218967 -0.0001624395705749002 1614518
1810.5 0.9276041476642785 -0.0001553987477266795 1614763
1811 0.9275986674370008 -0.0001484361064915575 1615019
1811.5 0.9275939722481172 -0.0001416418037620948 1615260
1812 0.9275900296760951 -0.0001351018951881063 1615491
1812.5 0.9275867979074621 -0.0001288972517225165 1615737
1813 0.9275842264907891 -0.0001231025675776491 1615988
1813.5 0.9275822571945165 -0.0001177854716417535 1616221
1814 0.9275808249549141 -0.000113005752766245 1616462
1814.5 0.9275798588994276 -0.0001088147075750168 1616701
1815 0.9275792834298785 -0.0001052546175955876 1616934
1815.5 0.9275790193494079 -0.0001023583605933548 1617176
1816 0.927578985016725 -0.000100149159034727 1617405
1816.5 0.9275790975111138 -9.864046663843981e-05 1617655
1817 0.9275792737918032 -9.783599202594922e-05 1617904
1817.5 0.9275794318356477 -9.772985657815507e-05 1618137
1818 0.9275794917376664 -9.830688177316255e-05 1618371
1818.5 0.9275793767597689 -9.954299954239906e-05 1618620
1819 0.9275790143139937 -0.0001014057775653121 1618886
1819.5 0.9275783368677351 -0.0001038550499444416 1619135
1820 0.9275772827597702 -0.0001068436423846117 1619373
1820.5 0.9275757969173481 -0.0001103181798568554 1619609
1821 0.9275738314661832 -0.0001142199637739656 1619844
1821.5 0.9275713462268566 -0.0001184859049512911 1620072
1822 0.9275683090928633 -0.0001230494980805693 1620296
1822.5 0.9275646962873068 -0.0001278418231125203 1620537
1823 0.9275604924970351 -0.0001327925588249103 1620769
1823.5 0.9275556908847737 -0.0001378309939480198 1621005
1824 0.9275502929815554 -0.0001428870215226876 1621238
1824.5 0.9275443084634076 -0.0001478921026697822 1621481
1825 0.9275377548178579 -0.0001527801866452075 1621698
1825.5 0.9275306569072823 -0.0001574885749268185 1621922
1826 0.9275230464374915 -0.0001619587181147715 1622171
1826.5 0.9275149613411436 -0.0001661369356063884 1622405
1827 0.9275064450866317 -0.0001699750493122171 1622643
1827.5 0.9274975459239635 -0.0001734309240896468 1622884
1828 0.9274883160798513 -0.0001764689090627672 1623134
1828.5 0.9274788109147227 -0.0001790601755483375 1623373
1829 0.9274690880546906 -0.0001811829488954086 1623631
1829.5 0.9274592065116095 -0.0001828226331444598 1623861
1830 0.927449225804286 -0.000183971828999377 1624112
1830.5 0.9274392050936316 -0.0001846302471573841 1624339
1831 0.9274292023440859 -0.0001848045205375487 1624578
1831.5 0.9274192735230213 -0.0001845079203642567 1624830
1832 0.9274094718490488 -0.0001837599823814386 1625075
1832.5 0.9273998470991959 -0.0001825860506757122 1625305
1833 0.9273904449838845 -0.0001810167476578332 1625538
1833.5 0.9273813065974263 -0.000179087379677505 1625786
1834 0.9273724679505115 -0.0001768372885154429 1626030
1834.5 0.9273639595897879 -0.0001743091595997192 1626263
1835 0.9273558063082528 -0.0001715482982245085 1626516
1835.5 0.9273480269487336 -0.0001686018853050998 1626767
1836 0.9273406343013016 -0.00016551822428168 1626982
1836.5 0.9273336350940348 -0.0001623459906884311 1627228
1837 0.9273270300751505 -0.0001591334956376483 1627454
1837.5 0.9273208141831955 -0.0001559279740371169 1627679
1838 0.9273149768007063 -0.0001527749077731139 1627912
1838.5 0.9273095020855888 -0.0001497173933606946 1628152
1839 0.9273043693733871 -0.0001467955627018935 1628384
1839.5 0.927299553642674 -0.0001440460646152322 1628607
1840 0.927295026034978 -0.0001415016137227649 1628856
1840.5 0.9272907544199948 -0.0001391906121224014 1629102
1841 0.9272867039963135 -0.0001371368480509578 1629343
1841.5 0.9272828379175342 -0.0001353592744773128 1629572
1842 0.9272791179334461 -0.0001338718692746771 1629810
1842.5 0.9272755050359066 -0.0001326835773263433 1630035
1843 0.9272719600991809 -0.0001317983336401265 1630255
1843.5 0.9272684445047865 -0.0001312151653016193 1630498
1844 0.927264920741301 -0.0001309283689051372 1630724
1844.5 0.9272613529701804 -0.0001309277589796038 1630964
1845 0.9272577075493178 -0.0001311989818925788 1631192
1845.5 0.9272539535068965 -0.0001317238887824712 1631421
1846 0.9272500629590154 -0.0001324809602506255 1631649
1846.5 0.9272460114655647 -0.0001334457748523327 1631881
1847 0.9272417783199235 -0.0001345915128679577 1632127
1847.5 0.9272373467691715 -0.0001358894864193212 1632371
1848 0.9272327041626921 -0.0001373096867272364 1632593
1848.5 0.9272278420282209 -0.0001388213391859362 1632844
1849 0.9272227560755887 -0.0001403934569589738 1633090
1849.5 0.9272174461295665 -0.000141995383977932 1633332
1850 0.9272119159943574 -0.0001435973185439516 1633572
1850.5 0.9272061732533442 -0.0001451708091875233 1633789
1851 0.9272002290087126 -0.000146689215025025 1634031
1851.5 0.9271940975664728 -0.0001481281235505588 1634285
1852 0.92718779607323 -0.0001494657196066158 1634531
1852.5 0.9271813441117442 -0.0001506831001730089 1634764
1853 0.9271747632629058 -0.0001517645305856124 1635005
1853.5 0.9271680766422076 -0.0001526976388282563 1635251
1854 0.9271613084190928 -0.0001534735456155616 1635477
1854.5 0.9271544833277514 -0.0001540869290842325 1635696
1855 0.9271476261779508 -0.0001545360240179464 1635946
1855.5 0.9271407613743943 -0.0001548225566274224 1636206
1856 0.927133912452845 -0.0001549516169768817 1636459
1856.5 0.9271271016408716 -0.0001549314721719348 1636680
1857 0.9271203494505837 -0.0001547733243882975 1636928
1857.5 0.9271136743100877 -0.0001544910187077548 1637166
1858 0.9271070922396727 -0.0001541007065268651 1637409
1858.5 0.9271006165779294 -0.0001536204710000741 1637648
1859 0.9270942577620868 -0.0001530699215636419 1637871
1859.5 0.9270880231659124 -0.0001524697650509685 1638100
1860 0.9270819169974923 -0.0001518413612457093 1638328
1860.5 0.9270759402581864 -0.0001512062709243349 1638553
1861 0.9270700907629777 -0.0001505858045092418 1638779
1861.5 0.9270643632214092 -0.0001500005793893525 1639008
1862 0.9270587493772401 -0.0001494700937674037 1639232
1862.5 0.9270532382039824 -0.0001490123245668454 1639449
1863 0.9270478161525203 -0.0001486433564815412 1639672
1863.5 0.9270424674461456 -0.0001483770486869168 1639905
1864 0.9270371744175394 -0.0001482247450611207 1640136
1864.5 0.9270319178815399 -0.0001481950329998983 1640354
1865 0.9270266775369281 -0.0001482935550631763 1640586
1865.5 0.9270214323899814 -0.0001485228767771839 1640809
1866 0.927016161192191 -0.0001488824129494499 1641036
1866.5 0.9270108428842889 -0.0001493684138504058 1641269
1867 0.9270054570386388 -0.0001499740115906338 1641493
1867.5 0.926999984292059 -0.0001506893259936724 1641734
1868 0.9269944067613128 -0.0001515016282479754 1641951
1868.5 0.926988708433773 -0.0001523955596328239 1642180
1869 0.9269828755261968 -0.0001533534016688657 1642401
1869.5 0.9269768968050486 -0.0001543553931597071 1642638
1870 0.9269707638624609 -0.000155380088779194 1642862
1870.5 0.9269644713426488 -0.0001564047531346239 1643106
1871 0.9269580171144111 -0.0001574057836097808 1643358
1871.5 0.9269514023862502 -0.0001583591547728894 1643587
1872 0.9269446317615905 -0.0001592408767337717 1643828
1872.5 0.926937713232576 -0.0001600274595558462 1644101
1873 0.9269306581119519 -0.000160696375678732 1644316
1873.5 0.926923480903573 -0.0001612265122878254 1644548
1874 0.9269161991131224 -0.0001615986056794204 1644822
1874.5 0.9269088330016261 -0.0001617956499123376 1645140
1875 0.9269014052853396 -0.0001618032724058927 1645466
1875.5 0.9268939407864978 -0.0001616100696346655 1645817
1876 0.9268864660402815 -0.0001612078966748097 1646086
1876.5 0.9268790088641281 -0.0001605921050666567 1646394
1877 0.9268715978961959 -0.0001597617242617063 1646729
1877.5 0.9268642621103705 -0.0001587195828083499 1647085
1878 0.9268570303156599 -0.0001574723663849827 1647428
1878.5 0.9268499306481639 -0.0001560306107969414 1647735
1879 0.9268429900640194 -0.000154408629100098 1648210
1879.5 0.9268362338417857 -0.0001526243730817604 1648502
1880 0.9268296851026911 -0.0001506992304024001 1648940
1880.5 0.9268233643569563 -0.0001486577597631745 1649203
1881 0.9268172890840851 -0.0001465273674962311 1649528
1881.5 0.9268114733545644 -0.000144337929962993 1649854
1882 0.9268059274998223 -0.0001421213670715975 1650181
1882.5 0.926800657836619 -0.000139911173075602 1650640
1883 0.9267956664512275 -0.000137741911577297 1650973
1883.5 0.9267909510478916 -0.0001356486823172591 1651265
1884 0.9267865048650629 -0.0001336665678776205 1651639
1884.5 0.9267823166618959 -0.0001318300688485386 1651991
1885 0.926778370776391 -0.0001301725363005709 1652370
1885.5 0.9267746472554643 -0.0001287256105612887 1652700
1886 0.926771122056087 -0.0001275186753130309 1653052
1886.5 0.9267677673155105 -0.0001265783359044957 1653361
1887 0.9267645516874845 -0.0001259279305064266 1653713
1887.5 0.926761440740297 -0.0001255870823417457 1654102
1888 0.9267583974114495 -0.0001255713006887458 1654433
1888.5 0.9267553825128294 -0.0001258916377000764 1654698
1889 0.9267523552793722 -0.0001265544073079956 1655016
1889.5 0.9267492739534438 -0.0001275609716103813 1655394
1890 0.9267460963965106 -0.0001289075991630248 1655752
1890.5 0.9267427807191453 -0.0001305853985573464 1656137
1891 0.9267392859199868 -0.0001325803295526317 1656444
1891.5 0.9267355725240467 -0.0001348732928762919 1656784
1892 0.9267316032105951 -0.0001374402986199264 1657450
1892.5 0.9267273434209119 -0.000140252711961749 1658020
1893 0.9267227619363576 -0.0001432775737550306 1658324
1893.5 0.9267178314175256 -0.0001464779923558704 1658593
1894 0.9267125288957192 -0.0001498136019381577 1658842
1894.5 0.9267068362085844 -0.0001532410814787075 1659115
1895 0.9267007403724578 -0.000156714727605318 1659583
1895.5 0.9266942338848481 -0.0001601870736017269 1659917
1896 0.9266873149514144 -0.0001636095460699472 1660153
1896.5 0.926679987632863 -0.0001669331500749678 1660385
1897 0.9266722619083105 -0.0001701091730502983 1660606
1897.5 0.9266641536528603 -0.0001730898973350236 1660834
1898 0.9266556845283793 -0.000175829310950444 1661074
1898.5 0.9266468817877311 -0.0001782838061129906 1661303
1899 0.9266377779940022 -0.000180412855022819 1661533
1899.5 0.9266284106575376 -0.000182179652664118 1661759
1900 0.9266188217948373 -0.0001835517167043666 1661991
1900.5 0.9266090574145692 -0.0001845014350791432 1662211
1901 0.9265991669370994 -0.0001850065524935035 1662432
1901.5 0.9265892025549773 -0.0001850505878497154 1662658
1902 0.9265792185427916 -0.0001846231755166199 1662883
1902.5 0.9265692705256406 -0.0001837203243740579 1663109
1903 0.9265594147162024 -0.0001823445896840832 1663343
1903.5 0.9265497071309494 -0.0001805051540435943 1663569
1904 0.9265402027965139 -0.0001782178149434293 1663788
1904.5 0.9265309549574712 -0.0001755048777794574 1664019
1905 0.9265220142969436 -0.0001723949545131663 1664248
1905.5 0.9265134281813807 -0.0001689226695430345 1664462
1906 0.9265052399406651 -0.0001651282757041881 1664692
1906.5 0.9264974881943191 -0.0001610571846425974 1664919
1907 0.9264902062340703 -0.0001567594170926128 1665140
1907.5 0.9264834214723361 -0.0001522889798021767 1665358
1908 0.9264771549653666 -0.0001477031769832174 1665582
1908.5 0.9264714210188296 -0.0001430618651952334 1665796
1909 0.9264662268825203 -0.0001384266614850696 1666015
1909.5 0.9264615725397035 -0.0001338601153885137 1666233
1910 0.9264574505953025 -0.0001294248560392132 1666456
1910.5 0.9264538462657982 -0.0001251827261156242 1666679
1911 0.9264507374722829 -0.0001211939146795596 1666907
1911.5 0.9264480950366742 -0.000117516101113781 1667127
1912 0.9264458829796308 -0.0001142036223481396 1667339
1912.5 0.9264440589172435 -0.0001113066753712146 1667563
1913 0.9264425745521707 -0.0001088705666602626 1667782
1913.5 0.9264413762534796 -0.0001069350196284314 1667995
1914 0.9264404057181551 -0.000105533550492469 1668222
1914.5 0.9264396007060107 -0.0001046929221130975 1668443
1915 0.9264388958386003 -0.0001044326843671353 1668678
1915.5 0.926438223451748 -0.0001047648084851667 1668901
1916 0.9264375144904374 -0.0001056934215488401 1669129
1916.5 0.9264366994340862 -0.0001072146460025091 1669335
1917 0.9264357092396939 -0.0001093165476132433 1669546
1917.5 0.9264344762899546 -0.0001119791938320301 1669771
1918 0.9264329353332421 -0.0001151748229850261 1669998
1918.5 0.926431024402331 -0.0001188681231816082 1670225
1919 0.9264286856989075 -0.0001230166182836471 1670440
1919.5 0.926425866431249 -0.000127571156762809 1670662
1920 0.9264225195929858 -0.0001324764977988594 1670883
1920.5 0.9264186046715623 -0.0001376719875644335 1671104
1921 0.9264140882758689 -0.0001430923173201862 1671340
1921.5 0.9264089446735443 -0.0001486683537278008 1671563
1922 0.9264031562296081 -0.0001543280306950596 1671783
1922.5 0.9263967137393599 -0.0001599972911131362 1671998
1923 0.9263896166498921 -0.00016560106604602 1672225
1923.5 0.926381873166037 -0.00017106427829741 1672448
1924 0.9263735002381338 -0.0001763128568223396 1672675
1924.5 0.9263645234306077 -0.0001812747481761906 1672905
1925 0.9263549766719726 -0.0001858809111081842 1673130
1925.5 0.9263449018885429 -0.0001900662805129395 1673355
1926 0.926334348525709 -0.0001937706872507394 1673583
1926.5 0.9263233729622682 -0.0001969397208345327 1673820
1927 0.9263120378247767 -0.0001995255226511364 1674022
1927.5 0.9263004112103495 -0.0002014874982302017 1674246
1928 0.9262885658276525 -0.00020279293808559 1674467
1928.5 0.9262765780670441 -0.0002034175378171136 1674689
1929 0.9262645270118842 -0.0002033458094615983 1674918
1929.5 0.9262524934039398 -0.0002025713775040421 1675140
1930 0.9262405585765547 -0.0002010971544827443 1675366
1930.5 0.9262288033698001 -0.0001989353927274141 1675587
1931 0.926217307042201 -0.0001961076104342522 1675805
1931.5 0.9262061461937837 -0.0001926443919843818 1676030
1932 0.92619539371517 -0.0001885850641287034 1676261
1932.5 0.9261851177771967 -0.0001839772513699507 1676481
1933 0.9261753808751135 -0.000178876315547346 1676706
1933.5 0.9261662389407689 -0.0001733446862479542 1676933
1934 0.9261577405353841 -0.0001674510902086068 1677153
1934.5 0.9261499261345062 -0.0001612696893121221 1677378
1935 0.9261428275155715 -0.0001548791380995111 1677605
1935.5 0.9261364672572043 -0.000148361572899315 1677830
1936 0.9261308583578958 -0.0001418015456961484 1678060
1936.5 0.9261260039801866 -0.0001352849167108109 1678286
1937 0.9261218973247802 -0.0001288977203288332 1678503
1937.5 0.9261185216372991 -0.0001227250194840615 1678722
1938 0.9261158503486163 -0.0001168497638706874 1678948
1938.5 0.9261138473478877 -0.0001113516674160608 1679159
1939 0.9261124673856012 -0.0001063061202955801 1679383
1939.5 0.9261116566021844 -0.0001017831504111636 1679603
1940 0.92611135317598 -9.784644868871582e-05 1679815
1940.5 0.9261114880827305 -9.45524717855547e-05 1680048
1941 0.9261119859571658 -9.194963484434549e-05 1680287
1941.5 0.9261127660458331 -9.007760579747077e-05 1680500
1942 0.9261137432389971 -8.896671143045438e-05 1680737
1942.5 0.9261148291683058 -8.863746397006546e-05 1680946
1943 0.9261159333559272 -8.910021539282089e-05 1681169
1943.5 0.9261169644000746 -9.035494497180893e-05 1681389
1944 0.9261178311812657 -9.239118381740749e-05 1681613
1944.5 0.9261184440732549 -9.518807834372404e-05 1681827
1945 0.926118716142443 -9.871459273143552e-05 1682043
1945.5 0.9261185643195992 -0.0001029298485855274 1682267
1946 0.9261179105280155 -0.0001077835981269003 1682487
1946.5 0.9261166827527006 -0.0001132168254370587 1682718
1947 0.9261148160359153 -0.0001191624685183003 1682952
1947.5 0.9261122533852678 -0.0001255462532632389 1683177
1948 0.9261089465816569 -0.0001322876288703007 1683404
1948.5 0.9261048568756534 -0.0001393007928164821 1683620
1949 0.9260999555623105 -0.0001464957922267099 1683840
1949.5 0.9260942244259949 -0.0001537796873770211 1684061
1950 0.926087656048509 -0.0001610577621536428 1684293
1950.5 0.926080253975582 -0.000168234765574121 1684519
1951 0.9260720327386733 -0.0001752161679711928 1684734
1951.5 0.9260630177309568 -0.0001819094151524961 1684954
1952 0.9260532449383034 -0.0001882251637850775 1685185
1952.5 0.9260427605280258 -0.0001940784814139922 1685405
1953 0.9260316203000724 -0.0001993899949093456 1685627
1953.5 0.9260198890072123 -0.0002040869717396938 1685855
1954 0.9260076395525637 -0.0002081043192873795 1686074
1954.5 0.9259949520744785 -0.0002113854884408278 1686302
1955 0.9259819129303719 -0.0002138832689082085 1686529
1955.5 0.9259686135924916 -0.0002155604650811736 1686750
1956 0.9259551494698577 -0.000216390442818068 1686976
1956.5 0.9259416186716787 -0.0002163575391930147 1687204
1957 0.9259281207283886 -0.000215457329049628 1687429
1957.5 0.9259147552871096 -0.000213696744081036 1687646
1958 0.9259016207987635 -0.0002110940421071089 1687882
1958.5 0.9258888132142457 -0.0002076786262091189 1688100
1959 0.9258764247070482 -0.0002034907153854714 1688325
1959.5 0.9258645424394319 -0.0001985808703818433 1688548
1960 0.9258532473887623 -0.0001930093802986899 1688768
1960.5 0.9258426132498868 -0.000186845517463002 1688995
1961 0.9258327054284927 -0.0001801666698420006 1689230
1961.5 0.9258235801392396 -0.0001730573619519109 1689451
1962 0.9258152836211258 -0.0001656081767499605 1689682
1962.5 0.9258078514810358 -0.0001579145923728891 1689915
1963 0.9258013081747598 -0.0001500757487800565 1690143
1963.5 0.9257956666329846 -0.0001421931603578345 1690359
1964 0.9257909280378513 -0.0001343693913297475 1690600
1964.5 0.9257870817536971 -0.0001267067113826509 1690823
1965 0.9257841054135643 -0.0001193057492541107 1691043
1965.5 0.9257819651609824 -0.0001122641621260783 1691259
1966 0.9257806160444715 -0.0001056753385305373 1691487
1966.5 0.9257800025601641 -9.962715209779549e-05 1691716
1967 0.9257800593359684 -9.42007828686936e-05 1691939
1967.5 0.9257807119487598 -8.946962205876295e-05 1692166
1968 0.9257818778643278 -8.549827511227367e-05 1692384
1968.5 0.925783467488096 -8.234167663411738e-05 1692610
1969 0.9257853853131398 -8.004432934983807e-05 1692826
1969.5 0.9257875311506728 -7.863967764152584e-05 1693048
1970 0.9257898014270327 -7.814962445668908e-05 1693278
1970.5 0.9257920905302532 -7.858419851468222e-05 1693502
1971 0.9257942921885816 -7.994137676387989e-05 1693719
1971.5 0.9257963008628403 -8.220706499866645e-05 1693945
1972 0.9257980131342562 -8.53552374564723e-05 1694169
1972.5 0.9257993290693998 -8.93482341077293e-05 1694385
1973 0.9258001535441127 -9.41372122559153e-05 1694612
1973.5 0.925800397508783 -9.966274700659591e-05 1694838
1974 0.9257999791780542 -0.0001058555731729266 1695065
1974.5 0.9257988251289949 -0.0001126374592858647 1695289
1975 0.9257968712929271 -0.0001199222025973304 1695522
1975.5 0.9257940638274608 -0.0001276167323258106 1695748
1976 0.9257903598568508 -0.0001356223069214428 1695977
1976.5 0.9257857280704666 -0.0001438357898379129 1696198
1977 0.9257801491710529 -0.0001521509872132567 1696426
1977.5 0.9257736161663884 -0.0001604600299921673 1696650
1978 0.9257661345000283 -0.0001686547823834109 1696874
1978.5 0.9257577220189217 -0.0001766282581451219 1697099
1979 0.925748408777852 -0.0001842760260348442 1697335
1979.5 0.9257382366828083 -0.0001914975858519626 1697555
1980 0.9257272589775239 -0.0001981976968386326 1697771
1980.5 0.9257155395795229 -0.00020428764078516 1697993
1981 0.9257031522739992 -0.0002096864030033109 1698214
1981.5 0.9256901797757747 -0.0002143217553711704 1698440
1982 0.9256767126713445 -0.000218131226908936 1698652
1982.5 0.9256628482546342 -0.00022106294879318 1698876
1983 0.925648689271536 -0.0002230763623452211 1699100
1983.5 0.9256343425895364 -0.0002241427803115418 1699310
1984 0.9256199178097654 -0.0002242457936700876 1699532
1984.5 0.9256055258396209 -0.0002233815182187709 1699752
1985 0.9255912774446675 -0.0002215586773066507 1699977
1985.5 0.925577281798834 -0.0002187985192248077 1700196
1986 0.9255636450519997 -0.0002151345699549684 1700418
1986.5 0.9255504689338755 -0.0002106122241509257 1700649
1987 0.9255378494126426 -0.0002052881793708892 1700880
1987.5 0.9255258754261301 -0.0001992297206601112 1701107
1988 0.9255146277023976 -0.0001925138645750754 1701327
1988.5 0.9255041776854366 -0.0001852263736151307 1701549
1989 0.9254945865803549 -0.0001774606537615352 1701776
1989.5 0.9254859045308567 -0.0001693165493921801 1702001
1990 0.9254781699401033 -0.0001608990512236038 1702222
1990.5 0.9254714089441903 -0.0001523169341092114 1702453
1991 0.9254656350454483 -0.0001436813424808565 1702680
1991.5 0.9254608489107066 -0.0001351043419436483 1702909
1992 0.9254570383374771 -0.0001266974560146378 1703127
1992.5 0.9254541783888111 -0.000118570207224329 1703349
1993 0.9254522316953538 -0.0001108286817762331 1703576
1993.5 0.9254511489209192 -0.0001035741366804778 1703805
1994 0.9254508693857409 -9.690166774828379e-05 1704025
1994.5 0.9254513218394723 -9.08989560610658e-05 1704253
1995 0.9254524253740111 -8.564510952035584e-05 1704483
1995.5 0.9254540904643821 -8.120961485634179e-05 1704705
1996 0.9254562201241877 -7.765141403981183e-05 1704927
1996.5 0.9254587111606288 -7.501811742252558e-05 1705152
1997 0.9254614555127382 -7.334536414656338e-05 1705376
1997.5 0.9254643416553779 -7.265633843703305e-05 1705599
1998 0.9254672560506455 -7.296144835084778e-05 1705827
1998.5 0.9254700846276841 -7.425817142203186e-05 1706051
1999 0.9254727142715112 -7.653106945213706e-05 1706276
1999.5 0.9254750343013167 -7.975197246950758e-05 1706491
2000 0.9254769379188093 -8.388032965325641e-05 1706726
2000.5 0.925478323607562 -8.886372281781968e-05 1706952
2001 0.9254790964649243 -9.463853590856381e-05 1707160
2001.5 0.9254791694489427 -0.0001011307718983988 1707392
2002 0.9254784645238262 -0.0001082570065266256 1707615
2002.5 0.9254769136888141 -0.0001159254665091451 1707839
2003 0.9254744598768238 -0.0001240372181997666 1708062
2003.5 0.9254710577109531 -0.0001324874512148503 1708286
2004 0.9254666741087697 -0.0001411668402707196 1708507
2004.5 0.9254612887263197 -0.0001499629674383883 1708727
2005 0.9254548942358789 -0.0001587617862109156 1708945
2005.5 0.9254474964336603 -0.0001674491082122101 1709174
2006 0.9254391141759192 -0.0001759120930637378 1709399
2006.5 0.9254297791441539 -0.0001840407218680071 1709627
2007 0.9254195354423487 -0.000191729234969004 1709856
2007.5 0.9254084390314132 -0.0001988775151055478 1710084
2008 0.9253965570081222 -0.0002053923977779382 1710304
2008.5 0.9253839667378975 -0.0002111888915941957 1710520
2009 0.9253707548527168 -0.0002161912925337351 1710743
2009.5 0.9253570161271991 -0.0002203341774523164 1710968
2010 0.9253428522475314 -0.0002235632637302747 1711190
2010.5 0.9253283704893217 -0.00022583612371952 1711418
2011 0.925313682321658 -0.0002271227445468792 1711642
2011.5 0.9252989019556415 -0.0002274059258598588 1711865
2012 0.9252841448563924 -0.0002266815102276918 1712083
2012.5 0.9252695262380201 -0.0002249584431075065 1712301
2013 0.9252551595612721 -0.0002222586615243134 1712529
2013.5 0.9252411550535612 -0.0002186168128642262 1712750
2014 0.9252276182707665 -0.0002140798074129452 1712974
2014.5 0.9252146487196706 -0.0002087062104574242 1713196
2015 0.9252023385591029 -0.0002025654818778196 1713428
2015.5 0.9251907713968219 -0.0001957370731623883 1713650
2016 0.925180021197918 -0.0001883093936525633 1713869
2016.5 0.9251701513190579 -0.0001803786595452162 1714091
2017 0.9251612136812378 -0.0001720476407201647 1714319
2017.5 0.9251532480918923 -0.0001634243218043319 1714544
2018 0.9251462817252415 -0.0001546204950103422 1714774
2018.5 0.9251403287676977 -0.0001457503031837847 1715001
2019 0.9251353902329577 -0.000136928752145584 1715234
2019.5 0.9251314539492032 -0.0001282702118182348 1715455
2020 0.9251284947185557 -0.0001198869257690306 1715678
2020.5 0.9251264746466799 -0.000111887548690193 1715900
2021 0.9251253436381899 -0.0001043757309654508 1716119
2021.5 0.9251250400513419 -9.744876884960259e-05 1716348
2022 0.9251254915034063 -9.119633792238852e-05 1716571
2022.5 0.9251266158161314 -8.569932637923113e-05 1716795
2023 0.9251283220888904 -8.102878340622643e-05 1717019
2023.5 0.9251305118854113 -7.724499637070725e-05 1717244
2024 0.9251330805185255 -7.439670886336149e-05 1717458
2024.5 0.925135918416077 -7.252048977482695e-05 1717683
2025 0.9251389125500804 -7.164026160316301e-05 1717901
2025.5 0.9251419479103956 -7.176699409624325e-05 1718120
2026 0.9251449090036185 -7.289856716104895e-05 1718349
2026.5 0.9251476813575503 -7.501980474922831e-05 1718578
2027 0.9251501530115643 -7.810267918536206e-05 1718811
2027.5 0.9251522159733744 -8.210668316882307e-05 1719038
2028 0.925153767623161 -8.697936448335452e-05 1719263
2028.5 0.9251547120467243 -9.265701631774471e-05 1719486
2029 0.9251549612802596 -9.906551406550199e-05 1719710
2029.5 0.9251544364505405 -0.0001061212875571186 1719938
2030 0.9251530687956561 -0.0001137324159107777 1720165
2030.5 0.9251508005530495 -0.0001217998305894447 1720387
2031 0.9251475857033303 -0.000130218610844567 1720603
2031.5 0.9251433905602566 -0.0001388793545284002 1720835
2032 0.9251381941992824 -0.0001476696062828349 1721055
2032.5 0.9251319887192142 -0.0001564753243753134 1721283
2033 0.9251247793336875 -0.0001651823669628306 1721507
2033.5 0.9251165842914287 -0.0001736779783271088 1721740
2034 0.9251074346264976 -0.0001818522556422157 1721975
2034.5 0.9250973737419406 -0.0001895995771100244 1722199
2035 0.9250864568324643 -0.0001968199728233143 1722422
2035.5 0.9250747501538363 -0.0002034204204859761 1722643
2036 0.9250623301487362 -0.0002093160491228685 1722867
2036.5 0.9250492824406269 -0.0002144312351355421 1723091
2037 0.925035700708962 -0.0002187005764881321 1723321
2037.5 0.9250216854605587 -0.0002220697324204646 1723552
2038 0.9250073427133305 -0.0002244961178625062 1723774
2038.5 0.9249927826096852 -0.000225949443641123 1723993
2039 0.9249781179778173 -0.0002264120956017542 1724228
2039.5 0.9249634628597567 -0.0002258793478876274 1724450
2040 0.9249489310254736 -0.000224359407798136 1724676
2040.5 0.9249346344924788 -0.0002218732918591192 1724906
2041 0.924920682070272 -0.0002184545349503031 1725140
2041.5 0.9249071779486328 -0.0002141487365203174 1725357
2042 0.9248942203481522 -0.0002090129500494116 1725577
2042.5 0.9248819002505578 -0.0002031149239659042 1725797
2043 0.924870300225315 -0.0001965322041565127 1726019
2043.5 0.9248594933677051 -0.0001893511100103754 1726237
2044 0.924849542362093 -0.0001816655975752238 1726462
2044.5 0.9248404986824347 -0.0001735760248628989 1726698
2045 0.9248324019402603 -0.0001651878355998261 1726926
2045.5 0.9248252793884237 -0.0001566101787606955 1727145
2046 0.9248191455868467 -0.0001479544820364364 1727365
2046.5 0.9248140022343533 -0.0001393329979611552 1727586
2047 0.9248098381685219 -0.0001308573417489266 1727807
2047.5 0.9248066295332593 -0.0001226370399670102 1728035
2048 0.9248043401116105 -0.0001147781089965615 1728260
2048.5 0.9248029218191705 -0.000107381681807811 1728481
2049 0.9248023153513448 -0.0001005427009097971 1728702
2049.5 0.9248024509757328 -9.434869443541278e-05 1728932
2050 0.9248032494589908 -8.887865120161441e-05 1729160
2050.5 0.924804623115825 -8.420200925786739e-05 1729382
2051 0.9248064769661564 -8.037777092255234e-05 1729602
2051.5 0.9248087099851408 -7.745375562396937e-05 1729829
2052 0.9248112164295155 -7.546600003658393e-05 1730055
2052.5 0.9248138872227993 -7.443831305484746e-05 1730284
2053 0.9248166113811195 -7.438199110459049e-05 1730506
2053.5 0.9248192774609636 -7.529569718098405e-05 1730727
2054 0.9248217750098885 -7.716550485216159e-05 1730948
2054.5 0.9248239960012336 -7.996510630446887e-05 1731173
2055 0.924825836234126 -8.36561813609782e-05 1731395
2055.5 0.9248271966805677 -8.818892230307266e-05 1731613
2056 0.9248279847621231 -9.35027072981834e-05 1731834
2056.5 0.9248281155396831 -9.952691330631099e-05 1732058
2057 0.9248275128009636 -0.0001061818575331553 1732297
2057.5 0.9248261100317622 -0.0001133798548403765 1732514
2058 0.924823851258553 -0.0001210263770332591 1732733
2058.5 0.9248206917517168 -0.0001290212986463488 1732959
2059 0.9248165985805388 -0.000137260212750299 1733188
2059.5 0.9248115510130863 -0.0001456357994260346 1733404
2060 0.9248055407561078 -0.0001540392289038556 1733633
2060.5 0.9247985720322097 -0.000162361580954763 1733849
2061 0.9247906614937026 -0.0001704952619528699 1734076
2061.5 0.9247818379746431 -0.0001783354011039398 1734305
2062 0.9247721420847197 -0.0001857812076533441 1734536
2062.5 0.9247616256506815 -0.0001927372714428666 1734762
2063 0.9247503510129986 -0.0001991147899718051 1734978
2063.5 0.9247383901873157 -0.0002048327061225112 1735206
2064 0.9247258239019984 -0.0002098187419212492 1735432
2064.5 0.9247127405246838 -0.0002140103151033179 1735656
2065 0.9246992348921347 -0.0002173553268212197 1735873
2065.5 0.924685407058962 -0.0002198128105518457 1736100
2066 0.9246713609817635 -0.0002213534341027625 1736329
2066.5 0.9246572031560589 -0.0002219598485626729 1736555
2067 0.924643041223951 -0.0002216268800620176 1736779
2067.5 0.9246289825707805 -0.000220361562278665 1737008
2068 0.9246151329291484 -0.0002181830097151637 1737232
2068.5 0.9246015950085075 -0.000215122133858071 1737465
2069 0.9245884671681633 -0.0002112212063813943 1737697
2069.5 0.924575842150882 -0.0002065332755467455 1737918
2070 0.9245638058934792 -0.0002011214438568597 1738136
2070.5 0.9245524364296904 -0.0001950580168124561 1738360
2071 0.9245418028993854 -0.0001884235342801052 1738578
2071.5 0.9245319646767372 -0.0001813056974817754 1738805
2072 0.9245229706283808 -0.0001737982059436302 1739026
2072.5 0.9245148585108429 -0.0001659995198762415 1739252
2073 0.9245076545146793 -0.000158011564387179 1739471
2073.5 0.9245013729608182 -0.0001499383926370459 1739703
2074 0.9244960161525867 -0.0001418848255330725 1739919
2074.5 0.9244915743848561 -0.0001339550858060841 1740142
2075 0.9244880261096791 -0.000126251444332188 1740372
2075.5 0.9244853382557406 -0.0001188728963424605 1740596
2076 0.9244834666969516 -0.0001119138847148473 1740819
2076.5 0.92448235686356 -0.0001054630868691126 1741048
2077 0.9244819444873242 -9.960228089830519e-05 1741276
2077.5 0.9244821564705692 -9.440530548031589e-05 1741494
2078 0.9244829118673414 -8.993712683621027e-05 1741719
2078.5 0.924484122963475 -8.625302455615071e-05 1741943
2079 0.924485696441112 -8.339790651635956e-05 1742168
2079.5 0.9244875346121788 -8.14057613865031e-05 1742394
2080 0.9244895367044658 -8.029925539586041e-05 1742617
2080.5 0.9244916001833257 -8.008947811546206e-05 1742833
2081 0.9244936220916048 -8.077584004636961e-05 1743060
2081.5 0.9244955003902382 -8.234612280747167e-05 1743285
2082 0.9244971352820046 -8.477668071648934e-05 1743513
2082.5 0.9244984305012053 -8.80327905810478e-05 1743744
2083 0.9244992945525563 -9.206914458837268e-05 1743972
2083.5 0.9244996418832955 -9.683047932870167e-05 1744201
2084 0.9244993939734463 -0.0001022523322311612 1744425
2084.5 0.9244984803303057 -0.0001082619150559886 1744652
2085 0.9244968393745288 -0.0001147790925938636 1744874
2085.5 0.9244944192066412 -0.0001217174533901403 1745099
2086 0.9244911782444369 -0.0001289854581578694 1745319
2086.5 0.9244870857234172 -0.0001364876505805397 1745538
2087 0.9244821220542748 -0.0001441259144475941 1745765
2087.5 0.9244762790333066 -0.0001518007605211072 1745998
2088 0.9244695599035778 -0.0001594126262070122 1746209
2088.5 0.9244619792666368 -0.0001668631710022848 1746432
2089 0.9244535628465167 -0.0001740565508116495 1746658
2089.5 0.9244443471097042 -0.0001809006545706103 1746884
2090 0.9244343787466176 -0.0001873082871705226 1747111
2090.5 0.9244237140219232 -0.0001931982834484758 1747336
2091 0.9244124180027239 -0.0001984965389683452 1747566
2091.5 0.924400563675192 -0.0002031369444665253 1747785
2092 0.9243882309616553 -0.0002070622121507962 1748011
2092.5 0.9243755056513961 -0.0002102245835051236 1748247
2093 0.924362478259483 -0.0002125864098477394 1748474
2093.5 0.9243492428288614 -0.0002141205985923061 1748699
2094 0.9243358956915908 -0.0002148109199507126 1748920
2094.5 0.9243225342055912 -0.0002146521706653062 1749140
2095 0.9243092554835085 -0.0002136501932461131 1749364
2095.5 0.9242961551303553 -0.0002118217510871344 1749595
2096 0.9242833260063655 -0.0002091942617223443 1749806
2096.5 0.9242708570311419 -0.00020580539233003 1750017
2097 0.9242588320445259 -0.0002017025233809747 1750238
2097.5 0.924247328738833 -0.0001969420880271891 1750468
2098 0.9242364176760856 -0.0001915887964220039 1750683
2098.5 0.924226161402706 -0.0001857147556289962 1750908
2099 0.9242166136727954 -0.0001793984970968134 1751131
2099.5 0.9242078187896607 -0.0001727239248340307 1751357
2100 0.9241998110736406 -0.000165779198397594 1751577
2100.5 0.9241926144626159 -0.0001586555655967761 1751784
2101 0.9241862422497954 -0.0001514461604056771 1752016
2101.5 0.924180696961568 -0.000144244781960394 1752240
2102 0.924175970376357 -0.0001371446706908381 1752470
2102.5 0.924172043683554 -0.0001302372975993002 1752685
2103 0.924168887779797 -0.0001236111824495228 1752913
2103.5 0.9241664636980508 -0.000117350756176635 1753138
2104 0.9241647231632454 -0.0001115352821750726 1753363
2104.5 0.9241636092665861 -0.0001062378502800654 1753588
2105 0.9241630572491555 -0.0001015244562386334 1753802
2105.5 0.9241629953840077 -9.745317828365974e-05 1754027
2106 0.924163345944755 -9.407346109598751e-05 1754250
2106.5 0.9241640262475418 -9.142551598117948e-05 1754468
2107 0.9241649497524262 -8.953984452178058e-05 1754700
2107.5 0.9241660272094704 -8.843689131232084e-05 1754925
2108 0.9241671678343265 -8.812682966449921e-05 1755153
2108.5 0.9241682804978102 -8.860948240888529e-05 1755369
2109 0.9241692749138271 -8.987437813847591e-05 1755588
2109.5 0.9241700628101369 -9.190094146340001e-05 1755808
2110 0.9241705590667386 -9.465881409757318e-05 1756031
2110.5 0.9241706828071516 -9.81083018999077e-05 1756261
2111 0.9241703584285856 -0.0001022009413680348 1756467
2111.5 0.9241695165578335 -0.0001068801775505829 1756690
2112 0.9241680949207928 -0.0001120821439261237 1756913
2112.5 0.924166039114696 -0.0001177365335099194 1757137
2113 0.9241633032734718 -0.0001237675493108809 1757361
2113.5 0.9241598506181107 -0.0001300949212835661 1757584
2114 0.9241556538854491 -0.0001366349761169586 1757818
2114.5 0.9241506956304301 -0.0001433017455818504 1758049
2115 0.9241449683985709 -0.0001500080987300687 1758272
2115.5 0.9241384747670889 -0.0001566668830046345 1758490
2116 0.9241312272548728 -0.0001631920592846692 1758709
2116.5 0.924123248103202 -0.0001694998160491873 1758934
2117 0.9241145689307938 -0.0001755096481989169 1759171
2117.5 0.9241052302684004 -0.0001811453866179833 1759386
2118 0.9240952809797154 -0.0001863361652801987 1759611
2118.5 0.9240847775768085 -0.0001910173135969734 1759832
2119 0.924073783439649 -0.0001951311627526464 1760048
2119.5 0.9240623679504681 -0.0001986277559651664 1760270
2120 0.9240506055547861 -0.0002014654539260119 1760499
2120.5 0.9240385747618123 -0.0002036114280988184 1760733
2121 0.9240263570976487 -0.0002050420360688615 1760959
2121.5 0.9240140360252792 -0.0002057430747163357 1761186
2122 0.9240016958456719 -0.0002057099086141549 1761410
2122.5 0.9239894205944925 -0.0002049474727035632 1761635
2123 0.9239772929489007 -0.0002034701499558565 1761859
2123.5 0.9239653931586761 -0.0002013015263659648 1762070
2124 0.9239537980155276 -0.0001984740272190543 1762298
2124.5 0.9239425798738509 -0.0001950284401072096 1762524
2125 0.9239318057354452 -0.0001910133316268125 1762742
2125.5 0.9239215364097823 -0.0001864843660415377 1762976
2126 0.9239118257603696 -0.0001815035354332801 1763183
2126.5 0.9239027200465429 -0.0001761383119674352 1763407
2127 0.9238942573687199 -0.0001704607338570155 1763632
2127.5 0.9238864672237406 -0.0001645464374095336 1763851
2128 0.9238793701754281 -0.0001584736481725483 1764060
2128.5 0.9238729776439638 -0.0001523221446498541 1764278
2129 0.9238672918160864 -0.0001461722083369683 1764499
2129.5 0.9238623056765251 -0.0001401035739180443 1764718
2130 0.9238580031594805 -0.0001341943933769638 1764939
2130.5 0.9238543594174053 -0.0001285202275058196 1765169
2131 0.9238513412027994 -0.0001231530778483751 1765397
2131.5 0.9238489073572979 -0.0001181604715018185 1765625
2132 0.9238470094009337 -0.0001136046104257732 1765853
2132.5 0.9238455922132094 -0.0001095415959853985 1766070
2133 0.9238445947964442 -0.0001060207383974379 1766291
2133.5 0.9238439511108562 -0.0001030839595698183 1766513
2134 0.9238435909699522 -0.0001007652965429028 1766736
2134.5 0.9238434409840999 -9.909051137152198e-05 1766955
2135 0.9238434255395815 -9.807681184991362e-05 1767184
2135.5 0.9238434678000668 -9.773268599605219e-05 1767400
2136 0.9238434907172208 -9.805785169776756e-05 1767617
2136.5 0.9238434180371385 -9.904332140034547e-05 1767847
2137 0.9238431752894413 -0.0001006715802040791 1768077
2137.5 0.9238426907461841 -0.0001029168742611632 1768298
2138 0.9238418963382098 -0.0001057456049322592 1768509
2138.5 0.923840728517225 -0.0001091168228040852 1768726
2139 0.9238391290526743 -0.0001129828143964302 1768962
2139.5 0.923837045753414 -0.0001172897732184274 1769193
2140 0.9238344331052417 -0.0001219785457812782 1769409
2140.5 0.9238312528165199 -0.0001269854422546429 1769628
2141 0.9238274742653773 -0.0001322431006752505 1769857
2141.5 0.9238230748433233 -0.000137681392988871 1770090
2142 0.923818040191506 -0.0001432283607391673 1770313
2142.5 0.9238123643272773 -0.0001488111679120282 1770525
2143 0.9238060496602005 -0.0001543570583069438 1770745
2143.5 0.9237991068980839 -0.0001597943048364552 1770966
2144 0.9237915548450727 -0.0001650531383513213 1771194
2144.5 0.9237834200952407 -0.0001700666439465777 1771421
2145 0.923774736626467 -0.000174771613218555 1771645
2145.5 0.9237655453006614 -0.0001791093416064263 1771887
2146 0.9237558932776034 -0.0001830263607527695 1772114
2146.5 0.9237458333507231 -0.0001864750967478492 1772324
2147 0.9237354232141399 -0.0001894144461641799 1772549
2147.5 0.9237247246710963 -0.0001918102629312484 1772772
2148 0.9237138027946314 -0.0001936357503254435 1772992
2148.5 0.9237027250518816 -0.0001948717536433557 1773213
2149 0.9236915604037911 -0.0001955069504682059 1773429
2149.5 0.9236803783922517 -0.0001955379368117662 1773657
2150 0.923669248226767 -0.0001949692087997096 1773880
2150.5 0.9236582378826442 -0.0001938130409475552 1774110
2151 0.9236474132224879 -0.0001920892634296483 1774333
2151.5 0.9236368371523512 -0.000189824942057244 1774556
2152 0.9236265688233797 -0.000187053965935644 1774781
2152.5 0.9236166628890762 -0.0001838165489500462 1775001
2153 0.923607168827525 -0.0001801586523177857 1775224
2153.5 0.923598130336961 -0.0001761313364301072 1775444
2154 0.9235895848120588 -0.00017179005107428 1775671
2154.5 0.9235815629071757 -0.000167193873868598 1775892
2155 0.9235740881915943 -0.0001624047073480472 1776114
2155.5 0.923567176900559 -0.0001574864456010466 1776339
2156 0.923560837784596 -0.0001525041216723164 1776578
2156.5 0.9235550720582993 -0.0001475230471106656 1776803
2157 0.9235498734484398 -0.0001426079550523244 1777017
2157.5 0.9235452283399365 -0.0001378221580911988 1777234
2158 0.9235411160169681 -0.0001332267319009158 1777473
2158.5 0.9235375089952459 -0.0001288797351432184 1777701
2159 0.9235343734403144 -0.0001248354756317488 1777923
2159.5 0.923531669665648 -0.0001211438320269112 1778145
2160 0.9235293527033059 -0.0001178496395271921 1778359
2160.5 0.9235273729390163 -0.0001149921471062108 1778582
2161 0.9235256768027725 -0.0001126045528362744 1778804
2161.5 0.9235242075053651 -0.0001107136227529591 1779021
2162 0.9235229058107515 -0.0001093393975646237 1779238
2162.5 0.9235217108337792 -0.000108494990313619 1779465
2163 0.9235205608525181 -0.0001081864768673578 1779688
2163.5 0.9235193941243763 -0.0001084128798738745 1779910
2164 0.9235181496952038 -0.0001091662455754724 1780133
2164.5 0.9235167681907752 -0.0001104318116513178 1780357
2165 0.9235151925803721 -0.0001121882630717055 1780585
2165.5 0.9235133689026419 -0.000114408071808628 1780809
2166 0.9235112469444932 -0.0001170579151740891 1781030
2166.5 0.923508780864492 -0.0001200991665630136 1781250
2167 0.923505929753028 -0.0001234884514740302 1781469
2167.5 0.9235026581224394 -0.0001271782608801028 1781690
2168 0.9234989363212502 -0.000131117613331916 1781907
2168.5 0.9234947408677476 -0.000135252756608478 1782141
2169 0.9234900546992367 -0.0001395278992873044 1782359
2169.5 0.923484867334451 -0.0001438859622970213 1782581
2170 0.9234791749477743 -0.0001482693403392806 1782806
2170.5 0.9234729803551183 -0.0001526206630284872 1783032
2171 0.9234662929124576 -0.0001568835456927152 1783259
2171.5 0.923459128329188 -0.0001610033200090849 1783486
2172 0.9234515083995681 -0.0001649277350033033 1783709
2172.5 0.9234434606565773 -0.0001686076194243223 1783936
2173 0.9234350179534981 -0.0001719974970997411 1784172
2173.5 0.9234262179794471 -0.0001750561475800054 1784401
2174 0.9234171027158983 -0.0001777471051773192 1784621
2174.5 0.9234077178419562 -0.0001800390903875158 1784845
2175 0.9233981120967455 -0.0001819063686375804 1785067
2175.5 0.9233883366077744 -0.0001833290323150986 1785288
2176 0.9233784441944942 -0.0001842932030929127 1785514
2176.5 0.9233684886565287 -0.0001847911526504109 1785723
2177 0.9233585240561381 -0.0001848213409954917 1785949
2177.5 0.9233486040044969 -0.0001843883726945895 1786170
2178 0.9233387809611937 -0.0001835028724063339 1786391
2178.5 0.9233291055561081 -0.0001821812821749723 1786606
2179 0.923319625942435 -0.0001804455839556816 1786823
2179.5 0.923310387189112 -0.0001783229518053934 1787044
2180 0.9233014307203149 -0.0001758453390648615 1787267
2180.5 0.9232927938089752 -0.0001730490066702984 1787491
2181 0.9232845091304859 -0.000169973999455972 1787715
2181.5 0.9232766043818992 -0.0001666635779330784 1787954
2182 0.9232691019709965 -0.0001631636135478164 1788174
2182.5 0.9232620187786332 -0.0001595219558279638 1788398
2183 0.9232553659967463 -0.0001557877801160493 1788623
2183.5 0.9232491490433887 -0.0001520109247579115 1788849
2184 0.9232433675551071 -0.0001482412266646088 1789078
2184.5 0.923238015455942 -0.0001445278640962951 1789299
2185 0.923233081101325 -0.0001409187153282093 1789517
2185.5 0.9232285474941571 -0.0001374597415578115 1789738
2186 0.9232243925694201 -0.0001341944020009522 1789955
2186.5 0.923220589542796 -0.0001311631086121903 1790175
2187 0.923217107317968 -0.0001284027272568845 1790403
2187.5 0.9232139109465354 -0.0001259461314706771 1790622
2188 0.9232109621338547 -0.000123821814173437 1790850
2188.5 0.9232082197835584 -0.000122053561873954 1791073
2189 0.9232056405730802 -0.0001206601950169414 1791300
2189.5 0.9232031795521662 -0.0001196553772010688 1791525
2190 0.9232007907561506 -0.0001190474950454136 1791749
2190.5 0.9231984278256465 -0.0001188396095174329 1791979
2191 0.9231960446243188 -0.000119029478570786 1792203
2191.5 0.9231935958465232 -0.0001196096499873806 1792428
2192 0.9231910376068148 -0.0001205676223906708 1792657
2192.5 0.9231883280036645 -0.0001218860715060022 1792881
2193 0.923185427650155 -0.0001235431379018476 1793095
2193.5 0.9231823001649414 -0.0001255127716632517 1793310
2194 0.9231789126173808 -0.0001277651287361412 1793527
2194.5 0.9231752359214126 -0.0001302670130464278 1793738
2195 0.9231712451735139 -0.0001329823579505678 1793964
2195.5 0.9231669199308693 -0.0001358727401177237 1794187
2196 0.9231622444267387 -0.000138897918587306 1794422
2196.5 0.923157207720871 -0.0001420163914892395 1794651
2197 0.9231518037837313 -0.000145185962762981 1794879
2197.5 0.9231460315141954 -0.0001483643111646863 1795105
2198 0.9231398946912704 -0.0001515095539099583 1795312
2198.5 0.9231334018612855 -0.0001545807974602531 1795520
2199 0.9231265661628413 -0.0001575386682210797 1795749
2199.5 0.9231194050926241 -0.0001603458162752273 1795976
2200 0.9231119402159456 -0.0001629673857181215 1796196
2200.5 0.9231041968265766 -0.0001653714456880286 1796419
2201 0.9230962035610616 -0.0001675293767843612 1796641
2201.5 0.923087991973264 -0.0001694162082316227 1796860
2202 0.9230795960753563 -0.000171010901867291 1797098
2202.5 0.9230710518518433 -0.0001722965797966838 1797325
2203 0.9230623967534982 -0.0001732606933572561 1797557
2203.5 0.9230536691782776 -0.0001738951318565713 1797773
2204 0.9230449079463685 -0.0001741962703811303 1797990
2204.5 0.9230361517765169 -0.0001741649568064794 1798208
2205 0.9230274387706776 -0.0001738064389604332 1798424
2205.5 0.9230188059138323 -0.0001731302336896825 1798653
2206 0.9230102885955235 -0.000172149940346278 1798879
2206.5 0.9230019201592855 -0.0001708830019321556 1799106
2207 0.9229937314856902 -0.0001693504178094266 1799330
2207.5 0.9229857506142022 -0.0001675764124930859 1799562
2208 0.9229780024084474 -0.0001655880655810981 1799783
2208.5 0.922970508268839 -0.0001634149083417919 1800002
2209 0.9229632858958318 -0.0001610884928611375 1800227
2209.5 0.9229563491063232 -0.0001586419399500041 1800450
2210 0.9229497077049853 -0.0001561094722216557 1800673
2210.5 0.9229433674115185 -0.0001535259388685785 1800891
2211 0.9229373298440657 -0.0001509263386964258 1801121
2211.5 0.9229315925582446 -0.0001483453479119899 1801349
2212 0.9229261491405056 -0.0001458168590118869 1801573
2212.5 0.9229209893538002 -0.0001433735368845308 1801786
2213 0.9229160993328602 -0.0001410463979227061 1802007
2213.5 0.9229114618257426 -0.0001388644175529029 1802232
2214 0.9229070564777079 -0.0001368541711278416 1802460
2214.5 0.9229028601529708 -0.0001350395126065767 1802679
2215 0.9228988472894142 -0.0001334412948701865 1802907
2215.5 0.9228949902809559 -0.0001320771348995834 1803137
2216 0.9228912598819641 -0.0001309612263839026 1803358
2216.5 0.9228876256278842 -0.0001301042016428862 1803583
2217 0.9228840562660994 -0.0001295130440445549 1803811
2217.5 0.9228805201909874 -0.0001291910513905733 1804033
2218 0.9228769858771587 -0.0001291378500344585 1804269
2218.5 0.9228734223049778 -0.0001293494588043268 1804494
2219 0.922869799372643 -0.0001298184011289268 1804714
2219.5 0.9228660882893754 -0.0001305338631247093 1804946
2220 0.922862261944604 -0.0001314818947990651 1805173
2220.5 0.9228582952484241 -0.0001326456509707949 1805405
2221 0.9228541654390864 -0.000134005668007488 1805621
2221.5 0.9228498523537715 -0.0001355401720403783 1805852
2222 0.9228453386594792 -0.0001372254139427016 1806069
2222.5 0.922840610041449 -0.000139036026054623 1806286
2223 0.9228356553471534 -0.0001409453954072784 1806500
2223.5 0.9228304666845617 -0.0001429260480451446 1806724
2224 0.9228250394740006 -0.0001449500389688097 1806940
2224.5 0.9228193724536161 -0.0001469893422209126 1807164
2225 0.9228134676390713 -0.0001490162357146974 1807390
2225.5 0.9228073302387451 -0.0001510036755561107 1807616
2226 0.9228009685262971 -0.0001529256548317749 1807841
2226.5 0.922794393673036 -0.0001547575421258023 1808073
2227 0.922787619543045 -0.0001564763953791646 1808299
2227.5 0.9227806624544971 -0.0001580612471143035 1808512
2228 0.922773540911022 -0.0001594933575058334 1808733
2228.5 0.9227662753073356 -0.0001607564322800777 1808954
2229 0.9227588876136505 -0.0001618368029626474 1809168
2229.5 0.9227514010436157 -0.0001627235675582477 1809391
2230 0.9227438397106811 -0.0001634086903298987 1809621
2230.5 0.9227362282778946 -0.000163887059939563 1809844
2231 0.9227285916061333 -0.0001641565058081594 1810064
2231.5 0.9227209544057294 -0.0001642177731430885 1810287
2232 0.9227133408963321 -0.0001640744576568981 1810515
2232.5 0.9227057744796404 -0.0001637329015538589 1810736
2233 0.922698277429412 -0.0001632020528838737 1810964
2233.5 0.9226908706028188 -0.0001624932908489429 1811190
2234 0.92268357317688 -0.0001616202200901009 1811422
2234.5 0.9226764024132632 -0.0001605984373752916 1811652
2235 0.9226693734543185 -0.000159445274448083 1811884
2235.5 0.9226624991527037 -0.0001581795210773246 1812115
2236 0.9226557899364504 -0.0001568211325673605 1812336
2236.5 0.9226492537107905 -0.000155390926143438 1812561
2237 0.9226428957975176 -0.0001539102707172332 1812784
2237.5 0.9226367189121061 -0.0001524007745618501 1813009
2238 0.922630723178267 -0.0001508839753848453 1813230
2238.5 0.9226249061791001 -0.0001493810371836683 1813453
2239 0.9226192630434784 -0.0001479124581021742 1813677
2239.5 0.9226137865658192 -0.000146497793283084 1813910
2240 0.9226084673569553 -0.0001451553964329052 1814132
2240.5 0.9226032940233957 -0.0001439021834890121 1814355
2241 0.9225982533719036 -0.00014275342140612 1814576
2241.5 0.9225933306360128 -0.0001417225446704277 1814798
2242 0.9225885097208193 -0.000140821001707584 1815021
2242.5 0.9225837734621998 -0.0001400581328844078 1815249
2243 0.9225791038964504 -0.0001394410813197214 1815476
2243.5 0.9225744825362455 -0.0001389747372244737 1815708
2244 0.9225698906488073 -0.0001386617159931786 1815939
2244.5 0.9225653095321886 -0.0001385023697737728 1816150
2245 0.9225607207856839 -0.000138494831759381 1816378
2245.5 0.9225561065705132 -0.0001386350919803403 1816593
2246 0.922551449857145 -0.0001389171029330317 1816815
2246.5 0.9225467346558636 -0.000139332912971828 1817030
2247 0.9225419462274917 -0.0001398728250156765 1817255
2247.5 0.9225370712715201 -0.0001405255777879002 1817476
2248 0.9225320980892707 -0.0001412785465194311 1817698
2248.5 0.9225270167201233 -0.0001421179598075378 1817926
2249 0.9225218190492674 -0.0001430291291349622 1818150
2249.5 0.9225164988858851 -0.0001439966874220897 1818374
2250 0.922511052011127 -0.0001450048329076307 1818597
2250.5 0.922505476195699 -0.0001460375746314579 1818821
2251 0.9224997711873378 -0.0001470789758279406 1819045
2251.5 0.9224939386688872 -0.0001481133916259541 1819268
2252 0.9224879821881297 -0.0001491256975925216 1819493
2252.5 0.9224819070609213 -0.0001501015058473708 1819712
2253 0.9224757202495509 -0.0001510273657118175 1819941
2253.5 0.9224694302186069 -0.0001518909461339849 1820166
2254 0.9224630467709082 -0.0001526811974484944 1820401
2254.5 0.9224565808663453 -0.0001533884903763899 1820635
2255 0.9224500444266788 -0.0001540047305469423 1820861
2255.5 0.922443450129505 -0.0001545234472180252 1821086
2256 0.9224368111947273 -0.0001549398552831374 1821304
2256.5 0.9224301411669276 -0.000155250890071034 1821525
2257 0.9224234536970404 -0.0001554552148662037 1821747
2257.5 0.9224167623267095 -0.0001555532014939179 1821973
2258 0.9224100802785914 -0.0001555468847206595 1822193
2258.5 0.9224034202557578 -0.0001554398916096519 1822414
2259 0.9223967942531485 -0.000155237347339405 1822633
2259.5 0.9223902133837983 -0.0001549457593324533 1822851
2260 0.9223836877223113 -0.0001545728818500078 1823070
2260.5 0.9223772261677313 -0.0001541275634784229 1823291
2261 0.9223708363276554 -0.0001536195801649984 1823522
2261.5 0.9223645244250595 -0.0001530594566475567 1823751
2262 0.922358295228945 -0.0001524582792640408 1823971
2262.5 0.9223521520095351 -0.0001518275032225611 1824193
2263 0.9223460965183407 -0.0001511787574581426 1824420
2263.5 0.922340128993045 -0.0001505236501997154 1824644
2264 0.922334248186751 -0.0001498735783196503 1824866
2264.5 0.9223284514207721 -0.0001492395434413196 1825095
2265 0.92232273465978 -0.0001486319776363937 1825309
2265.5 0.922317092607796 -0.0001480605813597621 1825542
2266 0.9223115188231907 -0.0001475341760455544 1825753
2266.5 0.9223060058505875 -0.0001470605735285494 1825978
2267 0.9223005453673221 -0.0001466464641652217 1826211
2267.5 0.9222951283419032 -0.0001462973252122293 1826438
2268 0.9222897452017574 -0.0001460173506821751 1826655
2268.5 0.9222843860074306 -0.0001458094035437062 1826889
2269 0.9222790406303347 -0.0001456749907683424 1827107
2269.5 0.9222736989311098 -0.0001456142613591371 1827324
2270 0.9222683509356905 -0.0001456260271282962 1827546
2270.5 0.9222629870062221 -0.0001457078056308798 1827773
2271 0.922257598004098 -0.0001458558843134733 1827997
2271.5 0.9222521754425175 -0.0001460654046062634 1828217
2272 0.9222467116261751 -0.0001463304643786287 1828443
2272.5 0.9222411997759111 -0.0001466442368976693 1828668
2273 0.9222356341364033 -0.0001469991041796767 1828900
2273.5 0.9222300100652833 -0.0001473868024093135 1829124
2274 0.922224324102365 -0.000147798576925312 1829351
2274.5 0.922218574017995 -0.0001482253441351229 1829581
2275 0.9222127588398905 -0.0001486578576275538 1829805
2275.5 0.9222068788581761 -0.0001490868757022562 1830029
2276 0.9222009356086812 -0.0001495033275297058 1830262
2276.5 0.9221949318349177 -0.0001498984751928465 1830492
2277 0.9221888714294961 -0.0001502640689443974 1830717
2277.5 0.9221827593560642 -0.0001505924931357344 1830944
2278 0.9221766015531712 -0.000150876900437679 1831166
2278.5 0.9221704048217382 -0.0001511113321726327 1831387
2279 0.9221641766980786 -0.000151290822811908 1831611
2279.5 0.92215792531464 -0.000151411486955482 1831833
2280 0.9221516592508293 -0.0001514705874010041 1832058
2280.5 0.9221453873764333 -0.000151466583219893 1832284
2281 0.9221391186902702 -0.0001513991570845564 1832505
2281.5 0.9221328621567682 -0.0001512692214297255 1832733
2282 0.9221266265431987 -0.0001510789033741404 1832956
2282.5 0.9221204202602842 -0.0001508315086734926 1833175
2283 0.9221142512088297 -0.0001505314653148421 1833393
2283.5 0.9221081266349379 -0.0001501842476921566 1833611
2284 0.9221020529962235 -0.0001497962826163246 1833832
2284.5 0.9220960358412559 -0.0001493748387070986 1834054
2285 0.9220900797042665 -0.0001489279009832462 1834273
2285.5 0.9220841880168824 -0.0001484640327074392 1834497
2286 0.9220783630384004 -0.0001479922267500722 1834716
2286.5 0.9220726058057963 -0.0001475217489078547 1834933
2287 0.9220669161043651 -0.0001470619757464094 1835155
2287.5 0.9220612924595422 -0.0001466222296286438 1835385
2288 0.9220557321501234 -0.0001462116136417646 1835613
2288.5 0.9220502312427559 -0.0001458388491434735 1835838
2289 0.9220447846472234 -0.0001455121186130514 1836069
2289.5 0.9220393861917284 -0.0001452389164157954 1836295
2290 0.9220340287170287 -0.0001450259099704655 1836518
2290.5 0.9220287041879992 -0.0001448788136516467 1836736
2291 0.9220234038208938 -0.0001448022775636771 1836968
2291.5 0.9220181182243258 -0.000144799793093654 1837191
2292 0.9220128375517604 -0.0001448736168917398 1837417
2292.5 0.9220075516631157 -0.0001450247146399696 1837642
2293 0.9220022502929135 -0.0001452527256630085 1837865
2293.5 0.9219969232223032 -0.0001455559491076836 1838095
2294 0.9219915604522042 -0.0001459313520798696 1838325
2294.5 0.9219861523747866 -0.0001463745997812967 1838550
2295 0.921980689940505 -0.0001468801073406594 1838770
2295.5 0.9219751648179717 -0.0001474411126892506 1838988
2296 0.9219695695440391 -0.0001480497694945878 1839217
2296.5 0.9219638976616006 -0.0001486972588439313 1839434
2297 0.9219581438428009 -0.0001493739180656692 1839660
2297.5 0.9219523039955521 -0.00015006938479659 1839886
2298 0.921946375351505 -0.0001507727541509356 1840114
2298.5 0.9219403565339033 -0.0001514727466269476 1840342
2299 0.9219342476040369 -0.0001521578842012077 1840563
2299.5 0.9219280500853595 -0.000152816671914457 1840787
2300 0.9219217669646486 -0.0001534377821465885 1841007
2300.5 0.9219154026699586 -0.0001540102387143812 1841232
2301 0.9219089630254671 -0.0001545235979058593 1841456
2301.5 0.9219024551836709 -0.0001549681235889284 1841683
2302 0.9218958875357478 -0.0001553349535998164 1841900
2302.5 0.9218892696012436 -0.0001556162547280942 1842127
2303 0.9218826118985609 -0.0001558053637679504 1842358
2303.5 0.921875925798057 -0.0001558969122972462 1842582
2304 0.9218692233598157 -0.0001558869330757324 1842802
2304.5 0.9218625171584259 -0.000155772946216055 1843028
2305 0.9218558200973198 -0.0001555540235745884 1843251
2305.5 0.9218491452153947 -0.0001552308301266271 1843478
2306 0.9218425054888024 -0.0001548056414307143 1843699
2306.5 0.9218359136308677 -0.000154282336641429 1843922
2307 0.9218293818931815 -0.0001536663668965424 1844151
2307.5 0.9218229218708917 -0.0001529646992757142 1844378
2308 0.9218165443152171 -0.0001521857368993641 1844599
2308.5 0.9218102589560913 -0.0001513392161016595 1844833
2309 0.9218040743377528 -0.0001504360819662825 1845061
2309.5 0.9217979976699041 -0.0001494883438512183 1845269
2310 0.9217920346968677 -0.0001485089128450705 1845491
2310.5 0.9217861895869167 -0.0001475114233869462 1845711
2311 0.9217804648436795 -0.0001465100415402433 1845937
2311.5 0.9217748612411975 -0.0001455192626348042 1846167
2312 0.9217693777838895 -0.0001445537011761759 1846387
2312.5 0.9217640116923135 -0.0001436278760644596 1846618
2313 0.9217587584152318 -0.0001427559942641415 1846839
2313.5 0.9217536116681202 -0.0001419517361204878 1847064
2314 0.9217485634978455 -0.0001412280455241176 1847289
2314.5 0.9217436043728752 -0.0001405969280854177 1847515
2315 0.9217387232979698 -0.0001400692603925707 1847751
2315.5 0.9217339079519627 -0.000139654613293718 1847975
2316 0.9217291448468581 -0.0001393610919656 1848201
2316.5 0.9217244195061624 -0.0001391951953113763 1848425
2317 0.9217197166600517 -0.000139161696971263 1848653
2317.5 0.9217150204547127 -0.0001392635499346309 1848872
2318 0.9217103146729579 -0.0001395018164163079 1849098
2318.5 0.9217055829630283 -0.0001398756243069266 1849330
2319 0.9217008090723353 -0.0001403821511314714 1849545
2319.5 0.9216959770828081 -0.0001410166360586234 1849769
2320 0.9216910716444403 -0.0001417724201007267 1850006
2320.5 0.921686078203633 -0.0001426410142354151 1850235
2321 0.9216809832229671 -0.0001436121947727703 1850452
2321.5 0.9216757743891408 -0.0001446741248902569 1850674
2322 0.9216704408059304 -0.0001458135008689249 1850893
2322.5 0.9216649731692403 -0.0001470157211935738 1851118
2323 0.9216593639215183 -0.0001482650763320495 1851341
2323.5 0.9216536073830968 -0.0001495449566904857 1851560
2324 0.9216476998583302 -0.0001508380759559813 1851783
2324.5 0.9216416397147273 -0.0001521267067908673 1852003
2325 0.9216354274336642 -0.0001533929256372526 1852222
2325.5 0.9216290656316496 -0.0001546188632297146 1852444
2326 0.9216225590515261 -0.0001557869573007282 1852672
2326.5 0.9216159145234172 -0.0001568802038994518 1852884
2327 0.9216091408956595 -0.0001578824037317879 1853115
2327.5 0.9216022489363928 -0.0001587783999675524 1853327
2328 0.9215952512068952 -0.0001595543040497656 1853544
2328.5 0.9215881619081803 -0.0001601977061806952 1853770
2329 0.9215809967027432 -0.0001606978673467926 1854000
2329.5 0.921573772513742 -0.0001610458899790797 1854227
2330 0.9215665073042085 -0.0001612348646224152 1854458
2330.5 0.9215592198392156 -0.0001612599903036484 1854677
2331 0.9215519294341865 -0.0001611186666409168 1854899
2331.5 0.9215446556927438 -0.0001608105561183746 1855120
2332 0.9215374182376986 -0.0001603376153586902 1855349
2332.5 0.9215302364388811 -0.0001597040946528459 1855571
2333 0.9215231291416106 -0.0001589165054479302 1855793
2333.5 0.921516114399622 -0.0001579835559426299 1856010
2334 0.9215092092162253 -0.0001569160553899777 1856243
2334.5 0.9215024292974071 -0.0001557267881523093 1856473
2335 0.9214957888204386 -0.0001544303589866717 1856688
2335.5 0.9214893002213616 -0.0001530430114558565 1856909
2336 0.9214829740045054 -0.0001515824217521566 1857130
2336.5 0.9214768185768791 -0.0001500674705848709 1857366
2337 0.9214708401099901 -0.0001485179961115481 1857587
2337.5 0.9214650424312458 -0.0001469545311822063 1857815
2338 0.9214594269467241 -0.0001453980284119917 1858041
2338.5 0.9214539925966648 -0.0001438695767957346 1858263
2339 0.9214487358445829 -0.0001423901137260068 1858483
2339.5 0.9214436507004593 -0.0001409801363711664 1858709
2340 0.9214387287779726 -0.0001396594164096843 1858931
2340.5 0.9214339593852849 -0.0001384467221024914 1859157
2341 0.9214293296484022 -0.0001373595516132792 1859383
2341.5 0.9214248246656852 -0.0001364138813614888 1859617
2342 0.9214204276916356 -0.0001356239330123168 1859834
2342.5 0.9214161203476636 -0.0001350019624776632 1860057
2343 0.9214118828571548 -0.0001345580740217513 1860280
2343.5 0.921407694301788 -0.0001343000622409117 1860509
2344 0.9214035328957529 -0.0001342332843215522 1860731
2344.5 0.921399376274231 -0.0001343605645795678 1860950
2345 0.9213952017922835 -0.0001346821328522673 1861182
2345.5 0.9213909868301259 -0.000135195597858226 1861409
2346 0.9213867091006354 -0.0001358959561655254 1861631
2346.5 0.9213823469548935 -0.0001367756369221413 1861850
2347 0.9213778796815528 -0.0001378245820103329 1862084
2347.5 0.9213732877958727 -0.0001390303607966001 1862308
2348 0.921368553314392 -0.0001403783181663875 1862537
2348.5 0.9213636600113578 -0.0001418517540658868 1862746
2349 0.9213585936532744 -0.0001434321323277233 1862972
2349.5 0.9213533422081955 -0.0001450993161398501 1863192
2350 0.9213478960267172 -0.0001468318271329831 1863421
2350.5 0.9213422479919905 -0.0001486071247176951 1863645
2351 0.921336393636481 -0.0001504019020020509 1863871
2351.5 0.9213303312236509 -0.0001521923943690776 1864089
2352 0.9213240617931913 -0.0001539546965943025 1864315
2352.5 0.9213175891689422 -0.0001556650842398839 1864535
2353 0.9213109199291243 -0.0001573003349759007 1864761
2353.5 0.9213040633390334 -0.0001588380454524804 1864982
2354 0.9212970312468557 -0.000160256939379471 1865203
2354.5 0.9212898379437685 -0.0001615371625634805 1865432
2355 0.9212824999899927 -0.0001626605608030322 1865652
2355.5 0.921275036008929 -0.0001636109367519312 1865881
2356 0.9212674664519693 -0.0001643742821231382 1866114
2356.5 0.9212598133369796 -0.0001649389819202128 1866339
2357 0.92125209996383 -0.0001652959877441702 1866557
2357.5 0.9212443506106908 -0.0001654389576268897 1866779
2358 0.9212365902150795 -0.0001653643602835074 1867015
2358.5 0.9212288440438908 -0.0001650715421468395 1867240
2359 0.9212211373568063 -0.0001645627560445449 1867450
2359.5 0.921213495067599 -0.0001638431508938342 1867674
2360 0.9212059414079036 -0.0001629207223149899 1867898
2360.5 0.9211984995980165 -0.0001618062245949484 1868131
2361 0.9211911915292156 -0.0001605130449595999 1868351
2361.5 0.9211840374619609 -0.0001590570416301131 1868569
2362 0.9211770557441517 -0.000157456347637919 1868796
2362.5 0.9211702625533554 -0.0001557311428485069 1869018
2363 0.9211636716666302 -0.0001539033970877797 1869243
2363.5 0.9211572942612034 -0.0001519965876722976 1869464
2364 0.9211511387488679 -0.0001500353950089248 1869672
2364.5 0.9211452106465244 -0.0001480453802454069 1869895
2365 0.9211395124848051 -0.0001460526492172758 1870116
2365.5 0.9211340437562294 -0.0001440835071438997 1870337
2366 0.9211288009037996 -0.0001421641086745363 1870551
2366.5 0.9211237773504083 -0.0001403201079709523 1870773
2367 0.9211189635688851 -0.0001385763135370942 1870998
2367.5 0.9211143471919453 -0.0001369563524646871 1871233
2368 0.9211099131607796 -0.0001354823486602883 1871453
2368.5 0.9211056439104824 -0.0001341746194522665 1871686
2369 0.9211015195900175 -0.0001330513947496465 1871916
2369.5 0.9210975183139369 -0.0001321285626406142 1872125
2370 0.9210936164426387 -0.0001314194449799589 1872348
2370.5 0.9210897888875318 -0.0001309346061272169 1872566
2371 0.921086009437146 -0.0001306816975654002 1872792
2371.5 0.9210822510999039 -0.0001306653406590984 1873019
2372 0.9210784864590421 -0.000130887049307164 1873244
2372.5 0.9210746880349766 -0.0001313451937168307 1873472
2373 0.9210708286502963 -0.0001320350059770707 1873693
2373.5 0.9210668817924955 -0.0001329486275504013 1873912
2374 0.921062821969586 -0.0001340751982389849 1874130
2374.5 0.9210586250537875 -0.0001354009856213295 1874349
2375 0.921054268608643 -0.0001369095534075135 1874574
2375.5 0.9210497321951073 -0.0001385819666321714 1874801
2376 0.921044997652422 -0.0001403970311000735 1875034
2376.5 0.921040049349906 -0.0001423315640297839 1875253
2377 0.9210348744061755 -0.0001443606924088701 1875481
2377.5 0.9210294628727207 -0.000146458175188656 1875703
2378 0.9210238078792339 -0.0001485967451116195 1875926
2378.5 0.9210179057385967 -0.0001507484656843856 1876142
2379 0.9210117560099462 -0.0001528850985890878 1876368
2379.5 0.9210053615188227 -0.0001549784766679853 1876589
2380 0.9209987283339435 -0.0001570008775230748 1876813
2380.5 0.9209918657007528 -0.0001589253927454406 1877034
2381 0.9209847859324565 -0.0001607262878296799 1877259
2381.5 0.9209775042598392 -0.0001623793479348802 1877478
2382 0.920970038641702 -0.0001638622048258036 1877697
2382.5 0.9209624095383045 -0.0001651546405630892 1877924
2383 0.9209546396506921 -0.00016623886380642 1878142
2383.5 0.9209467536292572 -0.0001670997549468358 1878363
2384 0.9209387777553047 -0.0001677250766877603 1878587
2384.5 0.9209307395997726 -0.0001681056471448265 1878809
2385 0.9209226676635619 -0.0001682354730253491 1879034
2385.5 0.9209145910042121 -0.0001681118409740678 1879271
2386 0.9209065388538377 -0.0001677353657237631 1879487
2386.5 0.9208985402333861 -0.0001671099942622472 1879716
2387 0.9208906235683341 -0.0001662429658116506 1879932
2387.5 0.920882816310946 -0.0001651447280054656 1880167
2388 0.9208751445741358 -0.0001638288102345602 1880392
2388.5 0.9208676327818454 -0.0001623116557076723 1880607
2389 0.920860303340635 -0.0001606124143279916 1880838
2389.5 0.9208531763369282 -0.0001587526990159619 1881053
2390 0.9208462692640053 -0.0001567563086038468 1881279
2390.5 0.9208395967824773 -0.0001546489208828194 1881503
2391 0.9208331705175139 -0.000152457759791139 1881720
2391.5 0.9208269988956377 -0.0001502112410885465 1881946
2392 0.9208210870233645 -0.0001479386011604461 1882172
2392.5 0.920815436609427 -0.0001456695138334649 1882387
2393 0.9208100459317364 -0.0001434337002569193 1882605
2393.5 0.9208049098496497 -0.0001412605370106131 1882826
2394 0.9208000198615054 -0.0001391786676367884 1883052
2394.5 0.9207953642067855 -0.0001372156227620937 1883275
2395 0.9207909280116748 -0.0001353974538740122 1883494
2395.5 0.9207866934761945 -0.000133748385647923 1883723
2396 0.9207826401005402 -0.00013229049148553 1883950
2396.5 0.9207787449477289 -0.0001310433966285165 1884165
2397 0.9207749829391479 -0.0001300240128548285 1884386
2397.5 0.9207713271791902 -0.0001292463083541364 1884606
2398 0.9207677493047267 -0.0001287211159200366 1884834
2398.5 0.9207642198548506 -0.0001284559820938948 1885046
2399 0.9207607086560454 -0.0001284550593569049 1885267
2399.5 0.9207571852176987 -0.0001287190428992782 1885481
2400 0.9207536191327554 -0.0001292451529065971 1885707
2400.5 0.9207499804782088 -0.0001300271627004538 1885931
2401 0.9207462402101275 -0.0001310554724618965 1886156
2401.5 0.9207423705479745 -0.0001323172276603809 1886374
2402 0.9207383453431065 -0.0001337964807155297 1886599
2402.5 0.9207341404265433 -0.0001354743938416454 1886826
2403 0.9207297339313582 -0.0001373294804747796 1887044
2403.5 0.9207251065853789 -0.000139337882164377 1887260
2404 0.9207202419702535 -0.000141473677335743 1887482
2404.5 0.9207151267434056 -0.0001437092178994102 1887706
2405 0.9207097508198572 -0.0001460154893074447 1887931
2405.5 0.9207041075114456 -0.0001483624893373123 1888159
2406 0.9206981936215151 -0.0001507196206280068 1888388
2406.5 0.9206920094937513 -0.0001530560918017273 1888601
2407 0.9206855590144287 -0.000155341321882515 1888816
2407.5 0.9206788495679642 -0.0001575453426708953 1889051
2408 0.9206718919462864 -0.0001596391937515598 1889275
2408.5 0.9206647002131358 -0.0001615953049014496 1889498
2409 0.9206572915250256 -0.0001633878608237384 1889722
2409.5 0.9206496859111527 -0.000164993143360314 1889949
2410 0.9206419060151031 -0.0001663898466263802 1890181
2410.5 0.920633976801712 -0.0001675593608632048 1890396
2411 0.9206259252328931 -0.0001684860212131113 1890620
2411.5 0.9206177799166756 -0.0001691573180807715 1890846
2412 0.9206095707340457 -0.0001695640662483247 1891067
2412.5 0.920601328448487 -0.0001697005304547998 1891288
2413 0.9205930843033574 -0.0001695645057234524 1891509
2413.5 0.9205848696123939 -0.0001691573513176174 1891735
2414 0.9205767153487476 -0.0001684839778179551 1891955
2414.5 0.9205686517379661 -0.0001675527874338342 1892185
2415 0.9205607078603055 -0.0001663755682802762 1892411
2415.5 0.9205529112676234 -0.0001649673439622181 1892626
2416 0.9205452876199313 -0.0001633461803999411 1892851
2416.5 0.9205378603464154 -0.0001615329523976504 1893072
2417 0.920530650335432 -0.0001595510729918121 1893299
2417.5 0.9205236756575886 -0.0001574261891113795 1893524
2418 0.9205169513256013 -0.0001551858475303169 1893746
2418.5 0.9205104890941287 -0.0001528591354899885 1893978
2419 0.9205042973022619 -0.0001504763007070511 1894206
2419.5 0.9204983807607785 -0.0001480683557594802 1894415
2420 0.9204927406856956 -0.0001456666720534218 1894649
2420.5 0.9204873746790312 -0.0001433025687157683 1894870
2421 0.920482276757061 -0.0001410069018281359 1895091
2421.5 0.9204774374257436 -0.0001388096594172662 1895310
2422 0.9204728438023481 -0.0001367395675445004 1895530
2422.5 0.9204684797817131 -0.0001348237126937033 1895753
2423 0.9204643262449798 -0.0001330871854448523 1895959
2423.5 0.9204603613080723 -0.0001315527501422755 1896179
2424 0.9204565606066754 -0.000130240544925381 1896401
2424.5 0.9204528976139768 -0.0001291678160912658 1896631
2425 0.9204493439870061 -0.0001283486903068703 1896854
2425.5 0.9204458699370192 -0.00012779398768989 1897083
2426 0.9204424446190654 -0.0001275110782396159 1897313
2426.5 0.9204390365356137 -0.0001275037835270237 1897536
2427 0.9204356139489249 -0.0001277723249567783 1897759
2427.5 0.9204321452967493 -0.0001283133192994871 1897975
2428 0.9204285996058721 -0.0001291198215684645 1898203
2428.5 0.9204249468980632 -0.0001301814146907384 1898444
2429 0.9204211585830874 -0.000131484344804165 1898679
2429.5 0.9204172078335963 -0.0001330117004102081 1898914
2430 0.920413069936963 -0.0001347436330330094 1899173
2430.5 0.9204087226194296 -0.0001366576164875616 1899421
2431 0.9204041463382903 -0.0001387287413500427 1899676
2431.5 0.9203993245382708 -0.0001409300407588454 1899908
2432 0.920394243868719 -0.0001432328432614205 1900127
2432.5 0.9203888943587549 -0.0001456071480655264 1900346
2433 0.9203832695480691 -0.0001480220177578206 1900568
2433.5 0.9203773665716519 -0.0001504459833230322 1900796
2434 0.9203711861973427 -0.0001528474561348825 1901021
2434.5 0.9203647328157063 -0.0001551951414989065 1901245
2435 0.920358014382374 -0.0001574584483074919 1901473
2435.5 0.9203510423136154 -0.000159607889419669 1901697
2436 0.9203438313365243 -0.0001616154675015317 1901923
2436.5 0.9203363992957923 -0.0001634550412561594 1902151
2437 0.9203287669196231 -0.00016510266723135 1902378
2437.5 0.920320957547876 -0.0001665369127171405 1902608
2438 0.9203129968260251 -0.0001677391356270024 1902847
2438.5 0.9203049123689614 -0.0001686937276934731 1903075
2439 0.9202967333990755 -0.0001693883177934651 1903284
2439.5 0.9202884903633847 -0.0001698139327449429 1903513
2440 0.9202802145347416 -0.0001699651134786142 1903742
2440.5 0.9202719376023791 -0.0001698399850763515 1903968
2441 0.9202636912571751 -0.000169440279777114 1904191
2441.5 0.9202555067770868 -0.0001687713126708355 1904411
2442 0.9202474146182087 -0.0001678419104240655 1904642
2442.5 0.9202394440168196 -0.0001666642939996991 1904864
2443 0.9202316226076437 -0.0001652539169382523 1905086
2443.5 0.9202239760633339 -0.0001636292613527407 1905318
2444 0.9202165277598962 -0.0001618115943444011 1905541
2444.5 0.920209298472438 -0.0001598246880659325 1905761
2445 0.9202023061052124 -0.0001576945071352522 1905986
2445.5 0.9201955654594867 -0.00015544886753048 1906211
2446 0.9201890880422492 -0.0001531170714682868 1906428
2446.5 0.9201828819182378 -0.0001507295230812271 1906660
2447 0.9201769516072037 -0.0001483173299581304 1906880
2447.5 0.9201712980277136 -0.0001459118957934316 1907098
2448 0.9201659184881964 -0.0001435445095038986 1907331
2448.5 0.9201608067253018 -0.0001412459362128917 1907553
2449 0.9201559529890329 -0.0001390460154723189 1907781
2449.5 0.9201513441734797 -0.0001369732719925081 1908013
2450 0.9201469639914015 -0.0001350545439798447 1908238
2450.5 0.9201427931903141 -0.0001333146339455076 1908454
2451 0.9201388098072046 -0.0001317759865474305 1908672
2451.5 0.9201349894584899 -0.0001304583976669602 1908892
2452 0.9201313056613675 -0.0001293787585062573 1909106
2452.5 0.9201277301823101 -0.0001285508380269597 1909329
2453 0.9201242334080912 -0.0001279851065422531 1909549
2453.5 0.9201207847344521 -0.0001276886027301081 1909768
2454 0.9201173529672773 -0.00012766484576063 1909993
2454.5 0.920113906731004 -0.0001279137936352309 1910215
2455 0.9201104148788897 -0.0001284318482260659 1910439
2455.5 0.9201068468997571 -0.0001292119068885073 1910662
2456 0.9201031733158747 -0.0001302434599079903 1910890
2456.5 0.9200993660667671 -0.0001315127324394027 1911129
2457 0.9200953988739358 -0.000133002869015041 1911355
2457.5 0.9200912475817344 -0.0001346941581389469 1911575
2458 0.9200868904699516 -0.0001365642939625578 1911792
2458.5 0.9200823085340475 -0.0001385886715529931 1912019
2459 0.9200774857294139 -0.0001407407118287302 1912240
2459.5 0.9200724091765055 -0.0001429922118536338 1912460
2460 0.9200670693242099 -0.0001453137158530337 1912680
2460.5 0.9200614600693837 -0.0001476749020508913 1912908
2461 0.9200555788310536 -0.0001500449802266229 1913127
2461.5 0.9200494265783812 -0.0001523930947578783 1913353
2462 0.9200430078121032 -0.0001546887278517122 1913575
2462.5 0.9200363304997697 -0.0001569020976734152 1913800
2463 0.9200294059657076 -0.0001590045461584455 1914023
2463.5 0.9200222487372315 -0.000160968911437172 1914253
2464 0.9200148763491978 -0.0001627698800138378 1914480
2464.5 0.9200073091095398 -0.0001643843141160155 1914703
2465 0.9199995698289282 -0.0001657915499649023 1914935
2465.5 0.9199916835181752 -0.0001669736631077792 1915152
2466 0.919983677057403 -0.0001679156973933853 1915374
2466.5 0.9199755788413811 -0.0001686058546557161 1915603
2467 0.9199674184057155 -0.0001690356426937745 1915832
2467.5 0.9199592260388435 -0.0001691999796873289 1916057
2468 0.919951032384945 -0.0001690972537656056 1916284
2468.5 0.9199428680429962 -0.0001687293370369618 1916521
2469 0.9199347631672331 -0.0001681015539884347 1916746
2469.5 0.919926747074262 -0.0001672226047633173 1916973
2470 0.9199188478619574 -0.0001661044444168986 1917195
2470.5 0.9199110920451145 -0.0001647621198272381 1917420
2471 0.9199035042126087 -0.000163213566490126 1917644
2471.5 0.919896106710501 -0.0001614793679503846 1917871
2472 0.9198889193551948 -0.0001595824811062569 1918102
2472.5 0.9198819591803397 -0.0001575479310651443 1918331
2473 0.9198752402207184 -0.0001554024796211373 1918561
2473.5 0.9198687733358764 -0.0001531742717617359 1918786
2474 0.9198625660757074 -0.0001508924648902722 1919014
2474.5 0.9198566225896664 -0.000148586845666513 1919236
2475 0.919850943580693 -0.0001462874395196499 1919460
2475.5 0.9198455263043451 -0.000144024117971584 1919670
2476 0.9198403646130452 -0.0001418262089253661 1919905
2476.5 0.9198354490447507 -0.0001397221150221694 1920126
2477 0.9198307669547718 -0.0001377389450513839 1920353
2477.5 0.9198263026889097 -0.00013590216321509 1920576
2478 0.9198220377955274 -0.0001342352608009114 1920797
2478.5 0.9198179512736894 -0.0001327594545117811 1921017
2479 0.9198140198540116 -0.0001314934153400408 1921242
2479.5 0.9198102183084611 -0.0001304530314614117 1921454
2480 0.919806519784962 -0.0001296512081689868 1921680
2480.5 0.9198028961623624 -0.0001290977073722584 1921890
2481 0.9197993184210465 -0.0001287990286598453 1922112
2481.5 0.9197957570242939 -0.0001287583333730912 1922337
2482 0.9197921823053559 -0.0001289754125685339 1922541
2482.5 0.9197885648551603 -0.0001294466991685433 1922766
2483 0.9197848759055572 -0.0001301653240174711 1922985
2483.5 0.9197810877030922 -0.0001311212149853463 1923205
2484 0.9197771738684404 -0.0001323012376972638 1923426
2484.5 0.9197731097368218 -0.0001336893759244269 1923652
2485 0.9197688726749977 -0.0001352669491569745 1923879
2485.5 0.9197644423707536 -0.0001370128643976334 1924105
2486 0.9197598010911603 -0.0001389038987742837 1924320
2486.5 0.9197549339063159 -0.0001409150091747725 1924540
2487 0.9197498288757421 -0.0001430196647634405 1924761
2487.5 0.9197444771951039 -0.0001451901979508558 1924986
2488 0.9197388733014448 -0.000147398169159115 1925208
2488.5 0.919733014935694 -0.000149614740558171 1925422
2489 0.919726903161753 -0.0001518110538454463 1925648
2489.5 0.9197205423420456 -0.0001539586071034645 1925875
2490 0.9197139400699977 -0.0001560296257975895 1926086
2490.5 0.9197071070604573 -0.0001579974230685508 1926308
2491 0.9197000569996343 -0.000159836744630736 1926537
2491.5 0.9196928063566553 -0.0001615240938039401 1926767
2492 0.9196853741593294 -0.0001630380324821381 1926997
2492.5 0.9196777817371792 -0.0001643594541724841 1927211
2493 0.9196700524352185 -0.0001654718256169709 1927418
2493.5 0.9196622113023241 -0.0001663613939338576 1927639
2494 0.9196542847583697 -0.0001670173566788724 1927858
2494.5 0.9196463002445652 -0.0001674319927219938 1928085
2495 0.9196382858616311 -0.0001676007523575209 1928315
2495.5 0.9196302700006067 -0.000167522305606358 1928544
2496 0.9196222809711458 -0.0001671985482213879 1928770
2496.5 0.9196143466321902 -0.0001666345654653188 1928993
2497 0.9196064940298491 -0.0001658385542840009 1929219
2497.5 0.9195987490472092 -0.0001648217050429679 1929445
2498 0.9195911360706243 -0.0001635980445220183 1929668
2498.5 0.9195836776767974 -0.0001621842423656893 1929898
2499 0.9195763943446893 -0.0001605993836596703 1930119
2499.5 0.9195693041959282 -0.0001588647107385661 1930341
2500 0.9195624227670357 -0.000157003337723543 1930566
2500.5 0.9195557628163212 -0.0001550399416336441 1930789
2501 0.919549334167859 -0.0001530004342085979 1931009
2501.5 0.9195431435944506 -0.0001509116188184959 1931237
2502 0.9195371947409581 -0.0001488008370157197 1931473
2502.5 0.9195314880888623 -0.0001466956094033689 1931694
2503 0.9195260209623523 -0.0001446232755512814 1931919
2503.5 0.919520787575704 -0.0001426106376851138 1932137
2504 0.919515779121168 -0.0001406836128065982 1932358
2504.5 0.9195109838960567 -0.0001388668977738271 1932582
2505 0.9195063874672057 -0.0001371836516826125 1932804
2505.5 0.9195019728705075 -0.0001356551996456934 1933027
2506 0.9194977208427614 -0.0001343007617690135 1933252
2506.5 0.9194936100826674 -0.0001331372107781323 1933478
2507 0.9194896175374228 -0.0001321788613574274 1933699
2507.5 0.9194857187110627 -0.0001314372938357745 1933911
2508 0.9194818879904053 -0.0001309212143901023 1934130
2508.5 0.9194780989842625 -0.0001306363534495665 1934355
2509 0.9194743248714028 -0.0001305854034742559 1934582
2509.5 0.9194705387526749 -0.0001307679967594788 1934807
2510 0.919466714002653 -0.0001311807233887166 1935036
2510.5 0.91946282461619 -0.0001318171889292684 1935264
2511 0.9194588455453631 -0.0001326681109448962 1935495
2511.5 0.9194547530224262 -0.0001337214528923819 1935720
2512 0.9194505248645981 -0.0001349625934850231 1935940
2512.5 0.919446140756767 -0.0001363745291469553 1936164
2513 0.9194415825084965 -0.0001379381067581708 1936388
2513.5 0.9194368342820826 -0.0001396322835039741 1936613
2514 0.9194318827887884 -0.0001414344103002558 1936835
2514.5 0.9194267174508309 -0.0001433205349715258 1937059
2515 0.9194213305271471 -0.0001452657211160801 1937285
2515.5 0.9194157172014537 -0.0001472443784043932 1937510
2516 0.9194098756316089 -0.0001492305999256503 1937733
2516.5 0.919403806959818 -0.0001511985021244751 1937953
2517 0.9193975152837172 -0.0001531225628558207 1938175
2517.5 0.9193910075888979 -0.0001549779531315479 1938402
2518 0.9193842936439417 -0.0001567408582348602 1938626
2518.5 0.9193773858595112 -0.0001583887840389466 1938851
2519 0.9193702991135154 -0.0001599008445797431 1939081
2519.5 0.9193630505448065 -0.0001612580271977515 1939298
2520 0.9193556593182624 -0.0001624434318759078 1939521
2520.5 0.9193481463644756 -0.0001634424817558294 1939746
2521 0.9193405340975835 -0.0001642431022080862 1939968
2521.5 0.9193328461150497 -0.0001648358662580215 1940193
2522 0.9193251068834284 -0.0001652141046218432 1940423
2522.5 0.9193173414142956 -0.0001653739790814273 1940652
2523 0.919309574934655 -0.0001653145184144487 1940880
2523.5 0.9193018325561708 -0.0001650376165933636 1941102
2524 0.9192941389475725 -0.0001645479934636814 1941330
2524.5 0.9192865180145178 -0.00016385311860514 1941561
2525 0.9192789925910785 -0.0001629630995598399 1941786
2525.5 0.9192715841468381 -0.0001618905360744951 1942004
2526 0.9192643125133703 -0.000160650342442728 1942220
2526.5 0.9192571956335893 -0.0001592595404425783 1942439
2527 0.9192502493371432 -0.0001577370257386056 1942665
2527.5 0.9192434871446679 -0.000156103310952694 1942890
2528 0.919236920103319 -0.0001543802488981689 1943110
2528.5 0.9192305566555843 -0.0001525907397147897 1943331
2529 0.9192244025429144 -0.0001507584258350912 1943557
2529.5 0.9192184607452645 -0.0001489073788519006 1943781
2530 0.9192127314571442 -0.0001470617824424488 1943997
2530.5 0.9192072121002968 -0.0001452456155343664 1944223
2531 0.919201897372647 -0.0001434823398738286 1944451
2531.5 0.9191967793326771 -0.0001417945960757542 1944679
2532 0.9191918475179323 -0.0001402039121030037 1944912
2532.5 0.919187089095913 -0.0001387304279361623 1945136
2533 0.9191824890451947 -0.0001373926399626055 1945363
2533.5 0.9191780303642271 -0.0001362071683343094 1945592
2534 0.9191736943049253 -0.0001351885502242805 1945815
2534.5 0.9191694606278347 -0.0001343490615538784 1946042
2535 0.9191653078754036 -0.0001336985693745921 1946256
2535.5 0.9191612136596724 -0.0001332444166720302 1946464
2536 0.9191571549605115 -0.0001329913409230918 1946690
2536.5 0.919153108430439 -0.0001329414272849738 1946911
2537 0.9191490507019605 -0.0001330940968343245 1947134
2537.5 0.9191449586933969 -0.000133446129810151 1947366
2538 0.9191408099091679 -0.0001339917233536033 1947599
2538.5 0.9191365827306375 -0.0001347225827862332 1947811
2539 0.919132256693735 -0.0001356280450318851 1948036
2539.5 0.9191278127497962 -0.0001366952323720648 1948258
2540 0.919123233506279 -0.0001379092343353065 1948483
2540.5 0.9191185034443201 -0.0001392533151633199 1948713
2541 0.9191136091104051 -0.0001407091439744638 1948942
2541.5 0.9191085392797803 -0.0001422570444630142 1949169
2542 0.9191032850896407 -0.0001438762607337444 1949392
2542.5 0.9190978401405101 -0.0001455452356790772 1949615
2543 0.9190922005646842 -0.0001472418981618219 1949842
2543.5 0.9190863650610267 -0.0001489439551729679 1950060
2544 0.9190803348958742 -0.0001506291850914998 1950293
2544.5 0.919074113870243 -0.0001522757281818375 1950513
2545 0.9190677082539743 -0.0001538623705245196 1950733
2545.5 0.9190611266878943 -0.0001553688176855132 1950959
2546 0.9190543800554707 -0.0001567759545871889 1951179
2546.5 0.9190474813258446 -0.0001580660882481337 1951404
2547 0.9190404453704916 -0.0001592231703051394 1951635
2547.5 0.9190332887560759 -0.0001602329965165709 1951859
2548 0.919026029516391 -0.0001610833807675072 1952083
2548.5 0.9190186869065063 -0.0001617643014488899 1952311
2549 0.9190112811424838 -0.0001622680184606533 1952530
2549.5 0.9190038331301712 -0.0001625891594875413 1952750
2550 0.9189963641867198 -0.0001627247746104012 1952978
2550.5 0.9189888957585394 -0.0001626743587392998 1953202
2551 0.9189814491394236 -0.0001624398417830873 1953417
2551.5 0.9189740451925593 -0.0001620255468961859 1953636
2552 0.9189667040800544 -0.0001614381175625464 1953849
2552.5 0.9189594450034947 -0.0001606864146833303 1954069
2553 0.9189522859588761 -0.0001597813852230698 1954302
2553.5 0.9189452435090402 -0.0001587359043343338 1954534
2554 0.9189383325764987 -0.0001575645932188191 1954758
2554.5 0.9189315662592313 -0.0001562836152879587 1954990
2555 0.9189249556717374 -0.0001549104534555923 1955222
2555.5 0.9189185098132547 -0.0001534636716260007 1955445
2556 0.9189122354647024 -0.0001519626636283059 1955671
2556.5 0.9189061371155074 -0.0001504273929924897 1955897
2557 0.9189002169210693 -0.0001488781270601839 1956117
2557.5 0.9188944746912177 -0.0001473351689743757 1956336
2558 0.9188889079095929 -0.000145818591096275 1956558
2558.5 0.9188835117834814 -0.0001443479733540074 1956781
2559 0.918878279323234 -0.000142942149938614 1957008
2559.5 0.9188732014500095 -0.0001416189676289642 1957235
2560 0.9188682671302236 -0.0001403950588503301 1957454
2560.5 0.9188634635347397 -0.000139285632354997 1957685
2561 0.9188587762205226 -0.0001383042841601488 1957901
2561.5 0.9188541893321993 -0.0001374628310915019 1958130
2562 0.9188496858207243 -0.0001367711689657914 1958355
2562.5 0.9188452476761368 -0.0001362371571045994 1958565
2563 0.9188408561712402 -0.0001358665305119692 1958784
2563.5 0.918836492112907 -0.0001356628406722238 1959008
2564 0.9188321360976319 -0.0001356274255392814 1959216
2564.5 0.9188277687679355 -0.0001357594088979448 1959438
2565 0.9188233710662215 -0.0001360557288878869 1959661
2565.5 0.9188189244827589 -0.0001365111950965713 1959888
2566 0.9188144112945552 -0.0001371185732532523 1960112
2566.5 0.9188098147920382 -0.0001378686961981639 1960330
2567 0.9188051194906433 -0.0001387505994630298 1960552
2567.5 0.9188003113246224 -0.000139751679485061 1960772
2568 0.9187953778206567 -0.0001408578721919478 1960991
2568.5 0.9187903082491282 -0.0001420538494424601 1961213
2569 0.9187850937512255 -0.0001433232305894988 1961439
2569.5 0.9187797274403906 -0.0001446488062526431 1961663
2570 0.918774204476962 -0.0001460127712481732 1961885
2570.5 0.9187685221152425 -0.0001473969635254169 1962102
2571 0.918762679722578 -0.0001487831059037871 1962335
2571.5 0.9187566787704181 -0.0001501530473917447 1962552
2572 0.9187505227977019 -0.000151489000899394 1962780
2572.5 0.9187442173472625 -0.00015277377422933 1963010
2573 0.9187377698763154 -0.0001539909913429798 1963235
2573.5 0.918731189642421 -0.0001551253010531601 1963465
2574 0.9187244875666195 -0.0001561625704816359 1963688
2574.5 0.9187176760757447 -0.0001570900608444282 1963911
2575 0.918710768926163 -0.000157896583381027 1964135
2575.5 0.9187037810114245 -0.0001585726335245681 1964355
2576 0.9186967281565112 -0.0001591105017141723 1964579
2576.5 0.9186896269015031 -0.0001595043595734743 1964798
2577 0.9186824942776279 -0.0001597503205169855 1965032
2577.5 0.9186753475787142 -0.000159846474192581 1965261
2578 0.9186682041311193 -0.0001597928945214907 1965482
2578.5 0.918661081065192 -0.0001595916214493584 1965706
2579 0.9186539950912825 -0.000159246616870533 1965925
2579.5 0.9186469622832337 -0.0001587636955272242 1966140
2580 0.9186399978721624 -0.0001581504320110173 1966364
2580.5 0.9186331160531686 -0.0001574160453029469 1966604
2581 0.9186263298074359 -0.0001565712625746899 1966827
2581.5 0.9186196507419444 -0.0001556281642350487 1967035
2582 0.9186130889487699 -0.0001546000124388433 1967260
2582.5 0.9186066528856767 -0.0001535010654762771 1967483
2583 0.9186003492793847 -0.0001523463806288617 1967710
2583.5 0.918594183052619 -0.0001511516082087907 1967932
2584 0.9185881572756849 -0.0001499327795934898 1968164
2584.5 0.9185822731430043 -0.0001487060921225902 1968385
2585 0.9185765299747041 -0.0001474876937415126 1968608
2585.5 0.9185709252430042 -0.000146293470254904 1968834
2586 0.9185654546228526 -0.0001451388379927283 1969052
2586.5 0.9185601120658927 -0.0001440385445960732 1969280
2587 0.9185548898965954 -0.0001430064804971761 1969514
2587.5 0.918549778929057 -0.0001420555035034987 1969749
2588 0.9185447686027369 -0.0001411972786992717 1969987
2588.5 0.9185398471351525 -0.0001404421356544698 1970211
2589 0.9185350016893432 -0.000139798944682254 1970451
2589.5 0.9185302185537451 -0.0001392750136165571 1970676
2590 0.9185254833319659 -0.0001388760062942534 1970899
2590.5 0.9185207811398419 -0.0001386058836261162 1971126
2591 0.9185160968070896 -0.000138466867831199 1971344
2591.5 0.9185114150808202 -0.0001384594300947176 1971568
2592 0.918506720828194 -0.0001385823015944814 1971786
2592.5 0.9185019992355173 -0.0001388325075289392 1972021
2593 0.9184972360011712 -0.0001392054234764532 1972235
2593.5 0.9184924175198519 -0.0001396948531224463 1972461
2594 0.9184875310557543 -0.0001402931261150145 1972685
2594.5 0.9184825649024948 -0.0001409912145516181 1972912
2595 0.918477508527768 -0.0001417788663643423 1973132
2595.5 0.9184723527009554 -0.0001426447536612333 1973347
2596 0.9184670896021512 -0.0001435766338997709 1973572
2596.5 0.9184617129113234 -0.0001445615216163994 1973791
2597 0.918456217876626 -0.0001455858683164827 1974008
2597.5 0.9184506013611469 -0.0001466357480425169 1974228
2598 0.9184448618676794 -0.0001476970460862408 1974453
2598.5 0.9184389995414086 -0.0001487556482921394 1974679
2599 0.9184330161506965 -0.0001497976284169197 1974909
2599.5 0.9184269150464318 -0.0001508094310595496 1975130
2600 0.9184207011007198 -0.0001517780477606113 1975358
2600.5 0.9184143806259225 -0.0001526911839841551 1975592
2601 0.9184079612753426 -0.0001535374148402665 1975821
2601.5 0.9184014519270614 -0.0001543063275786971 1976037
2602 0.9183948625526613 -0.0001549886490806632 1976254
2602.5 0.9183882040727374 -0.0001555763567952275 1976475
2603 0.91838148820128 -0.000156062771804551 1976693
2603.5 0.9183747272811179 -0.0001564426329550573 1976913
2604 0.9183679341127268 -0.0001567121512575014 1977141
2604.5 0.9183611217787629 -0.0001568690440314487 1977370
2605 0.9183543034667225 -0.0001569125485481131 1977592
2605.5 0.9183474922921213 -0.0001568434152034317 1977819
2606 0.9183407011245651 -0.0001566638805285066 1978036
2606.5 0.9183339424190166 -0.0001563776206130201 1978262
2607 0.9183272280544599 -0.0001559896857750294 1978480
2607.5 0.9183205691820612 -0.0001555064175546089 1978708
2608 0.9183139760847593 -0.000154935349336178 1978941
2608.5 0.918307458050047 -0.0001542850921110786 1979159
2609 0.9183010232575156 -0.0001535652070770893 1979380
2609.5 0.918294678682516 -0.0001527860669312124 1979606
2610 0.918288430017049 -0.0001519587078452425 1979829
2610.5 0.9182822816087683 -0.0001510946742183213 1980044
2611 0.9182762364187183 -0.0001502058583765675 1980262
2611.5 0.9182702959981617 -0.0001493043374343704 1980488
2612 0.9182644604846072 -0.0001484022095473463 1980714
2612.5 0.9182587286168705 -0.0001475114317710493 1980936
2613 0.9182530977687537 -0.0001466436616939675 1981165
2613.5 0.9182475640006834 -0.0001458101049391878 1981384
2614 0.9182421221284051 -0.0001450213705266088 1981612
2614.5 0.9182367658076106 -0.0001442873359596558 1981827
2615 0.9182314876331855 -0.0001436170237487428 1982054
2615.5 0.9182262792515549 -0.0001430184909092468 1982278
2616 0.9182211314844689 -0.0001424987327796827 1982500
2616.5 0.9182160344624195 -0.0001420636022961979 1982724
2617 0.9182109777657703 -0.0001417177456373454 1982952
2617.5 0.9182059505716053 -0.0001414645549208187 1983175
2618 0.9182009418042358 -0.0001413061383944237 1983409
2618.5 0.9181959402872869 -0.0001412433083209839 1983628
2619 0.9181909348952864 -0.0001412755865142454 1983859
2619.5 0.9181859147027003 -0.0001414012272428854 1984076
2620 0.9181808691284314 -0.0001416172569871321 1984301
2620.5 0.9181757880738673 -0.0001419195303084471 1984524
2621 0.9181706620526839 -0.0001423028008819901 1984752
2621.5 0.9181654823107385 -0.0001427608065456725 1984981
2622 0.918160240934542 -0.0001432863670417238 1985203
2622.5 0.918154930946978 -0.0001438714929689186 1985426
2623 0.9181495463891083 -0.0001445075043273031 1985664
2623.5 0.9181440823871374 -0.0001451851569255266 1985888
2624 0.9181385352037906 -0.0001458947748333544 1986115
2624.5 0.918132902273603 -0.0001466263870003793 1986343
2625 0.9181271822218398 -0.0001473698661271353 1986565
2625.5 0.9181213748669805 -0.0001481150678662811 1986777
2626 0.9181154812069491 -0.0001488519684498311 1987000
2626.5 0.9181095033894733 -0.0001495707988821784 1987224
2627 0.918103444667176 -0.0001502621739081425 1987448
2627.5 0.9180973093382079 -0.0001509172140576833 1987668
2628 0.9180911026734122 -0.0001515276591847105 1987894
2628.5 0.9180848308311895 -0.000152085972052697 1988122
2629 0.9180785007613843 -0.0001525854306742555 1988345
2629.5 0.9180721200996497 -0.0001530202082815922 1988569
2630 0.918065697053864 -0.0001533854399888126 1988799
2630.5 0.9180592402842526 -0.000153677275401487 1989005
2631 0.9180527587789492 -0.0001538929166311163 1989231
2631.5 0.9180462617267593 -0.0001540306413802944 1989453
2632 0.9180397583889186 -0.0001540898109744014 1989673
2632.5 0.9180332579716149 -0.0001540708634241357 1989895
2633 0.9180267695010251 -0.000153975291809745 1990124
2633.5 0.918020301702557 -0.0001538056084764709 1990351
2634 0.9180138628858951 -0.0001535652957208734 1990570
2634.5 0.9180074608373764 -0.0001532587438264683 1990793
2635 0.9180011027210689 -0.0001528911774710926 1991025
2635.5 0.9179947949898154 -0.0001524685716772595 1991246
2636 0.9179885433073328 -0.0001519975586065547 1991467
2636.5 0.9179823524823013 -0.0001514853266101323 1991688
2637 0.9179762264151944 -0.0001509395130372627 1991908
2637.5 0.9179701680584125 -0.0001503680923709741 1992133
2638 0.9179641793900956 -0.0001497792613057266 1992349
2638.5 0.9179582614017932 -0.0001491813224035334 1992569
2639 0.9179524140999766 -0.0001485825679642421 1992789
2639.5 0.9179466365211761 -0.0001479911657216993 1993010
2640 0.9179409267603549 -0.0001474150479311085 1993234
2640.5 0.9179352820119391 -0.0001468618053465154 1993468
2641 0.9179296986227558 -0.0001463385874983533 1993679
2641.5 0.9179241721559815 -0.0001458520105759281 1993902
2642 0.9179186974650509 -0.0001454080740958642 1994117
2642.5 0.9179132687763558 -0.0001450120873993637 1994340
2643 0.9179078797794593 -0.0001446686068700444 1994565
2643.5 0.9179025237234504 -0.0001443813846017225 1994783
2644 0.9178971935180108 -0.0001441533290759401 1995004
2644.5 0.917891881837701 -0.0001439864782322581 1995220
2645 0.9178865812279685 -0.0001438819851358261 1995448
2645.5 0.9178812842113493 -0.0001438401162660429 1995677
2646 0.9178759833923803 -0.0001438602622725058 1995915
2646.5 0.9178706715597553 -0.000143940960870557 1996132
2647 0.917865341784325 -0.0001440799313816039 1996352
2647.5 0.917859987511622 -0.0001442741202656105 1996577
2648 0.9178546026476747 -0.0001445197568461228 1996798
2648.5 0.9178491816370017 -0.0001448124182946971 1997022
2649 0.9178437195317876 -0.0001451471028225596 1997236
2649.5 0.91783821205139 -0.0001455183099252748 1997462
2650 0.9178326556314734 -0.0001459201264405569 1997672
2650.5 0.9178270474622202 -0.0001463463171143314 1997892
2651 0.9178213855152327 -0.0001467904183222212 1998108
2651.5 0.9178156685589096 -0.0001472458335674958 1998332
2652 0.9178098961622422 -0.0001477059293690164 1998565
2652.5 0.9178040686871451 -0.0001481641301658586 1998784
2653 0.9177981872695967 -0.0001486140108973328 1999005
2653.5 0.9177922537900223 -0.0001490493859684687 1999224
2654 0.9177862708335011 -0.0001494643933796541 1999454
2654.5 0.9177802416405134 -0.000149853572884885 1999673
2655 0.917774170049075 -0.0001502119371436136 1999896
2655.5 0.9177680604292143 -0.0001505350349456718 2000121
2656 0.9177619176108484 -0.0001508190057150753 2000344
2656.5 0.9177557468061898 -0.0001510606246343 2000566
2657 0.9177495535278888 -0.0001512573378746477 2000788
2657.5 0.9177433435041508 -0.0001514072875680773 2001011
2658 0.9177371225921036 -0.0001515093263086221 2001228
2658.5 0.9177308966906929 -0.0001515630211257125 2001449
2659 0.9177246716543772 -0.0001515686470252634 2001677
2659.5 0.9177184532088662 -0.0001515271703438947 2001897
2660 0.9177122468700911 -0.00015144022230662 2002117
2660.5 0.917706057867549 -0.0001513100633152601 2002341
2661 0.9176998910730688 -0.0001511395386231085 2002568
2661.5 0.9176937509359611 -0.0001509320261678909 2002787
2662 0.9176876414254136 -0.0001506913774395537 2003010
2662.5 0.9176815659808585 -0.0001504218523496933 2003243
2663 0.9176755274709409 -0.0001501280491445129 2003457
2663.5 0.9176695281615489 -0.0001498148304619387 2003678
2664 0.917663569693259 -0.0001494872466764781 2003903
2664.5 0.9176576530683872 -0.0001491504576997397 2004129
2665 0.9176517786476984 -0.0001488096544125379 2004358
2665.5 0.9176459461566868 -0.0001484699808950388 2004574
2666 0.9176401547011974 -0.0001481364585943478 2004792
2666.5 0.9176344027920215 -0.0001478139135260303 2005015
2667 0.9176286883779776 -0.0001475069075476486 2005238
2667.5 0.9176230088868637 -0.0001472196746686693 2005462
2668 0.917617361273559 -0.000146956063274607 2005679
2668.5 0.9176117420744607 -0.0001467194850448153 2005907
2669 0.9176061474673526 -0.0001465128712338406 2006125
2669.5 0.9176005733357321 -0.0001463386368689294 2006348
2670 0.9175950153365745 -0.0001461986532915178 2006573
2670.5 0.9175894689704667 -0.0001460942293408497 2006812
2671 0.9175839296530233 -0.0001460261013455107 2007038
2671.5 0.9175783927864959 -0.0001459944319545986 2007275
2672 0.9175728538304868 -0.000145998817708316 2007496
2672.5 0.9175673083707182 -0.0001460383051172105 2007727
2673 0.9175617521848334 -0.0001461114148947724 2007948
2673.5 0.9175561813042779 -0.0001462161738697712 2008168
2674 0.9175505920713716 -0.0001463501539944089 2008397
2674.5 0.9175449811907607 -0.0001465105177641971 2008625
2675 0.9175393457745443 -0.0001466940692766578 2008840
2675.5 0.9175336833804631 -0.0001468973100791663 2009066
2676 0.9175279920426537 -0.0001471164988934431 2009290
2676.5 0.9175222702945911 -0.0001473477142551992 2009520
2677 0.9175165171839649 -0.0001475869190739996 2009742
2677.5 0.917510732279352 -0.0001478300260992847 2009964
2678 0.9175049156686869 -0.0001480729632760788 2010184
2678.5 0.9174990679496483 -0.0001483117379853676 2010405
2679 0.9174931902121993 -0.0001485424991919181 2010621
2679.5 0.9174872840136521 -0.0001487615965637764 2010848
2680 0.9174813513467072 -0.0001489656356833245 2011073
2680.5 0.9174753946010626 -0.0001491515285378983 2011287
2681 0.9174694165192403 -0.0001493165385581182 2011520
2681.5 0.9174634201473881 -0.0001494583195624578 2011749
2682 0.9174574087818719 -0.0001495749480660851 2011988
2682.5 0.9174513859125301 -0.0001496649485184485 2012213
2683 0.9174453551635177 -0.0001497273111468546 2012443
2683.5 0.917439320232677 -0.0001497615022002623 2012667
2684 0.9174332848304084 -0.000149767466505232 2012888
2684.5 0.9174272526189908 -0.0001497456223664499 2013118
2685 0.9174212271533139 -0.0001496968489612043 2013344
2685.5 0.9174152118239264 -0.0001496224664925151 2013562
2686 0.9174092098032844 -0.0001495242094749656 2013777
2686.5 0.9174032239960132 -0.000149404193631375 2014009
2687 0.9173972569939365 -0.0001492648769732536 2014237
2687.5 0.9173913110365446 -0.0001491090157245096 2014460
2688 0.9173853879774787 -0.0001489396158229088 2014675
2688.5 0.9173794892575238 -0.0001487598807978777 2014887
2689 0.9173736158844829 -0.000148573156873892 2015107
2689.5 0.9173677684202124 -0.0001483828761871292 2015324
2690 0.9173619469749662 -0.0001481924990261622 2015545
2690.5 0.9173561512091021 -0.0001480054560181811 2015766
2691 0.9173503803420714 -0.0001478250911772545 2015998
2691.5 0.9173446331685127 -0.0001476546067133044 2016218
2692 0.9173389080811469 -0.0001474970104678692 2016438
2692.5 0.9173332031000859 -0.0001473550667978766 2016664
2693 0.9173275159080477 -0.0001472312516708513 2016888
2693.5 0.9173218438908928 -0.0001471277126656538 2017107
2694 0.9173161841828162 -0.0001470462344938711 2017328
2694.5 0.9173105337154568 -0.000146988210567512 2017544
2695 0.9173048892701223 -0.0001469546210430093 2017765
2695.5 0.9172992475322927 -0.0001469460176682768 2017994
2696 0.9172936051475278 -0.0001469625156525587 2018225
2696.5 0.9172879587778753 -0.0001470037926680675 2018451
2697 0.9172823051578902 -0.0001470690949810809 2018675
2697.5 0.9172766411493708 -0.0001471572505983352 2018894
2698 0.9172709637939335 -0.0001472666892053612 2019117
2698.5 0.9172652703626092 -0.0001473954685679494 2019340
2699 0.9172595584016574 -0.0001475413069672383 2019559
2699.5 0.91725382577389 -0.0001477016211456136 2019776
2700 0.9172480706948331 -0.0001478735691551647 2019998
2700.5 0.9172422917631734 -0.0001480540974247713 2020218
2701 0.9172364879849904 -0.0001482399912965287 2020437
2701.5 0.9172306587913972 -0.0001484279282286538 2020656
2702 0.917224804049305 -0.0001486145328209414 2020887
2702.5 0.9172189240651404 -0.00014879643279062 2021115
2703 0.9172130195814411 -0.0001489703150114841 2021341
2703.5 0.9172070917663877 -0.0001491329807285803 2021575
2704 0.91720114219642 -0.000149281399072454 2021795
2704.5 0.9171951728322026 -0.0001494127580235405 2022013
2705 0.9171891859883107 -0.0001495245120161673 2022230
2705.5 0.9171831842970967 -0.0001496144254225479 2022457
2706 0.9171771706673003 -0.0001496806112208973 2022678
2706.5 0.9171711482380351 -0.0001497215642250792 2022899
2707 0.9171651203288705 -0.0001497361883367993 2023119
2707.5 0.9171590903867722 -0.0001497238173726906 2023335
2708 0.9171530619307403 -0.0001496842291178444 2023556
2708.5 0.9171470384949945 -0.0001496176523607731 2023781
2709 0.9171410235715948 -0.0001495247667731195 2024003
2709.5 0.9171350205534042 -0.0001494066956075402 2024245
2710 0.9171290326782732 -0.0001492649912979826 2024468
2710.5 0.9171230629753389 -0.000149101614156286 2024688
2711 0.917117114214278 -0.0001489189044661233 2024918
2711.5 0.917111188858324 -0.0001487195483779045 2025150
2712 0.9171052890217993 -0.0001485065381049653 2025365
2712.5 0.917099416432845 -0.0001482831270109227 2025593
2713 0.917093572401957 -0.0001480527802585386 2025803
2713.5 0.917087757796849 -0.0001478191217612927 2026024
2714 0.91708197302407 -0.0001475858782387126 2026249
2714.5 0.9170762180176938 -0.0001473568212237264 2026465
2715 0.9170704922353071 -0.00014713570790601 2026696
2715.5 0.9170647946613988 -0.0001469262217166051 2026917
2716 0.9170591238181421 -0.000146731913567556 2027135
2716.5 0.9170534777834592 -0.000146556144654391 2027351
2717 0.9170478542161343 -0.0001464020317106428 2027581
2717.5 0.9170422503876321 -0.0001462723955698748 2027817
2718 0.9170366632201938 -0.0001461697138458424 2028049
2718.5 0.9170310893306588 -0.0001460960784826255 2028273
2719 0.9170255250793916 -0.0001460531588572135 2028496
2719.5 0.9170199666235993 -0.0001460421710366158 2028721
2720 0.9170144099742622 -0.0001460638537021127 2028938
2720.5 0.9170088510558411 -0.000146118451155362 2029170
2721 0.9170032857678719 -0.000146205703717012 2029389
2721.5 0.9169977100475288 -0.0001463248457188361 2029615
2722 0.9169921199322203 -0.0001464746111775875 2029833
2722.5 0.9169865116212687 -0.0001466532471237515 2030060
2723 0.9169808815357342 -0.0001468585344436011 2030296
2723.5 0.9169752263754757 -0.0001470878159795505 2030526
2724 0.9169695431725573 -0.0001473380315233898 2030761
2724.5 0.9169638293401782 -0.0001476057592320543 2030984
2725 0.9169580827163495 -0.0001478872628961877 2031210
2725.5 0.916952301601627 -0.0001481785444014685 2031451
2726 0.9169464847902824 -0.000148475400640558 2031678
2726.5 0.916940631594397 -0.0001487734840625329 2031913
2727 0.9169347418604579 -0.0001490683659875951 2032128
2727.5 0.9169288159781488 -0.0001493556017674193 2032356
2728 0.9169228548811414 -0.0001496307968384681 2032585
2728.5 0.9169168600398024 -0.0001498896726956307 2032803
2729 0.9169108334458614 -0.0001501281318078335 2033026
2729.5 0.9169047775892017 -0.0001503423205069939 2033249
2730 0.9168986954270407 -0.0001505286889034366 2033471
2730.5 0.9168925903458968 -0.0001506840469195635 2033681
2731 0.916886466116842 -0.0001508056155830809 2033900
2731.5 0.9168803268446379 -0.0001508910727854418 2034122
2732 0.9168741769114522 -0.000150938592786165 2034339
2732.5 0.916868020915935 -0.0001509468788305962 2034560
2733 0.9168618636085073 -0.0001509151883446759 2034782
2733.5 0.9168557098237762 -0.0001508433502750028 2035012
2734 0.9168495644110384 -0.0001507317742542255 2035240
2734.5 0.9168434321638741 -0.0001505814513881434 2035459
2735 0.9168373177498436 -0.0001503939465821651 2035682
2735.5 0.916831225641312 -0.0001501713824465753 2035906
2736 0.9168251600484232 -0.0001499164149430949 2036134
2736.5 0.9168191248552046 -0.0001496322010561074 2036360
2737 0.916813123559762 -0.0001493223588895494 2036584
2737.5 0.9168071592194651 -0.0001489909207030781 2036808
2738 0.9168012344019565 -0.0001486422795070008 2037035
2738.5 0.9167953511427399 -0.0001482811299328088 2037265
2739 0.9167895109100228 -0.0001479124041843479 2037493
2739.5 0.9167837145773705 -0.0001475412039509338 2037710
2740 0.9167779624046393 -0.0001471727292284527 2037934
2740.5 0.916772254027529 -0.0001468122050459615 2038162
2741 0.9167665884559804 -0.0001464648071323476 2038385
2741.5 0.9167609640815049 -0.0001461355875803523 2038603
2742 0.9167553786934317 -0.00014582940157301 2038830
2742.5 0.9167498295039037 -0.000145550836229769 2039056
2743 0.9167443131813298 -0.0001453041426070534 2039277
2743.5 0.916738825891909 -0.0001450931718500651 2039500
2744 0.9167333633486771 -0.0001449213164408633 2039725
2744.5 0.9167279208674499 -0.00014479145742095 2039949
2745 0.9167224934289233 -0.0001447059183886964 2040171
2745.5 0.9167170757460933 -0.0001446664269801508 2040397
2746 0.9167116623360829 -0.0001446740844409413 2040627
2746.5 0.9167062475953939 -0.0001447293437859086 2040853
2747 0.9167008258775428 -0.0001448319969245236 2041079
2747.5 0.916695391571997 -0.0001449811710060289 2041306
2748 0.9166899391833134 -0.00014517533410846 2041538
2748.5 0.9166844634093538 -0.0001454123102651963 2041765
2749 0.9166789592174687 -0.0001456893036894139 2041995
2749.5 0.9166734219175615 -0.0001460029319269057 2042213
2750 0.9166678472309721 -0.0001463492675385437 2042438
2750.5 0.916662231354187 -0.0001467238877915372 2042658
2751 0.9166565710164281 -0.0001471219317216151 2042887
2751.5 0.9166508635302764 -0.00014753816381988 2043110
2752 0.9166451068345549 -0.0001479670435003143 2043332
2752.5 0.9166392995288195 -0.0001484027994165115 2043558
2753 0.9166334408989045 -0.000148839507621813 2043780
2753.5 0.9166275309331017 -0.0001492711725065667 2044010
2754 0.916621570328678 -0.0001496918093998629 2044240
2754.5 0.9166155604885621 -0.000150095527692906 2044459
2755 0.9166095035081835 -0.0001504766133258353 2044681
2755.5 0.9166034021525694 -0.0001508296094814687 2044910
2756 0.916597259823949 -0.0001511493943473037 2045128
2756.5 0.916591080520253 -0.0001514312548399164 2045350
2757 0.9165848687850134 -0.0001516709552361917 2045577
2757.5 0.9165786296493068 -0.0001518647997196678 2045802
2758 0.9165723685664903 -0.0001520096879289189 2046025
2758.5 0.9165660913405839 -0.000152103162686825 2046248
2759 0.9165598040492534 -0.000152143449193214 2046464
2759.5 0.9165535129624232 -0.000152129485078084 2046701
2760 0.9165472244576186 -0.0001520609408355764 2046916
2760.5 0.9165409449331882 -0.0001519382302899596 2047143
2761 0.916534680720595 -0.0001517625108812098 2047371
2761.5 0.9165284379969812 -0.0001515356736977428 2047591
2762 0.9165222226992229 -0.0001512603233258566 2047813
2762.5 0.9165160404406644 -0.000150939747726782 2048036
2763 0.9165098964317113 -0.0001505778784921026 2048257
2763.5 0.916503795405393 -0.0001501792419632899 2048480
2764 0.9164977415489612 -0.0001497489018306417 2048706
2764.5 0.9164917384425026 -0.0001492923939482893 2048935
2765 0.9164857890054592 -0.0001488156542139142 2049156
2765.5 0.9164798954518402 -0.0001483249404623295 2049373
2766 0.9164740592548004 -0.0001478267494105458 2049587
2766.5 0.9164682811211277 -0.0001473277297658543 2049814
2767 0.9164625609760527 -0.0001468345926677862 2050045
2767.5 0.9164568979586558 -0.000146354020678237 2050266
2768 0.9164512904279958 -0.0001458925765605657 2050491
2768.5 0.9164457359799406 -0.0001454566130986609 2050736
2769 0.916440231474541 -0.0001450521851991449 2050965
2769.5 0.9164347730736254 -0.0001446849654954867 2051191
2770 0.9164293562881664 -0.0001443601646313087 2051415
2770.5 0.9164239760348286 -0.0001440824573420161 2051630
2771 0.9164186267009766 -0.0001438559153804993 2051858
2771.5 0.9164133022172968 -0.0001436839482439275 2052081
2772 0.916407996137098 -0.0001435692525569557 2052301
2772.5 0.9164027017212257 -0.0001435137708522852 2052514
2773 0.9163974120274817 -0.0001435186603645239 2052743
2773.5 0.916392120003337 -0.0001435842723194473 2052966
2774 0.9163868185807024 -0.0001437101420591899 2053182
2774.5 0.9163815007714671 -0.0001438949901977585 2053402
2775 0.9163761597625143 -0.0001441367348508448 2053627
2775.5 0.9163707890089114 -0.0001444325148331123 2053849
2776 0.9163653823239962 -0.0001447787235654577 2054076
2776.5 0.9163599339651168 -0.000145171053287212 2054295
2777 0.9163544387138371 -0.0001456045490258226 2054517
2777.5 0.9163488919494852 -0.0001460736716401492 2054738
2778 0.916343289715011 -0.0001465723691272169 2054960
2778.5 0.9163376287742205 -0.0001470941552651406 2055185
2779 0.9163319066595623 -0.0001476321945608341 2055408
2779.5 0.9163261217097728 -0.0001481793923804234 2055635
2780 0.9163202730968177 -0.0001487284890645936 2055868
2780.5 0.9163143608417076 -0.000149272156771065 2056097
2781 0.916308385818927 -0.0001498030977441808 2056320
2781.5 0.916302349749354 -0.0001503141426855965 2056539
2782 0.9162962551817132 -0.0001507983478935731 2056761
2782.5 0.9162901054627638 -0.0001512490898487186 2056990
2783 0.9162839046965626 -0.0001516601559530977 2057206
2783.5 0.9162776576933171 -0.0001520258301765467 2057431
2784 0.916271369908457 -0.0001523409724272887 2057652
2784.5 0.9162650473727183 -0.0001526010905449352 2057870
2785 0.9162586966141324 -0.0001528024039083808 2058087
2785.5 0.9162523245729481 -0.0001529418977617797 2058314
2786 0.916245938510597 -0.0001530173674828489 2058537
2786.5 0.916239545913912 -0.0001530274521516741 2058766
2787 0.9162331543958668 -0.0001529716569202765 2058979
2787.5 0.9162267715941664 -0.0001528503638325539 2059209
2788 0.9162204050690413 -0.0001526648308999073 2059435
2788.5 0.9162140622016259 -0.0001524171793951859 2059668
2789 0.9162077500942933 -0.0001521103694875243 2059881
2789.5 0.9162014754742959 -0.0001517481644984683 2060097
2790 0.9161952446020252 -0.0001513350842144853 2060329
2790.5 0.9161890631851458 -0.0001508763478412007 2060556
2791 0.9161829362997844 -0.0001503778073259049 2060783
2791.5 0.9161768683198582 -0.0001498458719084938 2061009
2792 0.9161708628555317 -0.0001492874248818838 2061230
2792.5 0.9161649227016651 -0.0001487097336523003 2061443
2793 0.916159049796977 -0.0001481203542834648 2061676
2793.5 0.9161532451945258 -0.0001475270317878821 2061906
2794 0.9161475090439357 -0.0001469375974899709 2062131
2794.5 0.9161418405856602 -0.0001463598648296255 2062360
2795 0.9161362381573924 -0.0001458015250009577 2062576
2795.5 0.9161306992125975 -0.0001452700438274243 2062783
2796 0.9161252203509397 -0.0001447725612631027 2063011
2796.5 0.9161197973602598 -0.0001443157948783522 2063225
2797 0.9161144252695637 -0.0001439059486398705 2063447
2797.5 0.9161090984123552 -0.000143548628227149 2063674
2798 0.9161038104995014 -0.0001432487640440685 2063898
2798.5 0.9160985547006817 -0.000143010542984153 2064115
2799 0.9160933237333561 -0.000142837349893508 2064340
2799.5 0.9160881099580906 -0.000142731719548444 2064562
2800 0.9160829054789773 -0.0001426952998251712 2064786
2800.5 0.916077702247821 -0.0001427288265914165 2065015
2801 0.916072492170712 -0.000142832110693237 2065234
2801.5 0.9160672672155639 -0.0001430040372491643 2065450
2802 0.916062019519175 -0.0001432425772993868 2065680
2802.5 0.9160567414923864 -0.0001435448116914263 2065911
2803 0.9160514259219191 -0.0001439069669196904 2066141
2803.5 0.9160460660675167 -0.0001443244624747148 2066366
2804 0.9160406557530847 -0.000144791969102466 2066582
2804.5 0.9160351894505877 -0.0001453034772261746 2066810
2805 0.9160296623555607 -0.0001458523746444575 2067034
2805.5 0.9160240704532037 -0.0001464315324935691 2067253
2806 0.9160184105741487 -0.0001470333983472088 2067476
2806.5 0.9160126804391283 -0.0001476500952298336 2067701
2807 0.9160068786919133 -0.0001482735252361866 2067930
2807.5 0.9160010049200548 -0.0001488954763854797 2068155
2808 0.9159950596631181 -0.0001495077312914278 2068386
2808.5 0.9159890444082657 -0.0001501021762021845 2068610
2809 0.9159829615732175 -0.0001506709089550325 2068832
2809.5 0.9159768144767836 -0.0001512063444028042 2069059
2810 0.9159706072973313 -0.0001517013158985082 2069293
2810.5 0.9159643450197118 -0.0001521491714748138 2069518
2811 0.9159580333713273 -0.0001525438634227246 2069741
2811.5 0.9159516787481604 -0.0001528800300590168 2069967
2812 0.9159452881317385 -0.0001531530685742393 2070192
2812.5 0.9159388689981077 -0.0001533591979695269 2070408
2813 0.9159324292200213 -0.0001534955112209843 2070631
2813.5 0.9159259769636241 -0.0001535600159526894 2070851
2814 0.9159195205809999 -0.0001535516630512884 2071081
2814.5 0.9159130685000055 -0.0001534703628150737 2071302
2815 0.9159066291128517 -0.0001533169883961974 2071522
2815.5 0.9159002106649107 -0.0001530933664638181 2071743
2816 0.9158938211452324 -0.000152802255186478 2071965
2816.5 0.9158874681802327 -0.0001524473098013852 2072192
2817 0.9158811589319681 -0.0001520330362045102 2072409
2817.5 0.9158749000023688 -0.0001515647331558972 2072626
2818 0.9158686973447044 -0.0001510484238477982 2072850
2818.5 0.915862556183487 -0.0001504907777260026 2073072
2819 0.9158564809438763 -0.0001498990235866281 2073305
2819.5 0.9158504751915593 -0.0001492808550885167 2073522
2820 0.9158445415839106 -0.0001486443299242846 2073746
2820.5 0.9158386818331047 -0.0001479977639797133 2073974
2821 0.9158328966816951 -0.0001473496218800508 2074184
2821.5 0.9158271858910003 -0.0001467084053721243 2074408
2822 0.9158215482424763 -0.0001460825410219952 2074637
2822.5 0.9158159815520723 -0.0001454802687193991 2074869
2823 0.9158104826974045 -0.0001449095324715595 2075093
2823.5 0.9158050476574059 -0.0001443778749405185 2075316
2824 0.9157996715639394 -0.0001438923371302781 2075547
2824.5 0.9157943487647128 -0.0001434593645634898 2075775
2825 0.9157890728966706 -0.000143084721202663 2076001
2825.5 0.9157838369689056 -0.0001427734122694527 2076228
2826 0.9157786334540059 -0.0001425296169986795 2076450
2826.5 0.9157734543866279 -0.0001423566322325858 2076673
2827 0.9157682914680036 -0.0001422568276179774 2076902
2827.5 0.9157631361750004 -0.0001422316130151707 2077122
2828 0.9157579798722918 -0.0001422814185661416 2077344
2828.5 0.9157528139261575 -0.0001424056877010672 2077569
2829 0.9157476298183985 -0.000142602883191316 2077789
2829.5 0.9157424192588656 -0.0001428705061826885 2078012
2830 0.9157371742951007 -0.0001432051279710721 2078237
2830.5 0.9157318874176394 -0.0001436024341122418 2078460
2831 0.915726551659567 -0.0001440572802938139 2078683
2831.5 0.9157211606890144 -0.0001445637592402335 2078917
2832 0.9157157088933465 -0.0001451152777743524 2079139
2832.5 0.9157101914539338 -0.0001457046430240448 2079344
2833 0.9157046044104971 -0.0001463241566391858 2079569
2833.5 0.9156989447141717 -0.0001469657157776997 2079792
2834 0.9156932102685725 -0.0001476209195283427 2080008
2834.5 0.9156873999583109 -0.0001482811793645848 2080224
2835 0.915681513664575 -0.0001489378321698657 2080449
2835.5 0.9156755522675547 -0.0001495822543387793 2080671
2836 0.9156695176356753 -0.0001502059754442431 2080890
2836.5 0.9156634126017681 -0.0001508007899650493 2081114
2837 0.9156572409264883 -0.000151358865593322 2081353
2837.5 0.9156510072494565 -0.0001518728466859598 2081580
2838 0.9156447170287618 -0.0001523359514877029 2081797
2838.5 0.9156383764696218 -0.0001527420618358285 2082023
2839 0.9156319924431388 -0.0001530858041551524 2082247
2839.5 0.9156255723962209 -0.0001533626206673219 2082464
2840 0.9156191242538552 -0.0001535688298678431 2082689
2840.5 0.9156126563150279 -0.0001537016754661459 2082900
2841 0.9156061771436556 -0.0001537593631363922 2083120
2841.5 0.9155996954559812 -0.000153741084588849 2083358
2842 0.9155932200059116 -0.000153647028639086 2083584
2842.5 0.9155867594698196 -0.0001534783791245989 2083804
2843 0.9155803223323296 -0.0001532372996928793 2084032
2843.5 0.9155739167745994 -0.0001529269056589991 2084254
2844 0.9155675505665777 -0.0001525512233019813 2084482
2844.5 0.9155612309646538 -0.0001521151371358729 2084703
2845 0.9155549646160666 -0.0001516243258506634 2084927
2845.5 0.9155487574713246 -0.0001510851877686524 2085156
2846 0.9155426147058037 -0.0001505047568003621 2085380
2846.5 0.9155365406515538 -0.0001498906100103581 2085592
2847 0.9155305387402205 -0.0001492507680141541 2085818
2847.5 0.915524611457834 -0.000148593589522397 2086038
2848 0.9155187603120597 -0.0001479276614259326 2086256
2848.5 0.9155129858123472 -0.0001472616858742074 2086478
2849 0.9155072874632371 -0.0001466043658392026 2086697
2849.5 0.9155016637709101 -0.0001459642906765758 2086911
2850 0.9154961122628926 -0.0001453498231959842 2087132
2850.5 0.9154906295206581 -0.0001447689897316325 2087351
2851 0.9154852112246853 -0.0001442293746646074 2087578
2851.5 0.9154798522113813 -0.0001437380207887703 2087797
2852 0.9154745465411116 -0.0001433013368343936 2088013
2852.5 0.9154692875764363 -0.0001429250133687331 2088247
2853 0.9154640680695176 -0.0001426139481811734 2088474
2853.5 0.915458880257539 -0.0001423721821348153 2088696
2854 0.9154537159648768 -0.0001422028463275177 2088921
2854.5 0.9154485667106675 -0.0001421081212552488 2089146
2855 0.9154434238203579 -0.0001420892085116515 2089368
2855.5 0.9154382785397528 -0.0001421463153916458 2089591
2856 0.9154331221500613 -0.0001422786525958897 2089823
2856.5 0.9154279460824244 -0.0001424844450596733 2090035
2857 0.9154227420304026 -0.0001427609557561669 2090260
2857.5 0.9154175020589558 -0.0001431045221523593 2090477
2858 0.9154122187084628 -0.0001435106048293215 2090705
2858.5 0.9154068850924293 -0.000143973847617278 2090924
2859 0.9154014949875808 -0.0001444881484447999 2091144
2859.5 0.9153960429151741 -0.0001450467399600057 2091368
2860 0.9153905242124482 -0.0001456422788531816 2091596
2860.5 0.9153849350932879 -0.0001462669426961776 2091811
2861 0.9153792726973057 -0.0001469125330156797 2092028
2861.5 0.9153735351266982 -0.0001475705832354964 2092241
2862 0.9153677214704141 -0.0001482324700605824 2092470
2862.5 0.9153618318153125 -0.0001488895268309194 2092695
2863 0.9153558672441836 -0.0001495331573485337 2092923
2863.5 0.9153498298206679 -0.0001501549486764592 2093147
2864 0.9153437225612829 -0.0001507467814232284 2093369
2864.5 0.9153375493949437 -0.0001513009360611673 2093597
2865 0.9153313151105169 -0.000151810193880811 2093819
2865.5 0.9153250252931163 -0.0001522679312559518 2094040
2866 0.9153186862499925 -0.0001526682059835268 2094261
2866.5 0.9153123049269973 -0.0001530058345688844 2094494
2867 0.9153058888167435 -0.0001532764594475587 2094717
2867.5 0.9152994458596743 -0.0001534766052688578 2094935
2868 0.9152929843393548 -0.0001536037235120224 2095157
2868.5 0.9152865127733757 -0.0001536562248609514 2095384
2869 0.9152800398013056 -0.0001536334989252407 2095610
2869.5 0.9152735740711817 -0.0001535359210635962 2095837
2870 0.9152671241260258 -0.0001533648462358869 2096063
2870.5 0.9152606982918886 -0.0001531225899815273 2096276
2871 0.9152543045688926 -0.0001528123967918253 2096508
2871.5 0.9152479505267044 -0.0001524383963099187 2096736
2872 0.9152416432058096 -0.0001520055479521724 2096976
2872.5 0.9152353890258802 -0.0001515195746966281 2097200
2873 0.9152291937024341 -0.0001509868869264591 2097420
2873.5 0.9152230621728695 -0.0001504144973459686 2097645
2874 0.9152169985328393 -0.0001498099281031202 2097864
2874.5 0.9152110059837836 -0.0001491811113541934 2098089
2875 0.9152050867922946 -0.0001485362845898379 2098311
2875.5 0.9151992422618342 -0.0001478838821098831 2098534
2876 0.915193472717156 -0.0001472324240823645 2098761
2876.5 0.9151877775016114 -0.0001465904046517175 2098986
2877 0.9151821549873629 -0.0001459661805716136 2099204
2877.5 0.9151766025983422 -0.0001453678618282125 2099429
2878 0.9151711168456296 -0.0001448032056908821 2099658
2878.5 0.9151656933747727 -0.0001442795155799145 2099886
2879 0.9151603270243923 -0.000143803546074675 2100110
2879.5 0.9151550118952935 -0.0001433814153020993 2100333
2880 0.9151497414291438 -0.0001430185258461396 2100554
2880.5 0.9151445084956703 -0.0001427194952039806 2100776
2881 0.9151393054872128 -0.0001424880966872829 2101000
2881.5 0.9151341244193704 -0.0001423272115268468 2101222
2882 0.9151289570364061 -0.0001422387927900589 2101496
2882.5 0.9151237949200163 -0.000142223841563663 2101789
2883 0.9151186296000204 -0.0001422823956912805 2102078
2883.5 0.9151134526655154 -0.000142413531189091 2102349
2884 0.9151082558750251 -0.0001426153762958068 2102634
2884.5 0.9151030312642048 -0.0001428851379462907 2102926
2885 0.9150977712496785 -0.0001432191402945492 2103195
2885.5 0.9150924687276568 -0.0001436128747540864 2103579
2886 0.9150871171660468 -0.0001440610608726344 2104012
2886.5 0.9150817106888547 -0.0001445577172165841 2104474
2887 0.9150762441517842 -0.0001450962413106321 2104899
2887.5 0.9150707132080658 -0.0001456694975604695 2105270
2888 0.9150651143636528 -0.0001462699119836439 2105700
2888.5 0.9150594450211034 -0.0001468895724863755 2106108
2889 0.9150537035115799 -0.0001475203333540061 2106585
2889.5 0.9150478891145799 -0.0001481539225700316 2107062
2890 0.9150420020651653 -0.0001487820505448479 2107523
2890.5 0.9150360435486243 -0.0001493965188196533 2107990
2891 0.9150300156826648 -0.0001499893273151581 2108425
2891.5 0.9150239214874065 -0.0001505527787168731 2108847
2892 0.9150177648435903 -0.0001510795786302692 2109220
2892.5 0.9150115504395937 -0.0001515629301979548 2109604
2893 0.9150052837079631 -0.0001519966219474619 2110039
2893.5 0.9149989707523387 -0.000152375107730379 2110506
2894 0.9149926182657483 -0.000152693577720771 2110926
2894.5 0.9149862334413684 -0.0001529480195613589 2111297
2895 0.9149798238769538 -0.0001531352688780795 2111716
2895.5 0.9149733974741961 -0.0001532530485260591 2112135
2896 0.914966962334363 -0.0001532999960798176 2112471
2896.5 0.9149605266515887 -0.0001532756792374065 2112798
2897 0.9149540986052395 -0.0001531805989678353 2113241
2897.5 0.9149476862527571 -0.0001530161803934993 2113543
2898 0.9149412974244041 -0.0001527847515610691 2113809
2898.5 0.9149349396212787 -0.0001524895104134799 2114171
2899 0.9149286199179415 -0.0001521344804301865 2114654
2899.5 0.9149223448709141 -0.0001517244555513649 2114975
2900 0.9149161204342411 -0.0001512649351408502 2115297
2900.5 0.914909951883211 -0.0001507620498720732 2115629
2901 0.9149038437472028 -0.0001502224795382042 2115925
2901.5 0.9148977997525312 -0.0001496533638915975 2116208
2902 0.9148918227759996 -0.0001490622077059127 2116455
2902.5 0.9148859148097523 -0.0001484567813272952 2116794
2903 0.9148800769378431 -0.0001478450180365456 2117164
2903.5 0.9148743093248017 -0.0001472349095823146 2117508
2904 0.91486861121631 -0.0001466344012655072 2117800
2904.5 0.9148629809519404 -0.0001460512879567218 2118086
2905 0.9148574159897517 -0.0001454931124119789 2118349
2905.5 0.9148519129423864 -0.0001449670672176323 2118631
2906 0.9148464676241513 -0.0001444799016431914 2118877
2906.5 0.9148410751084335 -0.0001440378346123397 2119140
2907 0.9148357297946608 -0.0001436464749176382 2119388
2907.5 0.9148304254838932 -0.0001433107497054969 2119655
2908 0.9148251554620289 -0.0001430348421458634 2119916
2908.5 0.9148199125894974 -0.0001428221390765591 2120150
2909 0.914814689396244 -0.0001426751892786063 2120392
2909.5 0.9148094781807353 -0.0001425956728962803 2120640
2910 0.9148042711116761 -0.0001425843823671335 2120890
2910.5 0.9147990603310758 -0.0001426412150741838 2121130
2911 0.9147938380573232 -0.0001427651777772857 2121372
2911.5 0.9147885966868949 -0.0001429544027252519 2121625
2912 0.9147833288933788 -0.0001432061751964098 2121869
2912.5 0.9147780277225073 -0.0001435169720658264 2122119
2913 0.9147726866819731 -0.0001438825108530606 2122405
2913.5 0.9147672998248566 -0.0001442978085683648 2122685
2914 0.9147618618255947 -0.0001447572495482757 2122954
2914.5 0.9147563680475175 -0.0001452546613558122 2123202
2915 0.9147508146010914 -0.0001457833977178359 2123470
2915.5 0.914745198392139 -0.0001463364273823588 2123720
2916 0.9147395171594372 -0.0001469064277053401 2124072
2916.5 0.9147337695012364 -0.0001474858817178433 2124356
2917 0.9147279548903944 -0.0001480671773834834 2124662
2917.5 0.9147220736779665 -0.0001486427077318278 2124946
2918 0.9147161270852491 -0.000149204970546541 2125227
2918.5 0.9147101171844264 -0.0001497466662983958 2125538
2919 0.9147040468681127 -0.0001502607930407428 2125820
2919.5 0.9146979198082407 -0.000150740737030208 2126088
2920 0.9146917404048711 -0.0001511803578965391 2126365
2920.5 0.9146855137256432 -0.0001515740672616851 2126623
2921 0.9146792454366927 -0.0001519168997989822 2126902
2921.5 0.9146729417259818 -0.0001522045758268175 2127174
2922 0.9146666092200862 -0.0001524335546463576 2127422
2922.5 0.914660254895549 -0.0001526010779580435 2127686
2923 0.9146538859860017 -0.0001527052028251302 2127957
2923.5 0.9146475098862813 -0.0001527448237923606 2128224
2924 0.9146411340548271 -0.0001527196839125671 2128482
2924.5 0.9146347659156393 -0.0001526303745811871 2128721
2925 0.9146284127611021 -0.000152478324226804 2129061
2925.5 0.9146220816569365 -0.0001522657760525202 2129394
2926 0.914615779350532 -0.0001519957551665072 2129640
2926.5 0.9146095121838484 -0.0001516720255788626 2129931
2927 0.9146032860120127 -0.0001512990376734074 2130229
2927.5 0.9145971061286602 -0.0001508818668861375 2130474
2928 0.9145909771989751 -0.0001504261444350625 2130699
2928.5 0.9145849032012764 -0.0001499379810474736 2130922
2929 0.9145788873778827 -0.0001494238847188377 2131151
2929.5 0.9145729321958658 -0.0001488906736120843 2131373
2930 0.9145670393181591 -0.0001483453852651956 2131648
2930.5 0.9145612095853627 -0.0001477951833187311 2132068
2931 0.9145554430084362 -0.0001472472630024057 2132305
2931.5 0.9145497387723235 -0.0001467087566307769 2132531
2932 0.9145440952504175 -0.0001461866403523914 2132756
2932.5 0.9145385100296237 -0.0001456876433747349 2132989
2933 0.9145329799456449 -0.0001452181608493237 2133302
2933.5 0.9145275011279753 -0.0001447841715476099 2133593
2934 0.9145220690539687 -0.0001443911613898043 2133818
2934.5 0.9145166786112257 -0.0001440440538073058 2134049
2935 0.9145113241674406 -0.0001437471478239492 2134267
2935.5 0.9145059996467535 -0.0001435040646361645 2134484
2936 0.9145006986115717 -0.0001433177033557324 2134714
2936.5 0.9144954143487539 -0.0001431902064552777 2134950
2937 0.9144901399590096 -0.0001431229353258292 2135192
2937.5 0.9144848684483095 -0.0001431164562202786 2135518
2938 0.9144795928201019 -0.0001431705367186422 2135758
2938.5 0.9144743061671158 -0.0001432841527109084 2135971
2939 0.9144690017615361 -0.0001434555057549429 2136195
2939.5 0.9144636731423791 -0.0001436820505302318 2136418
2940 0.9144583141989274 -0.0001439605319766356 2136649
2940.5 0.9144529192491442 -0.0001442870315811547 2136894
2941 0.9144474831120559 -0.0001446570221579333 2137215
2941.5 0.9144420011731876 -0.0001450654303572316 2137435
2942 0.9144364694422125 -0.0001455067060412254 2137660
2942.5 0.9144308846021061 -0.0001459748975781234 2137893
2943 0.9144252440491867 -0.0001464637320321169 2138120
2943.5 0.914419545923578 -0.000146966699167924 2138424
2944 0.9144137891297238 -0.0001474771381428487 2138733
2944.5 0.9144079733467455 -0.000147988325730256 2138967
2945 0.9144020990285596 -0.0001484935649035229 2139191
2945.5 0.9143961673937953 -0.0001489862726108249 2139406
2946 0.9143901804057123 -0.0001494600655878437 2139628
2946.5 0.9143841407424252 -0.0001499088430874537 2139854
2947 0.9143780517578831 -0.0001503268654516041 2140098
2947.5 0.9143719174341675 -0.0001507088275115413 2140442
2948 0.9143657423257787 -0.0001510499258758476 2140665
2948.5 0.9143595314966964 -0.0001513459192516214 2140887
2949 0.9143532904510744 -0.0001515931810406718 2141105
2949.5 0.9143470250585251 -0.0001517887435586054 2141334
2950 0.9143407414750016 -0.0001519303333388864 2141654
2950.5 0.9143344460603512 -0.0001520163971049879 2141954
2951 0.9143281452936404 -0.0001520461181185576 2142183
2951.5 0.9143218456873852 -0.000152019422741176 2142404
2952 0.9143155537018189 -0.0001519369771770308 2142639
2952.5 0.9143092756603367 -0.0001518001744938088 2142856
2953 0.9143030176672114 -0.0001516111121473804 2143166
2953.5 0.914296785528674 -0.0001513725603599014 2143476
2954 0.9142905846783577 -0.0001510879218200268 2143700
2954.5 0.9142844201080859 -0.0001507611832861927 2143929
2955 0.9142782963048733 -0.0001503968597775693 2144162
2955.5 0.9142722171949385 -0.0001499999321315856 2144378
2956 0.9142661860954334 -0.0001495757787903455 2144601
2956.5 0.9142602056744762 -0.0001491301027493096 2144829
2957 0.9142542779199634 -0.0001486688546609909 2145054
2957.5 0.9142484041175332 -0.0001481981531308215 2145284
2958 0.9142425848379082 -0.0001477242032741214 2145508
2958.5 0.9142368199337303 -0.0001472532146196506 2145729
2959 0.9142311085458775 -0.0001467913194476714 2145949
2959.5 0.914225449119122 -0.0001463444926381967 2146168
2960 0.9142198394268622 -0.0001459184740792354 2146401
2960.5 0.9142142766045531 -0.000145518694644042 2146615
2961 0.9142087571913423 -0.0001451502066942057 2146849
2961.5 0.9142032771793044 -0.0001448176199986902 2147088
2962 0.9141978320695838 -0.0001445250438828594 2147300
2962.5 0.9141924169346618 -0.000144276036333709 2147525
2963 0.914187026485886 -0.0001440735606909693 2147746
2963.5 0.914181655145334 -0.0001439199504498439 2147973
2964 0.9141762971210443 -0.0001438168825902631 2148198
2964.5 0.9141709464845896 -0.0001437653597321741 2148414
2965 0.9141655972499572 -0.0001437657012975955 2148640
2965.5 0.9141602434526861 -0.0001438175437397827 2148866
2966 0.9141548792282133 -0.0001439198497794571 2149108
2966.5 0.9141494988883939 -0.0001440709264687529 2149383
2967 0.9141440969952032 -0.0001442684517883643 2149665
2967.5 0.9141386684306546 -0.0001445095093711805 2149892
2968 0.9141332084620443 -0.000144790630841642 2150108
2968.5 0.9141277128016783 -0.0001451078451613586 2150397
2969 0.9141221776603359 -0.0001454567342832057 2150682
2969.5 0.9141165997938017 -0.000145832494336785 2150908
2970 0.9141109765418934 -0.0001462300014994898 2151132
2970.5 0.9141053058595183 -0.0001466438816511881 2151353
2971 0.9140995863394041 -0.000147068582865772 2151631
2971.5 0.9140938172262573 -0.0001474984497616923 2151908
2972 0.9140879984222107 -0.0001479277987150802 2152130
2972.5 0.9140821304835617 -0.0001483509929342861 2152363
2973 0.914076214608886 -0.0001487625164028088 2152605
2973.5 0.9140702526187569 -0.0001491570457198004 2152835
2974 0.9140642469273836 -0.0001495295189006571 2153082
2974.5 0.9140582005066079 -0.0001498752002478972 2153341
2975 0.9140521168427832 -0.000150189740459651 2153576
2975.5 0.9140459998871556 -0.0001504692312125935 2153831
2976 0.9140398540004521 -0.0001507102535343086 2154053
2976.5 0.9140336838924487 -0.0001509099193670809 2154281
2977 0.9140274945573503 -0.0001510659058199673 2154523
2977.5 0.9140212912058751 -0.0001511764817059544 2154744
2978 0.9140150791949568 -0.0001512405260669175 2154995
2978.5 0.9140088639560249 -0.000151257538496828 2155218
2979 0.9140026509228099 -0.0001512276411845169 2155469
2979.5 0.9139964454596469 -0.0001511515727076102 2155704
2980 0.9139902527912155 -0.0001510306737184456 2155940
2980.5 0.9139840779346401 -0.0001508668647700674 2156157
2981 0.9139779256348369 -0.000150662616632469 2156406
2981.5 0.9139718003039345 -0.0001504209135471909 2156629
2982 0.9139657059655518 -0.0001501452099586426 2156881
2982.5 0.9139596462046258 -0.0001498393813437414 2157120
2983 0.9139536241234261 -0.00014950766983523 2157356
2983.5 0.9139476423042837 -0.000149154625398657 2157583
2984 0.9139417027794876 -0.0001487850433761389 2157816
2984.5 0.9139358070086887 -0.0001484038992530161 2158065
2985 0.9139299558640622 -0.0001480162815340426 2158284
2985.5 0.9139241496233595 -0.0001476273236342068 2158516
2986 0.9139183879708935 -0.0001472421356962878 2158751
2986.5 0.91391267000637 -0.0001468657372408728 2158988
2987 0.9139069942614034 -0.0001465029915375362 2159218
2987.5 0.91390135872343 -0.0001461585425557741 2159427
2988 0.9138957608666459 -0.0001458367553136746 2159659
2988.5 0.9138901976895075 -0.0001455416603913248 2159888
2989 0.9138846657582436 -0.0001452769033142205 2160111
2989.5 0.913879161255755 -0.0001450456994419599 2160330
2990 0.9138736800352091 -0.0001448507949194794 2160565
2990.5 0.9138682176775829 -0.0001446944341628633 2160793
2991 0.9138627695523537 -0.000144578334260995 2161037
2991.5 0.9138573308805096 -0.0001445036665796086 2161262
2992 0.9138518967990232 -0.0001444710457553652 2161487
2992.5 0.9138464624259173 -0.0001444805261685123 2161708
2993 0.9138410229250498 -0.0001445316058812547 2161930
2993.5 0.9138355735697683 -0.0001446232379301678 2162154
2994 0.9138301098045795 -0.0001447538487634124 2162384
2994.5 0.9138246273040458 -0.0001449213635200202 2162616
2995 0.9138191220281329 -0.0001451232377592055 2162837
2995.5 0.91381359027331 -0.0001453564951650331 2163074
2996 0.9138080287187517 -0.0001456177706755549 2163310
2996.5 0.913802434467065 -0.0001459033584174814 2163525
2997 0.9137968050790498 -0.0001462092637682559 2163749
2997.5 0.9137911386020702 -0.0001465312588175724 2163981
2998 0.9137854335917195 -0.0001468649404609881 2164214
2998.5 0.9137796891265396 -0.0001472057903291428 2164447
2999 0.9137739048156587 -0.0001475492357382321 2164689
2999.5 0.9137680807993078 -0.0001478907108398981 2164920
3000 0.9137622177422611 -0.0001482257171534064 2165145
3000.5 0.9137563168203571 -0.0001485498826773574 2165385
3001 0.913750379700331 -0.0001488590188040456 2165618
3001.5 0.9137444085132868 -0.0001491491742955199 2165837
3002 0.9137384058222237 -0.0001494166856255004 2166064
3002.5 0.9137323745840892 -0.0001496582230461782 2166290
3003 0.9137263181069236 -0.0001498708318011219 2166530
3003.5 0.9137202400027059 -0.0001500519679756565 2166753
3004 0.9137141441365706 -0.0001501995285521328 2166979
3004.5 0.9137080345731002 -0.0001503118753185307 2167211
3005 0.9137019155204483 -0.0001503878523647976 2167431
3005.5 0.913695791273043 -0.000150426796988727 2167645
3006 0.9136896661536699 -0.0001504285439238529 2167873
3006.5 0.9136835444556924 -0.0001503934228915823 2168100
3007 0.9136774303862001 -0.0001503222495694283 2168327
3007.5 0.9136713280108285 -0.0001502163101551134 2168553
3008 0.9136652412009728 -0.0001500773397901133 2168783
3008.5 0.9136591735840877 -0.0001499074951868597 2169008
3009 0.9136531284977049 -0.0001497093218781731 2169234
3009.5 0.9136471089477516 -0.0001494857165765317 2169471
3010 0.9136411175716936 -0.000149239885191926 2169701
3010.5 0.9136351566069482 -0.0001489752971103297 2169925
3011 0.9136292278649437 -0.0001486956363802995 2170140
3011.5 0.9136233327111229 -0.0001484047504904102 2170370
3012 0.9136174720511017 -0.0001481065974471042 2170598
3012.5 0.9136116463231128 -0.00014780519187848 2170825
3013 0.9136058554967793 -0.0001475045508966923 2171059
3013.5 0.9136000990781691 -0.0001472086404477995 2171282
3014 0.9135943761210125 -0.0001469213228651066 2171511
3014.5 0.9135886852438678 -0.0001466463063190364 2171749
3015 0.9135830246529507 -0.0001463870968248704 2171974
3015.5 0.913577392170265 -0.0001461469534292746 2172204
3016 0.9135717852666086 -0.0001459288471478502 2172433
3016.5 0.9135662010989662 -0.0001457354241698804 2172654
3017 0.9135606365517344 -0.0001455689737848008 2172881
3017.5 0.9135550882812021 -0.0001454314014163797 2173113
3018 0.9135495527626423 -0.0001453242070782188 2173336
3018.5 0.9135440263393635 -0.0001452484694883904 2173576
3019 0.9135385052730429 -0.0001452048360021391 2173801
3019.5 0.9135329857946429 -0.0001451935184414139 2174023
3020 0.9135274641552268 -0.0001452142948198798 2174244
3020.5 0.9135219366759868 -0.0001452665168823121 2174482
3021 0.9135163997968163 -0.0001453491232991593 2174736
3021.5 0.9135108501227861 -0.000145460658282657 2174961
3022 0.9135052844679233 -0.000145599295319197 2175177
3022.5 0.9134996998957208 -0.0001457628656469191 2175408
3023 0.9134940937558674 -0.0001459488910463415 2175626
3023.5 0.9134884637167444 -0.0001461546204578238 2175850
3024 0.9134828077932827 -0.0001463770698928433 2176082
3024.5 0.9134771243698605 -0.0001466130650660093 2176317
3025 0.9134714122179763 -0.0001468592861439498 2176540
3025.5 0.913465670508514 -0.0001471123139843478 2176769
3026 0.9134598988184903 -0.0001473686772239077 2176998
3026.5 0.9134540971322448 -0.0001476248995695883 2177222
3027 0.9134482658371211 -0.0001478775466504695 2177451
3027.5 0.9134424057137503 -0.0001481232718000365 2177683
3028 0.9134365179211218 -0.0001483588601597661 2177906
3028.5 0.9134306039767056 -0.0001485812705234631 2178133
3029 0.9134246657319401 -0.0001487876743784915 2178366
3029.5 0.9134187053434718 -0.0001489754916436162 2178596
3030 0.9134127252405766 -0.0001491424226529602 2178814
3030.5 0.9134067280892493 -0.000149286475991555 2179040
3031 0.9134007167534864 -0.0001494059918482409 2179268
3031.5 0.9133946942543097 -0.0001494996606159238 2179495
3032 0.9133886637271212 -0.0001495665365372044 2179726
3032.5 0.9133826283779813 -0.0001496060462626591 2179950
3033 0.9133765914394177 -0.0001496179922596853 2180188
3033.5 0.9133705561263756 -0.0001496025510810969 2180421
3034 0.913364525592899 -0.0001495602665724713 2180649
3034.5 0.9133585028901356 -0.0001494920381655165 2180877
3035 0.9133524909262145 -0.0001493991044704226 2181090
3035.5 0.9133464924285285 -0.0001492830224422977 2181320
3036 0.9133405099089091 -0.0001491456424540987 2181543
3036.5 0.913334545632132 -0.000148989079661471 2181765
3037 0.9133286015881572 -0.0001488156820911142 2181992
3037.5 0.9133226794684285 -0.0001486279959249059 2182219
3038 0.9133167806465241 -0.0001484287284855161 2182443
3038.5 0.9133109061633636 -0.0001482207094550417 2182671
3039 0.9133050567171308 -0.00014800685087726 2182898
3039.5 0.9132992326579942 -0.0001477901065043964 2183116
3040 0.913293433987642 -0.0001475734310527727 2183345
3040.5 0.9132876603635874 -0.0001473597399267053 2183566
3041 0.9132819111081295 -0.0001471518699575123 2183792
3041.5 0.9132761852217928 -0.000146952541684842 2184025
3042 0.9132704814010111 -0.0001467643236805207 2184252
3042.5 0.9132647980597672 -0.0001465895993816046 2184472
3043 0.9132591333548395 -0.0001464305368597778 2184697
3043.5 0.9132534852142746 -0.0001462890619090131 2184930
3044 0.9132478513686492 -0.0001461668347837701 2185159
3044.5 0.9132422293846675 -0.0001460652308657304 2185393
3045 0.9132366167005963 -0.0001459853254800584 2185622
3045.5 0.913231010663034 -0.0001459278830222077 2185849
3046 0.9132254085644861 -0.0001458933504954514 2186074
3046.5 0.9132198076812273 -0.0001458818554966349 2186294
3047 0.9132142053109128 -0.0001458932086261185 2186526
3047.5 0.9132085988094326 -0.0001459269102369078 2186765
3048 0.9132029856265036 -0.0001459821613787667 2186990
3048.5 0.9131973633395213 -0.0001460578787364476 2187214
3049 0.913191729685226 -0.0001461527133081931 2187445
3049.5 0.9131860825887694 -0.0001462650725218755 2187671
3050 0.91318042018981 -0.000146393145441141 2187911
3050.5 0.9131747408653084 -0.0001465349306757573 2188146
3051 0.9131690432487531 -0.0001466882665763318 2188375
3051.5 0.9131633262455824 -0.0001468508632669069 2188585
3052 0.9131575890446409 -0.0001470203360486336 2188813
3052.5 0.9131518311255576 -0.0001471942396934003 2189036
3053 0.9131460522619892 -0.0001473701031395237 2189256
3053.5 0.9131402525207379 -0.0001475454641017448 2189495
3054 0.9131344322568016 -0.0001477179031142922 2189713
3054.5 0.9131285921044775 -0.0001478850765389862 2189937
3055 0.9131227329646915 -0.0001480447480906187 2190160
3055.5 0.9131168559887716 -0.000148194818457228 2190382
3056 0.9131109625589432 -0.0001483333526244643 2190613
3056.5 0.913105054265853 -0.0001484586045499984 2190844
3057 0.9130991328834729 -0.0001485690388750407 2191068
3057.5 0.9130932003417709 -0.0001486633494047883 2191291
3058 0.9130872586975572 -0.0001487404741386539 2191508
3058.5 0.9130813101039353 -0.0001487996066815931 2191738
3059 0.913075356778809 -0.0001488402039207221 2191971
3059.5 0.9130694009728945 -0.0001488619899054669 2192202
3060 0.9130634449376951 -0.0001488649559231414 2192428
3060.5 0.9130574908938921 -0.0001488493568162877 2192647
3061 0.9130515410005899 -0.0001488157036395051 2192870
3061.5 0.9130455973258347 -0.0001487647528050782 2193083
3062 0.913039661818816 -0.0001486974919135788 2193317
3062.5 0.9130337362841151 -0.0001486151225109326 2193542
3063 0.9130278223583393 -0.000148519040053653 2193770
3063.5 0.9130219214894478 -0.0001484108114002595 2193997
3064 0.9130160349190237 -0.0001482921501784302 2194209
3064.5 0.91301016366771 -0.0001481648904034358 2194436
3065 0.9130043085239727 -0.0001480309587436252 2194663
3065.5 0.9129984700363135 -0.0001478923458438575 2194886
3066 0.9129926485089974 -0.0001477510771258488 2195120
3066.5 0.9129868440013111 -0.0001476091834875712 2195358
3067 0.9129810563303221 -0.000147468672320039 2195603
3067.5 0.9129752850770521 -0.0001473314992504554 2195828
3068 0.9129695295959346 -0.0001471995410061069 2196046
3068.5 0.9129637890273837 -0.0001470745697721327 2196281
3069 0.9129580623132512 -0.0001469582293915597 2196513
3069.5 0.912952348214917 -0.0001468520137246961 2196737
3070 0.9129466453337215 -0.0001467572474513429 2196965
3070.5 0.9129409521334183 -0.0001466750695606738 2197197
3071 0.9129352669642952 -0.0001466064197319911 2197427
3071.5 0.912929588088603 -0.000146552027766678 2197638
3072 0.9129239137069054 -0.0001465124061850656 2197865
3072.5 0.9129182419849614 -0.0001464878460557688 2198092
3073 0.912912571080745 -0.0001464784160778397 2198330
3073.5 0.9129068991712112 -0.0001464839648884082 2198546
3074 0.9129012244784246 -0.0001465041265232389 2198769
3074.5 0.9128955452946831 -0.0001465383289121399 2198994
3075 0.9128898600062819 -0.0001465858052493158 2199227
3075.5 0.9128841671155914 -0.0001466456080384345 2199442
3076 0.9128784652611502 -0.0001467166255764 2199665
3076.5 0.9128727532355077 -0.0001467976006066397 2199897
3077 0.9128670300005788 -0.0001468871508444085 2200119
3077.5 0.9128612947003223 -0.0001469837910528613 2200357
3078 0.912855546670591 -0.0001470859563297107 2200581
3078.5 0.912849785446039 -0.0001471920262501771 2200811
3079 0.9128440107640272 -0.0001473003495035389 2201042
3079.5 0.9128382225655016 -0.0001474092686576124 2201270
3080 0.9128324209928675 -0.0001475171446869874 2201508
3080.5 0.9128266063849335 -0.0001476223809087586 2201721
3081 0.9128207792690195 -0.000147723445981793 2201949
3081.5 0.9128149403503977 -0.0001478188956428599 2202163
3082 0.9128090904992332 -0.0001479073928749593 2202392
3082.5 0.9128032307352628 -0.0001479877262294558 2202627
3083 0.9127973622104503 -0.0001480588260533857 2202860
3083.5 0.9127914861899066 -0.0001481197784068919 2203091
3084 0.9127856040313719 -0.0001481698364916168 2203316
3084.5 0.9127797171635813 -0.0001482084294496345 2203538
3085 0.9127738270638468 -0.0001482351684322536 2203772
3085.5 0.912767935235194 -0.0001482498498795457 2203993
3086 0.9127620431834016 -0.0001482524559930108 2204222
3086.5 0.9127561523942845 -0.0001482431524254952 2204443
3087 0.9127502643115516 -0.0001482222832530771 2204671
3087.5 0.912744380315569 -0.0001481903633334024 2204928
3088 0.9127385017033294 -0.0001481480681928087 2205206
3088.5 0.9127326296699139 -0.0001480962216189375 2205491
3089 0.9127267652917098 -0.0001480357811690517 2205737
3089.5 0.9127209095116182 -0.0001479678218320022 2206009
3090 0.9127150631264447 -0.0001478935181080055 2206326
3090.5 0.9127092267766471 -0.0001478141247906396 2206636
3091 0.9127034009385663 -0.0001477309567525923 2207050
3091.5 0.9126975859192331 -0.0001476453680487241 2207418
3092 0.9126917818538035 -0.0001475587306571306 2208156
3092.5 0.9126859887056319 -0.0001474724131817025 2208549
3093 0.9126802062689591 -0.0001473877598373476 2209167
3093.5 0.9126744341741511 -0.0001473060700318458 2209642
3094 0.9126686718953766 -0.0001472285788468541 2210081
3094.5 0.9126629187605964 -0.000147156438704621 2210504
3095 0.9126571739636812 -0.0001470907024866336 2210917
3095.5 0.912651436578463 -0.000147032308346543 2211302
3096 0.9126457055744843 -0.0001469820664325046 2211625
3096.5 0.9126399798341958 -0.0001469406477033393 2211943
3097 0.9126342581713245 -0.0001469085749904346 2212234
3097.5 0.9126285393501271 -0.0001468862164217784 2212528
3098 0.9126228221052262 -0.000146873781289047 2212798
3098.5 0.9126171051617206 -0.0001468713184000311 2213053
3099 0.9126113872552677 -0.0001468787169221781 2213313
3099.5 0.9126056671518217 -0.0001468957096843507 2213552
3100 0.9125999436667405 -0.0001469218788678931 2213799
3100.5 0.9125942156829642 -0.0001469566639819929 2214061
3101 0.9125884821680009 -0.0001469993719845742 2214358
3101.5 0.9125827421894639 -0.0001470491893788713 2214638
3102 0.9125769949289356 -0.0001471051960863188 2214988
3102.5 0.912571239693958 -0.0001471663808714745 2215225
3103 0.9125654759279718 -0.0001472316580721087 2215488
3103.5 0.912559703218074 -0.0001472998853696194 2215755
3104 0.9125539213004833 -0.0001473698823204854 2216047
3104.5 0.9125481300636425 -0.0001474404493595264 2216290
3105 0.912542329548929 -0.0001475103869804742 2216545
3105.5 0.9125365199489714 -0.0001475785147977952 2216815
3106 0.9125307016036128 -0.00014764369019759 2217112
3106.5 0.9125248749935966 -0.0001477048262925541 2217366
3107 0.9125190407320846 -0.000147760908908378 2217615
3107.5 0.9125131995541439 -0.0001478110123448627 2217926
3108 0.9125073523043811 -0.000147854313674689 2218222
3108.5 0.912501499922917 -0.0001478901053662578 2218520
3109 0.9124956434299284 -0.0001479178060432639 2218813
3109.5 0.9124897839090004 -0.0001479369692229343 2219092
3110 0.9124839224895529 -0.0001479472899061462 2219339
3110.5 0.912478060328611 -0.0001479486089256671 2219577
3111 0.9124721985922075 -0.0001479409149937089 2219812
3111.5 0.9124663384367061 -0.0001479243444245294 2220041
3112 0.9124604809903293 -0.0001478991785438899 2220284
3112.5 0.9124546273351788 -0.0001478658388320898 2220539
3113 0.912448778490028 -0.0001478248798817043 2220786
3113.5 0.9124429353941415 -0.0001477769802842495 2221042
3114 0.9124370988923772 -0.0001477229315912956 2221326
3114.5 0.912431269721796 -0.0001476636255243075 2221632
3115 0.9124254484999801 -0.0001476000396341433 2221924
3115.5 0.9124196357152395 -0.0001475332216340219 2222249
3116 0.9124138317188579 -0.0001474642726495877 2222540
3116.5 0.9124080367194881 -0.0001473943296460401 2222815
3117 0.9124022507797873 -0.0001473245473040587 2223111
3117.5 0.9123964738153391 -0.000147256079624413 2223512
3118 0.9123907055958771 -0.0001471900615449496 2223802
3118.5 0.912384945748792 -0.000147127590853397 2224065
3119 0.9123791937648646 -0.0001470697106739274 2224401
3119.5 0.9123734490061383 -0.0001470173927974628 2224657
3120 0.9123677107158094 -0.0001469715221120354 2224881
3120.5 0.9123619780299836 -0.0001469328823728332 2225145
3121 0.912356249991117 -0.0001469021435314417 2225429
3121.5 0.9123505255629373 -0.0001468798508196174 2225705
3122 0.9123448036466206 -0.0001468664157567977 2225965
3122.5 0.9123390830979691 -0.000146862109220934 2226213
3123 0.9123333627453321 -0.0001468670566913444 2226475
3123.5 0.9123276414079972 -0.0001468812357394134 2226811
3124 0.9123219179147666 -0.0001469044758084522 2227073
3124.5 0.9123161911224397 -0.000146936460290145 2227319
3125 0.9123104599339116 -0.0001469767308696821 2227532
3125.5 0.9123047233156171 -0.0001470246940777032 2227762
3126 0.9122989803140482 -0.0001470796299532947 2227987
3126.5 0.9122932300710916 -0.0001471407026909289 2228208
3127 0.9122874718379484 -0.0001472069731132606 2228440
3127.5 0.9122817049874241 -0.0001472774127847499 2228673
3128 0.912275929024388 -0.0001473509195552198 2228901
3128.5 0.9122701435942512 -0.0001474263343011379 2229126
3129 0.9122643484893138 -0.0001475024586135928 2229353
3129.5 0.9122585436528901 -0.0001475780731670864 2229582
3130 0.9122527291811316 -0.0001476519564927708 2229809
3130.5 0.9122469053225222 -0.0001477229038726557 2230031
3131 0.9122410724750365 -0.000147789746069037 2230255
3131.5 0.912235231181001 -0.0001478513676052154 2230468
3132 0.9122293821197232 -0.000147906724318914 2230699
3132.5 0.9122235260979967 -0.000147954859921001 2230922
3133 0.9122176640386104 -0.0001479949213051795 2231158
3133.5 0.9122117969670314 -0.0001480261723728531 2231394
3134 0.9122059259964534 -0.0001480480061586367 2231639
3134.5 0.912200052311427 -0.0001480599550667431 2231990
3135 0.9121941771503147 -0.0001480616990558976 2232250
3135.5 0.9121883017868248 -0.0001480530716405972 2232489
3136 0.9121824275109007 -0.0001480340636087938 2232720
3136.5 0.9121765556092468 -0.0001480048243890004 2232958
3137 0.91217068734578 -0.0001479656610356896 2233192
3137.5 0.9121648239423025 -0.0001479170348358673 2233443
3138 0.9121589665596819 -0.0001478595555760155 2233709
3138.5 0.9121531162798242 -0.000147793973543022 2234001
3139 0.9121472740887117 -0.0001477211693665207 2234259
3139.5 0.9121414408607644 -0.0001476421418427928 2234492
3140 0.9121356173447639 -0.0001475579939104791 2234722
3140.5 0.9121298041515599 -0.0001474699169766446 2234942
3141 0.9121240017437482 -0.0001473791738168782 2235168
3141.5 0.9121182104274849 -0.0001472870802950432 2235390
3142 0.9121124303465739 -0.0001471949861668065 2235612
3142.5 0.9121066614789223 -0.0001471042552458601 2235835
3143 0.9121009036354326 -0.0001470162452224125 2236062
3143.5 0.9120951564613639 -0.0001469322874295122 2236296
3144 0.9120894194401507 -0.000146853666855707 2236522
3144.5 0.9120836918996478 -0.0001467816026995818 2236758
3145 0.9120779730207067 -0.0001467172297555956 2236988
3145.5 0.9120722618479946 -0.000146661580909822 2237213
3146 0.9120665573028853 -0.0001466155710089288 2237445
3146.5 0.9120608581982675 -0.0001465799823476249 2237660
3147 0.9120551632550503 -0.0001465554519966113 2237922
3147.5 0.9120494711201422 -0.0001465424611680472 2238232
3148 0.9120437803856466 -0.0001465413267859483 2238487
3148.5 0.9120380896090019 -0.0001465521953987779 2238725
3149 0.9120323973337787 -0.0001465750395369243 2238953
3149.5 0.9120267021108348 -0.0001466096565835575 2239211
3150 0.9120210025195229 -0.0001466556701909643 2239457
3150.5 0.9120152971886374 -0.0001467125342374775 2239724
3151 0.9120095848168055 -0.0001467795392834364 2239984
3151.5 0.912003864192012 -0.0001468558214482557 2240219
3152 0.9119981342099746 -0.0001469403735950145 2240548
3152.5 0.9119923938910965 -0.0001470320586750104 2240802
3153 0.9119866423957398 -0.0001471296250531606 2241027
3153.5 0.9119808790375898 -0.000147231723604831 2241245
3154 0.9119751032949036 -0.0001473369263487152 2241474
3154.5 0.9119693148194682 -0.0001474437463564558 2241698
3155 0.9119635134431258 -0.0001475506586604077 2241924
3155.5 0.9119576991817538 -0.0001476561218646218 2242149
3156 0.9119518722366267 -0.0001477586001526964 2242368
3156.5 0.9119460329931262 -0.0001478565853788161 2242591
3157 0.9119401820167967 -0.0001479486189252455 2242814
3157.5 0.9119343200467923 -0.0001480333130112576 2243047
3158 0.9119284479867826 -0.0001481093711446526 2243278
3158.5 0.9119225668934439 -0.0001481756074177604 2243506
3159 0.911916677962671 -0.0001482309643642071 2243826
3159.5 0.9119107825137071 -0.0001482745291124877 2244117
3160 0.9119048819713909 -0.0001483055475948052 2244349
3160.5 0.9118989778467732 -0.0001483234365960023 2244590
3161 0.9118930717163612 -0.0001483277934575526 2244823
3161.5 0.9118871652002836 -0.0001483184032832157 2245050
3162 0.9118812599396747 -0.0001482952435285758 2245277
3162.5 0.9118753575735989 -0.0001482584858924372 2245508
3163 0.9118694597158371 -0.000148208495466443 2245723
3163.5 0.9118635679318654 -0.0001481458271378941 2245958
3164 0.9118576837163509 -0.000148071219279582 2246192
3164.5 0.9118518084714928 -0.0001479855847991678 2246415
3165 0.9118459434865145 -0.0001478899996585077 2246649
3165.5 0.9118400899186042 -0.0001477856890095845 2246899
3166 0.9118342487755872 -0.0001476740111284366 2247136
3166.5 0.9118284209005812 -0.0001475564393602361 2247371
3167 0.911822606958866 -0.0001474345423183855 2247614
3167.5 0.9118168074271604 -0.0001473099626058602 2247862
3168 0.9118110225854815 -0.0001471843943499352 2248106
3168.5 0.9118052525117084 -0.0001470595598590895 2248347
3169 0.9117994970789474 -0.0001469371857254355 2248590
3169.5 0.9117937559557523 -0.0001468189787050234 2248838
3170 0.9117880286092113 -0.0001467066017136465 2249061
3170.5 0.9117823143108786 -0.0001466016502758277 2249301
3171 0.9117766121454803 -0.0001465056297598205 2249538
3171.5 0.9117709210222907 -0.000146419933722469 2249766
3172 0.9117652396890379 -0.0001463458236738127 2250015
3172.5 0.9117595667481543 -0.0001462844105527128 2250261
3173 0.9117539006751598 -0.0001462366381830061 2250538
3173.5 0.9117482398389395 -0.0001462032689524007 2250777
3174 0.9117425825236312 -0.000146184871927456 2250983
3174.5 0.9117369269518391 -0.0001461818135840658 2251248
3175 0.9117312713088489 -0.0001461942512980075 2251547
3175.5 0.9117256137675182 -0.0001462221297018379 2251853
3176 0.9117199525134929 -0.0001462651799751299 2252160
3176.5 0.9117142857704095 -0.0001463229220943609 2252463
3177 0.9117086118247217 -0.0001463946700277362 2252752
3177.5 0.9117029290498153 -0.0001464795398190347 2253054
3178 0.9116972359290614 -0.0001465764604641653 2253287
3178.5 0.9116915310774902 -0.0001466841874446259 2253535
3179 0.9116858132617761 -0.0001468013187447247 2253842
3179.5 0.9116800814182405 -0.0001469263131436785 2254086
3180 0.9116743346686228 -0.0001470575105413804 2254320
3180.5 0.9116685723333792 -0.0001471931540472068 2254569
3181 0.9116627939423201 -0.0001473314135353021 2254838
3181.5 0.9116569992424182 -0.0001474704103481408 2255077
3182 0.9116511882026693 -0.0001476082428129883 2255310
3182.5 0.9116453610159198 -0.0001477430122224882 2255602
3183 0.9116395180976219 -0.0001478728489230331 2255893
3183.5 0.9116336600815165 -0.0001479959381512775 2256150
3184 0.91162778781229 -0.0001481105452609454 2256412
3184.5 0.9116219023352852 -0.000148215039988887 2256685
3185 0.9116160048834012 -0.0001483079194210119 2256989
3185.5 0.9116100968613422 -0.0001483878293352214 2257226
3186 0.9116041798274198 -0.0001484535836192656 2257483
3186.5 0.9115982554731519 -0.0001485041814867623 2257818
3187 0.9115923256009216 -0.0001485388222438369 2258101
3187.5 0.9115863920999954 -0.0001485569173912491 2258347
3188 0.9115804569212292 -0.0001485580998828782 2258612
3188.5 0.9115745220507885 -0.0001485422303997323 2258863
3189 0.9115685894832565 -0.0001485094005390888 2259177
3189.5 0.9115626611944825 -0.0001484599328604089 2259396
3190 0.9115567391145489 -0.0001483943777726098 2259632
3190.5 0.9115508251012218 -0.000148313507290802 2259859
3191 0.911544920914262 -0.0001482183057332555 2260073
3191.5 0.9115390281909391 -0.0001481099574723384 2260311
3192 0.9115331484230992 -0.0001479898318935204 2260539
3192.5 0.911527282936103 -0.0001478594657557175 2260760
3193 0.9115214328699293 -0.0001477205431826373 2260993
3193.5 0.9115155991627184 -0.0001475748735482827 2261214
3194 0.9115097825369811 -0.0001474243675493728 2261430
3194.5 0.9115039834886836 -0.0001472710117838335 2261655
3195 0.911498202279362 -0.0001471168421760719 2261883
3195.5 0.9114924389313925 -0.0001469639166065354 2262112
3196 0.9114866932264919 -0.0001468142871161201 2262339
3196.5 0.9114809647074832 -0.0001466699720621651 2262555
3197 0.9114752526833174 -0.0001465329286059857 2262781
3197.5 0.911469556237295 -0.0001464050259078732 2263005
3198 0.9114638742383908 -0.0001462880193979229 2263230
3198.5 0.9114582053555359 -0.0001461835264772128 2263450
3199 0.911452548074679 -0.0001460930039860111 2263673
3199.5 0.9114469007184051 -0.0001460177277527715 2263892
3200 0.9114412614678528 -0.0001459587745101495 2264108
3200.5 0.9114356283866427 -0.0001459170064333711 2264343
3201 0.9114299994465005 -0.0001458930585213531 2264563
3201.5 0.9114243725542331 -0.0001458873290029303 2264783
3202 0.9114187455796923 -0.0001458999729100009 2265007
3202.5 0.911413116384356 -0.000145930898917155 2265232
3203 0.9114074828501415 -0.0001459797695024491 2265450
3203.5 0.9114018429080513 -0.0001460460044398371 2265675
3204 0.9113961945662756 -0.0001461287875881039 2265892
3204.5 0.9113905359373604 -0.0001462270768960663 2266122
3205 0.9113848652640694 -0.000146339617500205 2266348
3205.5 0.9113791809435885 -0.0001464649577481473 2266572
3206 0.9113734815497371 -0.0001466014679413746 2266791
3206.5 0.9113677658528778 -0.000146747361552735 2267009
3207 0.9113620328372478 -0.000146900718640384 2267234
3207.5 0.9113562817154702 -0.0001470595111483336 2267445
3208 0.9113505119400368 -0.0001472216297582335 2267656
3208.5 0.9113447232115959 -0.0001473849119339132 2267880
3209 0.9113389154839275 -0.0001475471707840285 2268100
3209.5 0.9113330889655253 -0.0001477062243548204 2268320
3210 0.9113272441177475 -0.0001478599249589076 2268540
3210.5 0.9113213816495599 -0.0001480061881439741 2268757
3211 0.9113155025089265 -0.0001481430209088864 2268989
3211.5 0.9113096078709515 -0.0001482685487841149 2269225
3212 0.911303699122925 -0.0001483810414072814 2269447
3212.5 0.9112977778464676 -0.0001484789362441771 2269678
3213 0.9112918457969992 -0.0001485608601297459 2269898
3213.5 0.9112859048808041 -0.0001486256483318271 2270121
3214 0.9112799571299985 -0.0001486723608734111 2270336
3214.5 0.9112740046757231 -0.0001487002958853792 2270557
3215 0.9112680497199254 -0.0001487089998012166 2270773
3215.5 0.9112620945061021 -0.0001486982742473591 2271005
3216 0.9112561412893919 -0.0001486681795269137 2271234
3216.5 0.9112501923064288 -0.0001486190346405981 2271468
3217 0.9112442497453461 -0.0001485514138348624 2271687
3217.5 0.9112383157163495 -0.0001484661397142494 2271908
3218 0.9112323922232473 -0.0001483642730015858 2272133
3218.5 0.9112264811363278 -0.0001482470990746864 2272361
3219 0.9112205841669496 -0.0001481161114522763 2272574
3219.5 0.9112147028441924 -0.000147972992443203 2272801
3220 0.9112088384938875 -0.0001478195912118679 2273021
3220.5 0.9112029922203129 -0.000147657899548187 2273238
3221 0.9111971648908116 -0.0001474900256618637 2273456
3221.5 0.9111913571235378 -0.0001473181663479704 2273688
3222 0.9111855692785146 -0.0001471445778940994 2273909
3222.5 0.911179801452118 -0.0001469715461162878 2274127
3223 0.9111740534750814 -0.0001468013559239497 2274349
3223.5 0.9111683249140493 -0.0001466362608214912 2274577
3224 0.9111626150766646 -0.0001464784527551636 2274804
3224.5 0.9111569230201387 -0.0001463300327108096 2275024
3225 0.9111512475631878 -0.0001461929824581839 2275246
3225.5 0.9111455873011867 -0.0001460691378235539 2275472
3226 0.9111399406243466 -0.0001459601638517174 2275690
3226.5 0.9111343057386712 -0.0001458675321947554 2275910
3227 0.9111286806894279 -0.0001457925010348042 2276135
3227.5 0.9111230633868143 -0.0001457360978153047 2276348
3228 0.9111174516334856 -0.0001456991050174525 2276573
3228.5 0.9111118431535794 -0.000145682049178486 2276796
3229 0.9111062356228465 -0.0001456851933051889 2277020
3229.5 0.9111006266994948 -0.0001457085327904957 2277240
3230 0.9110950140553248 -0.0001457517948947327 2277463
3230.5 0.9110893954067509 -0.0001458144418047029 2277695
3231 0.9110837685452842 -0.0001458956772365339 2277913
3231.5 0.9110781313670763 -0.0001459944564998176 2278144
3232 0.9110724819011181 -0.0001461094998951122 2278370
3232.5 0.9110668183357264 -0.0001462393092707742 2278599
3233 0.9110611390429465 -0.0001463821875235005 2278850
3233.5 0.9110554426005558 -0.0001465362607865715 2279123
3234 0.9110497278113583 -0.0001466995030137425 2279404
3234.5 0.9110439937195181 -0.0001468697626339515 2279625
3235 0.9110382396236995 -0.000147044790924059 2279855
3235.5 0.9110324650868402 -0.0001472222717230995 2280087
3236 0.9110266699424208 -0.0001473998520933416 2280331
3236.5 0.9110208542971389 -0.0001475751735199563 2280557
3237 0.9110150185299484 -0.0001477459032335971 2280780
3237.5 0.9110091632874748 -0.0001479097652377983 2281011
3238 0.9110032894758555 -0.0001480645706267594 2281234
3238.5 0.9109973982491189 -0.0001482082467878897 2281468
3239 0.910991490994242 -0.0001483388650980286 2281709
3239.5 0.9109855693130932 -0.0001484546667418415 2281947
3240 0.9109796350014845 -0.0001485540863058193 2282165
3240.5 0.9109736900256202 -0.0001486357728302082 2282415
3241 0.9109677364962484 -0.0001486986080355082 2282640
3241.5 0.9109617766408544 -0.0001487417214768139 2282877
3242 0.9109558127742695 -0.00014876450242094 2283097
3242.5 0.9109498472680826 -0.0001487666082841464 2283334
3243 0.9109438825192617 -0.0001487479695144989 2283574
3243.5 0.9109379209184005 -0.0001487087908499523 2283812
3244 0.9109319648180196 -0.0001486495489321115 2284057
3244.5 0.9109260165013311 -0.000148570986303536 2284301
3245 0.9109200781518998 -0.0001484741018653082 2284521
3245.5 0.9109141518245937 -0.0001483601379188282 2284753
3246 0.9109082394182151 -0.0001482305639611854 2284997
3246.5 0.910902342650181 -0.0001480870574472003 2285251
3247 0.9108964630335867 -0.0001479314817717677 2285499
3247.5 0.9108906018569652 -0.0001477658617634244 2285723
3248 0.9108847601670066 -0.0001475923570133127 2285954
3248.5 0.9108789387544793 -0.000147413233392849 2286200
3249 0.9108731381435335 -0.0001472308331381371 2286439
3249.5 0.9108673585845363 -0.0001470475438977843 2286662
3250 0.9108616000505342 -0.0001468657671554028 2286918
3250.5 0.9108558622373963 -0.0001466878864464875 2287170
3251 0.910850144567631 -0.0001465162357921763 2287428
3251.5 0.9108444461978354 -0.000146353068769703 2287650
3252 0.9108387660296736 -0.0001462005286314809 2287898
3252.5 0.9108331027242458 -0.0001460606198702131 2288135
3253 0.9108274547196521 -0.0001459351816089162 2288369
3253.5 0.9108218202515285 -0.0001458258631703812 2288606
3254 0.9108161973762701 -0.000145734102151708 2288824
3254.5 0.9108105839966472 -0.0001456611052960326 2289047
3255 0.9108049778894673 -0.0001456078324167982 2289277
3255.5 0.9107993767349172 -0.0001455749835892829 2289505
3256 0.9107937781471963 -0.0001455629897800308 2289747
3256.5 0.9107881797060368 -0.0001455720070401776 2289988
3257 0.9107825789886888 -0.0001456019143402047 2290303
3257.5 0.9107769736019462 -0.0001456523150758961 2290627
3258 0.9107713612137934 -0.0001457225422259898 2290842
3258.5 0.9107657395842443 -0.0001458116670938429 2291078
3259 0.9107601065949688 -0.0001459185115171374 2291303
3259.5 0.9107544602773143 -0.0001460416633842555 2291528
3260 0.9107487988383481 -0.000146179495251342 2291757
3260.5 0.9107431206845746 -0.0001463301858130896 2291974
3261 0.9107374244430143 -0.0001464917439424186 2292180
3261.5 0.9107317089793633 -0.0001466620349800025 2292401
3262 0.9107259734129934 -0.0001468388089244735 2292622
3262.5 0.9107202171285955 -0.0001470197301494188 2292851
3263 0.9107144397843066 -0.0001472024082526826 2293117
3263.5 0.9107086413162211 -0.0001473844296283906 2293393
3264 0.9107028219392204 -0.0001475633893431271 2293677
3264.5 0.9106969821441131 -0.0001477369228931015 2294004
3265 0.9106911226911265 -0.0001479027374213951 2294342
3265.5 0.9106852445998314 -0.0001480586419812959 2294588
3266 0.9106793491356387 -0.0001482025764447272 2294819
3266.5 0.9106734377930504 -0.0001483326386729678 2295123
3267 0.9106675122758785 -0.0001484471095896697 2295444
3267.5 0.910661574474705 -0.0001485444758250475 2295741
3268 0.9106556264418799 -0.0001486234496314353 2295973
3268.5 0.9106496703643842 -0.0001486829858077063 2296204
3269 0.9106437085349277 -0.0001487222954093739 2296420
3269.5 0.9106377433216564 -0.0001487408560641221 2296648
3270 0.9106317771368798 -0.000148738418757912 2296874
3270.5 0.910625812405224 -0.0001487150110032408 2297081
3271 0.9106198515316419 -0.000148670936349695 2297308
3271.5 0.910613896869699 -0.0001486067702454223 2297538
3272 0.9106079506905541 -0.0001485233523063596 2297767
3272.5 0.9106020151530483 -0.0001484217750978334 2297988
3273 0.9105960922752988 -0.0001483033695795406 2298222
3273.5 0.9105901839081664 -0.0001481696874086901 2298513
3274 0.9105842917109531 -0.0001480224803381232 2298738
3274.5 0.9105784171296487 -0.0001478636769842109 2298968
3275 0.910572561378009 -0.0001476953572740509 2299291
3275.5 0.9105667254217187 -0.0001475197249124031 2299591
3276 0.9105609099658429 -0.0001473390782342275 2299859
3276.5 0.9105551154457322 -0.0001471557798301042 2300091
3277 0.9105493420214986 -0.0001469722253479808 2300377
3277.5 0.9105435895761302 -0.0001467908118845786 2300756
3278 0.9105378577172706 -0.0001466139063854829 2301105
3278.5 0.9105321457826318 -0.0001464438144721146 2301466
3279 0.9105264528489662 -0.0001462827501077766 2301829
3279.5 0.9105207777444817 -0.0001461328065033604 2302212
3280 0.9105151190645178 -0.0001459959286465519 2302606
3280.5 0.9105094751902911 -0.0001458738878162498 2302999
3281 0.9105038443104394 -0.0001457682584175633 2303354
3281.5 0.9104982244450931 -0.000145680397441048 2303761
3282 0.9104926134721402 -0.0001456114268152999 2304159
3282.5 0.9104870091553423 -0.0001455622188828738 2304521
3283 0.9104814091739245 -0.0001455333851881119 2304909
3283.5 0.9104758111532456 -0.0001455252687212755 2305296
3284 0.9104702126961445 -0.0001455379397172935 2305633
3284.5 0.9104646114145436 -0.0001455711950602222 2305965
3285 0.9104590049608942 -0.0001456245612967972 2306383
3285.5 0.9104533910590449 -0.0001456973012145669 2306806
3286 0.9104477675341303 -0.0001457884238925925 2307202
3286.5 0.9104421323410784 -0.000145896698087512 2307552
3287 0.9104364835913736 -0.0001460206687730872 2307927
3287.5 0.9104308195777087 -0.00014615867661019 2308271
3288 0.9104251387962161 -0.0001463088800853953 2308661
3288.5 0.9104194399659823 -0.0001464692800220051 2308949
3289 0.9104137220455886 -0.0001466377461355096 2309221
3289.5 0.910407984246472 -0.0001468120452794072 2309532
3290 0.9104022260429255 -0.0001469898710055095 2309855
3290.5 0.910396447178618 -0.0001471688740457175 2310236
3291 0.9103906476695488 -0.000147346693310981 2310660
3291.5 0.9103848278034058 -0.0001475209869967236 2311028
3292 0.9103789881353384 -0.0001476894633834999 2311312
3292.5 0.9103731294802134 -0.0001478499109261918 2311581
3293 0.9103672529014537 -0.0001480002272352935 2311840
3293.5 0.9103613596966211 -0.0001481384465689991 2312186
3294 0.9103554513799319 -0.00014826276547554 2312553
3294.5 0.9103495296619499 -0.0001483715662499331 2312884
3295 0.9103435964267221 -0.0001484634378992452 2313220
3295.5 0.9103376537066704 -0.0001485371943435299 2313742
3296 0.9103317036555711 -0.0001485918896173647 2314112
3296.5 0.9103257485199838 -0.0001486268298763302 2314584
3297 0.9103197906095111 -0.0001486415820560967 2315406
3297.5 0.9103138322662843 -0.0001486359790758059 2315825
3298 0.9103078758340769 -0.0001486101215240027 2316180
3298.5 0.9103019236274601 -0.0001485643758114792 2316536
3299 0.9102959779014008 -0.0001484993688224943 2317215
3299.5 0.9102900408217083 -0.0001484159791421688 2317882
3300 0.910284114436719 -0.000148315324982832 2318257
3300.5 0.9102782006505826 -0.0001481987489756966 2318575
3301 0.9102723011985097 -0.0001480678000350927 2318897
3301.5 0.9102664176242972 -0.0001479242125414035 2319188
3302 0.9102605512604257 -0.0001477698831229557 2319436
3302.5 0.9102547032109835 -0.0001476068453490754 2319670
3303 0.9102488743376427 -0.000147437242673035 2319901
3303.5 0.9102430652488583 -0.0001472632999861517 2320131
3304 0.910237276292431 -0.0001470872941618466 2320356
3304.5 0.910231507551524 -0.0001469115239810982 2320645
3305 0.9102257588441734 -0.000146738279837748 2320954
3305.5 0.9102200297263003 -0.0001465698136245901 2321207
3306 0.9102143194981644 -0.0001464083091970852 2321543
3306.5 0.9102086272141785 -0.0001462558538039866 2321809
3307 0.9102029516959337 -0.0001461144108594656 2322198
3307.5 0.9101972915482677 -0.0001459857944132676 2322501
3308 0.910191645178147 -0.000145871645651926 2322848
3308.5 0.9101860108161125 -0.0001457734117363361 2323081
3309 0.9101803865399944 -0.0001456923272494091 2323453
3309.5 0.9101747703005844 -0.000145629398492339 2323760
3310 0.9101691599489132 -0.0001455853908294156 2324046
3310.5 0.9101635532647742 -0.0001455608192411061 2324304
3311 0.9101579479861124 -0.0001455559422013988 2324571
3311.5 0.9101523418388879 -0.0001455707589521051 2324799
3312 0.9101467325670185 -0.000145605010200868 2325030
3312.5 0.9101411179620054 -0.0001456581822246072 2325268
3313 0.9101354958918518 -0.0001457295143153808 2325526
3313.5 0.9101298643288982 -0.0001458180094608841 2325769
3314 0.9101242213761986 -0.0001459224481101312 2326000
3314.5 0.9101185652921122 -0.0001460414048338484 2326231
3315 0.9101128945127696 -0.0001461732676516836 2326453
3315.5 0.9101072076721384 -0.0001463162597636132 2326705
3316 0.9101015036194258 -0.0001464684633914915 2326964
3316.5 0.9100957814335899 -0.0001466278454104978 2327210
3317 0.9100900404347865 -0.0001467922844263681 2327470
3317.5 0.9100842801926006 -0.0001469595989371569 2327791
3318 0.9100785005309712 -0.0001471275762041434 2328069
3318.5 0.9100727015297422 -0.0001472940014488534 2328300
3319 0.9100668835228457 -0.0001474566869897402 2328576
3319.5 0.9100610470931354 -0.0001476135009337622 2328893
3320 0.9100551930639587 -0.0001477623950456998 2329218
3320.5 0.9100493224875862 -0.0001479014314294999 2329512
3321 0.9100434366306573 -0.0001480288076730756 2329837
3321.5 0.9100375369568507 -0.0001481428801295439 2330185
3322 0.910031625107008 -0.0001482421850327955 2330472
3322.5 0.9100257028769903 -0.0001483254571760974 2330728
3323 0.9100197721935598 -0.0001483916459141714 2330960
3323.5 0.9100138350886133 -0.0001484399282865548 2331210
3324 0.9100078936721196 -0.0001484697190977047 2331447
3324.5 0.9100019501041079 -0.0001484806778309827 2331672
3325 0.9099960065660945 -0.0001484727123155672 2331929
3325.5 0.9099900652323205 -0.0001484459791081602 2332166
3326 0.9099841282411801 -0.0001484008805958053 2332414
3326.5 0.9099781976672178 -0.0001483380588686427 2332737
3327 0.9099722754940617 -0.0001482583864545383 2332994
3327.5 0.9099663635886486 -0.000148162954048538 2333225
3328 0.9099604636770736 -0.0001480530554091676 2333454
3328.5 0.9099545773223807 -0.0001479301696310994 2333803
3329 0.9099487059045802 -0.0001477959410370394 2334200
3329.5 0.9099428506031465 -0.0001476521569627911 2334568
3330 0.9099370123822214 -0.0001475007237359035 2334945
3330.5 0.909931191978709 -0.0001473436411719644 2335305
3331 0.9099253898934057 -0.0001471829759301496 2335655
3331.5 0.9099196063852768 -0.000147020834084108 2335969
3332 0.9099138414689389 -0.0001468593332731158 2336212
3332.5 0.9099080949153717 -0.0001467005748029023 2336589
3333 0.9099023662558398 -0.0001465466160645895 2336923
3333.5 0.9098966547889571 -0.0001463994436348763 2337167
3334 0.9098909595907934 -0.0001462609474101814 2337532
3334.5 0.909885279527874 -0.0001461328961124332 2337809
3335 0.9098796132728928 -0.0001460169144847563 2338047
3335.5 0.90987395932292 -0.0001459144624721099 2338295
3336 0.909868316019856 -0.0001458268166539187 2338551
3336.5 0.909862681572848 -0.0001457550541656008 2338868
3337 0.9098570540823723 -0.0001457000393116346 2339100
3337.5 0.9098514315656552 -0.0001456624130365697 2339362
3338 0.9098458119830884 -0.000145642585381873 2339595
3338.5 0.9098401932652901 -0.0001456407310166896 2339850
3339 0.9098345733404514 -0.0001456567878892194 2340127
3339.5 0.9098289501616045 -0.000145690459004346 2340359
3340 0.9098233217334508 -0.000145741217291319 2340608
3340.5 0.909817686138404 -0.0001458083134850394 2340857
3341 0.9098120415614964 -0.0001458907869045095 2341104
3341.5 0.9098063863138341 -0.0001459874789742417 2341418
3342 0.9098007188542903 -0.000146097049299079 2341682
3342.5 0.909795037809161 -0.0001462179940690983 2341925
3343 0.909789341989532 -0.0001463486665423146 2342163
3343.5 0.909783630406134 -0.0001464872993255715 2342406
3344 0.9097779022815031 -0.0001466320281519083 2342629
3344.5 0.9097721570592989 -0.0001467809168339946 2342863
3345 0.9097663944106634 -0.000146931983058693 2343095
3345.5 0.9097606142375536 -0.0001470832246786962 2343375
3346 0.9097548166730195 -0.0001472326461516565 2343671
3346.5 0.909749002078428 -0.0001473782847765233 2343905
3347 0.9097431710376913 -0.0001475182363816758 2344131
3347.5 0.9097373243485862 -0.0001476506801276053 2344393
3348 0.9097314630112896 -0.0001477739021002258 2344634
3348.5 0.9097255882142964 -0.0001478863173886169 2344875
3349 0.9097197013179192 -0.0001479864903617819 2345130
3349.5 0.9097138038355923 -0.000148073152884787 2345380
3350 0.9097078974132445 -0.0001481452202426446 2345602
3350.5 0.9097019838070172 -0.00014820180457183 2345842
3351 0.9096960648596302 -0.0001482422256331488 2346075
3351.5 0.9096901424757172 -0.0001482660187958321 2346314
3352 0.909684218596456 -0.0001482729401398955 2346554
3352.5 0.9096782951738379 -0.0001482629686227433 2346794
3353 0.9096723741449142 -0.0001482363052950205 2347025
3353.5 0.9096664574063608 -0.0001481933695895778 2347250
3354 0.9096605467896985 -0.0001481347927466348 2347477
3354.5 0.909654644037489 -0.0001480614084752881 2347710
3355 0.90964875078082 -0.0001479742409880909 2347972
3355.5 0.909642868518371 -0.0001478744905793083 2348288
3356 0.9096369985973277 -0.0001477635169492961 2348514
3356.5 0.9096311421963857 -0.0001476428205064061 2348741
3357 0.9096253003110678 -0.000147514021903485 2348964
3357.5 0.9096194737415237 -0.0001473788400880028 2349209
3358 0.9096136630829748 -0.0001472390691635196 2349449
3358.5 0.9096078687189076 -0.0001470965543743547 2349677
3359 0.9096020908170998 -0.0001469531675352992 2349914
3359.5 0.9095963293285111 -0.0001468107822342447 2350148
3360 0.9095905839890421 -0.0001466712491367764 2350393
3360.5 0.9095848543241256 -0.0001465363717191484 2350632
3361 0.9095791396560715 -0.0001464078827481809 2350874
3361.5 0.9095734391140544 -0.0001462874218157303 2351107
3362 0.9095677516466051 -0.0001461765142195243 2351357
3362.5 0.9095620760364153 -0.0001460765514629011 2351603
3363 0.9095564109172631 -0.0001459887736232474 2351828
3363.5 0.9095507547928081 -0.0001459142538128671 2352067
3364 0.9095451060570137 -0.0001458538849268414 2352292
3364.5 0.909539463015903 -0.0001458083688415801 2352563
3365 0.9095338239103673 -0.0001457782081941402 2352796
3365.5 0.9095281869397067 -0.0001457637008375029 2353023
3366 0.9095225502855984 -0.0001457649370311371 2353257
3366.5 0.9095169121361654 -0.0001457817993894203 2353494
3367 0.9095112707098308 -0.0001458139655738547 2353750
3367.5 0.9095056242786412 -0.0001458609136789697 2354043
3368 0.9094999711907531 -0.0001459219302257113 2354290
3368.5 0.9094943098917907 -0.0001459961206426608 2354574
3369 0.9094886389447968 -0.0001460824220825205 2354809
3369.5 0.9094829570485219 -0.0001461796183916091 2355062
3370 0.9094772630538153 -0.0001462863570220971 2355287
3370.5 0.9094715559779162 -0.0001464011676522346 2355549
3371 0.9094658350164623 -0.0001465224822586793 2355900
3371.5 0.9094600995530753 -0.000146648656366713 2356228
3372 0.9094543491664021 -0.0001467779911902862 2356531
3372.5 0.9094485836345411 -0.0001469087563636604 2356791
3373 0.9094428029368034 -0.0001470392129600134 2357030
3373.5 0.9094370072528034 -0.0001471676364903347 2357291
3374 0.9094311969589088 -0.00014729233957801 2357574
3374.5 0.9094253726221023 -0.0001474116940105166 2357826
3375 0.909419534991366 -0.0001475241518792548 2358129
3375.5 0.9094136849867038 -0.0001476282655329422 2358425
3376 0.9094078236859681 -0.0001477227060866003 2358721
3376.5 0.9094019523096764 -0.0001478062802494878 2359043
3377 0.9093960722040298 -0.0001478779452584846 2359381
3377.5 0.9093901848223739 -0.0001479368217300969 2359692
3378 0.909384291705348 -0.0001479822042731011 2360005
3378.5 0.909378394460003 -0.0001480135697341656 2360309
3379 0.9093724947381667 -0.0001480305829812973 2360528
3379.5 0.9093665942143471 -0.0001480331001632115 2360753
3380 0.9093606945634728 -0.0001480211694164486 2360978
3380.5 0.9093547974387624 -0.0001479950290262969 2361218
3381 0.9093489044500215 -0.0001479551030813851 2361514
3381.5 0.9093430171426459 -0.0001479019946948928 2361822
3382 0.909337136977612 -0.0001478364768972057 2362105
3382.5 0.9093312653127069 -0.0001477594813351211 2362426
3383 0.9093254033852488 -0.0001476720849413071 2362668
3383.5 0.9093195522965063 -0.0001475754947633425 2362925
3384 0.9093137129980229 -0.0001474710311653284 2363163
3384.5 0.909307886280012 -0.0001473601096352431 2363403
3385 0.9093020727619612 -0.000147244221448366 2363639
3385.5 0.9092962728855639 -0.0001471249134506064 2363860
3386 0.9092904869100479 -0.0001470037672361984 2364165
3386.5 0.9092847149099564 -0.0001468823779996463 2364411
3387 0.9092789567753889 -0.0001467623333453521 2364678
3387.5 0.9092732122146874 -0.0001466451923365036 2364970
3388 0.9092674807595148 -0.0001465324650601182 2365260
3388.5 0.9092617617722388 -0.00014642559297635 2365564
3389 0.9092560544555176 -0.0001463259303082651 2365855
3389.5 0.9092503578639346 -0.0001462347267125293 2366116
3390 0.9092446709175227 -0.0001461531114529697 2366394
3390.5 0.9092389924169807 -0.0001460820792775593 2366692
3391 0.9092333210603698 -0.0001460224781754125 2366991
3391.5 0.9092276554610607 -0.0001459749991639473 2367240
3392 0.9092219941666818 -0.0001459401682286368 2367495
3392.5 0.9092163356788079 -0.000145918340508238 2367734
3393 0.9092106784731284 -0.0001459096967875902 2368052
3393.5 0.9092050210198181 -0.0001459142423291412 2368319
3394 0.9091993618038414 -0.0001459318080431338 2368652
3394.5 0.9091936993449171 -0.0001459620539645905 2368980
3395 0.9091880322168846 -0.0001460044749754579 2369286
3395.5 0.9091823590662148 -0.0001460584086801821 2369545
3396 0.909176678629424 -0.0001461230453150732 2369795
3396.5 0.909170989749172 -0.0001461974395455336 2370018
3397 0.9091652913888341 -0.0001462805239810346 2370248
3397.5 0.9091595826453627 -0.0001463711242156626 2370475
3398 0.9091538627602873 -0.0001464679751835789 2370712
3398.5 0.9091481311287087 -0.0001465697386020264 2370942
3399 0.9091423873061889 -0.0001466750212619691 2371173
3399.5 0.9091366310134587 -0.0001467823939166411 2371408
3400 0.9091308621388926 -0.0001468904105120626 2371635
3400.5 0.9091250807387379 -0.0001469976275006355 2371875
3401 0.9091192870351094 -0.0001471026229799229 2372106
3401.5 0.9091134814117915 -0.000147204015402717 2372343
3402 0.9091076644079192 -0.0001473004816119091 2372579
3402.5 0.9091018367096447 -0.000147390773964435 2372814
3403 0.9090959991398989 -0.0001474737363229795 2373098
3403.5 0.9090901526464221 -0.0001475483187096153 2373328
3404 0.9090842982882121 -0.0001476135904364231 2373562
3404.5 0.909078437220598 -0.0001476687515485705 2373790
3405 0.9090725706791463 -0.0001477131424398546 2374029
3405.5 0.9090666999626149 -0.0001477462515256632 2374256
3406 0.9090608264152008 -0.0001477677208856404 2374490
3406.5 0.9090549514083167 -0.0001477773498156209 2374712
3407 0.9090490763221436 -0.0001477750962572326 2374941
3407.5 0.9090432025272112 -0.0001477610761019802 2375173
3408 0.9090373313662503 -0.0001477355603951706 2375404
3408.5 0.9090314641365538 -0.0001476989704929321 2375634
3409 0.9090256020730852 -0.0001476518712527227 2375872
3409.5 0.9090197463325489 -0.000147594962363279 2376119
3410 0.9090138979786309 -0.0001475290679442006 2376348
3410.5 0.9090080579685955 -0.0001474551245676445 2376579
3411 0.9090022271414104 -0.0001473741678743108 2376811
3411.5 0.9089964062075448 -0.0001472873179739737 2377046
3412 0.9089905957405643 -0.0001471957638350055 2377303
3412.5 0.9089847961706187 -0.0001471007468799027 2377557
3413 0.9089790077799034 -0.0001470035440124879 2377816
3413.5 0.9089732307001254 -0.000146905450308577 2378075
3414 0.9089674649120089 -0.0001468077616043892 2378393
3414.5 0.9089617102468138 -0.0001467117572167279 2378698
3415 0.9089559663898464 -0.0001466186830254171 2378992
3415.5 0.9089502328858867 -0.0001465297351416828 2379288
3416 0.9089445091464525 -0.0001464460443765351 2379604
3416.5 0.9089387944587844 -0.0001463686617110816 2379933
3417 0.9089330879964181 -0.0001462985449551653 2380173
3417.5 0.9089273888311894 -0.0001462365467640036 2380402
3418 0.9089216959464989 -0.0001461834041619176 2380632
3418.5 0.9089160082516518 -0.0001461397297020301 2380871
3419 0.9089103245970608 -0.0001461060043664972 2381148
3419.5 0.908904643790119 -0.0001460825722887614 2381479
3420 0.9088989646115042 -0.0001460696373532574 2381812
3420.5 0.908893285831708 -0.0001460672617029891 2382146
3421 0.9088876062275572 -0.0001460753661588679 2382438
3421.5 0.9088819245985078 -0.0001460937325294589 2382696
3422 0.9088762397824963 -0.0001461220077642263 2382942
3422.5 0.9088705506711374 -0.0001461597098788195 2383185
3423 0.908864856224068 -0.0001462062355581348 2383420
3423.5 0.9088591554822554 -0.0001462608693205099 2383665
3424 0.9088534475800975 -0.0001463227941065695 2383938
3424.5 0.9088477317561617 -0.0001463911031383395 2384188
3425 0.9088420073624306 -0.0001464648128780028 2384434
3425.5 0.9088362738719453 -0.0001465428769027015 2384662
3426 0.9088305308847526 -0.0001466242005004607 2384877
3426.5 0.9088247781320928 -0.0001467076557847471 2385099
3427 0.90881901547879 -0.0001467920971194585 2385339
3427.5 0.9088132429238216 -0.000146876376643945 2385609
3428 0.9088074605990838 -0.0001469593596878707 2385841
3428.5 0.9088016687663762 -0.0001470399398692424 2386064
3429 0.9087958678126703 -0.000147117053674744 2386294
3429.5 0.9087900582437339 -0.0001471896943304302 2386523
3430 0.9087842406762192 -0.0001472569247818013 2386765
3430.5 0.9087784158283265 -0.0001473178896160438 2386982
3431 0.9087725845091892 -0.0001473718257751773 2387212
3431.5 0.9087667476071323 -0.0001474180719258552 2387440
3432 0.9087609060769715 -0.0001474560763717004 2387667
3432.5 0.9087550609265359 -0.0001474854034141826 2387899
3433 0.9087492132026019 -0.0001475057380901348 2388139
3433.5 0.9087433639764342 -0.0001475168892365693 2388352
3434 0.908737514329131 -0.0001475187908565286 2388584
3434.5 0.9087316653369768 -0.0001475115017830301 2388824
3435 0.9087258180570001 -0.0001474952036610562 2389053
3435.5 0.9087199735129252 -0.0001474701972904383 2389280
3436 0.9087141326817109 -0.0001474368973942282 2389513
3436.5 0.9087082964808489 -0.0001473958258977972 2389731
3437 0.9087024657565892 -0.0001473476038235893 2389971
3437.5 0.9086966412732411 -0.0001472929419241512 2390199
3438 0.9086908237036848 -0.0001472326301922611 2390426
3438.5 0.9086850136212165 -0.0001471675264006273 2390742
3439 0.9086792114928153 -0.0001470985438360248 2391030
3439.5 0.9086734176739192 -0.0001470266384015165 2391349
3440 0.9086676324047607 -0.0001469527952681487 2391658
3440.5 0.9086618558083014 -0.0001468780152612447 2391901
3441 0.9086560878897726 -0.0001468033011690075 2392140
3441.5 0.9086503285378209 -0.0001467296441599754 2392380
3442 0.9086445775272211 -0.0001466580104931066 2392612
3442.5 0.9086388345231046 -0.000146589328698231 2392862
3443 0.9086330990866398 -0.0001465244773968638 2393106
3443.5 0.9086273706820612 -0.0001464642739227751 2393376
3444 0.9086216486849464 -0.0001464094638895941 2393641
3444.5 0.9086159323916149 -0.0001463607118383506 2393926
3445 0.9086102210295041 -0.0001463185930818093 2394248
3445.5 0.9086045137683867 -0.0001462835868450911 2394580
3446 0.9085988097322457 -0.0001462560707834707 2394947
3446.5 0.9085931080116586 -0.0001462363169386275 2395260
3447 0.9085874076765079 -0.0001462244891743542 2395496
3447.5 0.9085817077888415 -0.0001462206421121521 2395728
3448 0.908576007415706 -0.0001462247215664854 2395953
3448.5 0.9085703056417823 -0.0001462365664588655 2396205
3449 0.9085646015816446 -0.0001462559121699109 2396442
3449.5 0.9085588943914882 -0.0001462823952693225 2396682
3450 0.9085531832801629 -0.0001463155595451497 2396908
3450.5 0.9085474675193725 -0.0001463548632370638 2397132
3451 0.9085417464529109 -0.0001463996873623813 2397346
3451.5 0.908536019504811 -0.000146449345009824 2397559
3452 0.9085302861863142 -0.0001465030914640179 2397771
3452.5 0.9085245461015684 -0.00014656013501354 2398005
3453 0.9085187989519992 -0.0001466196482871548 2398242
3453.5 0.9085130445392965 -0.0001466807799577308 2398472
3454 0.9085072827670005 -0.0001467426666490301 2398697
3454.5 0.9085015136406714 -0.0001468044448801175 2399033
3455 0.9084957372666597 -0.0001468652628826847 2399326
3455.5 0.9084899538495057 -0.0001469242921302755 2399651
3456 0.9084841636880214 -0.0001469807384237704 2399897
3456.5 0.9084783671701173 -0.0001470338523852476 2400115
3457 0.9084725647664653 -0.000147082939221791 2400405
3457.5 0.9084667570230863 -0.0001471273676323706 2400737
3458 0.908460944552991 -0.0001471665777440077 2401071
3458.5 0.9084551280269832 -0.0001472000879778243 2401368
3459 0.9084493081637722 -0.0001472275007615672 2401603
3459.5 0.9084434857195343 -0.0001472485070215599 2401843
3460 0.9084376614770701 -0.0001472628894051477 2402058
3460.5 0.9084318362347186 -0.0001472705242021806 2402317
3461 0.9084260107951784 -0.0001472713819527518 2402667
3461.5 0.9084201859543917 -0.0001472655267467255 2402981
3462 0.9084143624906483 -0.0001472531142382327 2403249
3462.5 0.9084085411540554 -0.0001472343884165465 2403470
3463 0.9084027226565122 -0.0001472096771909796 2403719
3463.5 0.9083969076623306 -0.0001471793868638162 2403998
3464 0.9083910967796162 -0.0001471439955793987 2404306
3464.5 0.9083852905525305 -0.0001471040458515834 2404610
3465 0.9083794894545207 -0.0001470601362827409 2404917
3465.5 0.9083736938826152 -0.000147012912598284 2405148
3466 0.9083679041528381 -0.0001469630581284416 2405385
3466.5 0.908362120496806 -0.0001469112838757534 2405617
3467 0.9083563430595335 -0.0001468583183107524 2405846
3467.5 0.9083505718984719 -0.0001468048970411504 2406082
3468 0.9083448069837753 -0.0001467517524995148 2406319
3468.5 0.9083390481997794 -0.0001466996037931643 2406550
3469 0.9083332953476639 -0.0001466491468562392 2406797
3469.5 0.9083275481492362 -0.0001466010450379875 2407030
3470 0.9083218062517878 -0.000146555920254123 2407287
3470.5 0.9083160692339297 -0.0001465143448187557 2407547
3471 0.9083103366123231 -0.0001464768340639608 2407798
3471.5 0.9083046078491973 -0.0001464438398415238 2408050
3472 0.9082988823605429 -0.0001464157449883832 2408296
3472.5 0.9082931595248582 -0.0001463928588230532 2408627
3473 0.9082874386923188 -0.0001463754137246416 2408992
3473.5 0.9082817191942371 -0.0001463635628310344 2409325
3474 0.908276000352678 -0.0001463573788761384 2409569
3474.5 0.9082702814900918 -0.0001463568541703926 2409790
3475 0.9082645619388287 -0.0001463619017121093 2410027
3475.5 0.9082588410504022 -0.000146372357401811 2410252
3476 0.9082531182043788 -0.0001463879833165795 2410472
3476.5 0.9082473928167611 -0.0001464084719862423 2410697
3477 0.9082416643477642 -0.0001464334516006398 2410929
3477.5 0.9082359323088764 -0.0001464624920641708 2411154
3478 0.9082301962691122 -0.000146495111802804 2411379
3478.5 0.9082244558603749 -0.0001465307852192769 2411593
3479 0.9082187107818757 -0.000146568950683952 2411821
3479.5 0.9082129608035383 -0.0001466090189423292 2412047
3480 0.9082072057683652 -0.0001466503818158208 2412272
3480.5 0.9082014455937425 -0.0001466924210688836 2412487
3481 0.908195680271669 -0.0001467345173153613 2412710
3481.5 0.9081899098679238 -0.0001467760588368359 2412926
3482 0.9081841345201962 -0.0001468164501888001 2413154
3482.5 0.9081783544352114 -0.0001468551204746718 2413379
3483 0.9081725698849104 -0.0001468915311732546 2413601
3483.5 0.9081667812017375 -0.0001469251834133712 2413830
3484 0.90816098877313 -0.0001469556245976903 2414053
3484.5 0.9081551930352764 -0.0001469824542883917 2414280
3485 0.9081493944662584 -0.0001470053292786894 2414505
3485.5 0.9081435935786689 -0.0001470239677863755 2414721
3486 0.9081377909118239 -0.0001470381527189795 2414949
3486.5 0.908131987023681 -0.0001470477339738014 2415173
3487 0.9081261824825864 -0.0001470526297500631 2415401
3487.5 0.9081203778589643 -0.000147052826865027 2415625
3488 0.9081145737170774 -0.0001470483800802441 2415848
3488.5 0.9081087706069696 -0.0001470394104578696 2416073
3489 0.9081029690567042 -0.00014702610278125 2416299
3489.5 0.9080971695650124 -0.0001470087020864828 2416522
3490 0.9080913725944468 -0.0001469875093644554 2416758
3490.5 0.9080855785651363 -0.0001469628765038961 2416981
3491 0.9080797878492268 -0.0001469352005561758 2417217
3491.5 0.9080740007660791 -0.0001469049174119344 2417447
3492 0.9080682175782848 -0.0001468724949867348 2417668
3492.5 0.9080624384885527 -0.0001468384260193758 2417893
3493 0.9080566636374977 -0.0001468032205910639 2418116
3493.5 0.9080508931023594 -0.0001467673984766195 2418337
3494 0.9080451268966503 -0.000146731481440138 2418584
3494.5 0.9080393649707447 -0.0001466959855875759 2418915
3495 0.9080336072133741 -0.0001466614138863428 2419229
3495.5 0.9080278534540084 -0.0001466282489593037 2419544
3496 0.9080221034660733 -0.0001465969462547953 2419773
3496.5 0.9080163569709555 -0.0001465679276884811 2420005
3497 0.9080106136427217 -0.0001465415758448318 2420225
3497.5 0.9080048731134838 -0.0001465182288173853 2420450
3498 0.9079991349793142 -0.0001464981757563508 2420751
3498.5 0.9079933988066329 -0.00014648165318213 2421063
3499 0.9079876641389605 -0.0001464688421109015 2421376
3499.5 0.9079819305039336 -0.0001464598660264388 2421646
3500 0.9079761974204823 -0.0001464547897198545 2421869
3500.5 0.9079704644060612 -0.0001464536190059188 2422091
3501 0.907964730983824 -0.0001464563013118322 2422317
3501.5 0.9079589966896456 -0.000146462727121635 2422550
3502 0.9079532610788775 -0.0001464727322471202 2422790
3502.5 0.9079475237327506 -0.0001464861008841317 2423007
3503 0.9079417842643318 -0.0001465025694021921 2423233
3503.5 0.9079360423239438 -0.0001465218308049482 2423452
3504 0.9079302976039839 -0.00014654353978978 2423676
3504.5 0.9079245498430687 -0.0001465673183265139 2423899
3505 0.9079187988294514 -0.000146592761668401 2424124
3505.5 0.9079130444036678 -0.000146619444702842 2424345
3506 0.907907286460379 -0.0001466469285450153 2424569
3506.5 0.9079015249493915 -0.00014667476727472 2424788
3507 0.9078957598758407 -0.0001467025147157973 2425019
3507.5 0.9078899912995524 -0.0001467297311569397 2425238
3508 0.9078842193335885 -0.000146755989915137 2425459
3508.5 0.9078784441420108 -0.0001467808836454219 2425688
3509 0.9078726659369012 -0.000146804030305459 2425912
3509.5 0.9078668849746885 -0.0001468250786888944 2426133
3510 0.9078611015518414 -0.0001468437134489552 2426351
3510.5 0.9078553159999981 -0.0001468596595411948 2426575
3511 0.9078495286806054 -0.0001468726860239142 2426806
3511.5 0.9078437399791593 -0.0001468826091643123 2427032
3512 0.9078379502991252 -0.0001468892948094313 2427256
3512.5 0.9078321600556387 -0.0001468926599917122 2427474
3513 0.9078263696690811 -0.0001468926737509056 2427697
3513.5 0.9078205795586221 -0.0001468893571654569 2427922
3514 0.9078147901358323 -0.0001468827825985824 2428143
3514.5 0.9078090017984586 -0.0001468730721754481 2428372
3515 0.9078032149244523 -0.0001468603955196265 2428592
3515.5 0.907797429866339 -0.0001468449667876431 2428824
3516 0.9077916469460164 -0.0001468270410502069 2429060
3516.5 0.9077858664500453 -0.0001468069100790837 2429286
3517 0.9077800886255156 -0.0001467848976058926 2429564
3517.5 0.9077743136765309 -0.0001467613541276618 2429884
3518 0.9077685417613726 -0.0001467366513394229 2430222
3518.5 0.9077627729903749 -0.000146711176279885 2430510
3519 0.907757007424542 -0.0001466853252796333 2430746
3519.5 0.9077512450749231 -0.0001466594978039093 2430974
3520 0.9077454859027503 -0.0001466340902831388 2431210
3520.5 0.9077397298203337 -0.0001466094900241292 2431443
3521 0.9077339766926967 -0.0001465860692930055 2431675
3521.5 0.9077282263399227 -0.0001465641796581083 2431908
3522 0.9077224785401723 -0.0001465441466769829 2432130
3522.5 0.9077167330333278 -0.0001465262650054324 2432355
3523 0.9077109895252023 -0.0001465107940008567 2432581
3523.5 0.9077052476922465 -0.0001464979538835798 2432796
3524 0.907699507186688 -0.0001464879225118556 2433021
3524.5 0.9076937676420129 -0.0001464808328165252 2433243
3525 0.9076880286787152 -0.0001464767709313732 2433463
3525.5 0.9076822899102194 -0.0001464757750447524 2433714
3526 0.9076765509488903 -0.0001464778349870925 2433993
3526.5 0.9076708114120376 -0.000146482892557948 2434323
3527 0.9076650709278242 -0.0001464908425849804 2434610
3527.5 0.9076593291409916 -0.0001465015346967124 2434916
3528 0.9076535857183107 -0.0001465147757799229 2435226
3528.5 0.9076478403536873 -0.0001465303330825603 2435501
3529 0.9076420927728327 -0.0001465479379136372 2435726
3529.5 0.9076363427374413 -0.0001465672898825978 2435964
3530 0.9076305900488064 -0.0001465880616126508 2436196
3530.5 0.9076248345508258 -0.00014660990385618 2436424
3531 0.9076190761323498 -0.0001466324509336575 2436649
3531.5 0.9076133147288364 -0.0001466553264137145 2436875
3532 0.9076075503232973 -0.0001466781489479672 2437111
3532.5 0.9076017829465104 -0.0001467005381723429 2437336
3533 0.9075960126765094 -0.0001467221205857462 2437563
3533.5 0.9075902396373471 -0.0001467425353175747 2437788
3534 0.9075844639971626 -0.0001467614396969383 2438010
3534.5 0.9075786859655738 -0.0001467785145402864 2438239
3535 0.9075729057904434 -0.0001467934690776597 2438469
3535.5 0.9075671237540577 -0.0001468060454439482 2438697
3536 0.9075613401687879 -0.0001468160226675962 2438939
3536.5 0.9075555553722909 -0.0001468232200973431 2439170
3537 0.9075497697223237 -0.0001468275002153012 2439396
3537.5 0.9075439835912534 -0.0001468287707945765 2439630
3538 0.9075381973603409 -0.0001468269863690998 2439862
3538.5 0.9075324114138899 -0.0001468221489934142 2440086
3539 0.9075266261333391 -0.0001468143082813175 2440310
3539.5 0.9075208418914015 -0.0001468035607225241 2440528
3540 0.9075150590463225 -0.0001467900482873361 2440753
3540.5 0.9075092779363578 -0.0001467739563402366 2440970
3541 0.9075034988745412 -0.0001467555108930611 2441194
3541.5 0.9074977221438326 -0.0001467349752388987 2441434
3542 0.9074919479927104 -0.0001467126460164354 2441756
3542.5 0.9074861766312787 -0.0001466888487633175 2442077
3543 0.9074804082279498 -0.0001466639330246753 2442396
3543.5 0.9074746429067482 -0.000146638267089572 2442620
3544 0.9074688807452783 -0.0001466122324336383 2442860
3544.5 0.9074631217733932 -0.0001465862179505529 2443083
3545 0.9074573659725742 -0.0001465606140584041 2443305
3545.5 0.9074516132760412 -0.0001465358067687634 2443531
3546 0.9074458635695902 -0.000146512171806925 2443753
3546.5 0.9074401166931451 -0.000146490068871092 2443966
3547 0.907434372443005 -0.0001464698361165072 2444183
3547.5 0.9074286305747518 -0.0001464517849470198 2444426
3548 0.907422890806779 -0.0001464361951924799 2444651
3548.5 0.9074171528243894 -0.0001464233107444353 2444868
3549 0.9074114162844024 -0.000146413335716073 2445091
3549.5 0.9074056808202021 -0.0001464064311849486 2445322
3550 0.9073999460471536 -0.0001464027125680614 2445550
3550.5 0.9073942115683087 -0.0001464022476700111 2445773
3551 0.9073884769803169 -0.0001464050554349004 2445996
3551.5 0.9073827418794527 -0.0001464111054225152 2446227
3552 0.9073770058676727 -0.0001464203180185335 2446453
3552.5 0.9073712685586104 -0.0001464325653776853 2446676
3553 0.9073655295834234 -0.0001464476730883155 2446890
3553.5 0.9073597885964034 -0.0001464654225357594 2447134
3554 0.9073540452802659 -0.0001464855539320471 2447355
3554.5 0.9073482993510378 -0.0001465077699691626 2447662
3555 0.9073425505624788 -0.0001465317400441466 2447912
3555.5 0.9073367987099578 -0.0001465571049958583 2448158
3556 0.907331043633732 -0.0001465834822850882 2448546
3556.5 0.9073252852215791 -0.0001466104715437321 2448883
3557 0.9073195234107381 -0.0001466376604125927 2449167
3557.5 0.90731375818913 -0.0001466646305831241 2449435
3558 0.9073079895958374 -0.0001466909639551613 2449696
3558.5 0.907302217720831 -0.0001467162488210183 2449956
3559 0.9072964427039494 -0.0001467400859851743 2450206
3559.5 0.9072906647331366 -0.0001467620947297558 2450464
3560 0.9072848840419681 -0.0001467819185381519 2450706
3560.5 0.9072791009064932 -0.0001467992304918237 2450948
3561 0.9072733156414388 -0.000146813738260509 2451164
3561.5 0.907267528595827 -0.0001468251886110915 2451407
3562 0.9072617401480706 -0.0001468333713675121 2451635
3562.5 0.9072559507006114 -0.0001468381227617965 2451857
3563 0.9072501606741796 -0.0001468393281247064 2452164
3563.5 0.907244370501758 -0.0001468369238743388 2452440
3564 0.9072385806223341 -0.0001468308987704765 2452660
3564.5 0.9072327914745324 -0.0001468212944135102 2452896
3565 0.9072270034902177 -0.0001468082049772971 2453130
3565.5 0.9072212170881604 -0.0001467917761766015 2453362
3566 0.9072154326678622 -0.0001467722034805097 2453590
3566.5 0.9072096506036225 -0.0001467497295944303 2453819
3567 0.9072038712389411 -0.0001467246412439693 2454071
3567.5 0.9071980948813353 -0.000146697265303683 2454293
3568 0.9071923217976482 -0.0001466679643240041 2454522
3568.5 0.9071865522099212 -0.0001466371315177833 2454752
3569 0.9071807862918875 -0.0001466051852766628 2455011
3569.5 0.9071750241661459 -0.0001465725632937266 2455327
3570 0.9071692659020553 -0.0001465397163755285 2455569
3570.5 0.9071635115143827 -0.0001465071020307978 2455797
3571 0.907157760962731 -0.0001464751779271466 2456026
3571.5 0.9071520141517568 -0.0001464443953090598 2456255
3572 0.9071462709321761 -0.000146415192471343 2456487
3572.5 0.907140531102554 -0.0001463879883820254 2456710
3573 0.9071347944118476 -0.0001463631765467066 2456948
3573.5 0.9071290605626781 -0.0001463411192033992 2457182
3574 0.9071233292152822 -0.0001463221419324186 2457409
3574.5 0.9071175999920925 -0.0001463065287603906 2457638
3575 0.9071118724828847 -0.0001462945178306471 2457873
3575.5 0.9071061462504185 -0.0001462862977045205 2458091
3576 0.9071004208364976 -0.0001462820043493999 2458319
3576.5 0.9070946957683614 -0.0001462817188594705 2458550
3577 0.9070889705653207 -0.0001462854659455911 2458776
3577.5 0.9070832447455427 -0.0001462932132189192 2459017
3578 0.9070775178328919 -0.0001463048712827481 2459260
3578.5 0.9070717893637266 -0.0001463202946347998 2459483
3579 0.907066058893557 -0.0001463392833712602 2459705
3579.5 0.9070603260034694 -0.00014636158567207 2459933
3580 0.9070545903062232 -0.000146386901035987 2460173
3580.5 0.9070488514519316 -0.0001464148842232978 2460395
3581 0.9070431091332494 -0.0001464451498535298 2460625
3581.5 0.9070373630899825 -0.0001464772775962949 2460853
3582 0.907031613113061 -0.0001465108178848094 2461067
3582.5 0.9070258590478096 -0.0001465452980736498 2461285
3583 0.9070201007964707 -0.0001465802289559782 2461510
3583.5 0.9070143383199344 -0.0001466151115499613 2461740
3584 0.9070085716386572 -0.0001466494440600412 2461969
3584.5 0.9070028008327435 -0.0001466827289154769 2462191
3585 0.9069970260411881 -0.0001467144797877748 2462425
3585.5 0.906991247460288 -0.0001467442284878184 2462649
3586 0.9069854653412386 -0.0001467715316451768 2462871
3586.5 0.9069796799869486 -0.0001467959770747977 2463106
3587 0.9069738917481096 -0.0001468171897400933 2463332
3587.5 0.9069681010185754 -0.000146834837226738 2463562
3588 0.9069623082301133 -0.0001468486346481467 2463783
3588.5 0.9069565138465938 -0.0001468583489113507 2464017
3589 0.906950718357703 -0.0001468638022802791 2464239
3589.5 0.9069449222722594 -0.0001468648751834828 2464464
3590 0.9069391261112288 -0.0001468615082234135 2464684
3590.5 0.9069333304005316 -0.0001468537033557162 2464908
3591 0.9069275356637472 -0.0001468415242178668 2465138
3591.5 0.9069217424148092 -0.0001468250955991236 2465363
3592 0.9069159511507999 -0.0001468046020550687 2465587
3592.5 0.9069101623449429 -0.0001467802856822232 2465816
3593 0.9069043764398911 -0.000146752443080188 2466053
3593.5 0.9068985938414063 -0.0001467214215397836 2466281
3594 0.9068928149125207 -0.0001466876145069334 2466505
3594.5 0.9068870399682643 -0.0001466514563824798 2466723
3595 0.9068812692710277 -0.000146613416727089 2466948
3595.5 0.9068755030266421 -0.0001465739939492502 2467170
3596 0.9068697413812131 -0.0001465337085620233 2467395
3596.5 0.9068639844187782 -0.0001464930961004034 2467626
3597 0.9068582321598058 -0.000146452699795899 2467846
3597.5 0.9068524845605713 -0.0001464130631092116 2468076
3598 0.9068467415134179 -0.0001463747222239203 2468306
3598.5 0.9068410028479027 -0.0001463381986050886 2468540
3599 0.9068352683328176 -0.0001463039917262492 2468765
3599.5 0.9068295376790597 -0.0001462725720660187 2468988
3600 0.9068238105433147 -0.0001462443744727539 2469213
3600.5 0.9068180865325057 -0.0001462197919903082 2469435
3601 0.9068123652089516 -0.0001461991702322957 2469663
3601.5 0.90680664609616 -0.0001461828023850037 2469895
3602 0.906800928685188 -0.0001461709249103731 2470108
3602.5 0.9067952124414741 -0.0001461637140113536 2470334
3603 0.9067894968120555 -0.0001461612829114346 2470558
3603.5 0.906783781233072 -0.0001461636799893536 2470776
3604 0.9067780651374517 -0.0001461708877978311 2470996
3604.5 0.9067723479626761 -0.0001461828229834383 2471222
3605 0.906766629158516 -0.0001461993371125387 2471452
3605.5 0.9067609081946322 -0.0001462202183949667 2471677
3606 0.9067551845679362 -0.0001462451942857095 2471907
3606.5 0.906749457809609 -0.0001462739349316964 2472120
3607 0.9067437274916778 -0.0001463060574199587 2472349
3607.5 0.9067379932330603 -0.0001463411307715205 2472566
3608 0.9067322547049954 -0.0001463786816152501 2472792
3608.5 0.9067265116357721 -0.0001464182004663903 2473022
3609 0.906720763814705 -0.0001464591485256393 2473246
3609.5 0.906715011095282 -0.00014650096490757 2473476
3610 0.9067092533974532 -0.000146543074200608 2473705
3610.5 0.9067034907090153 -0.0001465848942561618 2473940
3611 0.9066977230860762 -0.0001466258441010413 2474168
3611.5 0.9066919506525858 -0.0001466653518650625 2474385
3612 0.9066861735989391 -0.0001467028626153447 2474604
3612.5 0.9066803921796658 -0.0001467378459896109 2474830
3613 0.9066746067102337 -0.0001467698035235106 2475046
3613.5 0.9066688175630125 -0.0001467982755705018 2475275
3614 0.906663025162438 -0.0001468228477181623 2475507
3614.5 0.9066572299794586 -0.0001468431566117664 2475738
3615 0.9066514325253163 -0.0001468588951032891 2475963
3615.5 0.9066456333447622 -0.0001468698166533129 2476202
3616 0.9066398330087883 -0.0001468757389231871 2476438
3616.5 0.906634032106976 -0.0001468765465059068 2476665
3617 0.9066282312395639 -0.0001468721927554285 2476889
3617.5 0.9066224310093416 -0.0001468627006866715 2477106
3618 0.9066166320134803 -0.0001468481629308321 2477332
3618.5 0.9066108348354129 -0.0001468287407437347 2477556
3619 0.9066050400368695 -0.0001468046620777915 2477781
3619.5 0.9065992481501831 -0.0001467762187407541 2478007
3620 0.9065934596709674 -0.0001467437626771565 2478230
3620.5 0.9065876750512702 -0.0001467077014206316 2478453
3621 0.9065818946932911 -0.000146668492776152 2478676
3621.5 0.9065761189437609 -0.000146626638802432 2478906
3622 0.9065703480890505 -0.0001465826791741997 2479140
3622.5 0.9065645823510845 -0.0001465371840127872 2479369
3623 0.906558821884117 -0.0001464907462809767 2479596
3623.5 0.906553066772411 -0.0001464439738440567 2479827
3624 0.9065473170288619 -0.0001463974813041544 2480047
3624.5 0.9065415725945826 -0.0001463518817179216 2480267
3625 0.906535833339459 -0.0001463077783098573 2480502
3625.5 0.9065300990636718 -0.0001462657562936252 2480712
3626 0.9065243695001672 -0.0001462263749125648 2480936
3626.5 0.9065186443180433 -0.0001461901598081588 2481162
3627 0.9065129231268103 -0.0001461575958205762 2481380
3627.5 0.9065072054814709 -0.0001461291203202238 2481609
3628 0.9065014908883485 -0.000146105117161988 2481834
3628.5 0.9064957788115934 -0.0001460859113455653 2482057
3629 0.9064900686802758 -0.0001460717644563419 2482271
3629.5 0.9064843598959724 -0.0001460628709501807 2482493
3630 0.9064786518407437 -0.0001460593553346665 2482716
3630.5 0.9064729438853992 -0.0001460612702872789 2482948
3631 0.9064672353979344 -0.000146068595738012 2483176
3631.5 0.9064615257520284 -0.0001460812389313278 2483397
3632 0.9064558143354896 -0.0001460990354688934 2483627
3632.5 0.906450100558527 -0.0001461217513213478 2483865
3633 0.9064443838617474 -0.0001461490857840159 2484090
[truncated: 1,224,962 more chars]
