# Supplementary material for: Quantum dynamical effects of vibrational strong coupling in chemical reactivity
Source: Nat Commun. 2023 May 12;14:2733. doi: 10.1038/s41467-023-38368-x (PMC10182063; doi:10.1038/s41467-023-38368-x)
Supplement: Supplementary file 4 — Source Data [file 41467_2023_38368_MOESM4_ESM.zip › Data-VSC-HEOM-main/S1/S1a-IR-R-5E-6.out]

Running.
Running.
0.0 1 5.607869530219753e-16 0
0.5 0.9996463578207752 -0.005728703832319587 425
1 0.9985919618121658 -0.01136616410241104 701
1.5 0.9968562026290627 -0.01682322605942335 984
2 0.9944707486040524 -0.02201481325100247 1251
2.5 0.9914786198563988 -0.02686175255040903 1505
3 0.9879329664343709 -0.03129237056860598 1762
3.5 0.9838956118104507 -0.03524381047098695 2003
4 0.979435431806839 -0.03866303628154247 2247
4.5 0.974626642101318 -0.04150751071364569 2515
5 0.9695470651586111 -0.04374555072712366 2777
5.5 0.9642764405192993 -0.0453563809088307 3036
6 0.9588948319901458 -0.04632991731388138 3295
6.5 0.953481172761005 -0.04666632295564763 3575
7 0.9481119762074361 -0.04637538054937723 3832
7.499999999999999 0.9428602273831738 -0.04547572869526969 4088
8 0.9377944589659624 -0.04399400507835634 4344
8.5 0.9329780063615767 -0.04196393532911303 4604
9 0.9284684301008477 -0.0394253998722079 4861
9.5 0.9243170895567133 -0.03642350427990012 5140
10 0.920568850072314 -0.03300767207522104 5402
10.5 0.9172619053671683 -0.02923077311512783 5680
11 0.914427698049002 -0.02514829590660882 5943
11.5 0.912090922699979 -0.02081756853548549 6212
12 0.9102695979159398 -0.0162970302195789 6482
12.5 0.9089751955734503 -0.01164555363697823 6747
13 0.9082128173353997 -0.006921816896643056 7008
13.5 0.9079814099502871 -0.002183723107735331 7299
14 0.9082740122988361 0.00251213517654037 7579
14.5 0.9090780284715605 0.007110969881008612 7832
15 0.910375522489711 0.01156025328510608 8099
15.5 0.9121435316372598 0.01581013957318079 8381
16 0.9143543967276987 0.01981385562693984 8664
16.5 0.9169761089114342 0.02352806414969585 8941
17 0.9199726737306163 0.02691320139962839 9197
17.5 0.9233044939352483 0.0299337907099415 9451
18 0.9269287729949757 0.03255873168420888 9721
18.5 0.9307999412249542 0.03476156360720729 9976
19 0.9348701059957547 0.03652070034960628 10226
19.5 0.9390895266745127 0.03781963300121596 10474
20 0.9434071138485641 0.03864709574059423 10735
20.5 0.9477709511383595 0.03899719008993729 10988
21 0.9521288366397826 0.03886946271405362 11252
21.5 0.956428839854041 0.03826893225800963 11513
22 0.9606198689395643 0.03720606130814631 11761
22.5 0.9646522422889776 0.03569667032406 12039
23 0.9684782577938071 0.03376179125155191 12327
23.5 0.9720527526840561 0.03142745943705186 12584
24 0.9753336464841261 0.02872444339915036 12850
24.5 0.9782824593821544 0.02568791297495654 13127
25 0.9808647981567971 0.02235704736679105 13436
25.5 0.9830508017576365 0.01877458568966337 13717
26 0.9848155387283699 0.01498632377177863 13975
26.5 0.9861393489434347 0.01104056217574372 14227
27 0.9870081226448165 0.006987511645947735 14483
27.5 0.9874135105457842 0.002878663381134698 14771
28 0.9873530598125032 -0.001233867401685217 15044
28.5 0.9868302720082026 -0.005298015287683915 15318
29 0.9858545805195197 -0.009262445961671672 15596
29.5 0.9844412464890369 -0.01307723480232409 15899
30 0.9826111737522332 -0.01669453262538764 16202
30.5 0.9803906446327273 -0.0200692087205462 16468
31 0.9778109796273298 -0.02315946180174361 16739
31.5 0.9749081249938877 -0.02592739005503873 17049
32 0.9717221730674305 -0.02833951203261178 17377
32.5 0.9682968208405374 -0.03036723064299104 17637
33 0.9646787730431482 -0.03198723290494666 17903
33.5 0.9609170967388827 -0.03318181849585632 18225
34 0.9570625353906781 -0.03393915051381364 18526
34.5 0.9531667914654866 -0.03425342240148521 18850
35 0.94928178791397 -0.03412493577760273 19102
35.5 0.9454589201813708 -0.03356008510377115 19366
36 0.9417483116300261 -0.03257124675242706 19630
36.5 0.9381980861979168 -0.03117657214333041 19910
37 0.9348536725918601 -0.02939968710946318 20229
37.5 0.9317571541579381 -0.02726930238889216 20489
38 0.9289466776855848 -0.02481874290346986 20738
38.5 0.9264559327706621 -0.02208540602801497 20993
39 0.9243137110687897 -0.01911016112396433 21323
39.5 0.9225435519885782 -0.0159367039968526 21620
40 0.9211634783545355 -0.01261088049857514 21905
40.5 0.9201858226021959 -0.009179993194031445 22240
41 0.9196171414447175 -0.005692103919144181 22567
41.5 0.9194582149191938 -0.002195343350317385 22817
42 0.9197041244494103 0.001262763356209107 23091
42.5 0.9203444041082538 0.004635947906758868 23380
43 0.9213632595661136 0.007879822096573867 23671
43.5 0.9227398500966072 0.0109524691496095 23944
44 0.9244486302139588 0.01381500002654677 24212
44.5 0.9264597487223873 0.01643207141404631 24463
45 0.9287395038475096 0.01877236126020628 24725
45.5 0.9312508534171623 0.0208089963469133 25028
46 0.9339539785740109 0.02251992476461114 25292
46.5 0.9368068981605664 0.02388822461118622 25572
47 0.9397661287739825 0.02490233911650839 25812
47.5 0.9427873827232917 0.02555622800163886 26115
48 0.9458262930181256 0.02584942543933811 26395
48.5 0.9488391514243701 0.02578699659963194 26651
49 0.95178364290881 0.02537938742095551 26921
49.5 0.9546195578060281 0.02464216579606536 27167
50 0.9573094620523372 0.02359565654497306 27421
50.49999999999999 0.9598193060176344 0.02226447702898458 27669
51.00000000000001 0.9621189538805607 0.02067698466720348 27920
51.5 0.9641826180655291 0.0188646515819269 28169
52 0.9659891868105677 0.01686138480070723 28427
52.50000000000001 0.967522437194102 0.01470281263757988 28752
53 0.9687711305942022 0.0124255589208342 29069
53.5 0.9697289922455734 0.01006652659398445 29395
54.00000000000001 0.9703945809755976 0.007662210956973803 29648
54.5 0.9707710590665333 0.005248060589281199 29915
55 0.9708658753005149 0.002857901021510036 30163
55.50000000000001 0.9706903764708431 0.0005234327486629205 30416
56 0.9702593639411482 -0.00172618853379523 30676
56.5 0.9695906122302086 -0.003864685297078959 30951
57.00000000000001 0.9687043661803204 -0.00586890446782761 31269
57.5 0.9676228321588534 -0.00771897907032295 31525
58 0.9663696770976592 -0.009398410274322663 31773
58.49999999999999 0.9649695471528487 -0.01089407696219336 32023
59 0.9634476155225549 -0.01219618140946011 32274
59.5 0.961829166632983 -0.01329814058509904 32521
59.99999999999999 0.9601392216142552 -0.01419643296139287 32774
60.5 0.958402207836877 -0.01489041063610906 33024
61 0.9566416733452846 -0.01538208608241127 33285
61.49999999999999 0.9548800453649913 -0.01567590203171813 33542
62 0.9531384307136007 -0.0157784919427853 33790
62.5 0.9514364549352019 -0.01569843729872544 34040
62.99999999999999 0.9497921363073426 -0.01544602668328676 34316
63.5 0.9482217905286626 -0.01503302029542769 34585
64 0.9467399618568977 -0.01447242233727911 34857
64.5 0.9453593766910027 -0.01377826261533756 35104
65 0.9440909160261477 -0.01296538777563029 35350
65.5 0.9429436037971413 -0.01204926188272508 35665
66 0.9419246088021023 -0.01104577556522205 35926
66.5 0.9410392586031439 -0.009971062685623941 36179
67 0.9402910644796625 -0.008841323434308839 36445
67.5 0.9396817571174683 -0.007672652868153543 36760
68 0.9392113332200217 -0.00648087417903482 37005
68.5 0.938878113605393 -0.005281376347582939 37310
69 0.9386788135942504 -0.004088956275424033 37604
69.5 0.9386086265990703 -0.002917665960438772 37858
70 0.9386613217976497 -0.001780665754849685 38137
70.5 0.9388293566227862 -0.0006900852005812424 38387
71 0.9391040045337405 0.0003431066508071789 38651
71.5 0.9394754981631982 0.001309219174719491 38908
72 0.9399331874662148 0.002199943837076666 39157
72.5 0.9404657119479977 0.003008440886343457 39421
73 0.9410611854332214 0.003729406330210843 39718
73.5 0.9417073911858682 0.004359116552321579 39975
74 0.9423919845286692 0.004895448185186026 40258
74.5 0.943102699486442 0.00533787128685992 40527
75 0.943827555435129 0.005687414468284069 40851
75.5 0.9445550593268717 0.005946601367709391 41130
76 0.9452743988257317 0.006119358734387735 41387
76.5 0.9459756216632451 0.006210897316558028 41641
77 0.9466497967263758 0.006227567688019796 42001
77.5 0.9472891528209093 0.00617669402703263 42355
78 0.9478871916872738 0.006066389616679691 42668
78.5 0.9484387726387941 0.005905358413026095 42986
79 0.9489401670840087 0.005702687389552698 43250
79.5 0.9493890821151997 0.005467634499190925 43509
80 0.9497846532248341 0.005209417009332209 43796
80.5 0.9501274069893086 0.004937004694368832 44073
81 0.9504191951915192 0.004658921967110865 44350
81.5 0.9506631023196875 0.004383062558023567 44612
82 0.9508633286844287 0.00411651987400083 44925
82.5 0.9510250515679345 0.003865435741943315 45198
83 0.9511542669059367 0.003634869904930994 45470
83.5 0.9512576140626491 0.003428692405025958 45721
84 0.9513421863494668 0.003249500845685603 45974
84.5 0.9514153301080261 0.003098564443359965 46238
85 0.9514844354568146 0.002975796698696677 46475
85.5 0.9515567221922676 0.002879758379890844 46721
86 0.9516390248176019 0.002807692252017903 46999
86.5 0.9517375811976523 0.002755590556159889 47296
87 0.9518578298386267 0.002718295610979936 47620
87.5 0.9520042211907414 0.002689633074277253 47910
88 0.9521800485924889 0.002662576389458867 48202
88.5 0.9523873044526653 0.002629439805783043 48464
89 0.9526265669560376 0.002582096177347976 48803
89.5 0.9528969219639905 0.002512214602670681 49088
90 0.9531959238763393 0.00241151195515199 49339
90.5 0.9535195980676127 0.002272011557083053 49621
91 0.9538624861775176 0.002086301730500506 49903
91.5 0.954217734104244 0.00184778675673037 50167
92 0.95457722111058 0.001550922904261977 50443
92.5 0.9549317270929375 0.001191432625160358 50726
93 0.9552711338566087 0.0007664907329261921 50975
93.5 0.9555846552423602 0.0002748773012303289 51234
94 0.9558610901929038 -0.0002829069046930328 51493
94.5 0.9560890923431276 -0.0009045655033168626 51741
95 0.9562574494551933 -0.001585973955816472 52010
95.5 0.9563553659732301 -0.002321190161651063 52259
96 0.9563727421074383 -0.003102507893977101 52523
96.5 0.956300443136111 -0.003920551824160864 52788
97 0.9561305530009238 -0.004764412033679004 53060
97.5 0.9558566067371579 -0.005621815160904897 53336
98 0.9554737968062125 -0.006479328671123983 53619
98.5 0.9549791489717422 -0.007322594160806359 53879
99 0.9543716639789322 -0.008136585104397874 54135
99.49999999999999 0.9536524219592242 -0.008905884021353963 54379
100 0.9528246471915239 -0.009614973686369477 54628
100.5 0.9518937316046809 -0.0102485367355006 54887
101 0.950867216199384 -0.01079175784718825 55132
101.5 0.949754730389213 -0.01123062261281148 55376
102 0.9485678900932575 -0.01155220726691784 55615
102.5 0.9473201562347793 -0.01174495362871202 55858
103 0.9460266560874816 -0.01179892391352527 56099
103.5 0.9447039706388365 -0.01170603049879074 56360
104 0.9433698917866739 -0.01146023626007062 56636
104.5 0.942043153733347 -0.01105772171039338 56948
105 0.9407431433793645 -0.01049701585885425 57193
105.5 0.9394895948395212 -0.009779088429284292 57442
106 0.9383022734088601 -0.008907401824771819 57691
106.5 0.9372006543974695 -0.007887921969116207 57923
107 0.936203602239421 -0.006729087885143255 58172
107.5 0.9353290551713006 -0.00544174056866397 58453
108 0.9345937205795823 -0.004039012375060998 58773
108.5 0.9340127858435348 -0.002536178744639443 59084
109 0.9335996491611039 -0.0009504746461560544 59333
109.5 0.9333656744490595 0.0006991213904211131 59582
110 0.9333199739656434 0.002392132355766627 59831
110.5 0.933469221824839 0.00410685330678887 60082
111 0.9338175010678109 0.005820643443061373 60345
111.5 0.9343661864414126 0.007510235572031608 60609
112 0.9351138645183523 0.009152058682055118 60857
112.5 0.9360562922902459 0.01072256926806629 61138
113 0.9371863948830071 0.01219858703658873 61399
113.5 0.9384943025903681 0.01355763064401372 61683
114 0.9399674269984879 0.01477824918270291 61950
114.5 0.9415905755809431 0.01584034521188761 62201
115 0.9433461037733271 0.01672548522484215 62441
115.5 0.9452141031814225 0.01741719354404361 62700
116 0.9471726242259616 0.01790122574003588 62946
116.5 0.949197931169828 0.01816581778036435 63192
117 0.9512647871015442 0.01820190723971707 63446
117.5 0.9533467660567234 0.01800332305245108 63682
118 0.9554165890463047 0.01756694047737185 63925
118.5 0.9574464803312838 0.01689279818578243 64166
119 0.9594085398478827 0.0159841746898503 64429
119.5 0.9612751272583577 0.01484762170868678 64741
120 0.9630192526976253 0.01349295252947494 65047
120.5 0.9646149689226298 0.01193318396106172 65291
121 0.9660377592678386 0.01018443109347198 65533
121.5 0.9672649155829045 0.008265754760442945 65774
122 0.9682759001915686 0.006198962341627385 66024
122.5 0.9690526858757212 0.004008363322560839 66272
123 0.9695800679637627 0.00172048183836807 66517
123.5 0.9698459427943034 -0.0006362707547871054 66761
124 0.9698415471388465 -0.003031959425200733 66998
124.5 0.9695616536028698 -0.005435520485744464 67244
125 0.969004717584255 -0.00781518270210969 67492
125.5 0.9681729720498901 -0.01013890842140141 67761
126 0.9670724671910441 -0.01237484805649143 68025
126.5 0.9657130529275099 -0.01449180077222054 68325
127 0.9641083032359284 -0.0164596738613583 68696
127.5 0.9622753823595839 -0.01824993309407739 68983
128 0.9602348540889535 -0.01983603629478347 69246
128.5 0.9580104364517621 -0.02119384255970921 69543
129 0.955628705280139 -0.02230198988570107 69815
129.5 0.9531187511893499 -0.02314223453377379 70084
130 0.9505117954654527 -0.02369974618832246 70343
130.5 0.9478407711787946 -0.02396335387137239 70610
131 0.9451398764832437 -0.02392573859764547 70937
131.5 0.9424441075034176 -0.02358356986889034 71249
132 0.9397887784413931 -0.02293758425779517 71548
132.5 0.9372090365510679 -0.02199260547405684 71811
133 0.9347393794459631 -0.02075750639125038 72073
133.5 0.9324131818502664 -0.01924511450258158 72313
134 0.930262238407991 -0.01747206313536929 72573
134.5 0.9283163285720011 -0.0154585914688325 72822
135 0.9266028089459787 -0.01322829696082796 73080
135.5 0.925146237788923 -0.01080784420240052 73349
136 0.9239680357484674 -0.008226634501020734 73588
136.5 0.9230861862928075 -0.005516440669057262 73844
137 0.9225149787776374 -0.002711011593124716 74090
137.5 0.9222647966197078 0.0001543487864874483 74362
138 0.922341952647873 0.003043223420158603 74645
138.5 0.9227485733526197 0.005918540306734424 74896
139 0.9234825334369088 0.008743042086344903 75145
139.5 0.9245374417622622 0.01147976218929078 75429
140 0.9259026794614765 0.01409250252904933 75733
140.5 0.927563490632389 0.01654630756952859 76046
141 0.929501125619089 0.01880792942761834 76361
141.5 0.9316930364166732 0.02084627850999182 76687
142 0.9341131231979499 0.02263285404855696 76993
142.5 0.9367320303564223 0.02414214881304924 77268
143 0.9395174897959193 0.0253520222620771 77520
143.5 0.942434708484745 0.02624403646334484 77795
144 0.9454467965462705 0.02680374928464819 78035
144.5 0.9485152313965015 0.02702095964098556 78281
145 0.9516003526823891 0.0268898999875416 78586
145.5 0.95466188204397 0.0264093717774708 78838
146 0.9576594610412489 0.02558282025769468 79089
146.5 0.9605531999759263 0.02441834575185896 79355
147 0.9633042298215312 0.02292864946971081 79615
147.5 0.9658752490756415 0.02113091287477252 79877
148 0.9682310570857895 0.01904661072120857 80167
148.5 0.9703390652953939 0.01670125901560403 80428
149 0.972169777923467 0.0141241003450138 80683
149.5 0.9736972338434592 0.01134773021017598 80960
150 0.9748994018685315 0.008407669180113184 81217
150.5 0.9757585222826339 0.00534188680734033 81487
151 0.9762613882717606 0.002190284276824393 81769
151.5 0.9763995618932991 -0.001005856326993504 82057
152 0.9761695203519755 -0.004204447493336086 82301
152.5 0.9755727296006759 -0.0073631872793601 82562
153 0.9746156436202851 -0.01044015623015605 82818
153.5 0.9733096291175718 -0.01339441046723824 83069
154 0.9716708167749639 -0.0161865612469388 83318
154.5 0.9697198815511895 -0.01877933156722403 83576
155 0.9674817558291088 -0.02113808088715348 83831
155.5 0.9649852804014837 -0.02323128970042185 84100
156 0.9622627993463385 -0.02503099654977436 84359
156.5 0.9593497057459016 -0.02651318105408782 84648
157 0.95628394592835 -0.0276580876123543 84996
157.5 0.9531054904480076 -0.02845048561424188 85244
158 0.9498557803627723 -0.02887986319015787 85489
158.5 0.9465771575196856 -0.02894055274034975 85734
159 0.9433122875296199 -0.02863178766022691 85975
159.5 0.94010358391468 -0.02795769079880744 86266
160 0.936992641566608 -0.02692719622446628 86554
160.5 0.9340196871844276 -0.02555390680773037 86855
161 0.9312230537903549 -0.02385589095132765 87099
161.5 0.9286386857811678 -0.02185542249574821 87370
162 0.9262996802839034 -0.01957866840294888 87629
162.5 0.9242358698741009 -0.01705532927586054 87924
163 0.9224734510030256 -0.01431823811621997 88225
163.5 0.9210346617843629 -0.01140292297090078 88498
164 0.919937512122993 -0.008347139282810979 88806
164.5 0.9191955685357558 -0.005190377863074194 89167
165 0.9188177954186001 -0.001973354452756049 89472
165.5 0.9188084539537916 0.001262513140743376 89797
166 0.9191670593186334 0.00447563435376925 90089
166.5 0.9198883963447999 0.007624775665583324 90447
167 0.9209625932746514 0.01066958496218104 90791
167.5 0.9223752527577875 0.0135711045851088 91127
168 0.924107638718635 0.01629226724657564 91490
168.5 0.92613691719744 0.01879836907672856 91787
169 0.9284364487189769 0.02105751418700344 92039
169.5 0.930976129175528 0.02304102529612807 92314
170 0.9337227756266573 0.02472381518405943 92579
170.5 0.9366405528250804 0.02608471402458204 92914
171 0.9396914356856146 0.02710674800858692 93227
171.5 0.9428357023355114 0.02777736511403301 93485
172 0.946032451834091 0.02808860440934779 93734
172.5 0.9492401401434669 0.02803720589555821 93986
173 0.9524171274868194 0.02762465859653864 94225
173.5 0.955522229862713 0.02685718539092187 94484
174 0.9585152672093596 0.02574566393470833 94797
174.5 0.9613576005463413 0.0243054839385374 95103
175 0.9640126503763283 0.02255634202305675 95362
175.5 0.9664463887167464 0.0205219763621175 95621
176 0.9686277973593076 0.01822984431637897 95892
176.5 0.9705292853286439 0.01571074723692414 96182
177 0.9721270590308311 0.01299840755567199 96465
177.5 0.9734014392447456 0.0101290041518517 96762
178 0.9743371199056056 0.00714067276672403 97036
178.5 0.9749233645473034 0.004072978908296255 97308
179 0.9751541372899988 0.0009663712223742287 97637
179.5 0.9750281663591339 -0.002138376312332302 97995
180 0.9745489392750075 -0.005200724793014185 98327
180.5 0.9737246300289434 -0.008180924794661147 98614
181 0.9725679597320334 -0.01104055629350514 98912
181.5 0.9710959933543825 -0.01374304595398197 99270
182 0.9693298762371132 -0.0162541540989536 99515
182.5 0.9672945150291693 -0.01854242430918118 99767
183 0.9650182085533999 -0.02057958935207204 100024
183.5 0.962532234823658 -0.02234092799703921 100315
184 0.9598704010046408 -0.02380556820844155 100636
184.5 0.9570685635227657 -0.02495673318901103 100909
185 0.9541641257993034 -0.02578192774931239 101237
185.5 0.9511955211913629 -0.026273063476212 101508
186 0.9482016887020589 -0.0264265221424652 101765
186.5 0.9452215488716725 -0.02624315772091928 102046
187 0.942293487002996 -0.02572823822521065 102391
187.5 0.9394548505237722 -0.02489132938334964 102659
188 0.9367414668649975 -0.0237461228546996 102902
188.5 0.9341871877529683 -0.02231021232202028 103159
189 0.93182346529093 -0.02060482132935553 103491
189.5 0.9296789646564247 -0.01865448719725103 103809
190 0.9277792176738995 -0.01648670573470072 104087
190.5 0.9261463209468661 -0.01413154178910909 104344
191 0.924798681655371 -0.01162121093853555 104596
191.5 0.9237508135455099 -0.008989637841293786 104875
192 0.9230131850589042 -0.006271996922323796 105133
192.5 0.9225921209704122 -0.003504241197817766 105381
193 0.9224897583197669 -0.000722625121654533 105621
193.5 0.922704056834759 0.00203677262051236 105871
194 0.9232288634477813 0.004738520443042585 106111
194.5 0.9240540299026092 0.007348293436349251 106364
195 0.925165581834419 0.009833315401272613 106621
195.5 0.926545937085376 0.01216277770889521 106865
196 0.9281741703952497 0.0143082295701721 107121
196.5 0.9300263209884765 0.01624393458790363 107367
197 0.9320757389754777 0.01794718882825267 107619
197.5 0.9342934659087319 0.01939859609407572 107870
198 0.9366486442967273 0.02058229660924425 108123
198.5 0.9391089503964126 0.02148614593036766 108374
199 0.9416410441924399 0.02210184158504376 108633
199.5 0.9442110301443326 0.02242499568562708 108879
200 0.9467849220544282 0.02245515257275328 109164
200.5 0.949329105291654 0.02219575138859205 109427
201 0.9518107896077308 0.02165403434846584 109677
201.5 0.9541984459085877 0.0208409023515349 109931
202 0.9564622205961688 0.01977072042598771 110184
202.5 0.9585743214718401 0.01846107632055187 110445
203 0.9605093696856168 0.0169324963116989 110715
203.5 0.9622447128149815 0.01520812297564862 110972
204 0.9637606948490474 0.01331336025941711 111227
204.5 0.9650408796214603 0.01127549166183781 111468
205 0.9660722250594342 0.009123277693300224 111712
205.5 0.9668452064761254 0.006886539015273639 111957
206 0.9673538880078363 0.004595731764874019 112212
206.5 0.9675959421651497 0.00228152154713273 112460
207 0.9675726183079262 -2.563756661315768e-05 112699
207.5 0.9672886616496233 -0.002295912953041231 112944
208 0.9667521851305223 -0.004500486541352741 113201
208.5 0.9659744971589423 -0.006611925831473932 113435
209 0.9649698887942547 -0.00860452806714245 113700
209.5 0.9637553844289222 -0.01045463337775629 113961
210 0.9623504604156777 -0.01214090331368355 114234
210.5 0.9607767363803864 -0.01364456183238947 114494
211 0.9590576441642633 -0.01494959643216168 114762
211.5 0.9572180794564553 -0.01604291776313885 115022
212 0.9552840412171106 -0.01691447666073939 115279
212.5 0.9532822639606898 -0.01755733813590481 115543
213 0.9512398478787982 -0.0179677124138593 115783
213.5 0.9491838916404731 -0.01814494363485403 116044
214 0.9471411325242319 -0.01809145731533942 116291
214.5 0.9451375983176311 -0.01781266811670586 116561
215 0.9431982751724933 -0.01731684988295795 116830
215.5 0.9413467953314435 -0.01661497029094956 117096
216 0.9396051483464571 -0.01572049280975249 117358
216.5 0.9379934190936036 -0.01464914899160743 117614
217 0.9365295555497613 -0.0134186844170944 117873
217.5 0.9352291689355485 -0.01204858189186921 118143
218 0.9341053684424813 -0.01055976574034864 118402
218.5 0.9331686323499704 -0.008974291260474172 118647
219 0.9324267168982873 -0.007315023589168007 118917
219.5 0.9318846038172293 -0.005605310375216582 119160
220 0.931544486918342 -0.003868652759157821 119422
220.5 0.9314057976442913 -0.002128379211965264 119678
221 0.9314652689371394 -0.0004073267795801889 119942
221.5 0.9317170362444169 0.001272465787235601 120201
222 0.9321527739361919 0.002890048673646462 120464
222.5 0.9327618648676357 0.004425831274885141 120717
223 0.9335316003006758 0.005861828246936067 120981
223.5 0.9344474069072035 0.007181877830739852 121233
224 0.9354930971271517 0.00837182937201128 121488
224.5 0.9366511387600283 0.009419697450572828 121750
225 0.9379029393400079 0.01031578058459985 122046
225.5 0.9392291405934051 0.0110527430769316 122540
226 0.9406099181127252 0.01162565921095154 122999
226.5 0.9420252813109022 0.01203201966879746 123506
227 0.9434553687478631 0.01227170071951794 123997
227.5 0.9448807340513413 0.01234689739277877 124497
228 0.9462826178839628 0.01226202249780505 124966
228.5 0.9476432017348716 0.01202357395045961 125456
229 0.9489458397290456 0.01163997341752613 125965
229.5 0.9501752651403685 0.01112137976168876 126428
230 0.9513177688521486 0.01047948116084366 126897
230.5 0.952361347615292 0.009727270071458148 127362
231 0.9532958205925292 0.008878805401157075 127850
231.5 0.9541129133284811 0.00794896634755619 128313
232 0.954806308931607 0.006953202349261328 128754
232.5 0.9553716668773063 0.005907283485211859 129216
233 0.9558066104253734 0.004827055457851612 129683
233.5 0.9561106841754022 0.00372820301457753 130127
234 0.9562852837491329 0.002626025313523473 130588
234.5 0.9563335599807947 0.001535226338612563 131045
235 0.9562603003102073 0.0004697230304741398 131468
235.5 0.9560717903071445 -0.0005575266601139947 131940
236 0.9557756584108527 -0.001534674056172376 132386
236.5 0.9553807070501218 -0.002451107095367235 132837
237 0.9548967333238838 -0.003297553888180135 133300
237.5 0.9543343423786522 -0.004066162066667644 133754
238 0.953704756527221 -0.004750553875085643 134232
238.5 0.9530196230232616 -0.00534585729272985 134692
239 0.9522908232491561 -0.005848713778025361 135155
239.5 0.9515302858989896 -0.006257263482103112 135606
240 0.9507498065534088 -0.006571109002778344 136060
240.5 0.9499608758544653 -0.006791258940502962 136501
241 0.9491745183012291 -0.006920052682019982 136963
241.5 0.9484011435033043 -0.006961067981059519 137413
242 0.9476504115498687 -0.006919013034284123 137869
242.5 0.9469311139750142 -0.006799604869920962 138343
243 0.9462510716229899 -0.00660943598003489 138796
243.5 0.9456170505352836 -0.006355831237567764 139259
244 0.945034696790529 -0.006046697246650591 139754
244.5 0.9445084910230945 -0.005690366377912731 140225
245 0.944041723122524 -0.005295437836300401 140716
245.5 0.9436364873703087 -0.004870618192295615 141179
246 0.943293698000925 -0.004424563872027449 141634
246.5 0.9430131248806056 -0.003965728140261089 142069
247 0.942793448681983 -0.003502215114879846 142434
247.5 0.942632334599949 -0.003041643314633447 142706
248 0.9425265233102468 -0.002591021156751996 142954
248.5 0.9424719375260266 -0.002156636681983445 143198
249 0.9424638021690283 -0.001743963588006908 143445
249.5 0.9424967758526138 -0.001357585396570552 143690
250 0.9425650910856034 -0.00100113926622996 143939
250.5 0.9426627003609128 -0.0006772805950744065 144201
251 0.9427834251028098 -0.0003876691429114889 144462
251.5 0.942921104321512 -0.0001329769492114036 144717
252 0.943069739772266 8.708215683063971e-05 144970
252.5 0.9432236344441003 0.000273702151107475 145219
253 0.9433775213145259 0.0004289147033297394 145479
253.5 0.9435266795009091 0.0005555010239868784 145743
254 0.9436670352143172 0.000656887776801489 145998
254.5 0.9437952452713158 0.0007370295595973508 146276
255 0.9439087613346769 0.0008002807911636702 146565
255.5 0.9440058735234874 0.0008512601035344418 146809
256 0.9440857325429501 0.0008947105187075639 147087
256.5 0.9441483500185907 0.0009353587796623718 147380
257 0.944194577261958 0.0009777772042485996 147657
257.5 0.9442260632281331 0.001026251337131527 147907
258 0.9442451929326463 0.001084656492897765 148159
258.5 0.9442550080610487 0.001156346019329627 148412
259 0.9442591119142536 0.00124405377339038 148678
259.5 0.9442615611751889 0.001349812905824405 148953
260 0.944266747248208 0.001474892607650587 149213
260.5 0.9442792701063152 0.001619753998739585 149468
261 0.944303807679954 0.001784025851265598 149719
261.5 0.9443449838357719 0.001966500355143958 149974
262 0.9444072379283163 0.002165148663800097 150227
262.5 0.9444946987690295 0.002377155520449713 150473
263 0.944611065654397 0.002598971869111312 150728
263.5 0.9447594988399474 0.002826384009908683 150979
264 0.9449425215512842 0.003054597571128387 151247
264.5 0.9451619353004297 0.003278334344321546 151552
265 0.9454187499381024 0.003491939863939499 151822
265.5 0.9457131295320835 0.003689499507361695 152064
266 0.9460443548289884 0.003864960840185311 152370
266.5 0.9464108027402363 0.004012259928937066 152626
267 0.946809942999282 0.004125449381292388 152876
267.5 0.9472383518704581 0.004198825944116091 153138
268 0.9476917425519765 0.004227055583767798 153396
268.5 0.9481650117065157 0.004205294083230826 153645
269 0.948652301370251 0.004129301309803456 153886
269.5 0.9491470753315946 0.003995547429809989 154127
270 0.9496422089297094 0.003801309469189617 154372
270.5 0.9501300910949392 0.003544756738875967 154621
271 0.9506027373335927 0.003225023761390591 154886
271.5 0.9510519122435153 0.002842269451559464 155149
272 0.9514692600309831 0.002397721422713551 155409
272.5 0.9518464413814526 0.001893704414273012 155664
273 0.9521752749159593 0.001333651972068781 155931
273.5 0.9524478813425967 0.0007221006641897814 156204
274 0.9526568282914178 6.466628736324521e-05 156458
274.5 0.9527952737058304 -0.000631998284057905 156702
275 0.9528571055601176 -0.001360263729641798 156956
275.5 0.9528370755882094 -0.002111603264295302 157196
276 0.9527309246510725 -0.002876689556627759 157447
276.5 0.9525354973471415 -0.003645508863221223 157704
277 0.952248843489772 -0.004407491328514578 157951
277.5 0.9518703041447119 -0.005151656056367241 158212
278 0.9514005800446136 -0.005866769209940449 158472
278.5 0.9508417803804984 -0.006541513051453346 158727
279 0.9501974502134302 -0.007164663503895548 158984
279.5 0.9494725750528044 -0.007725273514783928 159244
280 0.9486735615072311 -0.00821285923948834 159499
280.5 0.9478081933241672 -0.008617585849956387 159765
281 0.9468855625869099 -0.008930449624192757 160039
281.5 0.9459159763218054 -0.009143452891328804 160296
282 0.9449108392722216 -0.009249768403195621 160548
282.5 0.9438825141053407 -0.009243889780169798 160811
283 0.9428441608186323 -0.009121764838148019 161071
283.5 0.9418095575903512 -0.008880908843422328 161331
284 0.940792905758211 -0.008520495058709136 161583
284.5 0.9398086219992907 -0.008041420329649673 161846
285 0.9388711211104162 -0.007446343907307781 162109
285.5 0.9379945930420253 -0.006739698197012953 162358
286 0.9371927780124673 -0.005927670654190413 162615
286.5 0.9364787436191114 -0.005018156599349009 162874
287 0.935864667865637 -0.00402068328241565 163142
287.5 0.9353616319422969 -0.002946306076427993 163404
288 0.9349794264314091 -0.001807478208175716 163661
288.5 0.9347263743698595 -0.0006178959258129816 163905
289 0.9346091742921815 0.0006076785505480971 164174
289.5 0.9346327660117277 0.001853613559052688 164429
290 0.9348002214847053 0.003103620943622524 164681
290.5 0.9351126626543126 0.004340982095649822 164948
291 0.9355692077020094 0.005548783577154866 165202
291.5 0.9361669466519023 0.006710158693234737 165445
292 0.9369009467934636 0.007808531330259176 165679
292.5 0.9377642879173144 0.008827858389137687 165924
293 0.9387481269071816 0.009752867214769135 166189
293.5 0.9398417908053217 0.0105692845471122 166431
294 0.941032897073972 0.01126405368916334 166706
294.5 0.9423074994151872 0.01182553679527377 166967
295 0.9436502571877349 0.01224369942263899 167228
295.5 0.9450446261729512 0.01251027475295345 167474
296 0.9464730681910172 0.01261890517445047 167713
296.5 0.9479172768534168 0.01256525921216204 167959
297 0.9493584165544692 0.01234712210266073 168194
297.5 0.9507773716526203 0.01196445862632051 168432
298 0.9521550026687144 0.01141944713380804 168682
298.5 0.953472406232303 0.01071648403349118 168937
299 0.9547111754374634 0.009862158342732689 169189
299.5 0.9558536572266442 0.008865196248939279 169453
300 0.956883203405822 0.007736375976078788 169722
300.5 0.9577844119085639 0.006488413609143488 169964
301 0.9585433549731349 0.0051358208920926 170223
301.5 0.9591477909787339 0.003694736382622222 170482
302 0.959587356807765 0.00218273171707973 170730
302.5 0.959853737764193 0.0006185951071485455 170994
303 0.9599408122865376 -0.0009779054484757189 171257
303.5 0.9598447689502205 -0.002586276405542318 171517
304 0.9595641935590776 -0.004185567208508771 171771
304.5 0.9591001244796877 -0.005754649657085179 172036
305 0.958456074773067 -0.00727250438112449 172283
305.5 0.9576380201227125 -0.00871851048195528 172551
306 0.9566543520406295 -0.01007273423409471 172812
306.5 0.9555157963467172 -0.01131621263858954 173084
307 0.954235297452966 -0.01243122758456396 173348
307.5 0.9528278695320166 -0.01340156641396212 173619
308 0.9513104161985063 -0.01421276479920711 173880
308.5 0.9497015208690103 -0.01485232803574597 174136
309 0.9480212104799707 -0.01530992712018034 174394
309.5 0.9462906957203912 -0.01557756632658796 174650
310 0.9445320913656041 -0.01564971940318358 174910
310.5 0.9427681206694506 -0.01552343198102525 175172
311 0.9410218080755636 -0.01519838830658484 175442
311.5 0.9393161647367296 -0.01467694096969494 175696
312 0.9376738714792247 -0.0139641028855661 175958
312.5 0.936116963913497 -0.01306750139146362 176214
313 0.9346665243728151 -0.01199729492224374 176460
313.5 0.9333423852590069 -0.01076605332150813 176709
314 0.9321628481927976 -0.009388603414543038 176961
314.5 0.931144423111072 -0.007881842004406267 177290
315 0.9303015911317535 -0.006264518943822068 177661
315.5 0.9296465946274183 -0.004556993374854369 178021
316 0.9291892575205355 -0.002780966609324551 178356
316.5 0.9289368383462722 -0.0009591954411190008 178653
317 0.9288939181330972 0.0008848100658095689 178992
317.5 0.9290623246368112 0.002727100083806836 179352
318 0.9294410939393775 0.004543605472169254 179634
318.5 0.9300264698986388 0.006310460766031546 179888
319 0.9308119414162728 0.008004325302749896 180167
319.5 0.9317883169857785 0.009602698147991447 180492
320 0.9329438354954651 0.01108422260018584 180787
320.5 0.934264311797824 0.0124289762175579 181065
321 0.9357333151199543 0.01361874252225762 181364
321.5 0.9373323779826191 0.01463726078692454 181629
322 0.9390412329203086 0.01547045059646412 181889
322.5 0.9408380739530778 0.01610660819834224 182153
323 0.942699839454472 0.01653657200518003 182415
323.5 0.9446025127900358 0.0167538549910575 182759
324 0.9465214368692494 0.01675474212516529 183021
324.5 0.9484316385620879 0.01653835141085111 183272
325 0.9503081587817255 0.01610665754222252 183521
325.5 0.9521263839295843 0.01546447765159992 183766
326 0.9538623743404947 0.0146194190961829 184001
326.5 0.9554931853568576 0.01358178971766371 184226
327 0.9569971767041061 0.01236447149987519 184464
327.5 0.9583543059378461 0.01098275904180981 184705
328 0.9595464018879741 0.009454164750591161 184949
328.5 0.9605574142380779 0.00779819313453978 185191
329 0.9613736356501955 0.006036087032962004 185448
329.5 0.9619838931748084 0.004190549048765928 185679
330 0.9623797060720065 0.002285441844173666 185926
330.5 0.9625554076087394 0.0003454713102597768 186172
331 0.9625082288841633 -0.001604143080409399 186413
331.5 0.9622383432640405 -0.003538006189838999 186655
332 0.9617488705680819 -0.005430888678762869 186897
332.5 0.9610458407420573 -0.007258067198140766 187143
333 0.960138117349069 -0.008995658463702018 187384
333.5 0.9590372818206178 -0.0106209424249945 187625
334 0.9577574800062653 -0.0121126698762937 187883
334.5 0.9563152331389936 -0.01345135007166356 188126
335 0.954729215880159 -0.0146195141973581 188422
335.5 0.9530200046121359 -0.01560195091658756 188705
336 0.9512097995981728 -0.01638591062761123 188959
336.5 0.9493221250188204 -0.01696127555772049 189327
337 0.9473815112151341 -0.01732069334315475 189635
337.5 0.9454131637152057 -0.01745967230755004 189906
338 0.9434426237887603 -0.01737663723769616 190178
338.5 0.9414954253629312 -0.01707294505343709 190418
339 0.9395967531411895 -0.01655286036686029 190740
339.5 0.9377711066989679 -0.01582349151331923 191069
340 0.9360419751876334 -0.01489468820295581 191350
340.5 0.9344315270685277 -0.01377890247694386 191597
341 0.9329603190273165 -0.01249101514966146 191966
341.5 0.9316470278933507 -0.01104813036985596 192334
342 0.9305082090170972 -0.009469341335528849 192662
342.5 0.9295580841491938 -0.007775470545181264 192977
343 0.9288083614254997 -0.005988788260086367 193255
343.5 0.928268089601498 -0.004132713087550359 193516
344 0.9279435482038897 -0.002231498773949678 193775
344.5 0.9278381747838574 -0.0003099114198403263 194118
345 0.9279525299711552 0.001607098600565061 194425
345.5 0.9282843005459853 0.003494725714534527 194783
346 0.9288283402709041 0.005328634949671821 195027
346.5 0.9295767477614361 0.007085280262105304 195345
347 0.9305189802247843 0.008742211320211973 195685
347.5 0.9316420014638134 0.01027836483264343 195977
348 0.9329304621308548 0.01167433671214147 196205
348.5 0.9343669098254253 0.0129126316079426 196452
349 0.9359320262642321 0.013977886618092 196760
349.5 0.9376048884138507 0.01485706630742126 197136
350 0.9393632501692903 0.01553962650592173 197485
350.5 0.9411838408890262 0.01601764474416196 197857
351 0.9430426768627703 0.01628591559522894 198184
351.5 0.9449153815965674 0.01634200963380877 198455
352 0.9467775106549992 0.0161862951890996 198699
352.5 0.9486048767067167 0.01582192255504987 198968
353 0.9503738703812433 0.01525477082376462 199266
353.5 0.9520617725656202 0.01449335801969356 199516
354 0.9536470538518933 0.01354871572633588 199762
354.5 0.9551096569926276 0.01243422990577214 200024
355 0.9564312584323251 0.01116545010577674 200347
355.5 0.957595505257293 0.00975986972052858 200606
356 0.9585882242430022 0.008236680409757637 200895
356.5 0.9593976000727078 0.006616504178360772 201161
357 0.9600143202487212 0.00492110696530307 201434
357.5 0.960431684711442 0.003173097878923985 201822
358 0.9606456787128015 0.001395618438549081 202166
358.5 0.9606550080505628 -0.0003879736661535075 202540
359 0.9604610963475178 -0.002154421710495795 202781
359.5 0.9600680446436687 -0.003880883378861854 203029
360 0.9594825541484947 -0.005545236011640472 203273
360.5 0.9587138135626381 -0.007126369305938089 203515
361 0.9577733529126615 -0.008604461351409519 203747
361.5 0.9566748663383 -0.00996123418128924 204003
362 0.9554340067194222 -0.01118018537895219 204250
362.5 0.9540681554215745 -0.0122467926938085 204510
363 0.9525961707679287 -0.01314868907762836 204759
363.5 0.9510381191068673 -0.0138758060432762 204992
364 0.9494149925353623 -0.01442048376162448 205253
364.5 0.9477484174575451 -0.01477754683832959 205609
365 0.9460603582061826 -0.01494434523965556 205865
365.5 0.9443728199344367 -0.01492076035566249 206179
366 0.9427075549001668 -0.01470917669073901 206456
366.5 0.9410857761201992 -0.0143144201476358 206723
367 0.9395278821734765 -0.01374366431509703 207026
367.5 0.9380531966865007 -0.01300630657548765 207349
368 0.9366797257491288 -0.01211381621346413 207611
368.5 0.9354239361906508 -0.01107955702707329 207882
369 0.9343005573022012 -0.009918587217277399 208143
369.5 0.9333224082284716 -0.008647439560487432 208464
370 0.9325002528753588 -0.007283885051846847 208752
370.5 0.931842683795891 -0.005846683346047015 209021
371 0.9313560361290568 -0.004355323419150204 209299
371.5 0.9310443322787134 -0.002829757931265288 209558
372 0.9309092576357239 -0.001290134788037233 209826
372.5 0.9309501672682327 0.0002434706192899684 210125
373 0.931164123134639 0.00175131906831094 210415
373.5 0.9315459610130181 0.003214263713596129 210668
374 0.9320883859911478 0.004613995626165403 210983
374.5 0.9327820950245834 0.00593327559205223 211398
375 0.9336159247483072 0.00715614927913546 211728
375.5 0.9345770224226062 0.008268143093917288 212014
376 0.9356510376087513 0.009256438293265383 212433
376.5 0.9368223319078687 0.01011002118988474 212817
377 0.9380742038608153 0.01081980759363337 213273
377.5 0.9393891259018721 0.01137873996238157 213692
378 0.9407489900889696 0.0117818560938483 214109
378.5 0.9421353592023509 0.0120263285707927 214562
379 0.9435297197163608 0.01211147457221358 215027
379.5 0.944913733109376 0.01203873607796095 215433
380 0.9462694819881731 0.01181163091758239 215849
380.5 0.9475797075678591 0.01143567553963682 216228
381 0.9488280351683741 0.01091828079769743 216600
381.5 0.9499991845639526 0.01026862245588854 216875
382 0.951079162251689 0.009497488501816439 217253
382.5 0.9520554329870633 0.008617105709891501 217542
383 0.9529170682640145 0.007640948215302837 217790
383.5 0.9536548697894829 0.006583531130870709 218167
384 0.9542614664105484 0.005460192459103008 218440
384.5 0.9547313833884931 0.004286866714587476 218727
385 0.9550610833694479 0.003079853773287872 218989
385.5 0.9552489788662053 0.001855586502847492 219346
386 0.9552954165304296 0.0006304007007612101 219646
386.5 0.9552026339488801 -0.0005796892239050789 219986
387 0.9549746901317601 -0.001759205542159572 220274
387.5 0.9546173712668254 -0.002893410396864507 220617
388 0.9541380736812768 -0.003968494082947156 220907
388.5 0.9535456662777454 -0.004971745910680661 221174
389 0.9528503349851551 -0.005891705489986111 221436
389.5 0.9520634119858508 -0.006718292645438737 221717
390 0.9511971926444938 -0.00744291456286285 221975
390.5 0.9502647431709637 -0.008058549170046923 222347
391 0.9492797020994043 -0.008559804157399159 222618
391.5 0.9482560786607295 -0.008942951441002572 222874
392 0.9472080510695632 -0.00920593725297581 223124
392.5 0.9461497676431799 -0.009348368405711533 223401
393 0.9450951535246518 -0.009371475611952385 223739
393.5 0.9440577256008442 -0.009278055047457613 224004
394 0.9430504179941526 -0.009072389614098847 224255
394.5 0.9420854202710084 -0.008760151596658539 224591
395 0.9411740302560869 -0.008348288605531209 224954
395.5 0.940326523074299 -0.007844894860048513 225209
396 0.9395520377680459 -0.007259069994154192 225464
396.5 0.9388584825591869 -0.006600767659149339 225713
397 0.9382524595473357 -0.005880636259124092 226007
397.5 0.9377392093614538 -0.005109854185626633 226349
397.9999999999999 0.9373225760125339 -0.004299961921273014 226608
398.5000000000001 0.9370049919331997 -0.003462693359441296 226862
399 0.9367874829365809 -0.002609808640765232 227106
399.5 0.9366696925828438 -0.001752930738379989 227391
400 0.9366499252080329 -0.0009033879339689611 227718
400.5 0.9367252066472379 -7.206421647135604e-05 227971
400.9999999999999 0.9368913614733948 0.0007307404945937242 228219
401.5000000000001 0.9371431053754183 0.001495438548484313 228476
402 0.9374741511162564 0.002213269600894465 228726
402.5 0.9378773263446319 0.002876401092603776 228974
403 0.9383447013858588 0.003478012977103929 229217
403.5 0.9388677250096218 0.004012365727870035 229475
403.9999999999999 0.9394373660687139 0.004474850894694947 229725
404.5000000000001 0.9400442588252408 0.004862023731445407 229976
405 0.9406788497325687 0.005171617682194873 230240
405.5 0.9413315434248827 0.005402540785722269 230611
406 0.9419928456839644 0.005554854335936658 230890
406.5 0.9426535012063417 0.005629734413363115 231243
406.9999999999999 0.9433046240843743 0.005629417175333688 231486
407.5000000000001 0.9439378190422291 0.005557129054502736 231749
408.0000000000001 0.9445452916312985 0.005417003261051209 232048
408.5 0.9451199457875279 0.005213984207741325 232382
409 0.9456554673824664 0.004953721673302837 232626
409.5 0.9461463926566509 0.004642456683366616 232880
409.9999999999999 0.9465881607032618 0.00428690121483857 233124
410.4999999999999 0.9469771494660689 0.003894113915593156 233456
411.0000000000001 0.9473106950220747 0.0034713740740414 233836
411.5 0.9475870942290383 0.003026056071018241 234092
412 0.9478055911240535 0.002565506499301891 234357
412.5 0.9479663477544329 0.002096926044957208 234599
413 0.9480704003993777 0.001627258091878574 234876
413.4999999999999 0.9481196023939491 0.001163085839873209 235227
414.0000000000001 0.9481165549900021 0.0007105395219168628 235550
414.5 0.9480645278772522 0.0002752150732745233 235848
415 0.9479673711378636 -0.000137894649846715 236202
415.5 0.9478294205173504 -0.0005244552749415197 236460
416 0.9476553979619111 -0.0008808323930962515 236810
416.4999999999999 0.9474503093975216 -0.001204118846986872 237056
417.0000000000001 0.9472193417103341 -0.001492147835969888 237321
417.5 0.9469677608333946 -0.001743492112467396 237726
418 0.946700812754548 -0.001957449792687896 238067
418.5 0.9464236291385918 -0.00213401753252169 238326
419 0.9461411391077945 -0.002273852022430513 238591
419.4999999999999 0.9458579885536695 -0.002378220930509077 238862
420.0000000000001 0.9455784681644932 -0.00244894456878715 239111
420.5 0.9453064511524648 -0.002488329673363764 239357
421 0.9450453414565019 -0.002499096774078171 239606
421.5 0.9447980329858837 -0.002484302684845071 239859
422 0.944566880260363 -0.002447259672859612 240209
422.4999999999999 0.9443536805973757 -0.002391452865439327 240467
423.0000000000001 0.944159667799551 -0.002320457429472184 240718
423.5 0.9439855171080919 -0.002237857012622382 240979
424 0.9438313610115793 -0.002147164869991889 241213
424.5 0.9436968153365756 -0.002051749017159536 241572
425 0.9435810148969529 -0.001954762652574582 241825
425.4999999999999 0.9434826578436842 -0.001859080981096897 242224
426.0000000000001 0.943400057736316 -0.001767245447734174 242508
426.5 0.9433312022516886 -0.001681416257758568 242758
427 0.9432738173550163 -0.001603333917608232 243025
427.5 0.9432254356834924 -0.00153429038134879 243269
428 0.9431834678336039 -0.001475110230956714 243648
428.4999999999999 0.9431452752009998 -0.001426142156264396 243926
429.0000000000001 0.9431082429967893 -0.001387260833141515 244171
429.5 0.943069852057503 -0.001357879127628012 244537
430 0.9430277480785844 -0.001336970380787063 244784
430.5 0.9429798069341807 -0.001323100355836504 245032
431 0.9429241948000062 -0.001314468257819197 245275
431.4999999999999 0.9428594218718325 -0.001308956069224002 245540
432.0000000000001 0.9427843885700091 -0.00130418528543971 245882
432.5 0.9426984232402094 -0.001297579984869588 246273
433 0.9426013105017104 -0.001286435033306934 246547
433.5 0.9424933095556516 -0.001267988104216675 246822
434 0.9423751619449889 -0.001239494099289167 247105
434.4999999999999 0.94224808845265 -0.001198300480252905 247383
435.0000000000001 0.9421137750314851 -0.00114192197634373 247655
435.5 0.9419743478751047 -0.001068113114439045 247923
436 0.9418323379582176 -0.0009749370324705188 248183
436.5 0.941690635593862 -0.0008608290823840013 248441
437 0.9415524357678614 -0.0007246538068474283 248682
437.4999999999999 0.9414211752127987 -0.0005657539834515316 248927
438.0000000000001 0.941300462369704 -0.0003839905697230762 249192
438.5 0.9411940015506417 -0.0001797725493891463 249533
439 0.941105512755117 4.592412834109794e-05 249908
439.5 0.9410386487038577 0.000291549113274321 250182
440 0.9409969107320678 0.0005549820924981919 250523
440.4999999999999 0.9409835652284662 0.0008335492354420702 250781
441.0000000000001 0.9410015623151103 0.001124051537189759 251037
441.5 0.9410534584358322 0.001422804710979341 251297
442 0.9411413444588658 0.001725690046958561 251636
442.5 0.9412667808035243 0.002028215432405764 251893
443 0.9414307409741309 0.002325585523714427 252142
443.4999999999999 0.9416335647301357 0.00261277987684205 252390
444.0000000000001 0.9418749219433526 0.002884637684322682 252645
444.5 0.9421537879958995 0.003135947636235115 252941
445 0.9424684313604893 0.00336154132177866 253272
445.5 0.9428164137829315 0.003556388518555229 253520
446 0.9431946032599835 0.003715692678688401 253770
446.4999999999999 0.9435991997785735 0.003834984914145786 254014
447.0000000000001 0.9440257735593104 0.003910214807000761 254259
447.5 0.9444693153319909 0.003937836422208696 254504
448 0.9449242979669322 0.003914887978647173 254752
448.5 0.945384748596344 0.003839063736196051 254998
449 0.9458443301869435 0.003708776779807627 255248
449.4999999999999 0.9462964313704592 0.003523211523028293 255527
450.0000000000001 0.94673426320391 0.003282364910470844 255799
450.5 0.9471509614174917 0.002987075468572332 256069
451 0.947539692615135 0.002639039534022156 256315
451.5 0.9478937628215718 0.002240814177107862 256562
452 0.9482067267201877 0.001795806530694638 256816
452.4999999999999 0.9484724958979747 0.001308249432603319 257062
453.0000000000001 0.948685444407485 0.0007831634879086824 257437
453.5 0.9488405099706895 0.000226305856375665 257681
454 0.9489332891860226 -0.0003558937328375148 257929
454.5 0.9489601251575541 -0.0009564090436898064 258191
455 0.9489181860441178 -0.00156770458940863 258446
455.4999999999999 0.9488055331263046 -0.002181833017931967 258694
456.0000000000001 0.9486211771102131 -0.00279054139089874 258941
456.5 0.9483651215285145 -0.003385384960725629 259245
457 0.9480383922610426 -0.003957846904738882 259569
457.5 0.9476430523779399 -0.004499462346534547 259815
458 0.9471822017070413 -0.005001944885457762 260074
458.4999999999999 0.9466599607418861 -0.005457313768084027 260322
459.0000000000001 0.9460814387353099 -0.005858019773558831 260572
459.5000000000001 0.9454526860631385 -0.006197067850140164 260825
460 0.944780631189744 -0.00646813453553659 261068
460.5 0.9440730028183943 -0.006665678220476797 261323
461 0.943338238060014 -0.006785040374688882 261572
461.4999999999999 0.9425853776996891 -0.006822535947777843 261817
461.9999999999999 0.9418239498760002 -0.006775531284305509 262060
462.5000000000001 0.9410638437091295 -0.006642508051843086 262320
463 0.9403151746146848 -0.006423111871190839 262563
463.5 0.9395881432165488 -0.006118184556807771 262818
464 0.9388928899194143 -0.00572977911941954 263070
464.5 0.9382393473161228 -0.00526115694766924 263310
464.9999999999999 0.937637092683218 -0.004716766866777949 263558
465.5000000000001 0.9370952028578829 -0.004102206064184897 263807
466 0.9366221137890101 -0.003424163169339274 264055
466.5 0.9362254870139892 -0.002690344071289384 264306
467 0.9359120852312001 -0.001909381347476137 264553
467.5 0.9356876590175152 -0.001090728454326495 264793
467.9999999999999 0.9355568465825921 -0.0002445400892968379 265046
468.5000000000001 0.9355230882604803 0.0006184596301677121 265300
469 0.9355885572179293 0.001487119317218741 265539
469.5 0.9357541076122776 0.002350010765651475 265789
470 0.9360192411648427 0.003195585527300485 266037
470.5 0.9363820928336343 0.004012335339283122 266285
470.9999999999999 0.9368394359773705 0.004788954056093567 266544
471.5000000000001 0.9373867071066215 0.005514498712333329 266793
472 0.938018050022704 0.006178547350493037 267045
472.5 0.9387263788556454 0.006771351293496598 267298
473 0.9395034592337409 0.007283979621847523 267542
473.5 0.940340006552998 0.007708453727800598 267783
473.9999999999999 0.9412258000686423 0.008037869961218106 268039
474.5000000000001 0.9421498113058867 0.008266508550550517 268290
475 0.9431003450856593 0.008389927174415229 268542
475.5 0.9440651912849138 0.008405037771163391 268786
476 0.945031785301802 0.008310165402263611 269032
476.5 0.9459873750743505 0.008105088227023584 269272
476.9999999999999 0.9469191924078945 0.007791057897979717 269519
477.5000000000001 0.9478146263016385 0.007370799945242479 269768
478 0.948661395928415 0.00684849398139556 270007
478.5 0.9494477209138257 0.00622973382357261 270275
479 0.9501624865813104 0.005521467893568561 270528
479.5 0.9507954018779369 0.004731920517865034 270772
479.9999999999999 0.9513371477715148 0.003870495004879056 271022
480.5000000000001 0.9517795140125885 0.002947659624193468 271306
481 0.9521155222844058 0.001974817849548375 271642
481.5 0.9523395339195272 0.0009641644514325437 271885
482 0.9524473405424377 -7.147076643589929e-05 272129
482.5 0.9524362362023754 -0.001118789602366706 272391
482.9999999999999 0.9523050697881483 -0.002164200310457197 272662
483.5000000000001 0.9520542767653144 -0.00319399837488342 272908
484 0.9516858895434742 -0.00419455078904401 273163
484.5 0.9512035260650009 -0.005152481336007583 273401
485 0.9506123565030623 -0.006054854311307912 273655
485.5 0.9499190482626442 -0.006889354108518871 273891
485.9999999999999 0.9491316897892602 -0.007644458104147913 274129
486.5000000000001 0.9482596940015193 -0.008309600332614768 274376
487 0.9473136824707418 -0.008875323535205124 274622
487.5 0.9463053517680879 -0.009333417298963602 274872
488 0.9452473236818404 -0.009677040171774513 275216
488.5 0.944152981269072 -0.009900823846793423 275458
488.9999999999999 0.9430362929418058 -0.01000095775049231 275714
489.5000000000001 0.9419116269928302 -0.009975252640575083 275959
490 0.9407935591362555 -0.009823182118808029 276219
490.5 0.9396966757686612 -0.009545901284566886 276466
491 0.9386353757452776 -0.009146242092179169 276830
491.5 0.9376236735097331 -0.008628685322997823 277100
491.9999999999999 0.9366750064141828 -0.007999309435307425 277351
492.5000000000001 0.9358020490187537 -0.007265716905192614 277629
493 0.9350165370658868 -0.006436939012954844 277894
493.5 0.9343291036879658 -0.005523320356295705 278196
494 0.9337491302282108 -0.004536384677390327 278459
494.5 0.9332846138386486 -0.003488683870759996 278709
494.9999999999999 0.932942053769244 -0.002393632287761349 278956
495.5000000000001 0.9327263579838287 -0.001265328667537167 279195
496 0.9326407714366021 -0.0001183682002408193 279459
496.5 0.9326868270232765 0.001032352636048246 279794
497 0.9328643198892218 0.002171835729465581 280057
497.5 0.9331713054389231 0.003285182692779042 280335
497.9999999999999 0.9336041210523732 0.004357795129778504 280588
498.5000000000001 0.9341574311799813 0.005375571044756537 280843
499 0.9348242951631806 0.006325094700828288 281088
499.5 0.9355962568176378 0.0071938173403695 281332
500 0.936463454523812 0.007970226322517192 281601
500.5 0.937414750298977 0.008644000405363471 281847
500.9999999999999 0.9384378760786521 0.009206149100834364 282092
501.5000000000001 0.9395195952159194 0.009649134254795154 282354
502 0.9406458770163048 0.00996697225013334 282605
502.5 0.9418020819650191 0.01015531549292912 282857
503 0.9429731551734742 0.01021151211789815 283226
503.5 0.9441438254737008 0.01013464313575328 283551
503.9999999999999 0.9452988075229668 0.009925536538774721 283831
504.5000000000001 0.9464230042467228 0.009586758178609297 284116
505 0.9475017069458608 0.009122579529148656 284381
505.5 0.9485207904240489 0.008538922744342986 284640
506 0.9494669005522398 0.007843283713111361 284890
506.5 0.950327631779846 0.007044634098237555 285154
506.9999999999999 0.9510916922249453 0.006153303620390392 285403
507.5000000000001 0.9517490541283865 0.00518084410923876 285659
508 0.9522910876377307 0.004139877088041627 285900
508.5 0.952710676095299 0.003043926883037486 286147
509 0.9530023112385038 0.001907241451362633 286383
509.5 0.9531621669780732 0.0007446032980389702 286633
509.9999999999999 0.9531881506982638 -0.0004288669991924691 286880
510.5000000000001 0.953079931319775 -0.001597912021587339 287121
511.0000000000001 0.9528389436774112 -0.00274734077923369 287404
511.5 0.9524683690867263 -0.003862231254025486 287685
512 0.951973092302644 -0.004928129442348314 287932
512.5 0.9513596354036776 -0.005931242155032911 288191
513 0.950636069462845 -0.006858620903233929 288427
513.5 0.949811905185552 -0.007698334310122176 288673
514 0.9488979640001574 -0.008439626638891388 288980
514.5 0.9479062313734368 -0.009073060216041633 289277
515 0.9468496943855211 -0.009590639752873288 289529
515.5 0.9457421658322589 -0.009985916824486228 289853
516 0.9445980973229541 -0.01025407305045972 290100
516.5 0.9434323840041822 -0.0103919808302509 290341
517 0.9422601636627831 -0.01039824081407547 290599
517.5 0.9410966130407279 -0.01027319563104699 290859
518 0.9399567442299064 -0.01001891974475287 291133
518.5 0.9388552040053519 -0.009639185656161809 291399
519 0.9378060789012693 -0.009139407018696685 291656
519.5 0.9368227087367782 -0.008526559564513134 291925
520 0.9359175111595022 -0.007809081058824427 292256
520.5 0.9351018195979964 -0.006996751795261194 292586
521 0.9343857368020413 -0.006100557415042394 292859
521.5 0.9337780059072579 -0.0051325360720989 293121
522 0.9332859006919605 -0.004105612171884265 293444
522.5 0.9329151364046335 -0.003033419080844003 293719
523 0.9326698022351048 -0.001930113334595149 293984
523.5 0.9325523161866225 -0.000810182964770639 294241
524 0.932563402784822 0.0003117473830664979 294499
524.5 0.932702093737981 0.001421111854607127 294742
525 0.9329657513458173 0.002503596653791746 294987
525.5 0.9333501141456727 0.003545328571242719 295235
526 0.9338493639893607 0.004533056268971481 295473
526.5 0.9344562134647206 0.005454321943280799 295723
527 0.9351620123161417 0.006297621144016961 295956
527.5 0.9359568712806914 0.007052548710801044 296202
528 0.9368298015431796 0.007709928992544106 296455
528.5 0.937768867826403 0.008261928742324556 296707
529 0.9387613529733543 0.008702151322453687 296954
529.5 0.9397939317475388 0.009025711111169368 297199
530 0.9408528514765262 0.009229287269798993 297450
530.5 0.9419241170931271 0.009311156304378444 297694
531 0.942993678088467 0.009271203135596226 297930
531.5 0.9440476148819351 0.009110910672560054 298173
532 0.945072322134488 0.00883332816627422 298421
532.5 0.9460546865838593 0.008443018894876394 298670
533 0.9469822570624234 0.007945988001597643 298919
533.5 0.9478434044701217 0.007349591565038431 299168
534 0.9486274696150208 0.006662428226636341 299426
534.5 0.9493248970014659 0.005894214929070447 299675
535 0.9499273528388482 0.005055648528763545 299926
535.5 0.950427825760741 0.004158255232631702 300169
536 0.9508207089822052 0.003214229970938295 300410
536.5 0.9511018628796677 0.002236267951869785 300652
537 0.9512686572497735 0.001237390746855488 300901
537.5 0.9513199927873665 0.0002307693266302469 301168
538 0.9512563016144533 -0.0007704534950709612 301417
538.5 0.9510795269873044 -0.001753338751662838 301658
539 0.9507930826033639 -0.002705322723416911 301902
539.5 0.9504017922186977 -0.003614381692549747 302140
540 0.9499118105656594 -0.004469187804853205 302386
540.5 0.949330526824667 -0.00525925392827278 302630
541 0.9486664521489646 -0.005975065569999279 302872
541.5 0.947929092962863 -0.006608198114066309 303108
542 0.9471288119483394 -0.007151417867886018 303342
542.5 0.9462766787987937 -0.007598765654804281 303587
543 0.9453843129494137 -0.007945621956351054 303838
543.5 0.9444637205889528 -0.008188752887768861 304095
544 0.9435271283164 -0.008326336578742469 304341
544.5 0.9425868158273573 -0.008357969823011567 304595
545 0.9416549499991012 -0.008284655150700747 304841
545.5 0.9407434226910765 -0.008108768760841989 305088
546 0.9398636944905593 -0.007834010024013703 305356
546.5 0.9390266465135578 -0.007465333521935935 305603
547 0.9382424422214629 -0.007008864828332389 305845
547.5 0.9375204010377493 -0.006471801449983975 306085
548 0.936868885349729 -0.00586230053580664 306326
548.5 0.9362952022618533 -0.005189355122728677 306632
549 0.9358055212333939 -0.004462660818469873 306950
549.5 0.9354048084886061 -0.003692474921988078 307207
550 0.9350967788357449 -0.002889470051887598 307561
550.5 0.9348838652765549 -0.002064584391550415 307857
551 0.9347672065338545 -0.001228870667712444 308185
551.5 0.9347466523751328 -0.0003933459576537009 308496
552 0.9348207863679026 0.0004311556295422246 308834
552.5 0.9349869654709082 0.001234125428423864 309231
553 0.9352413756467695 0.002005515980900183 309569
553.5 0.93557910247857 0.002735868343234863 309861
554 0.9359942155873174 0.003416429334997202 310201
554.5 0.9364798654807962 0.004039257290430371 310468
555 0.9370283913185908 0.004597315050172252 310802
555.5 0.9376314379541819 0.005084549122059947 311176
556 0.93828008051401 0.005495954141454249 311516
556.5 0.9389649546960638 0.005827621971701535 311828
557 0.9396763909174746 0.006076775001549879 312108
557.5 0.9404045504122325 0.006241783416062025 312451
558 0.9411395613766679 0.006322166438294119 312777
558.5 0.9418716532818552 0.006318577758164054 313114
559 0.942591287518355 0.006232775579905487 313441
559.5 0.9432892826093018 0.00606757792764356 313750
560 0.9439569323221052 0.005826804047267275 314059
560.5 0.9445861151258896 0.005515202929246101 314318
561 0.9451693935800504 0.005138370148716612 314591
561.5 0.9457001023971909 0.004702654373505139 314871
562 0.9461724240993187 0.004215055025342275 315140
562.5 0.9465814513771241 0.003683112692149267 315439
563 0.9469232354657694 0.003114793977969979 315692
563.5 0.9471948200638783 0.002518372540244484 315984
564 0.9473942605420895 0.001902308100408232 316305
564.5 0.9475206284100818 0.001275125222427858 316634
565 0.947574001232807 0.0006452936345087668 316922
565.5 0.9475554384039975 2.111182200616931e-05 317159
566 0.9474669433941856 -0.0005894044547433881 317407
566.5 0.9473114132878057 -0.001178627164119393 317658
567 0.9470925766060787 -0.001739413099120051 317924
567.5 0.9468149205760659 -0.002265191782140056 318260
568 0.9464836091488411 -0.002750043060306321 318602
568.5 0.9461043931886927 -0.003188763453948946 318907
569 0.9456835143488789 -0.003576920514108152 319154
569.5 0.9452276042163458 -0.003910894647050124 319397
570 0.9447435803472491 -0.004187908070774856 319637
570.5 0.9442385408269903 -0.004406040776601022 319871
571 0.943719658973139 -0.004564233574326188 320113
571.5 0.9431940797581102 -0.004662278498561599 320356
572 0.94266881946224 -0.004700797043250355 320602
572.5 0.9421506699789191 -0.004681206868037533 320851
573 0.941646109083996 -0.004605677781391838 321088
573.5 0.9411612178544024 -0.004477077948929946 321340
574 0.9407016062787111 -0.004298911399473393 321606
574.5 0.9402723479480882 -0.004075248004650854 321939
575 0.9398779245529374 -0.003810647189489237 322278
575.5 0.9395221807414031 -0.003510076691010082 322591
576 0.9392082897238108 -0.003178827719374152 322900
576.5 0.9389387298348393 -0.002822427891989672 323157
577 0.9387152720953184 -0.002446553305936786 323405
577.5 0.9385389786504814 -0.002056941089062041 323641
578 0.9384102118033237 -0.00165930372638262 323901
578.5 0.9383286532123923 -0.00125924639740445 324219
579 0.9382933326844491 -0.0008621884831190652 324550
579.5 0.938302665865435 -0.0004732903103999015 324807
580 0.9383545000191882 -9.738609792080012e-05 325065
580.5 0.9384461669834326 0.0002610760467609141 325342
581 0.9385745423074426 0.0005980863529936454 325621
581.5 0.9387361095061683 0.0009101172409281959 325866
582 0.9389270283120044 0.001194158345791145 326114
582.5 0.9391432057681649 0.001447742395989236 326457
583 0.9393803689870769 0.001668961772135957 326799
583.5 0.9396341383935046 0.001856475718458491 327113
584 0.9399001002852435 0.00200950832138828 327386
584.5 0.9401738775741297 0.002127837510672131 327660
585 0.9404511976164751 0.002211775474238645 327936
585.5 0.9407279561044487 0.002262141007461943 328259
586 0.9410002760677132 0.002280224438512727 328519
586.5 0.9412645611268957 0.002267745882316917 328831
587 0.9415175422461139 0.00222680767443705 329092
587.5 0.9417563173493945 0.00215984192121472 329346
588 0.9419783832937234 0.002069554172155753 329596
588.5 0.942181659827778 0.001958864273371998 329865
589 0.9423645053078953 0.001830845495713452 330112
589.5 0.9425257240891709 0.001688663047112505 330361
590 0.9426645656571699 0.001535513075027138 330612
590.5 0.9427807157118588 0.00137456324149276 330845
591 0.9428742795572961 0.001208895910352431 331092
591.5 0.9429457582855372 0.001041454924340718 331423
592 0.9429960183684514 0.0008749968698783294 331758
592.5 0.9430262553841433 0.0007120476311528963 332092
593 0.9430379527031059 0.0005548649241706978 332421
593.5 0.9430328360410694 0.0004054073781856709 332743
594 0.9430128248490727 0.0002653105987741928 333030
594.5 0.9429799815553112 0.0001358705066072715 333378
595 0.9429364596970125 1.803410162413266e-05 333721
595.5 0.9428844519835806 -8.760234311826967e-05 334089
596 0.9428261393147537 -0.0001807877971062279 334455
596.5 0.9427636417401 -0.0002616039752384405 334808
597 0.9426989722899844 -0.0003304462363441282 335150
597.5 0.9426339945346549 -0.0003879984061776187 335397
598 0.9425703846392186 -0.0004352021614591288 335631
598.5 0.9425095985801837 -0.0004732217046966639 335890
599 0.9424528450763708 -0.0005034045365693076 336142
599.5 0.9424010646659301 -0.0005272391924632762 336385
600 0.942354915234597 -0.0005463108516351908 336640
600.5 0.9423147641708705 -0.0005622557511759592 336877
601 0.9422806871941212 -0.0005767153426040086 337124
601.5 0.9422524737741886 -0.0005912911170553218 337377
602 0.9422296389381519 -0.000607500996515115 337619
602.5 0.9422114411437015 -0.0006267381444972814 337876
603 0.9421969057907281 -0.0006502329914000315 338149
603.5 0.9421848538449291 -0.0006790191990027298 338512
604 0.9421739349606775 -0.0007139042068941274 338890
604.5 0.9421626644160496 -0.0007554449127822073 339197
605 0.9421494631115358 -0.0008039289403970629 339435
605.5 0.9421326998359738 -0.000859361844816252 339695
606 0.9421107349689559 -0.0009214604972216347 339942
606.5 0.9420819647683721 -0.0009896527809790056 340201
607 0.9420448653848286 -0.001063083620076602 340455
607.5 0.9419980357511152 -0.001140627250837798 340701
608 0.9419402385144396 -0.001220905539831597 340954
608.5 0.9418704382112775 -0.001302312046353103 341207
609 0.9417878359289704 -0.001383041427990052 341458
609.5 0.9416918997540321 -0.001461123693825691 341720
610 0.9415823903738231 -0.001534462722910175 341982
610.5 0.9414593812751567 -0.001600878386887037 342224
611 0.9413232730696094 -0.001658151546179904 342477
611.5 0.9411748015699631 -0.001704071129994218 342725
612 0.9410150393442164 -0.001736482462590307 342982
612.5 0.9408453905818039 -0.001753335962807401 343244
613 0.9406675792197212 -0.001752735321552878 343508
613.5 0.9404836303926603 -0.001732984253700089 343777
614 0.9402958453894099 -0.001692630927205167 344047
614.5 0.9401067704158358 -0.001630509193721925 344405
615 0.9399191595808144 -0.001545775781818497 344753
615.5 0.9397359326335463 -0.001437942666077826 345074
616 0.9395601280865684 -0.001306903892615191 345349
616.5 0.9393948524564735 -0.00115295622327957 345592
617 0.9392432264416311 -0.0009768130561037102 345856
617.5 0.9391083289312101 -0.0007796111871790572 346123
618 0.9389931398005283 -0.0005629100974768367 346423
618.5 0.9389004824926438 -0.0003286835753213544 346710
619 0.9388329674137413 -7.930361906884345e-05 347033
619.5 0.9387929371791256 0.0001824832973632578 347308
620 0.9387824147369248 0.0004535873737459399 347575
620.5 0.9388030553675131 0.0007306136865726502 347818
621 0.9388561035083837 0.001009906950155774 348110
621.5 0.9389423552872868 0.001287602212014296 348390
622 0.9390621275618826 0.001559680740096397 348671
622.5 0.9392152341633681 0.001822030252587029 348989
623 0.9394009699263389 0.002070508548432997 349302
623.5 0.9396181029596434 0.002301009520269654 349627
624 0.9398648754756628 0.00250953047279042 349958
624.5 0.9401390133508878 0.002692239630005866 350204
625 0.9404377444417135 0.00284554269511665 350478
625.5 0.9407578255288819 0.002966147327255125 350751
626 0.9410955776148265 0.003051124420078551 351028
626.5 0.9414469291531629 0.003097965107642577 351306
627 0.9418074666513193 0.003104632482262895 351662
627.5 0.9421724919583294 0.003069607085943266 352015
628 0.9425370854323039 0.00299192532984378 352325
628.5 0.9428961740779688 0.00287121010335894 352609
629 0.9432446036555602 0.002707692953632171 352898
629.5 0.9435772136895147 0.002502227345566718 353151
630 0.9438889142497815 0.00225629264932265 353403
630.5 0.9441747633407831 0.001971988644598956 353705
631 0.9444300437133489 0.001652020476381565 354021
631.5 0.9446503379133865 0.001299674143039294 354353
632 0.944831600397267 0.000918782742506761 354636
632.5 0.9449702255774926 0.0005136838437547465 354895
633 0.9450631107123574 8.916848690181452e-05 355150
633.5 0.9451077126191856 -0.0003495775556060504 355504
634 0.9451020972712771 -0.0007970395039472663 355810
634.5 0.945044981432715 -0.001247445419002797 356141
635 0.9449357655914924 -0.001694843211847245 356413
635.5 0.9447745575685967 -0.002133181766912761 356687
636 0.9445621863073211 -0.00255639505879711 356973
636.5 0.9443002054817168 -0.002958488085063869 357233
637 0.943990886704097 -0.003333623395231404 357542
637.5 0.9436372022573006 -0.003676206970147076 357801
638 0.9432427974262378 -0.003980972196645838 358056
638.5 0.9428119526533548 -0.004243060690209558 358412
639 0.9423495358921128 -0.004458098743531454 358743
639.5 0.9418609456795652 -0.004622268221537361 359061
640 0.9413520455915402 -0.004732370783412023 359361
640.5 0.9408290908798074 -0.004785884389207198 359615
641 0.9402986482178771 -0.004781011142108626 359869
641.5 0.9397675095986565 -0.004716715626600601 360138
642 0.9392426015310811 -0.004592753026505889 360443
642.5 0.9387308907721296 -0.004409686443831565 360776
643 0.9382392879034701 -0.004168892987871772 361116
643.5 0.9377745501167936 -0.003872558362185194 361441
644 0.9373431846072218 -0.003523659842694836 361735
644.5 0.9369513539889325 -0.003125937710836101 361998
645 0.9366047851404516 -0.002683855378792714 362272
645.5 0.9363086828585382 -0.002202548616640161 362559
646 0.9360676496490684 -0.001687764460801746 362837
646.5 0.9358856129112106 -0.001145790546704763 363079
647 0.9357657606781806 -0.0005833757630282318 363352
647.5 0.9357104869651703 -7.643267671115617e-06 363597
648 0.9357213476442019 0.0005740029660820147 363848
648.5 0.9357990276186532 0.001153976793164743 364104
649 0.9359433199092803 0.001724612357417809 364352
649.5 0.9361531170913795 0.002278268924712806 364684
650 0.9364264153420339 0.002807436593973154 364984
650.5 0.9367603311702472 0.003304841364730598 365308
651 0.9371511307142457 0.003763548036640044 365647
651.5 0.9375942713024934 0.004177059436871015 366016
652 0.9380844547911124 0.004539410515161799 366327
652.5 0.9386156920134753 0.004845255912798721 366659
653 0.9391813775105363 0.005089949699702432 366991
653.5 0.9397743735557027 0.0052696160816414 367239
654 0.9403871023480035 0.005381210005499665 367483
654.5 0.94101164512416 0.005422566732386656 367829
655 0.9416398468355246 0.005392439603854356 368101
655.5 0.9422634249512596 0.005290525393085753 368353
656 0.942874080885496 0.005117476808030747 368648
656.5 0.9434636125043278 0.004874901894430805 368890
657 0.9440240261486447 0.004565350270820803 369144
657.5 0.9445476466110569 0.004192286312288867 369406
658 0.9450272235291857 0.003760049582451857 369648
658.5 0.9454560327028688 0.003273802991301434 369908
659 0.9458279709084996 0.002739469327962083 370164
659.5 0.9461376428687555 0.002163656979790361 370433
660 0.9463804391391266 0.00155357580060431 370694
660.5 0.9465526037924981 0.0009169442293047438 370995
661 0.9466512909179534 0.0002618888840495082 371368
661.5 0.9466746090983018 -0.0004031620350417652 371736
662 0.9466216531906307 -0.001069590111266946 372076
662.5 0.9464925229036002 -0.001728701349565642 372349
663 0.9462883278420606 -0.002371842540003822 372618
663.5 0.9460111788718307 -0.002990517766857385 372856
664 0.9456641658427987 -0.003576503472382781 373109
664.5 0.9452513218946912 -0.004121960494281376 373367
665 0.9447775747544545 -0.004619541527069294 373700
665.5 0.944248685614873 -0.005062492509931178 374035
666 0.943671176358359 -0.005444746516788578 374393
666.5 0.9430522460554009 -0.005761008817603529 374710
667 0.9423996778215652 -0.00600683189244299 375009
667.5 0.9417217372579089 -0.006178679310336134 375301
668 0.9410270638250016 -0.006273977531965117 375553
668.5 0.940324556608404 -0.006291154856951748 375810
669 0.9396232560215768 -0.006229666910874229 376102
669.5 0.9389322230591886 -0.006090008251847478 376344
670 0.9382604177582967 -0.005873709868972119 376637
670.5 0.9376165785459158 -0.005583322542450821 376890
671 0.9370091041483611 -0.005222386234774897 377201
671.5 0.9364459397102254 -0.004795385881088998 377472
672 0.9359344687190155 -0.004307694141576791 377789
672.5 0.9354814122558819 -0.003765501866421007 378035
673 0.9350927369944927 -0.003175737201585844 378274
673.5 0.9347735732502866 -0.002545974428492807 378519
674 0.9345281442428284 -0.001884333779945855 378757
674.5 0.9343597075768922 -0.001199373605994472 379039
675 0.9342705097756598 -0.0004999763746877259 379359
675.5 0.934261754514678 0.0002047699178999882 379706
676 0.9343335850109352 0.0009056932877888686 380027
676.5 0.9344850808205921 0.001593660570781619 380313
677 0.9347142690947181 0.002259699797913707 380615
677.5 0.9350181501380062 0.002895120446531577 380880
678 0.9353927369139864 0.003491629907147731 381176
678.5 0.9358331079448023 0.004041444562422312 381503
679 0.9363334728670138 0.00453739395366753 381815
679.5 0.936887249729868 0.004973016610741963 382229
680 0.9374871529614521 0.005342646241367008 382653
680.5 0.9381252907833265 0.005641487113762992 383004
681 0.9387932707274717 0.005865677619853675 383269
681.5 0.9394823118022436 0.006012341172737451 383581
682 0.9401833617677766 0.006079623769162754 383903
682.5 0.9408872179167586 0.006066717732780096 384261
683 0.9415846497143752 0.005973871344346311 384607
683.5 0.9422665216317037 0.005802384258197208 384898
684 0.9429239145099488 0.005554588797588095 385144
684.5 0.9435482438183087 0.005233817412393777 385377
685 0.9441313732154176 0.004844356768715889 385665
685.5 0.9446657218923697 0.004391389118827634 385944
686 0.9451443642632968 0.003880921769380602 386195
686.5 0.9455611206760677 0.003319705623831925 386514
687 0.9459106379394823 0.00271514391969721 386856
687.5 0.9461884586027274 0.002075192410734255 387172
688 0.9463910780760604 0.00140825235692272 387475
688.5 0.9465159888467668 0.0007230577797188633 387754
689 0.9465617112193383 2.855851531848177e-05 388067
689.5 0.9465278101913087 -0.000666199346449978 388345
690 0.9464148982640233 -0.001352194016241822 388627
690.5 0.9462246241783394 -0.002020547918920011 388884
691 0.9459596477564348 -0.002662645343437805 389264
691.5 0.9456236012199867 -0.003270246237406814 389710
692 0.9452210375394369 -0.003835594608624565 390014
692.5 0.9447573665463338 -0.004351520070811658 390252
693 0.9442387797083305 -0.004811531166167713 390489
693.5 0.9436721646218943 -0.005209899211951352 390731
694 0.9430650104188664 -0.005541731550669918 390977
694.5 0.9424253054075115 -0.005803033231887555 391227
695 0.9417614283747154 -0.005990756316099388 391473
695.5 0.94108203506185 -0.006102836165300503 391717
696 0.9403959413910397 -0.006138214268290852 391962
696.5 0.9397120050601865 -0.006096847338713842 392206
697 0.9390390071432737 -0.005979702617486433 392434
697.5 0.9383855353269257 -0.005788739505711609 392686
698 0.9377598703849322 -0.005526877846398577 392929
698.5 0.9371698774399123 -0.005197953360394238 393170
699 0.9366229034863144 -0.004806660920970571 393412
699.5 0.9361256825527456 -0.00435848651976612 393656
700 0.9356842497657674 -0.003859628931679505 393890
700.5 0.9353038654436694 -0.00331691222553476 394134
701 0.9349889501995654 -0.002737690388833139 394380
701.5 0.9347430318708315 -0.002129745436951209 394617
702 0.9345687049190951 -0.00150118045836138 394849
702.5 0.9344676027644213 -0.0008603091068332722 395085
703 0.9344403833318968 -0.0002155430884948107 395331
703.5 0.93448672790133 0.0004247207941521704 395574
704 0.9346053531641338 0.001052212487524469 395811
704.5 0.9347940362083893 0.001658897898261042 396045
705 0.9350496519762183 0.002237083998934163 396283
705.5 0.9353682225694235 0.00277951842837937 396530
706 0.9357449776221066 0.003279482277380041 396763
706.5 0.9361744248146956 0.003730874858033827 397003
707 0.9366504294742906 0.004128289377945075 397239
707.5 0.9371663020929484 0.004467078576430249 397476
708 0.9377148924997459 0.004743409527075917 397727
708.5 0.9382886893451277 0.00495430696705204 397965
709 0.9388799234978497 0.005097684676311402 398204
709.5 0.939480673916237 0.005172364596936293 398436
710 0.9400829745365904 0.005178083552174697 398727
710.5 0.9406789207224119 0.005115487593922484 398956
711 0.9412607738383372 0.004986114174392582 399230
711.5 0.9418210625517376 0.004792362500375435 399533
712 0.9423526795222349 0.004537452584831021 399777
712.5 0.9428489722138897 0.004225373658656108 399995
713 0.9433038266555364 0.003860822743543722 400222
713.5 0.9437117430803739 0.003449134313222893 400447
714 0.9440679024950905 0.002996202083494461 400678
714.5 0.944368223359884 0.002508394069971402 400917
715 0.9446094077021046 0.00199246213505473 401182
715.5 0.9447889761359891 0.001455447311371464 401478
716 0.9449052914171301 0.0009045822368005177 401723
716.5 0.94495757032091 0.0003471920656552206 401963
717 0.9449458837969014 -0.0002094047688604785 402196
717.5 0.944871145514053 -0.0007579945743495279 402439
718 0.9447350890720344 -0.001291563862082275 402674
718.5 0.9445402343101934 -0.001803390960328278 402919
719 0.9442898432948843 -0.002287132549890302 403144
719.5 0.9439878667063559 -0.002736903975247117 403383
720 0.9436388814757819 -0.003147352282494403 403609
720.5 0.9432480206394974 -0.003513721047751199 403839
721 0.9428208964792657 -0.003831906185206254 404081
721.5 0.9423635181028932 -0.004098502060619433 404311
722 0.9418822046874558 -0.004310837381766421 404553
722.5 0.9413834956567415 -0.004467000489753028 404798
723 0.9408740590945542 -0.004565853831929255 405039
723.5 0.9403605997058816 -0.004607037555820475 405283
724 0.9398497676285218 -0.004590962321544818 405523
724.5 0.9393480693689293 -0.004518791585095594 405754
725 0.9388617820883457 -0.004392413754194059 405991
725.5 0.9383968723997701 -0.004214404759832865 406250
726 0.9379589207541459 -0.003987981717965573 406488
726.5 0.9375530523969469 -0.003716948475089737 406740
727 0.9371838757658381 -0.003405633936994876 406979
727.5 0.9368554290782733 -0.003058824170250894 407218
728 0.936571135726918 -0.002681689339938343 407465
728.5 0.9363337689628811 -0.002279706603824312 407753
729 0.9361454262042511 -0.001858580122133816 408014
729.5 0.9360075131626134 -0.001424159363046546 408283
730 0.9359207378354745 -0.0009823568871569629 408512
730.5 0.9358851142699401 -0.0005390667797614533 408766
731 0.9358999758647869 -0.0001000848686405853 409006
731.5 0.9359639978461435 0.0003289681821051649 409239
732 0.9360752284281564 0.0007427198735094695 409478
732.5 0.9362311280558594 0.001136114015212917 409726
733 0.9364286160243936 0.001504473145097137 409959
733.5 0.9366641236778694 0.001843554457089137 410201
734 0.936933653313525 0.002149598575804336 410432
734.5 0.9372328418531097 0.002419370630433478 410678
735 0.9375570282941441 0.002650193199351764 410922
735.5 0.9379013239191817 0.002839970819588476 411168
736 0.9382606842215355 0.002987205879815148 411411
736.5 0.9386299815010756 0.003091005840194179 411643
737 0.9390040770933898 0.003151081845633183 411881
737.5 0.9393778922194427 0.003167738919129473 412124
738 0.9397464764802895 0.003141858037453986 412365
738.5 0.9401050730717176 0.003074870500980759 412621
739 0.9404491798560678 0.002968725111677656 412859
739.5 0.9407746055019522 0.002825848766885232 413103
740 0.9410775199860975 0.002649101160386344 413343
740.5 0.9413544988438559 0.002441724355374251 413585
741 0.9416025606548222 0.002207288055360606 413824
741.5 0.9418191973560059 0.001949631448052548 414064
742 0.9420023970857228 0.001672802533144586 414305
742.5 0.9421506593751841 0.00138099586735209 414539
743 0.9422630026200945 0.001078489668561954 414776
743.5 0.9423389638797468 0.0007695832155838144 415016
744 0.9423785911644297 0.0004585354607358641 415248
744.5 0.9423824284817809 0.0001495057396806599 415484
745 0.9423514940173455 -0.0001535025829638346 415716
745.5 0.9422872519224285 -0.0004466947519655011 415949
746 0.9421915782718554 -0.000726532833198009 416191
746.5 0.9420667218340449 -0.0009897788681912001 416437
747 0.9419152603646068 -0.001233532430009505 416679
747.5 0.9417400531914072 -0.00145526213554447 416917
748 0.9415441909027984 -0.001652830771816843 417148
748.5 0.9413309429808385 -0.001824513800571381 417375
749 0.9411037042374032 -0.001969011114489915 417617
749.5 0.9408659409129442 -0.002085452027869724 417860
750 0.9406211372853681 -0.002173393592732945 418163
750.5 0.9403727436105016 -0.002232812436193907 418464
751 0.9401241261764159 -0.002264090414734661 418786
751.5 0.9398785202024481 -0.002267994474148808 419117
752 0.9396389862511186 -0.002245651188783536 419457
752.5 0.9394083707485906 -0.002198516528987193 419777
753 0.9391892711283434 -0.002128341470209386 420020
753.5 0.938984006024876 -0.002037134110080532 420453
754 0.9387945908512519 -0.001927119000341454 420887
754.5 0.938622718997847 -0.001800694428269867 421230
755 0.9384697487915669 -0.001660388397084631 421466
755.5 0.9383366962567832 -0.001508814056770266 421702
756 0.9382242336229824 -0.001348625326160903 421932
756.5 0.9381326934312594 -0.001182473424481896 422211
757 0.9380620780037355 -0.001012964996596147 422499
757.5 0.9380120739581829 -0.0008426224718420706 422837
758 0.9379820713756531 -0.0006738472426298404 423198
758.5 0.9379711871628402 -0.0005088861870524349 423510
759 0.9379782920940406 -0.0003498019909235172 423783
759.5 0.9380020409705317 -0.0001984476501978729 424124
760 0.9380409052984585 -5.644545601426904e-05 424450
760.5 0.9380932078601575 7.482931701045567e-05 424712
761 0.9381571585383367 0.0001942598817627303 425027
761.5 0.9382308907476625 0.000300994514797821 425250
762 0.9383124978337996 0.0003944482659368001 425488
762.5 0.9384000688155345 0.0004742999096279576 425715
763 0.9384917228707742 0.0005404843231049853 425971
763.5 0.9385856420013601 0.0005931805486287023 426277
764 0.9386801013541559 0.0006327958639402358 426529
764.5 0.9387734967259124 0.0006599462456035631 426742
765 0.9388643688361986 0.0006754336633880061 427055
765.5 0.9389514240152735 0.0006802206895523708 427293
766 0.9390335510211923 0.0006754029442562572 427526
766.5 0.9391098337716549 0.0006621799268620469 427852
767 0.9391795598500614 0.000641824802232419 428074
767.5 0.9392422247207934 0.0006156537210193822 428306
768 0.9392975316647675 0.0005849952532456596 428538
768.5 0.9393453875216579 0.0005511605051900226 428806
769 0.9393858943986382 0.0005154144708278063 429108
769.5 0.9394193375759496 0.000478949141106346 429436
770 0.9394461699058571 0.0004428588575532387 429770
770.5 0.9394669930625502 0.0004081183516680851 430117
771 0.939482536055196 0.0003755638589201235 430434
771.5 0.9394936314637112 0.0003458776367940707 430689
772 0.9395011898960163 0.0003195761511501618 430967
772.5 0.9395061731958056 0.0002970021252765921 431289
773 0.9395095669506094 0.0002783205726004404 431692
773.5 0.9395123528606933 0.0002635188583689471 432033
774 0.9395154815298513 0.0002524107590636392 432352
774.5 0.9395198462293065 0.0002446444122584648 432657
775 0.9395262581658682 0.0002397139754867407 432994
775.5 0.9395354237554876 0.0002369747418342086 433258
776 0.9395479243639225 0.0002356613937763331 433518
776.5 0.939564198928075 0.0002349090165008392 433778
777 0.9395845298155536 0.0002337764387689292 434021
777.5 0.9396090322172321 0.0002312714243086368 434311
778 0.9396376472991405 0.0002263772006767043 434637
778.5 0.9396701392673278 0.0002180797861715846 434950
779 0.9397060964236894 0.0002053955592329915 435263
779.5 0.9397449362136641 0.0001873985091193113 435496
780 0.9397859141896315 0.0001632466115972224 435741
780.5 0.9398281367382417 0.0001322067887798099 435977
781 0.9398705773472211 9.367793777276254e-05 436216
781.5 0.93991209611879 4.721154789980906e-05 436452
782 0.9399514621739034 -7.470529736706599e-06 436682
782.5 0.9399873785353 -7.046154462620739e-05 436912
783 0.9400185090287022 -0.0001416588664600445 437162
783.5 0.9400435067013756 -0.0002207568224896636 437386
784 0.9400610432261778 -0.0003072435437120059 437633
784.5 0.940069838737788 -0.0004004019381868798 437881
785 0.9400686915361754 -0.0004993148349791431 438130
785.5 0.9400565070907586 -0.0006028742666905076 438362
786 0.9400323257869816 -0.0007097947835993503 438612
786.5 0.9399953488749967 -0.0008186306193240009 438841
787 0.9399449621074041 -0.000927796457863679 439072
787.5 0.9398807565890198 -0.001035591485978973 439309
788 0.9398025464058103 -0.001140226354180128 439537
788.5 0.9397103826516299 -0.001239852615034357 439773
789 0.9396045635294455 -0.001332594159904821 440002
789.5 0.9394856402673381 -0.001416580135304997 440239
790 0.9393544186577866 -0.001489978788385344 440476
790.5 0.9392119561004867 -0.001551031668135453 440705
791 0.9390595541031902 -0.001598087595034387 440946
791.5 0.9388987462706345 -0.001629635807344013 441185
792 0.9387312818874556 -0.001644337697118681 441412
792.5 0.9385591052759255 -0.001641056563287569 441641
793 0.9383843311822989 -0.001618884832713016 441871
793.4999999999999 0.9382092165153868 -0.001577168232684866 442099
794 0.938036128826633 -0.001515526439495424 442332
794.5000000000001 0.937867511981414 -0.001433869777055089 442568
795 0.9377058495255195 -0.001332411596336314 442805
795.5 0.9375536262978765 -0.001211676030039325 443096
795.9999999999999 0.9374132888797408 -0.00107250088640821 443414
796.5 0.9372872055009752 -0.0009160355206357798 443742
797.0000000000001 0.937177626045106 -0.0007437336007243559 444050
797.5 0.9370866428059869 -0.0005573407658690728 444341
798 0.9370161526497947 -0.0003588772581784531 444587
798.5 0.9369678212264192 -0.0001506156915552252 444889
799 0.936943049854103 6.494579650137096e-05 445206
799.4999999999999 0.9369429456704388 0.0002851146848965685 445495
800 0.9369682956019101 0.0005070390997342358 445819
800.5000000000001 0.9370195446534533 0.000727746264268371 446120
801 0.9370967789596962 0.0009441838321373983 446371
801.5 0.9371997139714292 0.001153263511357928 446614
801.9999999999999 0.9373276880754006 0.001351906338591554 446858
802.5 0.9374796618639443 0.001537088924890553 447091
803.0000000000001 0.9376542231843854 0.001705889966289969 447321
803.5 0.9378495980081611 0.001855536295888367 447563
804 0.9380636670674657 0.001983447748898444 447788
804.5 0.9382939881146519 0.002087280118802414 448039
805 0.9385378235680375 0.002164965501251429 448296
805.4999999999999 0.9387921732188421 0.002214749352529132 448530
806 0.9390538115891588 0.002235223630864701 448765
806.5000000000001 0.9393193294516777 0.002225355441036898 448993
807 0.9395851789496431 0.002184510664767561 449248
807.5 0.9398477216915264 0.002112472130392583 449491
807.9999999999999 0.9401032791402264 0.002009451954096601 449737
808.5 0.940348184572194 0.001876097770343385 449986
809.0000000000001 0.9405788358485099 0.00171349265966002 450271
809.5 0.9407917482181534 0.001523148676189032 450558
810 0.9409836063638868 0.001306993973906556 450803
810.5 0.9411513149034895 0.001067353627590351 451029
811 0.9412920465734969 0.0008069243409840006 451263
811.4999999999999 0.9414032873488792 0.0005287433286504647 451504
812 0.9414828777898642 0.0002361517482959034 451737
812.5000000000001 0.9415290499557439 -6.72468544895717e-05 451975
813 0.941540459284297 -0.0003776325483590443 452206
813.5 0.9415162109035303 -0.0006910188532751823 452456
813.9999999999999 0.9414558799187632 -0.001003305737970776 452705
814.5 0.9413595253015709 -0.001310335050140857 452975
815.0000000000001 0.9412276970965566 -0.001607947608849686 453269
815.5 0.9410614367560773 -0.001892041156662205 453526
816.0000000000001 0.940862270510564 -0.002158628348380617 453790
816.5 0.940632195781648 -0.002403893944300349 454072
817 0.9403736607454989 -0.002624250378754643 454383
817.4999999999999 0.9400895372532504 -0.002816390889407801 454646
818 0.9397830874127677 -0.002977339419142474 454963
818.5000000000001 0.9394579242299183 -0.003104496540181505 455229
819 0.9391179667966585 -0.003195680698857057 455507
819.5 0.9387673905963778 -0.003249164138617163 455801
819.9999999999999 0.9384105735728231 -0.003263702927730518 456046
820.5 0.938052038676471 -0.003238560595871788 456286
820.9999999999999 0.9376963936603709 -0.003173524969370643 456518
821.5 0.937348268945316 -0.003068917887298316 456751
822.0000000000001 0.9370122544109388 -0.002925597578544562 456982
822.5 0.9366928359942366 -0.002744953582304668 457227
823 0.9363943329896681 -0.002528894199563025 457456
823.4999999999999 0.9361208369448746 -0.002279826569765548 457692
824 0.9358761530331561 -0.002000629573406247 457918
824.5000000000001 0.9356637447579825 -0.001694619866163328 458151
825 0.9354866828063146 -0.001365511451948182 458389
825.5 0.9353475988166412 -0.001017369299227887 458634
826 0.9352486447650284 -0.0006545575957375488 458867
826.5 0.9351914585988906 -0.0002816833197653354 459103
826.9999999999999 0.9351771366645453 9.646411978571611e-05 459342
827.5 0.9352062133821035 0.0004749763586195418 459573
828.0000000000001 0.935278648521093 0.000848891799260428 459809
828.5 0.9353938223239151 0.001213262671929757 460038
829 0.9355505386133313 0.001563222498782874 460270
829.4999999999999 0.9357470359063124 0.001894053012834007 460506
830 0.9359810064415186 0.002201249583458346 460732
830.5000000000001 0.9362496229131292 0.002480584214953636 460982
831 0.9365495725915218 0.002728165213136712 461209
831.5 0.9368770984031263 0.002940492656985265 461446
832 0.9372280464393098 0.003114508867326184 461681
832.5 0.9375979192690561 0.00324764313172237 461903
832.9999999999999 0.9379819343438287 0.003337850023022636 462152
833.5 0.9383750867068285 0.003383640737338815 462408
834.0000000000001 0.9387722151539087 0.003384106974164947 462686
834.5 0.9391680709407504 0.003338936985492552 462939
835 0.9395573880912559 0.003248423530529666 463223
835.4999999999999 0.9399349543360909 0.003113463586356015 463492
836 0.9402956816982101 0.002935549780848314 463825
836.5000000000001 0.9406346757441968 0.002716753630776499 464161
837 0.9409473025362446 0.00245970078340561 464500
837.5 0.9412292523493163 0.002167538572573592 464785
838 0.9414765992609404 0.001843896308452737 465040
838.5 0.9416858557766266 0.001492838822522732 465297
838.9999999999999 0.9418540217210631 0.001118813884273854 465550
839.5 0.9419786267032341 0.0007265941925245965 465890
840.0000000000001 0.9420577655511237 0.0003212147208209832 466172
840.5 0.9420901262075895 -9.209373782913392e-05 466472
841 0.942075009681924 -0.0005079739275022025 466764
841.4999999999999 0.9420123417601559 -0.000921013446023565 467028
842 0.9419026762898128 -0.001325817051694731 467342
842.5000000000001 0.9417471899701374 -0.001717078974383425 467577
843 0.9415476686951006 -0.002089654243074848 467826
843.5 0.9413064856124086 -0.002438628053248887 468066
844 0.9410265711755238 -0.002759382222039039 468317
844.5 0.9407113755760316 -0.003047657816736723 468555
844.9999999999999 0.9403648240489413 -0.003299613092355668 468789
845.5 0.9399912656423631 -0.00351187593603779 469015
846.0000000000001 0.93959541613407 -0.003681590089279264 469250
846.5 0.9391822958594781 -0.003806454502352914 469492
847 0.9387571632874386 -0.003884755267833553 469732
847.4999999999999 0.9383254452408638 -0.003915389680594397 469966
848 0.9378926647077275 -0.003897882078721076 470207
848.5000000000001 0.9374643672236525 -0.003832391232059806 470435
849 0.9370460468295139 -0.003719709161069535 470670
849.5 0.9366430726158671 -0.003561251386696871 470903
850 0.9362606168603153 -0.003359038730503336 471142
850.5 0.9359035857441591 -0.003115670901579692 471386
850.9999999999999 0.9355765536009819 -0.002834292221208463 471611
851.5 0.9352837016026031 -0.002518549946127322 471856
852.0000000000001 0.9350287617277044 -0.002172545754993573 472096
852.5 0.9348149667861138 -0.001800781058713392 472423
853 0.9346450071882993 -0.001408096882237871 472735
853.4999999999999 0.9345209950561565 -0.0009996091419227199 473002
854 0.9344444361690436 -0.0005806402074324347 473243
854.5000000000001 0.934416210129712 -0.0001566476894410447 473510
855 0.9344365590198325 0.0002668485667660359 473817
855.5 0.9345050846960021 0.0006843402768550447 474069
856 0.9346207547561222 0.001090404286815985 474321
856.5 0.9347819170847085 0.001479774904930145 474566
856.9999999999999 0.934986322765809 0.001847414003754707 474821
857.5 0.9352311570355513 0.002188577932374315 475073
858.0000000000001 0.9355130778346463 0.002498880325664428 475298
858.5 0.9358282614160595 0.00277434995674062 475561
859 0.9361724543660763 0.003011482850193907 475822
859.4999999999999 0.93654103130949 0.003207287956022297 476051
860 0.936929057492886 0.003359325776090487 476288
860.5000000000001 0.9373313553750124 0.003465739435074263 476519
861 0.9377425743008823 0.003525277794659008 476769
861.5 0.9381572622972074 0.003537310321663516 477022
862 0.9385699390014605 0.00350183353610127 477287
862.5 0.9389751687255342 0.003419468982290098 477524
862.9999999999999 0.9393676326576765 0.003291452783301417 477814
863.5 0.939742199222905 0.003119616954648263 478033
864.0000000000001 0.9400939916521414 0.002906362765542348 478261
864.5 0.940418451853248 0.002654626543772333 478501
865 0.9407113997323362 0.002367838421824929 478733
865.4999999999999 0.9409690871802192 0.002049874615951327 478983
866 0.9411882460157289 0.001705003915259692 479227
866.5000000000001 0.9413661292636711 0.001337829133510172 479468
867 0.9415005452391815 0.0009532243411640284 479707
867.5000000000001 0.9415898840108912 0.0005562687486084908 479952
868 0.9416331359211789 0.0001521781527155494 480185
868.5 0.9416299019514452 -0.0002537651124725442 480421
868.9999999999999 0.94158039583232 -0.0006562827644069829 480679
869.5 0.9414854379114808 -0.001050170740833855 480930
870.0000000000001 0.9413464409038431 -0.00143036799985 481242
870.5 0.9411653877587708 -0.001792023025485121 481488
871 0.9409448019852058 -0.002130557148710433 481722
871.4999999999999 0.9406877108768258 -0.002441723841369033 481961
872 0.940397602174135 -0.002721663199419154 482211
872.4999999999999 0.9400783747875441 -0.002966950901271144 482515
873 0.9397342842838083 -0.003174641005932566 482759
873.5000000000001 0.9393698839066181 -0.003342302043075557 482988
874 0.9389899619597291 -0.003468045941808184 483220
874.5 0.938599476427015 -0.003550549445565829 483469
874.9999999999999 0.9382034877375361 -0.003589067765746048 483715
875.5 0.9378070906047358 -0.003583440335024133 483949
876.0000000000001 0.9374153458768292 -0.003534088631188119 484188
876.5 0.9370332133302989 -0.003442006152265944 484488
877 0.9366654863201658 -0.003308740732121172 484765
877.5 0.9363167291696786 -0.003136369491013851 485024
878 0.9359912181386975 -0.002927466816346356 485266
878.4999999999999 0.9356928867549656 -0.00268506586348512 485497
879 0.9354252762265373 -0.002412614153803659 485729
879.5000000000001 0.935191491577797 -0.002113923925667459 485958
880 0.9349941640669389 -0.001793117962854585 486198
880.5 0.9348354203507764 -0.001454571682897801 486443
880.9999999999999 0.9347168587646355 -0.00110285231423883 486713
881.5 0.9346395329824593 -0.0007426560252775845 486956
882.0000000000001 0.9346039432165308 -0.000378743889948163 487213
882.5 0.9346100350091173 -1.587758312744417e-05 487446
883 0.934657205561362 0.0003412443050443064 487683
883.5 0.9347443174395482 0.0006880484638045591 487946
884 0.9348697193969409 0.00102014672254981 488214
884.4999999999999 0.9350312739522639 0.001333392776031049 488463
885 0.9352263912748687 0.001623935024385406 488712
885.5000000000001 0.9354520688430807 0.001888264840725728 489012
886 0.9357049362671667 0.002123259650421741 489251
886.5 0.9359813046028859 0.002326220285563497 489493
886.9999999999999 0.9362772194264379 0.002494902164138165 489777
887.5 0.9365885168975148 0.002627539934830646 490093
888.0000000000001 0.9369108820045043 0.002722865323683899 490335
888.5 0.9372399081650535 0.002780118016697278 490608
889 0.9375711573462417 0.002799049511369448 490914
889.5 0.9379002198715091 0.002779919968784839 491181
890 0.9382227730960043 0.002723488194713771 491431
890.4999999999999 0.9385346381577936 0.002630994972014924 491673
891 0.9388318340488336 0.002504140056129486 491913
891.5000000000001 0.9391106282961681 0.002345053229463867 492163
892 0.9393675835995683 0.002156259887889169 492470
892.5 0.9395995998360197 0.001940641702470386 492746
892.9999999999999 0.9398039509129452 0.001701392961021617 493012
893.5 0.9399783160298751 0.00144197324643693 493300
894.0000000000001 0.9401208049912361 0.001166057151370124 493605
894.5 0.940229977299827 0.0008774817612698746 493939
895 0.9403048548502086 0.0005801926596924217 494199
895.5 0.9403449281323428 0.0002781892210279943 494445
896 0.9403501559471616 -2.45300437542001e-05 494684
896.4999999999999 0.9403209587260628 -0.0003240213329201238 494918
897 0.9402582056343706 -0.0006164478565198605 495149
897.5000000000001 0.9401631957234167 -0.0008981298914915269 495383
898 0.940037633475892 -0.001165591925329556 495616
898.5 0.9398835991634695 -0.00141560627343184 495846
898.9999999999999 0.9397035145033619 -0.001645232612514255 496080
899.5 0.9395001041605646 -0.00185185293706392 496314
900.0000000000001 0.9392763536942554 -0.002033201516733974 496549
900.5 0.9390354645894564 -0.002187389508812141 496789
901 0.9387808070481028 -0.002312923960294898 497019
901.5 0.9385158712366319 -0.002408721017480971 497248
902 0.9382442176999076 -0.002474113246128306 497466
902.4999999999999 0.9379694276535222 -0.002508851050837138 497692
903 0.937695053858396 -0.00251309826715952 497926
903.5000000000001 0.9374245727632526 -0.002487422082737685 498167
904 0.9371613385723803 -0.002432777523314563 498401
904.5 0.9369085398585815 -0.002350486814570264 498628
904.9999999999999 0.9366691592950197 -0.002242214000319168 498865
905.5 0.9364459370255843 -0.002109935260647013 499099
906.0000000000001 0.9362413381323021 -0.001955905429179754 499327
906.5 0.9360575245912657 -0.001782621256082602 499568
907 0.9358963320366029 -0.001592782001955353 499797
907.5 0.9357592515763539 -0.00138924797703249 500018
908 0.9356474168259934 -0.001174997659687414 500246
908.4999999999999 0.9355615962459382 -0.0009530840380083524 500482
909 0.9355021907900092 -0.0007265908181586284 500708
909.5000000000001 0.9354692367936536 -0.0004985891335052881 500945
910 0.935462413955034 -0.0002720953694133814 501176
910.5 0.9354810581898839 -5.00306906103303e-05 501417
910.9999999999999 0.9355241790734973 0.0001648171782802362 501644
911.5 0.9355904815211776 0.0003698294123376519 501874
912.0000000000001 0.9356783913028949 0.000562588330059915 502117
912.5 0.9357860839394149 0.0007409060217260839 502358
913 0.9359115164864152 0.0009028490243668443 502601
913.5 0.9360524616805638 0.001046758770585671 502833
914 0.9362065438974748 0.001171267606532857 503063
914.4999999999999 0.9363712763561113 0.001275310244088688 503293
915 0.9365440989975922 0.001358130582675775 503529
915.5000000000001 0.9367224164683993 0.001419283906028814 503762
916 0.9369036356484589 0.001458634527671904 503995
916.5 0.9370852021831648 0.001476349024805294 504227
916.9999999999999 0.9372646355046443 0.001472885262863051 504459
917.5 0.9374395618609637 0.001448977471318644 504697
918.0000000000001 0.937607744911801 0.001405617684617253 504923
918.5 0.9377671134947883 0.001344033909718498 505156
919.0000000000001 0.9379157862173499 0.001265665423054504 505381
919.5 0.9380520925837094 0.001172135634256321 505610
920 0.9381745904248597 0.001065222981392521 505841
920.4999999999999 0.9382820794598431 0.000946830342415792 506074
921 0.9383736108786946 0.0008189534598547072 506316
921.5000000000001 0.9384484929000008 0.0006836488804508428 506544
922 0.9385062923182135 0.0005430019084682794 506773
922.5 0.9385468321167946 0.0003990950609384448 507003
922.9999999999999 0.9385701852820284 0.0002539774953974466 507232
923.5 0.9385766650080734 0.0001096358560764736 507470
923.9999999999999 0.9385668115357707 -3.203304653841853e-05 507703
924.5 0.9385413759150837 -0.0001692473448134476 507937
925.0000000000001 0.9385013010232006 -0.0003003626760210509 508168
925.5 0.9384477002066437 -0.0004238919084548671 508407
926 0.9383818339457157 -0.0005385217933812729 508641
926.4999999999999 0.9383050849628609 -0.0006431263582674739 508896
927 0.9382189322127099 -0.0007367769125245723 509142
927.5000000000001 0.9381249242005381 -0.0008187485940332406 509395
928 0.9380246520774751 -0.0008885234420564589 509618
928.5 0.9379197229551663 -0.0009457900388607464 509934
929 0.9378117338697659 -0.0009904398175453501 510211
929.5 0.9377022468055088 -0.001022560186327178 510451
929.9999999999999 0.9375927651619748 -0.001042424668996106 510703
930.5 0.9374847120170725 -0.00105048030664767 510956
931.0000000000001 0.9373794105002979 -0.001047332606396846 511225
931.5 0.9372780665486801 -0.001033728357940439 511546
932 0.9371817542717544 -0.001010536668028015 511922
932.4999999999999 0.9370914041027602 -0.0009787285856924532 512176
933 0.9370077938619092 -0.0009393557071641435 512511
933.5000000000001 0.9369315428049276 -0.0008935281585566162 512838
934 0.9368631086770802 -0.0008423923565965436 513075
934.5 0.9368027877404442 -0.0007871089429352687 513425
935 0.9367507176912327 -0.0007288312761039574 513660
935.5 0.9367068833353259 -0.0006686848472579336 513902
935.9999999999999 0.9366711248446848 -0.0006077479619099198 514140
936.5 0.9366431483757002 -0.0005470340003881912 514454
937.0000000000001 0.9366225387934887 -0.0004874755353768383 514720
937.5 0.93660877421419 -0.000429910546280574 515048
938 0.9366012420509725 -0.0003750709280482893 515300
938.4999999999999 0.936599256229033 -0.0003235734472767218 515567
939 0.9366020752206627 -0.0002759132517184387 515880
939.5000000000001 0.9366089205435505 -0.0002324599915743421 516129
940 0.936618995363963 -0.0001934565629957145 516487
940.5 0.9366315028511666 -0.0001590204368765859 516861
941 0.9366456639402675 -0.0001291474900792353 517238
941.5 0.9366607341772439 -0.0001037182124549805 517617
941.9999999999999 0.9366760193419698 -8.250612210175511e-05 518017
942.5 0.9366908895720027 -6.518818387795487e-05 518443
943.0000000000001 0.9367047917413305 -5.135699283865729e-05 518920
943.5 0.9367172598835302 -4.053445546814236e-05 519341
944 0.9367279234872616 -3.218667776470836e-05 519795
944.4999999999999 0.9367365135330353 -2.573975071588682e-05 520261
945 0.936742866183027 -2.059611072497748e-05 520722
945.5000000000001 0.936746924079672 -1.615114526439113e-05 521157
946 0.9367487352531115 -1.18097125003763e-05 521598
946.5 0.9367484496815588 -7.002247834741178e-06 521984
947 0.9367463135916096 -1.200140130109672e-06 522360
947.5 0.9367426616267247 6.069924363884478e-06 522730
947.9999999999999 0.9367379070509089 1.521293196011671e-05 523094
948.5 0.9367325301904037 2.65540817213945e-05 523474
949.0000000000001 0.9367270653483559 4.032912264532662e-05 523805
949.5 0.9367220864554912 5.667668110159125e-05 524096
950 0.9367181917432639 7.563273491465563e-05 524369
950.4999999999999 0.9367159877444236 9.712735086798746e-05 524654
951 0.9367160729391079 0.0001209837606762579 524938
951.5000000000001 0.9367190213721853 0.0001469198073172307 525244
952 0.9367253665694996 0.0001745517497456519 525561
952.5 0.9367355860768065 0.0002034003701598395 525868
953 0.9367500869356203 0.0002328992848989218 526170
953.5 0.9367691923949637 0.0002624053184505257 526482
953.9999999999999 0.9367931301374044 0.000291210760669781 526799
954.5 0.9368220222720528 0.0003185572908431932 527065
955.0000000000001 0.9368558773167592 0.0003436513193350393 527339
955.5 0.9368945843571415 0.000365680468829466 527635
956 0.9369379095317717 0.0003838308931720308 527976
956.4999999999999 0.9369854949515588 0.0003973051129844382 528307
957 0.9370368601177558 0.0004053400339560395 528588
957.5000000000001 0.9370914058578175 0.0004072248062938103 528841
958 0.9371484207523872 0.0004023181824226153 529096
958.5 0.9372070899807248 0.0003900650347524644 529379
959 0.9372665064668014 0.0003700117061365749 529633
959.5 0.9373256841648189 0.000341819882394961 529899
959.9999999999999 0.9373835732819085 0.0003052786987241008 530160
960.5 0.937439077197908 0.0002603148195972148 530443
961.0000000000001 0.9374910708081933 0.0002070002644311775 530714
961.5 0.9375384199860667 0.0001455577883069973 531068
962 0.9375800018368284 7.636366775722873e-05 531366
962.4999999999999 0.9376147253967965 -5.221462034862503e-08 531751
963 0.937641552417529 -8.300904694916362e-05 532147
963.5000000000001 0.9376595178686699 -0.0001716805389944316 532468
964 0.9376677497922491 -0.0002651031118028998 532777
964.5 0.9376654881470309 -0.0003621867426670219 533110
965 0.9376521022934945 -0.0004617283350346911 533419
965.5 0.9376271067880829 -0.000562427437802211 533738
965.9999999999999 0.9375901751792016 -0.0006629040958145741 534071
966.5 0.9375411515266684 -0.0007617185740797 534359
967.0000000000001 0.9374800594004667 -0.000857392662845297 534643
967.5 0.9374071081531704 -0.0009484322398854038 534918
968 0.9373226963026778 -0.001033350740615361 535251
968.4999999999999 0.9372274119072188 -0.001110693166432086 535580
969 0.937122029862284 -0.001179060247302176 535870
969.5000000000001 0.9370075060983946 -0.001237132366341751 536233
970 0.9368849687087005 -0.001283692852099956 536628
970.5000000000001 0.9367557060855093 -0.001317650248526979 536899
971 0.9366211521941739 -0.001338059183135378 537161
971.5 0.9364828691605903 -0.001344139470515337 537406
971.9999999999999 0.936342527394071 -0.001335293110912581 537656
972.5 0.9362018835099088 -0.001311118871709988 537920
973.0000000000001 0.9360627563548254 -0.00127142417297581 538179
973.5 0.9359270014730976 -0.001216234036281868 538425
974 0.9357964843809284 -0.001145796898215533 538667
974.4999999999999 0.9356730530410851 -0.001060587135807232 538908
975 0.9355585099485215 -0.0009613041998151044 539168
975.4999999999999 0.9354545842503486 -0.0008488683027464898 539396
976 0.9353629043297991 -0.0007244126609119204 539635
976.5000000000001 0.9352849712836472 -0.0005892723429316503 540016
977 0.9352221337157517 -0.0004449698301581317 540253
977.5 0.9351755642560755 -0.0002931974466429749 540489
977.9999999999999 0.9351462381947484 -0.0001357968667669668 540722
978.5 0.9351349145947471 2.526404331730365e-05 540960
979.0000000000001 0.9351421202148271 0.0001879167494699476 541287
979.5 0.9351681365368879 0.000350019596748598 541553
980 0.9352129901494544 0.000509387001925908 541796
980.5 0.9352764466920002 0.0006638198822765267 542027
981 0.9353580085140397 0.0008111368863722664 542265
981.4999999999999 0.9354569161490816 0.000949205973699524 542492
982 0.9355721536473204 0.001075975877642773 542800
982.5000000000001 0.9357024577533191 0.00118950698105329 543105
983 0.9358463308566576 0.001288001135422073 543356
983.5 0.9360020575855779 0.001369829963677708 543604
983.9999999999999 0.9361677248568689 0.001433561202789186 543862
984.5 0.936341245140587 0.001477982665516088 544229
985.0000000000001 0.9365203826465065 0.001502123430542953 544536
985.5 0.9367027820913374 0.001505271906476515 544893
986 0.9368859996625052 0.00148699045728199 545132
986.5 0.9370675357563757 0.001447126324095452 545363
987 0.9372448690369158 0.001385818630289358 545593
987.4999999999999 0.9374154913354158 0.001303501312420173 545886
988 0.9375769428935643 0.00120090187841896 546196
988.5000000000001 0.9377268474411702 0.001079035955207503 546429
989 0.9378629465964201 0.0009391976499072525 546655
989.5 0.9379831330808561 0.0007829458110042094 546887
989.9999999999999 0.938085482253212 0.0006120863372816789 547123
990.5 0.9381682814857703 0.0004286507420849333 547501
991.0000000000001 0.9382300569336764 0.0002348712376129805 547762
991.5 0.938269597281376 3.315265755781447e-05 547992
992 0.9382859740904651 -0.0001739584142971161 548228
992.5 0.9382785584192406 -0.0003838068977139061 548463
993 0.9382470334354315 -0.0005936644016525648 548759
993.4999999999999 0.938191402799187 -0.0008007658596759156 549059
994 0.9381119946526596 -0.001002347107669822 549299
994.5000000000001 0.9380094611145174 -0.001195682878525892 549537
995 0.9378847732415788 -0.001378124678059592 549767
995.5 0.937739211484557 -0.001547138003775603 549997
995.9999999999999 0.937574351729681 -0.001700338373201442 550229
996.5 0.9373920470817944 -0.001835525641337066 550451
997.0000000000001 0.9371944056064989 -0.00195071610714739 550682
997.5 0.9369837643081205 -0.002044171936687017 550921
998 0.9367626596758718 -0.002114427465018554 551149
998.5 0.9365337951817672 -0.002160311980100559 551375
999 0.936300006159884 -0.002180968638719435 551617
999.4999999999999 0.9360642225367606 -0.002175869216685251 551854
1000 0.9358294299165354 -0.00214482445218974 552087
1000.5 0.9355986295512926 -0.002087989801663136 552323
1001 0.9353747977466412 -0.00200586649083477 552558
1001.5 0.9351608452644623 -0.0018992978091283 552783
1002 0.9349595772887977 -0.001769460662100882 553005
1002.5 0.9347736545169744 -0.001617852463440963 553230
1003 0.93460555592617 -0.001446273514135358 553462
1003.5 0.9344575437459399 -0.001256805080869159 553688
1004 0.9343316311398951 -0.001051783447614955 553923
1004.5 0.9342295530650918 -0.0008337702728067976 554154
1005 0.9341527407362387 -0.0006055196386290414 554385
1005.5 0.9341023000740015 -0.0003699422279807669 554619
1006 0.9340789944632152 -0.0001300671078636015 554850
1006.5 0.9340832320883384 0.0001109983653724376 555084
1007 0.934115058050829 0.0003501099738838593 555309
1007.5 0.93417415140719 0.0005841288321964123 555547
1008 0.9342598271980652 0.000809963765863591 555786
1008.5 0.9343710434690182 0.001024613287782562 556018
1009 0.9345064132134373 0.001225206587439985 556255
1009.5 0.9346642210984252 0.001409042959130655 556487
1010 0.9348424447665484 0.00157362911421809 556721
1010.5 0.93503878044096 0.001716713849562679 556941
1011 0.9352506724996121 0.001836319578978759 557173
1011.5 0.9354753466269814 0.001930770276530582 557408
1012 0.9357098460998114 0.001998715429057664 557637
1012.5 0.9359510707175664 0.002039149649849972 557871
1013 0.9361958178493495 0.002051427665095818 558111
1013.5 0.9364408250374942 0.002035274448742311 558473
1014 0.9366828135744248 0.001990790348813815 558753
1014.5 0.936918532454018 0.00191845111805094 559003
1015 0.9371448020918423 0.001819102832942683 559247
1015.5 0.9373585572104364 0.001693951756794064 559609
1016 0.9375568882961144 0.001544549273356677 559850
1016.5 0.9377370810526129 0.001372772086722901 560121
1017 0.9378966533038493 0.001180797949645124 560440
1017.5 0.9380333888328097 0.0009710772452304771 560687
1018 0.938145367685586 0.0007463008051820654 560921
1018.5 0.9382309925182444 0.0005093644005797234 561153
1019 0.9382890106188052 0.0002633303878722117 561419
1019.5 0.9383185312963747 1.138703263698854e-05 561734
1020 0.9383190383935135 -0.0002431939337989105 561974
1020.5 0.9382903977453618 -0.0004971009450328902 562212
1021 0.9382328594788993 -0.0007470268210797981 562445
1021.5 0.9381470551169948 -0.0009897129759048229 562685
1022 0.9380339895236339 -0.001221993006339243 562918
1022.5 0.9378950277978725 -0.001440835066245498 563158
1023 0.9377318772936586 -0.001643382446584351 563388
1023.5 0.9375465650097735 -0.001826991806833816 563617
1024 0.9373414106577879 -0.001989268535658079 563856
1024.5 0.9371189957752809 -0.00212809875836083 564086
1025 0.9368821293058111 -0.002241677554924128 564314
1025.5 0.9366338101154964 -0.002328533004684853 564771
1026 0.9363771869579403 -0.002387545731209534 565064
1026.5 0.9361155164340126 -0.00241796368290218 565380
1027 0.9358521195202434 -0.002419411950462085 565638
1027.5 0.9355903372588851 -0.002391897490599044 565889
1028 0.9353334862138299 -0.002335808695471461 566142
1028.5 0.9350848142993434 -0.00225190981817403 566395
1029 0.9348474575829759 -0.00214133033529089 566709
1029.5 0.9346243986501078 -0.002005549397069044 566953
1030 0.9344184270955531 -0.001846375583192989 567196
1030.5 0.9342321026777929 -0.001665922246518957 567450
1031 0.9340677216341551 -0.001466578787554587 567765
1031.5 0.9339272866110894 -0.001250978258105087 568100
1032 0.9338124806132535 -0.001021961742564335 568328
1032.5 0.9337246453190832 -0.000782540009103282 568563
1033 0.9336647640497137 -0.0005358529598786921 568792
1033.5 0.9336334496133293 -0.0002851274388281091 569078
1034 0.9336309371792548 -3.36339772128797e-05 569490
1034.5 0.9336570822662147 0.0002153569294871069 569788
1035 0.9337113638582877 0.0004586184146244568 570068
1035.5 0.9337928925910786 0.000693010107992816 570394
1036 0.9339004238806122 0.0009155196942745806 570713
1036.5 0.9340323757993871 0.001123302598460676 571032
1037 0.9341868514388758 0.001313719262106349 571291
1037.5 0.9343616654364948 0.00148436950948578 571528
1038 0.9345543742885045 0.001633123544847328 571758
1038.5 0.9347623100192928 0.001758149170426449 571989
1039 0.9349826167327112 0.001857934868922152 572285
1039.5 0.9352122895332331 0.001931308452989186 572579
1040 0.9354482152741577 0.001977451047071834 572809
1040.5 0.9356872145673432 0.001995906232685938 573047
1041 0.9359260844742651 0.001986584256083834 573282
1041.5 0.9361616412917342 0.001949761266126778 573526
1042 0.9363907628474438 0.001886073619149174 573768
1042.5 0.93661042973051 0.001796507355642838 574001
1043 0.9368177649001859 0.001682383019753263 574227
1043.5 0.9370100711416116 0.001545336055935966 574452
1044 0.9371848658704112 0.001387293076791682 574684
1044.5 0.9373399128276224 0.00121044435126774 574954
1045 0.9374732502522569 0.001017212912336909 575245
1045.5 0.9375832151700216 0.000810220727283305 575493
1046 0.9376684634926326 0.0005922524112694007 575741
1046.5 0.9377279856818974 0.0003662169954543122 575972
1047 0.9377611177954787 0.0001351082842146174 576254
1047.5 0.9377675477960413 -9.803564828078918e-05 576550
1048 0.9377473170714858 -0.0003301732639261825 576797
1048.5 0.9377008171801502 -0.0005583001105674716 577031
1049 0.9376287819004343 -0.00077948856506909 577269
1049.5 0.9375322747282293 -0.0009909262338052597 577503
1050 0.9374126720270662 -0.001189952497214709 577734
1050.5 0.9372716420941212 -0.001374092714379123 577968
1051 0.9371111204593974 -0.001541089639382515 578210
1051.5 0.9369332817848084 -0.001688931642939208 578472
1052 0.9367405087738707 -0.001815877379831227 578745
1052.5 0.9365353585407062 -0.001920476594382956 578998
1053 0.9363205269185692 -0.002001586811783689 579271
1053.5 0.9360988112127486 -0.002058385721750116 579523
1054 0.9358730719201701 -0.002090379121974947 579792
1054.5 0.9356461939480993 -0.002097404351170484 580147
1055 0.9354210478669833 -0.0020796292044167 580453
1055.5 0.9352004517275968 -0.002037546386076754 580741
1056 0.9349871339604628 -0.001971963616880994 581107
1056.5 0.9347836978561498 -0.001883989571043986 581430
1057 0.9345925880988499 -0.001775015875649493 581813
1057.5 0.9344160597930222 -0.001646695457231395 582140
1058 0.9342561503843133 -0.001500917568770323 582424
1058.5 0.9341146548320688 -0.001339779873553396 582696
1059 0.9339931043421438 -0.001165557999920193 582967
1059.5 0.9338927489161438 -0.000980673012339396 583233
1060 0.9338145439174794 -0.0007876572691142399 583497
1060.5 0.9337591407964856 -0.0005891191549857698 583751
1061 0.9337268820572261 -0.0003877071877806778 584043
1061.5 0.9337178004883412 -0.0001860740019273436 584309
1062 0.9337316226202645 1.315929185741792e-05 584572
1062.5 0.9337677763122367 0.0002074378820178328 584865
1063 0.9338254023155913 0.0003943066955360927 585171
1063.5 0.9339033696056279 0.0005714420540688479 585460
1064 0.9340002942237593 0.0007366811298606865 585769
1064.5 0.9341145613252291 0.0008880488202800622 586131
1065 0.9342443500862179 0.001023781700710254 586475
1065.5 0.9343876610880631 0.001142348760822448 586853
1066 0.9345423457661786 0.001242468678247277 587265
1066.5 0.9347061374873409 0.001323123435584627 587608
1067 0.934876683801686 0.001383568140756059 587985
1067.5 0.9350515794050988 0.001423336966093435 588369
1068 0.9352283993438586 0.001442245177445005 588709
1068.5 0.9354047319962763 0.001440387280148645 589113
1069 0.9355782113755986 0.001418131363164761 589470
1069.5 0.9357465483143419 0.001376109775206477 589735
1070 0.9359075601121937 0.001315206316615935 590005
1070.5 0.9360591982572557 0.001236540177330723 590246
1071 0.9361995738631994 0.001141446893937613 590482
1071.5 0.9363269805023754 0.001031456636966813 590711
1072 0.9364399141563667 0.0009082701727549412 590949
1072.5 0.9365370900503504 0.0007737328719967113 591181
1073 0.9366174561851515 0.0006298071591950716 591470
1073.5 0.9366802034303796 0.0004785438133732217 591714
1074 0.9367247720927728 0.0003220525404852786 591946
1074.5 0.9367508549250959 0.0001624722418995626 592254
1075 0.9367583965919128 1.941401157574196e-06 592497
1075.5 0.9367475896585817 -0.0001574309969489373 592738
1076 0.9367188672181453 -0.0003135936148943086 592986
1076.5 0.9366728923168276 -0.0004645795979110073 593234
1077 0.9366105443818892 -0.0006085317404762548 593477
1077.5 0.936532902895145 -0.0007437256571982155 593828
1078 0.9364412285909058 -0.0008685906651610837 594076
1078.5 0.9363369424880975 -0.0009817281221783467 594316
1079 0.9362216030923759 -0.001081927005946405 594567
1079.5 0.9360968821249279 -0.00116817656216714 594803
1080 0.9359645391500556 -0.001239675894666701 595183
1080.5 0.9358263954834386 -0.00129584041670687 595415
1081 0.9356843077670907 -0.001336305129380846 595654
1081.5 0.9355401415954299 -0.001360924739519643 595882
1082 0.9353957455697243 -0.001369770675230543 596117
1082.5 0.9352529261455494 -0.001363125101380644 596422
1083 0.9351134236201181 -0.001341472079392047 596701
1083.5 0.9349788895836655 -0.001305486055029096 596947
1084 0.9348508661319676 -0.001256017893877999 597193
1084.5 0.9347307671059082 -0.001194078716441339 597420
1085 0.9346198615893953 -0.0011208218127553 597654
1085.5 0.9345192598593319 -0.001037522939809964 597890
1086 0.9344299019414644 -0.0009455593235153616 598120
1086.5 0.9343525488843251 -0.0008463877002850576 598350
1087 0.9342877768208773 -0.0007415217413652762 598585
1087.5 0.9342359738444633 -0.0006325092057666231 598827
1088 0.9341973396829804 -0.0005209091650834155 599051
1088.5 0.9341718881134817 -0.0004082696357270813 599274
1089 0.9341594520192589 -0.0002961059413463897 599507
1089.5 0.9341596909535216 -0.0001858801107305372 599743
1090 0.9341721010386151 -7.898159463376136e-05 599981
1090.5 0.9341960269977705 2.329044086865833e-05 600213
1091 0.9342306760881829 0.0001197430162166739 600452
1091.5 0.9342751336800792 0.0002093032394381638 600694
1092 0.9343283802067173 0.0002910300452538035 600938
1092.5 0.9343893091951662 0.0003641236476036439 601268
1093 0.934456746077436 0.0004279326188148234 601559
1093.5 0.9345294674760951 0.0004819585470774343 601821
1094 0.934606220657962 0.0005258582623458361 602054
1094.5 0.9346857428536942 0.0005594436586301021 602354
1095 0.9347667801499603 0.0005826791773028725 602584
1095.5 0.9348481056741543 0.0005956770509665768 602818
1096 0.9349285368090019 0.000598690440088843 603059
1096.5 0.9350069511955481 0.0005921046245498518 603309
1097 0.9350823013075402 0.0005764264390366751 603645
1097.5 0.9351536274076309 0.0005522721645050949 603896
1098 0.9352200687256902 0.0005203541074117419 604134
1098.5 0.935280872731266 0.0004814661138632637 604377
1099 0.9353354024054049 0.0004364682770688197 604621
1099.5 0.9353831414510138 0.0003862711034189678 604858
1100 0.9354236974152416 0.0003318194051157037 605092
1100.5 0.9354568027313951 0.0002740761855822488 605319
1101 0.9354823137211538 0.000214006777987007 605554
1101.5 0.9355002076298434 0.0001525634872871596 605789
1102 0.9355105777977349 9.067097245500955e-05 606035
1102.5 0.9355136270983557 2.921258827060711e-05 606285
1103 0.9355096598001876 -3.098211442773056e-05 606518
1103.5 0.9354990720305694 -8.914855447613775e-05 606753
1104 0.9354823410397473 -0.0001445968023099352 607048
1104.5 0.9354600134786333 -0.0001967196560484098 607395
1105 0.9354326929156853 -0.0002449990189935818 607704
1105.5 0.9354010268262978 -0.0002890105161237311 607949
1106 0.9353656932921223 -0.0003284263180328552 608189
1106.5 0.9353273876477589 -0.0003630161716796611 608554
1107 0.9352868093083543 -0.000392646667765843 608837
1107.5 0.9352446490039251 -0.0004172788040729769 609074
1108 0.9352015766348087 -0.0004369639321818115 609306
1108.5 0.9351582299477976 -0.0004518382012291629 609545
1109 0.9351152042145096 -0.000462115636311333 609854
1109.5 0.9350730430726781 -0.0004680800104446813 610178
1110 0.935032230667732 -0.0004700756873092212 610426
1110.5 0.9349931852066392 -0.0004684976270507336 610662
1111 0.9349562540090016 -0.000463780758971974 610892
1111.5 0.9349217101122346 -0.0004563889328363822 611140
1112 0.934889750458868 -0.0004468036646321228 611378
1112.5 0.9348604956650374 -0.0004355128929573632 611606
1113 0.9348339913406126 -0.0004229999587112277 611835
1113.5 0.934810210903615 -0.0004097330135971534 612081
1114 0.9347890598050631 -0.0003961550522145133 612302
1114.5 0.9347703810556776 -0.000382674748444297 612537
1115 0.9347539619232781 -0.000369658259689718 612776
1115.5 0.934739541649716 -0.0003574221426382839 613014
1116 0.9347268200190403 -0.0003462275019300407 613291
1116.5 0.9347154665946507 -0.0003362754688593883 613546
1117 0.9347051304326058 -0.0003277040814412935 613795
1117.5 0.934695450071244 -0.0003205866103032274 614080
1118 0.9346860635939103 -0.0003149313474006235 614321
1118.5 0.9346766185619019 -0.0003106828469852944 614559
1119 0.9346667816187249 -0.0003077245810674154 614792
1119.5 0.9346562475742939 -0.0003058829452791452 615098
1120 0.9346447477886598 -0.0003049325260301354 615357
1120.5 0.9346320576889842 -0.0003046025165707715 615696
1121 0.9346180032705489 -0.0003045841484471808 615942
1121.5 0.9346024664522596 -0.0003045389861984444 616243
1122 0.9345853891790242 -0.0003041079173222513 616493
1122.5 0.9345667761871622 -0.0003029206567808635 616763
1123 0.9345466963742123 -0.0003006055758378206 617122
1123.5 0.9345252827406976 -0.0002967996589592477 617418
1124 0.9345027308981386 -0.0002911583899670644 617766
1124.5 0.9344792961643962 -0.0002833653696259059 618005
1125 0.9344552892938357 -0.0002731414713526373 618242
1125.5 0.934431070915366 -0.0002602533496657457 618472
1126 0.9344070447756969 -0.0002445211272008894 618807
1126.5 0.9343836499077607 -0.0002258251004105165 619042
1127 0.9343613518647929 -0.0002041113211935871 619287
1127.5 0.9343406331786852 -0.000179395931376048 619529
1128 0.9343219832166579 -0.0001517681488533835 619761
1128.5 0.9343058876227219 -0.0001213918279469145 620001
1129 0.9342928175396761 -8.850554172294693e-05 620238
1129.5 0.9342832188132796 -5.342116026076184e-05 620490
1130 0.9342775013826957 -1.652092569872374e-05 620756
1130.5 0.9342760290602516 2.174694810617128e-05 621030
1131 0.934279109898989 6.087409674649919e-05 621385
1131.5 0.9342869873384764 0.0001002991667064536 621628
1132 0.9342998323079952 0.0001394162116884944 621863
1132.5 0.9343177364517118 0.0001775841951788536 622107
1133 0.9343407066229626 0.0002141374493225341 622349
1133.5 0.9343686607746355 0.0002483969212347033 622722
1134 0.9344014253500893 0.0002796820216022852 622978
1134.5 0.9344387342545054 0.0003073228771198409 623261
1135 0.9344802294603707 0.0003306727782040476 623520
1135.5 0.9345254632733682 0.0003491206067390722 623780
1136 0.9345739022567673 0.0003621030254659921 624021
1136.5 0.9346249327838846 0.0003691162111316488 624267
1137 0.9346778681598102 0.0003697269176865437 624575
1137.5 0.9347319572258554 0.0003635826636393323 624827
1138 0.9347863943334958 0.0003504208490468548 625062
1138.5 0.9348403305494657 0.0003300766223967395 625295
1139 0.9348928859304949 0.0003024893356165683 625528
1139.5 0.934943162685409 0.0002677074463594535 625845
1140 0.9349902590242822 0.0002258917502567076 626142
1140.5 0.9350332834793853 0.0001773168516339911 626403
1141 0.9350713694710914 0.0001223708088573333 626718
1141.5 0.9351036898839032 6.155291957084423e-05 627102
1142 0.9351294714135439 -4.530358852867828e-06 627360
1142.5 0.9351480084456896 -7.517132779480485e-05 627685
1143 0.9351586762304971 -0.000149568748435053 628011
1143.5 0.9351609431245322 -0.0002268372390020762 628337
1144 0.9351543816830187 -0.0003060182528946702 628577
1144.5 0.9351386784002527 -0.000386092494877424 628805
1145 0.9351136419144899 -0.0004659936070480027 629037
1145.5 0.9350792095152077 -0.0005446229331702233 629284
1146 0.935035451815158 -0.0006208651496572022 629542
1146.5 0.9349825754766229 -0.0006936045343250888 629774
1147 0.9349209239103878 -0.0007617416303242003 630002
1147.5 0.9348509758966833 -0.0008242100526377516 630254
1148 0.9347733421092547 -0.0008799931784091819 630494
1148.5 0.9346887595562966 -0.0009281404602449224 630799
1149 0.9345980839847232 -0.0009677831036043933 631032
1149.5 0.9345022803266276 -0.0009981488554336104 631384
1150 0.9344024112982867 -0.001018575661256932 631630
1150.5 0.9342996242922333 -0.001028523961887745 631868
1151 0.9341951367312096 -0.001027587418562871 632205
1151.5 0.9340902200788309 -0.001015501876402037 632454
1152 0.9339861827250953 -0.0009921524003427059 632689
1152.5 0.9338843519850735 -0.0009575782447531953 632918
1153 0.9337860554659191 -0.0009119756473903442 633163
1153.5 0.9336926020704109 -0.0008556983698118422 633470
1154 0.9336052629144104 -0.0007892559393167009 633719
1154.5 0.9335252524406807 -0.0007133095814828776 633971
1155 0.933453710012363 -0.0006286658668965835 634227
1155.5 0.9333916822660152 -0.0005362681302081133 634482
1156 0.9333401064964907 -0.0004371857536882201 634727
1156.5 0.9332997953341303 -0.0003326014404840011 634964
1157 0.9332714229589446 -0.0002237966342837291 635194
1157.5 0.9332555130768221 -0.00011213527161377 635428
1158 0.9332524288596122 9.539199490100019e-07 635704
1158.5 0.9332623650244832 0.0001139963401819412 636044
1159 0.9332853421986231 0.0002254913928499415 636355
1159.5 0.933321203683529 0.0003339330448612332 636583
1160 0.9333696146992752 0.000437830778815596 636930
1160.5 0.9334300641537445 0.0005357306405234749 637269
1161 0.9335018689453354 0.0006262360780924479 637554
1161.5 0.9335841807706995 0.0007080282686218414 637859
1162 0.9336759953720954 0.0007798856324699986 638257
1162.5 0.9337761641225824 0.0008407022434479697 638608
1163 0.9338834078120042 0.0008895048560679961 638956
1163.5 0.9339963324631158 0.0009254682879902266 639285
1164 0.9341134469757606 0.0009479289168535172 639569
1164.5 0.9342331823682252 0.0009563960754748699 639861
1165 0.9343539123592194 0.0009505611576214355 640120
1165.5 0.9344739750117794 0.0009303042778136985 640386
1166 0.9345916951421236 0.0008956983624689496 640729
1166.5 0.9347054071823905 0.0008470105856613365 640994
1167 0.9348134781765689 0.0007847011003399077 641289
1167.5 0.9349143305838655 0.0007094190544641398 641562
1168 0.9350064645634781 0.0006219959206204214 641864
1168.5 0.9350884794191898 0.0005234362066951116 642152
1169 0.9351590938914124 0.0004149056535183976 642484
1169.5 0.9352171649981411 0.000297717062484612 642783
1170 0.9352617051445802 0.0001733139314393191 643135
1170.5 0.9352918972437199 4.325211006626006e-05 643531
1171 0.9353071076165722 -9.082028389288831e-05 643903
1171.5 0.9353068964707374 -0.0002271844194581639 644238
1172 0.935291025789063 -0.0003640734870649036 644669
1172.5 0.9352594644958931 -0.0004996963028447887 645048
1173 0.9352123908062717 -0.0006322614577015532 645432
1173.5 0.9351501917029145 -0.0007600016763290967 645797
1174 0.9350734595262549 -0.0008811980460760742 646152
1174.5 0.9349829857037488 -0.000994203775183732 646428
1175 0.9348797516853852 -0.001097467144439219 646736
1175.5 0.9347649171923283 -0.001189553325643874 647034
1176 0.9346398059242658 -0.001269164754375489 647354
1176.5 0.9345058889077897 -0.001335159763136696 647693
1177 0.9343647657024566 -0.001386569203872152 648031
1177.5 0.9342181437125572 -0.001422610815689917 648363
1178 0.9340678158806162 -0.001442701124061575 648703
1178.5 0.9339156370628461 -0.001446464691376467 649062
1179 0.9337634994068024 -0.001433740575016964 649422
1179.5 0.9336133070670899 -0.001404585887594354 649785
1180 0.9334669506058677 -0.001359276394098033 650137
1180.5 0.9333262814309432 -0.001298304121900433 650559
1181 0.933193086625366 -0.001222372001245819 650869
1181.5 0.9330690645185307 -0.001132385595446374 651134
1182 0.9329558013400043 -0.001029442020924365 651421
1182.5 0.9328547492836241 -0.0009148161968988794 651798
1183 0.93276720629113 -0.0007899446023537654 652142
1183.5 0.9326942978418734 -0.0006564067534042435 652473
1184 0.9326369610083453 -0.0005159046467946062 652859
1184.5 0.9325959310066965 -0.0003702404445404184 653235
1185 0.9325717304375711 -0.0002212927002526839 653677
1185.5 0.9325646613758233 -7.099144907566551e-05 653989
1186 0.9325748004286168 7.87074998809457e-05 654251
1186.5 0.9326019968405137 0.0002258487174853539 654649
1187 0.9326458736820497 0.0003685033964121621 655060
1187.5 0.9327058321155016 0.0005047953200149942 655478
1188 0.932781058688763 0.000632926200112621 655854
1188.5 0.9328705355659853 0.0007512000333069025 656230
1189 0.9329730535625551 0.0008580461381457828 656665
1189.5 0.9330872278126505 0.0009520405529215049 657027
1190 0.9332115158605887 0.001031925495918761 657363
1190.5 0.9333442379330118 0.001096626616199426 657690
1191 0.933483599118117 0.001145267793168306 658036
1191.5 0.9336277131511032 0.001177183276786895 658359
1192 0.9337746274821315 0.001191926996918177 658723
1192.5 0.9339223492847774 0.001189278909377623 659036
1193 0.9340688720493705 0.001169248287281784 659328
1193.5 0.9342122023970887 0.001132073908638408 659599
1194 0.9343503867471962 0.001078221134212896 659881
1194.5 0.9344815374715673 0.001008375912912814 660186
1195 0.9346038581775025 0.0009234357946425754 660519
1195.5 0.9347156677717858 0.0008244980721797437 660843
1196 0.9348154229757391 0.0007128452135194834 661164
1196.5 0.9349017389825014 0.0005899277837538885 661501
1197 0.9349734079735467 0.0004573450903633177 661859
1197.5 0.9350294152412096 0.0003168238173020365 662213
1198 0.9350689526972787 0.0001701949410157129 662654
1198.5 0.9350914295840548 1.936924514441295e-05 663070
1199 0.9350964802431525 -0.000133688230188681 663469
1199.5 0.9350839688381645 -0.0002869844541864958 663853
1200 0.9350539909695527 -0.0004385250264793015 664289
1200.5 0.935006872163161 -0.0005863407892699779 664660
1201 0.9349431632569591 -0.0007285140669315288 664930
1201.5 0.9348636327534013 -0.0008632041751945934 665174
1202 0.9347692562465419 -0.0009886718527721294 665407
1202.5 0.9346612030731836 -0.001103302283789774 665662
1203 0.9345408203752943 -0.001205626399491803 665931
1203.5 0.9344096147961989 -0.001294340172077051 666192
1204 0.934269232065128 -0.001368321641831378 666454
1204.5 0.9341214347531713 -0.001426645450554158 666759
1205 0.9339680785081402 -0.001468594689169678 667054
1205.5 0.9338110870959673 -0.001493669904874603 667310
1206 0.9336524265917948 -0.001501595152667636 667573
1206.5 0.9334940790746322 -0.001492321017082859 667826
1207 0.9333380161852579 -0.001466024571828297 668085
1207.5 0.9331861729078381 -0.001423106287231383 668345
1208 0.9330404219315347 -0.001364183937326507 668680
1208.5 0.9329025489392759 -0.001290083599504179 669085
1209 0.9327742291569577 -0.001201827879309604 669520
1209.5 0.9326570054778948 -0.001100621530682857 669900
1210 0.9325522684545831 -0.0009878346771557021 670141
1210.5 0.9324612384231006 -0.0008649838717784335 670447
1211 0.9323849499951641 -0.0007337112624036429 670768
1211.5 0.9323242391193917 -0.0005957621540101746 671041
1212 0.9322797328771613 -0.0004529612806707059 671360
1212.5 0.93225184214016 -0.0003071881162708538 671661
1213 0.9322407571767614 -0.0001603515649575347 671900
1213.5 0.9322464462533823 -1.43643793773907e-05 672142
1214 0.9322686572354818 0.0001288823430227539 672396
1214.5 0.932306922151493 0.0002675442380380467 672797
1215 0.9323605646422705 0.0003998479870063698 673152
1215.5 0.9324287101792056 0.0005241145355072519 673379
1216 0.9325102988965205 0.0006387809073463427 673722
1216.5 0.9326041008479461 0.000742420323730169 674021
1217 0.9327087334655115 0.0008337603625109151 674347
1217.5 0.9328226809689509 0.0009116989209411041 674612
1218 0.9329443154487052 0.0009753177771054227 674877
1218.5 0.9330719193239554 0.001023893579624016 675253
1219 0.9332037088599173 0.001056906131847763 675582
1219.5 0.9333378584159179 0.001074043875057877 675830
1220 0.9334725250877691 0.001075206514586466 676083
1220.5 0.9336058734047107 0.001060504772722569 676325
1221 0.9337360997427364 0.0010302572921882 676568
1221.5 0.9338614561224018 0.0009849847532918735 676852
1222 0.9339802730701123 0.0009254013060351629 677090
1222.5 0.9340909812372136 0.0008524034549268341 677362
1223 0.9341921314907187 0.0007670565685386516 677621
1223.5 0.9342824132128851 0.0006705792174467371 677886
1224 0.9343606705737412 0.0005643255727114501 678139
1224.5 0.9344259165706472 0.0004497661220755634 678394
1225 0.9344773446616215 0.0003284669822789652 678632
1225.5 0.9345143378539494 0.000202068103025002 678865
1226 0.9345364751460412 7.226067098495913e-05 679108
1226.5 0.9345435352580828 -5.923596935754026e-05 679359
1227 0.9345354976251515 -0.0001906975573155938 679600
1227.5 0.9345125406646562 -0.0003204179999803106 679834
1228 0.9344750373676274 -0.0004467319835947286 680094
1228.5 0.934423548300009 -0.0005680368068078852 680460
1229 0.9343588121352063 -0.0006828131439536998 680713
1229.5 0.9342817338722005 -0.0007896444641148826 681003
1230 0.9341933709241523 -0.0008872348530215403 681269
1230.5 0.9340949172901288 -0.0009744250094616618 681513
1231 0.9339876860470817 -0.001050206215469543 681777
1231.5 0.9338730904201308 -0.00111373210969181 682017
1232 0.9337526237063217 -0.001164328125561638 682271
1232.5 0.933627838340138 -0.001201498489766689 682528
1233 0.9335003243979639 -0.001224930711484537 682781
1233.5 0.933371687843395 -0.001234497528478683 683029
1234 0.9332435288156867 -0.001230256311889423 683306
1234.5 0.9331174202597969 -0.00121244596691589 683578
1235 0.9329948871884846 -0.00118148140107029 683831
1235.5 0.9328773868549394 -0.001137945664816589 684094
1236 0.9327662900986275 -0.001082579900726473 684359
1236.5 0.9326628641077233 -0.00101627126637004 684614
1237 0.93256825681893 -0.0009400390226143488 684876
1237.5 0.9324834831500728 -0.0008550190024791699 685129
1238 0.9324094132329127 -0.0007624466958885004 685377
1238.5 0.9323467627836198 -0.00066363920230159 685604
1239 0.9322960857167268 -0.0005599763161033241 685848
1239.5 0.9322577690755933 -0.0004528810186302318 686088
1240 0.9322320303189405 -0.0003437996557138258 686322
1240.5 0.9322189169693658 -0.0002341820806022209 686553
1241 0.9322183085963806 -0.0001254620390989256 686786
1241.5 0.9322299210739269 -1.903806681680527e-05 687019
1242 0.9322533130209805 8.374484227526148e-05 687260
1242.5 0.9322878943041638 0.0001816125511422338 687489
1243 0.9323329364537261 0.0002733778515865984 687725
1243.5 0.9323875848191183 0.0003579550862411206 687977
1244 0.9324508722681059 0.0004343731375388557 688221
1244.5 0.932521734214148 0.0005017866263049223 688452
1245 0.9325990247409388 0.0005594851903111868 688688
1245.5 0.9326815335806884 0.0006069007423438379 688922
1246 0.932768003694102 0.0006436126376094906 689154
1246.5 0.9328571491951625 0.0006693507111879661 689383
1247 0.9329476733627241 0.0006839961772718109 689632
1247.5 0.9330382864836361 0.0006875804126512076 689863
1248 0.9331277232784428 0.0006802816768626705 690095
1248.5 0.9332147596705843 0.0006624198501892646 690327
1249 0.9332982286732333 0.0006344492978685508 690548
1249.5 0.9333770351841908 0.0005969499940567755 690782
1250 0.9334501694983763 0.0005506170619670604 691015
1250.5 0.933516719369022 0.0004962489068423138 691257
1251 0.9335758804724201 0.0004347341357792527 691491
1251.5 0.9336269651565229 0.0003670374726742068 691724
1252 0.933669409380526 0.0002941848875490142 691965
1252.5 0.93370277778031 0.0002172481671243361 692196
1253 0.9337267668228694 0.0001373291576750035 692430
1253.5 0.9337412060412129 5.554391191924814e-05 692648
1254 0.933746057369208 -2.6993030996849e-05 692884
1254.5 0.9337414126231226 -0.0001091840093666054 693117
1255 0.9337274892027307 -0.0001899630327720779 693345
1255.5 0.933704624109485 -0.0002683098042227759 693579
1256 0.9336732664020299 -0.000343262783834645 693814
1256.5 0.9336339682299685 -0.0004139311247459451 694054
1257 0.9335873746049985 -0.0004795053316209574 694288
1257.5 0.9335342120840809 -0.0005392665136279033 694525
1258 0.9334752765520135 -0.0005925941268489063 694764
1258.5 0.9334114203004952 -0.0006389721253201384 694998
1259 0.9333435386073887 -0.0006779934649335194 695224
1259.5 0.9332725560233724 -0.0007093629298721597 695462
1260 0.9331994125735086 -0.0007328982767161682 695697
1260.5 0.9331250500784803 -0.0007485297164618459 695929
1261 0.9330503987944626 -0.0007562977790766781 696206
1261.5 0.9329763645619112 -0.0007563496285094807 696502
1262 0.9329038166421658 -0.0007489339179537138 696753
1262.5 0.9328335764068558 -0.0007343942953150769 697044
1263 0.932766407028947 -0.0007131616869804567 697362
1263.5 0.9327030043061225 -0.0006857455038766112 697603
1264 0.9326439887273772 -0.0006527239272371355 697865
1264.5 0.9325898988725276 -0.0006147334422892766 698152
1265 0.9325411862121729 -0.0005724577961058698 698537
1265.5 0.9324982113527999 -0.0005266165610521419 698926
1266 0.9324612417486017 -0.0004779534875552374 699214
1266.5 0.9324304508785369 -0.0004272248293398456 699526
1267 0.9324059188645126 -0.0003751878208559415 699807
1267.5 0.9323876344847355 -0.0003225894804676029 700092
1268 0.9323754985155155 -0.0002701559042104075 700356
1268.5 0.9323693283154855 -0.0002185822037331298 700623
1269 0.9323688635485513 -0.0001685232286295007 700933
1269.5 0.9323737729262166 -0.0001205851979801264 701185
1270 0.9323836618364169 -7.531834883806676e-05 701451
1270.5 0.9323980807148398 -3.321069089829866e-05 701686
1271 0.9324165340060691 5.317062989599029e-06 701940
1271.5 0.9324384895558242 3.99153411485584e-05 702171
1272 0.9324633882721935 7.03083036861253e-05 702407
1272.5 0.9324906538930214 9.629517168152921e-05 702642
1273 0.932519702698553 0.000117750307824373 702910
1273.5 0.9325499530129241 0.0001346220813836778 703182
1274 0.9325808343450445 0.0001469305694862082 703455
1274.5 0.9326117960286899 0.0001547641645860532 703747
1275 0.9326423152330008 0.0001582751744400641 704011
1275.5 0.9326719042278686 0.0001576745156211178 704276
1276 0.9327001168036467 0.0001532256143890085 704529
1276.5 0.9327265537609309 0.0001452376394191245 704787
1277 0.9327508674035961 0.0001340581993180242 705055
1277.5 0.9327727649864753 0.0001200656439313098 705296
1278 0.9327920110877844 0.0001036611121068634 705570
1278.5 0.9328084288952286 8.52604697947471e-05 705838
1279 0.9328219004134782 6.528628115884803e-05 706140
1279.5 0.9328323656189369 4.415995180198161e-05 706410
1280 0.9328398206052576 2.22941773584423e-05 706680
1280.5 0.9328443147795406 8.582271655456854e-08 706936
1281 0.9328459471843673 -2.209065284017599e-05 707201
1281.5 0.9328448620345027 -4.388912104800253e-05 707457
1282 0.9328412435690648 -6.499697044260568e-05 707738
1282.5 0.9328353103300387 -8.513947697540486e-05 707994
1283 0.9328273089860242 -0.0001040832996701834 708291
1283.5 0.9328175078259945 -0.0001216390580508747 708579
1284 0.9328061900514922 -0.0001376629651085894 708842
1284.5 0.9327936469970893 -0.0001520575068343045 709125
1285 0.9327801714080853 -0.0001647711765336797 709405
1285.5 0.9327660509013341 -0.0001757972889748184 709777
1286 0.9327515617298894 -0.0001851719156217262 710117
1286.5 0.9327369629648831 -0.0001929709975094589 710455
1287 0.932722491198921 -0.000199306706472834 710842
1287.5 0.9327083558643896 -0.0002043231382213056 711166
1288 0.9326947352476654 -0.0002081914319517032 711467
1288.5 0.932681773266504 -0.0002111044206325724 711804
1289 0.9326695770630972 -0.0002132709236281302 712072
1289.5 0.9326582154496871 -0.0002149097988422718 712331
1290 0.9326477182274989 -0.0002162438749692545 712626
1290.5 0.9326380763833405 -0.0002174938856907137 712923
1291 0.9326292431518406 -0.00021887252674755 713268
1291.5 0.9326211359152048 -0.0002205787537611667 713553
1292 0.9326136388968661 -0.0002227924335449356 713840
1292.5 0.9326066065907196 -0.0002256694545243032 714066
1293 0.9325998678540586 -0.0002293373929026825 714305
1293.5 0.9325932305800513 -0.0002338918205271061 714544
1294 0.9325864868548787 -0.0002393933282113581 714841
1294.5 0.9325794184956296 -0.0002458653247759001 715204
1295 0.9325718028578954 -0.0002532926575003848 715530
1295.5 0.9325634187968719 -0.000261621084307056 715896
1296 0.932554052662687 -0.0002707576120707054 716347
1296.5 0.9325435042097455 -0.0002805716992576185 716728
1297 0.9325315923011103 -0.0002908973049164803 717125
1297.5 0.9325181602922826 -0.0003015357501555911 717586
1298 0.9325030809841813 -0.000312259342924364 717985
1298.5 0.9324862610425506 -0.0003228157024360359 718407
1299 0.9324676447902936 -0.0003329327061778575 718797
1299.5 0.9324472172902207 -0.0003423239703886379 719182
1300 0.9324250066482043 -0.0003506947643532835 719648
1300.5 0.9324010854805256 -0.000357748250055744 720064
1301 0.9323755715040843 -0.0003631919318023441 720487
1301.5 0.9323486272238006 -0.000366744195501133 720923
1302 0.9323204587077935 -0.0003681408144504992 721625
1302.5 0.9322913134573881 -0.0003671412978066682 722029
1303 0.9322614773955031 -0.0003635349593841099 722699
1303.5 0.9322312710131392 -0.0003571465880766971 723091
1304 0.9322010447292907 -0.000347841606917106 723476
1304.5 0.9321711735343875 -0.000335530615528064 723866
1305 0.9321420510010112 -0.0003201732203386645 724161
1305.5 0.9321140827579846 -0.0003017810682871976 724477
1306 0.9320876795347038 -0.0002804200126265153 724839
1306.5 0.9320632498916445 -0.0002562113536782911 725146
1307 0.9320411927601046 -0.0002293321127192533 725474
1307.5 0.9320218899193986 -0.0002000143133730466 725822
1308 0.9320056985426858 -0.0001685432616642671 726190
1308.5 0.931992943943459 -0.0001352548329897675 726598
1309 0.9319839126533015 -0.000100531791396416 726995
1309.5 0.931978845957924 -6.479918344455379e-05 727379
1310 0.9319779340127213 -2.851886529940445e-05 727760
1310.5 0.9319813106512485 7.816762737607567e-06 728210
1311 0.9319890489901851 4.369172553340852e-05 728699
1311.5 0.9320011579227256 7.85740443260036e-05 729082
1312 0.9320175795790209 0.0001119237961986217 729548
1312.5 0.932038187817559 0.0001432015382354504 729880
1313 0.932062787795401 0.0001718769647076093 730210
1313.5 0.932091116648216 0.0001974376596248015 730593
1314 0.9321228452934188 0.0002193978031379424 730966
1314.5 0.9321575813515699 0.000237306688674086 731344
1315 0.9321948731629626 0.0002507569083739788 731754
1315.5 0.9322342148581668 0.0002593920673957469 732130
1316 0.9322750524236095 0.0002629138929236496 732568
1316.5 0.9323167906862695 0.0002610886112144875 732977
1317 0.9323588011255672 0.0002537524756341805 733358
1317.5 0.9324004304057666 0.0002408163402508473 733889
1318 0.932441009508968 0.0002222691869969048 734257
1318.5 0.9324798633372442 0.0001981805294981362 734930
1319 0.9325163206428718 0.0001687016331727358 735344
1319.5 0.9325497241381242 0.0001340655088812883 735746
1320 0.9325794406308363 9.458565599569614e-05 736037
1320.5 0.9326048710290618 5.065354996713772e-05 736389
1321 0.93262546005765 2.734889014880521e-06 736629
1321.5 0.9326407055315703 -4.86353658739327e-05 736924
1322 0.9326501670352282 -0.0001028591041557402 737178
1322.5 0.9326534738638722 -0.0001592822599746293 737430
1323 0.9326503320923589 -0.0002172029974443607 737667
1323.5 0.9326405306479264 -0.0002758807803316878 737945
1324 0.9326239462770679 -0.0003345462043085295 738207
1324.5 0.9326005473119069 -0.0003924114564414572 738530
1325 0.9325703961584257 -0.0004486812550147795 738819
1325.5 0.9325336504472662 -0.0005025641133340313 739137
1326 0.9324905628072989 -0.0005532837640005451 739419
1326.5 0.9324414792424983 -0.000600090575414891 739677
1327 0.9323868361135165 -0.0006422727900555681 739935
1327.5 0.9323271557464267 -0.0006791674144454224 740255
1328 0.9322630407120892 -0.0007101705936795816 740493
1328.5 0.9321951668401282 -0.0007347473089229155 740861
1329 0.9321242750513185 -0.0007524402443292675 741142
1329.5 0.9320511621109132 -0.0007628776802868721 741500
1330 0.9319766704228465 -0.000765780282616346 741836
1330.5 0.9319016770005124 -0.0007609666721613447 742214
1331 0.9318270817637083 -0.0007483576759135317 742571
1331.5 0.9317537953231254 -0.0007279791791605936 742929
1332 0.9316827264232662 -0.0006999635178780438 743307
1332.5 0.9316147692217007 -0.0006645493714133147 743595
1333 0.9315507905870424 -0.0006220801371319859 743983
1333.5 0.9314916175998088 -0.0005730007907912636 744335
1334 0.931438025439426 -0.0005178532586501457 744642
1334.5 0.931390725837001 -0.0004572703493880346 744943
1335 0.9313503562671642 -0.0003919683154559739 745223
1335.5 0.9313174700433773 -0.0003227381342025629 745497
1336 0.9312925274696702 -0.0002504356186907521 745785
1336.5 0.9312758881880303 -0.0001759704862524758 746052
1337 0.9312678048447378 -0.0001002945292408807 746303
1337.5 0.9312684181810978 -2.438904688063516e-05 746537
1338 0.9312777536344835 5.074829063919627e-05 746777
1338.5 0.9312957195146357 0.000124116964833079 747003
1339 0.9313221067981062 0.0001947273300500434 747235
1339.5 0.931356590560843 0.0002616143401462755 747481
1340 0.9313987330455685 0.0003238510859144208 747753
1340.5 0.9314479883371098 0.0003805619494302594 748035
1341 0.9315037085955428 0.0004309351852365527 748364
1341.5 0.9315651517742749 0.000474234744820783 748749
1342 0.9316314907283079 0.0005098111700829103 749094
1342.5 0.9317018235972564 0.0005371113933159227 749467
1343 0.9317751853285303 0.0005556872954801677 749714
1343.5 0.9318505601887216 0.000565202891053006 750068
1344 0.9319268950959333 0.0005654400262546028 750472
1344.5 0.9320031135927642 0.0005563024977304037 750870
1345 0.9320781302691691 0.0005378185205321056 751319
1345.5 0.9321508654365577 0.0005101414971733689 751712
1346 0.9322202598494586 0.0004735490633192069 752122
1346.5 0.9322852892689242 0.0004284404099604925 752734
1347 0.9323449786626328 0.0003753319063767931 753197
1347.5 0.9323984158403781 0.0003148510724491062 753583
1348 0.9324447643302841 0.0002477289725955974 754081
1348.5 0.9324832753105421 0.0001747911264220646 754489
1349 0.9325132984236458 9.69470527678446e-05 754918
1349.5 0.9325342913148271 1.517858386917486e-05 755309
1350 0.9325458277534557 -6.9472895443655e-05 755714
1350.5 0.932547604215342 -0.0001559201125228184 756074
1351 0.9325394448248971 -0.0002430442909470756 756419
1351.5 0.9325213045786727 -0.0003297100579821001 756764
1352 0.932493270795585 -0.0004147806712043892 757098
1352.5 0.932455562763805 -0.0004971333545078113 757445
1353 0.932408529579513 -0.0005756745311489783 757842
1353.5 0.9323526461980858 -0.0006493547419368401 758240
1354 0.932288507743503 -0.0007171830401369695 758563
1354.5 0.93221682214636 -0.0007782406611010038 758838
1355 0.9321384012046404 -0.0008316937739631357 759137
1355.5 0.9320541501838437 -0.0008768051348412603 759477
1356 0.9319650560939782 -0.0009129444756749232 759733
1356.5 0.9318721747999255 -0.0009395974799194634 759973
1357 0.9317766171385543 -0.0009563732155581078 760199
1357.5 0.9316795342303981 -0.0009630099170187046 760449
1358 0.9315821021855618 -0.0009593790302926712 760688
1358.5 0.9314855064125636 -0.0009454874595284769 760931
1359 0.9313909257449607 -0.0009214779782724518 761176
1359.5 0.931299516603733 -0.0008876277940019185 761423
1360 0.9312123974134419 -0.0008443452802804212 761705
1360.5 0.9311306334872159 -0.0007921649163965172 761933
1361 0.9310552225895619 -0.0007317404993666931 762168
1361.5 0.9309870813770451 -0.000663836717332879 762407
1362 0.9309270329051086 -0.0005893191963248326 762729
1362.5 0.930875795374844 -0.0005091431537638058 763054
1363 0.9308339722766454 -0.0004243408116498724 763286
1363.5 0.9308020440685687 -0.0003360077398272858 763531
1364 0.9307803615061551 -0.0002452883148109356 763791
1364.5 0.9307691407177568 -0.000153360492169114 764033
1365 0.9307684600953652 -6.142010021500934e-05 764274
1365.5 0.9307782590458716 2.933513037706013e-05 764513
1366 0.9307983386220041 0.0001177215825424742 764796
1366.5 0.9308283640261847 0.0002025855950732128 765156
1367 0.9308678689546432 0.0002828189140674562 765398
1367.5 0.9309162617236562 0.0003573735417780761 765637
1368 0.9309728330951036 0.000425275779285552 765878
1368.5 0.931036765695016 0.0004856392704936478 766117
1369 0.9311071448967314 0.0005376768687096636 766355
1369.5 0.9311829710200333 0.0005807111633314165 766588
1370 0.9312631726794471 0.0006141835226917149 766839
1370.5 0.9313466210990206 0.000637661529648741 767066
1371 0.9314321451976124 0.0006508447087659932 767301
1371.5 0.9315185472381575 0.0006535684675865719 767531
1372 0.9316046188266909 0.0006458061992386394 767776
1372.5 0.9316891570422495 0.000627669519062257 768014
1373 0.9317709804771488 0.0005994066337638 768237
1373.5 0.9318489449685968 0.0005613988674173725 768464
1374 0.9319219588071286 0.0005141553940787609 768702
1374.5 0.9319889972148652 0.0004583062514965544 768943
1375 0.9320491158969904 0.0003945937340501103 769168
1375.5 0.9321014634829646 0.000323862285279977 769402
1376 0.9321452926896758 0.0002470470308927401 769632
1376.5 0.9321799700566857 0.0001651611116306842 769868
1377 0.9322049841237943 7.92819916400605e-05 770122
1377.5 0.9322199519429383 -9.46306827623428e-06 770350
1378 0.9322246238397068 -9.991217206173858e-05 770575
1378.5 0.9322188863641434 -0.0001908843757615114 770820
1379 0.9322027633956701 -0.0002811954868189807 771157
1379.5 0.932176415392548 -0.0003696738590015607 771469
1380 0.9321401368019275 -0.0004551759673680498 771702
1380.5 0.9320943516718665 -0.0005366015514224794 771942
1381 0.9320396075313668 -0.0006129081212757784 772170
1381.5 0.9319765676281362 -0.0006831246311516765 772407
1382 0.9319060016360982 -0.0007463641367822857 772648
1382.5 0.9318287749653553 -0.0008018352679590678 772876
1383 0.9317458368260328 -0.0008488523645177301 773124
1383.5 0.9316582072140132 -0.0008868441430934048 773368
1384 0.9315669630006831 -0.0009153607828057833 773633
1384.5 0.9314732233203922 -0.0009340793403243509 773867
1385 0.931378134458091 -0.0009428074282000664 774101
1385.5 0.9312828544455884 -0.0009414851145967375 774339
1386 0.9311885375778531 -0.000930185027271652 774599
1386.5 0.9310963190608612 -0.0009091106694872187 774875
1387 0.9310072999996017 -0.0008785929801398822 775107
1387.5 0.9309225329290822 -0.0008390851944213785 775336
1388 0.9308430080826183 -0.0007911560844495449 775578
1388.5 0.9307696405804842 -0.0007354816812021189 775887
1389 0.9307032587082882 -0.0006728355994553558 776156
1389.5 0.9306445934384718 -0.0006040781059949154 776391
1390 0.9305942693302991 -0.0005301440878781481 776619
1390.5 0.9305527969239087 -0.0004520300917639004 776850
1391 0.9305205667226935 -0.0003707806171028175 777175
1391.5 0.9304978448358029 -0.000287473855144496 777416
1392 0.9304847703291995 -0.0002032070721555257 777653
1392.5 0.9304813543098325 -0.0001190818388781839 777885
1393 0.9304874807434013 -3.618930905814412e-05 778131
1393.5 0.930502908982259 4.440425216274537e-05 778381
1394 0.9305272779565431 0.0001216714940131767 778617
1394.5 0.9305601119589753 0.0001946373715655538 778863
1395 0.9306008279322359 0.0002623917245672877 779088
1395.5 0.9306487441477226 0.0003241008778092215 779322
1396 0.9307030901460519 0.0003790181119702252 779556
1396.5 0.9307630177932068 0.0004264928706467771 779864
1397 0.9308276132918959 0.0004659785878066288 780166
1397.5 0.9308959099757208 0.0004970390399234156 780406
1398 0.9309669017042728 0.0005193531482607204 780627
1398.5 0.9310395566704436 0.0005327181788716926 780858
1399 0.9311128314270646 0.0005370513105445141 781107
1399.5 0.9311856849385919 0.0005323895638280704 781342
1400 0.9312570924648721 0.0005188881070915687 781574
1400.5 0.9313260590880579 0.0004968169779797633 781808
1401 0.9313916327003809 0.0004665562803088851 782048
1401.5 0.9314529162796609 0.0004285899371024742 782284
1402 0.9315090792909242 0.0003834980998065055 782520
1402.5 0.9315593680662106 0.0003319483314830265 782744
1403 0.9316031150302777 0.0002746856977223596 782977
1403.5 0.9316397466572915 0.000212521912922716 783201
1404 0.9316687900624082 0.0001463237012830654 783473
1404.5 0.9316898781521543 7.700054119189501e-05 783718
1405 0.9317027532783941 5.4919685606245e-06 783952
1405.5 0.9317072693621233 -6.724538103021974e-05 784183
1406 0.9317033924750374 -0.0001402508097682476 784424
1406.5 0.9316911998884918 -0.0002125724938740847 784658
1407 0.9316708776207655 -0.0002832801413320508 784884
1407.5 0.93164271653418 -0.0003514771995905836 785127
1408 0.9316071070533173 -0.0004163124499649309 785363
1408.5 0.9315645325940455 -0.0004769908359244368 785588
1409 0.9315155618100606 -0.0005327833849440173 785828
1409.5 0.9314608397789428 -0.0005830360979451012 786152
1410 0.9314010782631367 -0.0006271776963193323 786443
1410.5 0.9313370451925707 -0.0006647261338736682 786693
1411 0.9312695535247685 -0.0006952937994945294 786928
1411.5 0.9311994496450964 -0.0007185913556254958 787161
1412 0.9311276014742048 -0.0007344301775022978 787401
1412.5 0.9310548864517144 -0.0007427233782000769 787629
1413 0.9309821795647703 -0.0007434854246312877 787865
1413.5 0.9309103415872572 -0.0007368303693993413 788102
1414 0.930840207690325 -0.00072296874258626 788330
1414.5 0.9307725765775066 -0.0007022031658608335 788562
1415 0.9307082002882427 -0.0006749227684881085 788801
1415.5 0.9306477748022562 -0.0006415965006646401 789041
1416 0.9305919315640506 -0.0006027654538865138 789277
1416.5 0.930541230032167 -0.0005590343105909752 789515
1417 0.9304961513418273 -0.0005110620559375843 789749
1417.5 0.9304570931525679 -0.000459552093179976 789989
1418 0.9304243657346049 -0.0004052419105259611 790224
1418.5 0.9303981893293094 -0.0003488924516212439 790470
1419 0.9303786928005044 -0.0002912773437887966 790712
1419.5 0.930365913574675 -0.0002331721379060294 790959
1420 0.9303597988498149 -0.0001753437113386244 791190
1420.5 0.9303602080348206 -0.0001185399807336131 791440
1421 0.9303669163643342 -6.34800647997409e-05 791662
1421.5 0.9303796196179284 -1.084502859160361e-05 791887
1422 0.9303979398578265 3.873066958425201e-05 792136
1422.5 0.9304214320860491 8.46669195335788e-05 792473
1423 0.9304495917102551 0.0001264447931284586 792800
1423.5 0.9304818626976701 0.0001636123897985047 793072
1424 0.9305176462885444 0.0001957896281045455 793311
1424.5 0.9305563101346193 0.0002226719342658933 793645
1425 0.9305971977241881 0.0002440327953149811 793879
1425.5 0.9306396379535109 0.0002597251615768757 794141
1426 0.9306829547046301 0.0002696817001617222 794405
1426.5 0.9307264762919747 0.0002739139178617336 794663
1427 0.9307695446444403 0.0002725101880179516 794912
1427.5 0.9308115240958914 0.0002656327313298219 795158
1428 0.9308518096650171 0.0002535136150043555 795408
1428.5 0.9308898347151255 0.0002364498478794086 795648
1429 0.9309250778955738 0.0002147976610244428 795899
1429.5 0.9309570692789149 0.0001889660736658313 796127
1430 0.9309853956213231 0.0001594098529674628 796372
1430.5 0.9310097046881597 0.0001266219831157212 796615
1431 0.9310297086015067 9.112576423274997e-05 796863
1431.5 0.9310451861818331 5.34666648247658e-05 797108
1432 0.9310559842714344 1.420405274376873e-05 797333
1432.5 0.9310620180427225 -2.609707098876213e-05 797574
1433 0.9310632703095113 -6.687421363924903e-05 797983
1433.5 0.9310597898740138 -0.0001075752899298841 798361
1434 0.9310516889560619 -0.0001476661673347843 798602
1434.5 0.9310391397639076 -0.0001866377534943322 798893
1435 0.9310223702776886 -0.0002240125307516481 799148
1435.5 0.9310016593270714 -0.0002593504531127877 799395
1436 0.9309773310535695 -0.0002922541323336447 799635
1436.5 0.9309497488555039 -0.0003223732521509805 799971
1437 0.9309193089193785 -0.0003494081626978008 800215
1437.5 0.9308864334455681 -0.0003731126206651915 800645
1438 0.9308515636786069 -0.0003932956545758114 800947
1438.5 0.9308151528530086 -0.0004098225484036848 801192
1439 0.9307776591644726 -0.0004226149504940962 801533
1439.5 0.930739538873573 -0.0004316501280985434 801768
1440 0.9307012396446586 -0.0004369594006403325 802005
1440.5 0.9306631942168114 -0.0004386257968779922 802419
1441 0.9306258144964129 -0.0004367809922603487 802793
1441.5 0.9305894861523322 -0.0004316015928102541 803187
1442 0.9305545637850614 -0.0004233048406936766 803494
1442.5 0.9305213667305345 -0.0004121438241079051 803760
1443 0.9304901755479704 -0.0003984022801603028 803996
1443.5 0.930461229229143 -0.0003823890839345174 804236
1444 0.9304347231541528 -0.0003644325199053221 804576
1444.5 0.9304108078062636 -0.0003448744332420414 804805
1445 0.9303895882459025 -0.000324064358337375 805051
1445.5 0.9303711243316524 -0.0003023537201365042 805374
1446 0.9303554316642269 -0.0002800902005740184 805616
1446.5 0.9303424832181829 -0.0002576123577254744 805838
1447 0.930332211615634 -0.0002352445792423677 806078
1447.5 0.9303245119866972 -0.0002132924443798911 806307
1448 0.9303192453529152 -0.000192038560580012 806636
1448.5 0.9303162424626177 -0.0001717389312880525 806897
1449 0.930315308001181 -0.000152619901622721 807129
1449.5 0.930316225094537 -0.000134875717861344 807360
1450 0.9303187600210825 -0.0001186667256267011 807596
1450.5 0.930322667045417 -0.0001041182203554064 807829
1451 0.9303276932870929 -9.131995228020437e-05 808193
1451.5 0.9303335835387506 -8.032627695653239e-05 808430
1452 0.9303400849506626 -7.115693149183253e-05 808672
1452.5 0.9303469515026693 -6.379840626900858e-05 808903
1453 0.9303539481897712 -5.820587226175481e-05 809285
1453.5 0.9303608548540572 -5.430561516941221e-05 809537
1454 0.9303674696031473 -5.199791969468611e-05 809884
1454.5 0.9303736117637049 -5.116034046654688e-05 810123
1455 0.9303791243277411 -5.165129047785487e-05 810414
1455.5 0.9303838758591734 -5.331387354145983e-05 810684
1456 0.9303877618382922 -5.597988423101068e-05 811024
1456.5 0.9303907054321925 -5.947389709908305e-05 811285
1457 0.9303926576897439 -6.361736666913787e-05 811681
1457.5 0.9303935971700402 -6.823266077070521e-05 812049
1458 0.9303935290233768 -7.314695219444904e-05 812399
1458.5 0.9303924835534506 -7.819589733453657e-05 812716
1459 0.9303905142984967 -8.322703538032261e-05 813048
1459.5 0.9303876956773599 -8.81028476271813e-05 813315
1460 0.9303841202538542 -9.270342348074331e-05 813674
1460.5 0.9303798956791315 -9.692868760503436e-05 813918
1461 0.9303751413770125 -0.000100700151267357 814163
1461.5 0.9303699850412832 -0.0001039621601116409 814465
1462 0.9303645590167456 -0.0001066826201831277 814760
1462.5 0.9303589966373085 -0.0001088531938648586 815025
1463 0.9303534285945774 -0.0001104889673000911 815370
1463.5 0.9303479794092947 -0.0001116276006932679 815719
1464 0.9303427640755615 -0.0001123279824393543 815974
1464.5 0.9303378849441513 -0.0001126684171631198 816259
1465 0.9303334289064203 -0.0001127443863031159 816717
1465.5 0.9303294649344604 -0.0001126659277052968 817255
1466 0.9303260420262838 -0.0001125546876668508 817591
1466.5 0.9303231875971559 -0.0001125407048765835 817917
1467 0.9303209063497785 -0.0001127589906315307 818411
1467.5 0.9303191796470531 -0.0001133459734923229 818819
1468 0.9303179654017774 -0.0001144358791056864 819061
1468.5 0.9303171984879726 -0.0001161571172324506 819310
1469 0.9303167916688314 -0.0001186287480498945 819575
1469.5 0.930316637026616 -0.0001219570985500749 819893
1470 0.9303166078704406 -0.0001262325973504945 820221
1470.5 0.9303165610888782 -0.0001315268925132532 820459
1471 0.9303163399058884 -0.000137890312095857 820686
1471.5 0.9303157769908406 -0.0001453497212110268 820928
1472 0.930314697866508 -0.0001539068224561475 821160
1472.5 0.9303129245529811 -0.0001635369387975499 821388
1473 0.9303102793805675 -0.0001741883094942336 821771
1473.5 0.9303065889010371 -0.0001857819205581875 822013
1474 0.9303016878240583 -0.000198211881731272 822256
1474.5 0.9302954229044368 -0.000211346352166854 822638
1475 0.9302876567058181 -0.0002250290071076858 822872
1475.5 0.9302782711678725 -0.0002390810280134793 823114
1476 0.9302671709066094 -0.0002533035889832272 823341
1476.5 0.9302542861813512 -0.0002674808030990752 823603
1477 0.93023957546696 -0.0002813830836516314 823957
1477.5 0.9302230275760799 -0.0002947708672395398 824195
1478 0.9302046632833524 -0.0003073986386084385 824450
1478.5 0.9301845364116336 -0.0003190191909314953 824782
1479 0.9301627343490982 -0.0003293880501469033 825121
1479.5 0.9301393779755851 -0.0003382679880490005 825359
1480 0.9301146209864869 -0.0003454335461549715 825686
1480.5 0.9300886486127208 -0.0003506754909903607 825982
1481 0.9300616757457308 -0.0003538051213895425 826225
1481.5 0.9300339444867953 -0.0003546583497005208 826559
1482 0.9300057211500794 -0.0003530994814078429 826787
1482.5 0.9299772927586291 -0.0003490246216095412 827028
1483 0.9299489630817321 -0.0003423646419489519 827317
1483.5 0.9299210482705933 -0.0003330876479361956 827749
1484 0.9298938721569547 -0.0003212008940007708 828077
1484.5 0.9298677612859871 -0.0003067521019852273 828335
1485 0.929843039760381 -0.0002898301479887196 828661
1485.5 0.9298200239769686 -0.0002705650923577863 828916
1486 0.9297990173403305 -0.0002491275380429648 829241
1486.5 0.9297803050396118 -0.0002257273133284098 829478
1487 0.9297641489751721 -0.0002006114859282492 829840
1487.5 0.9297507829206874 -0.0001740617264494086 830118
1488 0.929740408003898 -0.0001463910500703925 830387
1488.5 0.9297331885854369 -0.0001179399758029284 830688
1489 0.9297292486100488 -8.907215271670524e-05 830918
1489.5 0.9297286684981632 -6.016951185235495e-05 831164
1490 0.9297314826382459 -3.162701106932177e-05 831395
1490.5 0.9297376775317883 -3.847047631021662e-06 831758
1491 0.9297471906332627 2.276638021034878e-05 832042
1491.5 0.9297599099170883 4.781367611234815e-05 832303
1492 0.9297756741927079 7.090572255448369e-05 832531
1492.5 0.9297942741774816 9.166993871579206e-05 832766
1493 0.9298154543254034 0.0001097562251197245 833063
1493.5 0.9298389153978424 0.0001248427011567818 833379
1494 0.9298643177507707 0.0001366411433739644 833617
1494.5 0.9298912853014576 0.0001449020356516718 833843
1495 0.9299194101265528 0.0001494191470401374 834086
1495.5 0.9299482576330464 0.0001500335590378931 834324
1496 0.9299773722339175 0.0001466370713857053 834549
1496.5 0.9300062834515587 0.0001391749239205056 834771
1497 0.9300345123644 0.0001276477815658996 835010
1497.5 0.930061578305707 0.0001121129399924248 835237
1498 0.9300870057183857 9.268472071190287e-05 835477
1498.5 0.9301103310658959 6.953403620917443e-05 835716
1499 0.9301311096971288 4.288711798837056e-05 835949
1499.5 0.9301489225623584 1.302341293563059e-05 836170
1500 0.9301633826782247 -1.97273340129945e-05 836409
1500.5 0.93017414124206 -5.498878045111793e-05 836643
1501 0.9301808932998024 -9.234242774182409e-05 836878
1501.5 0.9301833828771278 -0.000131332748697329 837110
1502 0.930181407490261 -0.0001714729365318367 837339
1502.5 0.9301748219610741 -0.0002122511998346785 837567
1503 0.9301635414704601 -0.0002531375192439426 837794
1503.5 0.9301475437944264 -0.0002935907736007094 838025
1504 0.930126870678766 -0.0003330661367597366 838283
1504.5 0.9301016283203445 -0.000371022641035181 838529
1505 0.9300719869358345 -0.0004069307995609878 838761
1505.5 0.9300381794119243 -0.000440280177712248 839001
1506 0.9300004990444717 -0.000470586803213599 839236
1506.5 0.9299592963874981 -0.0004974003056729097 839500
1507 0.9299149752462136 -0.0005203106790214084 839745
1507.5 0.9298679878611309 -0.000538954564686942 840094
1508 0.9298188293426627 -0.0005530209592229599 840332
1508.5 0.9297680314271409 -0.0005622562574868181 840642
1509 0.9297161556358176 -0.0005664685512075757 841013
1509.5 0.9296637859279072 -0.0005655311127877988 841251
1510 0.9296115209470059 -0.0005593850053045858 841482
1510.5 0.9295599659670738 -0.0005480407717569279 841738
1511 0.9295097246495515 -0.0005315791694765865 841972
1511.5 0.9294613907269677 -0.0005101509290936336 842218
1512 0.9294155397305305 -0.0004839755313307064 842442
1512.5 0.9293727208796264 -0.0004533390089898988 842669
1513 0.9293334492498873 -0.0004185907955875209 843022
1513.5 0.9292981983335005 -0.000380139655977783 843298
1514 0.9292673931007813 -0.0003384487477811728 843531
1514.5 0.9292414036657852 -0.0002940298752986576 843769
1515 0.9292205396509023 -0.0002474370096555138 844004
1515.5 0.9292050453361949 -0.0001992591599997744 844230
1516 0.9291950956686906 -0.0001501126905113153 844448
1516.5 0.9291907931951678 -0.0001006331866089438 844681
1517 0.9291921659693113 -5.146698094142172e-05 844912
1517.5 0.9291991664706265 -3.26245540245259e-06 845149
1518 0.9292116715583951 4.333876057104076e-05 845391
1518.5 0.9292294834694359 8.77105728393547e-05 845633
1519 0.9292523318536986 0.0001292510633861408 845868
1519.5 0.9292798768269654 0.0001673908671614991 846100
1520 0.9293117130054273 0.0002016011659097501 846362
1520.5 0.9293473744727722 0.0002314011846032577 846594
1521 0.9293863406169658 0.0002563650824156484 846926
1521.5 0.9294280427612225 0.0002761281380561527 847160
1522 0.9294718715020306 0.0002903921386440166 847391
1522.5 0.929517184656623 0.0002989298920007148 847652
1523 0.9295633157131433 0.0003015887941315428 848012
1523.5 0.9296095826691022 0.0002982933965894279 848267
1524 0.9296552971376441 0.000289046932184785 848505
1524.5 0.929699773596746 0.000273931771928921 848743
1525 0.9297423386538388 0.0002531088009742345 849095
1525.5 0.9297823401974877 0.0002268157164287265 849431
1526 0.9298191563087476 0.000195364265061572 849670
1526.5 0.9298522038075838 0.0001591364538633104 850028
1527 0.9298809463143087 0.0001185797809649514 850263
1527.5 0.9299049017122499 7.420154834503975e-05 850507
1528 0.9299236489057804 2.656233086202767e-05 850890
1528.5 0.9299368337772614 -2.373131174892017e-05 851128
1529 0.9299441742572907 -7.603478235676071e-05 851360
1529.5 0.929945464434704 -0.0001296739462583969 851710
1530 0.9299405776459494 -0.0001839540681167402 851952
1530.5 0.9299294684974744 -0.0002381690642929149 852176
1531 0.9299121737895299 -0.0002916109440600455 852415
1531.5 0.9298888123249962 -0.000343579310166197 852743
1532 0.9298595836023469 -0.0003933907880122261 852997
1532.5 0.9298247654074144 -0.0004403882533497368 853322
1533 0.9297847103339811 -0.0004839497308774894 853556
1533.5 0.9297398412782233 -0.0005234968403917633 853787
1534 0.9296906459664036 -0.000558502673167423 854023
1534.5 0.9296376705887927 -0.0005884989889303902 854262
1535 0.9295815126253528 -0.0006130826330209504 854598
1535.5 0.9295228129601211 -0.0006319210840116322 854888
1536 0.9294622473912444 -0.0006447570539829609 855130
1536.5 0.9294005176522018 -0.0006514120767075996 855377
1537 0.9293383420666448 -0.0006517890329621405 855611
1537.5 0.9292764459645525 -0.0006458735768808704 855934
1538 0.9292155519908035 -0.0006337344424766298 856303
1538.5 0.929156370438896 -0.0006155226249675805 856530
1539 0.9290995897422736 -0.0005914694471432835 856890
1539.5 0.9290458672536213 -0.0005618835364606586 857134
1540 0.9289958204385436 -0.0005271467536596675 857361
1540.5 0.9289500186043606 -0.0004877091282181219 857594
1541 0.9289089752773352 -0.0004440828697194975 857843
1541.5 0.9288731413327068 -0.000396835536993188 858081
1542 0.9288428989714576 -0.0003465824585235854 858310
1542.5 0.928818556626012 -0.0002939785079505227 858545
1543 0.9288003448642032 -0.0002397093473534211 858768
1543.5 0.9287884133470014 -0.0001844822583024141 859140
1544 0.9287828288809096 -0.0001290166862700286 859388
1544.5 0.9287835745907836 -7.403462785144059e-05 859625
1545 0.9287905502233428 -2.025099228541831e-05 859857
1545.5 0.9288035735760117 3.163593102223247e-05 860103
1546 0.928822383030229 8.095376889719565e-05 860441
1546.5 0.9288466411531292 0.0001270649980778169 860678
1547 0.9288759393168416 0.0001693753947348106 860913
1547.5 0.928909803270676 0.0002073418852634844 861147
1548 0.9289476995884582 0.0002404796922441551 861495
1548.5 0.9289890429013407 0.0002683686793903709 861770
1549 0.9290332038157795 0.000290658810547158 862014
1549.5 0.9290795174071224 0.0003070746502049357 862350
1550 0.9291272921715842 0.0003174188463797908 862670
1550.5 0.9291758193133401 0.000321574550888483 862918
1551 0.9292243822391608 0.0003195067468171638 863147
1551.5 0.9292722661305052 0.0003112624681347157 863430
1552 0.9293187674622817 0.00029696991172374 863722
1552.5 0.9293632033386051 0.0002768364573772128 864001
1553 0.9294049205188181 0.0002511456263223395 864284
1553.5 0.9294433040117139 0.0002202530233755588 864539
1554 0.9294777851222712 0.000184581321699003 864980
1554.5 0.9295078488431671 0.0001446143621292089 865210
1555 0.9295330404927717 0.0001008904509984589 865440
1555.5 0.9295529715120846 5.399495110879072e-05 865671
1556 0.9295673243450304 4.552269895943292e-06 865907
1556.5 0.9295758563394796 -4.678264328759179e-05 866246
1557 0.929578402620141 -9.933317254348583e-05 866565
1557.5 0.9295748778988614 -0.0001524101606017831 866817
1558 0.9295652772026983 -0.0002053211580591115 867041
1558.5 0.9295496755151461 -0.0002573796698188325 867276
1559 0.9295282263409205 -0.0003079142725245971 867566
1559.5 0.9295011592195093 -0.0003562774791898713 867869
1560 0.9294687762270724 -0.0004018542313529921 868221
1560.5 0.9294314475200354 -0.0004440699048639766 868464
1561 0.9293896059866453 -0.0004823977227449304 868695
1561.5 0.9293437410847143 -0.0005163654773507328 868927
1562 0.9292943919545554 -0.00054556147415659 869154
1562.5 0.9292421399055919 -0.0005696396207672877 869496
1563 0.9291876003831886 -0.0005883235970114477 869772
1563.5 0.9291314145287565 -0.0006014100550757911 870001
1564 0.9290742404510955 -0.0006087708123589037 870254
1564.5 0.9290167443301494 -0.0006103540138842939 870501
1565 0.9289595914758709 -0.0006061842555060841 870761
1565.5 0.9289034374646759 -0.0005963616735631032 871016
1566 0.9288489194740486 -0.0005810600208851041 871262
1566.5 0.9287966479322656 -0.0005605237629283032 871501
1567 0.9287471985950148 -0.0005350642411232951 871743
1567.5 0.9287011051539503 -0.0005050549630735307 872039
1568 0.9286588524741003 -0.0004709260908744472 872405
1568.5 0.9286208705475847 -0.0004331582093745742 872788
1569 0.9285875292405349 -0.0003922754655301067 873182
1569.5 0.9285591338985054 -0.000348838177989734 873548
1570 0.9285359218632692 -0.0003034350225853492 873824
1570.5 0.9285180599408395 -0.0002566749044137938 874115
1571 0.9285056428470474 -0.0002091786306168974 874361
1571.5 0.9284986926432502 -0.000161570499764851 874675
1572 0.9284971591609027 -0.0001144699239086176 875095
1572.5 0.9285009214000454 -6.848319790067644e-05 875463
1573 0.9285097898733655 -2.419552752451493e-05 875750
1573.5 0.9285235098546465 1.783657662444844e-05 876029
1574 0.9285417654782318 5.709243862088579e-05 876311
1574.5 0.9285641846248069 9.309379658881399e-05 876604
1575 0.9285903445185061 0.0001254107371798439 876871
1575.5 0.928619777951161 0.0001536669101322731 877133
1576 0.9286519800416259 0.0001775439586393841 877413
1576.5 0.9286864154315673 0.00019678511280672 877698
1577 0.9287225258140268 0.0002111979056641291 877987
1577.5 0.9287597376874803 0.0002206559838395783 878301
1578 0.928797470226092 0.0002250999979157174 878607
1578.5 0.9288351431563873 0.0002245375704891656 878878
1579 0.9288721845316378 0.0002190423528519994 879135
1579.5 0.9289080382978828 0.0002087521938310805 879403
1580 0.9289421715495554 0.0001938664564762573 879686
1580.5 0.9289740813781912 0.000174642529814863 880031
1581 0.9290033012244597 0.0001513915936267294 880368
1581.5 0.9290294066517576 0.0001244737039971056 880722
1582 0.9290520204686594 9.429227614108187e-05 881119
1582.5 0.9290708171375032 6.12880485505563e-05 881476
1583 0.9290855264171758 2.593261879306848e-05 881767
1583.5 0.9290959361995328 -1.127835378219797e-05 882090
1584 0.9291018945107344 -4.983217966148742e-05 882404
1584.5 0.9291033106608804 -8.920630426908527e-05 882675
1585 0.92910015553753 -0.0001288755051104 882970
1585.5 0.9290924610508148 -0.0001683190203568189 883315
1586 0.9290803187497079 -0.000207027510545455 883672
1586.5 0.92906387764047 -0.0002445097587153119 884024
1587 0.9290433412491292 -0.0002802990192579804 884413
1587.5 0.9290189639799881 -0.0003139589319401318 884784
1588 0.9289910468313927 -0.0003450889248508623 885164
1588.5 0.9289599325382552 -0.000373329038323987 885561
1589 0.9289260002179749 -0.0003983641110480028 885996
1589.5 0.9288896596023501 -0.0004199272794644302 886452
1590 0.9288513449427762 -0.0004378027520137636 886907
1590.5 0.9288115086793932 -0.0004518278306611068 887354
1591 0.9287706149668676 -0.0004618941632548145 887721
1591.5 0.9287291331501624 -0.0004679482214790773 888006
1592 0.9286875312829471 -0.0004699910102886446 888383
1592.5 0.9286462697792839 -0.0004680770256025679 888731
1593 0.9286057952859204 -0.0004623124875253883 888975
1593.5 0.9285665348580058 -0.0004528528863136914 889238
1594 0.9285288905153936 -0.000439899887572858 889505
1594.5 0.9284932342500041 -0.0004236976516287431 889774
1595 0.9284599035471109 -0.0004045286295571011 890049
1595.5 0.9284291974750009 -0.0003827089048737553 890413
1596 0.9284013733883705 -0.0003585831553069277 890806
1596.5 0.9283766442812282 -0.0003325193133271815 891257
1597 0.9283551768150778 -0.0003049030071511223 891606
1597.5 0.9283370900379559 -0.0002761318657371457 891874
1598 0.9283224547996273 -0.0002466097718420408 892142
1598.5 0.9283112938580249 -0.0002167411465185951 892429
1599 0.9283035826620836 -0.0001869253465314833 892712
1599.5 0.9282992507864932 -0.0001575512530975198 893020
1600 0.9282981839848524 -0.0001289921261791373 893307
1600.5 0.9283002268192293 -0.000101600793352773 893632
1601 0.9283051858164831 -7.570523613007548e-05 893942
1601.5 0.9283128330948484 -5.160462963325251e-05 894217
1602 0.9283229103984262 -2.956588383267995e-05 894456
1602.5 0.9283351334723648 -9.820726270064326e-06 894721
1603 0.9283491967077382 7.436642552896037e-06 894970
1603.5 0.9283647779824898 2.205129900562648e-05 895224
1604 0.9283815436232896 3.390873850931956e-05 895474
1604.5 0.9283991534128208 4.293540648096521e-05 895747
1605 0.9284172655677742 4.909862363477548e-05 896023
1605.5 0.9284355416147483 5.240592017684599e-05 896298
1606 0.9284536510942085 5.290380199805546e-05 896595
1606.5 0.9284712760266237 5.067598004253506e-05 896873
1607 0.928488115079816 4.584110149035165e-05 897159
1607.5 0.9285038873822754 3.855002813594334e-05 897413
1608 0.9285183359336985 2.898271327914459e-05 897703
1608.5 0.9285312305711024 1.734473349097967e-05 898033
1609 0.9285423704564986 3.863535711550945e-06 898342
1609.5 0.9285515860601183 -1.121553677000679e-05 898770
1610 0.9285587406214404 -2.763337384258336e-05 899201
1610.5 0.928563731078677 -4.512131698584213e-05 899563
1611 0.9285664884657355 -6.340539998427329e-05 899881
1611.5 0.9285669777839397 -8.221054642825369e-05 900173
1612 0.9285651973637593 -0.0001012646605563434 900512
1612.5 0.9285611777394064 -0.0001203025510134159 900826
1613 0.9285549800662554 -0.0001390696310087848 901110
1613.5 0.9285466941175285 -0.0001573253430827772 901391
1614 0.9285364359025305 -0.0001748462621410247 901716
1614.5 0.9285243449537101 -0.0001914288364979719 901978
1615 0.9285105813340502 -0.0002068917332765023 902252
1615.5 0.9284953224195729 -0.0002210777615291603 902525
1616 0.9284787595141193 -0.0002338553537585166 902809
1616.5 0.9284610943549727 -0.0002451195940002236 903068
1617 0.9284425355683471 -0.0002547927881709014 903303
1617.5 0.9284232951332604 -0.0002628245798518264 903652
1618 0.9284035849108691 -0.0002691916219616202 903941
1618.5 0.928383613294016 -0.0002738968217530167 904197
1619 0.9283635820285611 -0.0002769681831411822 904476
1619.5 0.9283436832541256 -0.0002784572764374593 904711
1620 0.9283240968071992 -0.0002784373710299588 904951
1620.5 0.9283049878243033 -0.0002770012713429138 905179
1621 0.9282865046770898 -0.0002742589004528847 905469
1621.5 0.9282687772650343 -0.000270334678986407 905791
1622 0.9282519156848466 -0.0002653647493288328 906082
1622.5 0.9282360092889727 -0.0002594940967113697 906347
1623 0.9282211261387353 -0.0002528736193996334 906645
1623.5 0.9282073128508398 -0.0002456571999821975 906892
1624 0.9281945948293012 -0.0002379988286696448 907130
1624.5 0.9281829768684052 -0.0002300498275901985 907382
1625 0.9281724441062257 -0.0002219562223515175 907751
1625.5 0.9281629633025696 -0.0002138563036830943 908072
1626 0.9281544844100977 -0.000205878417847817 908454
1626.5 0.9281469424028493 -0.0001981390197892706 908864
1627 0.9281402593225696 -0.0001907410177504189 909207
1627.5 0.9281343465001157 -0.0001837724324517051 909555
1628 0.9281291069069036 -0.0001773053879514621 909915
1628.5 0.9281244375898161 -0.0001713954451320343 910272
1629 0.9281202321422971 -0.0001660812824677369 910652
1629.5 0.9281163831644841 -0.0001613847224416115 911010
1630 0.928112784666169 -0.0001573110957944188 911348
1630.5 0.9281093343681106 -0.0001538499298128702 911730
1631 0.9281059358597161 -0.0001509759411966531 912184
1631.5 0.9281025005743069 -0.0001486503087764233 912480
1632 0.92809894954703 -0.000146822196575452 912762
1632.5 0.9280952149248914 -0.000145430493492682 913059
1633 0.928091241203319 -0.0001444057323030334 913371
1633.5 0.9280869861689752 -0.0001436721477772106 913657
1634 0.9280824215341957 -0.00014314983156473 913944
1634.5 0.9280775332542713 -0.0001427569400904108 914216
1635 0.9280723215247755 -0.000142411911107582 914449
1635.5 0.9280668004621153 -0.0001420356447354488 914737
1636 0.9280609974763689 -0.0001415536057757704 914983
1636.5 0.9280549523511781 -0.0001408978058362608 915242
1637 0.9280487160508495 -0.0001400086262497829 915481
1637.5 0.9280423492798677 -0.0001388364459255106 915718
1638 0.9280359208245436 -0.0001373430420430698 915953
1638.5 0.9280295057105493 -0.0001355027358357496 916203
1639 0.9280231832134859 -0.0001333032605294372 916468
1639.5 0.92801703476233 -0.0001307463337228603 916720
1640 0.9280111417776477 -0.0001278479220236855 916970
1640.5 0.9280055834876929 -0.0001246381914963425 917238
1641 0.9280004347660106 -0.0001211611433327777 917510
1641.5 0.9279957640338725 -0.0001174739400247867 917759
1642 0.9279916312698121 -0.0001136459330965249 918007
1642.5 0.9279880861667085 -0.0001097574090467084 918287
1643 0.9279851664743289 -0.0001058980754576109 918689
1643.5 0.9279828965620255 -0.0001021653141598506 918981
1644 0.9279812862324329 -9.866223281338169e-05 919311
1644.5 0.9279803298126164 -9.549555019876663e-05 919546
1645 0.9279800055442166 -9.277335384042522e-05 919795
1645.5 0.9279802752888652 -9.060277124703219e-05 920024
1646 0.927981084559514 -8.908759800618114e-05 920247
1646.5 0.9279823628825129 -8.832592717559359e-05 920488
1647 0.9279840244893136 -8.840782484871481e-05 920721
1647.5 0.9279859693307115 -8.941309642785842e-05 920989
1648 0.9279880844006485 -9.140918701627449e-05 921289
1648.5 0.9279902453508982 -9.444925745670262e-05 921536
1649 0.9279923183725201 -9.857047492656455e-05 921795
1649.5 0.9279941623149129 -0.0001037925536891686 922110
1650 0.927995631008705 -0.0001101165776482676 922380
1650.5 0.9279965757546449 -0.000117524131822122 922759
1651 0.9279968479372201 -0.0001259767648159855 923127
1651.5 0.9279963017189388 -0.0001354157989086827 923435
1652 0.9279947967691538 -0.0001457624985688417 923841
1652.5 0.9279922009800158 -0.0001569186021732642 924184
1653 0.9279883931216355 -0.0001687672155119553 924449
1653.5 0.9279832653888151 -0.0001811740594338831 924698
1654 0.9279767257928361 -0.0001939890578166837 924957
1654.5 0.9279687003536498 -0.0002070482460349872 925215
1655 0.9279591350505142 -0.0002201759743557077 925533
1655.5 0.9279479974924763 -0.0002331873753016471 925850
1656 0.927935278274205 -0.0002458910590884616 926154
1656.5 0.9279209919873489 -0.0002580919968386048 926491
1657 0.9279051778628571 -0.0002695945474872631 926793
1657.5 0.9278879000254043 -0.0002802055811851795 927189
1658 0.9278692473471573 -0.0002897376496301216 927611
1658.5 0.9278493328945036 -0.0002980121521666714 928073
1659 0.9278282929679317 -0.0003048624457169541 928545
1659.5 0.9278062857418869 -0.0003101368466629612 928996
1660 0.9277834895180508 -0.0003137014737008891 929466
1660.5 0.927760100611992 -0.0003154428824244985 929951
1661 0.9277363308993556 -0.0003152704449455396 930359
1661.5 0.927712405053698 -0.0003131184311950936 930843
1662 0.9276885575135143 -0.0003089477526213636 931201
1662.5 0.9276650292209618 -0.0003027473337520285 931580
1663 0.9276420641790993 -0.0002945350824515061 931964
1663.5 0.9276199058780922 -0.0002843584355975417 932314
1664 0.9275987936437273 -0.0002722944632389498 932728
1664.5 0.9275789589636344 -0.0002584495209801741 933220
1665 0.9275606218478663 -0.000242958447268501 933595
1665.5 0.9275439872808099 -0.0002259833093270188 934035
1666 0.9275292418208908 -0.0002077117085736695 934544
1666.5 0.9275165504030934 -0.0001883546633803181 934985
1667 0.9275060533970166 -0.0001681440938478692 935402
1667.5 0.9274978639700429 -0.0001473299397934192 935821
1668 0.9274920658012374 -0.0001261769492609645 936303
1668.5 0.9274887111868823 -0.0001049611804771471 936692
1669 0.9274878195731546 -8.396626518929242e-05 937069
1669.5 0.9274893765454519 -6.347948565790368e-05 937424
1670 0.9274933332973341 -4.378772115979741e-05 937785
1670.5 0.9274996065950887 -2.517332262726538e-05 938225
1671 0.9275080792466491 -7.90997595357904e-06 938664
1671.5 0.9275186010760892 7.741384501083941e-06 938913
1672 0.9275309903973152 2.153655059009103e-05 939155
1672.5 0.9275450359729848 3.325184248986448e-05 939393
1673 0.9275604994372166 4.268767926489505e-05 939709
1673.5 0.9275771181534292 4.967186161112603e-05 940092
1674 0.92759460847178 5.406251407293532e-05 940372
1674.5 0.9276126693442686 5.575063843359332e-05 940747
1675 0.927630986249713 5.466223515484977e-05 941063
1675.5 0.9276492353756201 5.075995561850001e-05 941342
1676 0.927667087999517 4.404425441631712e-05 941777
1676.5 0.9276842150086608 3.455401795599867e-05 942192
1677 0.9277002914942758 2.236665309434422e-05 942507
1677.5 0.9277150013546207 7.597627271316874e-06 942936
1678 0.9277280418402885 -9.600540417285679e-06 943246
1678.5 0.9277391279752376 -2.903982971960465e-05 943571
1679 0.9277479967881104 -5.049879579331957e-05 943854
1679.5 0.9277544112904544 -7.372514846653251e-05 944132
1680 0.9277581641414557 -9.843880322814849e-05 944523
1680.5 0.9277590809427164 -0.000124335365775527 944833
1681 0.9277570231113915 -0.0001510900052336592 945107
1681.5 0.9277518902855872 -0.0001783616650476668 945484
1682 0.9277436222222423 -0.0002057975551298934 945845
1682.5 0.9277322001546537 -0.0002330378642032512 946109
1683 0.9277176475843154 -0.0002597206274948108 946346
1683.5 0.9277000304896488 -0.0002854866820624729 946577
1684 0.9276794569424636 -0.0003099846401298376 946834
1684.5 0.9276560761314268 -0.0003328758098968489 947152
1685 0.927630076800345 -0.0003538389934052017 947398
1685.5 0.9276016851175543 -0.0003725750921738916 947680
1686 0.9275711620010085 -0.0003888114534729316 948021
1686.5 0.9275387999316888 -0.0004023058932445822 948297
1687 0.9275049192955521 -0.0004128503357755728 948550
1687.5 0.9274698643013173 -0.0004202740152139749 948789
1688 0.9274339985278353 -0.0004244461898445295 949025
1688.5 0.9273977001605063 -0.0004252783266070955 949312
1689 0.927361356981095 -0.0004227257205712501 949622
1689.5 0.9273253611793069 -0.0004167885218669641 949859
1690 0.9272901040575245 -0.0004075121508039265 950193
1690.5 0.9272559707021443 -0.0003949870904758686 950433
1691 0.9272233346959439 -0.0003793480549163054 950672
1691.5 0.9271925529458444 -0.0003607725397235677 950900
1692 0.9271639606992942 -0.0003394787708781165 951165
1692.5 0.9271378668203093 -0.0003157230761044188 951407
1693 0.9271145493929849 -0.0002897967114603487 951627
1693.5 0.9270942517160871 -0.0002620221837440802 951858
1694 0.9270771787471841 -0.0002327491166783203 952087
1694.5 0.9270634940487931 -0.0002023497155542657 952423
1695 0.9270533172822172 -0.0001712138909934244 952668
1695.5 0.9270467222873024 -0.000139744107626487 952905
1696 0.9270437357782904 -0.0001083500277153635 953149
1696.5 0.9270443366774374 -7.744302299491527e-05 953425
1697 0.9270484560992133 -4.743063023411464e-05 953740
1697.5 0.9270559779888178 -1.871102717530917e-05 954035
1698 0.9270667404095911 8.33239441262402e-06 954397
1698.5 0.9270805374647552 3.333628284401307e-05 954751
1699 0.9270971218299912 5.596233415425924e-05 955040
1699.5 0.9271162078646723 7.590198277124628e-05 955386
1700 0.9271374752613625 9.288070887399406e-05 955806
1700.5 0.9271605731854925 0.000106661901194139 956089
1701 0.9271851248500823 0.000117050219999295 956362
1701.5 0.9272107324641123 0.0001238944117815797 956598
1702 0.9272369824876948 0.0001270895346632303 956837
1702.5 0.92726345112271 0.0001265785616204703 957120
1703 0.9272897099640298 0.0001223533372025033 957446
1703.5 0.927315331734011 0.0001144548723644497 957690
1704 0.9273398960215342 0.0001029729712141495 957930
1704.5 0.9273629949465809 8.804519276376517e-05 958165
1705 0.9273842386721844 6.985516004633738e-05 958403
1705.5 0.9274032606874985 4.863023807269684e-05 958639
1706 0.9274197227887457 2.463861093679597e-05 958865
1706.5 0.9274333196888415 -1.814203198857254e-06 959101
1707 0.9274437831914988 -3.038935261121942e-05 959341
1707.5 0.9274508858715655 -6.07191141379546e-05 959577
1708 0.9274544442100739 -9.241175652372057e-05 959823
1708.5 0.9274543211399913 -0.0001250567389323345 960058
1709 0.9274504279667534 -0.0001582301738150289 960297
1709.5 0.9274427256363058 -0.0001915004795611803 960541
1710 0.9274312253323798 -0.0002244341456357006 960774
1710.5 0.9274159883940175 -0.0002566015312663343 961017
1711 0.9273971255537767 -0.0002875826182073689 961238
1711.5 0.9273747955064524 -0.000316972638682709 961471
1712 0.9273492028274387 -0.0003443875012931478 961705
1712.5 0.927320595268867 -0.0003694689404352462 961939
1713 0.9272892604702856 -0.0003918893185859926 962166
1713.5 0.9272555221287474 -0.0004113560156014425 962398
1714 0.9272197356806655 -0.00042761534489388 962623
1714.5 0.9271822835545418 -0.0004404559429075682 962863
1715 0.9271435700595865 -0.0004497115856159804 963096
1715.5 0.9271040159802717 -0.00045526339370946 963333
1716 0.927064052950869 -0.0004570413966194569 963567
1716.5 0.9270241176870306 -0.0004550254344128969 963799
1717 0.9269846461533663 -0.0004492453857628012 964042
1717.5 0.9269460677467876 -0.0004397807195286954 964279
1718 0.9269087995750723 -0.0004267593768314917 964516
1718.5 0.9268732409086928 -0.0004103559997493192 964749
1719 0.9268397678814422 -0.0003907895317647767 964984
1719.5 0.926808728511837 -0.0003683202237320865 965225
1720 0.9267804381127306 -0.0003432460872847314 965473
1720.5 0.9267551751510803 -0.0003158988451561658 965696
1721 0.9267331776134771 -0.000286639434732483 965933
1721.5 0.9267146399259497 -0.0002558531272023748 966168
1722 0.9266997104687963 -0.0002239443298333375 966414
1722.5 0.9266884897188891 -0.000191331143111292 966718
1723 0.9266810290431621 -0.0001584397476806637 967051
1723.5 0.9266773301579425 -0.0001256986981665094 967440
1724 0.9266773452595649 -9.35332020271167e-05 967814
1724.5 0.9266809778224397 -6.235946155855127e-05 968236
1725 0.9266880840515469 -3.257915605884307e-05 968677
1725.5 0.9266984749673535 -4.574138975623821e-06 969132
1726 0.9267119190925072 2.129857835673376e-05 969557
1726.5 0.9267281457014727 4.471148898929517e-05 969981
1727 0.9267468485866516 6.537083636705543e-05 970460
1727.5 0.9267676902875944 8.302038777691323e-05 970884
1728 0.9267903067237346 9.744468567653778e-05 971306
1728.5 0.9268143121657539 0.0001084717347466785 971748
1729 0.9268393044762893 0.0001159750904681968 972177
1729.5 0.9268648705472934 0.0001198753234272576 972578
1730 0.9268905918589565 0.0001201408422766947 972996
1730.5 0.926916050083782 0.0001167880672065733 973396
1731 0.926940832659143 0.000109880954774161 973787
1731.5 0.9269645382524553 9.952988388756466e-05 974183
1732 0.9269867820449683 8.588992150225099e-05 974599
1732.5 0.9270072007630556 6.915849505243572e-05 974869
1733 0.9270254573897502 4.957250668374264e-05 975122
1733.5 0.9270412454940441 2.740493186741928e-05 975397
1734 0.9270542931210977 2.960951856434062e-06 975684
1734.5 0.9270643661928922 -2.342632440198005e-05 975954
1735 0.9270712713759004 -5.14004879397299e-05 976251
1735.5 0.9270748583799867 -8.058674160625871e-05 976584
1736 0.9270750216608094 -0.0001105970271269457 976875
1736.5 0.9270717015064215 -0.000141035295896034 977121
1737 0.9270648844973811 -0.0001715028504910168 977347
1737.5 0.9270546033384345 -0.0002016036833979389 977582
1738 0.9270409360685099 -0.0002309497399689147 977817
1738.5 0.9270240046643262 -0.0002591660341818299 978051
1739 0.927003973061184 -0.0002858955483093321 978294
1739.5 0.9269810446224129 -0.0003108038510869922 978533
1740 0.9269554590963345 -0.0003335833733444723 978767
1740.5 0.926927489106412 -0.0003539572852610128 978995
1741 0.9268974362263623 -0.0003716829253473907 979218
1741.5 0.9268656266973647 -0.0003865547378532295 979447
1742 0.9268324068489872 -0.0003984066824522931 979674
1742.5 0.9267981382890769 -0.0004071140876635736 979913
1743 0.9267631929305161 -0.0004125949274129521 980145
1743.5 0.9267279479244416 -0.0004148105083128334 980377
1744 0.9266927805702302 -0.0004137655635183941 980602
1744.5 0.9266580632722656 -0.0004095077572907759 980832
1745 0.9266241586122289 -0.0004021266125425483 981068
1745.5 0.9265914146034492 -0.000391751881544654 981301
1746 0.9265601601906934 -0.0003785513875266046 981545
1746.5 0.9265307010547994 -0.0003627283719989361 981769
1747 0.9265033157767327 -0.0003445183891715116 982001
1747.5 0.926478252410161 -0.0003241857947454826 982243
1748 0.9264557255054405 -0.0003020198815424411 982485
1748.5 0.926435913621237 -0.0002783307188328429 982717
1749 0.9264189573528271 -0.0002534447557835105 982950
1749.5 0.9264049578986484 -0.0002277002521165903 983182
1750 0.9263939761789308 -0.0002014426008301677 983416
1750.5 0.926386032512406 -0.0001750196086573707 983654
1751 0.926381106849246 -0.0001487767998326805 983880
1751.5 0.9263791395506203 -0.0001230528077027349 984106
1752 0.9263800326977608 -9.817491678606121e-05 984338
1752.5 0.9263836519061812 -7.445481508954263e-05 984578
1753 0.9263898286139411 -5.218461287647781e-05 984810
1753.5 0.9263983628065386 -3.163317971179979e-05 985048
1754 0.926409026135358 -1.304284655449889e-05 985287
1754.5 0.9264215653815721 3.3734859968285e-06 985523
1755 0.9264357062131429 1.743479838195569e-05 985753
1755.5 0.9264511571790681 2.899393336797462e-05 985989
1756 0.9264676138823804 3.793908657385968e-05 986211
1756.5 0.9264847632716114 4.419479201746693e-05 986446
1757 0.9265022879895256 4.772239575345697e-05 986681
1757.5 0.9265198707178931 4.852001796590705e-05 986914
1758 0.9265371984579146 4.662201108355459e-05 987155
1758.5 0.9265539666876044 4.209792849605096e-05 987395
1759 0.9265698833399437 3.505102516711838e-05 987623
1759.5 0.9265846725489 2.561631777249565e-05 987870
1760 0.9265980781143912 1.395823784850767e-05 988098
1760.5 0.9266098666419426 2.679167441092954e-07 988326
1761 0.9266198303179792 -1.523985414793826e-05 988558
1761.5 0.9266277892874242 -3.232994040436628e-05 988785
1762 0.9266335936063844 -5.075040808553086e-05 989020
1762.5 0.9266371247491414 -7.023624051193246e-05 989248
1763 0.9266382966552954 -9.051317336779362e-05 989478
1763.5 0.9266370563096785 -0.0001113015923142085 989711
1764 0.9266333838544183 -0.0001323204372288457 989939
1764.5 0.9266272922392258 -0.0001532910579310355 990182
1765 0.9266188264224851 -0.0001739409677802663 990398
1765.5 0.9266080621419618 -0.0001940074438198425 990661
1766 0.9265951042798234 -0.000213240925132783 990923
1766.5 0.9265800848520852 -0.0002314081647307268 991161
1767 0.9265631606575319 -0.0002482950945481019 991383
1767.5 0.9265445106254807 -0.0002637093678900787 991636
1768 0.9265243329054661 -0.0002774825489099245 991879
1768.5 0.9265028417449308 -0.0002894719242841551 992115
1769 0.9264802642033102 -0.0002995619181255606 992448
1769.5 0.9264568367524531 -0.0003076650972354027 992788
1770 0.9264328018141144 -0.0003137227599533782 993094
1770.5 0.9264084042853105 -0.0003177051080254265 993345
1771 0.9263838881016112 -0.0003196110069845359 993617
1771.5 0.9263594928870232 -0.0003194673464380001 994037
1772 0.9263354507369935 -0.0003173280172931172 994365
1772.5 0.9263119831782871 -0.0003132725282495268 994663
1773 0.9262892983461106 -0.0003074042887685393 994902
1773.5 0.9262675884149383 -0.00029984859012982 995145
1774 0.9262470273151037 -0.000290750320045157 995489
1774.5 0.9262277687624025 -0.000280271449568306 995730
1775 0.926209944622848 -0.0002685883336785114 996041
1775.5 0.9261936636293331 -0.0002558888688928922 996296
1776 0.9261790104614278 -0.0002423695525597959 996589
1776.5 0.926166045193933 -0.0002282324890920774 996968
1777 0.9261548031142225 -0.000213682388316521 997360
1777.5 0.9261452949029031 -0.0001989236003563188 997614
1778 0.9261375071669925 -0.0001841572300475721 997903
1778.5 0.9261314033097658 -0.0001695783718509711 998141
1779 0.9261269247166671 -0.000155373503595549 998373
1779.5 0.9261239922323438 -0.0001417180742323195 998628
1780 0.926122507899974 -0.0001287743171367716 998853
1780.5 0.9261223569306745 -0.0001166893164446849 999130
1781 0.9261234098679497 -0.0001055933495031468 999425
1781.5 0.9261255249098918 -9.559852384072685e-05 999736
1782 0.926128550350219 -8.679772218405014e-05 1000037
1782.5 0.9261323270982282 -7.926386404993043e-05 1000345
1783 0.9261366912373716 -7.304948740213327e-05 1000655
1783.5 0.9261414765824231 -6.818664885845023e-05 1000903
1784 0.926146517196075 -6.468713604322979e-05 1001147
1784.5 0.9261516498272694 -6.254298097791884e-05 1001421
1785 0.9261567162356037 -6.172725895737827e-05 1001692
1785.5 0.9261615653686864 -6.219515323794329e-05 1001927
1786 0.9261660553623523 -6.388526212491109e-05 1002157
1786.5 0.9261700553370704 -6.67211217436396e-05 1002392
1787 0.9261734469676859 -7.061291495614775e-05 1002623
1787.5 0.926176125807723 -7.545933458113855e-05 1002904
1788 0.9261780023537798 -8.114956731768211e-05 1003196
1788.5 0.9261790028400196 -8.756536358119867e-05 1003447
1789 0.9261790697572999 -9.458315784587009e-05 1003689
1789.5 0.9261781620960251 -0.0001020762040506158 1003934
1790 0.9261762553162958 -0.0001099166911579611 1004168
1790.5 0.9261733410532595 -0.0001179778050413634 1004452
1791 0.9261694265697055 -0.0001261357044886882 1004730
1791.5 0.9261645339718199 -0.000134271381215973 1005003
1792 0.9261586992075408 -0.0001422723763441282 1005255
1792.5 0.9261519708701262 -0.0001500343287543663 1005548
1793 0.926144408832267 -0.0001574623340518747 1005820
1793.5 0.9261360827383557 -0.0001644720964730574 1006081
1794 0.9261270703842859 -0.0001709908599059017 1006365
1794.5 0.9261174560154284 -0.0001769581081915745 1006707
1795 0.9261073285741366 -0.0001823260289683455 1006948
1795.5 0.9260967799283529 -0.0001870597394400455 1007256
1796 0.9260859031125258 -0.0001911372765309125 1007506
1796.5 0.9260747906112144 -0.0001945493578608633 1007793
1797 0.9260635327143865 -0.0001972989237758945 1008057
1797.5 0.9260522159716136 -0.0001994004742363486 1008289
1798 0.9260409217701078 -0.0002008792176451815 1008525
1798.5 0.9260297250588979 -0.000201770051638301 1008760
1799 0.9260186932384845 -0.0002021163984149482 1008999
1799.5 0.9260078852320219 -0.0002019689193187284 1009235
1800 0.925997350750601 -0.0002013841350607165 1009478
1800.5 0.9259871297615346 -0.0002004229791793772 1009709
1801 0.9259772521647862 -0.000199149313045619 1009947
1801.5 0.9259677376788826 -0.0001976284309360653 1010187
1802 0.9259585959338602 -0.0001959255834171508 1010424
1802.5 0.9259498267651259 -0.0001941045465149877 1010668
1803 0.9259414206985522 -0.0001922262629104906 1010896
1803.5 0.9259333596138123 -0.0001903475797197498 1011142
1804 0.925925617569888 -0.0001885201053294658 1011380
1804.5 0.9259181617739325 -0.0001867892052959156 1011624
1805 0.9259109536722744 -0.0001851931545265583 1011876
1805.5 0.9259039501403474 -0.0001837624598985706 1012190
1806 0.9258971047467647 -0.0001825193641798351 1012478
1806.5 0.9258903690656305 -0.000181477538666155 1012731
1807 0.9258836940105242 -0.0001806419683900154 1012972
1807.5 0.9258770311634186 -0.0001800090301562433 1013243
1808 0.925870334072088 -0.0001795667600777429 1013512
1808.5 0.9258635594903246 -0.0001792953037824382 1013769
1809 0.9258566685364948 -0.0001791675391004641 1014004
1809.5 0.925849627747629 -0.000179149857875071 1014259
1810 0.9258424100082573 -0.000179203090625099 1014520
1810.5 0.9258349953356459 -0.0001792835551719848 1014752
1811 0.9258273715057842 -0.000179344208071319 1014988
1811.5 0.9258195345075032 -0.0001793358757991939 1015224
1812 0.9258114888153173 -0.000179208541166412 1015456
1812.5 0.9258032474749619 -0.000178912659394744 1015686
1813 0.925794831999103 -0.00017840047770664 1015923
1813.5 0.9257862720742384 -0.0001776273321603758 1016159
1814 0.9257776050833134 -0.0001765528958125058 1016389
1814.5 0.9257688754520491 -0.0001751423530981747 1016633
1815 0.9257601338302723 -0.0001733674765769121 1016868
1815.5 0.9257514361226743 -0.000171207583874501 1017107
1816 0.9257428423862868 -0.0001686503547316646 1017340
1816.5 0.9257344156145551 -0.0001656924905137061 1017568
1817 0.9257262204301193 -0.0001623402012998201 1017800
1817.5 0.9257183217102771 -0.0001586095087105476 1018037
1818 0.9257107831705458 -0.0001545263558949376 1018269
1818.5 0.925703665932753 -0.0001501265195317596 1018499
1819 0.925697027104628 -0.000145455322241712 1018737
1819.5 0.9256909183979579 -0.0001405671474014814 1018970
1820 0.9256853848119716 -0.0001355247619345843 1019204
1820.5 0.9256804634077614 -0.0001303984561666635 1019439
1821 0.9256761821982404 -0.0001252650132152219 1019667
1821.5 0.9256725591763806 -0.0001202065235771669 1019900
1822 0.9256696015023222 -0.0001153090635271702 1020143
1822.5 0.9256673048674141 -0.0001106612585952423 1020392
1823 0.9256656530503771 -0.0001063527557053279 1020635
1823.5 0.9256646176776356 -0.0001024726294887245 1020872
1824 0.9256641581964624 -9.910774980094761e-05 1021105
1824.5 0.9256642220660268 -9.634113854028849e-05 1021336
1825 0.925664745167725 -9.42503444700018e-05 1021574
1825.5 0.9256656524324268 -9.290586487101165e-05 1021818
1826 0.92566685867851 -9.236964249117865e-05 1022078
1826.5 0.9256682696508578 -9.269366541451522e-05 1022324
1827 0.9256697832474251 -9.391869615863478e-05 1022584
1827.5 0.9256712909165827 -9.607315453919614e-05 1022813
1828 0.9256726792053109 -9.917217664145157e-05 1023064
1828.5 0.925673831435444 -0.0001032168696446876 1023309
1829 0.925674629482668 -0.0001081937792931192 1023551
1829.5 0.9256749556308425 -0.0001140745835428837 1023779
1830 0.9256746944725182 -0.0001208160223897246 1024098
1830.5 0.9256737348252828 -0.0001283600701490822 1024438
1831 0.9256719716328018 -0.0001366343525811506 1024677
1831.5 0.9256693078191565 -0.0001455528072862617 1024916
1832 0.9256656560653321 -0.0001550165818061819 1025154
1832.5 0.9256609404774442 -0.0001649151599178588 1025387
1833 0.9256550981175523 -0.0001751277027607936 1025629
1833.5 0.9256480803696433 -0.0001855245877613986 1025867
1834 0.9256398541155559 -0.000195969124866535 1026098
1834.5 0.9256304026982525 -0.0002063194264326977 1026329
1835 0.9256197266528629 -0.000216430404287381 1026552
1835.5 0.9256078441892893 -0.0002261558650365688 1026786
1836 0.925594791413844 -0.0002353506726764495 1027020
1836.5 0.925580622281294 -0.0002438729460160762 1027255
1837 0.9255654082727875 -0.0002515862573596412 1027490
1837.5 0.9255492377993696 -0.0002583617983521575 1027730
1838 0.925532215335059 -0.0002640804788770635 1027966
1838.5 0.9255144602877424 -0.0002686349254110616 1028195
1839 0.9254961056203259 -0.0002719313462891386 1028428
1839.5 0.9254772962386469 -0.0002738912329005737 1028665
1840 0.9254581871664891 -0.0002744528679029211 1028892
1840.5 0.9254389415316263 -0.0002735726140816861 1029128
1841 0.9254197283900715 -0.0002712259604608888 1029368
1841.5 0.9254007204185793 -0.0002674083056442197 1029602
1842 0.9253820915079014 -0.0002621354620878445 1029824
1842.5 0.9253640142912621 -0.0002554438690225213 1030053
1843 0.9253466576439985 -0.000247390505992829 1030299
1843.5 0.9253301841912487 -0.0002380525034037953 1030563
1844 0.9253147478609568 -0.0002275264509939178 1030796
1844.5 0.9253004915192965 -0.0002159274097183549 1031164
1845 0.9252875447248673 -0.0002033876370603745 1031419
1845.5 0.9252760216367306 -0.0001900550402207457 1031662
1846 0.9252660191095018 -0.0001760913758975805 1031893
1846.5 0.9252576150063598 -0.0001616702193954297 1032134
1847 0.9252508667579789 -0.0001469747295299001 1032373
1847.5 0.9252458101920842 -0.0001321952391631665 1032645
1848 0.9252424586546245 -0.0001175267041629691 1032974
1848.5 0.9252408024394969 -0.0001031660460740627 1033206
1849 0.9252408085393961 -8.930942578647745e-05 1033593
1849.5 0.9252424207257776 -7.614948694340244e-05 1034003
1850 0.9252455599611743 -6.387260872860495e-05 1034271
1850.5 0.9252501251422491 -5.265620798907163e-05 1034604
1851 0.9252559941671078 -4.266613037538685e-05 1034949
1851.5 0.9252630253155647 -3.4054169318786e-05 1035209
1852 0.9252710589263634 -2.695575021705901e-05 1035500
1852.5 0.9252799193508378 -2.148781519141448e-05 1035741
1853 0.9252894171582641 -1.774694122534565e-05 1036091
1853.5 0.9252993515642245 -1.580772144054632e-05 1036416
1854 0.9253095130497743 -1.572143574450716e-05 1036689
1854.5 0.9253196861361115 -1.751503314874057e-05 1036922
1855 0.9253296522768479 -2.119044376034583e-05 1037139
1855.5 0.9253391928279072 -2.67242338544117e-05 1037369
1856 0.9253480920535759 -3.406761260503598e-05 1037714
1856.5 0.9253561401263211 -4.314679405958999e-05 1038039
1857 0.9253631360776946 -5.386371285460241e-05 1038309
1857.5 0.9253688906579463 -6.609708706821296e-05 1038604
1858 0.9253732290629276 -7.97038165568921e-05 1038847
1858.5 0.9253759934883871 -9.45207002078661e-05 1039107
1859 0.9253770454739119 -0.0001103664508262219 1039331
1859.5 0.9253762680014547 -0.0001270439819366328 1039649
1860 0.9253735673166131 -0.0001443429366813723 1040013
1860.5 0.9253688744445236 -0.0001620424252991743 1040284
1861 0.9253621463763857 -0.0001799139344312464 1040539
1861.5 0.925353366907119 -0.0001977243687703252 1040783
1862 0.925342547109495 -0.0002152391833883405 1041028
1862.5 0.925329725435137 -0.0002322255634837427 1041265
1863 0.9253149674380138 -0.0002484556073063253 1041496
1863.5 0.9252983651213913 -0.0002637094676630409 1041726
1864 0.9252800359145337 -0.0002777784076922619 1041960
1864.5 0.925260121290753 -0.0002904677275137853 1042199
1865 0.925238785043543 -0.0003015995199088979 1042429
1865.5 0.9252162112424893 -0.0003110152153390597 1042660
1866 0.925192601895292 -0.000318577879345181 1042894
1866.5 0.9251681743465575 -0.0003241742286455326 1043117
1867 0.9251431584479067 -0.0003277163360236463 1043372
1867.5 0.925117793537366 -0.0003291429983176014 1043620
1868 0.9250923252689029 -0.0003284207464274318 1043978
1868.5 0.9250670023353059 -0.0003255444811865292 1044212
1869 0.9250420731293205 -0.0003205377241234828 1044438
1869.5 0.9250177823890667 -0.0003134524775015591 1044660
1870 0.9249943678741861 -0.0003043686934863724 1044952
1870.5 0.9249720571189806 -0.0002933933577807927 1045321
1871 0.9249510643079165 -0.0002806591985015763 1045652
1871.5 0.924931587317363 -0.0002663230363753142 1045964
1872 0.9249138049652907 -0.0002505637974275503 1046231
1872.5 0.9248978745079152 -0.0002335802141528638 1046630
1873 0.9248839294189602 -0.0002155882456176672 1046973
1873.5 0.9248720774834182 -0.0001968182509940624 1047312
1874 0.9248623992333816 -0.0001775119545968235 1047550
1874.5 0.9248549467488519 -0.0001579192435408207 1047794
1875 0.9248497428414107 -0.0001382948416103204 1048043
1875.5 0.9248467806333456 -0.0001188949047977707 1048286
1876 0.9248460235393517 -9.997358519880188e-05 1048519
1876.5 0.9248474056523388 -8.177961052510025e-05 1048764
1877 0.9248508325292417 -6.455292640683106e-05 1049013
1877.5 0.9248561823671564 -4.852144790164393e-05 1049251
1878 0.9248633075546666 -3.389796521866515e-05 1049490
1878.5 0.9248720365779689 -2.087724662025747e-05 1049717
1879 0.9248821762564304 -9.633378812330593e-06 1049947
1879.5 0.9248935142775795 -3.1738190958101e-07 1050184
1880 0.924905821997323 6.944867686731771e-06 1050430
1880.5 0.924918857467429 1.205437738386735e-05 1050665
1881 0.9249323686491183 1.494041698793627e-05 1050904
1881.5 0.9249460967689526 1.556151629627356e-05 1051144
1882 0.9249597797711844 1.390606746326147e-05 1051386
1882.5 0.9249731558193538 9.992523377757639e-06 1051618
1883 0.9249859667991769 3.869188885027138e-06 1051859
1883.5 0.924997961774717 -4.386392671643949e-06 1052087
1884 0.9250089003504596 -1.46684495049198e-05 1052329
1884.5 0.9250185558931634 -2.684437444829309e-05 1052563
1885 0.925026718569311 -4.075648213805499e-05 1052804
1885.5 0.925033198156505 -5.622410637126361e-05 1053031
1886 0.9250378265902917 -7.304600898782774e-05 1053268
1886.5 0.9250404602115481 -9.100306731452378e-05 1053497
1887 0.9250409816837178 -0.000109861203360183 1053736
1887.5 0.9250393015537632 -0.0001293745146197564 1053978
1888 0.9250353594356265 -0.0001492885635747523 1054212
1888.5 0.9250291248002348 -0.0001693437808091369 1054453
1889 0.9250205973615248 -0.0001892789351230143 1054700
1889.5 0.9250098070535588 -0.000208834623140923 1054953
1890 0.9249968135994557 -0.0002277567306911765 1055183
1890.5 0.9249817056784946 -0.0002457998186778726 1055418
1891 0.9249645997032987 -0.0002627303872718707 1055652
1891.5 0.9249456382243619 -0.0002783299739946537 1055894
1892 0.924924987984308 -0.0002923980436329845 1056124
1892.5 0.9249028376490632 -0.000304754630869698 1056362
1893 0.9248793952475373 -0.0003152427000031576 1056604
1893.5 0.9248548853553596 -0.0003237301901054471 1056878
1894 0.9248295460616827 -0.000330111718379357 1057217
1894.5 0.9248036257609624 -0.0003343099192554041 1057550
1895 0.9247773798139387 -0.0003362764018516559 1057893
1895.5 0.9247510671237361 -0.0003359923137314827 1058149
1896 0.924724946674046 -0.0003334685043606633 1058412
1896.5 0.9246992740767398 -0.000328745287207894 1058669
1897 0.9246742981759951 -0.00032189180497471 1058922
1897.5 0.9246502577550921 -0.0003130050079035703 1059183
1898 0.9246273783904573 -0.0003022082604184291 1059445
1898.5 0.9246058694953654 -0.0002896495964294165 1059703
1899 0.9245859215929317 -0.0002754996484080341 1059941
1899.5 0.9245677038547195 -0.0002599492797477884 1060183
1900 0.9245513619374928 -0.0002432069539063563 1060416
1900.5 0.9245370161463882 -0.0002254958773234035 1060663
1901 0.924524759948174 -0.0002070509560776572 1060922
1901.5 0.9245146588533311 -0.0001881156086464738 1061154
1902 0.9245067496805148 -0.0001689384789302702 1061409
1902.5 0.9245010402116295 -0.0001497700948799173 1061659
1903 0.9244975092403146 -0.0001308595186036781 1061904
1903.5 0.9244961070112012 -0.000112451033726412 1062149
1904 0.9244967560419276 -9.478091503285173e-05 1062399
1904.5 0.9244993523146475 -7.807432406090212e-05 1062662
1905 0.924503766818751 -6.254237234372876e-05 1062905
1905.5 0.924509847421764 -4.837939146058883e-05 1063152
1906 0.9245174210409888 -3.576044598491332e-05 1063446
1906.5 0.9245262960844545 -2.483912185997288e-05 1063722
1907 0.9245362651262177 -1.574561874064223e-05 1064014
1907.5 0.9245471077780119 -8.585170471482345e-06 1064367
1908 0.9245585937167827 -3.436813192653605e-06 1064608
1908.5 0.9245704858257319 -3.525156410002559e-07 1064852
1909 0.9245825434052001 6.433188839739377e-07 1065230
1909.5 0.9245945254090411 -4.460253835200188e-07 1065460
1910 0.9246061936620779 -3.589829563725859e-06 1065678
1910.5 0.9246173160147988 -8.730561873973119e-06 1065911
1911 0.9246276693926221 -1.578485703681214e-05 1066151
1911.5 0.9246370426988149 -2.464483729729996e-05 1066450
1912 0.9246452395324801 -3.517975438223648e-05 1066737
1912.5 0.9246520806858546 -4.723792744495384e-05 1066968
1913 0.9246574063884984 -6.064894812897628e-05 1067300
1913.5 0.9246610782696962 -7.522612040615694e-05 1067519
1914 0.9246629810145187 -9.076909984438775e-05 1067865
1914.5 0.9246630236934382 -0.000107066694477607 1068163
1915 0.9246611407500649 -0.0001238997875160532 1068421
1915.5 0.9246572926364437 -0.0001410443407729121 1068745
1916 0.9246514660903281 -0.0001582744369073788 1069173
1916.5 0.9246436740538512 -0.0001753653184029193 1069425
1917 0.9246339552380075 -0.0001920963816089225 1069691
1917.5 0.9246223733422211 -0.0002082540851653637 1069930
1918 0.9246090159429976 -0.000223634733683249 1070172
1918.5 0.9245939930701136 -0.0002380470996442783 1070409
1919 0.9245774354929756 -0.0002513148490748455 1070646
1919.5 0.9245594927435944 -0.0002632787396029396 1070889
1920 0.9245403309060318 -0.0002737985629744511 1071119
1920.5 0.9245201302051346 -0.000282754807933911 1071383
1921 0.9244990824298422 -0.00029005002350781 1071622
1921.5 0.9244773882283051 -0.0002956098671037266 1071936
1922 0.9244552543134538 -0.000299383826391826 1072232
1922.5 0.9244328906185099 -0.0003013456086003717 1072470
1923 0.9244105074422209 -0.0003014931955654908 1072717
1923.5 0.9243883126232991 -0.0002998485675617814 1072956
1924 0.9243665087827364 -0.0002964571035356428 1073219
1924.5 0.9243452906712692 -0.000291386669804562 1073458
1925 0.9243248426574002 -0.0002847264135097599 1073700
1925.5 0.924305336389003 -0.0002765852810595468 1073959
1926 0.9242869286587333 -0.0002670902854215051 1074221
1926.5 0.9242697595002669 -0.0002563845493655183 1074442
1927 0.9242539505388178 -0.0002446251545838999 1074686
1927.5 0.9242396036155544 -0.0002319808289830955 1074924
1928 0.9242267997014421 -0.0002186295063245472 1075179
1928.5 0.9242155981117847 -0.000204755793768682 1075405
1929 0.9242060360283679 -0.000190548383730463 1075660
1929.5 0.9241981283316943 -0.0001761974467819151 1075911
1930 0.9241918677414002 -0.0001618920421368392 1076169
1930.5 0.9241872252586235 -0.0001478175815338694 1076426
1931 0.9241841508999141 -0.0001341533811138994 1076666
1931.5 0.9241825747083049 -0.0001210703341874106 1076923
1932 0.9241824080234298 -0.0001087287356386757 1077154
1932.5 0.9241835449891646 -9.727628615171357e-05 1077426
1933 0.9241858642741909 -8.684630151032685e-05 1077689
1933.5 0.9241892309782217 -7.755614896625779e-05 1077943
1934 0.9241934986943577 -6.950592913961802e-05 1078200
1934.5 0.9241985116962701 -6.277741816492655e-05 1078572
1935 0.9242041072175585 -5.743328088440242e-05 1078952
1935.5 0.9242101177898158 -5.351656187431549e-05 1079288
1936 0.9242163736055805 -5.105045703132738e-05 1079606
1936.5 0.9242227048725027 -5.00383644016536e-05 1079902
1937 0.9242289441256918 -5.046420896720331e-05 1080198
1937.5 0.9242349284663094 -5.229303226441609e-05 1080480
1938 0.9242405016960189 -5.547183405999273e-05 1080779
1938.5 0.9242455163188763 -5.9930649891306e-05 1081062
1939 0.9242498353845849 -6.558384514779155e-05 1081348
1939.5 0.9242533341497428 -7.233160356268141e-05 1081613
1940 0.9242559015367036 -8.006158554111709e-05 1081892
1940.5 0.9242574413729151 -8.865072969976176e-05 1082208
1941 0.924257873397059 -9.796716936255949e-05 1082560
1941.5 0.9242571340219029 -0.0001078722345615194 1082912
1942 0.9242551768474772 -0.0001182225093468608 1083334
1942.5 0.9242519729219084 -0.0001288719139179028 1083677
1943 0.9242475107509609 -0.0001396737812466283 1084060
1943.5 0.9242417960609653 -0.0001504828984681891 1084396
1944 0.9242348513233365 -0.0001611574843445356 1084704
1944.5 0.9242267150522063 -0.0001715610755450975 1085030
1945 0.9242174408898229 -0.0001815642963066905 1085323
1945.5 0.9242070964971987 -0.0001910464881999657 1085668
1946 0.9241957622700452 -0.0001998971792055914 1086084
1946.5 0.9241835299022255 -0.0002080173740471162 1086424
1947 0.9241705008207941 -0.0002153206506958638 1086730
1947.5 0.924156784518136 -0.0002217340511070318 1086972
1948 0.9241424968077706 -0.0002271987575165913 1087212
1948.5 0.9241277580309957 -0.0002316705489737972 1087450
1949 0.9241126912417688 -0.0002351200361533375 1087698
1949.5 0.9240974203970134 -0.0002375326758327796 1087934
1950 0.9240820685789244 -0.0002389085696848847 1088179
1950.5 0.924066756274847 -0.0002392620551716631 1088428
1951 0.9240515997389313 -0.0002386210992939867 1088664
1951.5 0.9240367094580498 -0.0002370265087017766 1088913
1952 0.9240221887424481 -0.0002345309721689539 1089149
1952.5 0.9240081324592846 -0.0002311979536487748 1089424
1953 0.9239946259246884 -0.0002271004560204497 1089699
1953.5 0.9239817439672359 -0.0002223196771917229 1089956
1954 0.9239695501728508 -0.0002169435814162675 1090204
1954.5 0.9239580963181737 -0.0002110654095076769 1090493
1955 0.9239474219963902 -0.0002047821520736447 1090761
1955.5 0.9239375544364777 -0.0001981930099569068 1090999
1956 0.9239285085138148 -0.0001913978657563544 1091241
1956.5 0.9239202869471967 -0.0001844957896239896 1091490
1957 0.9239128806744971 -0.0001775836015071619 1091739
1957.5 0.9239062693966112 -0.0001707545106515053 1091982
1958 0.9239004222769128 -0.0001640968515263165 1092218
1958.5 0.9238952987812825 -0.0001576929334079818 1092490
1959 0.9238908496419022 -0.0001516180186968892 1092722
1959.5 0.9238870179263963 -0.0001459394426827755 1093020
1960 0.9238837401926586 -0.0001407158849561428 1093283
1960.5 0.9238809477087558 -0.0001359968000285697 1093520
1961 0.9238785677167238 -0.0001318220120187089 1093768
1961.5 0.9238765247188226 -0.0001282214755248491 1094051
1962 0.9238747417649444 -0.0001252152020849855 1094281
1962.5 0.9238731417203014 -0.00012281334896421 1094520
1963 0.9238716484933046 -0.0001210164644471755 1094756
1963.5 0.9238701882046491 -0.0001198158813921713 1095002
1964 0.923868690279968 -0.000119194248557752 1095240
1964.5 0.9238670884500918 -0.0001191261871783112 1095506
1965 0.9238653216447963 -0.0001195790584692263 1095748
1965.5 0.9238633347680056 -0.0001205138262130898 1095985
1966 0.923861079344653 -0.0001218859973354493 1096218
1966.5 0.9238585140317361 -0.0001236466224381016 1096451
1967 0.9238556049885709 -0.0001257433376321298 1096685
1967.5 0.9238523261037157 -0.0001281214287063306 1096912
1968 0.9238486590785058 -0.0001307248986811454 1097138
1968.5 0.9238445933696113 -0.0001334975201285239 1097373
1969 0.923840125995364 -0.0001363838542756499 1097630
1969.5 0.9238352612128625 -0.0001393302198389979 1097885
1970 0.923830010074948 -0.0001422855957382368 1098120
1970.5 0.9238243898780514 -0.000145202443290889 1098352
1971 0.9238184235136024 -0.0001480374351639324 1098600
1971.5 0.9238121387371402 -0.0001507520802248132 1098847
1972 0.9238055673704491 -0.0001533132354600411 1099091
1972.5 0.9237987444529577 -0.0001556934982780295 1099343
1973 0.9237917073592466 -0.0001578714747467057 1099597
1973.5 0.9237844948998296 -0.0001598319215978274 1099826
1974 0.9237771464223966 -0.0001615657621193822 1100058
1974.5 0.9237697009304138 -0.0001630699783164417 1100291
1975 0.9237621962354106 -0.0001643473839117544 1100544
1975.5 0.9237546681584355 -0.000165406284843087 1100809
1976 0.9237471497950422 -0.0001662600358614425 1101057
1976.5 0.9237396708568271 -0.0001669265036098401 1101302
1977 0.9237322571009691 -0.0001674274481382151 1101551
1977.5 0.9237249298574662 -0.0001677878361613683 1101795
1978 0.9237177056618709 -0.0001680351004708637 1102041
1978.5 0.9237105959992762 -0.0001681983607533654 1102288
1979 0.923703607163217 -0.000168307621632699 1102525
1979.5 0.9236967402309616 -0.0001683929640342824 1102769
1980 0.9236899911545218 -0.0001684837459646223 1103001
1980.5 0.9236833509645336 -0.000168607828507569 1103241
1981 0.9236768060821042 -0.0001687908422692434 1103514
1981.5 0.9236703387317038 -0.0001690555086658685 1103761
1982 0.9236639274463531 -0.0001694210293592511 1104039
1982.5 0.9236575476546474 -0.0001699025558228024 1104301
1983 0.923651172337662 -0.0001705107494900299 1104564
1983.5 0.9236447727425072 -0.000171251441225138 1104803
1984 0.9236383191382465 -0.0001721253969907307 1105087
1984.5 0.9236317815991155 -0.0001731281946036556 1105330
1985 0.9236251307994455 -0.0001742502144010603 1105623
1985.5 0.9236183388044686 -0.0001754767445201293 1105858
1986 0.9236113798412143 -0.0001767881993631637 1106122
1986.5 0.9236042310340234 -0.0001781604477120823 1106400
1987 0.9235968730898195 -0.0001795652449076541 1106765
1987.5 0.9235892909191155 -0.0001809707615559499 1107019
1988 0.9235814741798675 -0.0001823421993996174 1107357
1988.5 0.923573417732618 -0.0001836424833264906 1107599
1989 0.9235651219969282 -0.000184833017012329 1107953
1989.5 0.9235565932008382 -0.0001858744884318805 1108239
1990 0.92354784351698 -0.0001867277104474044 1108567
1990.5 0.9235388910809806 -0.0001873544809124796 1108840
1991 0.9235297598898974 -0.0001877184462259672 1109179
1991.5 0.9235204795805735 -0.0001877859520465994 1109422
1992 0.923511085089975 -0.0001875268649361328 1109708
1992.5 0.9235016162017254 -0.0001869153490404262 1110051
1993 0.9234921169851253 -0.000185930582537134 1110301
1993.5 0.923482635134967 -0.0001845573994675681 1110527
1994 0.923473221222315 -0.0001827868437152378 1110750
1994.5 0.9234639278681297 -0.0001806166232759981 1110996
1995 0.923454808853149 -0.0001780514545637152 1111248
1995.5 0.9234459181787394 -0.0001751032882845546 1111502
1996 0.9234373090945005 -0.0001717914103640161 1111783
1996.5 0.9234290331092213 -0.0001681424134921965 1112021
1997 0.923421139002312 -0.0001641900370303284 1112265
1997.5 0.9234136718531013 -0.0001599748752600857 1112524
1998 0.9234066721053347 -0.0001555439562196699 1112755
1998.5 0.9234001746838881 -0.0001509501956195534 1112976
1999 0.9233942081800843 -0.0001462517325298002 1113225
1999.5 0.9233887941210918 -0.0001415111556412663 1113476
2000 0.92338394633773 -0.0001367946308919651 1113733
2000.5 0.9233796704435565 -0.0001321709430812608 1113994
2001 0.923375963436477 -0.0001277104657384332 1114251
2001.5 0.9233728134322501 -0.0001234840749399033 1114490
2002 0.9233701995372235 -0.0001195620239547115 1114746
2002.5 0.9233680918654475 -0.0001160127965212552 1114998
2003 0.9233664517030359 -0.0001129019572002326 1115261
2003.5 0.923365231820252 -0.0001102910175983224 1115518
2004 0.923364376929415 -0.0001082363373040262 1115764
2004.5 0.9233638242842913 -0.0001067880781201413 1116013
2005 0.9233635044142957 -0.000105989229614986 1116267
2005.5 0.9233633419845179 -0.0001058747231560785 1116520
2006 0.9233632567704347 -0.0001064706504434474 1116764
2006.5 0.9233631647341357 -0.0001077936011430355 1117018
2007 0.9233629791870624 -0.00010985013255272 1117251
2007.5 0.9233626120226404 -0.0001126363823382641 1117489
2008 0.9233619750008071 -0.000116137833282647 1117745
2008.5 0.9233609810653296 -0.0001203292367307023 1117976
2009 0.9233595456739936 -0.0001251746990152491 1118224
2009.5 0.9233575881212177 -0.0001306279326586665 1118464
2010 0.9233550328324617 -0.0001366326715926716 1118725
2010.5 0.923351810609901 -0.0001431232470673313 1118974
2011 0.9233478598093003 -0.000150025318371114 1119232
2011.5 0.9233431274287569 -0.0001572567499935562 1119472
2012 0.9233375700910804 -0.0001647286244723585 1119717
2012.5 0.9233311549029237 -0.0001723463779157801 1119947
2013 0.9233238601754274 -0.0001800110431134854 1120198
2013.5 0.9233156759930474 -0.0001876205832804288 1120437
2014 0.9233066046193497 -0.0001950712978480399 1120671
2014.5 0.923296660730886 -0.0002022592803536226 1120920
2015 0.9232858714727581 -0.0002090819074053446 1121167
2015.5 0.923274276332077 -0.0002154393369350881 1121405
2016 0.9232619268282369 -0.0002212359935108531 1121649
2016.5 0.9232488860216734 -0.000226382018372745 1121907
2017 0.9232352278455174 -0.0002307946620867589 1122150
2017.5 0.923221036267292 -0.0002343995982789668 1122389
2018 0.9232064042904299 -0.0002371321378128575 1122624
2018.5 0.9231914328079069 -0.0002389383239936649 1122878
2019 0.9231762293226722 -0.0002397758909109558 1123126
2019.5 0.9231609065516908 -0.000239615068843553 1123356
2020 0.9231455809323944 -0.0002384392227226584 1123598
2020.5 0.9231303710519771 -0.0002362453119544215 1123880
2021 0.9231153960213917 -0.0002330441624051974 1124116
2021.5 0.9231007738169604 -0.0002288605440186727 1124365
2022 0.9230866196132808 -0.0002237330503237961 1124658
2022.5 0.9230730441314922 -0.0002177137789650194 1124898
2023 0.9230601520270327 -0.0002108678153008415 1125199
2023.5 0.9230480403407033 -0.000203272524027783 1125545
2024 0.9230367970361941 -0.0001950166566536186 1125877
2024.5 0.9230264996462183 -0.000186199285420306 1126124
2025 0.9230172140480521 -0.0001769285769240991 1126366
2025.5 0.9230089933876137 -0.0001673204211557075 1126714
2026 0.923001877169254 -0.0001574969339492011 1126964
2026.5 0.9229958905261938 -0.0001475848528510488 1127232
2027 0.9229910436840882 -0.0001377138481660798 1127603
2027.5 0.922987331627504 -0.0001280147723798929 1127937
2028 0.922984733976276 -0.0001186178722716627 1128222
2028.5 0.9229832150757307 -0.0001096509888005044 1128530
2029 0.9229827243017233 -0.0001012377702578389 1128836
2029.5 0.9229831965783551 -9.349592421858141e-05 1129123
2030 0.9229845531031451 -8.653553349462758e-05 1129383
2030.5 0.9229867022714205 -8.04574605940143e-05 1129761
2031 0.9229895407887482 -7.535186412985441e-05 1130182
2031.5 0.9229929549574504 -7.129684921493786e-05 1130563
2032 0.9229968221206324 -6.835727214052547e-05 1130871
2032.5 0.9230010122447666 -6.658371759547367e-05 1131187
2033 0.9230053896197538 -6.601166436004421e-05 1131568
2033.5 0.9230098146535312 -6.66608528422775e-05 1131927
2034 0.9230141457367893 -6.853486504838575e-05 1132339
2034.5 0.9230182411521661 -7.162092463100503e-05 1132756
2035 0.9230219610014835 -7.588992158332288e-05 1133181
2035.5 0.9230251691241345 -8.129666298658993e-05 1133609
2036 0.9230277349796774 -8.778034801793136e-05 1133935
2036.5 0.9230295354680129 -9.526526223247521e-05 1134232
2037 0.9230304566612397 -0.000103661682992697 1134523
2037.5 0.9230303954223503 -0.0001128669848767557 1134799
2038 0.9230292608873929 -0.0001227669309981287 1135126
2038.5 0.9230269757894984 -0.0001332371334558229 1135414
2039 0.9230234776052808 -0.000144144663646514 1135719
2039.5 0.9230187195065142 -0.0001553497909441165 1136046
2040 0.9230126711026339 -0.0001667078263222875 1136316
2040.5 0.9230053189624796 -0.0001780710458891997 1136634
2041 0.9229966669067464 -0.0001892906680472536 1136954
2041.5 0.9229867360657787 -0.0002002188571009527 1137281
2042 0.9229755647006322 -0.000210710725629942 1137637
2042.5 0.9229632077886251 -0.0002206263078286965 1138069
2043 0.9229497363779204 -0.00022983247629229 1138680
2043.5 0.9229352367189411 -0.0002382047753979738 1139108
2044 0.9229198091835753 -0.0002456291454852547 1139492
2044.5 0.9229035669861554 -0.0002520035134590944 1139790
2045 0.9228866347230172 -0.0002572392272135823 1140230
2045.5 0.9228691467500604 -0.0002612623133713922 1140590
2046 0.9228512454200551 -0.0002640145402295145 1140951
2046.5 0.9228330792034922 -0.0002654542704602847 1141339
2047 0.9228148007184682 -0.0002655570910012888 1141717
2047.5 0.9227965646964639 -0.0002643162106382869 1142175
2048 0.9227785259118437 -0.0002617426189981603 1142557
2048.5 0.9227608371034938 -0.0002578650039788033 1143037
2049 0.9227436469172124 -0.0002527294280026447 1143411
2049.5 0.9227270978972476 -0.0002463987668432962 1143770
2050 0.9227113245547632 -0.0002389519180914201 1144217
2050.5 0.9226964515400213 -0.0002304827895508212 1144720
2051 0.9226825919436706 -0.0002210990809413664 1145095
2051.5 0.9226698457507964 -0.0002109208751892568 1145442
2052 0.9226582984693119 -0.000200079058264212 1145753
2052.5 0.9226480199518792 -0.0001887135889408448 1146117
2053 0.9226390634278938 -0.000176971641981255 1146515
2053.5 0.9226314647591838 -0.0001650056500298795 1146920
2054 0.922625241929971 -0.0001529712709513059 1147265
2054.5 0.9226203947784156 -0.0001410253084091069 1147606
2055 0.9226169049737224 -0.0001293236141613504 1147975
2055.5 0.9226147362393766 -0.0001180190008279334 1148373
2056 0.9226138348196784 -0.0001072591937613942 1148845
2056.5 0.9226141301833559 -9.71848501284418e-05 1149330
2057 0.9226155359547705 -8.792767239079936e-05 1149771
2057.5 0.9226179510600482 -7.960864207538588e-05 1150160
2058 0.9226212610725162 -7.233639806213292e-05 1150563
2058.5 0.9226253397390486 -6.620578161767867e-05 1151029
2059 0.9226300506664306 -6.129656809248107e-05 1151434
2059.5 0.9226352491446375 -5.767240261077791e-05 1151824
2060 0.9226407840820511 -5.537995425343535e-05 1152110
2060.5 0.9226465000260812 -5.444830020355166e-05 1152375
2061 0.9226522392415205 -5.48885481369556e-05 1152629
2061.5 0.9226578438181674 -5.669370183845359e-05 1152880
2062 0.9226631577788839 -5.983877165770632e-05 1153144
2062.5 0.9226680291592755 -6.428112803311639e-05 1153384
2063 0.9226723120306146 -6.996109295457815e-05 1153641
2063.5 0.9226758684384445 -7.680276095669407e-05 1153882
2064 0.9226785702305096 -8.471503807499404e-05 1154121
2064.5 0.9226803007492304 -9.359288420683348e-05 1154372
2065 0.922680956365859 -0.0001033187415356156 1154628
2065.5 0.9226804478356699 -0.0001137641291412361 1154874
2066 0.9226787014560668 -0.0001247913816662666 1155150
2066.5 0.9226756600122361 -0.0001362555079677001 1155386
2067 0.9226712834979499 -0.0001480061440842037 1155621
2067.5 0.9226655496022538 -0.0001598895736109234 1155900
2068 0.9226584539560275 -0.00017175078771411 1156182
2068.5 0.922650010135739 -0.0001834355565473971 1156425
2069 0.9226402494250644 -0.0001947924837562773 1156672
2069.5 0.9226292203383911 -0.000205675016076504 1156927
2070 0.9226169879134839 -0.0002159433807408398 1157172
2070.5 0.9226036327837647 -0.0002254664244949088 1157406
2071 0.9225892500436509 -0.0002341233294711407 1157643
2071.5 0.9225739479232067 -0.000241805182957624 1157893
2072 0.9225578462909308 -0.000248416380200185 1158138
2072.5 0.9225410750058028 -0.0002538758417605766 1158366
2073 0.9225237721417048 -0.0002581180295865373 1158610
2073.5 0.9225060821089923 -0.000261093748792435 1158861
2074 0.9224881536993159 -0.0002627707251620393 1159105
2074.5 0.9224701380807178 -0.0002631339515243478 1159341
2075 0.922452186770614 -0.0002621857993738278 1159576
2075.5 0.9224344496144204 -0.0002599458953643389 1159822
2076 0.922417072797394 -0.0002564507655520374 1160090
2076.5 0.9224001969166475 -0.0002517532534551887 1160320
2077 0.9223839551393361 -0.0002459217210896911 1160557
2077.5 0.9223684714716791 -0.0002390390450870987 1160825
2078 0.9223538591618287 -0.0002312014227665313 1161073
2078.5 0.9223402192576095 -0.0002225170055731283 1161311
2079 0.9223276393379037 -0.0002131043795814367 1161543
2079.5 0.9223161924339442 -0.0002030909147596492 1161795
2080 0.9223059361540572 -0.0001926110063739481 1162046
2080.5 0.9222969120225095 -0.0001818042332596679 1162289
2081 0.9222891450400825 -0.0001708134586801762 1162533
2081.5 0.9222826434708861 -0.0001597829001227094 1162764
2082 0.9222773988567688 -0.0001488561946381918 1163008
2082.5 0.9222733862575299 -0.000138174486214532 1163265
2083 0.922270564712018 -0.0001278745611879537 1163520
2083.5 0.9222688779121946 -0.0001180870568503215 1163786
2084 0.9222682550793405 -0.000108934767218618 1164032
2084.5 0.9222686120288734 -0.0001005310684133621 1164292
2085 0.9222698524077252 -9.297848427114466e-05 1164542
2085.5 0.9222718690859766 -8.636741071755785e-05 1164785
2086 0.9222745456824301 -8.077501508631585e-05 1165032
2086.5 0.9222777582021319 -7.626432401802659e-05 1165258
2087 0.922281376762453 -7.288351085038204e-05 1165509
2087.5 0.9222852673833275 -7.066539055628942e-05 1165750
2088 0.9222892938165373 -6.962712734180945e-05 1166002
2088.5 0.9222933193886245 -6.977015702191551e-05 1166255
2089 0.922297208832018 -7.108032329345055e-05 1166519
2089.5 0.9223008300793765 -7.352822406282136e-05 1166762
2090 0.9223040559968488 -7.706976110241195e-05 1167006
2090.5 0.9223067660330524 -8.164688354561099e-05 1167275
2091 0.922308847761934 -8.718851312319113e-05 1167522
2091.5 0.9223101982993651 -9.361163662887818e-05 1167776
2092 0.9223107255752648 -0.0001008225489133822 1168016
2092.5 0.9223103494452406 -0.000108718227771738 1168280
2093 0.9223090026281141 -0.0001171878204339111 1168522
2093.5 0.9223066314582655 -0.0001261142200156487 1168760
2094 0.9223031964444235 -0.0001353757092503127 1169004
2094.5 0.9222986726293102 -0.0001448476481161612 1169249
2095 0.9222930497473842 -0.000154404181603742 1169489
2095.5 0.9222863321807733 -0.0001639199438368518 1169735
2096 0.9222785387163045 -0.0001732717350656915 1169993
2096.5 0.9222697021092908 -0.0001823401486845294 1170233
2097 0.9222598684623646 -0.0001910111263759284 1170491
2097.5 0.922249096430147 -0.0001991774207340015 1170726
2098 0.9222374562628635 -0.0002067399462474485 1170983
2098.5 0.9222250287041098 -0.0002136090013073073 1171249
2099 0.9222119037598466 -0.0002197053459135221 1171496
2099.5 0.9221981793573065 -0.0002249611219603559 1171735
2100 0.9221839599138166 -0.0002293206053469247 1171972
2100.5 0.9221693548365576 -0.0002327407816534741 1172205
2101 0.9221544769750043 -0.0002351917397051004 1172466
2101.5 0.9221394410481788 -0.0002366568799792717 1172715
2102 0.9221243620689212 -0.000237132937459086 1172967
2102.5 0.9221093537871511 -0.000236629821154899 1173213
2103 0.9220945271735308 -0.0002351702750751053 1173474
2103.5 0.9220799889640955 -0.0002327893678855275 1173722
2104 0.9220658402852796 -0.0002295338208219976 1173975
2104.5 0.9220521753773743 -0.0002254611855809099 1174228
2105 0.9220390804328028 -0.0002206388858776632 1174483
2105.5 0.9220266325637638 -0.000215143138107005 1174732
2106 0.9220148989117377 -0.0002090577680399121 1174985
2106.5 0.922003935909177 -0.0002024729417303192 1175221
2107 0.921993788701378 -0.0001954838297652675 1175458
2107.5 0.9219844907341501 -0.0001881892246655359 1175714
2108 0.9219760635104415 -0.0001806901316225567 1175953
2108.5 0.92196851651664 -0.0001730883528401278 1176182
2109 0.9219618473168235 -0.0001654850855385099 1176435
2109.5 0.9219560418108621 -0.0001579795531809801 1176682
2110 0.9219510746500008 -0.0001506676887087592 1176929
2110.5 0.9219469098013837 -0.0001436408875355061 1177181
2111 0.9219435012509855 -0.0001369848467747126 1177433
2111.5 0.9219407938325888 -0.0001307785056746215 1177689
2112 0.9219387241688365 -0.000125093100540729 1177951
2112.5 0.9219372217089967 -0.0001199913455626146 1178188
2113 0.9219362098469326 -0.0001155267489593452 1178434
2113.5 0.9219356071018892 -0.0001117430717478513 1178683
2114 0.9219353283440832 -0.000108673934253713 1178929
2114.5 0.9219352860467424 -0.0001063425732560277 1179179
2115 0.9219353915461642 -0.0001047617504233669 1179420
2115.5 0.9219355562915729 -0.0001039338104861432 1179666
2116 0.9219356930670031 -0.0001038508854376035 1179902
2116.5 0.9219357171681802 -0.0001044952389897329 1180157
2117 0.9219355475183001 -0.0001058397435628428 1180408
2117.5 0.9219351077078165 -0.0001078484802848382 1180668
2118 0.9219343269447138 -0.0001104774508426748 1180893
2118.5 0.9219331409033056 -0.0001136753885881668 1181150
2119 0.9219314924613166 -0.0001173846550686712 1181394
2119.5 0.9219293323168438 -0.0001215422071488006 1181626
2120 0.9219266194787114 -0.0001260806191223407 1181889
2120.5 0.9219233216257582 -0.0001309291436916048 1182145
2121 0.9219194153325931 -0.0001360147954207514 1182409
2121.5 0.9219148861614198 -0.000141263440247972 1182650
2122 0.9219097286215077 -0.000146600874867939 1182896
2122.5 0.9219039459998588 -0.0001519538802616691 1183153
2123 0.9218975500684531 -0.0001572512343461705 1183395
2123.5 0.9218905606752296 -0.0001624246696269255 1183641
2124 0.9218830052275407 -0.0001674097628449754 1183873
2124.5 0.9218749180782844 -0.0001721467448974939 1184121
2125 0.9218663398261714 -0.0001765812207538765 1184367
2125.5 0.9218573165426618 -0.0001806647906642057 1184611
2126 0.9218478989389586 -0.0001843555656365693 1184858
2126.5 0.9218381414870823 -0.0001876185719183936 1185101
2127 0.9218281015094681 -0.0001904260410243699 1185355
2127.5 0.9218178382517003 -0.0001927575836824049 1185594
2128 0.9218074119529519 -0.0001946002478905996 1185837
2128.5 0.9217968829284304 -0.0001959484630638662 1186095
2129 0.9217863106776271 -0.0001968038739716509 1186367
2129.5 0.9217757530314876 -0.0001971750698027978 1186617
2130 0.9217652653507189 -0.0001970772152142122 1186876
2130.5 0.9217548997863906 -0.0001965315916075925 1187121
2131 0.9217447046127675 -0.0001955650581097708 1187392
2131.5 0.9217347236409583 -0.0001942094427927281 1187631
2132 0.9217249957204947 -0.0001925008755448716 1187869
2132.5 0.921715554334411 -0.0001904790746826189 1188103
2133 0.9217064272917793 -0.0001881865998657457 1188339
2133.5 0.9216976365200125 -0.0001856680841453664 1188576
2134 0.9216891979575865 -0.0001829694580282378 1188824
2134.5 0.9216811215462206 -0.0001801371782893744 1189074
2135 0.9216734113199389 -0.000177217473910571 1189333
2135.5 0.9216660655869434 -0.0001742556209747775 1189558
2136 0.9216590771987896 -0.0001712952576171424 1189803
2136.5 0.9216524339000498 -0.0001683777492367456 1190068
2137 0.921646118750474 -0.0001655416131261262 1190312
2137.5 0.9216401106106341 -0.0001628220104970001 1190547
2138 0.9216343846811738 -0.0001602503125920146 1190820
2138.5 0.9216289130851121 -0.0001578537461955049 1191079
2139 0.9216236654821474 -0.0001556551224153069 1191339
2139.5 0.9216186097036055 -0.0001536726511267094 1191579
2140 0.9216137123965653 -0.0001519198419737705 1191826
2140.5 0.9216089396657758 -0.0001504054913371362 1192104
2141 0.9216042577022591 -0.0001491337532245073 1192332
2141.5 0.9215996333879283 -0.0001481042906458266 1192591
2142 0.921595034866196 -0.0001473125027192635 1192824
2142.5 0.9215904320693202 -0.0001467498215395827 1193068
2143 0.9215857971941702 -0.0001464040717453207 1193315
2143.5 0.921581105119148 -0.0001462598847614159 1193551
2144 0.9215763337561774 -0.0001462991588856392 1193790
2144.5 0.9215714643329108 -0.0001465015557404012 1194051
2145 0.9215664816016295 -0.0001468450231365286 1194287
2145.5 0.9215613739726847 -0.0001473063340974029 1194522
2146 0.9215561335716899 -0.0001478616316747481 1194766
2146.5 0.9215507562210606 -0.0001484869692502283 1195010
2147 0.9215452413478529 -0.0001491588362581297 1195296
2147.5 0.9215395918211404 -0.0001498546596768264 1195535
2148 0.9215338137234075 -0.0001505532722132654 1195774
2148.5 0.9215279160615674 -0.0001512353388324799 1196021
2149 0.9215219104242435 -0.0001518837341510635 1196254
2149.5 0.9215158105928531 -0.0001524838642025925 1196501
2150 0.92150963211479 -0.0001530239271771367 1196814
2150.5 0.9215033918476085 -0.0001534951089160271 1197070
2151 0.921497107483561 -0.0001538917101873486 1197320
2151.5 0.9214907970641067 -0.0001542112040540948 1197581
2152 0.9214844784941232 -0.0001544542229545937 1197831
2152.5 0.9214781690654777 -0.0001546244764203695 1198089
2153 0.9214718849993677 -0.0001547286016378843 1198332
2153.5 0.9214656410164492 -0.0001547759502959355 1198572
2154 0.921459449943191 -0.0001547783163283729 1198884
2154.5 0.9214533223621844 -0.000154749610243418 1199143
2155 0.9214472663132998 -0.000154705486706618 1199398
2155.5 0.9214412870515951 -0.0001546629328990009 1199637
2156 0.92143538686683 -0.0001546398258909379 1199885
2156.5 0.9214295649682642 -0.0001546544678422078 1200135
2157 0.9214238174372205 -0.000154725108252741 1200385
2157.5 0.9214181372486118 -0.0001548694627365059 1200626
2158 0.9214125143613547 -0.0001551042378720262 1200866
2158.5 0.9214069358763126 -0.000155444671593406 1201085
2159 0.9214013862591428 -0.0001559040983287426 1201338
2159.5 0.9213958476242137 -0.000156493547671173 1201589
2160 0.9213903000745969 -0.0001572213847907975 1201840
2160.5 0.9213847220920878 -0.0001580930000711114 1202083
2161 0.9213790909702307 -0.0001591105545944436 1202339
2161.5 0.9213733832824963 -0.0001602727871219196 1202603
2162 0.9213675753770393 -0.0001615748871311758 1202837
2162.5 0.9213616438889211 -0.0001630084373060498 1203076
2163 0.9213555662602576 -0.0001645614276397942 1203353
2163.5 0.9213493212585367 -0.0001662183420337959 1203604
2164 0.9213428894832691 -0.0001679603169722734 1203836
2164.5 0.9213362538512403 -0.0001697653705499016 1204084
2165 0.9213294000509089 -0.0001716086988469572 1204311
2165.5 0.9213223169569299 -0.0001734630354065443 1204560
2166 0.9213149969963862 -0.0001752990683925692 1204820
2166.5 0.9213074364590584 -0.0001770859089147086 1205049
2167 0.9212996357449502 -0.0001787916030173621 1205282
2167.5 0.9212915995432986 -0.000180383678960127 1205526
2168 0.9212833369384272 -0.0001818297206835624 1205781
2168.5 0.9212748614389991 -0.0001830979577677791 1206025
2169 0.9212661909285148 -0.0001841578617656596 1206260
2169.5 0.9212573475362411 -0.0001849807385331731 1206529
2170 0.9212483574290931 -0.0001855403060933229 1206777
2170.5 0.9212392505263775 -0.0001858132476596481 1207062
2171 0.9212300601406488 -0.0001857797297101446 1207351
2171.5 0.9212208225492264 -0.000185423875439798 1207610
2172 0.9212115765021854 -0.0001847341845237924 1207867
2172.5 0.9212023626737831 -0.0001837038908851597 1208146
2173 0.9211932230653553 -0.0001823312510689506 1208394
2173.5 0.9211842003686544 -0.0001806197568670119 1208611
2174 0.9211753372994074 -0.0001785782669959854 1208851
2174.5 0.9211666759115235 -0.0001762210538889633 1209086
2175 0.9211582569028753 -0.0001735677629998258 1209322
2175.5 0.921150118923896 -0.0001706432834153307 1209611
2176 0.9211422979003606 -0.0001674775300034674 1209917
2176.5 0.921134826381701 -0.0001641051387739964 1210205
2177 0.9211277329259474 -0.0001605650785644844 1210474
2177.5 0.9211210415319937 -0.0001569001835712513 1210723
2178 0.9211147711292926 -0.0001531566125938463 1210992
2178.5 0.9211089351343277 -0.0001493832421345825 1211261
2179 0.921103541082291 -0.0001456310016690173 1211511
2179.5 0.9210985903413299 -0.0001419521604582891 1211768
2180 0.9210940779155394 -0.0001383995761948818 1212003
2180.5 0.9210899923415568 -0.0001350259165408308 1212240
2181 0.9210863156822315 -0.0001318828652196192 1212513
2181.5 0.9210830236193528 -0.0001290203247489138 1212760
2182 0.921080085645906 -0.0001264856281420504 1212999
2182.5 0.9210774653567808 -0.0001243227719554379 1213237
2183 0.9210751208352947 -0.000122571682916916 1213474
2183.5 0.9210730051313718 -0.0001212675300328282 1213720
2184 0.92107106682574 -0.000120440093547115 1213982
2184.5 0.9210692506730803 -0.0001201132014161684 1214216
2185 0.9210674983157606 -0.0001203042430813492 1214458
2185.5 0.9210657490585638 -0.0001210237692764688 1214714
2186 0.9210639406937504 -0.0001222751854163239 1214974
2186.5 0.9210620103648826 -0.0001240545447908096 1215227
2187 0.9210598954570628 -0.0001263504463564703 1215498
2187.5 0.9210575345006856 -0.0001291440403951365 1215746
2188 0.9210548680753963 -0.0001324091437190478 1215971
2188.5 0.9210518397007795 -0.0001361124644687409 1216203
2189 0.9210483967003092 -0.000140213934896675 1216448
2189.5 0.9210444910253156 -0.0001446671488836427 1216687
2190 0.9210400800261445 -0.0001494198993186167 1216930
2190.5 0.9210351271583145 -0.0001544148089138239 1217165
2191 0.9210296026122844 -0.0001595900465468819 1217525
2191.5 0.9210234838564429 -0.0001648801198461258 1217783
2192 0.921016756084086 -0.0001702167334835553 1218055
2192.5 0.9210094125564608 -0.0001755297015343943 1218346
2193 0.9210014548354121 -0.0001807479013184333 1218612
2193.5 0.9209928929006885 -0.0001858002553739984 1218864
2194 0.9209837451486507 -0.0001906167276415954 1219099
2194.5 0.9209740382708006 -0.0001951293195633997 1219383
2195 0.9209638070123186 -0.0001992730516412784 1219702
2195.5 0.9209530938125485 -0.0002029869160468844 1220008
2196 0.920941948331132 -0.0002062147861410154 1220324
2196.5 0.9209304268651969 -0.000208906269236015 1220582
2197 0.9209185916646651 -0.0002110174896165293 1220948
2197.5 0.9209065101542914 -0.0002125117897142157 1221329
2198 0.9208942540725163 -0.0002133603383981209 1221702
2198.5 0.9208818985385 -0.0002135426365798839 1222047
2199 0.9208695210598868 -0.0002130469117258661 1222338
2199.5 0.92085720049482 -0.0002118703943956424 1222636
2200 0.9208450159825234 -0.0002100194715680515 1222934
2200.5 0.9208330458573618 -0.000207509713247212 1223221
2201 0.9208213665616661 -0.000204365770638211 1223532
2201.5 0.9208100515727692 -0.0002006211460182871 1223861
2202 0.9207991703596388 -0.0001963178362784993 1224145
2202.5 0.9207887873841996 -0.0001915058539455078 1224429
2203 0.920778961161924 -0.0001862426312860196 1224739
2203.5 0.9207697433955598 -0.0001805923148223508 1225007
2204 0.9207611781949104 -0.0001746249592188307 1225293
2204.5 0.9207533013944789 -0.0001684156310127867 1225571
2205 0.9207461399794664 -0.0001620434340369011 1225826
2205.5 0.9207397116291628 -0.0001555904695911312 1226082
2206 0.9207340243851563 -0.0001491407454532666 1226326
2206.5 0.9207290764500662 -0.0001427790486525137 1226557
2207 0.9207248561206935 -0.0001365897975555375 1226809
2207.5 0.9207213418575924 -0.000130655889220232 1227047
2208 0.9207185024911472 -0.0001250575581514952 1227285
2208.5 0.9207162975623027 -0.0001198712625414762 1227651
2209 0.9207146777941702 -0.0001151686137942452 1228011
2209.5 0.9207135856888593 -0.000111015364624043 1228415
2210 0.9207129562420663 -0.000107470470284126 1228800
2210.5 0.9207127177662593 -0.0001045852365382428 1229180
2211 0.9207127928116801 -0.0001024025668426668 1229514
2211.5 0.920713099172969 -0.000100956319878444 1229847
2212 0.9207135509679201 -0.0001002707870796963 1230135
2212.5 0.9207140597737962 -0.0001003602981649094 1230417
2213 0.9207145358057296 -0.0001012289609178689 1230717
2213.5 0.9207148891210819 -0.0001028705396068693 1230977
2214 0.9207150308331642 -0.0001052684745025113 1231335
2214.5 0.9207148743175275 -0.0001083960429831908 1231647
2215 0.9207143363940476 -0.0001122166607295115 1231978
2215.5 0.920713338468289 -0.0001166843195359698 1232337
2216 0.9207118076161392 -0.0001217441563355774 1232744
2216.5 0.9207096775964202 -0.0001273331461702951 1233142
2217 0.920706889777142 -0.0001333809100734588 1233575
2217.5 0.920703393962202 -0.0001398106271851012 1234010
2218 0.9206991491066876 -0.0001465400389220815 1234394
2218.5 0.9206941239104458 -0.0001534825316920443 1234842
2219 0.9206882972812523 -0.0001605482834955227 1235242
2219.5 0.9206816586607045 -0.0001676454588184623 1235627
2220 0.9206742082078552 -0.0001746814354931006 1235958
2220.5 0.9206659568375736 -0.0001815640467093157 1236324
2221 0.9206569261126405 -0.0001882028210983956 1236653
2221.5 0.9206471479906138 -0.0001945102037910369 1236978
2222 0.9206366644285368 -0.00020040274157207 1237313
2222.5 0.9206255268505329 -0.0002058022157132601 1237591
2223 0.9206137954852731 -0.0002106367067560287 1237860
2223.5 0.9206015385821011 -0.0002148415764291223 1238139
2224 0.9205888315163315 -0.0002183603530093265 1238435
2224.5 0.9205757557957781 -0.0002211455077507088 1238850
2225 0.9205623979819739 -0.000223159111500196 1239148
2225.5 0.9205488485407467 -0.0002243733622657656 1239436
2226 0.9205352006378105 -0.0002247709762822754 1239684
2226.5 0.9205215488958297 -0.0002243454370058002 1239932
2227 0.9205079881299562 -0.0002231010984333873 1240206
2227.5 0.9204946120791512 -0.0002210531411620581 1240496
2228 0.9204815121506946 -0.0002182273816430168 1240763
2228.5 0.9204687761950919 -0.0002146599371224678 1241030
2229 0.9204564873281982 -0.0002103967507625982 1241310
2229.5 0.9204447228167122 -0.0002054929833759024 1241590
2230 0.920433553042341 -0.0002000122800555493 1241862
2230.5 0.9204230405588285 -0.0001940259217188816 1242135
2231 0.9204132392547703 -0.0001876118731740604 1242379
2231.5 0.9204041936336653 -0.0001808537407514182 1242611
2232 0.9203959382210322 -0.0001738396537882933 1242861
2232.5 0.9203884971066496 -0.0001666610853040796 1243129
2233 0.9203818836281189 -0.0001594116280345633 1243361
2233.5 0.920376100199979 -0.0001521857426004917 1243602
2234 0.9203711382905885 -0.0001450774949563131 1243863
2234.5 0.9203669785469523 -0.0001381793003965905 1244110
2235 0.9203635910656188 -0.0001315806912866373 1244346
2235.5 0.9203609358057628 -0.0001253671253347086 1244593
2236 0.9203589631386028 -0.000119618850638928 1244826
2236.5 0.9203576145254414 -0.000114409842932166 1245064
2237 0.9203568233148397 -0.0001098068294248675 1245359
2237.5 0.9203565156478164 -0.0001058684124229858 1245610
2238 0.9203566114584953 -0.000102644304494229 1245860
2238.5 0.9203570255563257 -0.0001001746853907672 1246111
2239 0.920357668774915 -9.84896892316298e-05 1246390
2239.5 0.9203584491716217 -9.760902862992862e-05 1246662
2240 0.9203592732614015 -9.754176054213703e-05 1246904
2240.5 0.9203600472679684 -9.82861966476912e-05 1247147
2241 0.9203606783751412 -9.982995906407952e-05 1247411
2241.5 0.9203610759612991 -0.0001021501801944629 1247663
2242 0.9203611528001433 -0.0001052138435192753 1247916
2242.5 0.9203608262114992 -0.0001089782602082165 1248158
2243 0.9203600191466214 -0.0001133916745719109 1248403
2243.5 0.9203586611934291 -0.0001183939896196286 1248666
2244 0.9203566894882579 -0.0001239176023625542 1248945
2244.5 0.9203540495220529 -0.0001298883370283378 1249184
2245 0.9203506958304317 -0.0001362264630466528 1249481
2245.5 0.9203465925586891 -0.0001428477835501278 1249754
2246 0.9203417138945835 -0.0001496647792207905 1250038
2246.5 0.9203360443635936 -0.0001565877916150256 1250303
2247 0.9203295789832618 -0.0001635262296261231 1250579
2247.5 0.920322323275193 -0.0001703897824990764 1250845
2248 0.9203142931352566 -0.0001770896228016056 1251118
2248.5 0.9203055145644881 -0.0001835395829749716 1251385
2249 0.9202960232650951 -0.0001896572895353003 1251643
2249.5 0.9202858641078211 -0.0001953652396635717 1251876
2250 0.9202750904786476 -0.0002005918057989887 1252107
2250.5 0.9202637635144508 -0.0002052721549232876 1252349
2251 0.9202519512387037 -0.0002093490704762497 1252612
2251.5 0.920239727609625 -0.0002127736662569119 1252856
2252 0.9202271714943195 -0.0002155059832198913 1253114
2252.5 0.9202143655833988 -0.0002175154617488623 1253393
2253 0.9202013952612884 -0.0002187812837562784 1253680
2253.5 0.9201883474479604 -0.0002192925807925789 1253962
2254 0.9201753094281148 -0.0002190485062260743 1254256
2254.5 0.9201623676839006 -0.0002180581714462743 1254523
2255 0.9201496067471193 -0.0002163404479248064 1254784
2255.5 0.9201371080864562 -0.000213923638811005 1255074
2256 0.9201249490447136 -0.0002108450255187863 1255376
2256.5 0.9201132018402011 -0.0002071502964523684 1255680
2257 0.9201019326454595 -0.0002028928665979384 1255929
2257.5 0.920091200755319 -0.0001981330981546864 1256219
2258 0.9200810578549697 -0.0001929374336718662 1256520
2258.5 0.9200715473972493 -0.000187377454282426 1256755
2259 0.9200627040967662 -0.0001815288765622991 1256984
2259.5 0.920054553546807 -0.0001754705022870201 1257229
2260 0.9200471119632093 -0.0001692831358934028 1257479
2260.5 0.920040386057601 -0.0001630484847795383 1257707
2261 0.9200343730405777 -0.0001568480576855604 1258034
2261.5 0.9200290607535974 -0.0001507620762934698 1258389
2262 0.9200244279265817 -0.0001448684148677479 1258765
2262.5 0.9200204445564987 -0.0001392415822369428 1259194
2263 0.9200170724005721 -0.0001339517596978118 1259536
2263.5 0.9200142655762091 -0.0001290639075217001 1259881
2264 0.9200119712583493 -0.0001246369516687919 1260242
2264.5 0.920010130463658 -0.0001207230610901133 1260638
2265 0.9200086789098835 -0.000117367024634508 1260945
2265.5 0.9200075479377682 -0.0001146057351027962 1261255
2266 0.9200066654821567 -0.0001124677864221646 1261528
2266.5 0.9200059570783931 -0.0001109731882761401 1261792
2267 0.9200053468897555 -0.000110133200842596 1262147
2267.5 0.9200047587415172 -0.0001099502905876178 1262390
2268 0.9200041171473088 -0.0001104182063625391 1262654
2268.5 0.9200033483136906 -0.0001115221733785328 1262971
2269 0.9200023811093204 -0.0001132392010109557 1263229
2269.5 0.9200011479857432 -0.0001155384988381946 1263491
2270 0.9199995858376505 -0.0001183819938667476 1263732
2270.5 0.9199976367914408 -0.0001217249405574868 1263961
2271 0.9199952489120539 -0.0001255166140629977 1264212
2271.5 0.9199923768193073 -0.0001297010760312495 1264451
2272 0.9199889822063431 -0.0001342180014378103 1264718
2272.5 0.9199850342542476 -0.0001390035541900042 1264991
2273 0.9199805099384523 -0.0001439912987097445 1265252
2273.5 0.9199753942240811 -0.0001491131343529316 1265530
2274 0.9199696801490322 -0.0001543002393657222 1265873
2274.5 0.9199633687951472 -0.0001594840111117165 1266166
2275 0.9199564691494302 -0.0001645969895260429 1266470
2275.5 0.9199489978587702 -0.0001695737511582293 1266825
2276 0.9199409788831044 -0.0001743517617469311 1267079
2276.5 0.9199324430533162 -0.0001788721760159572 1267350
2277 0.9199234275414262 -0.0001830805742799243 1267622
2277.5 0.9199139752517805 -0.0001869276264847292 1267932
2278 0.919904134142928 -0.0001903696754658731 1268305
2278.5 0.9198939564907379 -0.0001933692324690563 1268664
2279 0.919883498103985 -0.0001958953793216684 1268988
2279.5 0.9198728175041545 -0.0001979240730518722 1269366
2280 0.9198619750815453 -0.000199438350201444 1269728
2280.5 0.9198510322399234 -0.0002004284295486398 1269993
2281 0.9198400505419511 -0.0002008917134258655 1270247
2281.5 0.919829090867427 -0.0002008326892630378 1270598
2282 0.9198182125960026 -0.0002002627343901689 1270905
2282.5 0.9198074728255192 -0.0001991998284714736 1271282
2283 0.9197969256364142 -0.0001976681792008456 1271654
2283.5 0.9197866214118344 -0.0001956977680455762 1272025
2284 0.9197766062221311 -0.0001933238238678866 1272461
2284.5 0.9197669212813436 -0.0001905862331671524 1272893
2285 0.919757602482134 -0.0001875288964582569 1273262
2285.5 0.9197486800143757 -0.000184199040924619 1273669
2286 0.9197401780713198 -0.0001806464999490565 1274119
2286.5 0.9197321146459244 -0.0001769229704293359 1274553
2287 0.9197245014185776 -0.0001730812589240102 1274936
2287.5 0.9197173437361018 -0.0001691745276483843 1275349
2288 0.9197106406806037 -0.0001652555511542462 1275662
2288.5 0.9197043852254403 -0.000161375994183105 1276070
2289 0.9196985644743535 -0.0001575857206901834 1276441
2289.5 0.9196931599786874 -0.0001539321434037886 1276847
2290 0.9196881481265324 -0.0001504596225239056 1277251
2290.5 0.9196835005967147 -0.0001472089212873596 1277630
2291 0.919679184869711 -0.0001442167251503537 1278017
2291.5 0.9196751647868837 -0.0001415152302776712 1278429
2292 0.9196714011488775 -0.0001391318058991833 1278804
2292.5 0.9196678523436044 -0.0001370887339163717 1279194
2293 0.9196644749939973 -0.0001354030279322103 1279573
2293.5 0.9196612246155978 -0.0001340863326562849 1280073
2294 0.91965805627409 -0.0001331449034218918 1280647
2294.5 0.919654925233086 -0.0001325796643609493 1281038
2295 0.9196517875828073 -0.0001323863426340509 1281432
2295.5 0.9196486008407639 -0.0001325556750236402 1281834
2296 0.9196453245161568 -0.0001330736821826421 1282253
2296.5 0.9196419206304046 -0.0001339220049058898 1282657
2297 0.9196383541870481 -0.000135078295966487 1282895
2297.5 0.9196345935851659 -0.0001365166603485079 1283144
2298 0.9196306109714195 -0.0001382081361174534 1283367
2298.5 0.9196263825268851 -0.0001401212077099131 1283599
2299 0.919621888685896 -0.0001422223430979194 1283831
2299.5 0.9196171142852336 -0.0001444765460942192 1284065
2300 0.9196120486430872 -0.000146847915014542 1284302
2300.5 0.9196066855683207 -0.000149300198998777 1284548
2301 0.9196010233016377 -0.0001517973435121274 1284777
2301.5 0.919595064391258 -0.0001543040168947418 1285009
2302 0.9195888155066866 -0.0001567861102959606 1285247
2302.5 0.9195822871950461 -0.0001592112039083659 1285486
2303 0.9195754935852383 -0.0001615489930964552 1285715
2303.5 0.9195684520459187 -0.0001637716687828054 1285946
2304 0.9195611828038577 -0.0001658542472977657 1286180
2304.5 0.9195537085297486 -0.0001677748458021563 1286413
2305 0.9195460538988889 -0.0001695149003417956 1286643
2305.5 0.9195382451343949 -0.000171059324570819 1286874
2306 0.9195303095407278 -0.0001723966081740113 1287099
2306.5 0.9195222750352864 -0.0001735188550077093 1287332
2307 0.9195141696856941 -0.0001744217619515618 1287569
2307.5 0.9195060212601396 -0.0001751045404019972 1287793
2308 0.9194978567977626 -0.0001755697832296194 1288027
2308.5 0.9194897022055931 -0.000175823280851977 1288259
2309 0.9194815818879813 -0.0001758737908291418 1288483
2309.5 0.9194735184137802 -0.000175732766060358 1288719
2310 0.9194655322258193 -0.0001754140472356747 1288954
2310.5 0.9194576413963966 -0.0001749335256703228 1289186
2311 0.9194498614316702 -0.0001743087830138267 1289401
2311.5 0.9194422051269566 -0.0001735587145771118 1289617
2312 0.919434682474034 -0.0001727031431560194 1289854
2312.5 0.9194273006206544 -0.0001717624302484373 1290091
2313 0.9194200638815698 -0.0001707570914656625 1290315
2313.5 0.9194129737995176 -0.0001697074227297901 1290556
2314 0.919406029253784 -0.0001686331435326724 1290788
2314.5 0.9193992266131914 -0.0001675530631154618 1291015
2315 0.9193925599296439 -0.0001664847749178905 1291254
2315.5 0.9193860211677453 -0.0001654443840545755 1291490
2316 0.9193796004654425 -0.0001644462719104226 1291723
2316.5 0.9193732864202182 -0.0001635029012232028 1291954
2317 0.9193670663949732 -0.0001626246642482632 1292185
2317.5 0.9193609268375335 -0.0001618197757952759 1292418
2318 0.9193548536075354 -0.0001610942120994312 1292656
2318.5 0.9193488323044501 -0.0001604516956585613 1292889
2319 0.9193428485905673 -0.0001598937253423442 1293126
2319.5 0.9193368885029464 -0.0001594196502784906 1293356
2320 0.9193309387486399 -0.0001590267852533317 1293601
2320.5 0.9193249869778668 -0.0001587105646453778 1293835
2321 0.919319022030294 -0.0001584647312511613 1294078
2321.5 0.919313034150134 -0.0001582815557736438 1294346
2322 0.9193070151663884 -0.0001581520822343587 1294597
2322.5 0.9193009586352493 -0.0001580663941492725 1294843
2323 0.9192948599424035 -0.0001580138959816718 1295074
2323.5 0.9192887163637345 -0.000157983604157546 1295306
2324 0.9192825270837143 -0.0001579644418043782 1295561
2324.5 0.9192762931715565 -0.0001579455313534125 1295821
2325 0.9192700175159941 -0.0001579164792282332 1296061
2325.5 0.9192637047202988 -0.0001578676470277981 1296305
2326 0.919257360959901 -0.0001577904038948855 1296547
2326.5 0.9192509938056459 -0.0001576773551369673 1296786
2327 0.9192446120163588 -0.0001575225426288914 1297048
2327.5 0.9192382253049421 -0.0001573216130663221 1297321
2328 0.9192318440827258 -0.0001570719507474128 1297552
2328.5 0.9192254791871787 -0.0001567727722259557 1297788
2329 0.9192191415984056 -0.0001564251808914696 1298018
2329.5 0.919212842150063 -0.000156032180277266 1298251
2330 0.9192065912404314 -0.00015559864566442 1298497
2330.5 0.9192003985494018 -0.0001551312543240297 1298732
2331 0.9191942727670305 -0.0001546383755088791 1298961
2331.5 0.9191882213391257 -0.0001541299220559833 1299196
2332 0.9191822502350411 -0.0001536171661797645 1299432
2332.5 0.91917636374246 -0.0001531125227101794 1299679
2333 0.919170564293492 -0.0001526293036491354 1299910
2333.5 0.91916485232585 -0.0001521814484709464 1300142
2334 0.9191592261822658 -0.0001517832350699736 1300381
2334.5 0.9191536820506188 -0.0001514489766505077 1300608
2335 0.9191482139465392 -0.0001511927101565918 1300844
2335.5 0.919142813739485 -0.0001510278820437734 1301080
2336 0.9191374712225187 -0.0001509670373004516 1301316
2336.5 0.9191321742252111 -0.0001510215176284484 1301553
2337 0.9191269087683352 -0.0001512011745923228 1301785
2337.5 0.9191216592582256 -0.0001515141033447915 1302042
2338 0.9191164087179652 -0.0001519664022349137 1302306
2338.5 0.9191111390518536 -0.0001525619632109219 1302554
2339 0.9191058313389852 -0.0001533022974465429 1302790
2339.5 0.9191004661511912 -0.0001541864000568443 1303116
2340 0.9190950238901091 -0.0001552106571348339 1303436
2340.5 0.919089485137731 -0.0001563687976445943 1303748
2341 0.919083831014469 -0.0001576518919613005 1304013
2341.5 0.9190780435385568 -0.0001590483980647692 1304432
2342 0.9190721059804937 -0.0001605442555853693 1304730
2342.5 0.9190660032062227 -0.0001621230270806633 1305017
2343 0.9190597220028335 -0.0001637660851030456 1305329
2343.5 0.9190532513807856 -0.0001654528428158085 1305674
2344 0.9190465828469426 -0.0001671610251404963 1306028
2344.5 0.9190397106431243 -0.0001688669766861562 1306378
2345 0.9190326319453669 -0.000170546002032685 1306883
2345.5 0.9190253470196716 -0.0001721727333272513 1307365
2346 0.9190178593306783 -0.000173721519616687 1307810
2346.5 0.9190101756004213 -0.0001751668318873249 1308302
2347 0.9190023058151144 -0.0001764836774269826 1308830
2347.5 0.9189942631787251 -0.000177648016866333 1309308
2348 0.918986064012958 -0.000178637177106067 1309743
2348.5 0.9189777276041388 -0.0001794302532928641 1310207
2349 0.9189692759983563 -0.0001800084930756828 1310674
2349.5 0.9189607337470939 -0.0001803556565514172 1311128
2350 0.9189521276064047 -0.0001804583455960866 1311601
2350.5 0.9189434861934944 -0.0001803062966692585 1312114
2351 0.9189348396053184 -0.0001798926316709033 1312448
2351.5 0.9189262190044727 -0.0001792140620138815 1312726
2352 0.9189176561782862 -0.0001782710417440205 1313100
2352.5 0.918909183077508 -0.0001770678662827424 1313533
2353 0.918900831341448 -0.0001756127141736179 1313932
2353.5 0.9188926318167158 -0.0001739176300728552 1314343
2354 0.9188846140769328 -0.0001719984481192022 1314751
2354.5 0.9188768059508957 -0.0001698746557402615 1315068
2355 0.9188692330666391 -0.0001675691988833373 1315383
2355.5 0.9188619184187218 -0.0001651082305860022 1315726
2356 0.9188548819658116 -0.0001625208057101928 1316034
2356.5 0.9188481402652767 -0.0001598385255393918 1316326
2357 0.9188417061510249 -0.0001570951367665856 1316612
2357.5 0.9188355884602547 -0.0001543260901697395 1316924
2358 0.9188297918141222 -0.0001515680649666267 1317251
2358.5 0.9188243164565649 -0.0001488584654527234 1317611
2359 0.9188191581547076 -0.0001462348970427838 1317944
2359.5 0.9188143081633801 -0.0001437346292509041 1318255
2360 0.9188097532553369 -0.0001413940534467344 1318607
2360.5 0.918805475817807 -0.0001392481434130639 1318925
2361 0.9188014540149958 -0.0001373299267965547 1319355
2361.5 0.9187976620151673 -0.0001356699754882128 1319927
2362 0.918794070279954 -0.0001342959227920987 1320526
2362.5 0.9187906459125567 -0.0001332320149421366 1321253
2363 0.9187873530605974 -0.0001324987041101333 1321623
2363.5 0.9187841533684953 -0.0001321122895197635 1321983
2364 0.9187810064734458 -0.0001320846126475551 1322323
2364.5 0.9187778705383596 -0.0001324228117613962 1322658
2365 0.9187747028144794 -0.0001331291402307941 1323150
2365.5 0.9187714602258752 -0.0001342008521514041 1323617
2366 0.9187680999675925 -0.0001356301578732439 1324010
2366.5 0.9187645801089369 -0.0001374042510206432 1324502
2367 0.9187608601931992 -0.0001395054075566955 1324975
2367.5 0.9187569018250772 -0.0001419111563919874 1325429
2368 0.9187526692371388 -0.0001445945199807979 1325934
2368.5 0.9187481298268739 -0.0001475243223059939 1326449
2369 0.918743254656225 -0.0001506655606385176 1326924
2369.5 0.9187380189059458 -0.0001539798364876498 1327385
2370 0.9187324022777204 -0.000157425840246861 1327655
2370.5 0.9187263893376474 -0.0001609598832009189 1327977
2371 0.9187199697955001 -0.0001645364698073583 1328291
2371.5 0.9187131387150367 -0.00016810890250964 1328573
2372 0.9187058966515849 -0.0001716299107917668 1328903
2372.5 0.9186982497141576 -0.0001750522957535372 1329266
2373 0.918690209550399 -0.0001783295811784154 1329683
2373.5 0.918681793253776 -0.0001814166618883883 1330198
2374 0.9186730231935303 -0.0001842704401356113 1330763
2374.5 0.918663926769042 -0.0001868504408698571 1331120
2375 0.9186545360913309 -0.0001891193969442774 1331474
2375.5 0.9186448875955174 -0.0001910437956770199 1331812
2376 0.9186350215890667 -0.0001925943786678658 1332080
2376.5 0.918624981741614 -0.0001937465873723762 1332433
2377 0.9186148145230417 -0.0001944809476513556 1332790
2377.5 0.9186045685972793 -0.0001947833873322728 1333138
2378 0.9185942941799793 -0.0001946454817296374 1333531
2378.5 0.9185840423688089 -0.0001940646230606566 1333897
2379 0.9185738644555431 -0.0001930441107470107 1334271
2379.5 0.9185638112294789 -0.0001915931606977653 1334642
2380 0.9185539322818747 -0.0001897268328075563 1335002
2380.5 0.9185442753211767 -0.000187465877060472 1335387
2381 0.9185348855087027 -0.0001848364997884195 1335897
2381.5 0.9185258048242353 -0.0001818700527753128 1336262
2382 0.9185170714706048 -0.0001786026490084782 1336731
2382.5 0.9185087193258524 -0.0001750747099416849 1337170
2383 0.9185007774509454 -0.0001713304501319252 1337489
2383.5 0.9184932696602767 -0.0001674173060324554 1337734
2384 0.9184862141613358 -0.0001633853165523793 1338087
2384.5 0.9184796232690025 -0.0001592864637161846 1338426
2385 0.9184735031988878 -0.0001551739823649633 1338832
2385.5 0.9184678539430632 -0.0001511016483248906 1339180
2386 0.9184626692303711 -0.0001471230548195899 1339470
2386.5 0.9184579365723354 -0.000143290887117877 1339779
2387 0.9184536373944905 -0.0001396562054810557 1340178
2387.5 0.9184497472517483 -0.0001362677464046243 1340638
2388 0.9184462361252363 -0.0001331712519376103 1341005
2388.5 0.9184430687968868 -0.000130408836511626 1341293
2389 0.9184402052969496 -0.0001280184002252398 1341617
2389.5 0.9184376014185653 -0.0001260330969152234 1342069
2390 0.9184352092925659 -0.0001244808646108728 1342533
2390.5 0.9184329780148081 -0.0001233840251236094 1342880
2391 0.9184308543175784 -0.0001227589585808627 1343389
2391.5 0.9184287832759712 -0.0001226158576859853 1343761
2392 0.918426709039607 -0.0001229585653871914 1344159
2392.5 0.9184245755796919 -0.0001237844984861671 1344536
2393 0.9184223274411637 -0.0001250846585240546 1344960
2393.5 0.9184199104895742 -0.0001268437300694581 1345386
2394 0.9184172726423983 -0.0001290402653144147 1345728
2394.5 0.9184143645746601 -0.0001316469526787593 1346070
2395 0.91841114038909 -0.0001346309659471334 1346516
2395.5 0.9184075582414992 -0.0001379543893341915 1346880
2396 0.918403580912672 -0.000141574712806441 1347182
2396.5 0.9183991763187893 -0.0001454453910013475 1347509
2397 0.9183943179532433 -0.0001495164581869387 1347835
2397.5 0.9183889852536476 -0.0001537351909143501 1348197
2398 0.9183831638888699 -0.0001580468093398391 1348500
2398.5 0.9183768459620208 -0.0001623952076434388 1348779
2399 0.9183700301265006 -0.000166723703555505 1349119
2399.5 0.9183627216133922 -0.0001709757967266794 1349566
2400 0.9183549321697362 -0.0001750959255440273 1350044
2400.5 0.9183466799084457 -0.0001790302120097408 1350549
2401 0.9183379890718526 -0.0001827271844573218 1351003
2401.5 0.9183288897120617 -0.0001861384681824716 1351263
2402 0.9183194172924638 -0.0001892194345067055 1351565
2402.5 0.9183096122158327 -0.0001919297993657643 1351849
2403 0.9182995192854529 -0.0001942341632129649 1352230
2403.5 0.9182891871066642 -0.0001961024848413861 1352520
2404 0.9182786674370088 -0.0001975104826443679 1352825
2404.5 0.9182680144938976 -0.0001984399578411071 1353169
2405 0.9182572842292834 -0.0001988790352759174 1353601
2405.5 0.9182465335812813 -0.0001988223185434609 1354069
2406 0.9182358197129877 -0.0001982709573793052 1354435
2406.5 0.918225199248918 -0.0001972326264703994 1354789
2407 0.9182147275195084 -0.0001957214160660264 1355248
2407.5 0.9182044578239937 -0.0001937576359879445 1355943
2408 0.9181944407217136 -0.0001913675358342073 1356369
2408.5 0.9181847233614938 -0.0001885829453241522 1356617
2409 0.9181753488581985 -0.0001854408398300647 1356891
2409.5 0.9181663557248906 -0.0001819828371652079 1357137
2410 0.918157777368251 -0.0001782546326364376 1357387
2410.5 0.9181496416540171 -0.0001743053802078613 1357637
2411 0.91814197054822 -0.0001701870283494791 1357888
2411.5 0.9181347798389431 -0.00016595361975072 1358137
2412 0.9181280789421998 -0.0001616605645551889 1358418
2412.5 0.9181218707943526 -0.0001573638971138547 1358655
2413 0.9181161518323094 -0.0001531195264541891 1358917
2413.5 0.9181109120614998 -0.0001489824907202219 1359219
2414 0.9181061352104356 -0.0001450062257532863 1359467
2414.5 0.918101798969465 -0.0001412418577557374 1359742
2415 0.9180978753101762 -0.0001377375296153566 1359976
2415.5 0.9180943308808034 -0.0001345377699705739 1360220
2416 0.9180911274719599 -0.0001316829134746703 1360466
2416.5 0.9180882225460691 -0.0001292085799789987 1360695
2417 0.9180855698230187 -0.0001271452195128085 1360938
2417.5 0.918083119913804 -0.0001255177290013676 1361172
2418 0.9180808209933152 -0.0001243451456499086 1361393
2418.5 0.9180786195029017 -0.0001236404208414447 1361658
2419 0.9180764608729982 -0.0001234102772683758 1361888
2419.5 0.9180742902558418 -0.0001236551508564031 1362120
2420 0.9180720532582375 -0.0001243692178614571 1362364
2420.5 0.9180696966643626 -0.0001255405063426811 1362599
2421 0.918067169138792 -0.0001271510900531736 1362834
2421.5 0.9180644219002569 -0.0001291773616625067 1363059
2422 0.9180614093570869 -0.00013159038114518 1363309
2422.5 0.918058089695881 -0.0001343562941536273 1363546
2423 0.91805442541563 -0.0001374368142562291 1363782
2423.5 0.9180503838003238 -0.0001407897620730445 1364022
2424 0.9180459373239557 -0.0001443696535959861 1364259
2424.5 0.9180410639828129 -0.0001481283293466383 1364501
2425 0.9180357475509734 -0.0001520156155107933 1364736
2425.5 0.9180299777560218 -0.0001559800078020711 1364954
2426 0.9180237503731117 -0.0001599693685512924 1365191
2426.5 0.9180170672366467 -0.000163931627397435 1365447
2427 0.9180099361699982 -0.0001678154759695742 1365679
2427.5 0.9180023708348003 -0.0001715710470981335 1365968
2428 0.9179943905024757 -0.0001751505693727991 1366219
2428.5 0.9179860197516915 -0.0001785089882708166 1366525
2429 0.917977288096455 -0.0001816045456054206 1366775
2429.5 0.9179682295504683 -0.0001843993096818192 1367037
2430 0.9179588821342217 -0.0001868596492881554 1367319
2430.5 0.9179492873320272 -0.0001889566454794382 1367607
2431 0.9179394895068489 -0.0001906664360215603 1367885
2431.5 0.9179295352813011 -0.0001919704883366517 1368157
2432 0.917919472893581 -0.0001928557978164296 1368414
2432.5 0.9179093515373961 -0.0001933150094309666 1368656
2433 0.9178992206950678 -0.0001933464616420501 1368975
2433.5 0.9178891294730301 -0.0001929541527172473 1369229
2434 0.9178791259488217 -0.0001921476306180386 1369485
2434.5 0.9178692565384211 -0.0001909418086858201 1369758
2435 0.9178595653924293 -0.0001893567103616972 1370071
2435.5 0.91785009382911 -0.0001874171471329241 1370349
2436 0.9178408798117247 -0.0001851523347884785 1370590
2436.5 0.9178319574768981 -0.0001825954538773592 1370831
2437 0.9178233567199904 -0.0001797831609834006 1371079
2437.5 0.9178151028425906 -0.0001767550580511868 1371323
2438 0.9178072162663329 -0.0001735531275110535 1371575
2438.5 0.9177997123162726 -0.0001702211413503758 1371853
2439 0.9177926010760524 -0.0001668040525587396 1372111
2439.5 0.9177858873160685 -0.0001633473775341815 1372354
2440 0.9177795704948092 -0.0001598965780733965 1372601
2440.5 0.9177736448325268 -0.0001564964514836294 1372852
2441 0.9177680994553821 -0.0001531905371479635 1373104
2441.5 0.9177629186072569 -0.0001500205475548102 1373364
2442 0.9177580819254986 -0.000147025831371137 1373621
2442.5 0.9177535647760195 -0.000144242875604763 1373872
2443 0.9177493386423812 -0.0001417048532732579 1374206
2443.5 0.9177453715628161 -0.0001394412222844534 1374502
2444 0.9177416286085239 -0.0001374773804480444 1374798
2444.5 0.9177380723960834 -0.000135834380691189 1375112
2445 0.9177346636264319 -0.0001345287096560803 1375389
2445.5 0.9177313616425777 -0.0001335721319267824 1375642
2446 0.9177281249980523 -0.0001329716011818569 1375943
2446.5 0.91772491202804 -0.0001327292386097775 1376196
2447 0.9177216814152183 -0.0001328423779720457 1376448
2447.5 0.9177183927424831 -0.0001333036757662372 1376720
2448 0.917715007025053 -0.0001341012840421089 1376970
2448.5 0.9177114872148107 -0.0001352190825706653 1377233
2449 0.9177077986702461 -0.0001366369662703214 1377486
2449.5 0.917703909585935 -0.000138331183067208 1377758
2450 0.9176997913761401 -0.0001402747167175967 1378071
2450.5 0.9176954190078546 -0.0001424377085584401 1378437
2451 0.9176907712793853 -0.0001447879116831571 1378779
2451.5 0.9176858310414064 -0.00014729117067131 1379125
2452 0.9176805853582719 -0.0001499119197350674 1379452
2452.5 0.9176750256082632 -0.0001526136919867746 1379798
2453 0.9176691475223369 -0.0001553596324798839 1380117
2453.5 0.9176629511618152 -0.0001581130077306225 1380466
2454 0.9176564408363422 -0.0001608377045874797 1380797
2454.5 0.9176496249642447 -0.0001634987115757514 1381120
2455 0.9176425158782467 -0.0001660625762012771 1381446
2455.5 0.917635129580209 -0.000168497832143094 1381792
2456 0.9176274854492542 -0.0001707753907924366 1382114
2456.5 0.9176196059082237 -0.0001728688921963016 1382454
2457 0.9176115160539463 -0.0001747550111273954 1382774
2457.5 0.9176032432572256 -0.0001764137147193745 1383101
2458 0.9175948167387918 -0.0001778284688635154 1383427
2458.5 0.9175862671277122 -0.0001789863913512415 1383734
2459 0.917577626008897 -0.0001798783505518883 1383982
2459.5 0.9175689254663878 -0.0001804990092262062 1384213
2460 0.9175601976290488 -0.0001808468138801566 1384471
2460.5 0.9175514742251594 -0.0001809239308502795 1384729
2461 0.9175427861521283 -0.0001807361310672632 1384985
2461.5 0.9175341630672497 -0.0001802926261609579 1385242
2462 0.9175256330049938 -0.0001796058592348845 1385489
2462.5 0.9175172220258361 -0.0001786912542433619 1385768
2463 0.9175089539010814 -0.0001775669284420331 1386002
2463.5 0.9175008498375296 -0.0001762533728448967 1386217
2464 0.917492928245157 -0.0001747731060016922 1386454
2464.5 0.9174852045503176 -0.0001731503067059031 1386726
2465 0.9174776910562191 -0.0001714104314510107 1386959
2465.5 0.9174703968517197 -0.0001695798225684825 1387198
2466 0.9174633277687346 -0.0001676853130079848 1387432
2466.5 0.9174564863878185 -0.0001657538336553002 1387667
2467 0.9174498720907869 -0.0001638120289319993 1387903
2467.5 0.917443481158536 -0.0001618858861848935 1388152
2468 0.9174373069116055 -0.0001600003840584342 1388402
2468.5 0.9174313398904109 -0.0001581791646547095 1388634
2469 0.9174255680715498 -0.0001564442338309864 1388865
2469.5 0.9174199771161077 -0.0001548156934720858 1389109
2470 0.9174145506454904 -0.0001533115090124196 1389339
2470.5 0.9174092705399698 -0.0001519473148795917 1389569
2471 0.9174041172549094 -0.0001507362598986717 1389813
2471.5 0.9173990701494388 -0.0001496888940431806 1390045
2472 0.9173941078222831 -0.0001488130972556152 1390287
2472.5 0.9173892084494559 -0.0001481140503982322 1390531
2473 0.9173843501185893 -0.0001475942477436625 1390774
2473.5 0.9173795111548608 -0.000147253549783711 1391012
2474 0.9173746704336927 -0.0001470892745351391 1391236
2474.5 0.9173698076757268 -0.0001470963249595985 1391474
2475 0.9173649037199361 -0.0001472673496013526 1391709
2475.5 0.9173599407711766 -0.0001475929330875602 1391944
2476 0.9173549026189625 -0.0001480618127376561 1392179
2476.5 0.917349774824768 -0.0001486611171968546 1392409
2477 0.9173445448757229 -0.0001493766227478991 1392641
2477.5 0.9173392023031455 -0.0001501930227677263 1392873
2478 0.9173337387649511 -0.0001510942056841067 1393118
2478.5 0.9173281480915823 -0.0001520635367513748 1393357
2479 0.9173224262956915 -0.0001530841390045341 1393604
2479.5 0.9173165715463916 -0.0001541391688648402 1393855
2480 0.9173105841094529 -0.0001552120820544063 1394084
2480.5 0.9173044662553402 -0.0001562868857292981 1394319
2481 0.9172982221374695 -0.0001573483730537692 1394561
2481.5 0.9172918576435161 -0.0001583823368081292 1394804
2482 0.9172853802229648 -0.0001593757590411687 1395045
2482.5 0.9172787986944402 -0.0001603169742384111 1395270
2483 0.9172721230366052 -0.0001611958039717467 1395497
2483.5 0.9172653641666091 -0.0001620036615149373 1395732
2484 0.9172585337101992 -0.0001627336254452801 1395975
2484.5 0.9172516437676574 -0.0001633804817944813 1396218
2485 0.9172447066797117 -0.0001639407348532686 1396447
2485.5 0.917237734797488 -0.0001644125872649703 1396685
2486 0.9172307402604136 -0.000164795890555158 1396905
2486.5 0.9172237347857726 -0.0001650920677290804 1397150
2487 0.9172167294733408 -0.000165304010017867 1397376
2487.5 0.9172097346281943 -0.0001654359502624156 1397610
2488 0.9172027596044167 -0.0001654933157831023 1397837
2488.5 0.9171958126720132 -0.0001654825638892214 1398084
2489 0.9171889009088893 -0.0001654110034298287 1398318
2489.5 0.9171820301192731 -0.0001652866059735783 1398548
2490 0.9171752047794828 -0.0001651178103273212 1398782
2490.5 0.9171684280114147 -0.0001649133241596072 1399024
2491 0.9171617015836535 -0.0001646819264867657 1399250
2491.5 0.9171550259395925 -0.0001644322747044055 1399494
2492 0.9171484002514864 -0.0001641727197112872 1399725
2492.5 0.9171418224988984 -0.0001639111324750261 1399962
2493 0.917135289569592 -0.0001636547451357538 1400186
2493.5 0.9171287973805249 -0.0001634100094398506 1400426
2494 0.9171223410162748 -0.0001631824749450909 1400656
2494.5 0.9171159148819307 -0.0001629766890485228 1400887
2495 0.9171095128672612 -0.0001627961204663929 1401117
2495.5 0.9171031285187805 -0.0001626431073474673 1401351
2496 0.917096755216242 -0.000162518830736345 1401586
2496.5 0.9170903863500148 -0.0001624233136293512 1401816
2497 0.9170840154958273 -0.000162355445390054 1402052
2497.5 0.917077636583425 -0.0001623130308237489 1402298
2498 0.9170712440558371 -0.0001622928627566877 1402545
2498.5 0.9170648330161201 -0.0001622908165356576 1402815
2499 0.9170583993587171 -0.0001623019644632647 1403045
2499.5 0.9170519398828489 -0.0001623207078205956 1403288
2500 0.9170454523857102 -0.0001623409238080738 1403532
2500.5 0.9170389357336162 -0.0001623561244634103 1403791
2501 0.9170323899096646 -0.0001623596243956207 1404036
2501.5 0.9170258160369099 -0.0001623447140111166 1404278
2502 0.9170192163765111 -0.0001623048348039712 1404523
2502.5 0.9170125943007732 -0.000162233753239853 1404758
2503 0.9170059542414668 -0.0001621257297809581 1405031
2503.5 0.9169993016142843 -0.0001619756796800892 1405285
2504 0.9169926427207182 -0.000161779322310854 1405535
2504.5 0.9169859846290891 -0.0001615333159987958 1405784
2505 0.9169793350368298 -0.0001612353755691477 1406026
2505.5 0.9169727021165047 -0.0001608843701287167 1406285
2506 0.9169660943483479 -0.0001604803989447178 1406530
2506.5 0.9169595203423786 -0.000160024843669337 1406817
2507 0.9169529886533662 -0.0001595203955757343 1407064
2507.5 0.916946507592078 -0.0001589710569148922 1407298
2508 0.9169400850363378 -0.0001583821159635941 1407551
2508.5 0.9169337282454735 -0.0001577600958051778 1407790
2509 0.9169274436816923 -0.0001571126773587517 1408025
2509.5 0.9169212368418559 -0.0001564485976403283 1408259
2510 0.9169151121029658 -0.0001557775246936367 1408505
2510.5 0.9169090725844765 -0.0001551099110614267 1408738
2511 0.9169031200302857 -0.0001544568280720901 1408978
2511.5 0.9168972547129497 -0.0001538297835845778 1409227
2512 0.9168914753622996 -0.0001532405261610559 1409467
2512.5 0.9168857791202527 -0.0001527008389145574 1409719
2513 0.9168801615231693 -0.0001522223265045287 1409937
2513.5 0.9168746165126479 -0.0001518161989215507 1410170
2514 0.9168691364751738 -0.0001514930558105962 1410403
2514.5 0.9168637123105425 -0.0001512626751284389 1410633
2515 0.9168583335284897 -0.0001511338099127004 1410867
2515.5 0.9168529883724558 -0.0001511139968590159 1411127
2516 0.9168476639689468 -0.0001512093802583401 1411377
2516.5 0.9168423465004903 -0.000151424554640945 1411623
2517 0.9168370213997544 -0.0001517624292105396 1411863
2517.5 0.9168316735620043 -0.0001522241168343601 1412103
2518 0.9168262875727158 -0.0001528088499874613 1412345
2518.5 0.9168208479468679 -0.0001535139256390926 1412569
2519 0.9168153393761789 -0.0001543346806199474 1412815
2519.5 0.9168097469803616 -0.0001552644985303665 1413043
2520 0.916804056558344 -0.0001562948487465124 1413272
2520.5 0.9167982548353376 -0.0001574153575652832 1413511
2521 0.9167923297016288 -0.000158613911003251 1413736
2521.5 0.9167862704390461 -0.000159876788242612 1413970
2522 0.916780067931186 -0.0001611888242040388 1414215
2522.5 0.9167737148536732 -0.0001625335992314737 1414460
2523 0.9167672058410046 -0.0001638936534052355 1414701
2523.5 0.9167605376268328 -0.0001652507225655219 1414941
2524 0.9167537091549273 -0.0001665859927351957 1415181
2524.5 0.9167467216584734 -0.0001678803692850302 1415405
2525 0.9167395787058258 -0.0001691147568935961 1415641
2525.5 0.9167322862113482 -0.0001702703461212264 1415865
2526 0.9167248524104844 -0.0001713289022479596 1416115
2526.5 0.9167172877987676 -0.0001722730519231721 1416353
2527 0.916709605035018 -0.0001730865631394523 1416588
2527.5 0.9167018188095666 -0.0001737546140802292 1416836
2528 0.9166939456788695 -0.0001742640464953298 1417058
2528.5 0.9166860038684455 -0.0001746035994343606 1417297
2529 0.9166780130465659 -0.0001747641194090156 1417537
2529.5 0.9166699940716379 -0.0001747387433613104 1417773
2530 0.9166619687166412 -0.0001745230511797854 1418015
2530.5 0.9166539593744033 -0.0001741151849261822 1418269
2531 0.9166459887478293 -0.000173515932402765 1418499
2531.5 0.9166380795295027 -0.0001727287732016635 1418730
2532 0.9166302540752851 -0.0001717598859218313 1418949
2532.5 0.9166225340767115 -0.0001706181158106275 1419189
2533 0.9166149402370479 -0.0001693149026754997 1419434
2533.5 0.9166074919559024 -0.0001678641695097285 1419683
2534 0.9166002070272078 -0.0001662821728732383 1419928
2534.5 0.9165931013552631 -0.0001645873166586681 1420186
2535 0.9165861886933061 -0.0001627999314425431 1420453
2535.5 0.9165794804088173 -0.0001609420221654464 1420694
2536 0.9165729852794032 -0.0001590369873919687 1420941
2536.5 0.9165667093227055 -0.0001571093138656444 1421203
2537 0.9165606556633134 -0.000155184250487643 1421455
2537.5 0.916554824439153 -0.0001532874662029022 1421716
2538 0.9165492127492643 -0.0001514446965699837 1421966
2538.5 0.916543814644289 -0.0001496813840146867 1422215
2539 0.9165386211603875 -0.0001480223169185711 1422457
2539.5 0.9165336203966575 -0.0001464912727703138 1422704
2540 0.9165287976354995 -0.0001451106706066833 1422936
2540.5 0.9165241355047338 -0.0001439012378923604 1423185
2541 0.9165196141796488 -0.0001428816968320742 1423434
2541.5 0.9165152116225614 -0.0001420684748788092 1423672
2542 0.9165109038568882 -0.0001414754438984838 1423933
2542.5 0.916506665272201 -0.0001411136920805757 1424178
2543 0.9165024689562492 -0.0001409913322495746 1424427
2543.5 0.9164982870494944 -0.0001411133497394907 1424651
2544 0.916494091117345 -0.0001414814924513116 1424896
2544.5 0.9164898525349567 -0.0001420942051271032 1425156
2545 0.9164855428792497 -0.0001429466092542708 1425399
2545.5 0.9164811343226307 -0.000144030529367265 1425616
2546 0.9164766000228337 -0.0001453345658513251 1425859
2546.5 0.9164719145032987 -0.0001468442136838295 1426096
2547 0.916467054018595 -0.0001485420258820988 1426346
2547.5 0.9164619968995608 -0.0001504078197736904 1426582
2548 0.9164567238730782 -0.0001524189235734451 1426821
2548.5 0.9164512183517225 -0.0001545504601531053 1427074
2549 0.916445466688915 -0.0001567756643306356 1427307
2549.5 0.916439458395674 -0.0001590662294973017 1427559
2550 0.9164331863155645 -0.0001613926789485009 1427801
2550.5 0.9164266467550323 -0.0001637247568958276 1428052
2551 0.9164198395669088 -0.0001660318338195907 1428320
2551.5 0.9164127681855297 -0.0001682833205771574 1428567
2552 0.9164054396125954 -0.0001704490855180792 1428820
2552.5 0.9163978643535775 -0.0001724998687734398 1429064
2553 0.9163900563051961 -0.0001744076878873078 1429286
2553.5 0.9163820325951728 -0.0001761462290420831 1429525
2554 0.9163738133761634 -0.0001776912182960088 1429761
2554.5 0.9163654215764231 -0.0001790207674990966 1430001
2555 0.9163568826103974 -0.0001801156898787033 1430242
2555.5 0.9163482240530035 -0.0001809597806851708 1430481
2556 0.9163394752819152 -0.000181540058754188 1430733
2556.5 0.9163306670926348 -0.0001818469653707869 1430973
2557 0.9163218312915414 -0.0001818745174023287 1431229
2557.5 0.9163130002724545 -0.0001816204122960633 1431518
2558 0.9163042065825056 -0.0001810860832022883 1431768
2558.5 0.9162954824832868 -0.0001802767031775186 1432009
2559 0.9162868595133534 -0.0001792011381330442 1432306
2559.5 0.9162783680581577 -0.0001778718489130797 1432553
2560 0.9162700369334148 -0.0001763047436034103 1432792
2560.5 0.9162618929877487 -0.000174518981874609 1433049
2561 0.9162539607302117 -0.0001725367338448497 1433311
2561.5 0.916246261987948 -0.000170382896594986 1433571
2562 0.916238815598878 -0.0001680847720748677 1433885
2562.5 0.9162316371437949 -0.0001656717106944545 1434145
2563 0.9162247387217464 -0.000163174725389705 1434396
2563.5 0.916218128771967 -0.0001606260813827532 1434659
2564 0.9162118119449982 -0.0001580588672138459 1434939
2564.5 0.9162057890249528 -0.0001555065529018328 1435226
2565 0.9162000569041671 -0.0001530025412879274 1435476
2565.5 0.9161946086107648 -0.0001505797187304926 1435702
2566 0.9161894333889141 -0.0001482700113447254 1435940
2566.5 0.9161845168308267 -0.0001461039529203474 1436181
2567 0.9161798410588252 -0.0001441102705024935 1436415
2567.5 0.9161753849551043 -0.0001423154933895604 1436651
2568 0.9161711244361367 -0.0001407435909879401 1436881
2568.5 0.9161670327680566 -0.0001394156445730303 1437123
2569 0.9161630809187691 -0.0001383495575440142 1437349
2569.5 0.9161592379420189 -0.0001375598082326657 1437593
2570 0.9161554713881993 -0.0001370572487408991 1437821
2570.5 0.9161517477363021 -0.0001368489526479376 1438060
2571 0.916148032841113 -0.0001369381137522922 1438324
2571.5 0.9161442923895299 -0.0001373239973080584 1438553
2572 0.916140492359758 -0.0001380019444872772 1438806
2572.5 0.9161365994770826 -0.0001389634300626689 1439058
2573 0.9161325816599666 -0.0001401961725665517 1439410
2573.5 0.9161284084503521 -0.0001416842954534676 1439662
2574 0.9161240514222543 -0.0001434085370862001 1439903
2574.5 0.9161194845630461 -0.0001453465066879303 1440148
2575 0.9161146846221976 -0.0001474729827650981 1440537
2575.5 0.9161096314226882 -0.0001497602499180277 1440896
2576 0.9161043081308394 -0.0001521784694241522 1441273
2576.5 0.9160987014808665 -0.0001546960785133644 1441594
2577 0.9160928019511018 -0.0001572802128589551 1441834
2577.5 0.9160866038894973 -0.0001598971464896558 1442160
2578 0.9160801055867214 -0.0001625127430911079 1442490
2578.5 0.9160733092958907 -0.0001650929125125315 1442841
2579 0.9160662211987163 -0.0001676040662282556 1443264
2579.5 0.9160588513185851 -0.0001700135655247106 1443679
2580 0.9160512133818317 -0.0001722901562926071 1444088
2580.5 0.916043324629163 -0.0001744043844967788 1444519
2581 0.916035205579894 -0.000176328986672519 1444963
2581.5 0.9160268797522932 -0.0001780392501519833 1445396
2582 0.9160183733439354 -0.0001795133381514286 1445787
2582.5 0.9160097148765159 -0.0001807325753454358 1446216
2583 0.9160009348100405 -0.0001816816901089408 1446732
2583.5 0.9159920651317462 -0.0001823490102147258 1447292
2584 0.9159831389254112 -0.0001827266094246978 1447844
2584.5 0.9159741899269982 -0.000182810403097611 1448455
2585 0.9159652520727335 -0.0001826001916447936 1449072
2585.5 0.9159563590458081 -0.0001820996513888379 1449513
2586 0.9159475438279027 -0.0001813162731077886 1449828
2586.5 0.9159388382616392 -0.0001802612492683723 1450151
2587 0.915930272629896 -0.0001789493116575344 1450521
2587.5 0.9159218752576793 -0.000177398521800259 1450837
2588 0.9159136721418917 -0.000175630017194919 1451130
2588.5 0.9159056866139635 -0.0001736677169970693 1451445
2589 0.9158979390398128 -0.0001715379913282492 1451757
2589.5 0.9158904465610842 -0.0001692692988723264 1452088
2590 0.9158832228810283 -0.0001668917978414207 1452584
2590.5 0.9158762780977455 -0.0001644369357393694 1453311
2591 0.9158696185868691 -0.0001619370236204798 1453700
2591.5 0.9158632469350478 -0.0001594248007300411 1454241
2592 0.9158571619249054 -0.0001569329955187609 1454908
2592.5 0.9158513585714213 -0.0001544938890455304 1455350
2593 0.9158458282089795 -0.0001521388867202337 1455853
2593.5 0.9158405586276309 -0.0001498981041939146 1456260
2594 0.9158355342564414 -0.0001477999729782543 1456684
2594.5 0.9158307363911696 -0.0001458708710741654 1457101
2595 0.9158261434629011 -0.0001441347835158034 1457404
2595.5 0.9158217313437442 -0.0001426129972951534 1457717
2596 0.9158174736851787 -0.0001413238346323172 1458006
2596.5 0.9158133422842414 -0.000140282428003535 1458270
2597 0.9158093074723651 -0.0001395005397411201 1458523
2597.5 0.9158053385214155 -0.0001389864283865674 1458789
2598 0.9158014040612579 -0.0001387447633178024 1459069
2598.5 0.9157974725030692 -0.0001387765884942352 1459317
2599 0.9157935124625672 -0.0001390793354783939 1459551
2599.5 0.9157894931773686 -0.0001396468852102443 1459805
2600 0.9157853849128061 -0.0001404696773393123 1460046
2600.5 0.9157811593507448 -0.0001415348652695678 1460311
2601 0.9157767899561888 -0.0001428265144525782 1460622
2601.5 0.9157722523168496 -0.0001443258408834258 1460881
2602 0.9157675244512161 -0.0001460114862193643 1461159
2602.5 0.9157625870811773 -0.0001478598254611033 1461432
2603 0.9157574238657349 -0.0001498453027162747 1461672
2603.5 0.9157520215929382 -0.0001519407902107214 1461936
2604 0.9157463703277515 -0.0001541179654290091 1462185
2604.5 0.915740463514212 -0.0001563477010561609 1462445
2605 0.9157342980308756 -0.000158600462258695 1462706
2605.5 0.9157278741992029 -0.0001608467057872596 1463034
2606 0.9157211957452003 -0.0001630572754050378 1463296
2606.5 0.9157142697152731 -0.0001652037882450479 1463660
2607 0.915707106347874 -0.0001672590068734364 1463940
2607.5 0.9156997189031338 -0.0001691971920813279 1464213
2608 0.9156921234532243 -0.0001709944317415473 1464456
2608.5 0.9156843386367216 -0.0001726289414429084 1464713
2609 0.9156763853807119 -0.0001740813330482905 1464953
2609.5 0.9156682865947883 -0.0001753348478059108 1465197
2610 0.9156600668414483 -0.0001763755511706445 1465425
2610.5 0.9156517519876751 -0.0001771924870535423 1465661
2611 0.9156433688427057 -0.0001777777898067629 1465911
2611.5 0.9156349447871308 -0.0001781267528579871 1466158
2612 0.9156265073985359 -0.0001782378535251267 1466397
2612.5 0.915618084078889 -0.0001781127341587138 1466620
2613 0.9156097016887971 -0.0001777561403686271 1466839
2613.5 0.9156013861936071 -0.0001771758176834057 1467078
2614 0.9155931623261007 -0.0001763823685576216 1467311
2614.5 0.9155850532702537 -0.0001753890721763391 1467541
2615 0.9155770803701765 -0.0001742116699993992 1467774
2615.5 0.9155692628679616 -0.0001728681204350641 1468016
2616 0.9155616176737081 -0.0001713783264259835 1468271
2616.5 0.9155541591705076 -0.0001697638400667372 1468497
2617 0.9155468990566472 -0.0001680475486453568 1468808
2617.5 0.9155398462267399 -0.0001662533467095906 1469141
2618 0.915533006692923 -0.0001644057988990125 1469454
2618.5 0.9155263835466801 -0.0001625297983555009 1469729
2619 0.9155199769612768 -0.0001606502255259736 1470000
2619.5 0.9155137842342149 -0.000158791612105281 1470304
2620 0.9155077998685568 -0.0001569778147329649 1470558
2620.5 0.9155020156914431 -0.0001552317028596498 1470861
2621 0.9154964210076173 -0.0001535748649405577 1471142
2621.5 0.9154910027853027 -0.0001520273367982504 1471447
2622 0.9154857458713671 -0.0001506073556310477 1471716
2622.5 0.9154806332323211 -0.0001493311427319279 1472001
2623 0.9154756462173907 -0.0001482127175331889 1472284
2623.5 0.9154707648396376 -0.0001472637451098818 1472566
2624 0.9154659680709047 -0.0001464934187695177 1472866
2624.5 0.9154612341462217 -0.0001459083788316046 1473136
2625 0.9154565408732454 -0.0001455126681700048 1473427
2625.5 0.9154518659422936 -0.0001453077245568498 1473703
2626 0.9154471872325921 -0.000145292409321192 1473969
2626.5 0.9154424831104725 -0.0001454630713229851 1474264
2627 0.9154377327154493 -0.0001458136447527107 1474529
2627.5 0.9154329162303199 -0.0001463357788046728 1474764
2628 0.9154280151317439 -0.0001470189968445352 1475020
2628.5 0.9154230124180803 -0.0001478508823054047 1475305
2629 0.9154178928116422 -0.0001488172882053105 1475582
2629.5 0.9154126429329431 -0.0001499025668886339 1475855
2630 0.9154072514449599 -0.0001510898163570133 1476217
2630.5 0.9154017091658898 -0.0001523611393749033 1476569
2631 0.9153960091493678 -0.0001536979114131248 1476983
2631.5 0.9153901467316072 -0.0001550810534312599 1477325
2632 0.9153841195453963 -0.0001564913054972385 1477621
2632.5 0.9153779275013864 -0.000157909497298295 1477895
2633 0.9153715727375652 -0.0001593168117106886 1478206
2633.5 0.9153650595382598 -0.0001606950377639364 1478479
2634 0.9153583942244352 -0.0001620268095540813 1478796
2634.5 0.9153515850174468 -0.000163295827928094 1479046
2635 0.91534464187875 -0.0001644870620706922 1479294
2635.5 0.9153375763283822 -0.0001655869284724814 1479595
2636 0.9153304012452942 -0.0001665834451374551 1479852
2636.5 0.9153231306528126 -0.0001674663592925246 1480110
2637 0.9153157794926843 -0.000168227247286265 1480364
2637.5 0.9153083633912487 -0.0001688595858006913 1480656
2638 0.9153008984213358 -0.0001693587939426002 1480927
2638.5 0.9152934008634889 -0.000169722246222565 1481206
2639 0.9152858869700409 -0.0001699492568643806 1481548
2639.5 0.9152783727354721 -0.0001700410363074147 1481883
2640 0.9152708736763085 -0.000170000621164784 1482326
2640.5 0.9152634046236175 -0.0001698327792740626 1482693
2641 0.9152559795309041 -0.0001695438918203501 1483015
2641.5 0.9152486112999237 -0.0001691418148181224 1483280
2642 0.9152413116266022 -0.000168635722505133 1483567
2642.5 0.9152340908689116 -0.000168035935424539 1483935
2643 0.9152269579381709 -0.0001673537361484112 1484245
2643.5 0.9152199202148542 -0.0001666011757234756 1484559
2644 0.9152129834895949 -0.0001657908739992011 1484887
2644.5 0.915206151929673 -0.0001649358170264474 1485260
2645 0.9151994280708678 -0.0001640491546938277 1485689
2645.5 0.9151928128341772 -0.0001631440016989021 1486073
2646 0.915186305566524 -0.0001622332448345799 1486415
2646.5 0.9151799041042216 -0.0001613293594099592 1486750
2647 0.9151736048576313 -0.0001604442374225085 1487061
2647.5 0.9151674029151662 -0.0001595890298590362 1487393
2648 0.9151612921645021 -0.0001587740052299374 1487727
2648.5 0.9151552654286629 -0.0001580084261406116 1488073
2649 0.9151493146144402 -0.0001573004453796881 1488465
2649.5 0.9151434308704774 -0.000156657022662262 1488794
2650 0.9151376047522489 -0.0001560838628126423 1489090
2650.5 0.9151318263911123 -0.0001555853758114404 1489395
2651 0.9151260856646165 -0.0001551646587715866 1489687
2651.5 0.9151203723652808 -0.00015482349955326 1489943
2652 0.9151146763651422 -0.0001545624013837426 1490223
2652.5 0.9151089877735175 -0.000154380627520844 1490492
2653 0.9151032970855579 -0.0001542762646923298 1490781
2653.5 0.9150975953194106 -0.0001542463037634878 1491056
2654 0.9150918741400144 -0.0001542867358346556 1491347
2654.5 0.9150861259678301 -0.0001543926617542365 1491585
2655 0.9150803440710887 -0.000154558412852823 1491849
2655.5 0.9150745226404462 -0.0001547776805634113 1492109
2656 0.9150686568452497 -0.0001550436524926449 1492386
2656.5 0.9150627428709517 -0.0001553491524504954 1492671
2657 0.9150567779375265 -0.0001556867819300776 1493005
2657.5 0.9150507602990803 -0.0001560490605556593 1493358
2658 0.915044689225152 -0.0001564285630845121 1493740
2658.5 0.9150385649645135 -0.00015681805065524 1494107
2659 0.9150323886925585 -0.0001572105941188317 1494415
2659.5 0.9150261624436301 -0.0001575996874674139 1494703
2660 0.9150198890298782 -0.0001579793495845858 1495050
2660.5 0.91501357194844 -0.0001583442127774711 1495387
2661 0.9150072152789011 -0.0001586895968098135 1495790
2661.5 0.9150008235731476 -0.000159011567432494 1496061
2662 0.9149944017397939 -0.0001593069786989111 1496327
2662.5 0.9149879549254549 -0.0001595734986511436 1496680
2663 0.9149814883951252 -0.0001598096182657178 1497067
2663.5 0.9149750074139297 -0.0001600146438477451 1497440
2664 0.9149685171324349 -0.0001601886733564191 1498008
2664.5 0.9149620224776182 -0.0001603325574255931 1498448
2665 0.9149555280514657 -0.0001604478461098067 1498905
2665.5 0.9149490380389981 -0.0001605367226297302 1499381
2666 0.914942556127325 -0.0001606019256109804 1499860
2666.5 0.9149360854371222 -0.0001606466615021916 1500372
2667 0.9149296284676652 -0.0001606745090180279 1500800
2667.5 0.9149231870563046 -0.0001606893175792534 1501295
2668 0.9149167623529868 -0.0001606951018126757 1501736
2668.5 0.914910354810142 -0.0001606959342274779 1502160
2669 0.9149039641879776 -0.0001606958382000085 1502586
2669.5 0.9148975895749235 -0.000160698683377423 1503066
2670 0.9148912294227034 -0.0001607080855513831 1503363
2670.5 0.9148848815952318 -0.0001607273129577039 1503610
2671 0.9148785434302834 -0.000160759200828653 1503843
2671.5 0.9148722118126567 -0.0001608060758633315 1504070
2672 0.9148658832573306 -0.0001608696920914509 1504314
2672.5 0.914859554000938 -0.0001609511793896778 1504568
2673 0.9148532200997352 -0.0001610510056727264 1504804
2673.5 0.9148468775321051 -0.0001611689535253374 1505025
2674 0.9148405223035742 -0.0001613041117734065 1505255
2674.5 0.914834150552252 -0.0001614548822145228 1505496
2675 0.9148277586526062 -0.000161619001447755 1505749
2675.5 0.9148213433155032 -0.000161793577461842 1505980
2676 0.9148149016825069 -0.0001619751403668718 1506225
2676.5 0.9148084314125385 -0.0001621597063903519 1506459
2677 0.9148019307591078 -0.0001623428540097531 1506693
2677.5 0.914795398636518 -0.0001625198108638431 1506922
2678 0.9147888346736199 -0.0001626855498785795 1507162
2678.5 0.9147822392539144 -0.0001628348928638597 1507411
2679 0.9147756135410482 -0.0001629626196873452 1507649
2679.5 0.9147689594890019 -0.0001630635810145267 1507904
2680 0.9147622798365344 -0.0001631328125215055 1508180
2680.5 0.914755578085749 -0.0001631656484404756 1508416
2681 0.9147488584649111 -0.0001631578322884705 1508660
2681.5 0.9147421258759409 -0.0001631056226577582 1508914
2682 0.9147353858272897 -0.0001630058920115265 1509167
2682.5 0.9147286443531693 -0.0001628562165291432 1509399
2683 0.9147219079203611 -0.0001626549551814108 1509633
2683.5 0.9147151833240719 -0.0001624013163839118 1509884
2684 0.9147084775745106 -0.0001620954107749819 1510130
2684.5 0.914701797776048 -0.0001617382888889301 1510383
2685 0.9146951510009753 -0.0001613319627431273 1510603
2685.5 0.9146885441600096 -0.0001608794106244412 1510824
2686 0.9146819838717583 -0.0001603845646414617 1511067
2686.5 0.9146754763334412 -0.0001598522809011645 1511304
2687 0.9146690271951406 -0.000159288292465165 1511552
2687.5 0.9146626414398602 -0.0001586991455384003 1511796
2688 0.9146563232715824 -0.0001580921196360401 1512041
2688.5 0.9146500760134273 -0.0001574751327582017 1512290
2689 0.9146439020178745 -0.0001568566328713426 1512527
2689.5 0.9146378025908322 -0.0001562454772466996 1512779
2690 0.9146317779311384 -0.0001556508014339165 1513008
2690.5 0.9146258270868479 -0.0001550818798496043 1513255
2691 0.9146199479293966 -0.0001545479801313041 1513490
2691.5 0.9146141371464566 -0.0001540582135452248 1513743
2692 0.914608390254006 -0.0001536213838379487 1513979
2692.5 0.9146027016278206 -0.0001532458369860136 1514231
2693 0.9145970645542879 -0.0001529393143221971 1514461
2693.5 0.9145914713001202 -0.000152708811501799 1514697
2694 0.9145859132002411 -0.0001525604457172565 1514927
2694.5 0.9145803807627948 -0.0001524993334740593 1515172
2695 0.9145748637899555 -0.000152529481108117 1515403
2695.5 0.9145693515129215 -0.0001526536900540404 1515624
2696 0.9145638327392414 -0.0001528734786704698 1515851
2696.5 0.9145582960103765 -0.0001531890221922502 1516096
2697 0.9145527297672225 -0.0001535991121160186 1516336
2697.5 0.914547122521143 -0.000154101136038798 1516579
2698 0.9145414630279443 -0.00015469107866137 1516810
2698.5 0.9145357404621356 -0.0001553635443466523 1517083
2699 0.9145299445887694 -0.0001561118012908426 1517347
2699.5 0.9145240659301588 -0.0001569278470282958 1517584
2700 0.9145180959247994 -0.0001578024946539449 1517824
2700.5 0.9145120270759154 -0.0001587254788159787 1518071
2701 0.9145058530871544 -0.0001596855802110655 1518304
2701.5 0.9144995689831399 -0.0001606707670096589 1518569
2702 0.9144931712127652 -0.0001616683513551553 1518806
2702.5 0.9144866577333659 -0.0001626651588220931 1519054
2703 0.9144800280741658 -0.0001636477084899323 1519292
2703.5 0.9144732833776843 -0.0001646024010928509 1519561
2704 0.9144664264181128 -0.0001655157125481058 1519812
2704.5 0.9144594615960022 -0.0001663743900452984 1520052
2705 0.9144523949089591 -0.0001671656478020819 1520285
2705.5 0.9144452338983918 -0.0001678773595571452 1520594
2706 0.9144379875727314 -0.0001684982448812474 1520884
2706.5 0.9144306663078939 -0.0001690180464418226 1521144
2707 0.9144232817261084 -0.0001694276954542448 1521409
2707.5 0.9144158465545786 -0.0001697194626951266 1521723
2708 0.9144083744657571 -0.0001698870926343874 1521960
2708.5 0.9144008799013162 -0.0001699259184649102 1522222
2709 0.914393377882166 -0.0001698329560647074 1522451
2709.5 0.9143858838070983 -0.0001696069752159466 1522692
2710 0.9143784132428504 -0.0001692485467221105 1522953
2710.5 0.9143709817085303 -0.0001687600644051598 1523174
2711 0.9143636044574662 -0.0001681457413237369 1523422
2711.5 0.9143562962596248 -0.0001674115799260544 1523718
2712 0.9143490711877504 -0.0001665653162313482 1523966
2712.5 0.9143419424103865 -0.0001656163385167338 1524206
2713 0.91433492199485 -0.0001645755813653648 1524453
2713.5 0.9143280207231272 -0.0001634553963019481 1524720
2714 0.9143212479235062 -0.0001622694005969929 1524965
2714.5 0.9143146113205561 -0.0001610323061567431 1525226
2715 0.9143081169058206 -0.0001597597307254116 1525463
2715.5 0.9143017688313265 -0.0001584679939066705 1525698
2716 0.9142955693276853 -0.0001571739007569634 1525944
2716.5 0.9142895186482355 -0.0001558945159103097 1526189
2717 0.9142836150403086 -0.0001546469313603586 1526424
2717.5 0.914277854744314 -0.0001534480311466456 1526652
2718 0.9142722320209542 -0.0001523142562669868 1526910
2718.5 0.9142667392064674 -0.0001512613731651681 1527161
2719 0.9142613667953924 -0.0001503042491213175 1527398
2719.5 0.9142561035499638 -0.0001494566378026368 1527631
2720 0.9142509366348276 -0.0001487309781140259 1527879
2720.5 0.9142458517754267 -0.0001481382093236628 1528136
2721 0.9142408334380187 -0.0001476876052301944 1528377
2721.5 0.9142358650289938 -0.0001473866298875332 1528612
2722 0.9142309291108407 -0.0001472408171151058 1528843
2722.5 0.9142260076318645 -0.000147253675699018 1529091
2723 0.914221082166536 -0.0001474266218367718 1529349
2723.5 0.9142161341631824 -0.0001477589400016379 1529616
2724 0.9142111451955921 -0.0001482477730067636 1529846
2724.5 0.9142060972150369 -0.0001488881416383289 1530080
2725 0.9142009727991718 -0.0001496729938099632 1530340
2725.5 0.9141957553943096 -0.0001505932827706702 1530563
2726 0.9141904295476179 -0.0001516380734828488 1530820
2726.5 0.9141849811259263 -0.0001527946758827659 1531048
2727 0.914179397517986 -0.0001540488033457184 1531303
2727.5 0.9141736678172443 -0.0001553847543122337 1531547
2728 0.9141677829824562 -0.0001567856146911937 1531817
2728.5 0.9141617359737461 -0.0001582334783485215 1532076
2729 0.9141555218620764 -0.0001597096827198394 1532306
2729.5 0.9141491379104293 -0.0001611950563552289 1532596
2730 0.91414258362541 -0.0001626701750196687 1532835
2730.5 0.9141358607783809 -0.0001641156228343158 1533095
2731 0.9141289733956716 -0.0001655122548551421 1533365
2731.5 0.9141219277178215 -0.0001668414574482404 1533629
2732 0.9141147321282744 -0.0001680854028340345 1533963
2732.5 0.9141073970523493 -0.0001692272942389619 1534342
2733 0.9140999348277482 -0.000170251598208734 1534621
2733.5 0.9140923595482655 -0.0001711442608030543 1534978
2734 0.9140846868827337 -0.000171892904604049 1535389
2734.5 0.9140769338716098 -0.000172487003727593 1535872
2735 0.9140691187039204 -0.0001729180343240998 1536418
2735.5 0.9140612604775717 -0.0001731795983888411 1536841
2736 0.9140533789462687 -0.0001732675190681945 1537228
2736.5 0.914045494256495 -0.0001731799060401533 1537558
2737 0.9140376266781423 -0.0001729171899612288 1537842
2737.5 0.9140297963324914 -0.0001724821254006787 1538169
2738 0.914022022921281 -0.0001718797621213715 1538499
2738.5 0.9140143254606091 -0.0001711173850074729 1538752
2739 0.9140067220233418 -0.0001702044233773292 1538984
2739.5 0.9139992294936008 -0.0001691523308482694 1539213
2740 0.9139918633367453 -0.0001679744373331888 1539454
2740.5 0.9139846373880436 -0.0001666857751396287 1539708
2741 0.9139775636629903 -0.0001653028815073463 1539959
2741.5 0.9139706521919143 -0.000163843580251618 1540209
2742 0.9139639108812054 -0.0001623267454752258 1540444
2742.5 0.9139573454031088 -0.0001607720505656515 1540669
2743 0.9139509591156478 -0.0001591997059031577 1540908
2743.5 0.9139447530138195 -0.0001576301888666597 1541149
2744 0.9139387257127715 -0.0001560839698350521 1541430
2744.5 0.9139328734632289 -0.0001545812379411234 1541682
2745 0.9139271901989922 -0.0001531416303414654 1541922
2745.5 0.9139216676158792 -0.0001517839687198882 1542176
2746 0.9139162952810512 -0.0001505260066434527 1542410
2746.5 0.9139110607712416 -0.0001493841912411281 1542649
2747 0.9139059498380045 -0.0001483734424775656 1542875
2747.5 0.9139009465977191 -0.0001475069530512282 1543128
2748 0.9138960337437614 -0.000146796011659997 1543368
2748.5 0.9138911927779217 -0.0001462498520534523 1543625
2749 0.9138864042579077 -0.0001458755299334625 1543879
2749.5 0.9138816480575299 -0.0001456778293777652 1544131
2750 0.9138769036360112 -0.000145659200052356 1544359
2750.5 0.9138721503127198 -0.000145819726050854 1544612
2751 0.9138673675435711 -0.0001461571267611463 1544888
2751.5 0.9138625351953119 -0.000146666789716167 1545150
2752 0.9138576338139389 -0.0001473418349433502 1545409
2752.5 0.9138526448835941 -0.0001481732098924139 1545650
2753 0.9138475510724007 -0.0001491498135996454 1545907
2753.5 0.9138423364619116 -0.0001502586483450651 1546139
2754 0.9138369867570563 -0.0001514849966814217 1546429
2754.5 0.9138314894737526 -0.00015281262136784 1546697
2755 0.9138258341016704 -0.0001542239854289137 1547047
2755.5 0.9138200122399726 -0.0001557004892880725 1547298
2756 0.9138140177042423 -0.0001572227216950199 1547550
2756.5 0.9138078466032088 -0.0001587707209845083 1547785
2757 0.9138014973843013 -0.0001603242430697823 1548075
2757.5 0.9137949708474935 -0.0001618630324903652 1548318
2758 0.9137882701273441 -0.0001633670928024121 1548563
2758.5 0.9137814006435735 -0.000164816952619926 1548797
2759 0.9137743700209532 -0.0001661939236860698 1549019
2759.5 0.9137671879797049 -0.0001674803474761439 1549277
2760 0.9137598661980061 -0.0001686598270037564 1549535
2760.5 0.9137524181485859 -0.0001697174407174273 1549808
2761 0.9137448589117357 -0.0001706399356337585 1550041
2761.5 0.9137372049673821 -0.0001714158971508395 1550282
2762 0.9137294739691467 -0.0001720358933172193 1550518
2762.5 0.9137216845035571 -0.0001724925916939306 1550749
2763 0.9137138558377534 -0.0001727808473327558 1550982
2763.5 0.913706007659198 -0.0001728977607998245 1551218
2764 0.9136981598109705 -0.0001728427055914332 1551455
2764.5 0.9136903320262936 -0.0001726173247150629 1551685
2765 0.9136825436659102 -0.0001722254966351804 1551925
2765.5 0.9136748134618856 -0.0001716732712058856 1552163
2766 0.9136671592713108 -0.0001709687766236071 1552407
2766.5 0.9136595978432004 -0.0001701220988279525 1552642
2767 0.91365214460171 -0.0001691451351523556 1552874
2767.5 0.9136448134485341 -0.0001680514243712363 1553117
2768 0.9136376165870754 -0.0001668559556055455 1553348
2768.5 0.9136305643706564 -0.0001655749588258794 1553577
2769 0.9136236651766977 -0.0001642256799307686 1553827
2769.5 0.9136169253084232 -0.0001628261435733882 1554073
2770 0.9136103489252522 -0.0001613949070593248 1554313
2770.5 0.9136039380026452 -0.0001599508087410182 1554549
2771 0.9135976923217501 -0.0001585127143880053 1554838
2771.5 0.913591609488787 -0.0001570992650178317 1555111
2772 0.9135856849836906 -0.0001557286296283886 1555360
2772.5 0.9135799122371391 -0.0001544182661809828 1555630
2773 0.9135742827347005 -0.0001531846940460352 1555860
2773.5 0.9135687861464729 -0.0001520432809413448 1556107
2774 0.9135634104802383 -0.0001510080471700002 1556388
2774.5 0.9135581422558562 -0.0001500914897046387 1556623
2775 0.9135529666983344 -0.000149304428370346 1556901
2775.5 0.9135478679467762 -0.0001486558760545373 1557193
2776 0.9135428292762173 -0.0001481529345242697 1557433
2776.5 0.9135378333291877 -0.0001478007170628822 1557663
2777 0.9135328623537542 -0.0001476022987567312 1557905
2777.5 0.9135278984447096 -0.0001475586948711881 1558140
2778 0.9135229237845736 -0.0001476688673620859 1558385
2778.5 0.9135179208811043 -0.0001479297591771648 1558631
2779 0.9135128727980835 -0.0001483363556190778 1558877
2779.5 0.9135077633762705 -0.0001488817716719636 1559125
2780 0.9135025774415905 -0.0001495573638422405 1559355
2780.5 0.9134973009978068 -0.0001503528647367444 1559602
2781 0.9134919214011917 -0.0001512565383014557 1559844
2781.5 0.9134864275149699 -0.0001522553533759942 1560084
2782 0.9134808098416174 -0.0001533351729867173 1560337
2782.5 0.913475060631423 -0.0001544809566068926 1560574
2783 0.9134691739660714 -0.0001556769724595631 1560826
2783.5 0.9134631458163589 -0.0001569070168275521 1561074
2784 0.9134569740735359 -0.0001581546372690442 1561301
2784.5 0.9134506585541304 -0.0001594033566145129 1561525
2785 0.9134442009784838 -0.0001606368946425959 1561781
2785.5 0.9134376049236052 -0.0001618393843988726 1562039
2786 0.9134308757512782 -0.0001629955802288824 1562269
2786.5 0.9134240205127234 -0.0001640910547450334 1562509
2787 0.9134170478313993 -0.0001651123821333031 1562783
2787.5 0.9134099677658423 -0.0001660473054266335 1563040
2788 0.9134027916546809 -0.0001668848856234238 1563270
2788.5 0.9133955319462045 -0.0001676156308097938 1563537
2789 0.9133882020150346 -0.000168231603746268 1563789
2789.5 0.9133808159686204 -0.0001687265067011075 1564036
2790 0.9133733884463691 -0.0001690957426468434 1564281
2790.5 0.913365934414306 -0.0001693364522804636 1564525
2791 0.9133584689581753 -0.0001694475266749328 1564782
2791.5 0.9133510070778883 -0.0001694295957154755 1565039
2792 0.9133435634861584 -0.0001692849928140883 1565295
2792.5 0.9133361524140745 -0.0001690176967243132 1565550
2793 0.9133287874262278 -0.0001686332515909389 1565784
2793.5 0.9133214812478365 -0.0001681386666625499 1566023
2794 0.9133142456061099 -0.0001675422973634367 1566251
2794.5 0.9133070910878635 -0.0001668537096629219 1566498
2795 0.9133000270151354 -0.0001660835298897376 1566739
2795.5 0.9132930613402778 -0.0001652432823169491 1566969
2796 0.913286200561695 -0.0001643452169833504 1567206
2796.5 0.9132794496610972 -0.0001634021303212751 1567436
2797 0.9132728120628084 -0.0001624271812264654 1567663
2797.5 0.9132662896153551 -0.0001614337052320763 1567914
2798 0.9132598825952395 -0.0001604350294367755 1568160
2798.5 0.9132535897324773 -0.0001594442907867099 1568398
2799 0.9132474082571844 -0.0001584742602239618 1568639
2799.5 0.9132413339662031 -0.0001575371750917607 1568893
2800 0.9132353613084866 -0.0001566445820312951 1569129
2800.5 0.9132294834877046 -0.0001558071924198716 1569370
2801 0.9132236925803274 -0.0001550347521868488 1569606
2801.5 0.9132179796672284 -0.0001543359276083371 1569855
2802 0.9132123349766978 -0.0001537182084242799 1570102
2802.5 0.9132067480366212 -0.0001531878293507004 1570349
2803 0.9132012078334882 -0.000152749710775076 1570602
2803.5 0.9131957029758314 -0.0001524074191327041 1570837
2804 0.9131902218596667 -0.0001521631471670528 1571062
2804.5 0.9131847528335372 -0.0001520177139854259 1571328
2805 0.9131792843607801 -0.0001519705845342297 1571568
2805.5 0.9131738051767553 -0.0001520199078412289 1571791
2806 0.9131683044388443 -0.0001521625731099291 1572028
2806.5 0.9131627718672155 -0.0001523942825053804 1572254
2807 0.9131571978744865 -0.0001527096392470563 1572488
2807.5 0.9131515736826401 -0.0001531022494244361 1572716
2808 0.9131458914257423 -0.0001535648357772013 1572965
2808.5 0.9131401442372706 -0.0001540893615380444 1573183
2809 0.9131343263210863 -0.0001546671623222988 1573417
2809.5 0.9131284330053698 -0.0001552890839668097 1573686
2810 0.9131224607790807 -0.0001559456241715434 1573910
2810.5 0.9131164073107836 -0.0001566270757814791 1574143
2811 0.9131102714499509 -0.00015732366956294 1574380
2811.5 0.913104053211101 -0.0001580257143775807 1574615
2812 0.9130977537413857 -0.0001587237327360789 1574869
2812.5 0.9130913752724884 -0.0001594085898232737 1575097
2813 0.9130849210578853 -0.0001600716142213101 1575371
2813.5 0.9130783952967571 -0.0001607047087180615 1575603
2814 0.9130718030459855 -0.0001613004497699698 1575840
2814.5 0.9130651501218333 -0.0001618521743894474 1576081
2815 0.9130584429930345 -0.000162354053442471 1576304
2815.5 0.9130516886671062 -0.0001628011505702529 1576524
2816 0.9130448945717651 -0.0001631894661843253 1576757
2816.5 0.913038068433376 -0.000163515966224637 1576981
2817 0.9130312181543465 -0.0001637785956110014 1577210
2817.5 0.9130243516913775 -0.0001639762765554645 1577443
2818 0.9130174769364104 -0.0001641088921340908 1577681
2818.5 0.9130106016020449 -0.0001641772557369991 1577905
2819 0.9130037331130816 -0.0001641830672217994 1578132
2819.5 0.9129968785057204 -0.000164128856786463 1578364
2820 0.9129900443357908 -0.0001640179177477088 1578591
2820.5 0.9129832365972186 -0.0001638542295610216 1578812
2821 0.912976460651746 -0.0001636423725428052 1579060
2821.5 0.9129697211707216 -0.0001633874358562009 1579295
2822 0.9129630220895689 -0.0001630949203947584 1579517
2822.5 0.9129563665753243 -0.0001627706382452281 1579747
2823 0.9129497570074182 -0.0001624206104285039 1579963
2823.5 0.912943194971662 -0.0001620509646094703 1580202
2824 0.9129366812671769 -0.0001616678344301395 1580436
2824.5 0.912930215925814 -0.00016127726205899 1580669
2825 0.9129237982434149 -0.0001608851054624773 1580923
2825.5 0.9129174268220682 -0.0001604969517957106 1581151
2826 0.9129110996223877 -0.0001601180381788602 1581376
2826.5 0.9129048140246583 -0.0001597531809771579 1581595
2827 0.9128985668975971 -0.0001594067145385478 1581808
2827.5 0.9128923546733712 -0.0001590824401653814 1582037
2828 0.9128861734274321 -0.0001587835859098654 1582267
2828.5 0.9128800189616836 -0.0001585127775893613 1582507
2829 0.9128738868894715 -0.0001582720212207598 1582730
2829.5 0.9128677727208853 -0.0001580626968761733 1582957
2830 0.9128616719468831 -0.0001578855637679623 1583186
2830.5 0.9128555801208076 -0.0001577407761844143 1583431
2831 0.9128494929359295 -0.0001576279097177115 1583653
2831.5 0.9128434062977508 -0.000157545997061081 1583876
2832 0.9128373163899162 -0.0001574935724995823 1584099
2832.5 0.912831219732712 -0.0001574687240848407 1584332
2833 0.9128251132332854 -0.0001574691523689202 1584591
2833.5 0.9128189942268662 -0.000157492234477751 1584826
2834 0.912812860508458 -0.0001575350922321748 1585076
2834.5 0.9128067103546353 -0.0001575946629754839 1585310
2835 0.9128005425352642 -0.0001576677717403417 1585531
2835.5 0.912794356315149 -0.0001577512033868594 1585753
2836 0.9127881514457935 -0.0001578417733646329 1585984
2836.5 0.9127819281476205 -0.000157936395797267 1586211
2837 0.912775687083188 -0.0001580321476543417 1586458
2837.5 0.9127694293220701 -0.0001581263278636828 1586714
2838 0.9127631562982316 -0.0001582165103238946 1586932
2838.5 0.9127568697608378 -0.0001583005899006158 1587168
2839 0.9127505717195562 -0.0001583768206287134 1587397
2839.5 0.9127442643855056 -0.0001584438454944687 1587647
2840 0.912737950109045 -0.0001585007173315941 1587854
2840.5 0.9127316313156851 -0.000158546910533564 1588078
2841 0.9127253104413861 -0.0001585823234564505 1588329
2841.5 0.9127189898685355 -0.0001586072715585842 1588576
2842 0.9127126718638674 -0.0001586224714951645 1588824
2842.5 0.9127063585195313 -0.0001586290165513973 1589073
2843 0.9127000516984789 -0.0001586283439564672 1589313
2843.5 0.9126937529852152 -0.0001586221947684778 1589549
2844 0.912687463642892 -0.0001586125671559514 1589802
2844.5 0.9126811845775747 -0.0001586016640215991 1590031
2845 0.9126749163103945 -0.0001585918360167188 1590279
2845.5 0.9126686589581353 -0.0001585855210792527 1590523
2846 0.9126624122226635 -0.000158585181692125 1590755
2846.5 0.9126561753894309 -0.0001585932411010956 1591000
2847 0.9126499473351193 -0.0001586120197521636 1591233
2847.5 0.912643726544324 -0.0001586436732065266 1591473
2848 0.9126375111350047 -0.0001586901327672926 1591744
2848.5 0.9126312988922707 -0.0001587530500062709 1591975
2849 0.9126250873099097 -0.0001588337463119176 1592209
2849.5 0.9126188736389231 -0.0001589331684927976 1592427
2850 0.9126126549421972 -0.0001590518513653528 1592670
2850.5 0.9126064281543301 -0.000159189888132778 1592932
2851 0.9126001901455111 -0.0001593469092246178 1593170
2851.5 0.9125939377882928 -0.0001595220701177226 1593413
2852 0.9125876680260113 -0.0001597140485005901 1593651
2852.5 0.9125813779415892 -0.0001599210509759768 1593874
2853 0.9125750648254105 -0.0001601408293269522 1594109
2853.5 0.9125687262409904 -0.0001603707061991796 1594348
2854 0.9125623600871628 -0.0001606076098814718 1594571
2854.5 0.9125559646555684 -0.000160848117700602 1594794
2855 0.9125495386822998 -0.0001610885073868607 1595046
2855.5 0.9125430813926351 -0.0001613248156180744 1595304
2856 0.9125365925379159 -0.0001615529028120913 1595529
2856.5 0.9125300724237407 -0.0001617685231166089 1595760
2857 0.9125235219287942 -0.0001619673984393097 1595997
2857.5 0.9125169425137761 -0.0001621452952753604 1596247
2858 0.9125103362200757 -0.000162298103023017 1596480
2858.5 0.9125037056579884 -0.0001624219124341336 1596728
2859 0.9124970539844717 -0.0001625130928238582 1596974
2859.5 0.9124903848705976 -0.0001625683666651822 1597215
2860 0.9124837024590498 -0.0001625848802184885 1597467
2860.5 0.9124770113121834 -0.0001625602688925919 1597705
2861 0.9124703163513384 -0.0001624927161041136 1597940
2861.5 0.9124636227882483 -0.0001623810044920053 1598172
2862 0.9124569360495395 -0.0001622245584555515 1598405
2862.5 0.9124502616954444 -0.0001620234771127067 1598662
2863 0.9124436053339682 -0.0001617785569217972 1598897
2863.5 0.9124369725318418 -0.0001614913033686637 1599135
2864 0.9124303687236694 -0.0001611639312937583 1599377
2864.5 0.9124237991207361 -0.0001607993536129616 1599618
2865 0.9124172686209588 -0.0001604011583735911 1599864
2865.5 0.9124107817214824 -0.0001599735742761227 1600087
2866 0.9124043424353934 -0.0001595214249825576 1600314
2866.5 0.9123979542139927 -0.0001590500727193204 1600567
2867 0.9123916198759794 -0.0001585653518637114 1600789
2867.5 0.9123853415448429 -0.0001580734933752896 1601011
2868 0.9123791205956122 -0.0001575810410943219 1601243
2868.5 0.9123729576120105 -0.0001570947610752668 1601484
2869 0.9123668523548927 -0.0001566215452531843 1601727
2869.5 0.9123608037426914 -0.000156168310850719 1601977
2870 0.9123548098444119 -0.0001557418970231039 1602221
2870.5 0.9123488678855312 -0.0001553489603053632 1602445
2871 0.9123429742669517 -0.0001549958704683474 1602696
2871.5 0.9123371245969668 -0.0001546886084091178 1602919
2872 0.9123313137359904 -0.0001544326676936365 1603146
2872.5 0.9123255358535889 -0.0001542329613370997 1603373
2873 0.9123197844971698 -0.0001540937353501594 1603611
2873.5 0.9123140526714906 -0.000154018490496552 1603837
2874 0.9123083329279559 -0.0001540099136025599 1604049
2874.5 0.9123026174625251 -0.0001540698196309731 1604287
2875 0.9122968982208958 -0.0001541991055844917 1604517
2875.5 0.9122911670094916 -0.0001543977171378455 1604738
2876 0.9122854156106815 -0.0001546646287154207 1604960
2876.5 0.9122796359005692 -0.0001549978375378004 1605198
2877 0.9122738199676305 -0.0001553943719544326 1605426
2877.5 0.9122679602304316 -0.0001558503141679674 1605648
2878 0.9122620495526655 -0.0001563608372398438 1605904
2878.5 0.9122560813537475 -0.0001569202560496775 1606146
2879 0.9122500497132596 -0.000157522091666729 1606364
2879.5 0.9122439494676071 -0.000158159148383501 1606607
2880 0.9122377762973379 -0.0001588236024619817 1606858
2880.5 0.9122315268037006 -0.0001595071014564311 1607108
2881 0.912225198573161 -0.0001602008728041171 1607348
2881.5 0.9122187902287541 -0.0001608958402216685 1607587
2882 0.9122123014673353 -0.0001615827463109416 1607802
2882.5 0.9122057330819913 -0.0001622522796669373 1608058
2883 0.9121990869690779 -0.0001628952046937574 1608281
2883.5 0.912192366119583 -0.0001635024922734715 1608521
2884 0.9121855745947225 -0.0001640654493990006 1608749
2884.5 0.9121787174859309 -0.0001645758458760026 1608996
2885 0.912171800859616 -0.0001650260362206835 1609245
2885.5 0.9121648316872942 -0.0001654090749302726 1609464
2886 0.9121578177619281 -0.000165718823380463 1609698
2886.5 0.9121507676015085 -0.0001659500467076538 1609934
2887 0.9121436903411183 -0.0001660984991631536 1610161
2887.5 0.9121365956148864 -0.0001661609965786924 1610390
2888 0.9121294934294222 -0.0001661354747561376 1610639
2888.5 0.9121223940304316 -0.0001660210327876516 1610878
2889 0.9121153077643629 -0.0001658179605205724 1611153
2889.5 0.9121082449369917 -0.0001655277496039518 1611391
2890 0.9121012156709388 -0.0001651530877857495 1611620
2890.5 0.9120942297641312 -0.0001646978363682982 1611837
2891 0.9120872965512383 -0.000164166990972057 1612062
2891.5 0.9120804247700739 -0.0001635666259992526 1612292
2892 0.9120736224349107 -0.0001629038234270048 1612521
2892.5 0.9120668967185734 -0.0001621865867902404 1612750
2893 0.9120602538450545 -0.000161423741433963 1612975
2893.5 0.9120536989942747 -0.0001606248223209453 1613199
2894 0.9120472362204374 -0.0001597999508687814 1613430
2894.5 0.9120408683852519 -0.0001589597024589579 1613655
2895 0.9120345971070946 -0.0001581149664067117 1613882
2895.5 0.9120284227269553 -0.0001572768003013692 1614120
2896 0.9120223442917863 -0.000156456280721206 1614355
2896.5 0.9120163595556315 -0.0001556643523929106 1614583
2897 0.912010464998654 -0.000154911677902721 1614811
2897.5 0.9120046558639325 -0.0001542084900725619 1615043
2898 0.9119989262116481 -0.0001535644490912339 1615267
2898.5 0.9119932689900241 -0.0001529885064365445 1615502
2899 0.9119876761221444 -0.0001524887775415492 1615726
2899.5 0.9119821386075534 -0.0001520724250456073 1615935
2900 0.9119766466373078 -0.0001517455543333583 1616159
2900.5 0.9119711897209698 -0.0001515131228999837 1616391
2901 0.911965756823843 -0.0001513788648954897 1616609
2901.5 0.9119603365126017 -0.0001513452319934147 1616836
2902 0.9119549171073393 -0.0001514133515057396 1617074
2902.5 0.91194948683795 -0.0001515830024273502 1617327
2903 0.9119440340027023 -0.0001518526098442815 1617547
2903.5 0.9119385471268044 -0.0001522192578839576 1617838
2904 0.9119330151187653 -0.0001526787211254013 1618063
2904.5 0.9119274274223661 -0.0001532255141278369 1618285
2905 0.9119217741621133 -0.0001538529584797796 1618536
2905.5 0.9119160462801242 -0.0001545532665225163 1618780
2906 0.9119102356625162 -0.0001553176406641399 1619094
2906.5 0.9119043352534876 -0.0001561363869778085 1619430
2907 0.9118983391554756 -0.0001569990415719985 1619764
2907.5 0.9118922427139396 -0.0001578945080368545 1620021
2908 0.9118860425855354 -0.0001588112041091885 1620296
2908.5 0.9118797367886818 -0.0001597372155634311 1620615
2909 0.9118733247357508 -0.0001606604552286096 1621067
2909.5 0.9118668072463808 -0.000161568824952715 1621378
2910 0.9118601865416602 -0.0001624503782889009 1621766
2910.5 0.9118534662192057 -0.0001632934816609443 1622153
2911 0.9118466512094185 -0.0001640869717809815 1622402
2911.5 0.911839747713475 -0.0001648203071390951 1622829
2912 0.9118327631238475 -0.000165483711461684 1623097
2912.5 0.9118257059284175 -0.0001660683071429422 1623499
2913 0.9118185855994487 -0.0001665662367888556 1623826
2913.5 0.9118114124689315 -0.0001669707711755591 1624146
2914 0.9118041975919676 -0.0001672764021090784 1624505
2914.5 0.9117969526000639 -0.000167478918881987 1624848
2915 0.9117896895463279 -0.0001675754672475473 1625150
2915.5 0.9117824207446803 -0.0001675645900742827 1625661
2916 0.9117751586052851 -0.000167446249096704 1626093
2916.5 0.9117679154684502 -0.0001672218274405094 1626400
2917 0.9117607034392756 -0.0001668941128664204 1626757
2917.5 0.9117535342253243 -0.0001664672619450438 1627076
2918 0.911746418979534 -0.0001659467456394278 1627455
2918.5 0.9117393681505399 -0.0001653392770302593 1628268
2919 0.9117323913424507 -0.0001646527221663609 1628676
2919.5 0.911725497186013 -0.0001638959952575888 1629254
2920 0.9117186932229274 -0.0001630789396438027 1629936
2920.5 0.9117119858048972 -0.0001622121961709656 1630237
2921 0.9117053800087976 -0.0001613070607793036 1630558
2921.5 0.9116988795691165 -0.0001603753332572184 1631019
2922 0.9116924868285884 -0.000159429159236038 1631385
2922.5 0.9116862027076811 -0.0001584808675928098 1631737
2923 0.911680026693347 -0.0001575428054904152 1632016
2923.5 0.9116739568471651 -0.0001566271733146395 1632323
2924 0.911667989832755 -0.0001557458617670714 1632571
2924.5 0.9116621209620521 -0.0001549102933402188 1632822
2925 0.9116563442597978 -0.0001541312703375103 1633146
2925.5 0.9116506525453284 -0.0001534188315071522 1633730
2926 0.9116450375305193 -0.0001527821192366809 1633977
2926.5 0.9116394899325169 -0.0001522292591053767 1634203
2927 0.9116339995996902 -0.000151767253417458 1634432
2927.5 0.9116285556490512 -0.0001514018901429398 1634653
2928 0.9116231466132423 -0.0001511376684764926 1634896
2928.5 0.9116177605950607 -0.0001509777419927045 1635122
2929 0.9116123854273881 -0.0001509238801303418 1635338
2929.5 0.9116070088363286 -0.0001509764484834817 1635562
2930 0.9116016186053147 -0.0001511344081159008 1635766
2930.5 0.9115962027379408 -0.0001513953338521566 1635984
2931 0.9115907496172998 -0.0001517554512367024 1636207
2931.5 0.9115852481596627 -0.0001522096915953038 1636429
2932 0.9115796879604177 -0.0001527517643855177 1636647
2932.5 0.9115740594303051 -0.0001533742457862085 1636874
2933 0.9115683539201248 -0.0001540686822563322 1637103
2933.5 0.9115625638322528 -0.0001548257075907233 1637322
2934 0.9115566827175012 -0.0001556351718201434 1637549
2934.5 0.9115507053560601 -0.0001564862801456211 1637774
2935 0.9115446278214766 -0.0001573677399662191 1638002
2935.5 0.9115384475268825 -0.0001582679139557944 1638230
2936 0.9115321632529119 -0.0001591749770694985 1638451
2936.5 0.9115257751570209 -0.0001600770753166087 1638669
2937 0.9115192847641672 -0.0001609624841212996 1638890
2937.5 0.9115126949390725 -0.0001618197641098028 1639118
2938 0.9115060098405428 -0.0001626379122080756 1639338
2938.5 0.911499234858566 -0.0001634065060100113 1639554
2939 0.9114923765351377 -0.0001641158394796909 1639777
2939.5 0.9114854424699907 -0.0001647570481812951 1639994
2940 0.9114784412126052 -0.0001653222223850812 1640212
2940.5 0.91147138214205 -0.0001658045065744998 1640435
2941 0.9114642753363805 -0.0001661981840763093 1640662
2941.5 0.9114571314334345 -0.0001664987457485379 1640874
2942 0.9114499614849908 -0.0001667029418881198 1641110
2942.5 0.911442776806323 -0.0001668088167575104 1641334
2943 0.9114355888232414 -0.0001668157253734103 1641547
2943.5 0.9114284089187273 -0.0001667243324487626 1641770
2944 0.9114212482812666 -0.0001665365936267399 1642000
2944.5 0.9114141177569385 -0.0001662557193897137 1642224
2945 0.9114070277072673 -0.0001658861222631449 1642452
2945.5 0.9113999878747269 -0.0001654333481614781 1642670
2946 0.9113930072576919 -0.0001649039929366144 1642900
2946.5 0.9113860939964713 -0.0001643056053866917 1643119
2947 0.9113792552718981 -0.0001636465781612812 1643343
2947.5 0.9113724972177636 -0.0001629360281556013 1643569
2948 0.9113658248481814 -0.000162183668120107 1643791
2948.5 0.9113592420007556 -0.0001613996713196754 1644010
2949 0.9113527512961958 -0.0001605945311582731 1644227
2949.5 0.9113463541147883 -0.0001597789177395366 1644456
2950 0.9113400505898995 -0.0001589635333589288 1644677
2950.5 0.9113338396184487 -0.0001581589689220449 1644901
2951 0.9113277188880469 -0.0001573755632526894 1645117
2951.5 0.9113216849202764 -0.000156623267197261 1645335
2952 0.9113157331293649 -0.0001559115143482556 1645555
2952.5 0.911309857895293 -0.0001552491001009679 1645784
2953 0.9113040526501958 -0.0001546440706256356 1646014
2953.5 0.9112983099767319 -0.0001541036231845274 1646236
2954 0.9112926217169468 -0.0001536340190515443 1646452
2954.5 0.9112869790900222 -0.0001532405101044222 1646673
2955 0.911281372817201 -0.0001529272799582853 1646905
2955.5 0.9112757932520803 -0.0001526974002977816 1647134
2956 0.9112702305144313 -0.0001525528028461949 1647345
2956.5 0.9112646746256473 -0.0001524942671875668 1647569
2957 0.9112591156439439 -0.0001525214244332033 1647805
2957.5 0.9112535437974417 -0.00015263277650347 1648035
2958 0.9112479496133157 -0.0001528257305792222 1648251
2958.5 0.911242324041276 -0.0001530966480701615 1648472
2959 0.9112366585697371 -0.0001534409072510285 1648689
2959.5 0.9112309453331566 -0.0001538529785347127 1648905
2960 0.9112251772091601 -0.000154326511185942 1649129
2960.5 0.911219347904241 -0.000154854430132294 1649352
2961 0.9112134520269797 -0.0001554290414033941 1649586
2961.5 0.9112074851479359 -0.0001560421446251852 1649804
2962 0.9112014438455444 -0.000156685150915839 1650023
2962.5 0.9111953257375656 -0.0001573492044742459 1650246
2963 0.9111891294978434 -0.0001580253061204483 1650465
2963.5 0.9111828548583327 -0.0001587044370424336 1650692
2964 0.9111765025965736 -0.0001593776810220629 1650911
2964.5 0.9111700745089798 -0.0001600363434570717 1651133
2965 0.9111635733705229 -0.0001606720655627851 1651353
2965.5 0.911157002881558 -0.0001612769322267319 1651582
2966 0.9111503676027237 -0.0001618435720994481 1651811
2966.5 0.911143672879002 -0.0001623652486338684 1652026
2967 0.9111369247541542 -0.0001628359409313922 1652246
2967.5 0.9111301298768841 -0.0001632504134132399 1652478
2968 0.9111232954001608 -0.0001636042735083136 1652702
2968.5 0.911116428875227 -0.0001638940167303142 1652915
2969 0.9111095381418597 -0.0001641170587058513 1653140
2969.5 0.9111026312164868 -0.0001642717539070125 1653364
2970 0.911095716179774 -0.000164357401035699 1653585
2970.5 0.9110888010652665 -0.000164374235198328 1653822
2971 0.9110818937506487 -0.000164323407196268 1654047
2971.5 0.9110750018531114 -0.0001642069504371995 1654271
2972 0.9110681326302376 -0.000164027736142168 1654488
2972.5 0.9110612928877209 -0.0001637894176809432 1654721
2973 0.9110544888951022 -0.0001634963650112707 1654934
2973.5 0.9110477263105919 -0.0001631535903250721 1655163
2974 0.9110410101158793 -0.0001627666661134595 1655389
2974.5 0.911034344561681 -0.000162341636952657 1655614
2975 0.9110277331246197 -0.0001618849263820677 1655850
2975.5 0.9110211784758326 -0.0001614032402949666 1656073
2976 0.9110146824615493 -0.0001609034682882717 1656292
2976.5 0.9110082460956953 -0.0001603925844241081 1656512
2977 0.911001869564397 -0.0001598775488395109 1656734
2977.5 0.9109955522420958 -0.0001593652116032038 1656962
2978 0.910989292718824 -0.0001588622201622845 1657196
2978.5 0.9109830888380178 -0.00015837493164501 1657413
2979 0.9109769377441275 -0.0001579093311928165 1657641
2979.5 0.9109708359391291 -0.0001574709573852629 1657845
2980 0.9109647793469419 -0.0001570648356982146 1658068
2980.5 0.9109587633846561 -0.0001566954208003377 1658296
2981 0.9109527830393891 -0.000156366548347698 1658529
2981.5 0.9109468329495313 -0.0001560813967837838 1658762
2982 0.9109409074891033 -0.0001558424594944638 1658980
2982.5 0.9109350008539167 -0.0001556515275070624 1659202
2983 0.9109291071482357 -0.0001555096827625292 1659422
2983.5 0.9109232204706511 -0.000155417301830776 1659631
2984 0.9109173349979135 -0.0001553740697864449 1659858
2984.5 0.9109114450655345 -0.0001553790038151211 1660071
2985 0.910905545244021 -0.0001554304859820332 1660292
2985.5 0.910899630409721 -0.0001555263044691954 1660515
2986 0.9108936958093317 -0.0001556637024720954 1660740
2986.5 0.9108877371172598 -0.0001558394338477965 1660961
2987 0.9108817504851336 -0.0001560498245217403 1661186
2987.5 0.9108757325829112 -0.0001562908385932201 1661398
2988 0.9108696806311538 -0.0001565581480290638 1661627
2988.5 0.9108635924241969 -0.0001568472048034868 1661853
2989 0.9108574663440778 -0.0001571533143270319 1662080
2989.5 0.9108513013652388 -0.0001574717090127348 1662296
2990 0.9108450970501561 -0.0001577976208485446 1662509
2990.5 0.9108388535361851 -0.0001581263518848531 1662733
2991 0.9108325715140516 -0.0001584533416003611 1662963
2991.5 0.9108262521985253 -0.0001587742301811617 1663192
2992 0.9108198972919281 -0.0001590849168309919 1663417
2992.5 0.9108135089412392 -0.0001593816123283802 1663642
2993 0.910807089689623 -0.0001596608851529842 1663873
2993.5 0.9108006424232944 -0.0001599197006198103 1664078
2994 0.9107941703146802 -0.0001601554525826327 1664306
2994.5 0.9107876767628764 -0.0001603659873960751 1664533
2995 0.9107811653324217 -0.0001605496199553224 1664740
2995.5 0.9107746396914193 -0.0001607051417640607 1664977
2996 0.9107681035500121 -0.0001608318211102804 1665198
2996.5 0.9107615606002072 -0.0001609293955553532 1665426
2997 0.9107550144579851 -0.0001609980570621397 1665650
2997.5 0.9107484686085909 -0.0001610384302008254 1665876
2998 0.9107419263558088 -0.0001610515439748662 1666096
2998.5 0.9107353907759631 -0.0001610387979028838 1666321
2999 0.9107288646772802 -0.0001610019230732162 1666537
2999.5 0.9107223505651456 -0.0001609429389564679 1666763
3000 0.9107158506136882 -0.0001608641068150237 1666990
3000.5 0.9107093666439977 -0.0001607678805879447 1667211
3001 0.9107029001091753 -0.0001606568561542232 1667432
3001.5 0.910696452086287 -0.0001605337198857053 1667654
3002 0.9106900232751833 -0.0001604011973947584 1667872
3002.5 0.9106836140040184 -0.0001602620033606072 1668094
3003 0.9106772242412056 -0.0001601187932815972 1668315
3003.5 0.9106708536134259 -0.0001599741179520688 1668538
3004 0.9106645014292275 -0.0001598303813994163 1668769
3004.5 0.9106581667076441 -0.0001596898029435788 1668974
3005 0.9106518482112037 -0.0001595543839577083 1669204
3005.5 0.9106455444826238 -0.0001594258798149227 1669415
3006 0.9106392538844348 -0.0001593057774085485 1669642
3006.5 0.9106329746407459 -0.0001591952785265858 1669871
3007 0.9106267048803314 -0.0001590952892545088 1670091
3007.5 0.9106204426802135 -0.0001590064154696809 1670319
3008 0.9106141861089159 -0.0001589289643818858 1670546
3008.5 0.9106079332685899 -0.0001588629519668664 1670774
3009 0.9106016823352384 -0.0001588081160362132 1671000
3009.5 0.9105954315963075 -0.0001587639345895148 1671227
3010 0.9105891794849874 -0.0001587296490034959 1671446
3010.5 0.9105829246106116 -0.0001587042915315568 1671670
3011 0.9105766657846409 -0.0001586867165147848 1671899
3011.5 0.9105704020417934 -0.0001586756346449733 1672133
3012 0.9105641326559792 -0.0001586696495714644 1672366
3012.5 0.9105578571507977 -0.0001586672961077548 1672585
3013 0.9105515753044631 -0.0001586670792717222 1672808
3013.5 0.91054528714911 -0.0001586675133840883 1673037
3014 0.9105389929645622 -0.000158667160454848 1673264
3014.5 0.9105326932667214 -0.0001586646671065099 1673475
3015 0.9105263887908561 -0.0001586587993136405 1673700
3015.5 0.9105200804701442 -0.0001586484742836131 1673922
3016 0.9105137694099258 -0.0001586327888590005 1674147
3016.5 0.9105074568581846 -0.0001586110438888988 1674358
3017 0.9105011441728647 -0.0001585827640932259 1674587
3017.5 0.9104948327866638 -0.0001585477130284028 1674811
3018 0.9104885241700137 -0.000158505902854527 1675032
3018.5 0.9104822197929731 -0.0001584575987006496 1675253
3019 0.9104759210867912 -0.0001584033175249742 1675472
3019.5 0.9104696294059006 -0.0001583438214687323 1675696
3020 0.9104633459910981 -0.0001582801058043733 1675918
3020.5 0.91045707193464 -0.0001582133816794092 1676144
3021 0.9104508081479654 -0.00015814505395345 1676377
3021.5 0.9104445553326936 -0.0001580766945184132 1676601
3022 0.9104383139555042 -0.0001580100115765998 1676823
3022.5 0.9104320842274272 -0.0001579468154285061 1677040
3023 0.9104258660879981 -0.000157888981389825 1677259
3023.5 0.9104196591946536 -0.0001578384105139408 1677486
3024 0.9104134629176314 -0.0001577969888416398 1677704
3024.5 0.9104072763405696 -0.0001577665459327088 1677929
3025 0.9104010982668709 -0.0001577488134537925 1678158
3025.5 0.9103949272318099 -0.0001577453846037953 1678382
3026 0.9103887615202516 -0.0001577576751506742 1678608
3026.5 0.9103825991897559 -0.0001577868868330628 1678827
3027 0.9103764380987246 -0.000157833973846747 1679051
3027.5 0.9103702759391815 -0.000157899613089022 1679261
3028 0.910364110273661 -0.0001579841787760393 1679481
3028.5 0.9103579385756204 -0.000158087721978644 1679703
3029 0.910351758272712 -0.0001582099555428877 1679925
3029.5 0.9103455667921996 -0.0001583502447728038 1680146
3030 0.9103393616077452 -0.0001585076041587941 1680367
3030.5 0.9103331402867685 -0.0001586807003327273 1680589
3031 0.9103269005375538 -0.0001588678613266165 1680806
3031.5 0.9103206402552753 -0.00015906709210359 1681038
3032 0.9103143575661092 -0.0001592760962226434 1681260
3032.5 0.9103080508686371 -0.0001594923033909828 1681481
3033 0.9103017188717609 -0.0001597129025545482 1681695
3033.5 0.9102953606284085 -0.0001599348800778641 1681923
3034 0.9102889755643696 -0.0001601550624714644 1682136
3034.5 0.9102825635016601 -0.0001603701630410187 1682365
3035 0.9102761246759127 -0.0001605768317559169 1682586
3035.5 0.9102696597473702 -0.0001607717075711131 1682805
3036 0.9102631698051609 -0.0001609514723830356 1683040
3036.5 0.9102566563646455 -0.0001611129057601486 1683265
3037 0.9102501213577275 -0.0001612529395626796 1683495
3037.5 0.9102435671161435 -0.000161368711553434 1683721
3038 0.9102369963478496 -0.0001614576171039765 1683954
3038.5 0.9102304121067528 -0.0001615173581172163 1684181
3039 0.9102238177561341 -0.0001615459883182682 1684392
3039.5 0.9102172169262194 -0.0001615419541109372 1684613
3040 0.9102106134664615 -0.0001615041302556745 1684838
3040.5 0.9102040113931905 -0.0001614318496960697 1685061
3041 0.910197414833361 -0.0001613249269438385 1685285
3041.5 0.9101908279652156 -0.0001611836745255824 1685511
3042 0.9101842549567379 -0.0001610089120967986 1685736
3042.5 0.9101776999028162 -0.0001608019679386461 1685988
3043 0.9101711667620674 -0.0001605646726683365 1686217
3043.5 0.9101646592943128 -0.0001602993451138377 1686441
3044 0.9101581809996763 -0.0001600087704255985 1686669
3044.5 0.9101517350602761 -0.0001596961706201646 1686895
3045 0.910145324285465 -0.0001593651678711436 1687121
3045.5 0.9101389510615122 -0.0001590197409803633 1687339
3046 0.9101326173065829 -0.0001586641755736623 1687557
3046.5 0.910126324431799 -0.0001583030086710685 1687777
3047 0.9101200733090675 -0.0001579409683758918 1688003
3047.5 0.9101138642462934 -0.0001575829095144184 1688231
3048 0.9101076969704709 -0.0001572337461298799 1688462
3048.5 0.9101015706190395 -0.0001568983817963898 1688687
3049 0.9100954837397762 -0.0001565816387643271 1688891
3049.5 0.9100894342993572 -0.000156288186980705 1689114
3050 0.9100834197006087 -0.000156022474043717 1689335
3050.5 0.9100774368083236 -0.0001557886571511678 1689559
3051 0.9100714819833924 -0.000155590538085939 1689780
3051.5 0.9100655511248722 -0.0001554315022503565 1690002
3052 0.9100596397194909 -0.0001553144627128894 1690252
3052.5 0.9100537428979686 -0.0001552418101683506 1690470
3053 0.9100478554974191 -0.0001552153696357844 1690691
3053.5 0.9100419721290156 -0.0001552363646276696 1690911
3054 0.9100360872499863 -0.0001553053894222888 1691133
3054.5 0.9100301952389611 -0.0001554223899583457 1691355
3055 0.9100242904736072 -0.0001555866537493114 1691583
3055.5 0.9100183674094512 -0.00015579680908623 1691810
3056 0.9100124206587632 -0.000156050833663805 1692038
3056.5 0.9100064450683513 -0.0001563460726273487 1692250
3057 0.9100004357951277 -0.0001566792658993551 1692481
3057.5 0.9099943883783205 -0.000157046584507008 1692707
3058 0.9099882988072544 -0.0001574436754965418 1692926
3058.5 0.9099821635836566 -0.0001578657148908237 1693150
3059 0.909975979777535 -0.0001583074680227319 1693372
3059.5 0.9099697450757424 -0.0001587633564630608 1693593
3060 0.9099634578224496 -0.0001592275306569099 1693819
3060.5 0.9099571170508515 -0.000159693947291444 1694030
3061 0.9099507225055555 -0.0001601564503389094 1694254
3061.5 0.9099442746552359 -0.0001606088546558071 1694476
3062 0.9099377746952559 -0.0001610450309711397 1694700
3062.5 0.9099312245401315 -0.0001614589910658915 1694927
3063 0.9099246268058238 -0.0001618449719320686 1695156
3063.5 0.9099179847820219 -0.0001621975177034266 1695381
3064 0.9099113023947013 -0.0001625115581716264 1695606
3064.5 0.9099045841594007 -0.0001627824827402102 1695837
3065 0.9098978351257888 -0.0001630062087247939 1696064
3065.5 0.9098910608142247 -0.000163179242979655 1696297
3066 0.909884267145137 -0.0001632987359186235 1696515
3066.5 0.9098774603621526 -0.000163362527099427 1696741
3067 0.9098706469500112 -0.0001633691816545372 1696956
3067.5 0.9098638335483681 -0.0001633180169776194 1697187
3068 0.9098570268626777 -0.000163209119208294 1697416
3068.5 0.9098502335733729 -0.0001630433492009095 1697643
3069 0.9098434602446173 -0.0001628223378100753 1697866
3069.5 0.9098367132338965 -0.0001625484704764625 1698089
3070 0.9098299986037287 -0.0001622248612486747 1698309
3070.5 0.9098233220367494 -0.0001618553165276463 1698527
3071 0.9098166887553772 -0.0001614442889677321 1698753
3071.5 0.9098101034472214 -0.00016099682211091 1698990
3072 0.9098035701973123 -0.0001605184864654597 1699212
3072.5 0.9097970924281468 -0.0001600153078654983 1699429
3073 0.9097906728484332 -0.0001594936890621484 1699646
3073.5 0.9097843134113097 -0.0001589603255977654 1699869
3074 0.9097780152826749 -0.0001584221171014372 1700089
3074.5 0.9097717788201269 -0.0001578860752144593 1700308
3075 0.9097656035628733 -0.0001573592294083809 1700542
3075.5 0.9097594882328082 -0.0001568485319943797 1700760
3076 0.9097534307468008 -0.0001563607636401071 1700985
3076.5 0.9097474282400888 -0.0001559024407097512 1701203
3077 0.909741477100503 -0.0001554797257228062 1701423
3077.5 0.9097355730131043 -0.000155098342189884 1701639
3078 0.9097297110146622 -0.0001547634950268663 1701859
3078.5 0.9097238855572662 -0.0001544797976761329 1702075
3079 0.9097180905802263 -0.0001542512069736612 1702302
3079.5 0.9097123195893072 -0.0001540809666965042 1702526
3080 0.9097065657422265 -0.0001539715606067016 1702752
3080.5 0.9097008219392591 -0.0001539246756781279 1702976
3081 0.909695080917717 -0.0001539411760522355 1703200
3081.5 0.9096893353490136 -0.0001540210881206518 1703425
3082 0.9096835779369786 -0.0001541635969783189 1703645
3082.5 0.9096778015160727 -0.0001543670543327696 1703868
3083 0.9096719991481489 -0.0001546289977956581 1704095
3083.5 0.909666164216419 -0.0001549461813233391 1704314
3084 0.9096602905153274 -0.0001553146164174987 1704537
3084.5 0.9096543723350764 -0.0001557296235460355 1704765
3085 0.9096484045396356 -0.0001561858931006327 1704987
3085.5 0.9096423826371404 -0.0001566775550734304 1705207
3086 0.9096363028416942 -0.0001571982565122045 1705431
3086.5 0.9096301621257148 -0.0001577412457036986 1705655
3087 0.9096239582620821 -0.0001582994619393963 1705882
3087.5 0.9096176898554901 -0.0001588656296388529 1706100
3088 0.9096113563625621 -0.0001594323555435954 1706323
3088.5 0.9096049581004355 -0.0001599922276501071 1706547
3089 0.9095984962436805 -0.0001605379145255348 1706773
3089.5 0.9095919728095887 -0.0001610622636425536 1707000
3090 0.9095853906320216 -0.0001615583973830154 1707220
3090.5 0.9095787533241674 -0.0001620198053913033 1707438
3091 0.9095720652307123 -0.0001624404320081552 1707656
3091.5 0.9095653313700789 -0.0001628147575842865 1707885
3092 0.9095585573675163 -0.000163137872556692 1708098
3092.5 0.9095517493799621 -0.0001634055432718947 1708330
3093 0.9095449140137049 -0.0001636142686541066 1708558
3093.5 0.9095380582359724 -0.0001637613269436013 1708773
3094 0.9095311892816668 -0.0001638448118685966 1709001
3094.5 0.9095243145565135 -0.0001638636577601528 1709225
3095 0.9095174415379641 -0.0001638176532734538 1709448
3095.5 0.9095105776752047 -0.0001637074435364788 1709660
3096 0.9095037302896377 -0.0001635345207073941 1709895
3096.5 0.9094969064772008 -0.0001633012030826863 1710114
3097 0.9094901130138588 -0.0001630106030556974 1710332
3097.5 0.909483356265547 -0.0001626665843796231 1710560
3098 0.9094766421038063 -0.0001622737093356588 1710788
3098.5 0.9094699758282372 -0.0001618371765460165 1711004
3099 0.9094633620968329 -0.0001613627502990408 1711216
3099.5 0.9094568048651208 -0.0001608566823699624 1711449
3100 0.9094503073349296 -0.0001603256274216057 1711672
3100.5 0.9094438719134575 -0.0001597765531565448 1711900
3101 0.9094375001831793 -0.0001592166464613066 1712117
3101.5 0.9094311928829708 -0.0001586532168359486 1712338
3102 0.9094249499006843 -0.0001580935984360626 1712559
3102.5 0.9094187702772368 -0.0001575450520700717 1712783
3103 0.9094126522221285 -0.0001570146684912699 1713005
3103.5 0.9094065931401341 -0.0001565092743018366 1713232
3104 0.9094005896687761 -0.000156035341746326 1713465
3104.5 0.9093946377260231 -0.0001555989036135803 1713687
3105 0.9093887325675248 -0.0001552054743917347 1713899
3105.5 0.9093828688525761 -0.0001548599787301238 1714112
3106 0.9093770407178593 -0.0001545666881572456 1714337
3106.5 0.9093712418579432 -0.0001543291668862406 1714557
3107 0.9093654656113983 -0.0001541502274104085 1714780
3107.5 0.9093597050513321 -0.0001540318964530859 1715009
3108 0.9093539530790911 -0.0001539753916910996 1715232
3108.5 0.9093482025198295 -0.0001539811095198579 1715454
3109 0.9093424462186337 -0.0001540486239749586 1715674
3109.5 0.9093366771358871 -0.0001541766967699127 1715900
3110 0.9093308884405716 -0.0001543632982567543 1716123
3110.5 0.9093250736002492 -0.0001546056389660907 1716340
3111 0.9093192264665048 -0.0001549002112388045 1716563
3111.5 0.9093133413547128 -0.0001552428403245185 1716789
3112 0.9093074131170652 -0.0001556287441950094 1717018
3112.5 0.9093014372079081 -0.00015605260120381 1717243
3113 0.9092954097405327 -0.0001565086246201827 1717471
3113.5 0.9092893275347009 -0.0001569906429761533 1717690
3114 0.909283188154313 -0.000157492185091141 1717924
3114.5 0.909276989934764 -0.0001580065685809867 1718144
3115 0.909270731999686 -0.0001585269906176672 1718360
3115.5 0.9092644142669125 -0.0001590466196824003 1718577
3116 0.9092580374436648 -0.0001595586870494318 1718796
3116.5 0.9092516030110945 -0.0001600565767502325 1719019
3117 0.9092451131984765 -0.0001605339127969032 1719238
3117.5 0.9092385709474774 -0.0001609846424903229 1719466
3118 0.9092319798670645 -0.0001614031147011748 1719670
3118.5 0.9092253441797453 -0.0001617841520895861 1719895
3119 0.9092186686599381 -0.0001621231163207954 1720117
3119.5 0.9092119585653849 -0.0001624159654382554 1720341
3120 0.9092052195626023 -0.0001626593026712763 1720557
3120.5 0.9091984576474375 -0.00016285041607797 1720778
3121 0.909191679061865 -0.0001629873085571025 1721003
3121.5 0.9091848902081966 -0.000163068717898968 1721229
3122 0.9091780975619023 -0.0001630941266871286 1721459
3122.5 0.9091713075842525 -0.0001630637620051187 1721687
3123 0.9091645266359833 -0.0001629785850441143 1721913
3123.5 0.9091577608931609 -0.0001628402708472877 1722135
3124 0.9091510162663783 -0.0001626511785616395 1722355
3124.5 0.9091442983243671 -0.000162414312696425 1722576
3125 0.9091376122230309 -0.0001621332760086086 1722797
3125.5 0.9091309626408167 -0.0001618122147455411 1723018
3126 0.9091243537212641 -0.0001614557570757307 1723242
3126.5 0.9091177890234331 -0.0001610689456245412 1723462
3127 0.9091112714808276 -0.0001606571651056058 1723690
3127.5 0.9091048033692781 -0.0001602260660969063 1723914
3128 0.9090983862841396 -0.000159781486054135 1724121
3128.5 0.9090920211270155 -0.0001593293686808601 1724341
3129 0.9090857081020818 -0.0001588756827869493 1724557
3129.5 0.9090794467219627 -0.0001584263417616089 1724772
3130 0.9090732358229602 -0.0001579871247670867 1724997
3130.5 0.9090670735893221 -0.0001575636007227175 1725222
3131 0.9090609575861123 -0.0001571610560986758 1725458
3131.5 0.9090548848001152 -0.0001567844274736361 1725682
3132 0.9090488516881226 -0.0001564382397333191 1725901
3132.5 0.9090428542318364 -0.0001561265506977571 1726118
3133 0.9090368879985449 -0.0001558529028655806 1726342
3133.5 0.9090309482066633 -0.0001556202828556702 1726569
3134 0.9090250297951595 -0.0001554310890114235 1726796
3134.5 0.9090191274958559 -0.000155287107512699 1727028
3135 0.9090132359075613 -0.000155189497215871 1727244
3135.5 0.9090073495709806 -0.0001551387833176041 1727483
3136 0.9090014630433435 -0.0001551348598114885 1727702
3136.5 0.9089955709717238 -0.0001551770005837412 1727919
3137 0.9089896681640366 -0.0001552638788735348 1728142
3137.5 0.9089837496567639 -0.0001553935947093094 1728365
3138 0.9089778107785011 -0.0001555637098243673 1728594
3138.5 0.9089718472085035 -0.0001557712894559107 1728821
3139 0.9089658550294817 -0.0001560129503420443 1729040
3139.5 0.9089598307739918 -0.0001562849141530263 1729262
3140 0.9089537714638708 -0.0001565830655257238 1729481
3140.5 0.9089476746422644 -0.0001569030138172853 1729704
3141 0.9089415383979135 -0.0001572401576527973 1729924
3141.5 0.9089353613814772 -0.0001575897513157339 1730146
3142 0.90892914281379 -0.0001579469720172385 1730370
3142.5 0.9089228824860645 -0.0001583069870816531 1730590
3143 0.9089165807521672 -0.0001586650201015499 1730812
3143.5 0.9089102385132067 -0.0001590164151443839 1731038
3144 0.9089038571947766 -0.0001593566981341463 1731258
3144.5 0.9088974387173057 -0.0001596816345862278 1731476
3145 0.9088909854600441 -0.0001599872829380444 1731703
3145.5 0.9088845002193133 -0.000160270042793683 1731928
3146 0.9088779861617075 -0.0001605266974845608 1732143
3146.5 0.9088714467730055 -0.0001607544504398123 1732368
3147 0.9088648858035977 -0.0001609509549574877 1732576
3147.5 0.9088583072112654 -0.0001611143370703093 1732804
3148 0.9088517151021835 -0.0001612432113038456 1733027
3148.5 0.9088451136710248 -0.0001613366892327256 1733261
3149 0.908838507141036 -0.0001613943808456429 1733485
3149.5 0.9088318997049533 -0.0001614163888350932 1733717
3150 0.9088252954675879 -0.000161403296028656 1733942
3150.5 0.9088186983908777 -0.0001613561462751013 1734146
3151 0.9088121122421511 -0.0001612764191891354 1734369
3151.5 0.9088055405462869 -0.0001611659992409545 1734597
3152 0.9087989865423882 -0.0001610271397517353 1734823
3152.5 0.9087924531455072 -0.0001608624224208198 1735052
3153 0.9087859429138698 -0.0001606747130646335 1735280
3153.5 0.908779458021977 -0.0001604671142914104 1735494
3154 0.9087730002398381 -0.000160242915867218 1735710
3154.5 0.9087665709185245 -0.0001600055435494922 1735925
3155 0.9087601709821106 -0.0001597585071720183 1736146
3155.5 0.9087538009259898 -0.0001595053487619233 1736376
3156 0.9087474608214497 -0.0001592495914537707 1736599
3156.5 0.9087411503263001 -0.0001589946899392601 1736826
3157 0.9087348687012597 -0.0001587439831534777 1737044
3157.5 0.9087286148317383 -0.0001585006498517488 1737271
3158 0.9087223872545536 -0.0001582676676742259 1737487
3158.5 0.9087161841890812 -0.000158047776231154 1737717
3159 0.9087100035722639 -0.0001578434446702314 1737939
3159.5 0.9087038430968649 -0.0001576568441097154 1738169
3160 0.9086977002523094 -0.0001574898252396566 1738379
3160.5 0.9086915723674389 -0.0001573439013080651 1738600
3161 0.9086854566544815 -0.000157220236622201 1738811
3161.5 0.908679350253537 -0.0001571196406075603 1739037
3162 0.9086732502768883 -0.0001570425673808625 1739259
3162.5 0.9086671538524602 -0.0001569891207086874 1739482
3163 0.9086610581657816 -0.0001569590641429754 1739708
3163.5 0.9086549604998331 -0.0001569518360482099 1739926
3164 0.9086488582722251 -0.0001569665691648583 1740147
3164.5 0.9086427490691854 -0.0001570021142900953 1740369
3165 0.9086366306759105 -0.0001570570676013113 1740589
3165.5 0.9086305011029007 -0.0001571298010999713 1740807
3166 0.9086243586079584 -0.0001572184956158894 1741032
3166.5 0.9086182017136222 -0.0001573211757827713 1741250
3167 0.9086120292198746 -0.0001574357463773456 1741482
3167.5 0.908605840212045 -0.0001575600294054256 1741713
3168 0.9085996340639078 -0.0001576918013195924 1741925
3168.5 0.9085934104360491 -0.0001578288297641863 1742147
3169 0.9085871692696639 -0.0001579689092637885 1742379
3169.5 0.9085809107759929 -0.0001581098953012977 1742599
3170 0.9085746354216993 -0.0001582497362692392 1742826
3170.5 0.9085683439105317 -0.0001583865028243634 1743060
3171 0.9085620371616736 -0.0001585184142277026 1743283
3171.5 0.908555716285234 -0.0001586438613113184 1743507
3172 0.9085493825553593 -0.0001587614257758183 1743731
3172.5 0.9085430373814926 -0.0001588698955906488 1743955
3173 0.9085366822783081 -0.0001589682763385621 1744182
3173.5 0.9085303188348749 -0.0001590557984172731 1744412
3174 0.9085239486835973 -0.0001591319200827384 1744630
3174.5 0.908517573469473 -0.0001591963263896242 1744860
3175 0.9085111948201999 -0.0001592489241527357 1745081
3175.5 0.908504814317628 -0.0001592898331192287 1745308
3176 0.9084984334710253 -0.0001593193736024197 1745530
3176.5 0.9084920536925902 -0.0001593380508844023 1745761
3177 0.9084856762755849 -0.0001593465367448525 1745982
3177.5 0.9084793023754226 -0.0001593456485167686 1746207
3178 0.9084729329939802 -0.0001593363261059615 1746433
3178.5 0.9084665689673409 -0.000159319607438984 1746650
3179 0.9084602109571158 -0.0001592966028240846 1746867
3179.5 0.9084538594454233 -0.0001592684687207824 1747089
3180 0.9084475147335423 -0.0001592363814162438 1747319
3180.5 0.9084411769441773 -0.0001592015111004411 1747547
3181 0.908434846027231 -0.0001591649968174502 1747777
3181.5 0.9084285217688993 -0.0001591279227479136 1748008
3182 0.9084222038038547 -0.0001590912962468681 1748226
3182.5 0.9084158916302305 -0.0001590560280241418 1748451
3183 0.9084095846270733 -0.0001590229148107662 1748665
3183.5 0.9084032820738802 -0.0001589926248052752 1748886
3184 0.9083969831718219 -0.0001589656861399953 1749104
3184.5 0.9083906870662048 -0.0001589424785495479 1749322
3185 0.9083843928697233 -0.000158923228363153 1749540
3185.5 0.9083780996860352 -0.0001589080068806085 1749761
3186 0.9083718066331942 -0.0001588967321282805 1749990
3186.5 0.9083655128664756 -0.0001588891739298319 1750213
3187 0.9083592176001503 -0.0001588849621650194 1750459
3187.5 0.9083529201277847 -0.0001588835980321264 1750697
3188 0.9083466198406652 -0.0001588844680745882 1750919
3188.5 0.9083403162439954 -0.0001588868606821844 1751142
3189 0.9083340089705446 -0.0001588899847322919 1751352
3189.5 0.9083276977914855 -0.0001588929899977995 1751568
3190 0.908321382624198 -0.0001588949889162678 1751794
3190.5 0.9083150635368905 -0.000158895079289795 1752015
3191 0.9083087407499298 -0.0001588923674679942 1752243
3191.5 0.9083024146338484 -0.0001588859915572613 1752467
3192 0.9082960857040489 -0.0001588751441979013 1752697
3192.5 0.9082897546122927 -0.0001588590944583481 1752922
3193 0.908283422135113 -0.000158837208409715 1753133
3193.5 0.9082770891593597 -0.0001588089679674038 1753353
3194 0.9082707566651264 -0.0001587739876158552 1753571
3194.5 0.9082644257063704 -0.0001587320286696432 1753790
3195 0.908258097389569 -0.0001586830107671655 1754014
3195.5 0.908251772850806 -0.0001586270203416728 1754240
3196 0.9082454532317034 -0.0001585643158675036 1754472
3196.5 0.9082391396546445 -0.0001584953297367051 1754699
3197 0.9082328331977499 -0.0001584206666807114 1754922
3197.5 0.9082265348700753 -0.0001583410987136536 1755142
3198 0.9082202455874988 -0.0001582575566362137 1755365
3198.5 0.9082139661497658 -0.0001581711182010309 1755592
3199 0.9082076972191361 -0.0001580829931016329 1755818
3199.5 0.9082014393010561 -0.0001579945050053794 1756027
3200 0.9081951927272512 -0.0001579070709055321 1756251
3200.5 0.9081889576415924 -0.0001578221781191498 1756490
3201 0.9081827339890487 -0.0001577413593023877 1756717
3201.5 0.908176521507985 -0.0001576661658947683 1756942
3202 0.9081703197260107 -0.0001575981404371049 1757165
3202.5 0.9081641279595261 -0.0001575387882329337 1757380
3203 0.9081579453170551 -0.0001574895488419666 1757602
3203.5 0.9081517707063749 -0.0001574517679031685 1757817
3204 0.9081456028454079 -0.0001574266697872734 1758040
3204.5 0.9081394402767617 -0.0001574153315714341 1758261
3205 0.908133281385743 -0.0001574186588133792 1758483
3205.5 0.9081271244216099 -0.0001574373635792501 1758709
3206 0.9081209675217717 -0.0001574719451483442 1758929
3206.5 0.908114808738586 -0.0001575226737788998 1759158
3207 0.9081086460683542 -0.0001575895778741887 1759383
3207.5 0.9081024774820802 -0.0001576724348363171 1759606
3208 0.908096300957512 -0.0001577707658387101 1759829
3208.5 0.9080901145119614 -0.0001578838346865614 1760054
3209 0.9080839162353793 -0.0001580106508699426 1760284
3209.5 0.9080777043231401 -0.0001581499768471922 1760507
3210 0.9080714771080051 -0.0001583003395271815 1760725
3210.5 0.9080652330907114 -0.0001584600458504777 1760964
3211 0.9080589709686769 -0.0001586272023008522 1761188
3211.5 0.9080526896623077 -0.0001587997381127049 1761403
3212 0.9080463883384452 -0.0001589754318762733 1761623
3212.5 0.9080400664305139 -0.0001591519411835206 1761847
3213 0.9080337236549862 -0.0001593268349032094 1762073
3213.5 0.9080273600238284 -0.0001594976276251936 1762297
3214 0.9080209758526515 -0.0001596618157722875 1762524
3214.5 0.9080145717643587 -0.0001598169148440941 1762753
3215 0.9080081486881382 -0.0001599604972308486 1762970
3215.5 0.9080017078537361 -0.0001600902300177734 1763185
3216 0.907995250781003 -0.0001602039121917259 1763403
3216.5 0.9079887792647913 -0.000160299510662524 1763631
3217 0.9079822953553479 -0.0001603751945209465 1763858
3217.5 0.9079758013344257 -0.0001604293669739506 1764078
3218 0.9079692996873965 -0.0001604606944259211 1764309
3218.5 0.9079627930717278 -0.0001604681322104901 1764532
3219 0.9079562842822333 -0.0001604509465223946 1764749
3219.5 0.9079497762135726 -0.0001604087321503856 1764970
3220 0.907943271820521 -0.0001603414256712871 1765193
3220.5 0.9079367740765675 -0.0001602493138293105 1765406
3221 0.907930285931442 -0.0001601330368950073 1765630
3221.5 0.9079238102681875 -0.000159993586871024 1765853
3222 0.9079173498604166 -0.000159832300488767 1766080
3222.5 0.9079109073303883 -0.0001596508470178276 1766305
3223 0.9079044851085473 -0.0001594512109885226 1766527
3223.5 0.9078980853951488 -0.0001592356700063526 1766752
3224 0.9078917101245682 -0.0001590067679125356 1766976
3224.5 0.9078853609328625 -0.0001587672836183661 1767212
3225 0.9078790391291173 -0.0001585201960097657 1767430
3225.5 0.9078727456710466 -0.0001582686453820899 1767649
3226 0.9078664811452718 -0.0001580158919225097 1767871
3226.5 0.9078602457526336 -0.0001577652718076094 1768094
3227 0.9078540392988217 -0.0001575201515259587 1768310
3227.5 0.9078478611905282 -0.0001572838810689525 1768527
3228 0.9078417104372631 -0.00015705974665736 1768749
3228.5 0.9078355856588707 -0.0001568509236855555 1768976
3229 0.9078294850987196 -0.0001566604305700382 1769211
3229.5 0.9078234066424424 -0.0001564910841831109 1769435
3230 0.9078173478420275 -0.0001563454575365386 1769653
3230.5 0.9078113059449778 -0.0001562258403548866 1769886
3231 0.9078052779281784 -0.0001561342031419024 1770109
3231.5 0.9077992605360442 -0.0001560721652994633 1770325
3232 0.9077932503224417 -0.0001560409678045169 1770550
3232.5 0.9077872436958376 -0.0001560414508888004 1770784
3233 0.9077812369670498 -0.0001560740370973307 1770998
3233.5 0.9077752263989597 -0.0001561387200277912 1771230
3234 0.907769208257487 -0.0001562350589727969 1771456
3234.5 0.9077631788631166 -0.0001563621796045184 1771678
3235 0.9077571346422461 -0.0001565187807542947 1771901
3235.5 0.9077510721776275 -0.000156703147252953 1772121
3236 0.9077449882571674 -0.0001569131687095256 1772348
3236.5 0.9077388799203852 -0.0001571463640197084 1772573
3237 0.9077327445018418 -0.0001573999113109894 1772795
3237.5 0.907726579670899 -0.0001576706829511174 1773020
3238 0.9077203834672104 -0.0001579552851706544 1773247
3238.5 0.9077141543314041 -0.0001582501017806249 1773464
3239 0.9077078911304836 -0.0001585513414036748 1773693
3239.5 0.9077015931775404 -0.0001588550875824432 1773915
3240 0.9076952602454536 -0.0001591573510826862 1774143
3240.5 0.9076888925743342 -0.0001594541236727041 1774365
3241 0.9076824908725596 -0.0001597414326340997 1774588
3241.5 0.9076760563113313 -0.0001600153952432552 1774808
3242 0.9076695905127848 -0.0001602722724583243 1775033
3242.5 0.9076630955317682 -0.0001605085210523191 1775262
3243 0.9076565738315011 -0.0001607208434500955 1775489
3243.5 0.907650028253409 -0.0001609062345549285 1775708
3244 0.907643461981514 -0.0001610620248884926 1775928
3244.5 0.907636878501844 -0.0001611859194160123 1776145
3245 0.907630281557398 -0.0001612760314859398 1776375
3245.5 0.9076236750992605 -0.000161330911378906 1776599
3246 0.9076170632345263 -0.0001613495690345362 1776810
3246.5 0.9076104501717456 -0.0001613314906038976 1777035
3247 0.9076038401646281 -0.0001612766485610993 1777251
3247.5 0.9075972374547842 -0.0001611855051964979 1777475
3248 0.9075906462142912 -0.0001610590094069277 1777703
3248.5 0.9075840704888859 -0.0001608985867913784 1777920
3249 0.9075775141425703 -0.0001607061231556083 1778149
3249.5 0.907570980804411 -0.0001604839416217473 1778372
3250 0.9075644738182775 -0.0001602347736296803 1778588
3250.5 0.9075579961962335 -0.0001599617242041628 1778824
3251 0.9075515505762364 -0.0001596682319433304 1779044
3251.5 0.9075451391847622 -0.0001593580242601358 1779259
3252 0.9075387638048753 -0.0001590350684767196 1779488
3252.5 0.9075324257502252 -0.000158703519431921 1779714
3253 0.9075261258453391 -0.0001583676643133528 1779937
3253.5 0.907519864412511 -0.0001580318654664224 1780157
3254 0.9075136412654918 -0.0001577005019635135 1780375
3254.5 0.9075074557100887 -0.0001573779107360012 1780600
3255 0.9075013065516883 -0.0001570683280804479 1780824
3255.5 0.9074951921096178 -0.0001567758323471243 1781047
3256 0.9074891102381734 -0.0001565042886045215 1781270
3256.5 0.9074830583540331 -0.0001562572960480448 1781498
3257 0.9074770334697024 -0.0001560381388845472 1781729
3257.5 0.907471032232541 -0.0001558497413773331 1781938
3258 0.907465050968847 -0.0001556946276798736 1782164
3258.5 0.9074590857324044 -0.0001555748870207578 1782384
3259 0.9074531323568316 -0.0001554921447291902 1782604
3259.5 0.9074471865110206 -0.00015544753950955 1782828
3260 0.9074412437569093 -0.0001554417072874081 1783051
3260.5 0.9074352996087932 -0.0001554747718584559 1783275
3261 0.9074293495933722 -0.0001555463424773196 1783491
3261.5 0.9074233893096967 -0.0001556555184274747 1783709
3262 0.9074174144882027 -0.0001558009005159608 1783930
3262.5 0.907411421048017 -0.00015598060934096 1784142
3263 0.9074054051517462 -0.0001561923100859715 1784363
3263.5 0.9073993632570022 -0.0001564332435037574 1784587
3264 0.907393292163948 -0.0001567002626673265 1784811
3264.5 0.9073871890582191 -0.0001569898749853262 1785038
3265 0.9073810515486287 -0.0001572982889058976 1785273
3265.5 0.9073748776991387 -0.0001576214646688753 1785500
3266 0.9073686660546636 -0.0001579551684094903 1785729
3266.5 0.9073624156603556 -0.0001582950288712654 1785946
3267 0.9073561260741069 -0.0001586365959500392 1786177
3267.5 0.9073497973721075 -0.0001589754002656763 1786404
3268 0.9073434301473876 -0.0001593070129456925 1786627
3268.5 0.9073370255013653 -0.0001596271048013867 1786846
3269 0.9073305850285313 -0.0001599315040879311 1787068
3269.5 0.9073241107944862 -0.000160216252059295 1787294
3270 0.9073176053076374 -0.0001604776555613389 1787519
3270.5 0.9073110714849559 -0.0001607123359481726 1787735
3271 0.907304512612271 -0.0001609172736588776 1787952
3271.5 0.9072979322996545 -0.0001610898478532251 1788175
3272 0.907291334432516 -0.0001612278705742312 1788393
3272.5 0.9072847231190856 -0.0001613296149822816 1788611
3273 0.9072781026350127 -0.00016139383728852 1788833
3273.5 0.90727147736584 -0.0001614197921033145 1789058
3274 0.9072648517481512 -0.0001614072410068284 1789279
3274.5 0.907258230210194 -0.0001613564542435264 1789500
3275 0.9072516171127966 -0.0001612682055373116 1789718
3275.5 0.9072450166913769 -0.0001611437601190948 1789943
3276 0.9072384329998435 -0.0001609848561522343 1790172
3276.5 0.9072318698571377 -0.0001607936798316156 1790399
3277 0.9072253307971451 -0.0001605728345190311 1790629
3277.5 0.9072188190226447 -0.0001603253043579762 1790851
3278 0.9072123373639123 -0.0001600544128862591 1791073
3278.5 0.9072058882425229 -0.0001597637772316386 1791299
3279 0.907199473640825 -0.0001594572585343849 1791527
3279.5 0.9071930950774851 -0.0001591389092902925 1791760
3280 0.9071867535894009 -0.0001588129183471943 1791983
3280.5 0.9071804497202097 -0.0001584835543173662 1792211
3281 0.9071741835155137 -0.0001581551081865426 1792424
3281.5 0.9071679545248578 -0.000157831835907971 1792638
3282 0.9071617618103938 -0.0001575179017659934 1792860
3282.5 0.9071556039620888 -0.0001572173232797888 1793088
3283 0.9071494791192224 -0.0001569339183920561 1793296
3283.5 0.9071433849978565 -0.0001566712556524583 1793528
3284 0.9071373189238605 -0.00015643260806041 1793762
3284.5 0.9071312778710148 -0.0001562209111773091 1793978
3285 0.907125258503638 -0.0001560387260563539 1794199
3285.5 0.9071192572231302 -0.0001558882074677988 1794425
3286 0.9071132702177706 -0.0001557710778218953 1794641
3286.5 0.9071072935150644 -0.0001556886071103109 1794862
3287 0.907101323035918 -0.000155641599101654 1795078
3287.5 0.907095354649873 -0.0001556303839387814 1795303
3288 0.9070893842306498 -0.0001556548171958543 1795527
3288.5 0.9070834077112315 -0.0001557142853634496 1795745
3289 0.9070774211377391 -0.0001558077176414123 1795966
3289.5 0.9070714207213689 -0.0001559336038321337 1796190
3290 0.9070654028876968 -0.0001560900180444263 1796413
3290.5 0.9070593643226901 -0.0001562746478395178 1796641
3291 0.9070533020148283 -0.0001564848283777008 1796864
3291.5 0.9070472132927783 -0.0001567175810589348 1797085
3292 0.907041095858151 -0.0001569696560909626 1797297
3292.5 0.9070349478129219 -0.0001572375783698061 1797535
3293 0.9070287676811948 -0.0001575176960154215 1797751
3293.5 0.9070225544250452 -0.0001578062308739018 1797968
3294 0.90701630745429 -0.0001580993302764161 1798192
3294.5 0.9070100266300902 -0.0001583931193327355 1798414
3295 0.9070037122624042 -0.000158683753036539 1798637
3295.5 0.9069973651013724 -0.0001589674674681486 1798864
3296 0.9069909863228161 -0.000159240629399319 1799086
3296.5 0.9069845775080972 -0.0001594997836329346 1799310
3297 0.9069781406186789 -0.000159741697448082 1799532
3297.5 0.9069716779657796 -0.0001599634015672244 1799745
3298 0.906965192175594 -0.0001601622271157305 1799961
3298.5 0.9069586861505989 -0.0001603358381051139 1800190
3299 0.906952163027523 -0.0001604822590381654 1800415
3299.5 0.9069456261325849 -0.0001605998973060825 1800632
3300 0.9069390789346572 -0.0001606875601236601 1800850
3300.5 0.9069325249970146 -0.0001607444658274572 1801067
3301 0.9069259679283537 -0.0001607702494422821 1801287
3301.5 0.9069194113337636 -0.0001607649625023636 1801505
3302 0.9069128587663314 -0.0001607290671942911 1801728
3302.5 0.9069063136800374 -0.0001606634249673242 1801951
3303 0.9068997793845808 -0.000160569279832366 1802176
3303.5 0.9068932590027361 -0.00016044823664335 1802396
3304 0.9068867554308023 -0.0001603022347213899 1802627
3304.5 0.9068802713026526 -0.0001601335172434001 1802857
3305 0.9068738089578393 -0.0001599445968716184 1803083
3305.5 0.9068673704141504 -0.000159738218147592 1803304
3306 0.9068609573449337 -0.0001595173172134985 1803531
3306.5 0.9068545710614492 -0.0001592849794547428 1803756
3307 0.9068482125004292 -0.0001590443956793152 1803982
3307.5 0.9068418822169456 -0.0001587988174632693 1804219
3308 0.9068355803826188 -0.0001585515122948169 1804450
3308.5 0.9068293067891169 -0.000158305719145101 1804671
3309 0.9068230608568254 -0.0001580646050791807 1804893
3309.5 0.9068168416484947 -0.0001578312234983902 1805116
3310 0.9068106478876025 -0.000157608474574622 1805343
3310.5 0.9068044779811114 -0.0001573990683982539 1805566
3311 0.9067983300462353 -0.0001572054913162557 1805781
3311.5 0.9067922019407851 -0.0001570299758855005 1806006
3312 0.9067860912966111 -0.0001568744748086675 1806229
3312.5 0.9067799955556307 -0.0001567406391589978 1806447
3313 0.9067739120078928 -0.000156629801134404 1806677
3313.5 0.906767837831116 -0.0001565429615138838 1806900
3314 0.9067617701311168 -0.0001564807819194152 1807125
3314.5 0.906755705982548 -0.0001564435819165747 1807341
3315 0.9067496424693683 -0.0001564313409176053 1807565
3315.5 0.9067435767244713 -0.0001564437047820601 1807777
3316 0.906737505967933 -0.0001564799969450827 1808004
3316.5 0.9067314275433584 -0.0001565392338406009 1808226
3317 0.9067253389518418 -0.0001566201443287432 1808447
3317.5 0.9067192378831005 -0.0001567211927836787 1808664
3318 0.9067131222433917 -0.0001568406054510372 1808885
3318.5 0.9067069901798682 -0.0001569763996427231 1809115
3319 0.9067008401010878 -0.0001571264153032442 1809343
3319.5 0.9066946706934575 -0.0001572883484548156 1809569
3320 0.9066884809334459 -0.0001574597860092052 1809796
3320.5 0.9066822700954689 -0.0001576382414233268 1810022
3321 0.9066760377554189 -0.000157821190671495 1810250
3321.5 0.9066697837898587 -0.000158006108012072 1810471
3322 0.906663508370986 -0.0001581905010378087 1810697
3322.5 0.9066572119575129 -0.000158371944518446 1810919
3323 0.9066508952816752 -0.0001585481125703697 1811145
3323.5 0.9066445593326352 -0.0001587168087207473 1811373
3324 0.9066382053365871 -0.0001588759934721811 1811593
3324.5 0.9066318347339224 -0.0001590238090173836 1811818
3325 0.906625449153845 -0.0001591586008021061 1812035
3325.5 0.906619050386862 -0.0001592789356860246 1812259
3326 0.9066126403555863 -0.0001593836165067986 1812482
3326.5 0.9066062210843275 -0.0001594716929085299 1812704
3327 0.9065997946679283 -0.0001595424683548527 1812922
3327.5 0.9065933632403316 -0.0001595955033043554 1813147
3328 0.9065869289433405 -0.000159630614584178 1813368
3328.5 0.9065804938960306 -0.0001596478710534484 1813594
3329 0.9065740601652557 -0.0001596475857023242 1813815
3329.5 0.9065676297376541 -0.0001596303043826326 1814038
3330 0.9065612044935452 -0.0001595967914135773 1814260
3330.5 0.9065547861830581 -0.0001595480123478075 1814479
3331 0.9065483764048016 -0.0001594851142206695 1814708
3331.5 0.9065419765873366 -0.0001594094036373144 1814940
3332 0.9065355879736602 -0.0001593223230778055 1815160
3332.5 0.9065292116088715 -0.0001592254258199673 1815385
3333 0.906522848331127 -0.0001591203498930174 1815613
3333.5 0.906516498765942 -0.000159008791480845 1815840
3334 0.9065101633238495 -0.0001588924781943064 1816069
3334.5 0.9065038422013649 -0.0001587731426246573 1816291
3335 0.9064975353851638 -0.0001586524965779773 1816514
3335.5 0.906491242659329 -0.0001585322063707829 1816736
3336 0.9064849636154757 -0.0001584138695432311 1816960
3336.5 0.9064786976655275 -0.0001582989933162988 1817171
3337 0.9064724440568749 -0.0001581889750850507 1817393
3337.5 0.9064662018896199 -0.0001580850852021953 1817615
3338 0.9064599701355808 -0.0001579884522644114 1817840
3338.5 0.9064537476587111 -0.0001579000510695611 1818063
3339 0.9064475332365753 -0.0001578206933674161 1818280
3339.5 0.9064413255825043 -0.0001577510214787679 1818510
3340 0.9064351233680678 -0.0001576915048106154 1818721
3340.5 0.9064289252454848 -0.0001576424392478554 1818948
3341 0.9064227298696154 -0.0001576039493559484 1819172
3341.5 0.9064165359191891 -0.0001575759932847854 1819397
3342 0.9064103421169378 -0.000157558370222601 1819629
3342.5 0.9064041472483397 -0.0001575507302102208 1819860
3343 0.9063979501786916 -0.0001575525860910846 1820083
3343.5 0.9063917498682795 -0.0001575633273423911 1820307
3344 0.9063855453854431 -0.0001575822355068251 1820525
3344.5 0.9063793359173615 -0.0001576085009232958 1820749
3345 0.9063731207784578 -0.0001576412404403339 1820984
3345.5 0.9063668994163169 -0.0001576795157853273 1821204
3346 0.906360671415107 -0.0001577223522584329 1821434
3346.5 0.9063544364964922 -0.0001577687574216462 1821666
3347 0.906348194518093 -0.0001578177394597627 1821892
3347.5 0.9063419454695886 -0.0001578683249018289 1822124
3348 0.9063356894665799 -0.0001579195754092168 1822351
3348.5 0.9063294267423875 -0.0001579706033576786 1822572
3349 0.9063231576379768 -0.0001580205859667279 1822800
3349.5 0.906316882590237 -0.0001580687777596269 1823020
3350 0.9063106021188663 -0.0001581145211701618 1823254
3350.5 0.9063043168121313 -0.0001581572551478573 1823478
3351 0.9062980273117894 -0.0001581965216515105 1823714
3351.5 0.9062917342974666 -0.0001582319699591376 1823945
3352 0.9062854384707915 -0.0001582633587631996 1824163
3352.5 0.9062791405395889 -0.0001582905560591331 1824378
3353 0.9062728412024204 -0.0001583135368745912 1824603
3353.5 0.9062665411337617 -0.000158332378925001 1824824
3354 0.9062602409700813 -0.0001583472563167683 1825047
3354.5 0.9062539412970687 -0.0001583584314529508 1825273
3355 0.9062476426382358 -0.0001583662453273035 1825495
3355.5 0.9062413454450893 -0.0001583711064183449 1825718
3356 0.9062350500890372 -0.0001583734784196764 1825948
3356.5 0.9062287568551624 -0.0001583738670598846 1826172
3357 0.9062224659379584 -0.0001583728062805186 1826387
3357.5 0.9062161774390872 -0.0001583708440491718 1826617
3358 0.9062098913671799 -0.0001583685280894074 1826845
3358.5 0.9062036076396625 -0.0001583663918082636 1827072
3359 0.9061973260865575 -0.000158364940696428 1827291
3359.5 0.9061910464561649 -0.0001583646394660453 1827512
3360 0.9061847684225034 -0.0001583659001753633 1827736
3360.5 0.9061784915943517 -0.0001583690715704052 1827957
3361 0.9061722155257074 -0.0001583744298504788 1828193
3361.5 0.9061659397274499 -0.0001583821710367895 1828420
3362 0.9061596636799755 -0.0001583924050938268 1828641
3362.5 0.9061533868465534 -0.0001584051519200912 1828867
3363 0.9061471086871372 -0.000158420339290217 1829092
3363.5 0.9061408286723611 -0.0001584378027942081 1829316
3364 0.9061345462974443 -0.0001584572877828534 1829534
3364.5 0.9061282610957256 -0.0001584784532908864 1829752
3365 0.9061219726515626 -0.0001585008778730723 1829972
3365.5 0.9061156806123367 -0.0001585240672530577 1830210
3366 0.9061093846993161 -0.0001585474636506856 1830418
3366.5 0.9061030847171625 -0.0001585704566219981 1830638
3367 0.9060967805618736 -0.0001585923952178094 1830862
3367.5 0.9060904722269928 -0.0001586126012409739 1831092
3368 0.9060841598079489 -0.0001586303833610131 1831319
3368.5 0.9060778435044071 -0.0001586450518276445 1831528
3369 0.9060715236205688 -0.0001586559335110954 1831749
3369.5 0.9060652005633738 -0.0001586623869893308 1831974
3370 0.9060588748386157 -0.000158663817398706 1832201
3370.5 0.9060525470449976 -0.0001586596907656812 1832420
3371 0.9060462178662154 -0.0001586495475440954 1832644
3371.5 0.90603988806117 -0.0001586330150931447 1832869
3372 0.9060335584524621 -0.0001586098188473372 1833093
3372.5 0.9060272299133456 -0.0001585797919498537 1833325
3373 0.906020903353347 -0.00015854288314499 1833544
3373.5 0.9060145797027874 -0.000158499162753449 1833765
3374 0.9060082598964623 -0.0001584488265854931 1833989
3374.5 0.9060019448567522 -0.0001583921976811124 1834215
3375 0.90599563547646 -0.0001583297258023875 1834439
3375.5 0.9059893326016603 -0.0001582619846412424 1834655
3376 0.9059830370148761 -0.0001581896667448097 1834879
3376.5 0.9059767494188717 -0.000158113576199153 1835100
3377 0.9059704704213631 -0.000158034619152126 1835326
3377.5 0.9059642005209266 -0.0001579537922928182 1835546
3378 0.9059579400943726 -0.0001578721694427194 1835770
3378.5 0.9059516893858308 -0.0001577908864469057 1835983
3379 0.9059454484977704 -0.0001577111245857235 1836216
3379.5 0.9059392173841436 -0.0001576340927554013 1836450
3380 0.9059329958458211 -0.0001575610086903502 1836666
3380.5 0.905926783528431 -0.0001574930795201247 1836890
3381 0.9059205799227017 -0.0001574314819696993 1837112
3381.5 0.9059143843673477 -0.0001573773425225256 1837332
3382 0.9059081960545059 -0.0001573317178711067 1837557
3382.5 0.9059020140376877 -0.000157295575980838 1837775
3383 0.9058958372421699 -0.0001572697780874872 1838002
3383.5 0.9058896644777058 -0.0001572550619389109 1838230
3384 0.9058834944534003 -0.0001572520265762918 1838458
3384.5 0.9058773257945496 -0.0001572611189301969 1838682
3385 0.9058711570612276 -0.0001572826224814152 1838904
3385.5 0.9058649867683429 -0.0001573166482083468 1839125
3386 0.9058588134068922 -0.0001573631280088652 1839358
3386.5 0.9058526354660877 -0.0001574218107485005 1839575
3387 0.905846451456036 -0.0001574922610479892 1839803
3387.5 0.9058402599306169 -0.0001575738608808907 1840020
3388 0.9058340595102173 -0.0001576658140097501 1840244
3388.5 0.9058278489039577 -0.0001577671532446786 1840470
3389 0.9058216269310591 -0.0001578767504639924 1840691
3389.5 0.9058153925410103 -0.0001579933292926689 1840914
3390 0.9058091448321974 -0.0001581154802918594 1841138
3390.5 0.9058028830686851 -0.0001582416784708178 1841366
3391 0.9057966066948615 -0.0001583703028951744 1841580
3391.5 0.9057903153476872 -0.0001584996581287893 1841797
3392 0.905784008866318 -0.0001586279972154942 1842017
3392.5 0.9057776872989131 -0.0001587535458784177 1842245
3393 0.9057713509064808 -0.0001588745275924378 1842468
3393.5 0.9057650001636506 -0.0001589891891663185 1842695
3394 0.905758635756314 -0.0001590958264589244 1842922
3394.5 0.9057522585761144 -0.0001591928098466905 1843132
3395 0.905745869711826 -0.0001592786090580642 1843357
3395.5 0.9057394704376919 -0.0001593518169951941 1843590
3396 0.9057330621988534 -0.0001594111721732947 1843808
3396.5 0.9057266465940453 -0.0001594555794242997 1844028
3397 0.905720225355763 -0.0001594841285327585 1844256
3397.5 0.9057138003281652 -0.0001594961104988007 1844476
3398 0.905707373443001 -0.0001594910311544083 1844699
3398.5 0.9057009466938876 -0.0001594686218954734 1844921
3399 0.9056945221092897 -0.0001594288473320769 1845138
3399.5 0.9056881017245849 -0.0001593719097028542 1845363
3400 0.905681687553601 -0.0001592982499449196 1845584
3400.5 0.9056752815600418 -0.0001592085453597594 1845801
3401 0.9056688856292074 -0.0001591037038643946 1846018
3401.5 0.9056625015404317 -0.0001589848548674491 1846238
3402 0.9056561309406373 -0.0001588533368599277 1846465
3402.5 0.9056497753194096 -0.0001587106818594508 1846690
3403 0.905643435985968 -0.0001585585968944289 1846914
3403.5 0.9056371140483861 -0.0001583989427597369 1847143
3404 0.9056308103953903 -0.0001582337103180429 1847367
3404.5 0.9056245256810267 -0.0001580649946588811 1847584
3405 0.9056182603124462 -0.0001578949674625168 1847811
3405.5 0.9056120144410252 -0.0001577258479447553 1848037
3406 0.9056057879569748 -0.0001575598727832451 1848265
3406.5 0.9055995804875631 -0.0001573992654442178 1848486
3407 0.9055933913990101 -0.000157246205341524 1848704
3407.5 0.9055872198020607 -0.0001571027972659056 1848920
3408 0.9055810645612062 -0.0001569710415224512 1849140
3408.5 0.905574924307446 -0.0001568528052082871 1849364
3409 0.9055687974544527 -0.0001567497950492476 1849579
3409.5 0.9055626822179387 -0.0001566635321960376 1849801
3410 0.9055565766379793 -0.000156595329355037 1850024
3410.5 0.9055504786040104 -0.0001565462705989649 1850244
3411 0.9055443858821586 -0.0001565171941666176 1850463
3411.5 0.9055382961445544 -0.0001565086785207901 1850686
3412 0.9055322070002157 -0.0001565210318887869 1850902
3412.5 0.9055261160270938 -0.0001565542854620068 1851119
3413 0.905520020804828 -0.0001566081903802233 1851346
3413.5 0.9055139189477657 -0.0001566822185728954 1851561
3414 0.9055078081377752 -0.000156775567475823 1851777
3414.5 0.9055016861563975 -0.0001568871685861887 1852000
3415 0.905495550915874 -0.0001570156997642736 1852226
3415.5 0.9054894004886179 -0.0001571596011364359 1852457
3416 0.9054832331346905 -0.0001573170944020762 1852688
3416.5 0.9054770473269002 -0.0001574862052974235 1852911
3417 0.9054708417731443 -0.0001576647889232342 1853138
3417.5 0.9054646154356751 -0.0001578505576010712 1853365
3418 0.9054583675469919 -0.0001580411108851527 1853585
3418.5 0.9054520976221228 -0.0001582339673243646 1853802
3419 0.9054458054671024 -0.0001584265975419532 1854020
3419.5 0.9054394911835043 -0.0001586164581798191 1854242
3420 0.9054331551689434 -0.0001588010262395692 1854461
3420.5 0.9054267981135193 -0.0001589778333449203 1854687
3421 0.9054204209922292 -0.0001591444994484661 1854911
3421.5 0.9054140250534352 -0.0001592987655119378 1855130
3422 0.9054076118035236 -0.0001594385247009511 1855350
3422.5 0.9054011829879574 -0.0001595618516542642 1855577
3423 0.9053947405689605 -0.0001596670294131137 1855798
3423.5 0.9053882867001338 -0.0001597525736267037 1856022
3424 0.9053818236983374 -0.0001598172536871449 1856240
3424.5 0.9053753540132198 -0.0001598601104887459 1856458
3425 0.9053688801948048 -0.0001598804705525625 1856682
3425.5 0.9053624048595774 -0.0001598779563072838 1856899
3426 0.9053559306555318 -0.0001598524923705648 1857125
3426.5 0.905349460226661 -0.0001598043077303456 1857346
3427 0.9053429961773738 -0.0001597339337825129 1857573
3427.5 0.9053365410373359 -0.0001596421982392661 1857799
3428 0.9053300972272141 -0.0001595302149800814 1858027
3428.5 0.9053236670258039 -0.0001593993699739367 1858245
3429 0.9053172525389933 -0.0001592513034563446 1858472
3429.5 0.9053108556709974 -0.0001590878885981835 1858701
3430 0.9053044780982651 -0.0001589112069511103 1858938
3430.5 0.9052981212464192 -0.0001587235210016943 1859151
3431 0.9052917862705595 -0.0001585272442055911 1859376
3431.5 0.9052854740391979 -0.0001583249089096371 1859594
3432 0.9052791851220633 -0.0001581191325996404 1859813
3432.5 0.9052729197819358 -0.0001579125829351133 1860027
3433 0.9052666779706434 -0.0001577079420501927 1860249
3433.5 0.9052604593292675 -0.0001575078706099253 1860475
3434 0.9052542631925684 -0.0001573149721159056 1860704
3434.5 0.9052480885975686 -0.0001571317579512199 1860935
3435 0.9052419342961835 -0.0001569606136452914 1861161
3435.5 0.9052357987717238 -0.0001568037668223267 1861377
3436 0.9052296802590484 -0.0001566632572739729 1861599
3436.5 0.9052235767680935 -0.0001565409095670794 1861810
3437 0.9052174861104517 -0.0001564383085630393 1862028
3437.5 0.905211405928641 -0.0001563567781837416 1862250
3438 0.9052053337276599 -0.0001562973637154297 1862475
3438.5 0.9051992669083971 -0.0001562608178913064 1862704
3439 0.9051932028024371 -0.0001562475909421211 1862944
3439.5 0.9051871387077824 -0.0001562578247488939 1863172
3440 0.9051810719250055 -0.0001562913511744089 1863393
3440.5 0.9051749997933337 -0.0001563476945928109 1863619
3441 0.9051689197261739 -0.000156426078578357 1863847
3441.5 0.9051628292455887 -0.0001565254366566773 1864066
3442 0.9051567260152631 -0.000156644426966064 1864284
3442.5 0.9051506078714975 -0.0001567814506223553 1864511
3443 0.905144472851821 -0.0001569346735300545 1864731
3443.5 0.9051383192208302 -0.0001571020513352334 1864954
3444 0.9051321454929095 -0.0001572813571727289 1865180
3444.5 0.9051259504515221 -0.0001574702118224538 1865401
3445 0.9051197331648237 -0.0001576661158570858 1865624
3445.5 0.9051134929973919 -0.0001578664833365453 1865849
3446 0.905107229617916 -0.000158068676585037 1866071
3446.5 0.905100943002756 -0.0001582700415720282 1866294
3447 0.9050946334353408 -0.0001584679434118327 1866519
3447.5 0.9050883015014095 -0.0001586598014961697 1866735
3448 0.9050819480801928 -0.0001588431237805233 1866955
3448.5 0.9050755743316538 -0.0001590155397585731 1867185
3449 0.905069181679982 -0.0001591748316780284 1867395
3449.5 0.9050627717935809 -0.0001593189635778877 1867615
3450 0.905056346561829 -0.0001594461077579003 1867835
3450.5 0.9050499080689548 -0.0001595546683285865 1868058
3451 0.9050434585653794 -0.0001596433015312352 1868284
3451.5 0.9050370004369436 -0.0001597109325637739 1868511
3452 0.9050305361724404 -0.0001597567686972745 1868734
3452.5 0.9050240683299059 -0.0001597803085202731 1868956
3453 0.9050175995021348 -0.0001597813472022654 1869181
3453.5 0.9050111322818954 -0.0001597599777230398 1869409
3454 0.9050046692273233 -0.0001597165880710256 1869634
3454.5 0.9049982128279591 -0.0001596518544686158 1869864
3455 0.9049917654719022 -0.0001595667307381524 1870098
3455.5 0.9049853294145108 -0.0001594624339740751 1870321
3456 0.904978906749077 -0.0001593404267375079 1870537
3456.5 0.904972499379862 -0.0001592023960361322 1870756
3457 0.9049661089978486 -0.0001590502293955445 1870976
3457.5 0.9049597370595274 -0.0001588859883663715 1871203
3458 0.904953384768983 -0.0001587118798452831 1871437
3458.5 0.9049470530635135 -0.000158530225615738 1871660
3459 0.9049407426029468 -0.0001583434305366929 1871883
3459.5 0.9049344537627878 -0.0001581539498233283 1872098
3460 0.9049281866312536 -0.0001579642558738063 1872323
3460.5 0.9049219410102172 -0.0001577768050994582 1872548
3461 0.904915716420021 -0.0001575940052122805 1872766
3461.5 0.9049095121080568 -0.000157418183414814 1872992
3462 0.9049033270609823 -0.0001572515559214744 1873214
3462.5 0.9048971600203655 -0.000157096199219216 1873453
3463 0.9048910095015266 -0.0001569540234480655 1873667
3463.5 0.9048848738152893 -0.0001568267482502058 1873887
3464 0.9048787510923207 -0.0001567158813993168 1874110
3464.5 0.9048726393097096 -0.0001566227004808063 1874345
3465 0.9048665363193957 -0.0001565482378494986 1874571
3465.5 0.9048604398780438 -0.0001564932690436733 1874795
3466 0.9048543476779467 -0.0001564583047852035 1875011
3466.5 0.9048482573785164 -0.0001564435866445755 1875220
3467 0.9048421666379312 -0.0001564490863980967 1875448
3467.5 0.9048360731445015 -0.0001564745090528072 1875657
3468 0.9048299746473236 -0.0001565192994642468 1875889
3468.5 0.9048238689858084 -0.0001565826524225529 1876111
3469 0.9048177541176927 -0.0001566635260354557 1876340
3469.5 0.9048116281451573 -0.0001567606581921512 1876576
3470 0.9048054893387139 -0.0001568725858517138 1876812
3470.5 0.904799336158552 -0.0001569976668618371 1877038
3471 0.9047931672730848 -0.0001571341039821623 1877270
3471.5 0.9047869815744539 -0.0001572799707583124 1877495
3472 0.904780778190826 -0.0001574332388705269 1877715
3472.5 0.9047745564953352 -0.00015759180656401 1877945
3473 0.9047683161115884 -0.0001577535277570527 1878172
3473.5 0.9047620569156934 -0.0001579162414175139 1878392
3474 0.9047557790348253 -0.0001580778007987596 1878622
3474.5 0.9047494828423804 -0.0001582361021326754 1878832
3475 0.9047431689498359 -0.0001583891123890458 1879048
3475.5 0.9047368381954551 -0.0001585348957279296 1879282
3476 0.9047304916300392 -0.000158671638294331 1879502
3476.5 0.9047241304999554 -0.0001587976710313421 1879724
3477 0.9047177562277097 -0.0001589114902195133 1879949
3477.5 0.9047113703903642 -0.0001590117754857239 1880170
3478 0.9047049746961257 -0.0001590974050627904 1880392
3478.5 0.9046985709594533 -0.0001591674681230163 1880622
3479 0.9046921610750507 -0.0001592212740515861 1880841
3479.5 0.9046857469911179 -0.000159258358570577 1881063
3480 0.9046793306822469 -0.0001592784866702173 1881290
3480.5 0.9046729141223385 -0.0001592816523487991 1881513
3481 0.9046664992579238 -0.0001592680752085334 1881748
3481.5 0.9046600879822529 -0.000159238193997697 1881978
3482 0.9046536821105006 -0.0001591926572320758 1882198
3482.5 0.9046472833564249 -0.0001591323110677003 1882418
3483 0.9046408933107767 -0.0001590581846339976 1882639
3483.5 0.9046345134217437 -0.0001589714730693869 1882858
3484 0.9046281449776713 -0.0001588735185306898 1883082
3484.5 0.904621789092261 -0.0001587657894730268 1883311
3485 0.9046154466924317 -0.0001586498585169074 1883525
3485.5 0.9046091185089602 -0.0001585273792354453 1883747
3486 0.9046028050699939 -0.0001584000622044618 1883972
3486.5 0.9045965066974838 -0.0001582696506648887 1884193
3487 0.9045902235065422 -0.0001581378961462298 1884420
3487.5 0.9045839554076811 -0.0001580065343962171 1884642
3488 0.9045777021118621 -0.0001578772619515335 1884874
3488.5 0.90457146313823 -0.0001577517136707365 1885100
3489 0.9045652378243848 -0.0001576314415316446 1885319
3489.5 0.9045590253389975 -0.0001575178949725146 1885540
3490 0.9045528246965527 -0.0001574124030300965 1885768
3490.5 0.9045466347739747 -0.000157316158497527 1886002
3491 0.9045404543288584 -0.0001572302042924496 1886229
3491.5 0.9045342820190309 -0.0001571554221907194 1886457
3492 0.9045281164231244 -0.0001570925240444458 1886670
3492.5 0.9045219560618628 -0.0001570420455649741 1886885
3493 0.9045157994197331 -0.0001570043427131754 1887116
3493.5 0.9045096449667303 -0.0001569795907004354 1887335
3494 0.9045034911798586 -0.0001569677855659491 1887555
3494.5 0.9044973365640865 -0.0001569687482588999 1887779
3495 0.9044911796724621 -0.0001569821311187943 1888002
3495.5 0.9044850191251154 -0.0001570074266137256 1888235
3496 0.9044788536268948 -0.0001570439781661561 1888458
3496.5 0.9044726819834094 -0.0001570909928677538 1888684
3497 0.9044665031152749 -0.0001571475558608545 1888913
3497.5 0.904460316070394 -0.0001572126461435304 1889130
3498 0.9044541200341298 -0.0001572851535384383 1889340
3498.5 0.9044479143372735 -0.0001573638965534176 1889566
3499 0.9044416984617248 -0.0001574476408535529 1889778
3499.5 0.9044354720438621 -0.0001575351180604471 1890008
3500 0.9044292348755962 -0.0001576250445950339 1890245
3500.5 0.90442298690314 -0.0001577161402850394 1890470
3501 0.9044167282235687 -0.0001578071464667034 1890699
3501.5 0.9044104590792637 -0.0001578968433239517 1890926
3502 0.9044041798503758 -0.0001579840662235024 1891152
3502.5 0.9043978910454591 -0.0001580677208253911 1891371
3503 0.9043915932904608 -0.0001581467967703345 1891597
3503.5 0.9043852873162687 -0.0001582203797715245 1891828
3504 0.904378973945037 -0.0001582876619655021 1892038
3504.5 0.9043726540755246 -0.0001583479504066997 1892268
3505 0.90436632866769 -0.0001584006736206036 1892476
3505.5 0.9043599987267962 -0.0001584453861620301 1892703
3506 0.9043536652872811 -0.0001584817711565512 1892937
3506.5 0.9043473293966382 -0.000158509640835081 1893168
3507 0.9043409920995616 -0.0001585289351018898 1893372
3507.5 0.904334654422591 -0.0001585397182061486 1893590
3508 0.9043283173594781 -0.0001585421736152541 1893863
3508.5 0.9043219818574879 -0.000158536597213936 1894099
3509 0.9043156488048197 -0.0001585233889768892 1894324
3509.5 0.9043093190193221 -0.0001585030432834533 1894545
3510 0.9043029932386378 -0.0001584761380605497 1894764
3510.5 0.904296672111907 -0.0001584433229550528 1894985
3511 0.9042903561931095 -0.0001584053067474096 1895207
3511.5 0.9042840459361186 -0.0001583628442262321 1895436
3512 0.9042777416914938 -0.0001583167227473404 1895666
3512.5 0.9042714437050247 -0.0001582677487011769 1895887
3513 0.9042651521179961 -0.0001582167341091256 1896111
3513.5 0.9042588669691329 -0.0001581644835624219 1896331
3514 0.904252588198142 -0.0001581117817075174 1896560
3514.5 0.9042463156507549 -0.0001580593814683166 1896767
3515 0.9042400490851455 -0.0001580079931794791 1896994
3515.5 0.904233788179584 -0.0001579582747868217 1897215
3516 0.9042275325411628 -0.0001579108232496149 1897432
3516.5 0.9042212817154218 -0.0001578661672569799 1897649
3517 0.9042150351966876 -0.0001578247613463652 1897875
3517.5 0.9042087924389343 -0.0001577869814869514 1898100
3518 0.9042025528669608 -0.0001577531221650177 1898325
3518.5 0.9041963158876938 -0.0001577233949820574 1898553
3519 0.9041900809014116 -0.0001576979287508926 1898775
3519.5 0.9041838473126996 -0.000157676771049712 1898990
3520 0.9041776145409508 -0.0001576598911699578 1899212
3520.5 0.9041713820302405 -0.0001576471843713482 1899431
3521 0.9041651492584152 -0.0001576384773363481 1899658
3521.5 0.9041589157452553 -0.000157633534698077 1899893
3522 0.904152681059583 -0.0001576320664986681 1900128
3522.5 0.9041464448252199 -0.0001576337364221344 1900354
3523 0.9041402067257082 -0.0001576381706345245 1900587
3523.5 0.9041339665077374 -0.000157644967056598 1900794
3524 0.9041277239832475 -0.0001576537048893218 1901006
3524.5 0.9041214790301922 -0.0001576639542111758 1901226
3525 0.9041152315919824 -0.0001576752854674973 1901450
3525.5 0.9041089816756425 -0.0001576872786770813 1901671
3526 0.9041027293487425 -0.0001576995321885399 1901889
3526.5 0.9040964747351866 -0.0001577116708297643 1902114
3527 0.9040902180099569 -0.0001577233533063519 1902339
3527.5 0.904083959392935 -0.0001577342787207655 1902557
3528 0.9040776991419293 -0.0001577441921012363 1902789
3528.5 0.90407143754506 -0.0001577528888487544 1903007
3529 0.9040651749126563 -0.0001577602180312836 1903228
3529.5 0.904058911568828 -0.0001577660844761088 1903449
3530 0.9040526478428857 -0.0001577704496335323 1903674
3530.5 0.9040463840607719 -0.0001577733312083469 1903887
3531 0.9040401205366798 -0.0001577748015777708 1904115
3531.5 0.9040338575650141 -0.0001577749850371982 1904338
3532 0.904027595412862 -0.0001577740539360934 1904550
3532.5 0.9040213343131095 -0.0001577722237869503 1904776
3533 0.9040150744583405 -0.0001577697474485578 1905002
3533.5 0.9040088159956429 -0.0001577669085018061 1905216
3534 0.904002559022413 -0.0001577640139507646 1905443
3534.5 0.9039963035832489 -0.0001577613863940001 1905660
3535 0.9039900496679905 -0.0001577593558208811 1905888
3535.5 0.9039837972109513 -0.0001577582511942553 1906105
3536 0.9039775460913553 -0.0001577583919852843 1906337
3536.5 0.9039712961349817 -0.0001577600798269368 1906555
3537 0.9039650471169874 -0.0001577635904508733 1906774
3537.5 0.9039587987658619 -0.0001577691660680494 1907000
3538 0.9039525507684441 -0.0001577770083451375 1907225
3538.5 0.9039463027759145 -0.0001577872721191438 1907441
3539 0.9039400544106548 -0.0001578000599795207 1907663
3539.5 0.9039338052738513 -0.0001578154178316234 1907890
3540 0.903927554953704 -0.0001578333315389558 1908112
3540.5 0.9039213030340931 -0.0001578537247218199 1908335
3541 0.9039150491035401 -0.0001578764577700538 1908560
3541.5 0.9039087927643008 -0.0001579013281059747 1908788
3542 0.903902533641419 -0.000157928071711213 1909014
3542.5 0.9038962713915667 -0.0001579563659085945 1909247
3543 0.9038900057115081 -0.0001579858333676194 1909472
3543.5 0.9038837363460172 -0.000158016047279822 1909696
3544 0.9038774630950954 -0.0001580465376288605 1909921
3544.5 0.9038711858203469 -0.0001580767984597968 1910145
3545 0.9038649044503703 -0.0001581062960334407 1910369
3545.5 0.9038586189850598 -0.0001581344777342155 1910594
3546 0.9038523294987129 -0.0001581607815856436 1910817
3546.5 0.9038460361418623 -0.0001581846462142888 1911035
3547 0.9038397391417778 -0.0001582055210938715 1911262
3547.5 0.9038334388016002 -0.0001582228768933562 1911480
3548 0.9038271354980945 -0.0001582362157490097 1911696
3548.5 0.9038208296780327 -0.0001582450812790101 1911913
3549 0.9038145218532451 -0.0001582490681609181 1912135
3549.5 0.9038082125943858 -0.0001582478310973536 1912357
3550 0.9038019025235089 -0.000158241093002597 1912579
3550.5 0.9037955923055422 -0.0001582286522540347 1912792
3551 0.9037892826387902 -0.0001582103888651395 1913015
3551.5 0.9037829742446029 -0.0001581862694533935 1913238
3552 0.9037766678563633 -0.0001581563508938438 1913469
3552.5 0.9037703642079714 -0.0001581207825698059 1913694
3553 0.9037640640219955 -0.0001580798071538307 1913910
3553.5 0.9037577679976921 -0.0001580337598753946 1914138
3554 0.9037514767990759 -0.0001579830662559463 1914359
3554.5 0.9037451910432469 -0.0001579282383167421 1914580
3555 0.9037389112891663 -0.0001578698692898373 1914799
3555.5 0.90373263802707 -0.0001578086268876902 1915023
3556 0.9037263716687125 -0.0001577452452106247 1915246
3556.5 0.9037201125386017 -0.0001576805153952598 1915466
3557 0.9037138608663992 -0.0001576152751280585 1915695
3557.5 0.9037076167806193 -0.0001575503971691427 1915921
3558 0.9037013803037607 -0.0001574867770488394 1916146
3558.5 0.9036951513489698 -0.0001574253201156738 1916358
3559 0.9036889297183216 -0.0001573669281272351 1916581
3559.5 0.9036827151027756 -0.0001573124855855436 1916802
3560 0.9036765070838402 -0.0001572628460257907 1917032
3560.5 0.9036703051369468 -0.0001572188184711911 1917262
3561 0.9036641086365228 -0.0001571811542670772 1917477
3561.5 0.9036579168627059 -0.0001571505345049065 1917702
3562 0.9036517290096356 -0.0001571275582406578 1917922
3562.5 0.9036455441952137 -0.0001571127317028123 1918135
3563 0.9036393614722181 -0.000157106458672574 1918355
3563.5 0.9036331798406226 -0.0001571090322036941 1918578
3564 0.9036269982609523 -0.0001571206278309364 1918805
3564.5 0.9036208156684933 -0.0001571412983954081 1919034
3565 0.9036146309881572 -0.0001571709705924622 1919261
3565.5 0.9036084431497832 -0.0001572094433223967 1919488
3566 0.9036022511036602 -0.0001572563878984245 1919707
3566.5 0.9035960538360329 -0.0001573113501386899 1919926
3567 0.9035898503843687 -0.0001573737543408341 1920143
3567.5 0.903583639852144 -0.0001574429091093964 1920374
3568 0.9035774214229322 -0.0001575180149777489 1920599
3568.5 0.9035711943735653 -0.0001575981737387445 1920822
3569 0.9035649580861651 -0.0001576823993713952 1921047
3569.5 0.9035587120588497 -0.0001577696304255345 1921264
3570 0.9035524559149345 -0.0001578587437030551 1921485
3570.5 0.9035461894104739 -0.0001579485690528192 1921714
3571 0.9035399124400093 -0.0001580379050778014 1921937
3571.5 0.9035336250404137 -0.0001581255355366279 1922160
3572 0.9035273273927478 -0.0001582102462092388 1922382
3572.5 0.903521019822081 -0.0001582908419867969 1922606
3573 0.9035147027952456 -0.0001583661639394353 1922827
3573.5 0.9035083769165326 -0.000158435106113769 1923046
3574 0.9035020429213682 -0.000158496631812528 1923272
3574.5 0.9034957016680302 -0.0001585497891139746 1923493
3575 0.9034893541275086 -0.000158593725397403 1923713
3575.5 0.9034830013716272 -0.0001586277006526239 1923940
3576 0.90347664455958 -0.00015865109936736 1924161
3576.5 0.9034702849230563 -0.0001586634408045285 1924373
3577 0.9034639237501534 -0.0001586643875034711 1924584
3577.5 0.9034575623682916 -0.0001586537518628881 1924806
3578 0.90345120212637 -0.0001586315006903024 1925036
3578.5 0.9034448443764029 -0.0001585977576305205 1925258
3579 0.9034384904548997 -0.0001585528034161541 1925482
3579.5 0.9034321416642491 -0.0001584970739138588 1925715
3580 0.9034257992543739 -0.0001584311559715686 1925930
3580.5 0.9034194644049161 -0.0001583557811038907 1926159
3581 0.9034131382082166 -0.0001582718170843217 1926380
3581.5 0.9034068216533364 -0.0001581802575434307 1926602
3582 0.9034005156113527 -0.0001580822097018898 1926829
3582.5 0.9033942208221546 -0.0001579788803950702 1927049
3583 0.9033879378829353 -0.0001578715605714291 1927272
3583.5 0.9033816672385625 -0.0001577616084704692 1927490
3584 0.9033754091739735 -0.0001576504317065781 1927715
3584.5 0.903369163808723 -0.0001575394685019541 1927935
3585 0.9033629310937801 -0.0001574301683265551 1928155
3585.5 0.9033567108106323 -0.0001573239722125093 1928381
3586 0.9033505025727321 -0.0001572222930175694 1928608
3586.5 0.9033443058292817 -0.0001571264959144682 1928836
3587 0.9033381198713212 -0.0001570378793819428 1929065
3587.5 0.9033319438400498 -0.0001569576569676635 1929286
3588 0.9033257767372842 -0.0001568869400842383 1929512
3588.5 0.903319617437916 -0.000156826722086377 1929737
3589 0.9033134647042133 -0.0001567778638607809 1929960
3589.5 0.9033073172017756 -0.0001567410811401554 1930181
3590 0.9033011735169307 -0.0001567169337295514 1930400
3590.5 0.9032950321753411 -0.0001567058168075252 1930621
3591 0.9032888916615638 -0.0001567079544360197 1930850
3591.5 0.9032827504393035 -0.0001567233953822552 1931066
3592 0.9032766069720713 -0.0001567520113241859 1931296
3592.5 0.903270459743977 -0.0001567934974776877 1931520
3593 0.9032643072803528 -0.0001568473756497227 1931744
3593.5 0.9032581481679287 -0.000156912999687578 1931966
3594 0.9032519810742786 -0.0001569895632605893 1932182
3594.5 0.9032458047662565 -0.0001570761098775258 1932397
3595 0.9032396181271704 -0.0001571715450112505 1932626
3595.5 0.9032334201724425 -0.0001572746501718422 1932843
3596 0.9032272100635412 -0.0001573840987417001 1933051
3596.5 0.9032209871199735 -0.0001574984733606528 1933275
3597 0.903214750829173 -0.0001576162846265795 1933500
3597.5 0.9032085008541388 -0.0001577359908578175 1933730
3598 0.9032022370387008 -0.0001578560186480171 1933951
3598.5 0.9031959594103454 -0.0001579747839320116 1934168
3599 0.9031896681805405 -0.0001580907132734612 1934390
3599.5 0.9031833637425564 -0.0001582022650808142 1934609
3600 0.9031770466668035 -0.0001583079504587846 1934826
3600.5 0.9031707176937386 -0.0001584063534063041 1935050
3601 0.903164377724437 -0.0001584961500807559 1935279
3601.5 0.9031580278089523 -0.0001585761268605044 1935502
3602 0.9031516691326181 -0.0001586451969539055 1935723
3602.5 0.9031453030004761 -0.0001587024153227441 1935944
3603 0.9031389308200423 -0.0001587469917111019 1936168
3603.5 0.9031325540826409 -0.0001587783015965501 1936385
3604 0.9031261743435669 -0.0001587958949094769 1936608
3604.5 0.9031197932013427 -0.0001587995023968656 1936835
3605 0.9031134122763538 -0.000158789039539505 1937069
3605.5 0.903107033189157 -0.0001587646079657171 1937289
3606 0.90310065753876 -0.000158726494339152 1937511
3606.5 0.9030942868811652 -0.0001586751667334812 1937732
3607 0.9030879227084814 -0.0001586112685414314 1937964
3607.5 0.9030815664288822 -0.0001585356100002719 1938196
3608 0.9030752193476882 -0.0001584491574486106 1938419
3608.5 0.903068882649839 -0.0001583530204610082 1938641
3609 0.9030625573839872 -0.0001582484370364172 1938884
3609.5 0.9030562444484382 -0.000158136757043323 1939109
3610 0.9030499445791268 -0.0001580194241486602 1939333
3610.5 0.9030436583397925 -0.0001578979564786775 1939557
3611 0.9030373861144954 -0.0001577739262769131 1939784
3611.5 0.9030311281025605 -0.0001576489388388841 1940008
3612 0.9030248843160331 -0.0001575246110122805 1940223
3612.5 0.9030186545796676 -0.0001574025495575733 1940451
3613 0.9030124385334491 -0.000157284329665558 1940676
3613.5 0.9030062356376178 -0.0001571714739256807 1940897
3614 0.903000045180112 -0.0001570654320327136 1941120
3614.5 0.9029938662863359 -0.0001569675615081329 1941348
3615 0.9029876979311104 -0.000156879109699063 1941579
3615.5 0.9029815389526371 -0.0001568011972983622 1941788
3616 0.9029753880682844 -0.0001567348036089819 1942011
3616.5 0.9029692438919772 -0.0001566807537505106 1942232
3617 0.9029631049529455 -0.0001566397079788404 1942458
3617.5 0.9029569697155724 -0.0001566121532602899 1942680
3618 0.9029508366000735 -0.0001565983972098767 1942905
3618.5 0.9029447040037147 -0.0001565985644707073 1943126
3619 0.9029385703222825 -0.0001566125955771358 1943359
3619.5 0.9029324339715099 -0.0001566402483103968 1943593
3620 0.9029262934081675 -0.0001566811015205582 1943830
3620.5 0.9029201471505323 -0.0001567345613548251 1944055
3621 0.9029139937979497 -0.0001567998697990072 1944294
3621.5 0.9029078320492391 -0.000156876115407529 1944517
3622 0.9029016607196796 -0.0001569622460674133 1944736
3622.5 0.9028954787563601 -0.0001570570836141108 1944963
3623 0.9028892852516865 -0.000157159340092195 1945173
3623.5 0.9028830794548675 -0.0001572676354320897 1945397
3624 0.9028768607812323 -0.0001573805162950402 1945623
3624.5 0.9028706288192649 -0.0001574964758240341 1945852
3625 0.9028643833352622 -0.0001576139740260605 1946073
3625.5 0.9028581242755696 -0.0001577314585048189 1946294
3626 0.9028518517663721 -0.0001578473852580051 1946519
3626.5 0.902845566111056 -0.0001579602392551223 1946745
3627 0.902839267785192 -0.000158068554515164 1946968
3627.5 0.9028329574292155 -0.000158170933412379 1947188
3628 0.9028266358389232 -0.0001582660649501256 1947413
3628.5 0.9028203039539207 -0.0001583527417586977 1947626
3629 0.9028139628441988 -0.000158429875591685 1947843
3629.5 0.902807613695024 -0.0001584965111177219 1948072
3630 0.9028012577903682 -0.0001585518378288587 1948298
3630.5 0.9027948964951077 -0.0001585951999144069 1948524
3631 0.902788531236245 -0.000158626103977622 1948753
3631.5 0.9027821634834154 -0.0001586442245034232 1948975
3632 0.902775794728952 -0.0001586494070171277 1949195
3632.5 0.9027694264677805 -0.000158641668906353 1949435
3633 0.9027630601774271 -0.0001586211979109967 1949653
3633.5 0.902756697298406 -0.0001585883483180075 1949870
3634 0.9027503392152544 -0.0001585436349298151 1950091
3634.5 0.9027439872384715 -0.0001584877249052479 1950316
3635 0.9027376425876013 -0.0001584214276005051 1950528
3635.5 0.9027313063756811 -0.0001583456825648493 1950739
3636 0.9027249795952598 -0.0001582615458700078 1950954
3636.5 0.9027186631061643 -0.0001581701749737043 1951189
3637 0.9027123576251691 -0.0001580728123370675 1951415
3637.5 0.9027060637176915 -0.0001579707680310707 1951647
3638 0.9026997817916143 -0.0001578654015788728 1951868
3638.5 0.9026935120932982 -0.0001577581032903661 1952094
3639 0.9026872547058229 -0.0001576502753491807 1952314
3639.5 0.9026810095494583 -0.0001575433129149278 1952535
3640 0.9026747763843417 -0.0001574385854994758 1952758
3640.5 0.9026685548153015 -0.0001573374188713701 1952983
3641 0.9026623442987439 -0.0001572410777320291 1953204
3641.5 0.9026561441514855 -0.0001571507493949956 1953430
3642 0.9026499535613939 -0.0001570675286828778 1953656
3642.5 0.9026437715996679 -0.0001569924042382035 1953878
3643 0.902637597234578 -0.0001569262464226218 1954099
3643.5 0.9026314293464573 -0.000156869796955027 1954329
3644 0.9026252667437283 -0.0001568236604134299 1954553
3644.5 0.9026191081797275 -0.0001567882976985311 1954778
3645 0.9026129523700933 -0.0001567640215280742 1955008
3645.5 0.9026067980104692 -0.0001567509940022503 1955226
3646 0.9026006437942721 -0.0001567492262512657 1955450
[truncated: 1,292,516 more chars]
