# Supplementary material for: Quantum dynamical effects of vibrational strong coupling in chemical reactivity
Source: Nat Commun. 2023 May 12;14:2733. doi: 10.1038/s41467-023-38368-x (PMC10182063; doi:10.1038/s41467-023-38368-x)
Supplement: Supplementary file 4 — Source Data [file 41467_2023_38368_MOESM4_ESM.zip › Data-VSC-HEOM-main/S1/S1a-IR-R-5E-7.out]

Running.
Running.
0.0 1 -4.973359180166388e-16 0
0.5 0.9996495563672083 -0.00573124694134574 376
1 0.9986044964396054 -0.01137326924012562 630
1.5 0.9968835589131999 -0.01683884676616308 893
2 0.9945173504917705 -0.02204467056725602 1153
2.5 0.9915474572962887 -0.02691309112013101 1400
3 0.9880252735586661 -0.03137364579797182 1656
3.5 0.9840106073837854 -0.03536431688055095 1913
4 0.9795701316698455 -0.03883248922067536 2157
4.5 0.9747757509353935 -0.04173559524462825 2413
5 0.9697029521630292 -0.04404145261159028 2722
5.5 0.9644292006539218 -0.04572831513957787 3066
6 0.959032431469949 -0.04678466947250381 3316
6.5 0.9535896746892668 -0.04720881784730357 3566
7 0.9481758397939823 -0.04700829115014784 3818
7.499999999999999 0.9428626722660692 -0.0461991365939154 4060
8 0.9377178848274534 -0.04480512150117854 4346
8.5 0.9328044573070007 -0.0428568897210958 4663
9 0.9281800930725105 -0.04039110106859889 4941
9.5 0.9238968162326255 -0.03744957768600318 5227
10 0.9200006920592348 -0.03407847504604088 5473
10.5 0.916531652841145 -0.03032748986900557 5733
11 0.913523412161186 -0.02624911271394018 5977
11.5 0.9110034519540851 -0.02189792943136099 6241
12 0.9089930683247033 -0.01732997290948576 6494
12.5 0.9075074637903068 -0.01260212442428757 6763
13 0.9065558752811006 -0.007771562237314076 7029
13.5 0.9061417289005899 -0.002895253745738335 7292
14 0.9062628141611052 0.001970513580063925 7555
14.5 0.9069114722143444 0.006770568022952268 7846
15 0.9080747944970485 0.01145126220740361 8118
15.5 0.9097348301579349 0.01596086048284638 8359
16 0.9118688025219157 0.02024991070929733 8621
16.5 0.9144493365471668 0.02427160516432341 8928
17 0.9174447006019291 0.02798213399692897 9248
17.5 0.9208190668197511 0.03134103306843448 9569
18 0.9245327947230637 0.03431152629307255 9890
18.5 0.9285427427362092 0.03686086088264338 10211
19 0.9328026116999428 0.03896063235286847 10501
19.5 0.9372633236529184 0.0405870948655157 10839
20 0.94187343808382 0.0417214515075855 11133
20.5 0.9465796066950634 0.04235011844121485 11389
21 0.9513270665402189 0.04246495644942529 11640
21.5 0.9560601702447041 0.04206346318832964 11891
22 0.9607229508918785 0.04114891937604488 12149
22.5 0.9652597180214612 0.03973048216856217 12400
23 0.9696156799990322 0.0378232190978302 12642
23.5 0.9737375867402384 0.03544807622109122 12895
24 0.9775743854087567 0.03263177462493744 13138
24.5 0.9810778802949496 0.02940663022256344 13387
25 0.9842033867098022 0.02581029294212511 13638
25.5 0.986910367518023 0.02188540295344256 13895
26 0.9891630400209386 0.01767916349178294 14153
26.5 0.9909309404077623 0.01324283202669219 14446
27 0.9921894330094055 0.008631133858877673 14816
27.5 0.992920152142916 0.003901604549682572 15135
28 0.9931113653941995 -0.000886130263931538 15443
28.5 0.9927582486618316 -0.005671127273040078 15739
29 0.9918630650460274 -0.01039193826820695 16004
29.5 0.9904352415720657 -0.01498745038193341 16264
30 0.9884913396610147 -0.01939774022997339 16525
30.5 0.9860549171190167 -0.02356492799233065 16837
31 0.9831562811834648 -0.02743401727569081 17126
31.5 0.9798321338730032 -0.0309537065005697 17424
32 0.9761251126165604 -0.03407715751274143 17727
32.5 0.9720832309819302 -0.03676270714491359 17979
33 0.9677592263694712 -0.03897450763312373 18234
33.5 0.9632098238154466 -0.04068308226025578 18488
34 0.9584949275214314 -0.04186578352222633 18731
34.5 0.9536767542627155 -0.0425071426471401 18996
35 0.9488189252198751 -0.04259910154918999 19255
35.5 0.9439855347572652 -0.04214112128398539 19523
36 0.9392402159577236 -0.0411401646942632 19759
36.5 0.9346452230655683 -0.03961055498041589 20009
37 0.9302605502251068 -0.03757371608334387 20275
37.5 0.926143103988825 -0.03505780464815622 20568
38 0.9223459441151425 -0.03209724655556701 20843
38.5 0.9189176034343896 -0.02873219322215136 21092
39 0.9159014934099344 -0.02500791384628715 21344
39.5 0.9133353979104498 -0.02097413942985384 21596
40 0.9112510541025907 -0.01668437282642666 21838
40.5 0.9096738166778836 -0.01219517651451976 22080
41 0.9086224001311786 -0.00756544666824945 22333
41.5 0.9081086936318701 -0.002855678881799678 22583
42 0.9081376441051705 0.001872771901097315 22831
42.5 0.9087072052168063 0.006558436652126777 23083
43 0.9098083526277618 0.0111404828930828 23381
43.5 0.9114251686590608 0.01555947032835364 23663
44 0.913535001860364 0.01975810928072899 23951
44.5 0.9161087084424815 0.02368201687659122 24204
45 0.9191109827643906 0.02728046242615232 24458
45.5 0.9225007828802203 0.03050708980090894 24736
46 0.926231854564517 0.03332060135392587 24981
46.5 0.9302533534485005 0.03568538554818577 25245
47 0.9345105602794967 0.0375720693371816 25506
47.5 0.9389456793326818 0.0389579767086121 25768
48 0.9434987051755453 0.03982747670481263 26052
48.5 0.9481083388054196 0.04017220754087953 26319
49 0.9527129310600597 0.03999116786627041 26575
49.5 0.9572514294228885 0.03929067135884656 26830
50 0.9616643040361659 0.03808416624562185 27116
50.49999999999999 0.9658944298674572 0.03639192655642205 27359
51.00000000000001 0.9698879043775684 0.03424062653289336 27639
51.5 0.9735947834348758 0.03166281332675872 27955
52 0.9769697222710009 0.02869629573577559 28220
52.50000000000001 0.9799725126168779 0.02538346817423 28487
53 0.9825685114600058 0.02177058940034046 28743
53.5 0.984728960841119 0.01790703485894326 28999
54.00000000000001 0.9864312015539768 0.0138445400377339 29241
54.5 0.9876587863982155 0.009636450201275352 29509
55 0.988401500710929 0.00533698948146713 29759
55.50000000000001 0.9886552992790244 0.001000559767562697 30027
56 0.9884221694677736 -0.003318922679812078 30275
56.5 0.9877099305747618 -0.007568647339871208 30534
57.00000000000001 0.9865319791277816 -0.01169748285520251 30858
57.5 0.9849069891863317 -0.01565650219673583 31124
58 0.9828585757707727 -0.01939945950853985 31368
58.49999999999999 0.9804149284163416 -0.02288321972677182 31621
59 0.9776084206122018 -0.02606814286103518 31872
59.5 0.9744751996171416 -0.02891842526036331 32115
59.99999999999999 0.971054759921137 -0.03140240027403837 32391
60.5 0.9673895025214202 -0.03349280048800892 32713
61 0.963524281273202 -0.03516698321619388 32996
61.49999999999999 0.9595059369180821 -0.03640712021525548 33255
62 0.9553828190296142 -0.03720035174948551 33506
62.5 0.9512042960648643 -0.03753890424723592 33757
62.99999999999999 0.9470202539665765 -0.0374201699521026 34086
63.5 0.9428805842900839 -0.03684674626452753 34408
64 0.9388346635773654 -0.03582643196123837 34705
64.5 0.934930826596797 -0.03437217721801942 35074
65 0.9312158370334529 -0.03250198436781559 35418
65.5 0.9277343601756655 -0.0302387565987419 35768
66 0.9245284430334605 -0.02761009231234541 36093
66.5 0.9216370080933063 -0.02464802358467173 36421
67 0.9190953675284882 -0.02138869805834475 36780
67.5 0.9169347651279467 -0.0178720046009657 37163
68 0.9151819534724341 -0.0141411441577888 37554
68.5 0.9138588139744305 -0.01024214837722257 37874
69 0.9129820273060214 -0.006223349775811885 38143
69.5 0.9125628014610562 -0.002134808417889605 38433
70 0.9126066642227091 0.001972298705090846 38680
70.5 0.9131133261197346 0.00604631822599531 38955
71 0.9140766190399686 0.01003578239320611 39275
71.5 0.9154845145214801 0.01389008300199522 39544
72 0.917319224368442 0.017560146930013 39791
72.5 0.9195573846684649 0.02099910233886836 40036
73 0.9221703225713256 0.02416292429343509 40281
73.5 0.9251244033967891 0.02701104857418149 40541
74 0.9283814538573064 0.02950694283478763 40856
74.5 0.9318992555006096 0.03161862497836553 41162
75 0.9356321009825157 0.03331911965182451 41407
75.5 0.9395314045389166 0.03458684502445729 41676
76 0.9435463570789654 0.03540592344109795 41929
76.5 0.9476246156781721 0.0357664110335487 42238
77 0.9517130168885441 0.03566444285450621 42526
77.5 0.9557583031550911 0.03510229150279254 42809
78 0.9597078516703426 0.03408833850158765 43090
78.5 0.9635103951446273 0.03263695886804779 43365
79 0.9671167241642388 0.03076832039775676 43726
79.5 0.9704803610192246 0.02850810022691232 44102
80 0.9735581951043075 0.02588712228434684 44437
80.5 0.9763110702588916 0.02294092035474798 44748
81 0.9787043147707178 0.01970923267503993 45133
81.5 0.9807082052947325 0.01623543527888967 45394
82 0.982298356708623 0.01256592265464389 45635
82.5 0.9834560310001018 0.008749445618929937 45895
83 0.9841683596906998 0.004836417532399617 46173
83.5 0.9844284760393061 0.0008782009807638701 46484
84 0.9842355552841902 -0.003073612300493231 46792
84.5 0.9835947633800793 -0.006967915260568443 47091
85 0.9825171169389054 -0.01075478040779003 47380
85.5 0.9810192592414342 -0.01438612379361453 47634
86 0.9791231591040642 -0.01781632743780919 47896
86.5 0.9768557409304071 -0.0210028111754477 48197
87 0.9742484553559607 -0.02390654681603586 48522
87.5 0.9713368004585371 -0.02649250952461763 48807
88 0.9681598035624797 -0.02873006330713128 49045
88.5 0.9647594732677256 -0.03059327926371789 49304
89 0.9611802305849262 -0.03206118675042027 49653
89.5 0.9574683270832666 -0.03311795869067959 49969
90 0.9536712568978685 -0.03375303298109637 50214
90.5 0.9498371684315307 -0.03396117226727409 50492
91 0.9460142807311299 -0.0337424643927707 50755
91.5 0.942250308897655 -0.033102265644112 51037
92 0.9385919025346362 -0.032051088638592 51291
92.5 0.935084101145389 -0.03060443643885836 51535
93 0.9317698105111125 -0.02878258432316591 51793
93.5 0.9286893043489517 -0.02661031066062582 52042
94 0.9258797558763452 -0.02411657857257414 52290
94.5 0.9233748042080138 -0.0213341705069701 52533
95 0.9212041607070147 -0.0182992784855294 52809
95.5 0.9193932604414068 -0.01505105355351198 53063
96 0.9179629637266332 -0.01163111880650674 53312
96.5 0.9169293123480581 -0.008083051219769604 53562
97 0.9163033444678716 -0.004451838300406985 53809
97.5 0.9160909714527602 -0.0007833162681481783 54064
98 0.9162929189518315 0.002876402992056736 54334
98.5 0.9169047335520669 0.00648150859634806 54592
99 0.9179168552849234 0.009987063152856687 54847
99.49999999999999 0.9193147551926688 0.0133495632769819 55087
100 0.921079136120748 0.0165274804942617 55356
100.5 0.9231861939106626 0.01948177521208752 55603
101 0.925607935248415 0.02217637689703465 55855
101.5 0.9283125475937187 0.02457862416949809 56102
102 0.9312648158887556 0.02665965920310825 56350
102.5 0.9344265801333638 0.0283947715738936 56599
103 0.9377572274247209 0.02976368752312774 56859
103.5 0.9412142116993401 0.03075080145668162 57104
104 0.9447535941850572 0.03134534737981995 57355
104.5 0.94833059746741 0.03154150883684079 57577
105 0.9519001660898332 0.03133846676812811 57823
105.5 0.955417526726792 0.03074038549450964 58062
106 0.9588387411757168 0.02975633777656669 58302
106.5 0.962121245687511 0.02840017056713285 58544
107 0.9652243704767658 0.02669031367765196 58792
107.5 0.9681098336044774 0.02464953411844262 59041
108 0.970742203795357 0.02230463935893468 59291
108.5 0.9730893271321773 0.01968613319867061 59545
109 0.9751227129604025 0.01682782835516652 59811
109.5 0.9768178747425081 0.01376642026980772 60068
110 0.9781546220313155 0.01054102701250108 60340
110.5 0.9791173001951302 0.007192700529043929 60603
111 0.9796949750330207 0.003763914815998342 60865
111.5 0.9798815599715015 0.0002980369160091312 61150
112 0.9796758841349231 -0.003161213110580666 61409
112.5 0.9790817002267274 -0.006570306876901289 61669
113 0.9781076318387739 -0.009886450526014418 61927
113.5 0.9767670605098349 -0.01306811919419205 62197
114 0.9750779535695996 -0.01607557654026943 62455
114.5 0.9730626345198226 -0.01887137289608518 62732
115 0.970747498410517 -0.02142081576369772 62987
115.5 0.9681626753604414 -0.02369240662681375 63250
116 0.9653416460442044 -0.025658238353953 63513
116.5 0.9623208136213367 -0.02729434784914572 63778
117 0.9591390372132566 -0.02858101905548179 64040
117.5 0.9558371326371945 -0.02950303194348221 64297
118 0.952457346672497 -0.03004985372730116 64554
118.5 0.9490428116493996 -0.03021576925348236 64808
119 0.9456369875931543 -0.02999994830199691 65078
119.5 0.942283099503223 -0.02940644842385579 65332
120 0.9390235775724854 -0.02844415290172072 65602
120.5 0.9358995082315154 -0.02712664443855168 65852
121 0.932950103819819 -0.02547201622490902 66113
121.5 0.9302121984301465 -0.02350262307222883 66370
122 0.927719777045204 -0.02124477628837386 66632
122.5 0.9255035445016403 -0.01872838687529787 66903
123 0.9235905400983243 -0.01598656241431482 67161
123.5 0.9220038028473624 -0.0130551636487321 67400
124 0.9207620914843997 -0.009972327264354486 67643
124.5 0.9198796624472404 -0.00677796170566133 67925
125 0.9193661081322894 -0.003513223060632482 68203
125.5 0.9192262568725842 -0.0002199781202778099 68476
126 0.9194601352649047 0.003059738305152241 68724
126.5 0.9200629927114033 0.006284264827053239 68983
127 0.9210253873284266 0.009412846835898617 69228
127.5 0.9223333316996524 0.01240615511559946 69497
128 0.9239684962969242 0.01522678326587978 69803
128.5 0.925908467745822 0.0178397177281995 70053
129 0.9281270584643949 0.02021277450096939 70312
129.5 0.9305946635510092 0.02231699698297529 70651
130 0.9332786601486568 0.02412700981857296 70918
130.5 0.9361438438856273 0.02562132414998632 71171
131 0.9391528964109954 0.02678259031997023 71443
131.5 0.9422668775373543 0.02759779481181839 71730
132 0.9454457351026022 0.02805839905211674 72017
132.5 0.9486488253937982 0.02816041861328359 72288
133 0.9518354368583196 0.02790444230780036 72542
133.5 0.9549653098699947 0.02729559162875507 72798
134 0.9579991455186434 0.02634342192500403 73075
134.5 0.9608990967375838 0.02506176756950189 73323
135 0.9636292355531264 0.02346853415776246 73577
135.5 0.9661559908043024 0.02158544144018601 73868
136 0.9684485513086233 0.01943772123721259 74123
136.5 0.9704792301096831 0.01705377500987219 74377
137 0.9722237861077422 0.01446479606876905 74624
137.5 0.9736617000240785 0.01170436161662096 74874
138 0.9747764022700517 0.008807999951442784 75135
138.5 0.975555450876234 0.005812738228229681 75377
139 0.9759906581858888 0.002756636203608804 75633
139.5 0.9760781655356822 -0.0003216886162908991 75888
140 0.9758184656429447 -0.003383539030985335 76138
140.5 0.9752163729020168 -0.006390614055143431 76394
141 0.9742809422702572 -0.009305477398280386 76649
141.5 0.9730253379029707 -0.01209201331835323 76889
142 0.9714666531787042 -0.01471586477032961 77144
142.5 0.9696256842418247 -0.01714484892434491 77401
143 0.9675266596751066 -0.01934934532412683 77667
143.5 0.9651969293960097 -0.02130265220012138 77913
144 0.9626666163399048 -0.02298130674682321 78184
144.5 0.9599682349441904 -0.02436536552219392 78423
145 0.9571362808712469 -0.0254386415292412 78676
145.5 0.9542067967975713 -0.02618889499501829 78928
146 0.951216919443183 -0.02660797536851112 79192
146.5 0.948204413311479 -0.02669191261299975 79447
147 0.9452071968470376 -0.02644095646613547 79696
147.5 0.9422628668894109 -0.02585956297630606 79958
148 0.9394082273970625 -0.02495632828928982 80213
148.5 0.9366788284304817 -0.02374387034525307 80470
149 0.9341085213117386 -0.02223865984150789 80715
149.5 0.9317290357160436 -0.02046080250820421 80962
150 0.9295695841984389 -0.01843377541831563 81222
150.5 0.9276564993178523 -0.01618412069559883 81481
151 0.9260129080965401 -0.0137411005808982 81722
151.5 0.9246584480534593 -0.01113631835583662 81966
152 0.9236090284854855 -0.008403310093257151 82238
152.5 0.9228766400523237 -0.00557711259795322 82495
153 0.9224692150617491 -0.002693813214106206 82757
153.5 0.9223905401636336 0.0002099125952212353 83027
154 0.9226402224554796 0.003097269846815671 83270
154.5 0.9232137092892447 0.005931812703876133 83520
155 0.9241023613583034 0.008677907121337236 83768
155.5 0.9252935779427041 0.01130118148212822 84031
156 0.9267709725081912 0.01376895941560158 84275
156.5 0.9285145961973982 0.01605066924408558 84545
157 0.9305012061281374 0.01811822483149479 84798
157.5 0.9327045748321792 0.01994637300609403 85051
158 0.9350958366371774 0.0215130031936002 85301
158.5 0.9376438663233464 0.02279941542095155 85579
159 0.9403156849834909 0.02379054342750567 85859
159.5 0.9430768876872554 0.02447513023948681 86106
160 0.9458920873033317 0.02484585421394903 86398
160.5 0.9487253686697396 0.02489940422811858 86668
161 0.9515407472224729 0.02463650336630233 86939
161.5 0.9543026261944138 0.02406188112783544 87193
162 0.9569762465749181 0.02318419483548158 87440
162.5 0.9595281241698884 0.02201590155598691 87690
163 0.9619264683157267 0.02057308244705853 87927
163.5 0.9641415770719617 0.01887522201392468 88170
164 0.9661462040410231 0.01694494529147404 88426
164.5 0.9679158923356176 0.014807716463276 88705
165 0.9694292716317749 0.01249150288505559 88948
165.5 0.9706683147075802 0.01002640889513643 89216
166 0.971618550372914 0.007444284164271537 89469
166.5 0.9722692302430131 0.004778311656790122 89722
167 0.9726134473958246 0.002062580537231132 89967
167.5 0.9726482055753821 -0.0006683504462171947 90236
168 0.9723744382536584 -0.003379893446014284 90499
168.5 0.9717969775316051 -0.006037870167668161 90756
169 0.9709244735341739 -0.008608943031330805 91011
169.5 0.9697692656199347 -0.01106103331133417 91260
170 0.968347207368876 -0.01336372093557858 91522
170.5 0.966677447917927 -0.01548862092035351 91803
171 0.9647821727701847 -0.01740973178207307 92060
171.5 0.9626863077009047 -0.01910375169474758 92342
172 0.9604171898144386 -0.02055035863849584 92659
172.5 0.9580042101681692 -0.02173245129739398 92899
173 0.955478432672117 -0.02263634800260754 93187
173.5 0.9528721941986076 -0.02325194156890071 93488
174 0.9502186909992228 -0.02357280843135353 93801
174.5 0.9475515566307368 -0.02359627104895528 94047
175 0.9449044366419677 -0.02332341309935727 94322
175.5 0.942310565272468 -0.02275904754271732 94571
176 0.9398023493630404 -0.0219116381812775 94835
176.5 0.9374109645770042 -0.02079317588399874 95112
177 0.9351659688783029 -0.0194190111802256 95399
177.5 0.933094938005646 -0.01780764544947244 95647
178 0.9312231274185784 -0.01598048344071286 95900
178.5 0.929573164870274 -0.01396155033700004 96155
179 0.9281647773830366 -0.01177717703145402 96427
179.5 0.927014555968164 -0.009455657689485147 96689
180 0.9261357609464976 -0.007026884030431626 96955
180.5 0.9255381701963377 -0.004521961061185313 97217
181 0.9252279720901359 -0.001972809227904468 97476
181.5 0.9252077042904603 0.0005882418854821788 97767
182 0.9254762389699586 0.003128863094467168 98012
182.5 0.9260288144102516 0.00561713315502682 98295
183 0.9268571123313083 0.008021939135628204 98562
183.5 0.9279493797153672 0.01031336457643528 98807
184 0.9292905933262929 0.01246306058728103 99065
184.5 0.9308626645936329 0.01444459529244489 99312
185 0.9326446820365452 0.01623377734247232 99567
185.5 0.9346131879514532 0.0178089495755315 99819
186 0.9367424856828954 0.01915124931736146 100064
186.5 0.9390049734433632 0.02024483225389644 100306
187 0.9413715003480122 0.02107705728822344 100555
187.5 0.9438117400866152 0.0216386302975448 100819
188 0.9462945774700263 0.02192370522998281 101075
188.5 0.9487885029631755 0.02192994151888205 101326
189 0.9512620102518062 0.02165851733711949 101586
189.5 0.9536839918857495 0.02111409875920139 101854
190 0.9560241280964618 0.02030476543814258 102126
190.5 0.9582532639992206 0.01924189393113832 102392
191 0.9603437705583613 0.01794000031714657 102629
191.5 0.9622698849144872 0.01641654423551736 102879
192 0.9640080259425146 0.01469169693306836 103130
192.5 0.9655370812254405 0.01278807633330905 103387
193 0.966838661987402 0.01073045253199347 103641
193.5 0.967897322927507 0.008545427474179228 103902
194 0.9687007443293346 0.006261092875926032 104142
194.5 0.9692398742861645 0.003906670715148441 104395
195 0.9695090293744816 0.00151214082744597 104651
195.5 0.9695059526233423 -0.0008921396993981947 104910
196 0.9692318281592319 -0.003275820537212751 105171
196.5 0.9686912524488734 -0.005608940698237749 105443
197 0.9678921626092265 -0.00786230486631764 105718
197.5 0.9668457227973268 -0.01000784874038742 105977
198 0.9655661702249826 -0.01201898879429921 106234
198.5 0.9640706228571112 -0.0138709520594731 106500
199 0.962378851340211 -0.01554108179709913 106754
199.5 0.9605130181622454 -0.01700911524115354 107014
200 0.9584973874607843 -0.01825742995794722 107272
200.5 0.9563580092670733 -0.01927125577724512 107527
201 0.9541223822950365 -0.02003884969864334 107806
201.5 0.9518190996520085 -0.02055163165897785 108068
202 0.9494774820588509 -0.02080427955591988 108332
202.5 0.9471272033182804 -0.02079478245321123 108586
203 0.9447979128594179 -0.02052445143756783 108838
203.5 0.94251886021218 -0.01999788814919161 109102
204 0.9403185262261002 -0.01922291155978293 109358
204.5 0.9382242657443706 -0.01821044411629757 109626
205 0.9362619662760463 -0.01697435889752555 109900
205.5 0.9344557269794281 -0.01553128993583706 110156
206 0.9328275619808103 -0.01390040833021359 110422
206.5 0.9313971317095165 -0.01210316721143137 110681
207 0.9301815055382797 -0.01016301900919521 110943
207.5 0.929194958584321 -0.008105108808376624 111197
208 0.9284488050586857 -0.005955947862815883 111461
208.5 0.9279512700575928 -0.003743071557368091 111708
209 0.9277074011780527 -0.001494686270435606 111958
209.5 0.9277190208187763 0.0007606903100655195 112234
210 0.9279847195039055 0.002994590823537921 112487
210.5 0.9284998900480622 0.005178957249769487 112753
211 0.9292568018725332 0.007286492794447767 113028
211.5 0.9302447142891829 0.009291002268952612 113286
212 0.9314500270954468 0.01116771676191005 113527
212.5 0.9328564663744815 0.01289359862295601 113768
213 0.9344453029731459 0.01444762304680339 113998
213.5 0.9361956007407469 0.01581103285541942 114281
214 0.9380844912573683 0.01696756342513948 114527
214.5 0.9400874714662002 0.01790363509074816 114775
215 0.9421787203537776 0.01860851077626256 115028
215.5 0.9443314305994681 0.01907441704792688 115275
216 0.9465181509446667 0.01929662725352825 115528
216.5 0.9487111349160673 0.01927350589750793 115794
217 0.9508826914783094 0.01900651389672459 116052
217.5 0.9530055331904135 0.01850017485990522 116312
218 0.9550531174976379 0.01776200302737471 116576
218.5 0.9569999769044235 0.01680239398928515 116840
219 0.9588220339424962 0.0156344797633655 117103
219.5 0.9604968970674953 0.0142739502509299 117364
220 0.962004133883564 0.01273884349707539 117631
220.5 0.9633255184033588 0.01104930755311045 117896
221 0.9644452493960742 0.009227337072597434 118166
221.5 0.9653501372531745 0.007296488064063335 118430
222 0.9660297572056868 0.005281574471174456 118690
222.5 0.9664765671532517 0.003208350453225108 118951
223 0.966685988808935 0.001103182393758784 119208
223.5 0.9666564513203919 -0.001007285228109533 119483
224 0.9663893969926483 -0.003096465911480805 119751
224.5 0.9658892492057009 -0.005138164952556578 120003
225 0.9651633430863187 -0.007106906850949004 120243
225.5 0.9642218199526453 -0.008978252238204271 120498
226 0.9630774869970231 -0.01072910040534474 120765
226.5 0.9617456441014175 -0.01233797369661943 121027
227 0.9602438800853275 -0.01378528027351636 121294
227.5 0.9585918410628138 -0.01505355203380512 121557
228 0.9568109739281491 -0.01612765479159115 121824
228.5 0.9549242482939722 -0.01699496818204747 122102
229 0.9529558604675401 -0.01764553314402607 122349
229.5 0.9509309232663348 -0.01807216525004075 122586
230 0.9488751456409669 -0.01827053259068133 122831
230.5 0.9468145061890204 -0.01823919737362643 123091
231 0.9447749247066802 -0.01797962086015475 123358
231.5 0.9427819359350371 -0.01749613172840364 123648
232 0.9408603696147615 -0.01679585841654985 123917
232.5 0.9390340408670226 -0.01588862645457841 124173
233 0.9373254547714409 -0.01478682223444016 124427
233.5 0.9357555288154332 -0.0135052250894102 124691
234 0.9343433366462789 -0.01206080994882148 124931
234.5 0.9331058762708734 -0.01047252319886077 125184
235 0.9320578655224893 -0.008761034709008891 125490
235.5 0.9312115672534446 -0.006948469272747376 125742
236 0.9305766463224545 -0.005058120956716627 126012
236.5 0.9301600600310476 -0.003114154051671681 126318
237 0.9299659832305016 -0.001141294469141354 126619
237.5 0.9299957688750965 0.0008354844717931308 126879
238 0.9302479443450498 0.002791277873445447 127154
238.5 0.9307182434090236 0.004701562711114854 127418
239 0.9313996732473179 0.006542504965527585 127691
239.5 0.9322826155181588 0.008291256594688472 127976
240 0.9333549600261788 0.009926238651451681 128239
240.5 0.9346022691491376 0.01142740704613429 128507
241 0.936007970800991 0.01277649768920576 128850
241.5 0.937553577360947 0.01395724802448576 129097
242 0.9392189276833735 0.01495559227493714 129359
242.5 0.9409824490261715 0.01575982806716965 129610
243 0.9428214354989581 0.01636075247286035 129858
243.5 0.9447123394400566 0.01675176590071228 130104
244 0.9466310719853556 0.016928942686202 130351
244.5 0.948553308994346 0.01689106765279118 130604
245 0.9504547984501672 0.01663963835186303 130841
245.5 0.9523116654517615 0.01617883312365927 131082
246 0.9541007109667912 0.015515445552225 131318
246.5 0.9557997006128713 0.01465878630824285 131569
247 0.9573876398800971 0.01362055377932633 131814
247.5 0.9588450323975478 0.01241467527284168 132059
248 0.960154118077588 0.01105712093701929 132311
248.5 0.9612990882411182 0.009565692877794421 132550
249 0.9622662751308237 0.00795979224769832 132789
249.5 0.9630443135540544 0.006260167345843809 133032
250 0.9636242727580209 0.004488645991657454 133278
250.5 0.9639997570230924 0.002667855616965711 133516
251 0.9641669738604226 0.0008209346592240334 133747
251.5 0.964124769113055 -0.001028761068578182 133990
252 0.9638746286798393 -0.002857953309663531 134251
252.5 0.963420647003723 -0.004643733876267849 134550
253 0.9627694628847435 -0.006363851071195835 134859
253.5 0.9619301635879629 -0.007996986440686199 135137
254 0.9609141586121724 -0.009523018421212797 135539
254.5 0.9597350248613542 -0.01092326962610335 135823
255 0.9584083253126315 -0.01218073474160611 136102
255.5 0.9569514035973629 -0.01328028626299212 136368
256 0.9553831572021386 -0.01420885559565659 136673
256.5 0.9537237922503347 -0.01495558736978257 136972
257 0.9519945630397724 -0.01551196516547231 137296
257.5 0.9502174996857169 -0.01587190721366796 137533
258 0.9484151273493284 -0.01603183102191361 137822
258.5 0.9466101806186142 -0.01599068626826906 138224
259 0.9448253166513808 -0.01574995570670647 138614
259.5 0.9430828306874633 -0.01531362422838136 138911
260 0.9414043774908745 -0.01468811662059369 139191
260.5 0.9398107021921867 -0.01388220495441926 139456
261 0.9383213838684915 -0.01290688690832311 139730
261.5 0.9369545950242482 -0.01177523669405629 140035
262 0.9357268799232275 -0.0105022305883794 140339
262.5 0.9346529544721077 -0.009104549385392739 140669
263 0.9337455300731398 -0.007600360365456893 140981
263.5 0.9330151635501875 -0.006009081624139757 141246
264 0.932470134913467 -0.004351131815023388 141611
264.5 0.9321163543678983 -0.002647668530737942 141958
265 0.9319572995930521 -0.0009203186750359632 142204
265.5 0.9319939839342509 0.0008090957365071888 142462
266 0.9322249557498548 0.002518832869392202 142759
266.5 0.9326463287642965 0.004187503983541643 143146
267 0.9332518428854201 0.005794340542936857 143509
267.5 0.9340329545630542 0.007319452189693188 143870
268 0.9349789553984985 0.008744072384691931 144205
268.5 0.9360771173661532 0.01005078869036882 144459
269 0.9373128626831556 0.01122375488163975 144704
269.5 0.9386699560644087 0.01224888231521502 144974
270 0.9401307168322288 0.01311400826235836 145228
270.5 0.9416762481150703 0.01380903921182512 145537
271 0.9432866801709919 0.01432606747434254 145795
271.5 0.9449414247108787 0.01465945976341965 146053
272 0.946619436975691 0.01480591678515635 146380
272.5 0.9482994822423243 0.01476450323756571 146665
273 0.949960403394864 0.01453664799314397 146962
273.5 0.9515813862022408 0.01412611461237912 147217
274 0.95314221898931 0.01353894270595946 147493
274.5 0.9546235434753091 0.01278336102507699 147857
275 0.9560070936802588 0.01186967350800529 148204
275.5 0.9572759199642752 0.01081011984284837 148580
276 0.9584145954647857 0.009618712417029661 148848
276.5 0.9594094024296274 0.008311051810036675 149094
277 0.9602484962068865 0.006904123243792645 149341
277.5 0.9609220449418483 0.005416076631784776 149584
278 0.9614223433438533 0.003865993061107029 149824
278.5 0.9617438992173827 0.002273640698637772 150081
279 0.9618834917981716 0.0006592232318500589 150330
279.5 0.961840201292317 -0.0009568759651381402 150580
280 0.9616154093798088 -0.00255435070964913 150845
280.5 0.9612127708090923 -0.00411322670256476 151093
281 0.9606381565716747 -0.005614110845391622 151363
281.5 0.95989956950084 -0.007038432074128182 151719
282 0.9590070334817135 -0.008368670721590641 152007
282.5 0.9579724577869736 -0.009588573576924749 152327
283 0.9568094783592052 -0.01068335200329043 152642
283.5 0.9555332781434482 -0.01163986069960792 152884
284 0.9541603888283086 -0.01244675494681939 153254
284.5 0.9527084765779715 -0.01309462445999407 153564
285 0.9511961145277933 -0.01357610227110171 153847
285.5 0.9496425449706067 -0.01388594738944105 154103
286 0.9480674342776086 -0.0140211003233684 154359
286.5 0.9464906236753819 -0.01398071089379125 154705
287 0.9449318790384282 -0.01376613812243587 154980
287.5 0.9434106428541715 -0.01338092233166892 155254
288 0.9419457914749478 -0.01283072994314485 155512
288.5 0.9405554006896653 -0.01212327180530357 155787
289 0.9392565225278026 -0.01126819621038704 156070
289.5 0.9380649760518566 -0.01027695807596277 156368
290 0.9369951547034344 -0.009162666059930458 156624
290.5 0.9360598525455349 -0.007939909647908258 156922
291 0.9352701114921931 -0.006624568494345372 157260
291.5 0.9346350913400931 -0.005233606510674096 157671
292 0.934161964118656 -0.003784853372729358 157934
292.5 0.933855833959635 -0.002296776263437606 158317
293 0.9337196833585568 -0.0007882447738410078 158678
293.5 0.9337543463628342 0.0007217080451762907 159106
294 0.933958508879448 0.002214125457069994 159542
294.5 0.9343287359531064 0.00367036462360168 159957
295 0.934859525528097 0.005072329027537479 160362
295.5 0.9355433878777254 0.00640269284496348 160820
296 0.936370949568366 0.007645114495538201 161265
296.5 0.9373310805244035 0.008784436750179831 161731
297 0.938411042479352 0.009806870958489743 162131
297.5 0.939596656840378 0.01070016317019757 162483
298 0.9408724897613741 0.01145374016332092 162813
298.5 0.9422220520163069 0.01205883365353019 163149
299 0.943628011092107 0.01250858124109259 163443
299.5 0.9450724127809295 0.01279810295020822 163704
300 0.9465369094467552 0.01292455252680097 163949
300.5 0.9480029920722252 0.01288714298098078 164343
301 0.9494522231590548 0.01268714618542181 164666
301.5 0.9508664675596017 0.01232786666670049 164991
302 0.9522281183580051 0.0118145900491015 165338
302.5 0.9535203149960531 0.01115450692546589 165705
303 0.9547271509504305 0.01035661323338087 166099
303.5 0.9558338684126484 0.009431588503622941 166421
304 0.9568270375987588 0.008391653617720334 166822
304.5 0.9576947185204492 0.007250409959525799 167093
305 0.9584266032796506 0.006022662068829718 167359
305.5 0.9590141372022253 0.004724226100676878 167629
306 0.9594506173994608 0.003371726559927199 167909
306.5 0.9597312676353899 0.001982383914846671 168278
307 0.9598532886797984 0.0005737957946523118 168554
307.5 0.9598158836373505 -0.0008362854571157441 168819
308 0.9596202580587232 -0.002230176069426754 169094
308.5 0.9592695949560328 -0.003590482169839202 169350
309 0.9587690051583122 -0.004900316386816993 169697
309.5 0.9581254537493986 -0.006143507037559078 170000
310 0.9573476636265958 -0.007304797316234011 170254
310.5 0.9564459975001603 -0.008370032035019239 170509
311 0.9554323199175866 -0.009326329637917049 170973
311.5 0.9543198411395494 -0.0101622374027399 171216
312 0.9531229449132484 -0.01086786796736289 171472
312.5 0.9518570023811049 -0.01143501555944583 171720
313 0.9505381745259859 -0.01185725057117244 171990
313.5 0.9491832056864475 -0.0121299913987465 172351
314 0.9478092107753765 -0.01225055275684855 172602
314.5 0.9464334589017306 -0.01221816997727988 172857
315 0.9450731561272219 -0.01203399910480509 173121
315.5 0.9437452300874234 -0.01170109290791248 173404
316 0.9424661191701674 -0.01122435322401446 173739
316.5 0.9412515688738101 -0.01061046035372877 173988
317 0.9401164378650034 -0.009867780503637475 174241
317.5 0.9390745161214682 -0.00900625254777364 174494
318 0.9381383573817298 -0.008037255631676234 174745
318.5 0.9373191279330432 -0.006973459376053634 174990
319 0.936626473553302 -0.005828658647035869 175238
319.5 0.9360684061854929 -0.004617595044116678 175499
320 0.9356512116672623 -0.003355767412966848 175751
320.5 0.9353793795668113 -0.002059233816491783 175994
321 0.9352555558931257 -0.0007444074923572255 176260
321.5 0.9352805191571374 0.0005721506123193157 176631
322 0.9354531799645989 0.001873940108925836 176935
322.5 0.9357706040249281 0.003144727621452524 177291
323 0.9362280581668992 0.004368748846808879 177545
323.5 0.9368190786654158 0.005530903710279143 177811
324 0.9375355609073439 0.006616942205045066 178108
324.5 0.9383678691618741 0.007613638634436784 178439
325 0.9393049649753359 0.008508952133209643 178684
325.5 0.9403345524848074 0.009292171527537019 178945
326 0.9414432387419279 0.009954042800104783 179195
326.5 0.9426167069604355 0.01048687765396117 179530
327 0.9438399004502279 0.01088464191365233 179909
327.5 0.9450972148788744 0.01114302276148474 180158
328 0.9463726964098775 0.01125947407716851 180433
328.5 0.9476502432065578 0.01123323942715439 180685
329 0.9489138077617795 0.01106535253214946 180978
329.5 0.9501475975170276 0.01075861532401971 181328
330 0.9513362712693324 0.0103175539830163 181664
330.5 0.9524651289306143 0.009748353619517088 181964
331 0.9535202923001087 0.009058772527878556 182292
331.5 0.9544888746352835 0.008258037190333621 182551
332 0.9553591369583504 0.007356719443108633 182900
332.5 0.9561206292119601 0.00636659743227326 183155
333 0.9567643145767568 0.005300502180724719 183474
333.5 0.9572826754824068 0.004172151757880952 183853
334 0.9576698000798068 0.002995975188151332 184165
334.5 0.957921448192352 0.001786928351427978 184423
335 0.9580350960252528 0.0005603042173936748 184683
335.5 0.958009959180695 -0.0006684601855791012 184948
336 0.9578469937997345 -0.001883977637351966 185190
336.5 0.9575488759258467 -0.003071103000760549 185440
337 0.957119959456598 -0.004215121507988221 185692
337.5 0.9565662133156139 -0.005301930723942126 185949
338 0.9558951387336091 -0.006318213942392807 186318
338.5 0.9551156677715347 -0.007251602888630096 186593
339 0.9542380444479301 -0.008090827746393319 186839
339.5 0.9532736900434887 -0.008825852694945284 187101
340 0.9522350543461585 -0.009447995332173024 187382
340.5 0.9511354547674382 -0.009950028569041199 187712
341 0.949988905402984 -0.01032626380689325 187966
341.5 0.9488099382264623 -0.01057261444908812 188406
342 0.9476134186935022 -0.01068663904921755 188657
342.5 0.9464143580915955 -0.0106675636564884 188914
343 0.9452277250012662 -0.01051628318151993 189164
343.5 0.9440682582335477 -0.01023534186949032 189414
344 0.9429502835788366 -0.009828893228970589 189785
344.5 0.9418875366430928 -0.00930264002063552 190036
345 0.940892993959915 -0.008663755157148956 190295
345.5 0.939978714452476 -0.00792078460080198 190662
346 0.9391556931791806 -0.007083533566009693 190916
346.5 0.9384337291330906 -0.006162937536803804 191165
347 0.9378213086798064 -0.005170919792483788 191415
347.5 0.9373255060140602 -0.004120237295356337 191731
348 0.9369519017944536 -0.003024316931048185 192068
348.5 0.9367045208814623 -0.001897084202589891 192426
349 0.9365857898590915 -0.0007527865630558764 192752
349.5 0.9365965147686257 0.0003941863729067076 193077
350 0.9367358792269749 0.001529483471359625 193400
350.5 0.9370014628455574 0.002638971309632409 193737
351 0.9373892796116439 0.003708909759904219 194033
351.5 0.9378938356459426 0.004726121748753946 194279
352 0.9385082055109181 0.005678155100793036 194526
352.5 0.9392241260169293 0.00655343448535359 194789
353 0.9400321062604832 0.007341401620154463 195042
353.5 0.9409215524332595 0.008032642043033193 195351
354 0.9418809057644089 0.008618996940077067 195656
354.5 0.9428977918039837 0.009093658713455398 196033
355 0.9439591791239551 0.009451249182398529 196347
355.5 0.945051545406618 0.009687879533376928 196635
356 0.9461610488093556 0.009801191367774841 196902
356.5 0.9472737024405985 0.009790378434300416 197162
357 0.9483755497548321 0.009656188876046483 197426
357.5 0.9494528386748385 0.00940090806550979 197759
358 0.9504921922768614 0.009028322341999441 198024
358.5 0.9514807739285038 0.008543664201773559 198288
359 0.9524064448491637 0.007953539719073619 198538
359.5 0.9532579121674913 0.007265839193228892 198801
360 0.9540248656783635 0.0064896322205738 199148
360.5 0.9546981016514805 0.005635048577629655 199428
361 0.9552696322129909 0.004713146471618281 199676
361.5 0.9557327790083738 0.003735769863899584 199919
362 0.9560822500567536 0.002715396699601573 200155
362.5 0.9563141989213834 0.001664979981058552 200402
363 0.9564262655454943 0.0005977837024922982 200651
363.5 0.9564175983342491 -0.0004727842822342451 200898
364 0.9562888572993005 -0.001533340358575556 201148
364.5 0.956042198319464 -0.002570692114646147 201419
365 0.9556812388063424 -0.003572002090716728 201686
365.5 0.9552110052944469 -0.004524946286554878 201966
366 0.9546378636985805 -0.005417865473334357 202218
366.5 0.9539694331942213 -0.006239907455957748 202455
367 0.9532144848767138 -0.00698115855351378 202720
367.5 0.9523828265398111 -0.007632762708611511 202965
368 0.9514851750812102 -0.008187026798614341 203225
368.5 0.9505330181901698 -0.008637510901220608 203585
369 0.9495384670983356 -0.008979102461071062 203844
369.5 0.9485141022779896 -0.009208073510594312 204115
370 0.9474728140509231 -0.009322120314472791 204362
370.5 0.9464276401251039 -0.009320385030153557 204608
371 0.9453916021047194 -0.009203459203897023 204870
371.5 0.9443775430217679 -0.008973369150070475 205122
372 0.9433979679142661 -0.008633543487870663 205491
372.5 0.9424648894277339 -0.008188763331552513 205779
373 0.9415896803436502 -0.007645095844776578 206024
373.5 0.9407829348421065 -0.007009812074195655 206274
374 0.9400543401872429 -0.006291290169356745 206515
374.5 0.9394125603848436 -0.005498905273040475 206768
375 0.9388651332035907 -0.004642907526146101 207011
375.5 0.9384183817769874 -0.003734289772233373 207259
376 0.9380773418141987 -0.002784646667183741 207515
376.5 0.9378457052474432 -0.00180602699774899 207763
377 0.9377257809337418 -0.0008107810879127486 208009
377.5 0.9377184728124558 0.0001885947768010645 208275
378 0.9378232756999003 0.001179614950169355 208526
378.5 0.9380382886811887 0.002149960092200308 208775
379 0.9383602458401084 0.003087629965416433 209012
379.5 0.9387845638530048 0.003981091470112482 209261
380 0.9393054057649611 0.004819420097868791 209509
380.5 0.9399157600686074 0.005592433074535115 209762
381 0.9406075340200153 0.00629081257682384 210007
381.5 0.9413716599545747 0.006906217539026454 210258
382 0.9421982132105808 0.007431382716430723 210526
382.5 0.9430765401312372 0.007860203837800582 210772
383 0.9439953944985495 0.008187807858639123 211023
383.5 0.9449430806564364 0.00841060751759075 211288
384 0.9459076015064077 0.008526339597827864 211554
384.5 0.9468768095081374 0.00853408650109496 211819
385 0.9478385587896887 0.008434280951668273 212065
385.5 0.9487808564682516 0.008228693858219872 212322
386 0.9496920113019449 0.007920405570839869 212564
386.5 0.9505607778361453 0.00751376097568664 212811
387 0.9513764942732785 0.007014309068388649 213069
387.5 0.9521292123821266 0.006428727836985755 213316
388 0.9528098178702546 0.005764735463578161 213558
388.5 0.9534101397697412 0.005030989018794334 213806
389 0.953923047530307 0.004236971972727581 214040
389.5 0.9543425346733314 0.003392871978350527 214286
390 0.9546637880330888 0.002509450497045466 214537
390.5 0.9548832417955867 0.001597905929473054 214784
391 0.9549986157383523 0.0006697319874790599 215032
391.5 0.9550089372739335 -0.0002634269066890748 215285
392 0.9549145471032849 -0.00118992137944219 215535
392.5 0.954717088490022 -0.00209824220330781 215786
393 0.9544194803702394 -0.00297716293008769 216028
393.5 0.9540258747126494 -0.003815878296523385 216303
394 0.9535415987377562 -0.004604136700527136 216557
394.5 0.9529730827902279 -0.005332365128166002 216812
395 0.9523277748333376 -0.005991785013485204 217062
395.5 0.9516140426961279 -0.006574517633567078 217325
396 0.9508410653509136 -0.007073677778360482 217672
396.5 0.9500187146290655 -0.007483454586998817 217939
397 0.9491574288951851 -0.0077991786075858 218191
397.5 0.9482680802924741 -0.008017374313644469 218435
397.9999999999999 0.947361837244235 -0.008135797495349199 218694
398.5000000000001 0.9464500239472383 -0.008153457134943271 218934
399 0.945543978621592 -0.008070621570969522 219177
399.5 0.9446549122885139 -0.007888808952654563 219423
400 0.9437937698320453 -0.007610762181522575 219675
400.5 0.9429710950635511 -0.007240408729635757 219929
400.9999999999999 0.9421969014494167 -0.006782805910376111 220175
401.5000000000001 0.9414805500834439 -0.00624407235609379 220435
402 0.9408306363872559 -0.00563130662505771 220689
402.5 0.9402548869057403 -0.004952494015900209 220951
403 0.9397600674318486 -0.004216402809256872 221300
403.5 0.9393519035475904 -0.003432471281864507 221556
403.9999999999999 0.9390350145077763 -0.00261068694649795 221819
404.5000000000001 0.938812861222055 -0.001761459560535295 222065
405 0.9386877089112081 -0.0008954895156168378 222330
405.5 0.9386606048278879 -2.363327003775565e-05 222579
406 0.9387313712423002 0.0008432324863147021 222944
406.5 0.93889861370219 0.001694346237736707 223203
406.9999999999999 0.9391597443862688 0.00251919493672326 223447
407.5000000000001 0.9395110201833136 0.003307643538919164 223726
408.0000000000001 0.9399475949478737 0.004050059187200099 224000
408.5 0.9404635852100875 0.004737428528091782 224287
409 0.9410521484536504 0.005361466737203689 224542
409.5 0.9417055729244402 0.005914716940996147 224791
409.9999999999999 0.9424153777945559 0.006390638848532383 225051
410.4999999999999 0.9431724223841222 0.006783685547216668 225316
411.0000000000001 0.9439670230376355 0.007089367569058108 225628
411.5 0.944789076164034 0.007304303496756431 225958
412 0.9456281858810754 0.00742625654980353 226237
412.5 0.9464737946556816 0.007454156767668148 226494
413 0.9473153153032003 0.007388108587760191 226746
413.4999999999999 0.9481422627002195 0.007229383798005543 226994
414.0000000000001 0.9489443835776492 0.006980400025250041 227244
414.5 0.9497117827929984 0.006644685099123934 227511
415 0.9504350445325971 0.006226827804261962 227774
415.5 0.9511053469651816 0.005732415699789287 228024
416 0.9517145689568575 0.005167960841753212 228281
416.4999999999999 0.9522553875627083 0.004540814389831722 228549
417.0000000000001 0.9527213651309631 0.00385907121245416 228800
417.5 0.9531070249899957 0.003131465722863182 229107
418 0.9534079148349082 0.002367260281247749 229463
418.5 0.9536206570870868 0.001576127583700087 229767
419 0.9537429856650386 0.0007680285264189377 230032
419.4999999999999 0.9537737687758882 -4.691291745655424e-05 230317
420.0000000000001 0.953713017512043 -0.0008585362412676488 230598
420.5 0.953561880214555 -0.001656770791189013 230860
421 0.9533226227413856 -0.002431760427553645 231117
421.5 0.9529985949530005 -0.003173984921933591 231373
422 0.9525941838972721 -0.003874376598457767 231628
422.4999999999999 0.9521147543385187 -0.004524430793837181 231871
423.0000000000001 0.9515665774296296 -0.005116308793962989 232116
423.5 0.9509567484697633 -0.00564293200464312 232361
424 0.9502930948212699 -0.006098066228746044 232605
424.5 0.9495840751767658 -0.006476395050241435 232846
425 0.9488386714691777 -0.006773581465713328 233090
425.4999999999999 0.9480662748029466 -0.006986317054078295 233352
426.0000000000001 0.9472765668523838 -0.00711235813354995 233647
426.5 0.9464793982226709 -0.007150548519340121 233918
427 0.9456846652995864 -0.007100828664090422 234159
427.5 0.9449021871255263 -0.006964231133461043 234427
428 0.9441415838315762 -0.006742862539518883 234697
428.4999999999999 0.9434121581286047 -0.0064398722224363 234994
429.0000000000001 0.9427227813149008 -0.006059408134439106 235342
429.5 0.9420817851945004 -0.00560656053690016 235599
430 0.9414968612198892 -0.005087294270027896 235921
430.5 0.940974968076343 -0.004508370492925622 236169
431 0.9405222488140405 -0.003877258918216457 236425
431.4999999999999 0.9401439585097807 -0.003202041678420006 236697
432.0000000000001 0.9398444033042078 -0.002491310059487186 236942
432.5 0.9396268915147603 -0.001754055419202574 237209
433 0.9394936973708888 -0.0009995556736122904 237486
433.5 0.9394460377585027 -0.00023725878251063 237757
434 0.9394840621970562 0.0005233353051702985 238048
434.4999999999999 0.9396068561072843 0.001272792773736418 238349
435.0000000000001 0.9398124572623988 0.002001862665406281 238698
435.5 0.9400978851526225 0.002701590766831159 238974
436 0.9404591828342656 0.003363429259742764 239227
436.5 0.9408914706820962 0.003979340797822502 239568
437 0.9413890113193462 0.004541895747924254 239843
437.4999999999999 0.9419452848650909 0.005044361425001647 240120
438.0000000000001 0.942553073515507 0.005480782255268653 240374
438.5 0.9432045543651274 0.00584604991987478 240622
439 0.9438913992779157 0.006135962660176007 240881
439.5 0.9446048805369306 0.0063472730638807 241129
440 0.9453359809363501 0.00647772379719327 241374
440.4999999999999 0.9460755069315047 0.006526070899736553 241626
441.0000000000001 0.9468142034316914 0.006492094414614428 241867
441.5 0.9475428688072906 0.006376596283556195 242119
442 0.9482524686870895 0.006181385594723192 242371
442.5 0.948934247143618 0.005909251426530707 242618
443 0.9495798339033389 0.005563923682847624 242862
443.4999999999999 0.9501813462741907 0.005150022461344351 243114
444.0000000000001 0.9507314845544278 0.004672996635801269 243348
444.5 0.951223619773072 0.004139052463198315 243591
445 0.9516518727123976 0.003555073145830489 243845
445.5 0.9520111832754635 0.002928530386115542 244095
446 0.9522973693853415 0.002267389065912147 244344
446.4999999999999 0.9525071747358105 0.001580006261947324 244591
447.0000000000001 0.9526383048542109 0.0008750258734370047 244840
447.5 0.9526894510841328 0.0001612701864381556 245094
448 0.9526603022467925 -0.0005523702686404689 245349
448.5 0.9525515438934814 -0.001257047194951545 245588
449 0.9523648452154149 -0.001944063973159393 245843
449.4999999999999 0.9521028338297874 -0.002604982721003454 246081
450.0000000000001 0.9517690588099503 -0.003231727653650223 246332
450.5 0.9513679424715534 -0.003816683481739785 246577
451 0.9509047215634577 -0.004352787651192489 246829
451.5 0.9503853786405407 -0.00483361531053829 247091
452 0.9498165645136588 -0.005253455986689283 247349
452.4999999999999 0.9492055127785399 -0.00560738105746111 247594
453.0000000000001 0.9485599475189709 -0.005891301227371848 247851
453.5 0.9478879853592558 -0.006102013340792321 248107
454 0.9471980331055498 -0.006237236001758288 248356
454.5 0.9464986822646564 -0.006295633610966404 248609
455 0.9457986017615908 -0.006276828575874762 248852
455.4999999999999 0.945106430193415 -0.00618140159758437 249101
456.0000000000001 0.9444306689563359 -0.00601088008643863 249345
456.5 0.9437795775659551 -0.005767714905193962 249595
457 0.9431610724571664 -0.005455245782363467 249836
457.5 0.9425826305009716 -0.005077655877141266 250083
458 0.9420511984111571 -0.004639916109475023 250347
458.4999999999999 0.9415731091352005 -0.00414771999275703 250593
459.0000000000001 0.941154006232011 -0.00360740982074955 250846
459.5000000000001 0.9407987771353485 -0.00302589516337948 251079
460 0.9405114960873975 -0.002410564716706913 251326
460.5 0.9402953774034281 -0.001769192629631427 251583
461 0.9401527395973714 -0.001109840492858819 251838
461.4999999999999 0.9400849807611237 -0.0004407562236063359 252083
461.9999999999999 0.9400925654492142 0.0002297288880392865 252336
462.5000000000001 0.9401750231768836 0.0008933036885961509 252630
463 0.940330958495432 0.001541779943334113 252948
463.5 0.9405580724656879 0.002167193123165146 253231
464 0.940853195210373 0.002761899959178383 253569
464.5 0.9412123290907476 0.003318671573684623 253887
464.9999999999999 0.9416307019238003 0.003830781057078819 254225
465.5000000000001 0.9421028295350296 0.004292084433929665 254537
466 0.942622586829919 0.004697094048470631 254942
466.5 0.9431832864659644 0.005041043497961239 255347
467 0.9437777641176383 0.005319943350934179 255679
467.5 0.9443984692501372 0.005530627004754595 255964
467.9999999999999 0.9450375602549099 0.005670786161698587 256277
468.5000000000001 0.9456870027515992 0.005738995533336762 256560
469 0.9463386698275988 0.005734726517751045 256897
469.5 0.9469844429683083 0.00565834973134186 257278
470 0.9476163124284755 0.005511126415003021 257633
470.5 0.9482264758077198 0.005295188871555125 257936
470.9999999999999 0.9488074336211996 0.005013510225859427 258250
471.5000000000001 0.9493520806989832 0.004669863929346226 258606
472 0.9498537923044497 0.004268773555209771 258974
472.5 0.9503065039321877 0.003815453547746194 259342
473 0.9507047838284742 0.003315741697841934 259672
473.5 0.9510438973714286 0.002776024215166225 260006
473.9999999999999 0.9513198625521405 0.002203154355021098 260286
474.5000000000001 0.9515294959111659 0.001604365633032462 260549
475 0.9516704484053033 0.0009871807230575939 260823
475.5 0.9517412308060689 0.0003593171821266888 261083
476 0.9517412283621128 -0.0002714088196059186 261365
476.5 0.9516707045914335 -0.0008971795664181493 261628
476.9999999999999 0.9515307942039225 -0.001510272459924189 261922
477.5000000000001 0.9513234852889072 -0.002103155085322225 262251
478 0.9510515910342627 -0.002668577513789345 262582
478.5 0.9507187113717455 -0.003199660712925636 262920
479 0.9503291850658991 -0.003689979990005631 263178
479.5 0.9498880328796775 -0.004133642458705675 263431
479.9999999999999 0.9494008925574545 -0.004525357598079394 263700
480.5000000000001 0.9488739464640058 -0.004860500061840613 263956
481 0.9483138428052288 -0.005135163995338271 264296
481.5 0.9477276114317119 -0.005346208225705132 264626
482 0.947122575288962 -0.005491291806159267 264949
482.5 0.9465062586273344 -0.005568899516876074 265185
482.9999999999999 0.9458862931200092 -0.00557835705069932 265420
483.5000000000001 0.945270323058274 -0.005519835740645305 265664
484 0.9446659107997317 -0.005394346816064598 265913
484.5 0.9440804436368444 -0.005203725303845163 266158
485 0.9435210432305767 -0.00495060381856006 266405
485.5 0.9429944787171987 -0.004638376609408872 266656
485.9999999999999 0.9425070845460384 -0.004271154350647521 266896
486.5000000000001 0.9420646840428222 -0.003853710274494921 267143
487 0.9416725196180725 -0.003391418349878298 267404
487.5 0.9413351904538103 -0.002890184305574513 267668
488 0.9410565984056737 -0.00235637038118019 268026
488.5 0.9408399027527451 -0.001796714762897295 268364
488.9999999999999 0.9406874843152256 -0.001218246722492203 268699
489.5000000000001 0.9406009193420442 -0.0006281985262775917 269035
490 0.9405809634479985 -3.391521603863457e-05 269290
490.5 0.9406275457547031 0.0005572366148851431 269554
491 0.9407397732629369 0.001137959919837528 269802
491.5 0.9409159453576136 0.001701117047555309 270108
491.9999999999999 0.9411535782220292 0.002239817238016823 270443
492.5000000000001 0.9414494388168323 0.002747500696116792 270727
493 0.9417995879627845 0.003218018220892961 270994
493.5 0.9421994319562423 0.003645705427433775 271257
494 0.9426437820437077 0.004025450669569585 271543
494.5 0.9431269209879974 0.004352755853057939 271798
494.9999999999999 0.943642675874662 0.004623789420158552 272023
495.5000000000001 0.9441844962342327 0.00483543088608637 272327
496 0.9447455364945183 0.004985306414568329 272704
496.5 0.9453187417282044 0.005071815032269113 273040
497 0.9458969356249783 0.00509414519878661 273336
497.5 0.9464729095946484 0.005052281568800633 273610
497.9999999999999 0.9470395118985274 0.004947001904311076 273891
498.5000000000001 0.947589735710672 0.004779864216235258 274200
499 0.9481168050283812 0.004553184334472274 274472
499.5 0.9486142573823141 0.004270004222427929 274801
500 0.9490760223402969 0.003934051464518081 275054
500.5 0.9494964948547542 0.003549690461975177 275332
500.9999999999999 0.949870602570981 0.003121865972096378 275581
501.5000000000001 0.9501938662913253 0.002656039717699021 275840
502 0.9504624528777602 0.002158120875905163 276085
502.5 0.9506732199712314 0.001634391327487939 276329
503 0.9508237520093104 0.001091426609033618 276570
503.5 0.9509123871328342 0.0005360135593950993 276807
503.9999999999999 0.9509382346859958 -2.493431122985716e-05 277046
504.5000000000001 0.9509011831313318 -0.0005844626771810219 277341
505 0.9508018983198332 -0.001135662414716102 277673
505.5 0.9506418121754892 -0.001671754719507822 278008
506 0.9504231019714958 -0.002186174278023477 278360
506.5 0.9501486604906939 -0.002672649474538125 278685
506.9999999999999 0.9498220574741021 -0.003125278655975764 279015
507.5000000000001 0.9494474928673443 -0.00353860152913517 279328
508 0.9490297424740195 -0.00390766482845616 279730
508.5 0.9485740967164434 -0.004228081466496072 280159
509 0.948086293286573 -0.004496082462765291 280623
509.5 0.9475724445423324 -0.004708561038448383 281064
509.9999999999999 0.9470389605661255 -0.004863108363648027 281416
510.5000000000001 0.9464924688523091 -0.004958040548873251 281752
511.0000000000001 0.9459397316282366 -0.004992416582229069 282004
511.5 0.9453875618387561 -0.004966047026767041 282261
512 0.9448427388364553 -0.004879493407311456 282512
512.5 0.9443119248194232 -0.004734058331346815 282761
513 0.9438015830448898 -0.004531766502806091 283019
513.5 0.9433178988210108 -0.004275336899418813 283266
514 0.9428667042407046 -0.003968146492285782 283517
514.5 0.942453407571305 -0.003614185989218558 283765
515 0.9420829281525908 -0.003218008179861452 284035
515.5 0.9417596375842535 -0.002784669549536827 284329
516 0.941487307903041 -0.002319665909052436 284660
516.5 0.9412690673606919 -0.001828862858429286 285000
517 0.9411073643174941 -0.001318421962822115 285311
517.5 0.9410039396641133 -0.000794723568117058 285556
518 0.9409598080774791 -0.0002642872212487403 285815
518.5 0.9409752483064104 0.0002663093142218352 286063
519 0.9410498025705882 0.000790511443542134 286326
519.5 0.9411822850439129 0.001301868522717538 286595
520 0.9413707992815517 0.001794113044067757 286846
520.5 0.94161276434047 0.002261237256229888 287108
521 0.9419049492373029 0.002697566285001716 287357
521.5 0.9422435152862955 0.00309782686828514 287610
522 0.9426240657649908 0.00345721087593902 287876
522.5 0.9430417022674588 0.003771432852829257 288138
523 0.9434910870252223 0.004036780899899801 288388
523.5 0.9439665104055331 0.004250160292703677 288639
524 0.9444619627361568 0.004409129328460683 288891
524.5 0.9449712095559784 0.004511926990198307 289156
525 0.9454878693521596 0.004557492118670408 289415
525.5 0.9460054928176256 0.004545473888271214 289701
526 0.9465176426476676 0.004476233490769452 289961
526.5 0.9470179728915282 0.004350837039060576 290285
527 0.9475003068839805 0.004171039810950414 290643
527.5 0.9479587128029535 0.003939262058930071 290969
528 0.94838757593194 0.003658556714695478 291279
528.5 0.9487816667497336 0.003332569415562834 291530
529 0.9491362040244891 0.002965491372749865 291763
529.5 0.9494469121534339 0.002562005687616586 292049
530 0.9497100720629659 0.002127227800358386 292318
530.5 0.9499225650654649 0.001666640825386013 292635
531 0.9500819091578476 0.001186026587882003 292899
531.5 0.9501862873416577 0.0006913932260838089 293233
532 0.950234567644075 0.0001889002631245893 293493
532.5 0.9502263146224614 -0.0003152179196877779 293749
533 0.9501617922406211 -0.0008147292597685122 294013
533.5 0.9500419581115807 -0.001303480887157509 294311
534 0.9498684492080045 -0.001775474749208936 294580
534.5 0.9496435592461605 -0.002224941058436672 294883
535 0.9493702080512078 -0.002646408665836126 295183
535.5 0.9490519033093814 -0.003034771502923266 295506
536 0.9486926952051123 -0.003385350287084784 295833
536.5 0.9482971245271532 -0.003693948745958164 296124
537 0.9478701649063289 -0.003956903686671283 296385
537.5 0.9474171599176553 -0.004171128313977444 296669
538 0.9469437558404034 -0.004334148286630634 296947
538.5 0.9464558309205295 -0.004444130092679221 297216
539 0.9459594220201387 -0.004499901420565163 297538
539.5 0.9454606495678097 -0.004500963302791007 297899
540 0.9449656417414088 -0.004447493911209459 298239
540.5 0.9444804588212192 -0.004340343986423092 298512
541 0.9440110186458277 -0.004181023987068325 298812
541.5 0.9435630240862887 -0.003971683146619481 299100
542 0.9431418934259598 -0.003715080724524651 299351
542.5 0.9427526944943697 -0.003414549833760753 299674
543 0.942400083354144 -0.003073954317099859 300001
543.5 0.9420882482809773 -0.002697639228419021 300312
544 0.9418208597087011 -0.002290375552243246 300629
544.5 0.9416010267355026 -0.001857299863464364 300894
545 0.9414312607043025 -0.001403849689010828 301138
545.5 0.9413134462812454 -0.0009356953834520262 301416
546 0.9412488203622965 -0.0004586693705262587 301733
546.5 0.9412379590402995 2.13063680666494e-05 302079
547 0.941280772764701 0.0004982936568846265 302379
547.5 0.941376509724775 0.0009664114370181791 302650
548 0.9415237673858162 0.001419908119421431 302958
548.5 0.9417205120076478 0.001853232093350121 303238
549 0.941964105877178 0.0022610995278681 303551
549.5 0.942251341892777 0.002638558640790069 303820
550 0.9425784850490971 0.00298104965583958 304074
550.5 0.9429413202876926 0.003284459724606034 304416
551 0.9433352061024011 0.003545172154359462 304730
551.5 0.9437551332198353 0.003760109355104881 305065
552 0.9441957876153103 0.003926768998509978 305389
552.5 0.9446516170738025 0.004043252966527995 305644
553 0.9451169004646526 0.004108288757596328 305897
553.5 0.9455858188682202 0.00412124311210485 306186
554 0.9460525276728139 0.004082127715236956 306485
554.5 0.946511228751228 0.003991596933106546 306816
555 0.9469562418281806 0.003850937636148132 307152
555.5 0.9473820741627634 0.003662051260769515 307480
556 0.9477834876935481 0.003427428355166437 307777
556.5 0.948155562827883 0.003150115946778402 308040
557 0.9484937581007333 0.002833678156025721 308291
557.5 0.9487939649816083 0.002482150562660395 308563
558 0.9490525571699862 0.00209998890630723 308848
558.5 0.9492664337894309 0.001692012770662555 309097
559 0.949433055967423 0.001263344960547924 309376
559.5 0.9495504763708205 0.0008193473318738057 309627
560 0.9496173613548263 0.0003655538759515615 309882
560.5 0.949633005475264 -9.239810898282323e-05 310143
561 0.9495973382086902 -0.0005488379050676258 310395
561.5 0.9495109228213112 -0.0009981314564270287 310727
562 0.9493749474245174 -0.00143475078070888 311010
562.5 0.9491912083510258 -0.001853341856926177 311328
563 0.9489620860798634 -0.002248790157231994 311646
563.5 0.9486905140296231 -0.00261628302171365 311982
564 0.9483799406264212 -0.002951368116540718 312339
564.5 0.9480342851347575 -0.003250007266314314 312689
565 0.9476578878149926 -0.003508625010594721 313020
565.5 0.9472554550395048 -0.003724151301581562 313295
566 0.9468320000599433 -0.003894057833935105 313539
566.5 0.9463927801696151 -0.00401638757782592 313880
567 0.9459432310473457 -0.004089777171472882 314164
567.5 0.9454888991015633 -0.004113471918606938 314435
568 0.9450353726556092 -0.004087333228361876 314760
568.5 0.9445882128270044 -0.004011838428891931 315023
569 0.9441528849545974 -0.003888072980380318 315287
569.5 0.9437346914181068 -0.003717715206857871 315545
570 0.9433387066747926 -0.003503013758236238 315803
570.5 0.9429697153080319 -0.003246758103039014 316032
571 0.9426321538429285 -0.002952242437391118 316286
571.5 0.9423300570352104 -0.00262322347586203 316545
572 0.9420670092822585 -0.002263872663776982 316800
572.5 0.9418461017398404 -0.00187872341771912 317106
573 0.9416698956559189 -0.001472614060339038 317448
573.5 0.9415403923545922 -0.001050627166563176 317792
574 0.9414590102198712 -0.0006180260802501653 318135
574.5 0.941426568941592 -0.0001801893928043957 318419
575 0.9414432811954498 0.0002574558021458655 318693
575.5 0.941508751837 0.0006895010514009985 318939
576 0.9416219845966678 0.001110623253284853 319199
576.5 0.9417813961704844 0.001515650116213687 319495
577 0.9419848375105313 0.001899623561756537 319835
577.5 0.9422296220310716 0.002257860296996984 320168
578 0.9425125603621002 0.002586008818228665 320496
578.5 0.9428300012026081 0.002880102154178988 320820
579 0.9431778777521621 0.00313660571146052 321140
579.5 0.9435517591323301 0.003352459647102127 321440
580 0.9439469061498605 0.003525115262028748 321680
580.5 0.9443583307019873 0.003652564984373023 321940
581 0.9447808580814806 0.003733365591581866 322229
581.5 0.9452091914054928 0.003766654404433452 322495
582 0.9456379773683069 0.003752158273267979 322766
582.5 0.9460618725040397 0.003690195265887115 323015
583 0.9464756091412805 0.003581669056600532 323337
583.5 0.9468740602376631 0.003428056105692726 323655
584 0.9472523022982942 0.003231385807054938 323918
584.5 0.947605675607644 0.002994213867798167 324141
585 0.9479298410395679 0.002719589266287024 324382
585.5 0.9482208327541563 0.002411015213209134 324666
586 0.9484751061424995 0.002072404613070648 324911
586.5 0.9486895804406311 0.001708030590005807 325225
587 0.9488616755010103 0.001322472701201094 325543
587.5 0.9489893422832181 0.0009205595128471042 325910
588 0.9490710867040322 0.0005073082567196053 326259
588.5 0.949105986569857 8.786231973970029e-05 326571
589 0.949093701400486 -0.0003325726562380723 326844
589.5 0.9490344750413806 -0.0007487932719036015 327139
590 0.9489291310509312 -0.001155662667286529 327450
590.5 0.9487790609383977 -0.001548173824345645 327789
591 0.9485862054163753 -0.00192151109605032 328170
591.5 0.9483530289175079 -0.002271109206477411 328596
592 0.9480824877078206 -0.002592708999564807 328999
592.5 0.947777992007339 -0.002882409256145323 329262
593 0.9474433626017456 -0.003136713949193053 329569
593.5 0.947082782495704 -0.003352574365207731 329898
594 0.9467007442184098 -0.003527425584603584 330251
594.5 0.9463019934441204 -0.003659216885034182 330608
595 0.9458914696342897 -0.0037464357078761 330920
595.5 0.9454742444429201 -0.00378812490864845 331184
596 0.945055458652463 -0.003783893095950481 331429
596.5 0.9446402584237318 -0.003733917949502701 331717
597 0.9442337316496792 -0.003638942495002124 331998
597.5 0.9438408451994782 -0.003500264400663868 332242
598 0.9434663838261946 -0.003319718446433357 332572
598.5 0.9431148914886619 -0.003099652400851505 332923
599 0.9427906158062647 -0.002842896621401312 333271
599.5 0.9424974563246264 -0.002552727770867167 333578
600 0.9422389172212334 -0.002232827113859713 333900
600.5 0.9420180650234237 -0.001887233923329841 334217
601 0.9418374918476771 -0.001520294585824297 334495
601.5 0.9416992845995286 -0.00113660804571587 334787
602 0.9416050004986344 -0.0007409682720643814 335101
602.5 0.9415556492144256 -0.000338304466625257 335525
603 0.9415516818154186 6.638024258435064e-05 335920
603.5 0.9415929866506346 0.000468070861106327 336172
604 0.9416788921957305 0.0008618025729762457 336418
604.5 0.9418081768104767 0.001242722004759525 336667
605 0.9419790852691117 0.001606146954361109 336897
605.5 0.9421893518419967 0.001947623851211515 337136
606 0.9424362296267843 0.002262982244325118 337386
606.5 0.9427165257510894 0.002548385653187914 337633
607 0.9430266419972473 0.002800378162964165 337868
607.5 0.9433626203340533 0.003015926199523875 338111
608 0.9437201927812002 0.003192454980602823 338362
608.5 0.9440948349801477 0.003327879206254517 338593
609 0.9444818228009898 0.003420627623804664 338830
609.5 0.9448762912790861 0.003469661178882321 339080
610 0.9452732951481563 0.0034744845438334 339316
610.5 0.9456678702185608 0.003435150896940875 339549
611 0.9460550948407903 0.003352259909370926 339786
611.5 0.9464301506948425 0.003226948980613862 340035
612 0.9467883821561608 0.003060877846363554 340276
612.5 0.9471253535080191 0.002856206764263075 340518
613 0.947436903298378 0.002615568561740935 340766
613.5 0.9477191951759796 0.002342034905308648 341004
614 0.9479687645853356 0.00203907722126917 341255
614.5 0.9481825607526776 0.001710522762935909 341496
615 0.9483579834543118 0.001360506378387953 341745
615.5 0.9484929141243198 0.0009934185847721283 341978
616 0.9485857409294446 0.0006138505995725617 342215
616.5 0.9486353775143417 0.0002265370155647283 342459
617 0.9486412751992708 -0.0001637031660854549 342724
617.5 0.9486034284937608 -0.0005520264112595404 342966
618 0.9485223738727657 -0.0009336246937961708 343210
618.5 0.9483991818453633 -0.001303784958278273 343451
619 0.9482354424290231 -0.00165794726978968 343694
619.5 0.948033244223925 -0.001991760933513895 343937
620 0.9477951473606893 -0.002301137893688926 344161
620.5 0.9475241506702164 -0.002582302756591656 344396
621 0.9472236534952119 -0.002831838825449355 344694
621.5 0.9468974126284874 -0.00304672958591662 344928
622 0.9465494949225027 -0.003224395138364681 345180
622.5 0.9461842261670904 -0.003362723136978434 345469
623 0.9458061368772679 -0.003460093864735927 345751
623.5 0.9454199056699236 -0.003515399146883905 345985
624 0.9450303009365351 -0.003528054882593545 346210
624.5 0.9446421215386039 -0.003498007054114478 346438
625 0.9442601372629474 -0.003425731153941482 346670
625.5 0.9438890297752414 -0.003312225052252683 346901
626 0.943533334802335 -0.003158995408148844 347165
626.5 0.9431973862568929 -0.00296803780801025 347451
627 0.9428852629921645 -0.002741810891601596 347703
627.5 0.9426007388404559 -0.002483204800440436 347946
628 0.9423472365466253 -0.002195504352494434 348186
628.5 0.9421277861582248 -0.001882347411634166 348440
629 0.9419449883773471 -0.001547678978659777 348679
629.5 0.9418009833166007 -0.001195701582435853 348915
630 0.9416974250336613 -0.0008308225940874641 349151
630.5 0.9416354621464316 -0.0004575991238080784 349382
631 0.9416157247548681 -8.068118817448369e-05 349621
631.5 0.9416383178169632 0.0002952461443666707 349864
632 0.9417028210461904 0.000665520911201088 350098
632.5 0.9418082953168881 0.00102556199572596 350326
633 0.9419532954836203 0.001370925736125492 350568
633.5 0.9421358894414432 0.001697360704485791 350815
634 0.9423536831772561 0.002000859982193426 351049
634.5 0.942603851488891 0.002277710290019655 351300
635 0.9428831739792575 0.002524537371586877 351546
635.5 0.9431880758685041 0.002738347076531569 351767
636 0.9435146731085785 0.002916561644017646 352017
636.5 0.9438588212324746 0.003057050747633456 352273
637 0.9442161673254602 0.003158156928372622 352514
637.5 0.9445822044682437 0.003218715112536418 352758
638 0.9449523279727637 0.003238065985135811 352990
638.5 0.9453218927104713 0.00321606306580308 353244
639 0.9456862708208196 0.003153073412403993 353473
639.5 0.9460409090843329 0.003049971956508676 353766
640 0.9463813852501273 0.002908129553661758 354017
640.5 0.9467034626220131 0.002729394909020973 354292
641 0.9470031422301483 0.002516070614454743 354533
641.5 0.9472767119463195 0.002270883605674874 354784
642 0.9475207919399459 0.001996950416539987 355035
642.5 0.9477323759183046 0.001697737671456389 355271
643 0.9479088676477204 0.001377018315041472 355516
643.5 0.9480481123118301 0.001038824130185536 355759
644 0.9481484223278709 0.0006873951407119063 355995
644.5 0.9482085973113235 0.0003271265324409349 356235
645 0.9482279379524237 -3.748624385145096e-05 356473
645.5 0.9482062536440246 -0.0004019035026851273 356711
646 0.9481438637781752 -0.0007615977895779534 356951
646.5 0.9480415927075522 -0.001112110080267774 357197
647 0.9479007584465883 -0.001449105016087011 357439
647.5 0.9477231552648087 -0.001768424491355184 357679
648 0.9475110304004976 -0.002066138930381755 357914
648.5 0.947267055195501 -0.00233859562160913 358157
649 0.9469942910207625 -0.002582463514190631 358403
649.5 0.9466961504262627 -0.002794773927404719 358676
650 0.946376354007594 -0.002972956675180373 358918
650.5 0.9460388835337112 -0.003114871165988134 359158
651 0.9456879319258313 -0.003218832101700055 359383
651.5 0.9453278507154514 -0.003283629466937441 359628
652 0.9449630956395335 -0.003308542572047164 359869
652.5 0.9445981710527379 -0.003293347987273926 360104
653 0.944237573849913 -0.00323832128198706 360348
653.5 0.9438857375966826 -0.003144232560021483 360586
654 0.9435469775619574 -0.003012335859334732 360829
654.5 0.9432254373335022 -0.002844352560303073 361076
655 0.9429250376765985 -0.002642449021134109 361307
655.5 0.9426494282665618 -0.002409208730140621 361548
656 0.9424019428888299 -0.002147599332121952 361790
656.5 0.9421855586560112 -0.001860934949006713 362026
657 0.9420028597402135 -0.001552834272453049 362265
657.5 0.9418560060618821 -0.001227174957583561 362508
658 0.9417467073138768 -0.0008880448918271864 362756
658.5 0.9416762026325426 -0.0005396909504162702 362991
659 0.9416452461567735 -0.0001864658799956191 363224
659.5 0.9416540986425321 0.0001672260263047845 363466
660 0.9417025252248228 0.0005169837853515813 363712
660.5 0.941789799342672 0.0008584644298440437 363949
661 0.9419147127662119 0.001187436884539308 364284
661.5 0.9420755915893976 0.001499834345532519 364580
662 0.9422703179781933 0.001791804515120425 364928
662.5 0.9424963573930756 0.002059757072608962 365226
663 0.9427507909373647 0.002300407796868663 365549
663.5 0.9430303524199711 0.002510818799044647 365865
664 0.9433314696634247 0.002688434373053001 366127
664.5 0.9436503095362487 0.002831112026726661 366565
665 0.943982826143453 0.002937148317020648 366990
665.5 0.9443248115707178 0.003005299177796985 367306
666 0.9446719485471907 0.00303479449757473 367538
666.5 0.9450198643690512 0.003025346776396954 367773
667 0.9453641854114496 0.00297715376474686 368007
667.5 0.9457005915501888 0.002890895062324883 368303
668 0.9460248698167472 0.002767722729553291 368593
668.5 0.9463329666208211 0.002609246038975381 368932
669 0.9466210378934152 0.002417510566342925 369319
669.5 0.9468854965303719 0.002194971891241067 369656
670 0.9471230565507476 0.001944464243714744 369903
670.5 0.9473307734262245 0.001669164495712294 370238
671 0.9475060800862152 0.00137255195347484 370551
671.5 0.9476468181579157 0.001058364458566908 370816
672 0.9477512640605653 0.00073055135042278 371098
672.5 0.9478181496378516 0.000393223881518026 371334
673 0.9478466770809478 5.060370709018331e-05 371571
673.5 0.9478365279661864 -0.0002930299056483244 371799
674 0.947787866305036 -0.0006333934889245453 372116
674.5 0.9477013355788421 -0.0009662527398862052 372431
675 0.9475780498058668 -0.001287475175245245 372671
675.5 0.9474195787624933 -0.001593081420139283 372914
676 0.9472279275532034 -0.001879294494397795 373224
676.5 0.9470055107940792 -0.00214258648546224 373456
677 0.9467551217413545 -0.002379722030866796 373800
677.5 0.946479896759021 -0.002587798074002488 374036
678 0.9461832755769543 -0.002764279404340282 374267
678.5 0.9458689578427426 -0.002907029546768818 374500
679 0.9455408565157241 -0.003014336623528611 374754
679.5 0.9452030486901273 -0.00308493387564703 375073
680 0.9448597244651826 -0.003118014597992214 375421
680.5 0.9445151345032711 -0.003113241312217902 375743
681 0.9441735369323138 -0.003070749074079019 376066
681.5 0.9438391442555212 -0.002991142884950645 376418
682 0.9435160709302436 -0.002875489250959021 376699
682.5 0.9432082822680302 -0.002725302006013169 376986
683 0.9429195452902518 -0.002542522586298221 377308
683.5 0.9426533821480446 -0.002329495012574237 377702
684 0.9424130266821515 -0.002088935902062191 378040
684.5 0.9422013846580242 -0.001823899892987719 378366
685 0.9420209981646933 -0.001537740921240537 378716
685.5 0.9418740146131296 -0.001234069839403544 379058
686 0.9417621607116913 -0.0009167089129955594 379316
686.5 0.941686721733574 -0.0005896437666159893 379584
687 0.9416485263247011 -0.0002569733833275316 379849
687.5 0.9416479370310761 7.71412162994052e-05 380094
688 0.9416848466531027 0.0004085289737966766 380408
688.5 0.9417586804616909 0.0007330608221172971 380771
689 0.941868404237946 0.001046701096527781 381119
689.5 0.9420125380258819 0.001345557687791735 381395
690 0.9421891754166923 0.001625930315135716 381637
690.5 0.9423960081146198 0.001884356320957811 381882
691 0.9426303554691733 0.002117653421090015 382130
691.5 0.942889198597172 0.002322958883252218 382370
692 0.9431692186615972 0.002497764651647331 382601
692.5 0.9434668388232007 0.002639947986875404 382835
693 0.9437782693358662 0.002747797246848104 383066
693.5 0.9440995552184026 0.002820032495459914 383317
694 0.9444266259042365 0.002855820690656535 383564
694.5 0.9447553462467426 0.002854785271428279 383821
695 0.9450815682419784 0.002817010033302565 384056
695.5 0.9454011828225963 0.002743037253244723 384321
696 0.9457101710767504 0.002633860096613008 384560
696.5 0.9460046542539166 0.002490909410061481 384807
697 0.9462809419355868 0.002316035074156467 385044
697.5 0.9465355777725741 0.002111482157099662 385284
698 0.9467653822218881 0.001879862175492741 385516
698.5 0.9469674917543869 0.001624119828729061 385755
699 0.9471393940492515 0.00134749562960449 385996
699.5 0.9472789587421279 0.001053484904402113 386224
700 0.9473844633499697 0.0007457936803938928 386462
700.5 0.9474546140564422 0.0004282920168608852 386696
701 0.9474885611064492 0.0001049653668874852 386936
701.5 0.9474859086261376 -0.0002201354190522053 387171
702 0.9474467187547225 -0.0005429448206168387 387405
702.5 0.9473715100458068 -0.000859433470928318 387641
703 0.9472612501676413 -0.001165658440181622 387878
703.5 0.9471173430030542 -0.001457812351745137 388111
704 0.9469416103197249 -0.001732270718564127 388358
704.5 0.9467362682491545 -0.001985636910936637 388587
705 0.9465038988772854 -0.002214784197339169 388830
705.5 0.9462474173103989 -0.002416894337541885 389106
706 0.9459700346359745 -0.002589492251287441 389434
706.5 0.9456752172488336 -0.002730476335745403 389760
707 0.9453666430575962 -0.002838144060158523 390070
707.5 0.9450481551246217 -0.00291121252586155 390349
708 0.9447237133237254 -0.002948833743417125 390612
708.5 0.944397344623748 -0.00295060444516858 390890
709 0.9440730926221284 -0.002916570320214655 391184
709.5 0.9437549669608806 -0.002847224628796195 391486
710 0.9434468932576838 -0.002743501223471266 391810
710.5 0.9431526641771883 -0.002606762074356092 392127
711 0.9428758922522131 -0.002438779464253527 392384
711.5 0.9426199650415156 -0.002241713085820502 392628
712 0.9423880031805015 -0.002018082336219173 392882
712.5 0.942182821844074 -0.00177073416416917 393118
713 0.9420068960972013 -0.00150280687923675 393366
713.5 0.941862330559367 -0.001217690382888092 393607
714 0.941750833754359 -0.0009189833246913922 393852
714.5 0.9416736974577069 -0.0006104477245420708 394110
715 0.9416317812910662 -0.0002959616324588155 394418
715.5 0.9416255027469022 2.05295790150153e-05 394731
716 0.9416548327587084 0.0003350626787418591 395038
716.5 0.9417192968625431 0.0006437061778072512 395360
717 0.9418179819257946 0.0009426094471283192 395677
717.5 0.9419495483496227 0.001228050738835024 395963
718 0.9421122475833382 0.001496483513106659 396220
718.5 0.9423039447229288 0.001744580494278217 396539
719 0.942522145902827 0.00196927490930621 396783
719.5 0.9427640301306239 0.002167798397729031 397029
720 0.9430264851594762 0.002337715124616546 397275
720.5 0.9433061469431647 0.002476951676143023 397507
721 0.9435994421746691 0.002583822370733495 397741
721.5 0.9439026333713451 0.002657049676557224 397979
722 0.9442118659387454 0.002695779487750908 398214
722.5 0.9445232166212144 0.002699591076378456 398471
723 0.9448327427308851 0.002668501603966547 398732
723.5 0.9451365315378389 0.002602965144661103 398983
724 0.9454307492030284 0.002503866240777769 399293
724.5 0.9457116886421659 0.00237250807991111 399548
725 0.9459758157229855 0.00221059544996749 399795
725.5 0.9462198132200113 0.00202021269365501 400100
726 0.9464406219798339 0.001803796946287338 400396
726.5 0.9466354787856132 0.001564106999453978 400646
727 0.9468019504516015 0.001304188187445722 400934
727.5 0.9469379637264063 0.001027333742619634 401209
728 0.9470418306368497 0.0007370431095264856 401471
728.5 0.9471122689620042 0.0004369777450605736 401778
729 0.9471484175885018 0.0001309149626601483 402018
729.5 0.9471498465628224 -0.0001772995976953508 402264
730 0.9471165617230622 -0.0004838002755695373 402513
730.5 0.9470490038609081 -0.0007847498652805023 402743
731 0.9469480424332556 -0.001076387652096217 402988
731.5 0.9468149639113113 -0.001355076407733118 403230
732 0.9466514549221818 -0.001617347757497912 403473
732.5 0.9464595804030876 -0.001859945352804203 403716
733 0.9462417570505847 -0.002079865311276423 403961
733.5 0.9460007224057805 -0.002274393421851952 404201
734 0.9457394999707194 -0.00244113865375285 404442
734.5 0.9454613608002911 -0.002578062555385358 404687
735 0.9451697820574402 -0.002683504181532283 404925
735.5 0.9448684030567523 -0.00275620024396055 405157
736 0.9445609793520526 -0.002795300241048296 405400
736.5 0.9442513354472183 -0.002800376385473842 405634
737 0.9439433167256371 -0.002771428214595365 405869
737.5 0.943640741202454 -0.002708881835058571 406098
738 0.9433473517048933 -0.002613583820552748 406331
738.5 0.9430667690794566 -0.002486789848648056 406562
739 0.9428024470108445 -0.002330148228448328 406806
739.5 0.9425576290161705 -0.002145678534561952 407050
740 0.942335308149755 -0.001935745623834665 407298
740.5 0.9421381899188535 -0.001703029368647231 407547
741 0.9419686588695297 -0.001450490493647766 407786
741.5 0.9418287492551054 -0.001181332950911765 408022
742 0.9417201201477271 -0.0008989633111110469 408260
742.5 0.9416440352973228 -0.0006069476848083658 408528
743 0.9416013479822337 -0.0003089667180336194 408815
743.5 0.9415924910328727 -8.769229479710237e-06 409069
744 0.9416174721446808 0.0002898749272938193 409355
744.5 0.9416758745302208 0.0005832221845307802 409642
745 0.9417668628933054 0.0008676021703865286 409925
745.5 0.9418891946414432 0.001139463621142473 410242
746 0.942041236187406 0.001395418721628095 410564
746.5 0.9422209841272304 0.001632285320539196 410845
747 0.9424260910211996 0.001847126494815324 411089
747.5 0.9426538954471031 0.00203728697125081 411347
748 0.9429014559420531 0.002200425953629609 411596
748.5 0.9431655884009509 0.002334545949388866 411900
749 0.9434429064570162 0.002438017240554191 412151
749.5 0.9437298643330891 0.002509597698812353 412441
750 0.944022801622151 0.002548447703402129 412716
750.5 0.9443179894321018 0.002554139982275068 412975
751 0.9446116773134853 0.002526664260927197 413248
751.5 0.9449001403798691 0.002466426668630033 413517
752 0.9451797260289779 0.002374243917672965 413760
752.5 0.9454468996785245 0.002251332336843959 413996
753 0.9456982889438885 0.002099291904894834 414227
753.5 0.9459307257051597 0.001920085492353894 414470
754 0.9461412855383861 0.001716013579971993 414705
754.5 0.9463273240197342 0.001489684778568048 414942
755 0.946486509451297 0.001243982527365422 415175
755.5 0.9466168516029515 0.0009820283954242489 415400
756 0.9467167261153576 0.0007071424528818035 415643
756.5 0.9467848942643289 0.0004228012148847117 415883
757 0.9468205178456076 0.0001325936908825783 416114
757.5 0.9468231690008695 -0.0001598239050177131 416355
758 0.9467928348697263 -0.0004507742109488952 416592
758.5 0.9467299170178116 -0.0007366049609873796 416822
759 0.9466352256568681 -0.001013734833799883 417058
759.5 0.9465099687383078 -0.00127869833028974 417308
760 0.9463557360661047 -0.001528189117477755 417553
760.5 0.9461744786373474 -0.001759101296107375 417791
761 0.945968483478503 -0.001968568076527279 418041
761.5 0.9457403443016804 -0.002153997380921222 418356
762 0.9454929283572171 -0.002313103929487905 418650
762.5 0.9452293399061459 -0.002443937413211672 418936
763 0.9449528807778506 -0.002544906405825645 419196
763.5 0.9446670085140741 -0.002614797721811608 419436
764 0.9443752926298943 -0.002652790985110834 419751
764.5 0.9440813695449878 -0.002658468233898321 419983
765 0.9437888967542249 -0.002631818449529419 420241
765.5 0.9435015068151322 -0.00257323696180497 420479
766 0.9432227617310114 -0.002483519747212634 420731
766.5 0.9429561083024367 -0.002363852700971153 420980
767 0.9427048350066394 -0.002215796026730577 421238
767.5 0.9424720309440393 -0.002041263948871185 421479
768 0.9422605473642192 -0.001842500010739026 421753
768.5 0.9420729622502994 -0.001622048277128766 422008
769 0.9419115484013694 -0.001382720810194424 422239
769.5 0.941778245407914 -0.001127561834109008 422478
770 0.9416746358655662 -0.0008598090446366879 422707
770.5 0.941601926118675 -0.0005828525548276377 422964
771 0.9415609317678055 -0.0003001919968693673 423227
771.5 0.9415520681150372 -1.539232238135629e-05 423476
772 0.9415753456586419 0.0002679611411427624 423763
772.5 0.941630370685128 0.0005463078116413759 424008
773 0.941716350942547 0.0008161565841433831 424259
773.5 0.9418321063151691 0.001074129611207339 424505
774 0.941976084356961 0.001317004583422262 424735
774.5 0.9421463804804889 0.001541754980966573 424977
775 0.9423407625397102 0.001745587793541086 425224
775.5 0.9425566994903212 0.001925978238579147 425474
776 0.9427913937605719 0.002080701046078813 425712
776.5 0.9430418169193812 0.00220785792220879 425955
777 0.9433047481877602 0.002305900852459724 426185
777.5 0.9435768153044698 0.002373650957930867 426413
778 0.9438545372279596 0.002410312674693665 426664
778.5 0.9441343681342994 0.002415483085347148 426916
779 0.9444127421552895 0.002389156293131352 427243
779.5 0.9446861182924484 0.002331722791521591 427476
780 0.9449510249411756 0.002243963845299305 427708
780.5 0.9452041034651356 0.00212704096189229 427941
781 0.9454421502736927 0.001982480593503448 428170
781.5 0.9456621568748925 0.001812154270427322 428479
782 0.9458613474027945 0.00161825442323225 428727
782.5 0.9460372131505362 0.001403266205439807 428967
783 0.9461875436789771 0.001169935678285203 429225
783.5 0.9463104541146143 0.0009212347644618836 429472
784 0.9464044082991084 0.0006603234178723815 429712
784.5 0.9464682375056375 0.0003905094908225544 429940
785 0.946501154493659 0.0001152068083778488 430158
785.5 0.9465027627328517 -0.0001621080186028921 430395
786 0.9464730606882473 -0.0004379394951960478 430710
786.5 0.9464124411210497 -0.0007088173042343818 430997
787 0.9463216854226314 -0.0009713399724657728 431243
787.5 0.9462019530618321 -0.001222217591240181 431489
788 0.9460547662872185 -0.001458313054800773 431724
788.5 0.9458819902855969 -0.001676681298907043 431964
789 0.9456858090550345 -0.001874606048671949 432200
789.5 0.945468697304268 -0.002049633616809312 432460
790 0.9452333887399269 -0.002199603331537058 432717
790.5 0.944982841147916 -0.002322674216674937 432975
791 0.9447201987149724 -0.00241734759445008 433242
791.5 0.9444487520703938 -0.002482485333563364 433492
792 0.9441718965557768 -0.00251732352050717 433731
792.5 0.9438930892519863 -0.002521481390250514 433982
793 0.9436158053072408 -0.002494965412482058 434264
793.4999999999999 0.9433434941179635 -0.002438168490861167 434517
794 0.943079535914878 -0.002351864294396849 434747
794.5000000000001 0.942827199300634 -0.002237196801376764 435039
795 0.9425896002722575 -0.002095665196431686 435279
795.5 0.942369663241984 -0.001929104319591143 435541
795.9999999999999 0.9421700845438979 -0.001739660921835624 435851
796.5 0.9419932988815923 -0.001529766033985541 436244
797.0000000000001 0.9418414491341588 -0.001302103804139104 436476
797.5 0.9417163598947885 -0.001059577202680881 436797
798 0.9416195150685508 -0.0008052710325905703 437121
798.5 0.9415520398042461 -0.0005424127159138829 437361
799 0.9415146869801537 -0.0002743313544081481 437602
799.4999999999999 0.9415078284057797 -4.415583218364922e-06 437855
800 0.9415314508420516 0.0002639292492772143 438098
800.5000000000001 0.9415851568815594 0.0005273240347549062 438382
801 0.941668170669189 0.0007824584499215607 438715
801.5 0.9417793483825587 0.001026132557793316 439030
801.9999999999999 0.9419171933318879 0.001255296942673791 439325
802.5 0.9420798754809565 0.001467090875562857 439666
803.0000000000001 0.9422652551354646 0.0016588780323629 440001
803.5 0.9424709104930046 0.001828279318857207 440275
804 0.9426941687006961 0.001973202393610485 440533
804.5 0.9429321400228867 0.002091867522212115 440773
805 0.9431817546827596 0.002182829443111312 441016
805.4999999999999 0.9434398019086562 0.002244994976086346 441249
806 0.9437029706888657 0.002277636158504145 441484
806.5000000000001 0.9439678917178566 0.002280398751277193 441712
807 0.9442311800027173 0.002253306015093574 441945
807.5 0.9444894775910615 0.002196757717340932 442168
807.9999999999999 0.9447394958809935 0.002111524390409506 442403
808.5 0.9449780569798357 0.001998736921980853 442637
809.0000000000001 0.9452021335912075 0.001859871616730035 442871
809.5 0.9454088869294446 0.001696730925845398 443103
810 0.9455957021861037 0.001511420095183539 443335
810.5 0.945760221104986 0.001306320034038087 443580
811 0.945900371259391 0.001084056753766484 443811
811.4999999999999 0.9460143916676814 0.0008474677682923827 444044
812 0.9461008544301298 0.0005995658862454947 444276
812.5000000000001 0.9461586821208624 0.0003435008567434543 444499
813 0.9461871607228606 8.251935715871093e-05 444728
813.5 0.9461859479506801 -0.000180076168677372 444969
813.9999999999999 0.9461550768641757 -0.0004409692997472765 445207
814.5 0.9460949547362183 -0.0006968715255152246 445445
815.0000000000001 0.9460063571974783 -0.0009445637026272783 445689
815.5 0.945890417741029 -0.001180936557706002 445932
816.0000000000001 0.9457486127280436 -0.001403029726338459 446168
816.5 0.9455827420924664 -0.001608068837824901 446394
817 0.9453949059965484 -0.001793500180896727 446636
817.4999999999999 0.9451874777398315 -0.001957022517084361 446878
818 0.9449630732709442 -0.002096615645310081 447112
818.5000000000001 0.9447245176938168 -0.002210565363114055 447336
819 0.9444748091971475 -0.00229748451615323 447575
819.5 0.9442170808676477 -0.002356329877646921 447812
819.9999999999999 0.9439545608734333 -0.0023864146526362 448039
820.5 0.9436905315235445 -0.002387416457596706 448263
820.9999999999999 0.9434282877227615 -0.002359380683386737 448498
821.5 0.9431710953474908 -0.002302719207993424 448726
822.0000000000001 0.9429221500684566 -0.002218204484320582 448966
822.5 0.9426845371392348 -0.002106959086598627 449204
823 0.9424611926564674 -0.00197044085615668 449441
823.4999999999999 0.9422548667780094 -0.001810423842562189 449688
824 0.9420680893596201 -0.00162897528881286 449934
824.5000000000001 0.9419031384393772 -0.001428428958702231 450170
825 0.9417620119622455 -0.001211355150060318 450399
825.5 0.9416464030955934 -0.000980527778728763 450626
826 0.9415576794404809 -0.0007388889543587784 450855
826.5 0.9414968663938158 -0.0004895114999745361 451092
826.9999999999999 0.941464634863632 -0.0002355598923471214 451324
827.5 0.9414612934844423 1.974988072909081e-05 451556
828.0000000000001 0.9414867854225786 0.0002731910374034317 451782
828.5 0.9415406898033408 0.000521566777797189 452005
829 0.941622227733394 0.000761750604085503 452236
829.4999999999999 0.9417302728339132 0.0009907256762909989 452476
830 0.9418633661431702 0.001205622708509898 452715
830.5000000000001 0.9420197351923557 0.001403755929578611 452942
831 0.9421973170060612 0.001582656657448904 453176
831.5 0.9423937847297187 0.001740104067447433 453399
832 0.9426065775409856 0.00187415277075493 453628
832.5 0.9428329334611601 0.001983156860388663 453862
832.9999999999999 0.9430699246467102 0.002065790127188373 454095
833.5 0.9433144947103718 0.002121062197213985 454322
834.0000000000001 0.9435634975963649 0.002148330393941875 454581
834.5 0.9438137375154391 0.002147307183035393 454831
835 0.9440620094328793 0.00211806311357229 455076
835.4999999999999 0.9443051395964832 0.002061025226726805 455345
836 0.9445400255918777 0.001976970960300263 455600
836.5000000000001 0.9447636754194099 0.001867017634445095 455888
837 0.9449732451001051 0.00173260765970912 456168
837.5 0.9451660743376598 0.001575489662434506 456428
838 0.9453397197888846 0.001397695773895752 456678
838.5 0.9454919855260913 0.001201515377703055 456932
838.9999999999999 0.9456209503112267 0.0009894656543262346 457183
839.5 0.9457249913426317 0.0007642593015479796 457485
840.0000000000001 0.9458028041805979 0.0005287698447349349 457802
840.5 0.945853418606864 0.0002859949805801793 458137
841 0.9458762102251481 3.901842205180041e-05 458491
841.4999999999999 0.9458709076641467 -0.0002090292696175339 458765
842 0.9458375953004059 -0.000455010368164529 459090
842.5000000000001 0.9457767114753927 -0.0006958196774577705 459459
843 0.9456890422382181 -0.0009284237361302251 459680
843.5 0.9455757107020999 -0.00114989903643542 459928
844 0.9454381621580171 -0.001357468775560195 460167
844.5 0.9452781451424702 -0.001548537677189299 460470
844.9999999999999 0.9450976887070976 -0.001720724446499789 460828
845.5 0.9448990761854886 -0.001871891452629352 461158
846.0000000000001 0.9446848157962709 -0.002000171268607393 461407
846.5 0.9444576084609018 -0.00210398973929237 461764
847 0.9442203132490673 -0.002182085292496952 462032
847.4999999999999 0.9439759108937403 -0.002233524256628277 462303
848 0.9437274658414695 -0.002257711999204747 462703
848.5000000000001 0.9434780873210092 -0.002254399753880554 463093
849 0.9432308899248187 -0.002223687058433041 463463
849.5 0.942988954203074 -0.002166019781851666 463857
850 0.9427552877686401 -0.002082183774501875 464293
850.5 0.94253278740394 -0.001973294230619826 464713
850.9999999999999 0.9423242026469763 -0.001840780906426382 465130
851.5 0.9421321013140624 -0.001686369389254134 465534
852.0000000000001 0.9419588373914021 -0.001512058662605368 465939
852.5 0.9418065216968221 -0.001320095258385987 466380
853 0.9416769956771198 -0.001112944330112045 466802
853.4999999999999 0.9415718086661385 -0.0008932580191351817 467244
854 0.9414921988842565 -0.0006638415194091543 467659
854.5000000000001 0.941439078412152 -0.000427617274608236 468033
855 0.941413022320988 -0.0001875877641664329 468391
855.5 0.9414142620882763 5.320264824434531e-05 468776
856 0.9414426833742359 0.0002917063193391988 469153
856.5 0.9414978281782018 0.0005249108946884919 469539
856.9999999999999 0.9415789013391949 0.0007498773531555697 469909
857.5 0.9416847812899177 0.0009637770469757128 470214
858.0000000000001 0.9418140349197934 0.001163927270749578 470492
858.5 0.941964936350965 0.001347824912100244 470809
859 0.9421354893820302 0.001513177761840083 471094
859.4999999999999 0.9423234533083151 0.001657933091886776 471414
860 0.9425263717853024 0.00178030314446533 471707
860.5000000000001 0.9427416043639074 0.001878787215883986 471992
861 0.9429663602931535 0.001952190061866208 472271
861.5 0.9431977341578114 0.00199963639850176 472542
862 0.9434327428961267 0.002020581322745505 472845
862.5 0.943668363726104 0.002014816528408833 473165
862.9999999999999 0.9439015724981693 0.001982472247092085 473465
863.5 0.9441293819875138 0.001924014897815922 473749
864.0000000000001 0.9443488796411021 0.001840240483535549 474111
864.5 0.9445572643021327 0.001732263826571331 474409
865 0.9447518814486037 0.001601503787578471 474678
865.4999999999999 0.9449302565023653 0.001449664663340948 474934
866 0.9450901257903519 0.001278714006768116 475190
866.5000000000001 0.9452294647702798 0.001090857157386739 475471
867 0.9453465131685467 0.000888508811792723 475729
867.5000000000001 0.9454397967179482 0.0006742620004332788 476004
868 0.9455081452265751 0.0004508548692720999 476311
868.5 0.9455507067563516 0.0002211356919432779 476588
868.9999999999999 0.9455669577394867 -1.197344040880015e-05 476877
869.5 0.9455567089130027 -0.000245513788543139 477250
870.0000000000001 0.945520107004812 -0.0004765275207826666 477585
870.5 0.9454576321588688 -0.0007020951780004671 477967
871 0.9453700911409896 -0.0009193725731649318 478386
871.4999999999999 0.9452586064203979 -0.001125626658858103 478697
872 0.94512460127415 -0.00131826991027171 479022
872.4999999999999 0.9449697811117362 -0.001494892790990893 479376
873 0.9447961112646659 -0.001653293894130475 479689
873.5000000000001 0.9446057915301361 -0.001791507381758189 480016
874 0.944401227798417 -0.001907827380623972 480323
874.5 0.9441850011298333 -0.002000829031557267 480601
874.9999999999999 0.9439598346787501 -0.002069385932984122 480880
875.5 0.9437285588883773 -0.002112683765295886 481168
876.0000000000001 0.9434940754011957 -0.002130229931677558 481535
876.5 0.9432593201450933 -0.002121859101847765 481821
877 0.9430272260647292 -0.002087734597328194 482095
877.5 0.9428006859711062 -0.002028345609680032 482567
878 0.9425825159797893 -0.001944500295953359 482845
878.4999999999999 0.9423754199997229 -0.001837314847720425 483107
879 0.9421819557202878 -0.001708198680851717 483368
879.5000000000001 0.9420045025242793 -0.001558835942003926 483624
880 0.9418452317291888 -0.001391163574011532 483874
880.5 0.9417060795288124 -0.001207346225429758 484146
880.9999999999999 0.9415887229722131 -0.00100974832883169 484410
881.5 0.9414945592779098 -0.0008009037076260055 484650
882.0000000000001 0.9414246887382739 -0.0005834831017018934 484905
882.5 0.9413799014231372 -0.0003602600277461842 485163
883 0.9413606678430582 -0.000134075410304804 485404
883.5 0.9413671336822115 9.219856567031772e-05 485634
884 0.9413991186591016 0.000315694921109915 486025
884.4999999999999 0.9414561195208854 0.0005335882051696563 486258
885 0.9415373171247199 0.0007431302136031108 486489
885.5000000000001 0.9416415875078548 0.0009416846517207003 486724
886 0.9417675167978441 0.001126760304766935 486969
886.5 0.9419134197658785 0.00129604229833698 487325
886.9999999999999 0.9420773617804559 0.001447421056491881 487599
887.5 0.9422571838759765 0.001579018595198105 487833
888.0000000000001 0.9424505306119155 0.001689211823221384 488063
888.5 0.9426548803634897 0.001776652561205161 488291
889 0.9428675776545842 0.0018402840318639 488522
889.5 0.9430858671185908 0.001879353619480192 488798
890 0.9433069286529523 0.001893421744633657 489154
890.4999999999999 0.9435279133189486 0.001882366749697364 489418
891 0.9437459795296765 0.001846385741482644 489664
891.5000000000001 0.9439583290664523 0.001785991388844256 489923
892 0.9441622424669652 0.001702004724422338 490263
892.5 0.9443551133374267 0.001595544050338915 490526
892.9999999999999 0.9445344811555292 0.001468010096942819 490884
893.5 0.9446980621511166 0.001321067630980643 491151
894.0000000000001 0.9448437778767194 0.001156623754264865 491392
894.5 0.9449697811102917 0.0009768031754465009 491631
895 0.9450744787671297 0.0007839207753562325 491894
895.5 0.9451565515366334 0.0005804518200785968 492199
896 0.9452149700018174 0.0003690002050460819 492441
896.4999999999999 0.9452490070446666 0.0001522651376235678 492689
897 0.945258246388079 -6.699331540161504e-05 492924
897.5000000000001 0.945242587174533 -0.0002859893755301997 493152
898 0.945202244532208 -0.0005019469477177926 493524
898.5 0.9451377461303512 -0.0007121348131165352 493789
898.9999999999999 0.9450499247766606 -0.0009139011730996826 494013
899.5 0.9449399071595682 -0.001104707107534503 494286
900.0000000000001 0.9448090988870707 -0.001282158525060929 494525
900.5 0.9446591660204142 -0.001444036203256549 494815
901 0.9444920133450022 -0.001588323541755531 495123
901.5 0.9443097596617532 -0.001713231681301838 495366
902 0.9441147104193056 -0.001817221675966642 495614
902.4999999999999 0.943909328040471 -0.001899023443896711 495843
903 0.9436962003247794 -0.001957651263489822 496070
903.5000000000001 0.9434780073324762 -0.001992415626280246 496316
904 0.9432574871736625 -0.002002931304489224 496553
904.5 0.9430374011391656 -0.001989121539554961 496796
904.9999999999999 0.9428204986170574 -0.001951218307386846 497028
905.5 0.9426094822404392 -0.001889758665959593 497261
906.0000000000001 0.9424069737081248 -0.001805577240543104 497503
906.5 0.9422154807103162 -0.001699794950723915 497731
907 0.9420373653763586 -0.001573804130798896 497962
907.5 0.9418748146413864 -0.001429250240514356 498201
908 0.94172981290346 -0.001268010405916002 498434
908.4999999999999 0.9416041173128834 -0.001092169069731526 498657
909 0.941499236001259 -0.0009039910667345207 498888
909.5000000000001 0.9414164095198587 -0.0007058924714890876 499129
910 0.9413565957155977 -0.0005004095933534924 499367
910.5 0.9413204582287842 -0.0002901665162914107 499604
910.9999999999999 0.941308358750491 -7.784159862344666e-05 499838
911.5 0.9413203531293926 0.0001338666398611753 500081
912.0000000000001 0.9413561913688876 0.0003422738091694703 500314
912.5 0.9414153215058888 0.0005447436831572442 500550
913 0.9414968973134064 0.0007387215449809745 500787
913.5 0.9415997897206809 0.0009217664222236085 501009
914 0.9417226017976374 0.001091581804961119 501241
914.4999999999999 0.9418636871055309 0.001246044460161425 501480
915 0.9420211711733258 0.001383230980797662 501688
915.5000000000001 0.9421929758201885 0.001501441737591006 501923
916 0.9423768460089024 0.001599221934991077 502164
916.5 0.9425703788835538 0.001675379510418196 502398
916.9999999999999 0.9427710546178117 0.001728999656452445 502627
917.5 0.9429762686779372 0.001759455789034353 502848
918.0000000000001 0.9431833650875027 0.001766416830286628 503078
918.5 0.9433896702689837 0.001749850721690617 503313
919.0000000000001 0.9435925270309533 0.001710024131453476 503541
919.5 0.9437893282687084 0.001647498368366317 503774
920 0.9439775499507398 0.001563121562662092 504010
920.4999999999999 0.944154782973485 0.001458017221720497 504390
921 0.9443187634821177 0.001333569314331436 504661
921.5000000000001 0.9444674012755468 0.001191404081038732 504917
922 0.9445988059390127 0.001033368809284589 505187
922.5 0.9447113103773929 0.0008615078501423286 505582
922.9999999999999 0.9448034914561402 0.0006780361878816804 505848
923.5 0.9448741874942417 0.0004853109040238342 506111
923.9999999999999 0.9449225123942352 0.0002858009035340094 506374
924.5 0.9449478662375896 8.205529204648427e-05 506656
925.0000000000001 0.9449499422191387 -0.0001233291907416625 506892
925.5 0.9449287298411086 -0.0003277412653276834 507126
926 0.9448845143350623 -0.0005285883124153495 507364
926.4999999999999 0.9448178723281174 -0.0007233292564567989 507691
927 0.9447296638175324 -0.0009095067155451061 507958
927.5000000000001 0.9446210205645339 -0.001084778010823445 508211
928 0.9444933310635215 -0.00124694464407246 508448
928.5 0.9443482222859453 -0.001393979872573406 508678
929 0.9441875384386509 -0.001524054035445912 508911
929.5 0.9440133170138605 -0.001635557315093871 509147
929.9999999999999 0.9438277624416803 -0.001727119650774078 509387
930.5 0.9436332176857307 -0.001797627558193954 509641
931.0000000000001 0.943432134147785 -0.001846237648968202 509870
931.5 0.9432270402678823 -0.001872386686204155 510102
932 0.9430205092219942 -0.001875798056895441 510340
932.4999999999999 0.9428151261297982 -0.001856484587614576 510780
933 0.9426134551903194 -0.00181474767662227 511052
933.5000000000001 0.9424180071630756 -0.001751172762360896 511403
934 0.9422312076069794 -0.001666621194777688 511666
934.5 0.9420553662785883 -0.001562218621441274 511927
935 0.9418926480756213 -0.001439340044400103 512166
935.5 0.9417450458910953 -0.001299591745629249 512414
935.9999999999999 0.94161435571829 -0.001144790318197554 512707
936.5 0.9415021543173615 -0.0009769390764710431 512997
937.0000000000001 0.941409779721155 -0.0007982021512976791 513245
937.5 0.9413383148210491 -0.0006108766047906068 513508
938 0.9412885742339868 -0.0004173629236866686 513791
938.4999999999999 0.9412610946097107 -0.0002201342700063127 514148
939 0.9412561284931433 -2.170488263922958e-05 514415
939.5000000000001 0.9412736418114398 0.0001754019666506257 514641
940 0.941313315009034 0.0003686860545808928 514871
940.5 0.9413745478075886 0.0005557019173157125 515157
941 0.941456467521775 0.0007340897889314835 515497
941.5 0.941557940816759 0.0009016053760149213 515793
941.9999999999999 0.9416775887498089 0.001056148092712522 516059
942.5 0.9418138048970452 0.001195787400979458 516333
943.0000000000001 0.9419647763275892 0.001318786925675916 516657
943.5 0.9421285071517128 0.001423626043206948 516910
944 0.9423028443374739 0.001509018675218578 517262
944.4999999999999 0.9424855054621879 0.001573929055026314 517501
945 0.9426741080412202 0.001617584273493549 517739
945.5000000000001 0.9428662000573615 0.001639483452494842 517972
946 0.9430592912996323 0.001639403437360234 518237
946.5 0.9432508851109697 0.001617400944246872 518532
947 0.9434385101399937 0.001573811143651186 518778
947.5 0.9436197516929302 0.001509242706681566 519016
947.9999999999999 0.9437922822878317 0.001424569385676043 519250
948.5 0.9439538910243133 0.001320918244699938 519485
949.0000000000001 0.9441025113980456 0.001199654697834945 519728
949.5 0.9442362472099322 0.00106236455343552 519966
950 0.9443533962450054 0.0009108333001722844 520204
950.4999999999999 0.9444524714252621 0.0007470229052278443 520442
951 0.9445322191735663 0.0005730464260267468 520672
951.5000000000001 0.9445916347618878 0.0003911407639778771 520907
952 0.9446299744561276 0.0002036379115493484 521230
952.5 0.9446467643110233 1.293506230144472e-05 521458
953 0.9446418055116669 -0.0001785360329502352 521694
953.5 0.9446151762023742 -0.0003683400720414742 521932
953.9999999999999 0.9445672297885438 -0.0005540691740233813 522184
954.5 0.9444985897420493 -0.0007333734244078645 522507
955.0000000000001 0.9444101409851635 -0.0009039906055700074 522757
955.5 0.944303017971347 -0.001063774736154299 522988
956 0.9441785896229853 -0.001210723059462822 523217
956.4999999999999 0.9440384413257147 -0.001343001141475657 523451
957 0.9438843542159412 -0.001458965764090104 523691
957.5000000000001 0.9437182820319509 -0.001557185328036271 523925
958 0.9435423258293192 -0.001636457512352171 524169
958.5 0.9433587068876996 -0.001695823972860004 524459
959 0.9431697381582277 -0.001734581900314502 524728
959.5 0.9429777946184221 -0.001752292299300256 524981
959.9999999999999 0.9427852829144092 -0.00174878489101907 525248
960.5 0.9425946106783673 -0.00172415958629114 525502
961.0000000000001 0.9424081559122136 -0.001678784518842483 525757
961.5 0.942228236826707 -0.001613290672711503 526070
962 0.9420570825183352 -0.001528563180821916 526414
962.4999999999999 0.9418968048547413 -0.001425729413892332 526724
963 0.9417493719231067 -0.00130614401935259 527003
963.5000000000001 0.9416165833751616 -0.001171371108304633 527393
964 0.9415000479775121 -0.001023163824320475 527737
964.5 0.9414011636471666 -0.0008634415605638878 528082
965 0.9413211002198472 -0.0006942651209504591 528383
965.5 0.9412607851632935 -0.0005178101464591938 528698
965.9999999999999 0.9412208924098027 -0.0003363391489657924 529006
966.5 0.9412018344421477 -0.0001521725118224057 529311
967.0000000000001 0.9412037577253086 3.23411713418523e-05 529627
967.5 0.9412265415336721 0.0002148550406269452 529939
968 0.9412698001800472 0.0003930538150385917 530226
968.4999999999999 0.9413328886095553 0.0005646831593950539 530508
969 0.9414149112787283 0.0007275782005398042 530824
969.5000000000001 0.9415147341985556 0.0008796908321723907 531123
970 0.9416309999802449 0.001019115463908936 531431
970.5000000000001 0.9417621456846503 0.001144112890827609 531719
971 0.9419064232411172 0.001253131984471426 532055
971.5 0.9420619221693582 0.001344828934748465 532424
971.9999999999999 0.9422265943093153 0.001418083804016217 532779
972.5 0.9423982802391108 0.001472014189451115 533200
973.0000000000001 0.9425747370404934 0.001505985827134367 533592
973.5 0.9427536670548617 0.001519620010650778 533968
974 0.9429327472612175 0.001512797737891108 534347
974.4999999999999 0.9431096589004071 0.001485660541645018 534682
975 0.9432821169678114 0.00143860800193358 535060
975.4999999999999 0.9434478991992684 0.00137229198031557 535455
976 0.9436048741824432 0.001287607658070094 535718
976.5000000000001 0.9437510282379182 0.001185681500677758 535964
977 0.9438844907308912 0.001067856309879155 536210
977.5 0.9440035574952312 0.0009356735612893945 536445
977.9999999999999 0.9441067120765337 0.0007908532596271602 536671
978.5 0.9441926445293787 0.0006352715746469579 536912
979.0000000000001 0.944260267535853 0.0004709365484554789 537155
979.5 0.9443087296471736 0.0002999621887029299 537414
980 0.9443374254874108 0.0001245412818739688 537691
980.5 0.9443460027974738 -5.308272367972911e-05 537936
981 0.9443343662381053 -0.0002306444044094058 538190
981.4999999999999 0.9443026779121434 -0.0004058852510984959 538486
982 0.9442513546082202 -0.0005765823928184432 538723
982.5000000000001 0.9441810618098294 -0.0007405767899886494 538965
983 0.9440927045547735 -0.0008958005389788261 539208
983.5 0.9439874152699018 -0.00104030294298615 539459
983.9999999999999 0.9438665387442134 -0.001172275020580802 539755
984.5 0.9437316144394099 -0.001290072144111588 540054
985.0000000000001 0.9435843563703377 -0.001392234524825849 540305
985.5 0.9434266308180533 -0.001477505289753208 540553
986 0.9432604321651276 -0.001544845926766548 540800
986.5 0.9430878571659078 -0.001593448908353083 541129
987 0.9429110779835223 -0.001622747341063114 541410
987.4999999999999 0.9427323143401884 -0.001632421525883339 541650
988 0.9425538051377446 -0.001622402354413247 541888
988.5000000000001 0.942377779911062 -0.001592871506199154 542131
989 0.9422064304781573 -0.001544258453384587 542432
989.5 0.942041883147316 -0.001477234319449282 542719
989.9999999999999 0.9418861718334794 -0.001392702678714788 542956
990.5 0.9417412124236302 -0.001291787421991114 543197
991.0000000000001 0.9416087787140828 -0.001175817850734624 543442
991.5 0.9414904802217394 -0.001046311196920449 543680
992 0.9413877421467018 -0.0009049527980643909 543914
992.5 0.9413017877355154 -0.0007535741860592468 544145
993 0.9412336232631061 -0.0005941293743531126 544394
993.4999999999999 0.941184025817572 -0.0004286696501751225 544635
994 0.9411535340358139 -0.0002593171967330484 544892
994.5000000000001 0.9411424419000605 -8.823788434531137e-05 545136
995 0.9411507956660646 8.238642083882278e-05 545374
995.5 0.9411783939537091 0.000250385676648865 545608
995.9999999999999 0.9412247909904052 0.0004136292586387578 545847
996.5 0.9412893029575419 0.0005700529769789312 546080
997.0000000000001 0.9413710173508612 0.0007176851739672398 546314
997.5 0.9414688052274698 0.0008546715722343683 546550
998 0.9415813361757664 0.0009792985604946726 546805
998.5 0.9417070958102914 0.001090014624416889 547055
999 0.9418444055618583 0.001185449654588227 547426
999.4999999999999 0.9419914445046701 0.001264431891300182 547667
1000 0.9421462729368537 0.001326002296633633 547923
1000.5 0.9423068574092262 0.001369426177664717 548173
1001 0.9424710968794645 0.00139420192012053 548469
1001.5 0.9426368496553459 0.001400066729024913 548701
1002 0.9428019607815766 0.001386999311312518 548935
1002.5 0.942964289519975 0.001355219474555959 549170
1003 0.9431217365725404 0.001305184655347538 549442
1003.5 0.9432722707011532 0.001237583429996769 549774
1004 0.9434139544062943 0.001153326098548587 550016
1004.5 0.9435449683400883 0.001053532470207214 550251
1005 0.943663634146005 0.0009395170135941481 550497
1005.5 0.9437684354384809 0.0008127715684299741 550729
1006 0.9438580366602255 0.0006749458457888542 550962
1006.5 0.94393129958279 0.0005278259716486169 551197
1007 0.9439872972466833 0.0003733113527032994 551423
1007.5 0.9440253251705475 0.0002133901640189139 551661
1008 0.9440449096942224 5.011377484381615e-05 551900
1008.5 0.9440458133574576 -0.0001144295584709659 552140
1009 0.9440280372541147 -0.0002781413950767147 552382
1009.5 0.9439918203404341 -0.0004389398663136121 552615
1010 0.9439376357148507 -0.0005947861453247784 552854
1010.5 0.9438661839253892 -0.0007437102930848187 553191
1011 0.9437783833984135 -0.0008838361532499033 553524
1011.5 0.9436753581189169 -0.001013404981307676 553798
1012 0.9435584227272057 -0.00113079751054811 554049
1012.5 0.9434290652292674 -0.001234554178160665 554327
1013 0.9432889275479687 -0.001323393259012408 554736
1013.5 0.9431397841690624 -0.001396226682055461 554989
1014 0.9429835191595464 -0.001452173334491812 555226
1014.5 0.9428221018558298 -0.001490569691395987 555460
1015 0.942657561535258 -0.001510977643038883 555705
1015.5 0.9424919613965923 -0.001513189428224144 556055
1016 0.9423273721829006 -0.001497229619077186 556325
1016.5 0.942165845783914 -0.001463354140442779 556559
1017 0.9420093891541906 -0.001412046344865619 556792
1017.5 0.9418599388784531 -0.001344010201572204 557043
1018 0.9417193367062667 -0.001260160694462935 557281
1018.5 0.9415893063649649 -0.001161611559401958 557501
1019 0.9414714319425691 -0.001049660524609701 557731
1019.5 0.9413671381116311 -0.0009257722493037219 557966
1020 0.9412776724407036 -0.0007915591844998045 558182
1020.5 0.9412040900128648 -0.0006487606057228533 558419
1021 0.9411472405407183 -0.000499220089962849 558650
1021.5 0.9411077581349478 -0.0003448617282676925 558887
1022 0.9410860538492671 -0.0001876653806587715 559134
1022.5 0.9410823110888883 -2.964129140191802e-05 559401
1023 0.9410964839328954 0.000127195610068542 559656
1023.5 0.9411282983836435 0.0002808513941735442 559904
1024 0.9411772565189551 0.0004293784748528832 560206
1024.5 0.9412426434859613 0.0005709002898202484 560447
1025 0.9413235372393821 0.0007036350047121947 560679
1025.5 0.9414188208923051 0.0008259179417457692 560912
1026 0.9415271975146094 0.0009362224505941394 561240
1026.5 0.9416472071833943 0.001033178959839109 561506
1027 0.9417772460616304 0.001115591971291746 561824
1027.5 0.9419155872559802 0.001182454786372712 562111
1028 0.9420604031827599 0.001232961783263541 562379
1028.5 0.9422097891525217 0.001266518095292802 562613
1029 0.9423617878690111 0.00128274657459718 562918
1029.5 0.942514414527447 0.001281491960062026 563240
1030 0.9426656821903194 0.001262822204449271 563561
1030.5 0.9428136271162717 0.001227026951999191 563874
1031 0.9429563337191663 0.001174613194181683 564109
1031.5 0.9430919588400734 0.001106298167206014 564371
1032 0.9432187550246184 0.001022999589915233 564648
1032.5 0.9433350925116917 0.0009258233743506458 564953
1033 0.9434394796568495 0.0008160489731416752 565196
1033.5 0.943530581534498 0.0006951125575576615 565427
1034 0.9436072364869704 0.0005645882471751925 565668
1034.5 0.9436684704154775 0.0004261676363290705 565913
1035 0.9437135086373459 0.0002816378835251201 566158
1035.5 0.9437417851655385 0.0001328586475403921 566398
1036 0.9437529492997736 -1.826183219333382e-05 566653
1036.5 0.9437468694531922 -0.0001697912032994182 566939
1037 0.9437236341740395 -0.0003197977025672471 567225
1037.5 0.9436835503577139 -0.0004663747767263146 567549
1038 0.9436271386804174 -0.0006076653081382985 567787
1038.5 0.9435551263209757 -0.0007418851376508295 568027
1039 0.9434684370717954 -0.0008673455867565403 568285
1039.5 0.9433681789729148 -0.0009824746948689082 568602
1040 0.9432556296342886 -0.001085836904778354 568892
1040.5 0.9431322194404324 -0.001176150949953821 569159
1041 0.9429995128579561 -0.001252305721035837 569414
1041.5 0.9428591880900435 -0.001313373915311389 569650
1042 0.9427130153422704 -0.001358623301825802 569908
1042.5 0.9425628339810456 -0.00138752546569511 570166
1043 0.9424105288792373 -0.001399761927733842 570423
1043.5 0.9422580062530048 -0.0013952275692886 570742
1044 0.9421071692994293 -0.001374031326732984 570975
1044.5 0.94195989394614 -0.001336494154992017 571214
1045 0.9418180050217623 -0.001283144294278445 571451
1045.5 0.9416832531497314 -0.001214709908497356 571699
1046 0.9415572926578755 -0.001132109197073898 572042
1046.5 0.9414416607823545 -0.001036438113861744 572295
1047 0.9413377584272122 -0.0009289558568945108 572583
1047.5 0.9412468327201797 -0.0008110683206722424 572931
1048 0.9411699615817646 -0.0006843097280795317 573300
1048.5 0.9411080404983427 -0.000550322681596336 573531
1049 0.9410617716613029 -0.0004108368929066616 573915
1049.5 0.9410316556036549 -0.0002676468660958697 574186
1050 0.9410179854332636 -0.0001225888221590551 574497
1050.5 0.9410208437284825 2.248283863041653e-05 574743
1051 0.9410401021277945 0.000165719234921814 574982
1051.5 0.9410754236106241 0.00030530056032688 575215
1052 0.9411262674321654 0.0004394591972723937 575483
1052.5 0.9411918966413106 0.0005665020951630602 575729
1053 0.9412713880780315 0.0006848321296032857 575963
1053.5 0.9413636447152233 0.0007929681732623813 576215
1054 0.9414674101805082 0.0008895636262037001 576444
1054.5 0.9415812852661598 0.0009734231739043534 576760
1055 0.9417037462105018 0.001043517564498909 577006
1055.5 0.9418331645121679 0.001098996222683616 577325
1056 0.9419678280197535 0.001139197545876639 577600
1056.5 0.9421059630238749 0.001163656758280589 577841
1057 0.9422457570666747 0.001172111230045422 578145
1057.5 0.9423853821755037 0.001164503201374206 578413
1058 0.9425230182229868 0.001140979884732005 578663
1058.5 0.9426568761149581 0.001101890951879031 578901
1059 0.9427852205108668 0.001047783445824699 579143
1059.5 0.9429063917881212 0.0009793941905601228 579432
1060 0.9430188269723808 0.0008976398031584951 579682
1060.5 0.9431210793698634 0.0008036044431289071 579936
1061 0.9432118366551316 0.000698525462389384 580194
1061.5 0.9432899371883087 0.0005837771455270368 580431
1062 0.943354384358982 0.0004608527538102547 580668
1062.5 0.9434043587798958 0.0003313451074109945 580910
1063 0.943439228181534 0.0001969259582255897 581152
1063.5 0.9434585548885255 5.932442033129495e-05 581396
1064 0.94346210079005 -7.969526369518335e-05 581666
1064.5 0.9434498297487005 -0.0002183563347715489 581976
1065 0.9434219074251259 -0.0003548922178675669 582304
1065.5 0.9433786985288495 -0.0004875690211678406 582569
1066 0.9433207615384674 -0.0006147075473748832 582883
1066.5 0.9432488409666065 -0.0007347045378275574 583230
1067 0.9431638572760995 -0.0008460528807931293 583557
1067.5 0.9430668945834861 -0.000947360529367655 583841
1068 0.9429591863137415 -0.001037367891700022 584232
1068.5 0.9428420989957449 -0.001114963476506096 584584
1069 0.9427171144111379 -0.001179197599794402 584890
1069.5 0.9425858103295306 -0.001229293984080305 585216
1070 0.942449840080318 -0.001264659108791846 585501
1070.5 0.9423109112254064 -0.001284889199708891 585784
1071 0.9421707636077836 -0.001289774775753029 586045
1071.5 0.9420311470579463 -0.001279302702864399 586306
1072 0.9418937990436765 -0.001253655736660731 586640
1072.5 0.9417604225484697 -0.001213209567664867 586946
1073 0.9416326644600974 -0.001158527414699636 587276
1073.5 0.9415120947434036 -0.001090352243180415 587602
1074 0.9414001866605473 -0.001009596715090676 587922
1074.5 0.9412982982877349 -0.0009173310060247946 588183
1075 0.9412076555601488 -0.0008147686514671654 588508
1075.5 0.9411293370565713 -0.0007032506091094071 588809
1076 0.9410642607123321 -0.0005842277461828528 589146
1076.5 0.9410131726240342 -0.0004592419802253623 589541
1077 0.9409766380822991 -0.0003299063181702958 589915
1077.5 0.9409550349399255 -0.0001978840519404838 590252
1078 0.9409485493927128 -6.486737869060395e-05 590632
1078.5 0.940957174219187 6.744427964986494e-05 591013
1079 0.9409807094939164 0.0001973659798967259 591391
1079.5 0.9410187657574993 0.0003232487071262973 591716
1080 0.9410707695950035 0.0004435002972220284 592059
1080.5 0.9411359715440247 0.000556605567065213 592389
1081 0.9412134562240497 0.000661145397925532 592668
1081.5 0.9413021545507686 0.0007558145317669675 592952
1082 0.9414008578727999 0.0008394378573703581 593268
1082.5 0.9415082338442363 0.0009109849831591246 593619
1083 0.9416228438248379 0.0009695829161327522 593935
1083.5 0.9417431615808539 0.001014526691071495 594227
1084 0.9418675930435307 0.001045287820849066 594571
1084.5 0.941994496869654 0.001061520466933245 594927
1085 0.9421222055390044 0.001063065258599098 595300
1085.5 0.942249046717619 0.001049950719647067 595684
1086 0.9423733646131989 0.001022392292116543 596033
1086.5 0.9424935410499962 0.0009807889772227125 596443
1087 0.9426080159949636 0.0009257176441234283 596814
1087.5 0.9427153072748359 0.0008579250867589922 597098
1088 0.9428140292349847 0.0007783179375210282 597394
1088.5 0.9429029101052258 0.0006879505735371227 597693
1089 0.9429808078550458 0.0005880111765638554 598097
1089.5 0.9430467243407171 0.0004798061305447734 598384
1090 0.9430998175692561 0.000364742961524816 598765
1090.5 0.9431394119288088 0.0002443120425611327 599158
1091 0.9431650062615172 0.0001200673013131726 599586
1091.5 0.943176279682907 -6.393820051591294e-06 599961
1092 0.9431730950809303 -0.0001334508942774615 600241
1092.5 0.9431555002576627 -0.0002594812640163878 600599
1093 0.9431237267068853 -0.0003828807566475958 600986
1093.5 0.9430781860510037 -0.0005020840945698308 601452
1094 0.9430194641905578 -0.0006155847413872727 601817
1094.5 0.9429483132486299 -0.00072195393248326 602195
1095 0.9428656414203158 -0.0008198586497329882 602620
1095.5 0.9427725008638251 -0.0009080783143933344 603009
1096 0.9426700737943077 -0.0009855199893317144 603338
1096.5 0.9425596569639211 -0.001051231901487258 603656
1097 0.9424426447316344 -0.00110441511753602 604019
1097.5 0.9423205109435835 -0.001144433229867279 604313
1098 0.9421947898592452 -0.001170819935855467 604629
1098.5 0.9420670563700858 -0.001183284420694866 604953
1099 0.9419389057655446 -0.001181714482401112 605239
1099.5 0.9418119333061493 -0.001166177366607251 605540
1100 0.9416877138651454 -0.00113691830812253 605820
1100.5 0.9415677818982883 -0.001094356805503255 606091
1101 0.9414536119963895 -0.001039080683733515 606417
1101.5 0.9413466002669277 -0.0009718380281637485 606778
1102 0.9412480467796323 -0.0008935270997525705 607065
1102.5 0.9411591392966028 -0.0008051843670605381 607430
1103 0.9410809384903829 -0.0007079708140385638 607794
1103.5 0.9410143648337601 -0.0006031567041389291 608199
1104 0.9409601873231012 -0.0004921050003903702 608510
1104.5 0.9409190141731033 -0.000376253657580317 608939
1105 0.9408912855952087 -0.0002570970163784285 609241
1105.5 0.9408772687449608 -0.0001361665399468998 609668
1106 0.9408770548956044 -1.501114118939854e-05 609996
1106.5 0.9408905588666114 0.0001048226467963436 610409
1107 0.9409175207069203 0.0002218104033246505 610756
1107.5 0.940957509603887 0.0003344692041200048 611034
1108 0.941009929960603 0.0004413764103216972 611286
1108.5 0.9410740295567274 0.0005411876245195818 611542
1109 0.9411489096816518 0.0006326535872723008 611790
1109.5 0.941233537103963 0.0007146358018422022 612071
1110 0.9413267577181843 0.0007861206918336091 612365
1110.5 0.941427311688844 0.0008462321158137705 612681
1111 0.9415338498934007 0.0008942420845761405 613036
1111.5 0.9416449514496106 0.0009295795501884096 613365
1112 0.9417591420997736 0.0009518371610477875 613692
1112.5 0.9418749132141153 0.0009607759035159075 614018
1113 0.9419907411684315 0.0009563275779851675 614320
1113.5 0.9421051068471809 0.0009385950850837471 614662
1114 0.9422165150224249 0.000907850525799945 615104
1114.5 0.9423235133614674 0.0008645311472376402 615506
1115 0.9424247108216175 0.0008092331931453098 615911
1115.5 0.9425187951991637 0.0007427037449424578 616149
1116 0.9426045496112496 0.0006658306643616364 616425
1116.5 0.9426808677037426 0.0005796307727091249 616768
1117 0.9427467673951839 0.0004852364238239771 617052
1117.5 0.9428014029862694 0.0003838806478056292 617365
1118 0.9428440754857957 0.0002768810602360437 617666
1118.5 0.9428742410273173 0.0001656227467266518 617922
1119 0.9428915172755914 5.154034498789971e-05 618164
1119.5 0.9428956877479404 -6.390044389819126e-05 618389
1120 0.942886704002558 -0.0001792216768348561 618793
1120.5 0.9428646856732156 -0.0002929520811099999 619181
1121 0.9428299183574143 -0.0004036458159327659 619419
1121.5 0.9427828493924263 -0.0005099008439756291 619759
1122 0.9427240815805449 -0.0006103766796113361 620060
1122.5 0.9426543649508324 -0.0007038112893148148 620394
1123 0.9425745866694455 -0.0007890369313190038 620675
1123.5 0.9424857592338708 -0.0008649947359107336 620954
1124 0.942389007107845 -0.0009307478445371803 621318
1124.5 0.942285551973114 -0.0009854929449387439 621654
1125 0.9421766967912157 -0.001028570060583581 621936
1125.5 0.9420638088830154 -0.00105947047547149 622189
1126 0.9419483022455184 -0.001077842699606492 622447
1126.5 0.9418316193344742 -0.001083496405793418 622730
1127 0.9417152125473003 -0.001076404294564836 623011
1127.5 0.941600525643869 -0.001056701870656315 623264
1128 0.9414889753426575 -0.001024685141178674 623532
1128.5 0.9413819333267033 -0.0009808062721429825 623793
1129 0.9412807088877493 -0.000925667265941652 624058
1129.5 0.9411865324280217 -0.000860011747447728 624288
1130 0.9411005400273721 -0.0007847149702468108 624546
1130.5 0.941023759269171 -0.0007007721768628157 624785
1131 0.9409570965016222 -0.0006092854673996791 625012
1131.5 0.9409013256921746 -0.0005114493495390164 625262
1132 0.9408570790118661 -0.0004085351590802083 625505
1132.5 0.9408248392638078 -0.0003018745539839081 625753
1133 0.9408049342461029 -0.0001928422960146045 625986
1133.5 0.940797533114442 -8.283854243964684e-05 626282
1134 0.940802644783851 2.672912426681188e-05 626578
1134.5 0.9408201183828717 0.0001344636982073673 626820
1135 0.9408496457471819 0.0002389965532202782 627108
1135.5 0.9408907659136415 0.0003390048206371353 627361
1136 0.9409428715503206 0.0004332281210863136 627602
1136.5 0.9410052172335425 0.0005204844388111247 627871
1137 0.9410769294596792 0.0005996849386687045 628117
1137.5 0.9411570182576425 0.0006698475401870956 628363
1138 0.9412443902480304 0.0007301090795966027 628641
1138.5 0.941337862976924 0.0007797359093950174 628884
1139 0.9414361803366343 0.0008181328055106835 629139
1139.5 0.9415380288724725 0.0008448500742234241 629410
1140 0.9416420547639764 0.0008595887744021896 629674
1140.5 0.9417468812611716 0.0008622039950160869 629946
1141 0.9418511263513798 0.0008527061529564938 630216
1141.5 0.9419534204299592 0.0008312603016477955 630474
1142 0.9420524237491027 0.000798183466395739 630722
1142.5 0.9421468434224659 0.0007539400476002388 630983
1143 0.9422354497698837 0.0006991353575199569 631238
1143.5 0.9423170917956339 0.0006345073799085009 631494
1144 0.9423907116055389 0.000560916864245849 631727
1144.5 0.9424553575824612 0.0004793358871822256 631965
1145 0.9425101961562901 0.0003908350329315551 632203
1145.5 0.9425545220230647 0.000296569361461277 632433
1146 0.9425877666882549 0.0001977633482107392 632672
1146.5 0.9426095052310931 9.569499155176418e-05 632908
1147 0.9426194612099672 -8.320705870244068e-06 633138
1147.5 0.9426175096529583 -0.0001129486685247649 633399
1148 0.9426036781022705 -0.000216850874228821 633651
1148.5 0.94257814570631 -0.0003187034556459904 633909
1149 0.9425412403781374 -0.0004172135585951613 634138
1149.5 0.9424934340636723 -0.0005111357426235255 634388
1150 0.942435336187022 -0.0005992877159359388 634623
1150.5 0.9423676853633698 -0.0006805652060453199 634852
1151 0.9422913394916439 -0.0007539557792838468 635088
1151.5 0.9422072643595092 -0.0008185514364354519 635316
1152 0.942116520911723 -0.0008735598280248597 635551
1152.5 0.9420202513494388 -0.0009183139510126677 635794
1153 0.9419196642423557 -0.0009522802085588775 636038
1153.5 0.9418160188475594 -0.0009750647358685042 636264
1154 0.9417106088383257 -0.000986417917644429 636495
1154.5 0.9416047456529546 -0.0009862370460527025 636737
1155 0.9414997416777861 -0.0009745670920519666 636981
1155.5 0.9413968934798751 -0.0009515995871451789 637213
1156 0.9412974653034044 -0.0009176696367661257 637448
1156.5 0.9412026730397284 -0.0008732511103099203 637684
1157 0.9411136688741568 -0.000818950075950617 637923
1157.5 0.9410315268031715 -0.0007554965705695932 638152
1158 0.9409572292039541 -0.0006837348160638516 638390
1158.5 0.9408916546239946 -0.0006046120127528516 638626
1159 0.9408355669423356 -0.0005191658583097541 638855
1159.5 0.9407896060359384 -0.0004285109563925646 639091
1160 0.9407542800649278 -0.0003338242927426506 639325
1160.5 0.9407299594693661 -0.0002363299677921886 639560
1161 0.9407168727480028 -0.000137283383637211 639808
1161.5 0.9407151040663884 -3.795508948863427e-05 640044
1162 0.9407245927182162 6.038550666359017e-05 640278
1162.5 0.9407451344399389 0.000156486351483597 640523
1163 0.940776384555043 0.0002491286778491646 640757
1163.5 0.9408178629010349 0.0003371424519257223 640995
1164 0.940868960469577 0.0004194211400778839 641236
1164.5 0.9409289476685666 0.0004949356093554634 641464
1165 0.9409969840945221 0.0005627469870532293 641701
1165.5 0.9410721296847583 0.0006220183187969242 641943
1166 0.9411533571016474 0.0006720248805649706 642214
1166.5 0.9412395651860608 0.0007121630178047255 642508
1167 0.9413295933040026 0.0007419574041104541 642778
1167.5 0.9414222363996789 0.0007610666325444224 643037
1168 0.9415162605598976 0.0007692870743333217 643349
1168.5 0.941610418888886 0.0007665549620789607 643601
1169 0.9417034674893784 0.000752946677494918 643857
1169.5 0.9417941813452456 0.0007286772467244232 644118
1170 0.9418813699029515 0.0006940970692127491 644507
1170.5 0.9419638921537409 0.0006496869286080382 644917
1171 0.9420406710255979 0.0005960513559590818 645235
1171.5 0.9421107069035602 0.0005339104362919208 645514
1172 0.9421730901088103 0.0004640901692153963 645829
1172.5 0.9422270121809345 0.0003875115122832643 646123
1173 0.9422717758236285 0.0003051782522013627 646412
1173.5 0.9423068033917709 0.0002181638634095511 646678
1174 0.9423316438168907 0.0001275975259123988 646971
1174.5 0.9423459778884411 3.464948432935139e-05 647225
1175 0.9423496218296187 -5.948406213478948e-05 647477
1175.5 0.9423425291285261 -0.0001535963438260884 647714
1176 0.94232479060793 -0.0002464854811531003 647963
1176.5 0.942296632739462 -0.0003369698235255711 648209
1177 0.9422584142305274 -0.0004239029710865231 648452
1177.5 0.9422106209341807 -0.000506188288412841 648690
1178 0.9421538591534533 -0.000582792726589113 648964
1178.5 0.9420888474318997 -0.0006527597796093526 649240
1179 0.9420164069411031 -0.0007152214127992934 649499
1179.5 0.9419374505934116 -0.0007694088147193672 649793
1180 0.9418529710239717 -0.0008146618396217776 650076
1180.5 0.9417640276000275 -0.0008504370247868809 650392
1181 0.9416717326272797 -0.0008763140857283253 650658
1181.5 0.9415772369327172 -0.0008920008120876094 650915
1182 0.9414817150106038 -0.0008973363077810529 651171
1182.5 0.9413863499231818 -0.0008922925403450606 651437
1183 0.9412923181500424 -0.0008769741861748698 651713
1183.5 0.9412007745800374 -0.0008516167801877074 651999
1184 0.9411128378370237 -0.0008165832000841923 652285
1184.5 0.941029576125753 -0.0007723585365572157 652561
1185 0.9409519937768313 -0.0007195434212343852 652837
1185.5 0.9408810186600713 -0.000658845903583391 653124
1186 0.9408174906237965 -0.0005910719862108291 653381
1186.5 0.9407621511039383 -0.0005171149447204149 653648
1187 0.9407156340312696 -0.0004379435733529146 653895
1187.5 0.9406784581480077 -0.0003545895108268075 654169
1188 0.9406510208266001 -0.0002681338119677498 654435
1188.5 0.9406335934639126 -0.0001796929397273269 654741
1189 0.9406263185036399 -9.040435893410752e-05 655011
1189.5 0.9406292081187062 -1.411917519452352e-06 655306
1190 0.9406421445640988 8.614879703333769e-05 655594
1190.5 0.9406648821891442 0.0001711649386714715 655958
1191 0.9406970510770759 0.0002525605366406967 656282
1191.5 0.9407381622590395 0.0003293101028420733 656637
1192 0.9407876144297409 0.0004004515407072972 657039
1192.5 0.9408447020730254 0.0004650981932204503 657357
1193 0.9409086248879772 0.0005224498793546699 657706
1193.5 0.9409784983899298 0.0005718027817178059 657967
1194 0.9410533655462139 0.0006125580634306311 658229
1194.5 0.9411322092937906 0.0006442291089950008 658533
1195 0.9412139657752183 0.0006664473019245932 658823
1195.5 0.9412975381208495 0.0006789662709749835 659112
1196 0.9413818105988448 0.0006816645566714131 659374
1196.5 0.941465662950568 0.0006745466702361681 659631
1197 0.9415479847272838 0.0006577425376983959 659891
1197.5 0.9416276894447827 0.0006315053426613968 660119
1198 0.9417037283756016 0.0005962078016409094 660368
1198.5 0.941775103803876 0.0005523369258114071 660609
1199 0.9418408815754103 0.0005004873421524551 660904
1199.5 0.9419002027852449 0.0004413532651321385 661285
1200 0.9419522944566567 0.0003757192269696471 661615
1200.5 0.9419964790790257 0.0003044496899740135 661987
1201 0.9420321828871133 0.0002284776782673803 662406
1201.5 0.9420589427808828 0.0001487925782000333 662807
1202 0.9420764118027907 6.642726680300819e-05 663211
1202.5 0.9420843631082494 -1.755526441657948e-05 663652
1203 0.942082692384518 -0.0001020756172471269 664078
1203.5 0.942071418693292 -0.0001860518494736515 664502
1204 0.9420506837325334 -0.0002684133145985435 664901
1204.5 0.9420207495333104 -0.0003481143016816086 665300
1205 0.9419819946273978 -0.0004241473016675279 665746
1205.5 0.9419349087407672 -0.0004955557320455329 666203
1206 0.9418800860867644 -0.0005614459592915606 666627
1206.5 0.9418182173503583 -0.0006209984681714462 667088
1207 0.94175008047124 -0.0006734780385035547 667506
1207.5 0.9416765303484569 -0.0007182428032350601 668299
1208 0.9415984876025805 -0.0007547520765016646 668698
1208.5 0.9415169265429096 -0.0007825728565198595 669075
1209 0.9414328624967755 -0.0008013849254919225 669568
1209.5 0.9413473386655488 -0.0008109844869594054 669964
1210 0.9412614126773325 -0.000811286299985507 670251
1210.5 0.9411761430095265 -0.0008023242889338362 670590
1211 0.9410925754554099 -0.0007842506271917615 670953
1211.5 0.9410117298076276 -0.0007573333127107465 671253
1212 0.9409345869279933 -0.0007219522724520076 671580
1212.5 0.9408620763674119 -0.0006785940514920081 671969
1213 0.9407950646920098 -0.0006278451604198928 672418
1213.5 0.9407343446619221 -0.0005703841715239319 672860
1214 0.9406806253976732 -0.0005069726699044079 673291
1214.5 0.9406345236559329 -0.0004384451798701414 673735
1215 0.9405965563217218 -0.000365698199600502 674290
1215.5 0.9405671342081805 -0.0002896784879268202 674707
1216 0.9405465572378969 -0.0002113707560762904 675192
1216.5 0.9405350110618271 -0.0001317849242186673 675732
1217 0.9405325651532289 -5.19431075805663e-05 676199
1217.5 0.9405391723949891 2.713350031199326e-05 676518
1218 0.9405546701595657 0.0001044376790615089 676909
1218.5 0.9405787828616515 0.0001789890008112407 677267
1219 0.9406111259449101 0.0002498462545985784 677640
1219.5 0.9406512112459425 0.0003161193183213605 678047
1220 0.9406984536612351 0.0003769803286961222 678430
1220.5 0.9407521790264846 0.0004316740091786124 678946
1221 0.9408116331025346 0.0004795270271631899 679270
1221.5 0.9408759915484279 0.0005199562647256143 679659
1222 0.9409443707499376 0.0005524759015518486 680118
1222.5 0.9410158393615244 0.0005767032243131741 680477
1223 0.9410894304111176 0.0005923630934001378 680862
1223.5 0.9411641538105345 0.0005992910153971629 681253
1224 0.9412390091098045 0.0005974347877385572 681657
1224.5 0.9413129983312097 0.0005868547004011038 681992
1225 0.9413851387185116 0.0005677222980212774 682354
1225.5 0.9414544752385966 0.0005403177242380556 682594
1226 0.9415200926766252 0.000505025688119435 682894
1226.5 0.9415811271716188 0.0004623301100026343 683161
1227 0.9416367770472315 0.0004128075207428188 683406
1227.5 0.9416863128020718 0.0003571193040125824 683653
1228 0.9417290861352641 0.0002960028857283759 683897
1228.5 0.9417645378958087 0.000230261987720764 684152
1229 0.9417922048585402 0.0001607560742514188 684400
1229.5 0.9418117252449021 8.838912977052233e-05 684736
1230 0.9418228429231753 1.409791428642698e-05 685006
1230.5 0.941825410239957 -6.11601512109775e-05 685382
1231 0.9418193894524186 -0.0001364193127386302 685627
1231.5 0.941804852748892 -0.0002107178661141275 685898
1232 0.9417819808634624 -0.0002831104359156629 686170
1232.5 0.9417510603082017 -0.0003526799939668516 686462
1233 0.9417124792642674 -0.0004185494646985261 686793
1233.5 0.9416667221900878 -0.0004798927706700782 687096
1234 0.941614363221 -0.0005359451793155921 687422
1234.5 0.9415560584498777 -0.0005860128215071418 687770
1235 0.9414925371922155 -0.0006294812636700023 688131
1235.5 0.9414245923516826 -0.0006658230277931366 688493
1236 0.9413530700131958 -0.0006946039675847019 688881
1236.5 0.9412788583998875 -0.0007154884240441056 689258
1237 0.9412028763379213 -0.0007282430996614691 689602
1237.5 0.941126061378784 -0.0007327396071052794 690003
1238 0.9410493577324435 -0.0007289556654031431 690378
1238.5 0.9409737041665235 -0.000716974934037696 690697
1239 0.9409000220264319 -0.0006969854928461757 691026
1239.5 0.9408292035291758 -0.0006692769929039422 691317
1240 0.9407621004794499 -0.0006342365204691272 691592
1240.5 0.9406995135505526 -0.00059234323235362 691884
1241 0.9406421822648636 -0.0005441618365578159 692170
1241.5 0.9405907757990785 -0.0004903350064697626 692412
1242 0.9405458847283414 -0.0004315748302014955 692653
1242.5 0.9405080138108917 -0.0003686534085525964 692884
1243 0.9404775759011202 -0.0003023927255053686 693127
1243.5 0.9404548870641035 -0.0002336539239414983 693381
1244 0.9404401629490052 -0.0001633261263202867 693629
1244.5 0.9404335164623863 -9.231494529000975e-05 693900
1245 0.9404349567656388 -2.153083255817364e-05 694231
1245.5 0.9404443896037337 4.812258421229871e-05 694587
1246 0.9404616189553718 0.00011576002719697 694992
1246.5 0.9404863499777856 0.0001805258100012443 695417
1247 0.9405181932029595 0.0002416046524202223 695721
1247.5 0.9405566699262139 0.0002982319318087202 696030
1248 0.9406012187130829 0.0003497032422987797 696441
1248.5 0.9406512029364141 0.0003953831425120829 696844
1249 0.9407059192428123 0.0004347129833148724 697224
1249.5 0.9407646068360777 0.0004672177194052438 697593
1250 0.94082645745532 0.0004925116219455522 698083
1250.5 0.9408906259170525 0.0005103028238783842 698478
1251 0.9409562410839223 0.0005203966448045021 698858
1251.5 0.9410224171178563 0.000522697658155846 699268
1252 0.9410882648723828 0.0005172104796606123 699655
1252.5 0.9411529032777276 0.0005040392725602939 700055
1253 0.9412154705730212 0.0004833859814879946 700484
1253.5 0.9412751352425368 0.0004555473231428014 700906
1254 0.9413311065172937 0.0004209105776896829 701280
1254.5 0.9413826443095309 0.0003799482399770387 701724
1255 0.9414290684553978 0.0003332116040032093 702080
1255.5 0.9414697671506024 0.0002813233673996539 702441
1256 0.9415042044746048 0.0002249693548637993 702790
1256.5 0.9415319269110624 0.0001648894703203544 703133
1257 0.9415525687854972 0.0001018679969806192 703482
1257.5 0.9415658565553504 3.672337229302008e-05 703901
1258 0.9415716119025813 -2.970242905881457e-05 704276
1258.5 0.9415697535945058 -9.655476652472027e-05 704624
1259 0.9415602980944874 -0.0001629773191881081 704909
1259.5 0.9415433589201843 -0.0002281230443213687 705404
1260 0.9415191447630896 -0.0002911649688883964 705872
1260.5 0.9414879563989001 -0.0003513066766446384 706297
1261 0.9414501824335861 -0.0004077923579883229 706758
1261.5 0.9414062939447555 -0.0004599162959016817 707200
1262 0.9413568380917561 -0.0005070316690989688 707670
1262.5 0.9413024307808537 -0.0005485585627637576 708096
1263 0.9412437484835159 -0.0005839910878852293 708522
1263.5 0.9411815193162569 -0.0006129035220501775 709083
1264 0.9411165134994408 -0.0006349553974574796 709496
1264.5 0.9410495333198943 -0.0006498954757238039 709925
1265 0.9409814027279556 -0.0006575645635645861 710333
1265.5 0.940912956703696 -0.0006578971384718071 710752
1266 0.9408450305294066 -0.0006509217688768253 711329
1266.5 0.9407784491060242 -0.0006367603287833268 711739
1267 0.940714016450009 -0.0006156260222840484 712142
1267.5 0.9406525055042647 -0.0005878202485380306 712568
1268 0.9405946483920746 -0.0005537283524895349 712989
1268.5 0.9405411272367991 -0.0005138143206699624 713408
1269 0.9404925656622711 -0.0004686144946620875 713826
1269.5 0.940449521079631 -0.0004187303870572918 714251
1270 0.940412477855772 -0.0003648206958462054 714663
1270.5 0.9403818414468956 -0.0003075926230173967 715086
1271 0.9403579335679163 -0.0002477926115737623 715509
1271.5 0.9403409884549109 -0.0001861966221125505 715929
1272 0.9403311502635332 -0.000123600075469172 716381
1272.5 0.9403284716316024 -6.080759163530455e-05 716793
1273 0.9403329134190316 1.377342811311386e-06 717373
1273.5 0.940344345623135 6.216264620415096e-05 717796
1274 0.940362549452311 0.0001207777210259463 718221
1274.5 0.9403872205263476 0.0001764832127507833 718652
1275 0.9404179731573103 0.0002285803248303775 719081
1275.5 0.9404543456513439 0.0002764195726029189 719509
1276 0.9404958065589172 0.0003194088666136905 719935
1276.5 0.9405417617892244 0.0003570208249177831 720339
1277 0.9405915624937644 0.0003887992242600426 720828
1277.5 0.9406445136147054 0.000414364511462506 721235
1278 0.940699882985604 0.000433418308739342 721660
1278.5 0.9407569108654691 0.0004457468598433253 722198
1279 0.9408148197821803 0.0004512233777524787 722619
1279.5 0.9408728245578402 0.0004498092688506071 723057
1280 0.9409301423869143 0.0004415542230570781 723551
1280.5 0.9409860028379193 0.0004265951739317515 723966
1281 0.9410396576509797 0.0004051541472331627 724396
1281.5 0.9410903902067904 0.0003775350305580776 724829
1282 0.9411375245472801 0.0003441193103567028 725251
1282.5 0.9411804338345777 0.0003053608356289059 725668
1283 0.9412185481425871 0.0002617796797975743 726224
1283.5 0.9412513614845102 0.0002139551834743813 726634
1284 0.9412784379898905 0.0001625182709401527 727051
1284.5 0.9412994171560317 0.0001081431420341676 727476
1285 0.9413140181108529 5.153844867401779e-05 727896
1285.5 0.9413220428371823 -6.561928678395079e-06 728317
1286 0.9413233783220216 -6.540838470060767e-05 728722
1286.5 0.9413179976082551 -0.0001242452501074643 729135
1287 0.9413059597404151 -0.0001823204853847225 729565
1287.5 0.9412874086103402 -0.0002388952831366652 729987
1288 0.941262570722585 -0.0002932534565726738 730412
1288.5 0.9412317519132163 -0.0003447104949647879 730829
1289 0.941195333068837 -0.0003926221717256615 731271
1289.5 0.9411537649052881 -0.0004363925970155275 731688
1290 0.9411075618772191 -0.0004754816144009507 732165
1290.5 0.9410572953005275 -0.0005094114499529815 732649
1291 0.9410035857793522 -0.0005377725321688568 733072
1291.5 0.9409470950377851 -0.0005602284120966478 733492
1292 0.94088851726362 -0.0005765197248894728 733913
1292.5 0.9408285700771998 -0.0005864671465618114 734332
1293 0.9407679852426964 -0.0005899733127979738 734762
1293.5 0.9407074992419135 -0.0005870236801053762 735188
1294 0.940647843831888 -0.0005776863232366855 735598
1294.5 0.9405897367072243 -0.0005621106764509667 736009
1295 0.9405338723861745 -0.0005405252396694718 736416
1295.5 0.9404809134360677 -0.0005132342837349681 736839
1296 0.9404314821487997 -0.0004806136016372706 737270
1296.5 0.9403861527708205 -0.000443105364563179 737718
1297 0.9403454443844641 -0.0004012121528137418 738162
1297.5 0.9403098145286789 -0.0003554902418690482 738681
1298 0.9402796536373249 -0.0003065422330408761 739207
1298.5 0.9402552803623888 -0.0002550091261264596 739728
1299 0.9402369378378024 -0.0002015619381641326 740157
1299.5 0.9402247909272552 -0.0001468929777151074 740624
1300 0.9402189244865886 -9.170688799197781e-05 741077
1300.5 0.9402193426582124 -3.671157458204256e-05 741512
1301 0.9402259692017039 1.739086555447684e-05 741949
1301.5 0.9402386488514453 6.991309769679855e-05 742386
1302 0.9402571496790522 0.000120191271524266 742820
1302.5 0.9402811664255871 0.0001675934012653557 743258
1303 0.9403103247562896 0.0002115272981790943 743694
1303.5 0.9403441863789694 0.0002514479559465931 744383
1304 0.9403822549564265 0.0002868642970290082 744796
1304.5 0.9404239827334219 0.0003173451966697924 745266
1305 0.9404687777899495 0.0003425247108674141 745672
1305.5 0.9405160118249604 0.0003621064451913116 746212
1306 0.9405650283683503 0.0003758670126194584 746760
1306.5 0.940615151314031 0.0003836585404918463 747233
1307 0.9406656936632996 0.0003854101990439357 747758
1307.5 0.9407159663655609 0.0003811287366485094 748286
1308 0.9407652871427576 0.000370898019688278 748892
1308.5 0.9408129891846054 0.0003548775877399818 749413
1309 0.9408584296039463 0.0003333002473120247 749907
1309.5 0.9409009975451255 0.0003064687395793811 750346
1310 0.9409401218432615 0.0002747515292491551 750827
1310.5 0.9409752781385318 0.0002385777727179419 751287
1311 0.941005995357031 0.0001984315339127302 751727
1311.5 0.9410318614783072 0.000154845325509887 752152
1312 0.9410525285191974 0.0001083930614905943 752660
1312.5 0.9410677166739755 5.968251411191779e-05 753111
1313 0.9410772175619009 9.347374266834652e-06 753536
1313.5 0.9410808965449527 -4.196098119586308e-05 754019
1314 0.9410786940905941 -9.358190837315108e-05 754505
1314.5 0.9410706261667878 -0.000144853992748604 754928
1315 0.9410567836689245 -0.0001951235140273014 755493
1315.5 0.9410373308907246 -0.0002437527711586929 756003
1316 0.9410125030633698 -0.0002901281616595216 756451
1316.5 0.9409826029989132 -0.0003336679130146579 756969
1317 0.9409479968853303 -0.0003738293688881058 757582
1317.5 0.9409091092911862 -0.0004101157390543456 758207
1318 0.9408664174477473 -0.0004420822292735868 758818
1318.5 0.9408204448852681 -0.0004693414756848962 759344
1319 0.9407717545080923 -0.0004915682175665083 759919
1319.5 0.9407209411999629 -0.0005085031523903424 760344
1320 0.9406686240565181 -0.0005199559278430439 760897
1320.5 0.9406154383462286 -0.0005258072367595448 761429
1321 0.9405620273040267 -0.0005260099925695537 761962
1321.5 0.9405090338634983 -0.0005205895747412145 762478
1322 0.9404570924337785 -0.0005096431456663245 763131
1322.5 0.9404068208261912 -0.0004933380523148391 763753
1323 0.9403588124332436 -0.0004719093376396699 764504
1323.5 0.9403136287588475 -0.0004456563979903216 765099
1324 0.9402717923936498 -0.0004149388335500387 765575
1324.5 0.9402337805231989 -0.0003801715489133617 766130
1325 0.9402000190494066 -0.0003418191702414237 766589
1325.5 0.940170877397526 -0.0003003898538557816 767016
1326 0.9401466640717169 -0.0002564285685548378 767435
1326.5 0.9401276230123811 -0.0002105099402694611 767958
1327 0.9401139307979114 -0.0001632307528399969 768350
1327.5 0.9401056947224766 -0.0001152022026365597 768898
1328 0.9401029517700855 -6.704200741102966e-05 769319
1328.5 0.9401056684935917 -1.936647113784881e-05 769833
1329 0.9401137417956739 2.721739334210775e-05 770317
1329.5 0.9401270005972765 7.211958330803445e-05 770848
1330 0.9401452083677185 0.0001147745687393111 771362
1330.5 0.9401680664797484 0.000154648404226525 771908
1331 0.9401952183424596 0.0001912454009137801 772337
1331.5 0.9402262542552443 0.0002241142752552973 772806
1332 0.9402607169170063 0.0002528536984882789 773216
1332.5 0.9402981075168051 0.0002771171787827906 773895
1333 0.9403378923250137 0.0002966172169195499 774350
1333.5 0.9403795096980736 0.0003111286859505538 774885
1334 0.9404223774050717 0.0003204913954875228 775433
1334.5 0.9404659001806984 0.0003246118119075627 775973
1335 0.9405094774067434 0.0003234639167227475 776462
1335.5 0.940552510823109 0.0003170891964906268 776948
1336 0.9405944121694755 0.0003055957688015535 777366
1336.5 0.940634610660116 0.0002891566599222434 777922
1337 0.940672560197009 0.0002680072604636804 778368
1337.5 0.940707746230225 0.0002424419958361345 778790
1338 0.9407396921795423 0.0002128102581257561 779330
1338.5 0.9407679653373162 0.0001795116552499525 779769
1339 0.94079218217967 0.0001429906417091215 780192
1339.5 0.940812013021033 0.0001037306028444836 780601
1340 0.9408271859557931 6.224747114408633e-05 781035
1340.5 0.9408374900402506 1.908295873038982e-05 781448
1341 0.9408427776780356 -2.520250535256743e-05 781874
1341.5 0.9408429661825297 -7.003704110823515e-05 782294
1342 0.9408380385005333 -0.000114844692738211 782714
1342.5 0.940828043092216 -0.0001590528179854207 783140
1343 0.9408130929732433 -0.0002020993969881895 783554
1343.5 0.9407933639356588 -0.0002434401674829272 783975
1344 0.9407690919745417 -0.0002825554958975493 784438
1344.5 0.9407405699574829 -0.0003189568977281933 784862
1345 0.9407081435834467 -0.0003521931255308035 785275
1345.5 0.9406722066864183 -0.0003818557488197288 785711
1346 0.9406331959473716 -0.0004075841570646098 786232
1346.5 0.9405915850853178 -0.0004290699247225345 786738
1347 0.9405478786045163 -0.0004460604857288415 787276
1347.5 0.9405026051801926 -0.0004583620739876602 787712
1348 0.9404563107693451 -0.0004658418960292428 788140
1348.5 0.9404095515362502 -0.0004684295120110392 788560
1349 0.9403628866842197 -0.0004661174115025236 789067
1349.5 0.9403168712858699 -0.0004589607808774216 789517
1350 0.9402720492037006 -0.0004470764695071489 789946
1350.5 0.9402289461911549 -0.000430641172173525 790367
1351 0.940188063261546 -0.0004098888550667268 790794
1351.5 0.9401498704083455 -0.0003851074622800215 791224
1352 0.940114800755396 -0.0003566349487354871 791640
1352.5 0.9400832452096973 -0.0003248546938625854 792055
1353 0.9400555476825865 -0.0002901903579988309 792509
1353.5 0.9400320009375207 -0.0002531002502955896 793021
1354 0.9400128431143265 -0.0002140712828087495 793434
1354.5 0.9399982549708705 -0.0001736125903625922 793977
1355 0.9399883578736804 -0.0001322488996393464 794426
1355.5 0.9399832125593034 -9.05137337196486e-05 794848
1356 0.939982818678193 -4.894253995394923e-05 795455
1356.5 0.9399871151228323 -8.065829563771495e-06 795920
1357 0.939995981131742 3.15975832445545e-05 796363
1357.5 0.9400092381511325 6.954715660968429e-05 796893
1358 0.9400266524263466 0.000105306927575987 797288
1358.5 0.9400479382860372 0.000138431470556776 797787
1359 0.9400727620733489 0.0001685114332510618 798196
1359.5 0.9401007466703236 0.000195178581373369 798626
1360 0.9401314765544403 0.0002181102902131491 799169
1360.5 0.9401645033196991 0.0002370334284577073 799636
1361 0.9401993515890833 0.0002517275877878857 800051
1361.5 0.9402355252405863 0.0002620276203864699 800552
1362 0.9402725138654178 0.0002678254555673755 801051
1362.5 0.940309799374436 0.0002690711761234139 801486
1363 0.9403468626674243 0.0002657733445783927 801991
1363.5 0.9403831902794708 0.000257998579191756 802491
1364 0.9404182809194722 0.0002458703891764541 803011
1364.5 0.9404516518176129 0.0002295672880304401 803414
1365 0.9404828448015742 0.0002093202130287375 803828
1365.5 0.940511432025128 0.0001854092876609848 804269
1366 0.9405370212776409 0.0001581599720181449 804705
1366.5 0.9405592608087678 0.0001279386537306435 805258
1367 0.9405778436091764 9.514773894192985e-05 805688
1367.5 0.9405925110954404 6.022030888541027e-05 806108
1368 0.9406030561551444 2.361441284117786e-05 806629
1368.5 0.9406093255166904 -1.419292747608836e-05 807051
1369 0.9406112214171208 -5.271192375808308e-05 807571
1369.5 0.9406087025504313 -9.144635656529616e-05 808009
1370 0.9406017842881453 -0.0001298999585824053 808525
1370.5 0.9405905381732915 -0.0001675827636709539 809001
1371 0.9405750906982334 -0.0002040173406097277 809460
1371.5 0.9405556213859078 -0.000238744832332758 809932
1372 0.9405323602028505 -0.0002713307243994679 810443
1372.5 0.9405055843407933 -0.0003013702703170798 811084
1373 0.9404756144114962 -0.0003284935061271708 811517
1373.5 0.9404428101067573 -0.0003523697923002647 811935
1374 0.9404075653821105 -0.0003727118273770266 812551
1374.5 0.9403703032284827 -0.0003892790848666145 812976
1375 0.9403314701010412 -0.0004018806325668314 813383
1375.5 0.9402915300784328 -0.0004103773016063393 813920
1376 0.9402509588287006 -0.0004146831810192967 814449
1376.5 0.9402102374601966 -0.0004147664224356263 814861
1377 0.940169846336866 -0.000410649348392173 815310
1377.5 0.9401302589372859 -0.00040240786672727 815843
1378 0.9400919358358477 -0.0003901702023955767 816294
1378.5 0.9400553188824734 -0.0003741149667222714 816722
1379 0.9400208256542923 -0.0003544685924918649 817171
1379.5 0.9399888442488061 -0.0003315021712337237 817607
1380 0.9399597284833209 -0.0003055277365227779 818086
1380.5 0.9399337935598521 -0.0002768940439677336 818772
1381 0.9399113122484231 -0.0002459819047252389 819333
1381.5 0.9398925116347354 -0.0002131991347820965 819882
1382 0.9398775704707096 -0.000178975186823615 820320
1382.5 0.9398666171584543 -0.0001437555352000596 820865
1383 0.9398597283899373 -0.0001079958872729009 821485
1383.5 0.9398569284561018 -7.215629623776608e-05 821970
1384 0.9398581892305312 -3.66952513628701e-05 822456
1384.5 0.9398634308240782 -2.063821446388273e-06 822942
1385 0.9398725228983105 3.130007381107483e-05 823406
1385.5 0.9398852866172489 6.297719188040053e-05 823903
1386 0.9399014972088101 9.257222526355296e-05 824384
1386.5 0.9399208870997178 0.0001197187233321124 824856
1387 0.9399431495805011 0.0001440836170140933 825327
1387.5 0.9399679429506547 0.0001653712906312477 825801
1388 0.9399948950881613 0.0001833271513061481 826428
1388.5 0.9400236083824606 0.0001977406530759105 827057
1389 0.9400536649656344 0.000208447740078521 827646
1389.5 0.9400846321731234 0.0002153326808236064 828194
1390 0.9401160681627514 0.0002183292735192534 828687
1390.5 0.9401475276191931 0.0002174214105996078 829235
1391 0.940178567470355 0.0002126429988752007 829836
1391.5 0.9402087525424042 0.0002040772400049146 830422
1392 0.9402376610813735 0.0001918552841571538 831067
1392.5 0.9402648900714028 0.0001761542776860125 831728
1393 0.9402900602826845 0.0001571948332924087 832427
1393.5 0.9403128209860118 0.0001352379583773181 833117
1394 0.940332854275484 0.000110581484030803 833778
1394.5 0.9403498789462597 8.355604325479217e-05 834280
1395 0.9403636538802649 5.452065251404034e-05 834864
1395.5 0.9403739808993381 2.385795547981981e-05 835294
1396 0.9403807070523467 -8.030808179604917e-06 835739
1396.5 0.9403837263102587 -4.073104294839894e-05 836216
1397 0.9403829806508839 -7.382017824282357e-05 836852
1397.5 0.9403784605229293 -0.0001068731201053217 837499
1398 0.9403702046870238 -0.0001394677035921628 837987
1398.5 0.9403582994393566 -0.0001711900760320739 838487
1399 0.9403428772314644 -0.0002016399426238125 839010
1399.5 0.9403241147073427 -0.0002304356080030588 839522
1400 0.9403022301864128 -0.0002572187504082914 840072
1400.5 0.9402774806278013 -0.0002816588688707233 840519
1401 0.9402501581178291 -0.0003034573483891517 840989
1401.5 0.9402205859284716 -0.0003223510932662463 841425
1402 0.9401891141997667 -0.0003381156846062448 841891
1402.5 0.9401561153036574 -0.0003505680243273025 842364
1403 0.9401219789505039 -0.0003595684348406778 842870
1403.5 0.9400871071024227 -0.000365022190703567 843321
1404 0.9400519087597317 -0.0003668804659680719 843817
1404.5 0.940016794687996 -0.000365140688530657 844389
1405 0.9399821721535458 -0.0003598463004344273 845071
1405.5 0.9399484397348237 -0.0003510859306932921 845630
1406 0.9399159822755527 -0.0003389919946950688 846121
1406.5 0.9398851660435097 -0.000323738741503737 846668
1407 0.9398563341556784 -0.0003055397773286291 847175
1407.5 0.9398298023267844 -0.0002846450999725603 847681
1408 0.9398058549937308 -0.0002613376851294466 848136
1408.5 0.9397847418633366 -0.0002359296709024244 848613
1409 0.9397666749250574 -0.0002087581917848836 849090
1409.5 0.939751825964186 -0.0001801809175345145 849521
1410 0.9397403246043873 -0.0001505713558213461 850076
1410.5 0.9397322569014802 -0.0001203139802072873 850533
1411 0.9397276645031822 -8.97992468851728e-05 850965
1411.5 0.9397265443821977 -5.941856465295163e-05 851393
1412 0.9397288491426312 -2.955928281234709e-05 851928
1412.5 0.9397344878923763 -5.997610648677392e-07 852401
1413 0.9397433276669086 2.709541595597443e-05 852872
1413.5 0.9397551953829471 5.318001910593397e-05 853299
1414 0.9397698802937761 7.733049268418842e-05 853867
1414.5 0.9397871369117754 9.924995620787758e-05 854453
1415 0.9398066883579173 0.0001186718406682755 855098
1415.5 0.9398282300927608 0.0001353631149108947 855713
1416 0.9398514339788748 0.0001491270633004223 856342
1416.5 0.939875952620653 0.0001598055818155285 856968
1417 0.9399014239242812 0.0001672809660875451 857530
1417.5 0.9399274758181247 0.0001714771715667514 858237
1418 0.9399537310721239 0.0001723605328839804 858726
1418.5 0.9399798121538773 0.0001699399364828884 859254
1419 0.9400053460590156 0.0001642664476394494 859716
1419.5 0.9400299690541636 0.0001554323999694398 860181
1420 0.9400533312722937 0.000143569962362298 860640
1420.5 0.9400751011025323 0.0001288492048845252 861092
1421 0.9400949693194601 0.0001114756914836766 861515
1421.5 0.9401126529006318 9.168763321693428e-05 861934
1422 0.9401278984853453 6.975264115261503e-05 862370
1422.5 0.9401404854325676 4.596412298227698e-05 862816
1423 0.9401502284413376 2.063737167575943e-05 863245
1423.5 0.9401569797027768 -5.894601840030069e-06 863694
1424 0.9401606305590422 -3.328543703798817e-05 864112
1424.5 0.9401611126510251 -6.117993600546474e-05 864725
1425 0.9401583985432584 -8.921866084896256e-05 865290
1425.5 0.9401525018212626 -0.000117042556892021 865719
1426 0.9401434766633607 -0.0001442975423068354 866139
1426.5 0.940131416895698 -0.0001706390056179929 866550
1427 0.9401164545457829 -0.0001957361540606791 866997
1427.5 0.9400987579161841 -0.0002192761580411916 867487
1428 0.940078529206046 -0.0002409680399003874 867927
1428.5 0.9400560017136876 -0.0002605462587801505 868432
1429 0.9400314366587291 -0.0002777739475870858 869036
1429.5 0.9400051196668083 -0.0002924457627800425 869559
1430 0.939977356964016 -0.0003043903129150476 870240
1430.5 0.9399484713315919 -0.0003134721374910828 870685
1431 0.9399187978741869 -0.0003195932135810615 871141
1431.5 0.9398886796570448 -0.0003226939739236052 871638
1432 0.9398584632687912 -0.0003227538265135812 872152
1432.5 0.9398284943671118 -0.0003197911721789182 872700
1433 0.9397991132644631 -0.0003138629230855432 873373
1433.5 0.9397706506100794 -0.0003050635314881732 874059
1434 0.9397434232229577 -0.0002935235442603423 874761
1434.5 0.9397177301282177 -0.000279407704715191 875476
1435 0.9396938488462928 -0.0002629126288920965 876223
1435.5 0.9396720319808651 -0.0002442640887641507 876883
1436 0.9396525041473283 -0.0002237139396516112 877541
1436.5 0.9396354592789367 -0.0002015367334476846 878215
1437 0.9396210583427276 -0.0001780260630235485 878848
1437.5 0.9396094274918423 -0.0001534906863346793 879490
1438 0.9396006566751174 -0.000128250481262903 880164
1438.5 0.9395947987188159 -0.0001026322840712051 880869
1439 0.9395918688892365 -7.696566550113568e-05 881530
1439.5 0.9395918449387144 -5.157869899491493e-05 882172
1440 0.9395946676313125 -2.679377527614152e-05 882820
1440.5 0.9396002417383977 -2.923516580173079e-06 883460
1441 0.9396084374883196 1.973315779431058e-05 884167
1441.5 0.939619092448703 4.08947652125528e-05 884854
1442 0.9396320138144706 6.030074620012462e-05 885270
1442.5 0.9396469810696589 7.771466066703227e-05 885765
1443 0.9396637489865476 9.292705481517859e-05 886367
1443.5 0.9396820509215006 0.0001057579641572389 886946
1444 0.9397016023634038 0.0001160590229611862 887456
1444.5 0.9397221046876221 0.0001237151556704405 888170
1445 0.9397432490660765 0.0001286458313638545 888803
1445.5 0.9397647204823586 0.0001308058680423245 889398
1446 0.9397862017997964 0.00013018577938193 889939
1446.5 0.9398073778300354 0.0001268116625042965 890521
1447 0.9398279393500452 0.0001207446312050069 891071
1447.5 0.9398475870164545 0.0001120798048752358 891711
1448 0.939866035127778 0.000100944868977886 892179
1448.5 0.9398830151873621 8.749822832482795e-05 892605
1449 0.939898279222747 7.192677947930566e-05 893120
1449.5 0.9399116028205508 5.444333331447321e-05 893586
1450 0.9399227878398985 3.528372303714103e-05 894130
1450.5 0.9399316647717799 1.470363678251408e-05 894573
1451 0.9399380947164725 -7.024782843600926e-06 894996
1451.5 0.9399419709562459 -2.961652719311909e-05 895489
1452 0.9399432201058951 -5.277745078273324e-05 895946
1452.5 0.9399418028291813 -7.620809259790219e-05 896447
1453 0.9399377141149012 -9.96075399552082e-05 896879
1453.5 0.9399309831119756 -0.0001226772851690239 897341
1454 0.9399216725286235 -0.000145125025692879 897768
1454.5 0.9399098776062202 -0.000166668359458987 898217
1455 0.9398957246838345 -0.0001870383288056525 898714
1455.5 0.9398793693745507 -0.0002059827686342163 899142
1456 0.9398609943795524 -0.0002232694172430835 899610
1456.5 0.9398408069703665 -0.0002386887516068058 900164
1457 0.9398190361737558 -0.000252056512655415 900763
1457.5 0.9397959296972914 -0.0002632158903138663 901248
1458 0.9397717506367247 -0.0002720393426246523 901901
1458.5 0.9397467740087848 -0.0002784300281385365 902382
1459 0.9397212831549719 -0.0002823228358545405 902793
1459.5 0.9396955660632645 -0.0002836850022532071 903286
1460 0.9396699116553808 -0.0002825163103282262 903769
1460.5 0.939644606087366 -0.0002788488709123856 904202
1461 0.9396199291107714 -0.0002727464919428093 904618
1461.5 0.939596150540594 -0.0002643036465520616 905040
1462 0.9395735268744621 -0.0002536440559366178 905466
1462.5 0.9395522981053204 -0.0002409189077812567 905875
1463 0.939532684767077 -0.000226304735543958 906286
1463.5 0.9395148852494439 -0.0002100009880783292 906698
1464 0.9394990734144911 -0.0001922273228344958 907129
1464.5 0.939485396543345 -0.0001732206591926173 907542
1465 0.9394739736370472 -0.0001532320313044593 907959
1465.5 0.9394648940908696 -0.0001325232821151159 908380
1466 0.9394582167564849 -0.0001113636419840648 908800
1466.5 0.9394539694013011 -9.002623650230538e-05 909241
1467 0.9394521485691376 -6.87845687012931e-05 909657
1467.5 0.9394527198412307 -4.79090208629038e-05 910066
1468 0.9394556184914507 -2.766342057508793e-05 910479
1468.5 0.939460750524593 -8.301714543986187e-06 910882
1469 0.9394679940817872 9.935208010285654e-06 911280
1469.5 0.939477201192461 2.682250275523306e-05 911693
1470 0.9394881998480198 4.215413152665758e-05 912098
1470.5 0.9395007963684386 5.574536372501774e-05 912560
1471 0.9395147780294189 6.743498763056514e-05 913108
1471.5 0.939529915914652 7.708720536803097e-05 913767
1472 0.9395459679551005 8.459318948899501e-05 914447
1472.5 0.9395626821150664 8.987228363071124e-05 915195
1473 0.9395797996832408 9.287283439282031e-05 915838
1473.5 0.9395970586258525 9.357264638944244e-05 916580
1474 0.9396141969585726 9.197905731775591e-05 917275
1474.5 0.9396309560938648 8.812863477578872e-05 918005
1475 0.9396470841211195 8.208650139462412e-05 918661
1475.5 0.9396623389780642 7.394529956625556e-05 919361
1476 0.9396764914736206 6.382381158533689e-05 920029
1476.5 0.9396893281245883 5.186525532492154e-05 920661
1477 0.9397006537711666 3.823527957992245e-05 921107
1477.5 0.939710293939419 2.311968688768383e-05 921587
1478 0.9397180969222609 6.721914926968798e-06 922069
1478.5 0.9397239355543465 -1.073968953247469e-05 922637
1479 0.9397277086603444 -2.903476774416473e-05 923080
1479.5 0.9397293421604086 -4.792397884690036e-05 923508
1480 0.9397287898211782 -6.716212273423921e-05 923938
1480.5 0.9397260336452462 -8.65013152858364e-05 924357
1481 0.9397210838967297 -0.0001056941749380616 924758
1481.5 0.9397139787652585 -0.0001244969797234128 925166
1482 0.9397047836753016 -0.0001426727545826291 925586
1482.5 0.9396935902522555 -0.0001599942499392947 926004
1483 0.9396805149610292 -0.0001762467742034266 926423
1483.5 0.9396656974369373 -0.0001912308450148898 926844
1484 0.9396492985325181 -0.0002047646266162792 927270
1484.5 0.9396314981073562 -0.0002166861237241384 927679
1485 0.9396124925910783 -0.0002268551056041049 928090
1485.5 0.9395924923523843 -0.0002351547377055822 928507
1486 0.9395717189092119 -0.0002414929021244625 928923
1486.5 0.9395504020169131 -0.0002458031922873871 929333
1487 0.9395287766726078 -0.0002480455715326659 929737
1487.5 0.9395070800746772 -0.0002482066896447644 930154
1488 0.939485548576638 -0.0002462998558260456 930571
1488.5 0.9394644146744249 -0.0002423646710014172 930975
1489 0.9394439040653884 -0.0002364663266945985 931387
1489.5 0.9394242328161119 -0.0002286945819321582 931806
1490 0.9394056046744779 -0.0002191624336704028 932225
1490.5 0.9393882085593075 -0.0002080045000507161 932624
1491 0.9393722162583635 -0.0001953751393227624 933030
1491.5 0.9393577803626169 -0.0001814463304899951 933438
1492 0.9393450324614374 -0.0001664053445885801 933850
1492.5 0.9393340816198342 -0.0001504522379746361 934275
1493 0.9393250131551157 -0.0001337972010391107 934696
1493.5 0.9393178877263566 -0.0001166577973684652 935102
1494 0.9393127407459585 -9.925612950839508e-05 935532
1494.5 0.9393095821184005 -8.181596815413598e-05 935948
1495 0.9393083963070358 -6.455988178008104e-05 936371
1495.5 0.939309142725588 -4.770640343486213e-05 936800
1496 0.9393117564468718 -3.146727067273119e-05 937218
1496.5 0.939316149217246 -1.604477338127697e-05 937657
1497 0.9393222107614909 -1.629242618476181e-06 938089
1497.5 0.9393298103591903 1.160328848682087e-05 938601
1498 0.9393387986703682 2.349322315895105e-05 939127
1498.5 0.9393490097851142 3.389931290029012e-05 939557
1499 0.9393602634692469 4.270032019385457e-05 940131
1499.5 0.9393723675757776 4.979641262628158e-05 940598
1500 0.9393851205900375 5.511027266324389e-05 941048
1500.5 0.9393983142748835 5.858791107302398e-05 941586
1501 0.939411736381348 6.019917588238321e-05 942089
1501.5 0.9394251733895572 5.993795271141768e-05 942584
1502 0.9394384132446114 5.782205631891245e-05 943215
1502.5 0.9394512480524602 5.389281714710634e-05 943721
1503 0.9394634767015893 4.821437053072105e-05 944170
1503.5 0.9394749073775684 4.087265998510582e-05 944628
1504 0.9394853599391073 3.197416956076146e-05 945046
1504.5 0.939494668126319 2.164440360536769e-05 945477
1505 0.9395026815742488 1.002613536588885e-05 945905
1505.5 0.9395092676074358 -2.722551343538711e-06 946331
1506 0.9395143127942778 -1.643040072207469e-05 946761
1506.5 0.9395177242431981 -3.09152750266293e-05 947208
1507 0.9395194306260863 -4.598656558239004e-05 947709
1507.5 0.9395193829180629 -6.144769295376147e-05 948128
1508 0.93951755484637 -7.709866357942157e-05 948545
1508.5 0.9395139430449438 -9.273864971189628e-05 948995
1509 0.939508566915049 -0.0001081685594671175 949492
1509.5 0.9395014681960929 -0.0001231935641811108 949935
1510 0.939492710254438 -0.0001376255510794286 950374
1510.5 0.9394823771015642 -0.0001512854704783224 950895
1511 0.9394705721563174 -0.0001640055483348003 951375
1511.5 0.9394574167691396 -0.0001756313369215959 951878
1512 0.9394430485290791 -0.0001860235786966955 952386
1512.5 0.9394276193769873 -0.0001950598610310326 952924
1513 0.9394112935506186 -0.0002026360423176374 953405
1513.5 0.9393942453892737 -0.0002086674330723941 953914
1514 0.939376657027216 -0.0002130897189074161 954324
1514.5 0.9393587160062711 -0.0002158596156719053 954747
1515 0.9393406128388082 -0.000216955250564782 955139
1515.5 0.9393225385526798 -0.0002163762665839288 955552
1516 0.9393046822496713 -0.000214143651242406 955965
1516.5 0.9392872287085798 -0.0002102992940053644 956390
1517 0.9392703560632106 -0.0002049052803394944 956829
1517.5 0.9392542335843743 -0.0001980429335750976 957257
1518 0.9392390195933922 -0.0001898116189178332 957671
1518.5 0.9392248595327095 -0.0001803273268747813 958134
1519 0.939211884216989 -0.0001697210560410337 958617
1519.5 0.9392002082855483 -0.0001581370175966073 959049
1520 0.9391899288742662 -0.0001457306859607017 959502
1520.5 0.9391811245221009 -0.000132666721816025 959942
1521 0.9391738543242535 -0.0001191167951316503 960356
1521.5 0.9391681573407364 -0.0001052573368615212 960776
1522 0.9391640522657693 -9.126724866880594e-05 961189
1522.5 0.9391615373600393 -7.732560031688462e-05 961611
1523 0.9391605906444784 -6.360934427651183e-05 962015
1523.5 0.939161170350876 -5.029107662832647e-05 962440
1524 0.9391632156213918 -3.753687250235152e-05 962858
1524.5 0.9391666474459216 -2.550422310219565e-05 963287
1525 0.939171369823311 -1.434009983169075e-05 963706
1525.5 0.9391772711296673 -4.179169198064088e-06 964132
1526 0.93918422567451 4.857819966612843e-06 964544
1526.5 0.9391920954232652 1.266545781358659e-05 964960
1527 0.9392007318626574 1.915488677774548e-05 965387
1527.5 0.9392099779839176 2.425479313826701e-05 965814
1528 0.9392196703574556 2.791216606312594e-05 966237
1528.5 0.9392296412716691 3.009281643170831e-05 966668
1529 0.9392397209080056 3.078165087088006e-05 967106
1529.5 0.9392497395241435 2.998269961387033e-05 967537
1530 0.9392595296173232 2.771889995490276e-05 967962
1530.5 0.9392689280403312 2.403164018675987e-05 968396
1531 0.9392777780435047 1.898007193247823e-05 968832
1531.5 0.9392859312172867 1.26402016795485e-05 969260
1532 0.9392932493113734 5.103775057435465e-06 969690
1532.5 0.9392996059082696 -3.52303006483724e-06 970207
1533 0.9393048879311321 -1.312108327692243e-05 970722
1533.5 0.9393089969680872 -2.35599336861428e-05 971132
1534 0.9393118503976977 -3.469957213036963e-05 971551
1534.5 0.9393133823029534 -4.639229986698724e-05 971968
1535 0.9393135441639642 -5.848467890633937e-05 972396
1535.5 0.9393123053224695 -7.081953833139464e-05 972804
1536 0.9393096532142456 -8.323801045715708e-05 973225
1536.5 0.9393055933685076 -9.55815705330441e-05 973643
1537 0.9393001491763976 -0.0001076940538808435 974070
1537.5 0.9392933614335827 -0.0001194236248832043 974495
1538 0.9392852876648256 -0.0001306246730834852 974908
1538.5 0.9392760012411414 -0.0001411596128128965 975325
1539 0.9392655903026693 -0.0001509005642096612 975734
1539.5 0.9392541565028043 -0.0001597308952121824 976143
1540 0.9392418135912408 -0.0001675466060743142 976623
1540.5 0.9392286858555171 -0.0001742575401342624 977154
1541 0.9392149064422478 -0.000179788406941223 977614
1541.5 0.9392006155806171 -0.0001840796063733685 978041
1542 0.9391859587317117 -0.000187087845032517 978478
1542.5 0.93917108468804 -0.0001887865389405643 979022
1543 0.9391561436479671 -0.0001891659993530319 979512
1543.5 0.9391412852899187 -0.000188233401311617 980164
1544 0.9391266568709498 -0.000186012537341972 980699
1544.5 0.9391124013737618 -0.0001825433614312294 981224
1545 0.9390986557253894 -0.0001778813310569879 981704
1545.5 0.939085549109649 -0.0001720965575516633 982223
1546 0.939073201394046 -0.0001652727774439972 982743
1546.5 0.939061721690159 -0.0001575061595923675 983159
1547 0.9390512070646534 -0.0001489039648876152 983674
1547.5 0.9390417414159723 -0.0001395830770322628 984188
1548 0.9390333945295016 -0.0001296684243789359 984668
1548.5 0.9390262213215932 -0.0001192913140162368 985113
1549 0.9390202612803221 -0.0001085877002132102 985579
1549.5 0.9390155381082577 -9.76964099637198e-05 986160
1550 0.9390120595698931 -8.675734870538222e-05 986623
1550.5 0.9390098175437385 -7.590970932124828e-05 987065
1551 0.9390087882764566 -6.529020727080633e-05 987494
1551.5 0.9390089328338727 -5.503136414313957e-05 987920
1552 0.9390101977412001 -4.525986109282193e-05 988343
1552.5 0.9390125158025016 -3.609498251852824e-05 988770
1553 0.9390158070871881 -2.764716899350608e-05 989180
1553.5 0.9390199800693496 -2.001669687669494e-05 989601
1554 0.9390249329038854 -1.329250024306243e-05 990135
1554.5 0.9390305548218207 -7.551148800187157e-06 990542
1555 0.9390367276258219 -2.855993328923484e-06 990992
1555.5 0.9390433272658498 7.435120692175545e-07 991592
1556 0.9390502254740359 3.212303988166136e-06 992083
1556.5 0.9390572914373385 4.530015485841204e-06 992685
1557 0.9390643934862363 4.691091546783302e-06 993290
1557.5 0.9390714007777524 3.70471463551286e-06 993723
1558 0.9390781849513655 1.594543163887671e-06 994136
1558.5 0.939084621736934 -1.601731939214628e-06 994543
1559 0.9390905924945842 -5.833005090533958e-06 994956
1559.5 0.9390959856675699 -1.103553872495676e-05 995362
1560 0.9391006981304245 -1.713389914175612e-05 995762
1560.5 0.9391046364162396 -2.404203204479378e-05 996177
1561 0.9391077178086108 -3.16644626443512e-05 996601
1561.5 0.9391098712856687 -3.989760374582397e-05 997034
1562 0.939111038305634 -4.863115403584481e-05 997467
1562.5 0.9391111734254697 -5.774956780172428e-05 997893
1563 0.9391102447464225 -6.713357659552012e-05 998310
1563.5 0.9391082341825224 -7.666174288787507e-05 998729
1564 0.9391051375504227 -8.62120255501372e-05 999165
1564.5 0.9391009644812541 -9.566333705811847e-05 999581
1565 0.9390957381574446 -0.0001048970726229016 1000003
1565.5 0.9390894948796655 -0.0001137985920164531 1000427
1566 0.9390822834711765 -0.0001222586356640904 1000849
1566.5 0.9390741645288632 -0.0001301746576069691 1001260
1567 0.9390652095321087 -0.0001374520591823525 1001669
1567.5 0.9390554998223523 -0.0001440053087078844 1002101
1568 0.9390451254677099 -0.0001497589340682617 1002532
1568.5 0.9390341840283479 -0.0001546483768660943 1002970
1569 0.9390227792394014 -0.0001586206986890069 1003490
1569.5 0.9390110196291178 -0.0001616351320368821 1003995
1570 0.9389990170905353 -0.0001636634705186444 1004466
1570.5 0.9389868854254187 -0.0001646902950418406 1004909
1571 0.9389747388793148 -0.0001647130348507901 1005359
1571.5 0.9389626906865155 -0.0001637418643934929 1005830
1572 0.9389508516433858 -0.0001617994390872974 1006255
1572.5 0.9389393287279456 -0.0001589204750799789 1006682
1573 0.9389282237828195 -0.0001551511800438937 1007114
1573.5 0.9389176322776633 -0.000150548543868901 1007557
1574 0.9389076421660001 -0.0001451794998159533 1007974
1574.5 0.938898332850012 -0.0001391199682341513 1008408
1575 0.9388897742653193 -0.0001324537963140453 1008861
1575.5 0.9388820260961049 -0.000125271608531579 1009337
1576 0.9388751371291691 -0.000117669583418271 1009817
1576.5 0.9388691447536223 -0.0001097481730632653 1010419
1577 0.9388640746109944 -0.0001016107823036984 1010855
1577.5 0.9388599403985616 -9.336242488800922e-05 1011375
1578 0.938856743826699 -8.510837399943666e-05 1011810
1578.5 0.9388544747290952 -7.695282440555911e-05 1012244
1579 0.938853111322727 -6.899758315885298e-05 1012769
1579.5 0.9388526206125964 -6.134080521920713e-05 1013278
1580 0.9388529589344669 -5.407578961153357e-05 1013741
1580.5 0.9388540726271194 -4.72898507825782e-05 1014267
1581 0.9388558988241084 -4.106327869510705e-05 1014757
1581.5 0.9388583663535796 -3.546839990969509e-05 1015372
1582 0.9388613967334543 -3.056875047622334e-05 1015807
1582.5 0.9388649052482197 -2.641836990427253e-05 1016224
1583 0.9388688020926752 -2.306122382924739e-05 1016647
1583.5 0.9388729935672924 -2.053076125935722e-05 1017064
1584 0.9388773833093738 -1.884961050100735e-05 1017504
1584.5 0.9388818735439085 -1.802941604126177e-05 1017992
1585 0.9388863663379602 -1.807081683817759e-05 1018482
1585.5 0.9388907648425783 -1.896356465766737e-05 1018916
1586 0.9388949745065435 -2.068677932183411e-05 1019372
1586.5 0.9388989042468225 -2.320933602039582e-05 1019800
1587 0.938902467561333 -2.649037820604865e-05 1020254
1587.5 0.9389055835705149 -3.047994806568655e-05 1020670
1588 0.9389081779752879 -3.511972515133336e-05 1021095
1588.5 0.938910183920182 -4.034386248326291e-05 1021540
1589 0.9389115427517704 -4.607990831962216e-05 1021983
1589.5 0.9389122046639965 -5.224980083177469e-05 1022429
1590 0.938912129223533 -5.877092214625497e-05 1022879
1590.5 0.9389112857699118 -6.555719761727127e-05 1023345
1591 0.9389096536868494 -7.252022578641711e-05 1023797
1591.5 0.9389072225428625 -7.957042426962858e-05 1024248
1592 0.9389039921009719 -8.661817678722419e-05 1024881
1592.5 0.9388999721989663 -9.357496671845482e-05 1025444
1593 0.9388951825033294 -0.000100354482913123 1025969
1593.5 0.9388896521415132 -0.0001068736840224435 1026469
1594 0.938883419218742 -0.0001130538083112625 1026986
1594.5 0.9388765302269131 -0.0001188213167712936 1027458
1595 0.9388690393544686 -0.0001241087583596161 1027921
1595.5 0.9388610077072439 -0.0001288555473203444 1028496
1596 0.9388525024513246 -0.0001330086437970459 1029108
1596.5 0.9388435958897973 -0.0001365231302895553 1029742
1597 0.93883436448597 -0.0001393626779334574 1030334
1597.5 0.9388248878461638 -0.0001414998980640337 1030893
1598 0.9388152476755331 -0.0001429165760500562 1031439
1598.5 0.9388055267205273 -0.0001436037859242179 1032120
1599 0.938795807711625 -0.0001435618858784714 1032697
1599.5 0.9387861723197686 -0.0001428003962128881 1033139
1600 0.9387767001395991 -0.0001413377628067573 1033571
1600.5 0.9387674677120632 -0.0001392010106020763 1034008
1601 0.9387585475983046 -0.0001364252929348327 1034437
1601.5 0.9387500075159436 -0.0001330533438028042 1034865
1602 0.9387419095478985 -0.0001291348413032571 1035274
1602.5 0.9387343094328463 -0.0001247256914995141 1035740
1603 0.9387272559452678 -0.0001198872428671932 1036191
1603.5 0.9387207903717522 -0.0001146854422216652 1036676
1604 0.9387149460889387 -0.0001091899436293187 1037091
1604.5 0.9387097482470979 -0.0001034731822503189 1037536
1605 0.9387052135619482 -9.760942534670261e-05 1037984
1605.5 0.9387013502158981 -9.167381281615008e-05 1038411
1606 0.9386981578684839 -8.574139957681795e-05 1038872
1606.5 0.9386956277743919 -7.988621193736906e-05 1039376
1607 0.9386937430060972 -7.41803297421041e-05 1039812
1607.5 0.9386924787768632 -6.869300559040114e-05 1040266
1608 0.9386918028586213 -6.348983180105076e-05 1040682
1608.5 0.9386916760881222 -5.863196503609847e-05 1041094
1609 0.9386920529537138 -5.417541762552415e-05 1041528
1609.5 0.9386928822541736 -5.017042365774153e-05 1041919
1610 0.9386941078202398 -4.666088683511612e-05 1042325
1610.5 0.9386956692888052 -4.368391595249312e-05 1042755
1611 0.9386975029192113 -4.126945265736158e-05 1043183
1611.5 0.9386995424406975 -3.943999490793674e-05 1043610
1612 0.9387017199198161 -3.821041827654983e-05 1044076
1612.5 0.9387039666365301 -3.758789596841558e-05 1044491
1613 0.9387062139577614 -3.757191715459258e-05 1044949
1613.5 0.93870839419735 -3.815440197070323e-05 1045394
1614 0.9387104414517299 -3.931991032519161e-05 1045823
1614.5 0.9387122924010688 -4.104594050614551e-05 1046246
1615 0.9387138870662379 -4.330331249022428e-05 1046682
1615.5 0.9387151695126587 -4.605662985290651e-05 1047115
1616 0.9387160884928953 -4.926481326692707e-05 1047539
1616.5 0.9387165980207611 -5.288169776809109e-05 1047972
1617 0.9387166578706854 -5.685668527168831e-05 1048398
1617.5 0.9387162339971338 -6.113544324606251e-05 1048821
1618 0.9387152988699752 -6.566063999926557e-05 1049224
1618.5 0.9387138317228184 -7.037270671263227e-05 1049684
1619 0.9387118187124933 -7.521061616469981e-05 1050137
1619.5 0.9387092529890243 -8.011266803074564e-05 1050591
1620 0.9387061346765736 -8.501727071501296e-05 1051053
1620.5 0.9387024707669758 -8.986370987265984e-05 1051521
1621 0.9386982749285644 -9.45928941017448e-05 1051987
1621.5 0.9386935672340332 -9.91480687251476e-05 1052500
1622 0.9386883738120361 -0.0001034754891325548 1052993
1622.5 0.9386827264281447 -0.0001075250458023383 1053527
1623 0.9386766620015657 -0.0001112508338648366 1054120
1623.5 0.9386702220647699 -0.0001146116608885303 1054706
1624 0.9386634521737565 -0.000117571487459681 1055231
1624.5 0.9386564012772128 -0.0001200997960692654 1055691
1625 0.9386491210532006 -0.0001221718848069243 1056222
1625.5 0.9386416652222699 -0.000123769083375886 1056642
1626 0.9386340888460678 -0.0001248788899724684 1057057
1626.5 0.9386264476205257 -0.0001254950286043985 1057506
1627 0.938618797172644 -0.0001256174274417186 1057973
1627.5 0.9386111923696787 -0.0001252521197878183 1058406
1628 0.9386036866492422 -0.0001244110702156463 1058847
1628.5 0.9385963313784088 -0.0001231119293221667 1059294
1629 0.9385891752494198 -0.0001213777214021543 1059738
1629.5 0.9385822637189742 -0.0001192364701214209 1060179
1630 0.9385756384974328 -0.0001167207679690637 1060636
1630.5 0.9385693370935011 -0.0001138672958822931 1061063
1631 0.9385633924191749 -0.0001107162999585955 1061515
1631.5 0.9385578324588632 -0.0001073110325929909 1061935
1632 0.9385526800057364 -0.0001036971657003761 1062379
1632.5 0.9385479524674308 -9.992218390080948e-05 1062814
1633 0.9385436617423225 -9.60347656593969e-05 1063250
1633.5 0.9385398141666755 -9.20841603808694e-05 1063689
1634 0.9385364105320511 -8.81195693663378e-05 1064110
1634.5 0.9385334461714973 -8.418953834604246e-05 1064546
1635 0.9385309111121903 -8.034136901450818e-05 1064988
1635.5 0.9385287902913899 -7.662055661606816e-05 1065424
1636 0.9385270638318448 -7.307026016869064e-05 1065858
1636.5 0.9385257073720853 -6.973081137681195e-05 1066303
1637 0.9385246924464424 -6.663926768020105e-05 1066732
1637.5 0.9385239869090949 -6.382901422359732e-05 1067175
1638 0.9385235553959937 -6.132941882127284e-05 1067607
1638.5 0.9385233598181618 -5.916554324103735e-05 1068063
1639 0.9385233598795799 -5.735791335456841e-05 1068494
1639.5 0.9385235136127055 -5.592234990632291e-05 1068929
1640 0.9385237779245682 -5.486986085075295e-05 1069359
1640.5 0.9385241091464043 -5.420659540939028e-05 1069831
1641 0.9385244635798756 -5.393385921469457e-05 1070258
1641.5 0.9385247980331121 -5.404818914639392e-05 1070742
1642 0.9385250703400637 -5.454148573860456e-05 1071233
1642.5 0.938525239857013 -5.540120034975056e-05 1071823
1643 0.9385252679304961 -5.661057365121603e-05 1072259
1643.5 0.9385251183313644 -5.814892141205148e-05 1072766
1644 0.9385247576502624 -5.999196304141316e-05 1073167
1644.5 0.9385241556503747 -6.211218790422526e-05 1073797
1645 0.9385232855739288 -6.447925405199307e-05 1074327
1645.5 0.9385221243995987 -6.706041371469003e-05 1074870
1646 0.93852065304863 -6.982095968143001e-05 1075362
1646.5 0.9385188565382125 -7.272468656026622e-05 1076013
1647 0.9385167240813138 -7.573436084986971e-05 1076639
1647.5 0.9385142491328909 -7.881219377723482e-05 1077146
1648 0.9385114293830642 -8.192031095428934e-05 1077766
1648.5 0.9385082666985122 -8.502121307919838e-05 1078436
1649 0.9385047670139461 -8.807822215092743e-05 1079099
1649.5 0.9385009401761381 -9.105590797398516e-05 1079761
1650 0.9384967997434916 -9.392049009911449e-05 1080261
1650.5 0.9384923627446647 -9.664021076704394e-05 1080720
1651 0.9384876494001532 -9.918567489254844e-05 1081265
1651.5 0.9384826828111545 -0.0001015301536335461 1081768
1652 0.9384774886203116 -0.0001036498486324379 1082277
1652.5 0.9384720946491987 -0.0001055241145809571 1082816
1653 0.9384665305175749 -0.0001071356383420339 1083348
1653.5 0.9384608272495464 -0.0001084705734519739 1083998
1654 0.9384550168718038 -0.0001095186294165686 1084694
1654.5 0.9384491320090909 -0.0001102731157975061 1085344
1655 0.9384432054819437 -0.0001107309416540217 1085919
1655.5 0.9384372699115991 -0.0001108925714506577 1086562
1656 0.9384313573367514 -0.000110761939060463 1087219
1656.5 0.9384254988465625 -0.0001103463219758823 1087903
1657 0.9384197242340157 -0.0001096561782835876 1088634
1657.5 0.9384140616733428 -0.0001087049493585896 1089369
1658 0.9384085374248476 -0.0001075088315832118 1090023
1658.5 0.938403175570019 -0.0001060865206951066 1090746
1659 0.9383979977793777 -0.0001044589326128747 1091415
1659.5 0.9383930231150086 -0.0001026489047756678 1091994
1660 0.9383882678692614 -0.0001006808821648915 1092664
1660.5 0.9383837454405949 -9.858059224979078e-05 1093350
1661 0.9383794662470617 -9.637471311693435e-05 1093984
1661.5 0.9383754376774389 -9.409053900630269e-05 1094674
1662 0.9383716640795461 -9.175564738639649e-05 1095386
1662.5 0.9383681467848423 -8.939757156113361e-05 1096107
1663 0.9383648841679717 -8.704348261363561e-05 1096815
1663.5 0.9383618717395261 -8.471988426225419e-05 1097514
1664 0.9383591022699483 -8.24523239355382e-05 1098117
1664.5 0.9383565659421588 -8.026512307009373e-05 1098586
1665 0.9383542505302237 -7.818112930391727e-05 1099037
1665.5 0.9383521416011378 -7.62214928823097e-05 1099452
1666 0.9383502227366011 -7.440546922040045e-05 1099882
1666.5 0.9383484757715219 -7.275024917996249e-05 1100287
1667 0.9383468810458895 -7.127081822517109e-05 1100731
1667.5 0.9383454176665859 -6.997984522644961e-05 1101188
1668 0.9383440637757213 -6.888760129066116e-05 1101581
1668.5 0.93834279682209 -6.800190861249904e-05 1102006
1669 0.9383415938324466 -6.732811897268011e-05 1102442
1669.5 0.938340431679398 -6.686912115687154e-05 1102894
1670 0.9383392873428729 -6.662537623987486e-05 1103316
1670.5 0.9383381381623223 -6.659497937514047e-05 1103752
1671 0.938336962077002 -6.677374645486505e-05 1104177
1671.5 0.9383357378519631 -6.715532376140839e-05 1104623
1672 0.9383344452876046 -6.77313185211545e-05 1105066
1672.5 0.9383330654109526 -6.849144809565262e-05 1105506
1673 0.9383315806471116 -6.942370540674108e-05 1105944
1673.5 0.9383299749696312 -7.051453808885537e-05 1106388
1674 0.9383282340288506 -7.174903879618977e-05 1106844
1674.5 0.9383263452575751 -7.311114406210495e-05 1107261
1675 0.9383242979537466 -7.458383911290758e-05 1107684
1675.5 0.9383220833400576 -7.614936607630078e-05 1108105
1676 0.9383196946007371 -7.778943309435485e-05 1108523
1676.5 0.9383171268960067 -7.94854219492116e-05 1108946
1677 0.9383143773549387 -8.121859193461244e-05 1109397
1677.5 0.9383114450476786 -8.297027785506971e-05 1109835
1678 0.938308330938196 -8.472208020228101e-05 1110271
1678.5 0.938305037818896 -8.645604574460037e-05 1110705
1679 0.9383015702285813 -8.815483696352234e-05 1111141
1679.5 0.9382979343553683 -8.980188898067186e-05 1111589
1680 0.9382941379262616 -9.138155283340817e-05 1112034
1680.5 0.9382901900851552 -9.287922417603597e-05 1112491
1681 0.9382861012610735 -9.428145670112023e-05 1112933
1681.5 0.938281883028474 -9.557605979073255e-05 1113378
1682 0.9382775479614314 -9.675218011510429e-05 1113818
1682.5 0.9382731094834851 -9.780036709566321e-05 1114252
1683 0.9382685817148776 -9.871262233777603e-05 1114686
1683.5 0.938263979318846 -9.948243331227974e-05 1115116
1684 0.9382593173485347 -0.0001001047917242518 1115547
1684.5 0.9382546110959872 -0.0001005761971502569 1115989
1685 0.9382498759445781 -0.0001008946466496147 1116431
1685.5 0.9382451272261009 -0.0001010596111620926 1116846
1686 0.9382403800836132 -0.0001010719995919329 1117322
1686.5 0.9382356493409966 -0.000100934111546895 1117765
1687 0.9382309493800538 -0.0001006495797519918 1118196
1687.5 0.9382262940258344 -0.0001002233031899032 1118647
1688 0.938221696440745 -9.966137203642228e-05 1119096
1688.5 0.9382171690278672 -9.897098545932701e-05 1119537
1689 0.938212723343794 -9.816036333477997e-05 1119975
1689.5 0.9382083700211792 -9.723865290904975e-05 1120426
1690 0.9382041187010861 -9.621583139495982e-05 1120871
1690.5 0.9381999779751373 -9.510260544529166e-05 1121307
1691 0.9381959553373747 -9.391030839091944e-05 1121745
1691.5 0.9381920571456783 -9.265079607112866e-05 1122181
1692 0.9381882885925251 -9.133634201961035e-05 1122635
1692.5 0.9381846536848253 -8.997953270395521e-05 1123069
1693 0.9381811552325371 -8.859316345055891e-05 1123507
1693.5 0.9381777948457306 -8.719013562234029e-05 1123964
1694 0.9381745729397583 -8.578335555517505e-05 1124382
1694.5 0.938171488748184 -8.43856357016986e-05 1124831
1695 0.938168540343113 -8.300959837897672e-05 1125283
1695.5 0.9381657246625794 -8.166758247130071e-05 1125728
1696 0.9381630375446591 -8.037155339951724e-05 1126148
1696.5 0.9381604737679785 -7.91330166379279e-05 1126588
1697 0.9381580270983216 -7.7962935034644e-05 1127044
1697.5 0.9381556903410422 -7.687165017555341e-05 1127491
1698 0.938153455399008 -7.586880802214867e-05 1127927
1698.5 0.9381513133358208 -7.496328905122964e-05 1128367
1699 0.9381492544440608 -7.416314312769549e-05 1128812
1699.5 0.9381472683183117 -7.347552935056585e-05 1129244
1700 0.9381453439327255 -7.290666112498265e-05 1129676
1700.5 0.9381434697228785 -7.24617567287042e-05 1130106
1701 0.938141633671656 -7.2144995659294e-05 1130534
1701.5 0.9381398233988889 -7.19594810657288e-05 1130974
1702 0.9381380262544307 -7.190720858502722e-05 1131437
1702.5 0.9381362294143397 -7.19890419184032e-05 1131882
1703 0.9381344199797824 -7.220469549191036e-05 1132357
1703.5 0.9381325850782315 -7.255272455080175e-05 1132803
1704 0.938130711966483 -7.303052303554774e-05 1133248
1704.5 0.9381287881349533 -7.363432957719834e-05 1133683
1705 0.9381268014126651 -7.435924193170221e-05 1134112
1705.5 0.938124740072269 -7.519924014408188e-05 1134543
1706 0.9381225929343774 -7.614721869521619e-05 1134984
1706.5 0.9381203494704462 -7.719502783409165e-05 1135435
1707 0.9381179999033615 -7.833352423843365e-05 1135869
1707.5 0.9381155353048526 -7.955263107507092e-05 1136311
1708 0.9381129476887977 -8.084140744964685e-05 1136745
1708.5 0.9381102300994592 -8.218812714350485e-05 1137218
1709 0.938107376693649 -8.358036643444501e-05 1137650
1709.5 0.9381043828158202 -8.500510068928343e-05 1138135
1710 0.9381012450650653 -8.644880930045435e-05 1138562
1710.5 0.9380979613530263 -8.789758841825897e-05 1138993
1711 0.9380945309517403 -8.933727080660292e-05 1139450
1711.5 0.9380909545304883 -9.075355202464552e-05 1139876
1712 0.9380872341807776 -9.213212201279167e-05 1140313
1712.5 0.9380833734286641 -9.345880103987061e-05 1140739
1713 0.9380793772337099 -9.47196788527878e-05 1141203
1713.5 0.9380752519739882 -9.590125576144689e-05 1141636
1714 0.9380710054166708 -9.699058429388685e-05 1142062
1714.5 0.9380666466738691 -9.797540997036343e-05 1142486
1715 0.9380621861435654 -9.884430967419183e-05 1142997
1715.5 0.9380576354356259 -9.958682604168986e-05 1143429
1716 0.9380530072830687 -0.0001001935962574842 1143881
1716.5 0.9380483154389473 -0.0001006564736243774 1144321
1717 0.9380435745593934 -0.0001009686402820275 1144779
1717.5 0.9380388000735613 -0.0001011247094754766 1145226
1718 0.9380340080414027 -0.0001011208158250706 1145660
1718.5 0.9380292150004014 -0.0001009546921226481 1146068
1719 0.9380244378025724 -0.0001006257312767887 1146492
1719.5 0.9380196934432087 -0.0001001350321501535 1146902
1720 0.9380149988830248 -9.948542817546619e-05 1147340
1720.5 0.9380103708654977 -9.868149780114704e-05 1147778
1721 0.9380058257313325 -9.772955600282177e-05 1148245
1721.5 0.9380013792320979 -9.663762629944246e-05 1148686
1722 0.9379970463451642 -9.541539293221691e-05 1149100
1722.5 0.9379928410921432 -9.407413309706442e-05 1149572
1723 0.9379887763630649 -9.262662936474357e-05 1150007
1723.5 0.937984863748543 -9.108706267400222e-05 1150439
1724 0.9379811133821554 -8.947088653899912e-05 1150890
1724.5 0.9379775337952239 -8.779468336876462e-05 1151302
1725 0.9379741317860893 -8.607600405113285e-05 1151727
1725.5 0.9379709123058807 -8.433319220172527e-05 1152160
1726 0.9379678783626236 -8.258519471675759e-05 1152600
1726.5 0.9379650309453745 -8.085136049401518e-05 1153043
1727 0.9379623689698677 -7.915122939404289e-05 1153486
1727.5 0.9379598892469329 -7.750431370143788e-05 1153921
1728 0.9379575864747063 -7.592987451021257e-05 1154348
1728.5 0.9379554532553764 -7.444669559464616e-05 1154764
1729 0.9379534801369357 -7.307285743513267e-05 1155188
1729.5 0.9379516556800931 -7.182551414482612e-05 1155682
1730 0.9379499665501962 -7.072067608582163e-05 1156234
1730.5 0.9379483976337055 -6.977300097063973e-05 1156698
1731 0.9379469321784113 -6.899559621595653e-05 1157170
1731.5 0.9379455519562931 -6.839983524925773e-05 1157626
1732 0.9379442374475914 -6.799519036579027e-05 1158076
1732.5 0.9379429680443471 -6.778908459274005e-05 1158527
1733 0.9379417222713994 -6.778676484135046e-05 1158976
1733.5 0.937940478022524 -6.799119841692729e-05 1159398
1734 0.9379392128091798 -6.840299471271903e-05 1159845
1734.5 0.9379379040190792 -6.902035364030493e-05 1160301
1735 0.9379365291816242 -6.983904204741283e-05 1160751
1735.5 0.937935066237082 -7.085239904936844e-05 1161206
1736 0.9379334938062557 -7.205137085450607e-05 1161685
1736.5 0.9379317914573194 -7.342457530277548e-05 1162119
1737 0.9379299399664511 -7.495839596343323e-05 1162534
1737.5 0.9379279215688958 -7.66371052577408e-05 1162975
1738 0.9379257201971364 -7.844301569106194e-05 1163499
1738.5 0.9379233217029447 -8.035665789931936e-05 1163949
1739 0.9379207140602125 -8.235698384530044e-05 1164448
1739.5 0.9379178875456511 -8.44215931426026e-05 1164915
1740 0.937914834894657 -8.652698014716256e-05 1165369
1740.5 0.9379115514299111 -8.864879914132547e-05 1165938
1741 0.9379080351605706 -9.076214464897983e-05 1166450
1741.5 0.9379042868502478 -9.284184366638214e-05 1166983
1742 0.9379003100523313 -9.486275637632494e-05 1167579
1742.5 0.937896111111594 -9.680008173644068e-05 1168150
1743 0.9378916991314422 -9.862966419995045e-05 1168622
1743.5 0.9378870859065889 -0.0001003282977399834 1169143
1744 0.9378822858213707 -0.0001018740233104454 1169681
1744.5 0.9378773157143679 -0.0001032464158879891 1170200
1745 0.9378721947104444 -0.0001044268573012753 1170681
1745.5 0.9378669440217371 -0.0001053987911668582 1171144
1746 0.9378615867195788 -0.0001061479564136019 1171659
1746.5 0.9378561474797177 -0.0001066625960893538 1172115
1747 0.937850652303604 -0.0001069336384021543 1172565
1747.5 0.9378451282188481 -0.0001069548472516062 1173002
1748 0.9378396029622936 -0.0001067229398494588 1173508
1748.5 0.9378341046494088 -0.000106237669410152 1174123
1749 0.9378286614339576 -0.0001055018713061528 1174795
1749.5 0.937823301162086 -0.0001045214715242625 1175364
1750 0.937818051025101 -0.0001033054567240071 1175898
1750.5 0.9378129372153156 -0.000101865805679776 1176387
1751 0.937807984589344 -0.0001002173823800538 1176903
1751.5 0.9378032163432245 -9.837779155316742e-05 1177464
1752 0.9377986537036509 -9.636719788238788e-05 1178037
1752.5 0.9377943156394524 -9.420811065819322e-05 1178691
1753 0.937790218597278 -9.192513608529254e-05 1179113
1753.5 0.9377863762651725 -8.954469991007141e-05 1179509
1754 0.9377827993674432 -8.709474345409396e-05 1179920
1754.5 0.9377794954938568 -8.460439652594625e-05 1180300
1755 0.9377764689658158 -8.210363103041404e-05 1180672
1755.5 0.9377737207417173 -7.96228993969379e-05 1181086
1756 0.9377712483632455 -7.719276220207807e-05 1181501
1756.5 0.9377690459438266 -7.484350956188559e-05 1181839
1757 0.9377671041999665 -7.260478101302208e-05 1182178
1757.5 0.9377654105256481 -7.050518868669752e-05 1182575
1758 0.937763949109412 -6.857194860288151e-05 1182892
1758.5 0.9377627010931968 -6.683052487322494e-05 1183229
1759 0.9377616447714618 -6.530429150027483e-05 1183584
1759.5 0.9377607558285859 -6.401421629659975e-05 1183846
1760 0.9377600076120087 -6.29785712235298e-05 1184095
1760.5 0.9377593714381006 -6.221267316572383e-05 1184425
1761 0.9377588169272787 -6.172865881926736e-05 1184831
1761.5 0.9377583123644716 -6.15352969799669e-05 1185169
1762 0.937757825080663 -6.163784107960816e-05 1185450
1762.5 0.9377573218509088 -6.203792433715035e-05 1185704
1763 0.9377567693039729 -6.273349937344435e-05 1185957
1763.5 0.9377561343384972 -6.371882358982736e-05 1186220
1764 0.9377553845404918 -6.498449103853565e-05 1186508
1764.5 0.9377544885968375 -6.65175109242656e-05 1186794
1765 0.9377534166994997 -6.830143227848414e-05 1187062
1765.5 0.937752140935183 -7.031651374887157e-05 1187344
1766 0.9377506356553076 -7.253993685413328e-05 1187639
1766.5 0.9377488778213656 -7.494606047577318e-05 1187920
1767 0.9377468473209801 -7.750671380310957e-05 1188192
1767.5 0.9377445272503115 -8.019152442070308e-05 1188443
1768 0.9377419041588466 -8.296827773836796e-05 1188680
1768.5 0.9377389682530325 -8.580330351859682e-05 1188933
1769 0.9377357135557229 -8.866188485951861e-05 1189196
1769.5 0.937732138018925 -9.150868465283861e-05 1189428
1770 0.9377282435879167 -9.430818425682345e-05 1189668
1770.5 0.9377240362154162 -9.702512891065762e-05 1189961
1771 0.937719525825091 -9.96249742718523e-05 1190208
1771.5 0.9377147262243675 -0.000102074328384544 1190445
1772 0.9377096549671331 -0.0001043413833862891 1190679
1772.5 0.9377043331675764 -0.0001063963313343317 1190918
1773 0.9376987852670698 -0.000108211758679161 1191145
1773.5 0.9376930387565895 -0.0001097630141330133 1191451
1774 0.9376871238578054 -0.0001110285449706876 1191699
1774.5 0.9376810731664986 -0.0001119901971574205 1191973
1775 0.9376749212625121 -0.0001126334751186519 1192266
1775.5 0.9376687042908967 -0.0001129477574458421 1192520
1776 0.9376624595193344 -0.0001129264653635426 1192781
1776.5 0.9376562248772776 -0.0001125671813608535 1193022
1777 0.937650038482524 -0.0001118717160074617 1193247
1777.5 0.9376439381611658 -0.0001108461216226555 1193523
1778 0.9376379609669931 -0.0001095006521373949 1193791
1778.5 0.937632142706487 -0.0001078496691760083 1194035
1779 0.9376265174755332 -0.0001059114950764999 1194279
1779.5 0.937621117213884 -0.0001037082142577895 1194539
1780 0.9376159712832182 -0.0001012654250193701 1194806
1780.5 0.9376111060744117 -9.86119445157717e-05 1195074
1781 0.9376065446492867 -9.577947027427583e-05 1195319
1781.5 0.9376023064217252 -9.280220221361538e-05 1195570
1782 0.9375984068825579 -8.971642966345508e-05 1195857
1782.5 0.937594857372123 -8.656008837418962e-05 1196133
1783 0.9375916649038006 -8.337229293451837e-05 1196427
1783.5 0.9375888320412077 -8.019285037733544e-05 1196725
1784 0.9375863568310675 -7.706176104492604e-05 1197029
1784.5 0.937584232793068 -7.401871299888114e-05 1197320
1785 0.9375824489673042 -7.110257639551457e-05 1197576
1785.5 0.9375809900191591 -6.835090430085156e-05 1197841
1786 0.9375798364007407 -6.57994463890306e-05 1198081
1786.5 0.9375789645672572 -6.348168185459713e-05 1198353
1787 0.9375783472459939 -6.142837767271979e-05 1198612
1787.5 0.9375779537548558 -5.966717806403955e-05 1198860
1788 0.9375777503667818 -5.822223066590546e-05 1199098
1788.5 0.9375777007157202 -5.711385448224335e-05 1199379
1789 0.9375777662392712 -5.635825418636964e-05 1199665
1789.5 0.93757790665262 -5.596728478980962e-05 1199944
1790 0.9375780804479067 -5.594827007230463e-05 1200228
1790.5 0.9375782454128383 -5.630387750241484e-05 1200496
1791 0.9375783591620294 -5.703205167110595e-05 1200760
1791.5 0.9375783796743596 -5.812600752237853e-05 1201025
1792 0.9375782658295057 -5.957428390492241e-05 1201301
1792.5 0.9375779779367602 -6.13608571951644e-05 1201554
1793 0.9375774782493029 -6.346531396716924e-05 1201807
1793.5 0.937576731457234 -6.586308091621296e-05 1202058
1794 0.9375757051528851 -6.852570949276326e-05 1202349
1794.5 0.9375743702622612 -7.142121198052769e-05 1202598
1795 0.9375727014368292 -7.451444506586032e-05 1202825
1795.5 0.9375706774003711 -7.776753630668336e-05 1203053
1796 0.937568281246132 -8.114034832354995e-05 1203304
1796.5 0.9375655006801181 -8.459097501405036e-05 1203562
1797 0.937562328207065 -8.807626363976937e-05 1203806
1797.5 0.9375587612563034 -9.155235625962942e-05 1204172
1798 0.9375548022455056 -9.497524369006166e-05 1204525
1798.5 0.9375504585810966 -9.830132496556735e-05 1204913
1799 0.9375457425949016 -0.0001014879651555592 1205338
1799.5 0.9375406714174376 -0.0001044940443673437 1205676
1800 0.9375352667890618 -0.0001072804908324354 1206036
1800.5 0.937529554811015 -0.0001098107911320749 1206405
1801 0.9375235656391639 -0.0001120514708682251 1206732
1801.5 0.9375173331240255 -0.0001139725394246481 1207006
1802 0.9375108944013513 -0.0001155478928852373 1207278
1802.5 0.9375042894382252 -0.0001167556696789929 1207548
1803 0.9374975605402337 -0.0001175785540966699 1207793
1803.5 0.9374907518257881 -0.0001180040234658577 1208163
1804 0.9374839086741608 -0.0001180245354717564 1208425
1804.5 0.9374770771541516 -0.0001176376528605985 1208697
1805 0.9374703034406143 -0.0001168461035534141 1208997
1805.5 0.9374636332262566 -0.0001156577750177932 1209246
1806 0.937457111136237 -0.0001140856425855347 1209516
1806.5 0.9374507801530899 -0.0001121476322539046 1209744
1807 0.9374446810594256 -0.0001098664193543149 1209969
1807.5 0.9374388519056533 -0.0001072691653073283 1210195
1808 0.9374333275097078 -0.0001043871954928534 1210457
1808.5 0.9374281389953844 -0.0001012556220397077 1210734
1809 0.9374233133754167 -9.791291607074206e-05 1211006
1809.5 0.937418873184909 -9.440043461520082e-05 1211272
1810 0.9374148361700968 -9.076190801370155e-05 1211533
1810.5 0.9374112150367421 -8.704289418173919e-05 1211843
1811 0.9374080172617137 -8.32902065602237e-05 1212157
1811.5 0.9374052449705118 -7.955132295708048e-05 1212461
1812 0.9374028948826665 -7.587378276965345e-05 1212832
1812.5 0.93740095832607 -7.230458026749449e-05 1213118
1813 0.9373994213204191 -6.888956170724071e-05 1213390
1813.5 0.9373982647290674 -6.567283404298335e-05 1213666
1814 0.937397464477684 -6.269619288764111e-05 1213946
1814.5 0.9373969918372613 -5.999857717278776e-05 1214315
1815 0.9373968137681666 -5.761555764975064e-05 1214661
1815.5 0.9373968933211306 -5.557886597547473e-05 1214957
1816 0.9373971900903044 -5.391597063909416e-05 1215290
1816.5 0.9373976607128397 -5.264970541338961e-05 1215654
1817 0.9373982594087938 -5.179795536772776e-05 1215918
1817.5 0.9373989385546281 -5.137340476298886e-05 1216190
1818 0.9373996492831023 -5.138335037299903e-05 1216547
1818.5 0.937400342101977 -5.182958295212004e-05 1216891
1819 0.9374009675236745 -5.270833870373803e-05 1217263
1819.5 0.9374014766978518 -5.401032171121994e-05 1217631
1820 0.9374018220387769 -5.572079738365886e-05 1218017
1820.5 0.9374019578394197 -5.781975605319404e-05 1218412
1821 0.9374018408642988 -6.02821449527005e-05 1218807
1821.5 0.9374014309133718 -6.30781659127485e-05 1219186
1822 0.9374006913495814 -6.617363525706244e-05 1219718
1822.5 0.9373995895831095 -6.953040155728628e-05 1220159
1823 0.9373980975059206 -7.310681614196254e-05 1220605
1823.5 0.9373961918707752 -7.685825055067708e-05 1220999
1824 0.9373938546095975 -8.073765449292098e-05 1221406
1824.5 0.9373910730868287 -8.469614731891309e-05 1221725
1825 0.9373878402842236 -8.868363554726032e-05 1222190
1825.5 0.9373841549144084 -9.264944862342778e-05 1222553
1826 0.9373800214614302 -9.65429848146461e-05 1223133
1826.5 0.9373754501474612 -0.0001003143589796024 1223559
1827 0.9373704568257674 -0.000103915043891549 1223950
1827.5 0.9373650628009993 -0.0001072984968399255 1224348
1828 0.9373592945788146 -0.0001104207633907537 1224730
1828.5 0.9373531835477475 -0.0001132410504449273 1225099
1829 0.9373467655971363 -0.0001157222610970085 1225506
1829.5 0.93734008067576 -0.0001178314842576008 1225916
1830 0.9373331722966081 -0.0001195404325567128 1226305
1830.5 0.9373260869939402 -0.0001208258226852179 1226671
1831 0.9373188737394199 -0.0001216696930500353 1227230
1831.5 0.9373115833246655 -0.0001220596544054648 1227624
1832 0.9373042677180267 -0.0001219890699702353 1228060
1832.5 0.9372969794037542 -0.0001214571624341052 1228484
1833 0.9372897707119925 -0.0001204690461907817 1228816
1833.5 0.937282693148174 -0.0001190356840901845 1229052
1834 0.9372757967304377 -0.0001171737689740284 1229299
1834.5 0.9372691293436222 -0.0001149055312287036 1229537
1835 0.9372627361182025 -0.000112258474547669 1229769
1835.5 0.9372566588422565 -0.0001092650430294373 1230007
1836 0.9372509354141392 -0.0001059622236337224 1230248
1836.5 0.9372455993430648 -0.0001023910888665297 1230472
1837 0.9372406793041863 -9.859628535387473e-05 1230719
1837.5 0.937236198754106 -9.462547468161287e-05 1230952
1838 0.9372321756119704 -9.05287335179744e-05 1231187
1838.5 0.9372286220105006 -8.635792058575904e-05 1231422
1839 0.9372255441204064 -8.216601850589561e-05 1231660
1839.5 0.9372229420507059 -7.800645888716115e-05 1231885
1840 0.9372208098264997 -7.39324392826472e-05 1232121
1840.5 0.9372191354447706 -6.999624076980242e-05 1232359
1841 0.9372179010077543 -6.624855493342492e-05 1232595
1841.5 0.937217082932436 -6.273782894138964e-05 1232830
1842 0.9372166522337548 -5.950963720014245e-05 1233057
1842.5 0.9372165748781136 -5.660608776408407e-05 1233292
1843 0.9372168122028944 -5.406527125360474e-05 1233520
1843.5 0.9372173213968068 -5.192075951561666e-05 1233759
1844 0.937218056035094 -5.020116064381393e-05 1233998
1844.5 0.9372189666628985 -4.892973627250791e-05 1234236
1845 0.9372200014194386 -4.812408627495658e-05 1234473
1845.5 0.9372211066951085 -4.779590514585034e-05 1234705
1846 0.9372222278131446 -4.795081343768105e-05 1234944
1846.5 0.9372233097271829 -4.858826666468835e-05 1235180
1847 0.9372242977257712 -4.970154309728222e-05 1235419
1847.5 0.9372251381347998 -5.127781085758376e-05 1235658
1848 0.9372257790088089 -5.329827370572705e-05 1235895
1848.5 0.9372261708022354 -5.573839388997936e-05 1236127
1849 0.9372262670119055 -5.856818943544726e-05 1236363
1849.5 0.9372260247824121 -6.17526022773199e-05 1236596
1850 0.9372254054664717 -6.52519327206252e-05 1236828
1850.5 0.9372243751329177 -6.902233483880714e-05 1237061
1851 0.937222905015623 -7.301636662094853e-05 1237303
1851.5 0.9372209718974102 -7.718358795259486e-05 1237549
1852 0.9372185584237974 -8.147119887754885e-05 1237782
1852.5 0.9372156533423506 -8.582471004519018e-05 1238007
1853 0.937212251664327 -9.018863680927583e-05 1238248
1853.5 0.9372083547463153 -9.450720811342598e-05 1238478
1854 0.9372039702905801 -9.872508108176379e-05 1238718
1854.5 0.9371991122638779 -0.0001027880521335318 1238944
1855 0.9371938007355564 -0.0001066437554582679 1239185
1855.5 0.9371880616367881 -0.0001102423398251702 1239419
1856 0.9371819264438227 -0.0001135371149540158 1239658
1856.5 0.9371754317891178 -0.0001164851590424405 1239887
1857 0.9371686190051566 -0.0001190478795227065 1240140
1857.5 0.9371615336066411 -0.0001211915197007533 1240394
1858 0.9371542247175537 -0.0001228876046095538 1240640
1858.5 0.937146744450316 -0.0001241133201732356 1240888
1859 0.9371391472449101 -0.0001248518206229636 1241127
1859.5 0.9371314891763558 -0.0001250924600168812 1241360
1860 0.9371238272393809 -0.0001248309446840364 1241611
1860.5 0.9371162186194261 -0.000124069404423056 1241882
1861 0.9371087199593372 -0.0001228163813285586 1242105
1861.5 0.9371013866311677 -0.0001210867361767264 1242337
1862 0.937094272022481 -0.0001189014733645944 1242572
1862.5 0.9370874268463704 -0.0001162874864496276 1242822
1863 0.9370808984841434 -0.000113277227365291 1243107
1863.5 0.9370747303692072 -0.0001099083033794988 1243377
1864 0.9370689614201859 -0.0001062230068048138 1243615
1864.5 0.9370636255306968 -0.0001022677833480719 1243845
1865 0.9370587511224764 -9.809264579303691e-05 1244077
1865.5 0.9370543607677738 -9.37505404304086e-05 1244311
1866 0.9370504708860337 -8.929667427657111e-05 1244535
1866.5 0.9370470915189479 -8.478781164754114e-05 1244776
1867 0.9370442261869621 -8.028154906995157e-05 1245009
1867.5 0.9370418718292708 -7.58355778117709e-05 1245250
1868 0.9370400188282733 -7.150694349653467e-05 1245493
1868.5 0.9370386511183685 -6.735131232548535e-05 1245729
1869 0.9370377463778827 -6.342225336835297e-05 1245967
1869.5 0.9370372763018512 -5.977054619898669e-05 1246203
1870 0.9370372069523247 -5.644352284631176e-05 1246443
1870.5 0.9370374991818677 -5.348445260963886e-05 1246661
1871 0.9370381091249574 -5.093197775407785e-05 1246905
1871.5 0.9370389887511096 -4.881960746412124e-05 1247141
1872 0.9370400864727495 -4.717527669893138e-05 1247380
1872.5 0.9370413478001186 -4.602097577109867e-05 1247639
1873 0.937042716034886 -4.537245557159524e-05 1247885
1873.5 0.9370441329936225 -4.523901239954113e-05 1248147
1874 0.9370455397518845 -4.562335533714725e-05 1248397
1874.5 0.9370468773993689 -4.652155805276553e-05 1248639
1875 0.9370480877964437 -4.792309583030877e-05 1248902
1875.5 0.9370491143223109 -4.981096752582618e-05 1249264
1876 0.9370499026051577 -5.216190105677787e-05 1249552
1876.5 0.9370504012248491 -5.494663994905e-05 1249865
1877 0.9370505623790659 -5.813030741673627e-05 1250158
1877.5 0.9370503425042321 -6.16728434423418e-05 1250569
1878 0.9370497028431438 -6.552950937468927e-05 1250853
1878.5 0.9370486099518909 -6.965145367992685e-05 1251138
1879 0.9370470361394222 -7.3986331679682e-05 1251479
1879.5 0.9370449598339552 -7.847897140000989e-05 1251840
1880 0.9370423658713855 -8.307207704474869e-05 1252205
1880.5 0.9370392457018165 -8.770696110516197e-05 1252695
1881 0.9370355975114109 -9.232429573088896e-05 1253174
1881.5 0.9370314262578225 -9.68648737217152e-05 1253640
1882 0.9370267436186041 -0.0001012703693565182 1254179
1882.5 0.9370215678530814 -0.0001054840892604862 1254709
1883 0.9370159235793326 -0.0001094517036215575 1255218
1883.5 0.9370098414689766 -0.0001131219483028384 1255692
1884 0.9370033578635618 -0.00011644728875638 1256182
1884.5 0.9369965143173584 -0.0001193845371196216 1256670
1885 0.9369893570723095 -0.0001218954144645446 1257167
1885.5 0.9369819364717843 -0.0001239470508627692 1257677
1886 0.9369743063205886 -0.0001255124167189653 1258208
1886.5 0.9369665231993665 -0.0001265706796999702 1258536
1887 0.9369586457421619 -0.0001271074825371293 1258837
1887.5 0.9369507338863727 -0.0001271151379911089 1259208
1888 0.9369428481047158 -0.000126592738331149 1259616
1888.5 0.93693504862906 -0.0001255461777778699 1260017
1889 0.9369273946761163 -0.0001239880874791311 1260450
1889.5 0.9369199436849542 -0.0001219376837148162 1260872
1890 0.9369127505761868 -0.0001194205311472301 1261218
1890.5 0.9369058670423958 -0.0001164682240308512 1261596
1891 0.9368993408789853 -0.0001131179893586042 1261947
1891.5 0.9368932153641476 -0.0001094122169340011 1262230
1892 0.936887528695997 -0.000105397922308417 1262526
1892.5 0.9368823134942081 -0.0001011261493975002 1262841
1893 0.9368775963726814 -9.6651320378977e-05 1263189
1893.5 0.936873397588836 -9.203054116524024e-05 1263611
1894 0.9368697307741689 -8.732287132908319e-05 1264011
1894.5 0.9368666027496645 -8.258856783325698e-05 1264323
1895 0.9368640134285605 -7.7888312265308e-05 1264823
1895.5 0.9368619558078467 -7.328243150654012e-05 1265228
1896 0.9368604160487347 -6.883012186329196e-05 1265584
1896.5 0.9368593736451882 -6.458868665824102e-05 1265951
1897 0.9368588016784688 -6.061279712053365e-05 1266332
1897.5 0.9368586671545398 -5.6953786127366e-05 1266647
1898 0.9368589314200935 -5.36589839392013e-05 1267051
1898.5 0.9368595506519584 -5.077110454284688e-05 1267725
1899 0.9368604764136768 -4.832769057538132e-05 1268175
1899.5 0.9368616562721779 -4.636062405849167e-05 1268489
1900 0.9368630344666811 -4.489570933320899e-05 1268930
1900.5 0.9368645526212861 -4.395233366355219e-05 1269470
1901 0.9368661504921256 -4.354320998276937e-05 1269911
1901.5 0.9368677667395013 -4.367420520317389e-05 1270522
1902 0.9368693397150902 -4.434425641123543e-05 1270988
1902.5 0.9368708082540987 -4.554537613963572e-05 1271458
1903 0.9368721124621675 -4.72627467605998e-05 1271967
1903.5 0.9368731944868819 -4.947490289569154e-05 1272472
1904 0.9368739992639314 -5.215399960045432e-05 1272949
1904.5 0.9368744752282754 -5.526616297379679e-05 1273406
1905 0.9368745749811047 -5.877191877413887e-05 1273706
1905.5 0.9368742559039681 -6.262669361358242e-05 1274039
1906 0.9368734807120724 -6.678138235808211e-05 1274371
1906.5 0.9368722179395681 -7.118297450050072e-05 1274653
1907 0.9368704423504898 -7.577523150416007e-05 1274975
1907.5 0.9368681352699658 -8.049940644778338e-05 1275331
1908 0.9368652848313487 -8.529499674711445e-05 1275693
1908.5 0.9368618861359813 -9.010052029161184e-05 1276036
1909 0.936857941323453 -9.485430502146957e-05 1276365
1909.5 0.9368534595513345 -9.949528178625486e-05 1276747
1910 0.9368484568845665 -0.0001039637702728462 1277089
1910.5 0.936842956095821 -0.000108202247868807 1277446
1911 0.9368369863793257 -0.0001121560915369853 1277779
1911.5 0.9368305829817397 -0.0001157742831142506 1278057
1912 0.9368237867547617 -0.0001190100689101126 1278386
1912.5 0.9368166436351484 -0.000121821565060179 1278743
1913 0.9368092040587768 -0.0001241723007811301 1279099
1913.5 0.9368015223162319 -0.0001260316924669229 1279479
1914 0.9367936558581705 -0.0001273754424506232 1279857
1914.5 0.9367856645593564 -0.0001281858572225304 1280223
1915 0.9367776099508163 -0.0001284520809286391 1280666
1915.5 0.9367695544299796 -0.0001281702410621971 1281031
1916 0.9367615604589524 -0.0001273435043908769 1281408
1916.5 0.9367536897612527 -0.0001259820423176158 1281814
1917 0.936746002527349 -0.0001241029060406592 1282290
1917.5 0.9367385566392471 -0.0001217298130414717 1282760
1918 0.9367314069241326 -0.0001188928475746138 1283161
1918.5 0.9367246044467108 -0.0001156280789441275 1283528
1919 0.9367181958493904 -0.000111977102415331 1283788
1919.5 0.9367122227488571 -0.0001079865086117475 1284226
1920 0.9367067211968538 -0.0001037072881746089 1284557
1920.5 0.9367017212121707 -9.919417930251218e-05 1284963
1921 0.9366972463899274 -9.450496653154839e-05 1285296
1921.5 0.9366933135932498 -8.969973975193166e-05 1285589
1922 0.9366899327313712 -8.484012297700528e-05 1285884
1922.5 0.9366871066270894 -7.998848277797138e-05 1286204
1923 0.9366848309753532 -7.520712656790152e-05 1286604
1923.5 0.9366830943935782 -7.055750105724324e-05 1287028
1924 0.9366818785631216 -6.609940120869619e-05 1287299
1924.5 0.9366811584601481 -6.189019989191115e-05 1287633
1925 0.9366809026729823 -5.798410817901415e-05 1288057
1925.5 0.9366810738019259 -5.443147583437472e-05 1288484
1926 0.9366816289364356 -5.127814104039307e-05 1288868
1926.5 0.9366825202035751 -4.85648377731354e-05 1289214
1927 0.936683695380721 -4.632666850366141e-05 1289604
1927.5 0.9366850985646694 -4.45926490641542e-05 1289994
1928 0.9366866708885585 -4.338533159192341e-05 1290397
1928.5 0.9366883512774027 -4.272051046145238e-05 1290843
1929 0.9366900772325276 -4.260701504759852e-05 1291311
1929.5 0.9366917856348093 -4.304659204566796e-05 1291668
1930 0.9366934135563892 -4.403387892112357e-05 1292045
1930.5 0.9366948990703973 -4.55564688866439e-05 1292440
1931 0.9366961820482584 -4.759506662470709e-05 1292739
1931.5 0.9366972049342929 -5.012373280244983e-05 1293047
1932 0.936697913487618 -5.311021427900796e-05 1293418
1932.5 0.9366982574817678 -5.651635579889934e-05 1293772
1933 0.9366981913529986 -6.029858791071022e-05 1294116
1933.5 0.936697674788885 -6.440848486474095e-05 1294463
1934 0.9366966732496022 -6.879338533669451e-05 1294750
1934.5 0.9366951584151284 -7.339706801025639e-05 1295086
1935 0.9366931085525764 -7.816047333957435e-05 1295445
1935.5 0.9366905087988705 -8.302246221232773e-05 1295922
1936 0.9366873513550943 -8.792060175317132e-05 1296365
1936.5 0.9366836355899484 -9.279196815273826e-05 1296821
1937 0.9366793680509583 -9.757395618248472e-05 1297189
1937.5 0.9366745623832329 -0.0001022050849646953 1297464
1938 0.9366692391567829 -0.0001066257896104026 1297782
1938.5 0.9366634256045898 -0.0001107791885157424 1298147
1939 0.9366571552747553 -0.0001146118164163222 1298484
1939.5 0.9366504676011866 -0.0001180743137374542 1298782
1940 0.9366434073983102 -0.000121122063337072 1299100
1940.5 0.9366360242863044 -0.0001237157664138372 1299399
1941 0.9366283720542254 -0.0001258219501338157 1299693
1941.5 0.936620507969215 -0.0001274134004077735 1300142
1942 0.9366124920406734 -0.0001284695142133173 1300600
1942.5 0.936604386248866 -0.0001289765668923386 1301022
1943 0.9365962537478884 -0.000128927890949354 1301432
1943.5 0.936588158053261 -0.0001283239640162675 1301880
1944 0.9365801622246159 -0.0001271724048201478 1302288
1944.5 0.9365723280540025 -0.0001254878771766384 1302545
1945 0.9365647152702852 -0.0001232919032182306 1302791
1945.5 0.9365573807698845 -0.0001206125882370949 1303053
1946 0.9365503778837851 -0.0001174842606632289 1303305
1946.5 0.9365437556902694 -0.0001139470317941875 1303558
1947 0.9365375583822451 -0.000110046280928834 1303800
1947.5 0.936531824697336 -0.0001058320725211331 1304067
1948 0.9365265874180988 -0.0001013585128487902 1304359
1948.5 0.9365218729488193 -9.668305447319188e-05 1304597
1949 0.9365177009743675 -9.186575744279234e-05 1304844
1949.5 0.9365140842055221 -8.696851675220483e-05 1305137
1950 0.9365110282140692 -8.205426600634018e-05 1305381
1950.5 0.9365085313598172 -7.718616754857581e-05 1305634
1951 0.9365065848104913 -7.242679948859965e-05 1305919
1951.5 0.9365051726542627 -6.783735010773352e-05 1306150
1952 0.9365042721034901 -6.347683002669669e-05 1306398
1952.5 0.9365038537870527 -5.940131229383812e-05 1306636
1953 0.9365038821275311 -5.566321019339885e-05 1306880
1953.5 0.9365043157983844 -5.23106020892405e-05 1307129
1954 0.9365051082552411 -4.938661201389758e-05 1307364
1954.5 0.9365062083344756 -4.692885399559743e-05 1307610
1955 0.9365075609113515 -4.496894729510221e-05 1307854
1955.5 0.9365091076092662 -4.353210881041504e-05 1308094
1956 0.9365107875509574 -4.263682791329652e-05 1308332
1956.5 0.9365125381419949 -4.229462791860165e-05 1308571
1957 0.9365142958764544 -4.250991727065558e-05 1308800
1957.5 0.9365159971544001 -4.327993237399099e-05 1309046
1958 0.9365175791006337 -4.459477281345886e-05 1309295
1958.5 0.9365189803741523 -4.643752851743628e-05 1309530
1959 0.9365201419578888 -4.878449723116346e-05 1309785
1959.5 0.9365210079185432 -5.160548950255311e-05 1310030
1960 0.9365215261267146 -5.486421725325999e-05 1310271
1960.5 0.9365216489280438 -5.851876092925415e-05 1310507
1961 0.9365213337567189 -6.252210921120952e-05 1310760
1961.5 0.9365205436834251 -6.682276432881971e-05 1310987
1962 0.9365192478906796 -7.136540517581445e-05 1311228
1962.5 0.9365174220694248 -7.609159967744999e-05 1311488
1963 0.9365150487317552 -8.094055722601073e-05 1311714
1963.5 0.9365121174357665 -8.584991148312509e-05 1311996
1964 0.9365086249196108 -9.07565234561113e-05 1312247
1964.5 0.9365045751430446 -9.559729449375436e-05 1312559
1965 0.9364999792359331 -0.0001003099787195903 1312788
1965.5 0.9364948553543814 -0.0001048339844284653 1313051
1966 0.9364892284463489 -0.0001091111541143636 1313346
1966.5 0.9364831299297779 -0.0001130865130747469 1313635
1967 0.9364765972873927 -0.0001167089769416326 1313975
1967.5 0.9364696735833988 -0.0001199320090214644 1314273
1968 0.9364624069083225 -0.0001227142189728102 1314536
1968.5 0.9364548497591487 -0.0001250198951097364 1314829
1969 0.9364470583627663 -0.0001268194634748518 1315157
1969.5 0.9364390919514429 -0.0001280898677722197 1315410
1970 0.9364310119996737 -0.000128814865271365 1315661
1970.5 0.936422881432256 -0.000128985234878786 1315973
1971 0.9364147638137983 -0.0001285988947066577 1316275
1971.5 0.9364067225301124 -0.0001276609276364735 1316519
1972 0.936398819972053 -0.0001261835145622685 1316770
1972.5 0.936391116732317 -0.0001241857761892335 1317002
1973 0.9363836708255583 -0.0001216935254430401 1317263
1973.5 0.9363765369418732 -0.0001187389336978071 1317525
1974 0.9363697657432637 -0.0001153601151416987 1317792
1974.5 0.9363634032121528 -0.0001116006346547824 1318042
1975 0.9363574900603294 -0.0001075089455587629 1318303
1975.5 0.9363520612059381 -0.000103137764502105 1318546
1976 0.9363471453252366 -9.854339155319814e-05 1318806
1976.5 0.9363427644848876 -9.378498427949193e-05 1319048
1977 0.936338933859501 -8.892379518195491e-05 1319298
1977.5 0.9363356615380578 -8.402238232496332e-05 1319563
1978 0.9363329484216771 -7.914380334550374e-05 1319824
1978.5 0.9363307882140331 -7.435080323693789e-05 1320113
1979 0.9363291675045144 -6.970500638100618e-05 1320433
1979.5 0.9363280659430318 -6.526612324413267e-05 1320727
1980 0.9363274565041966 -6.109118196227087e-05 1321016
1980.5 0.9363273058374387 -5.723379471464264e-05 1321317
1981 0.9363275746985218 -5.374346833572328e-05 1321589
1981.5 0.9363282184568749 -5.066496804131378e-05 1321854
1982 0.9363291876721724 -4.803774245669308e-05 1322119
1982.5 0.9363304287327083 -4.589541734194166e-05 1322371
1983 0.936331884547312 -4.42653645211594e-05 1322649
1983.5 0.9363334952818743 -4.316835154953581e-05 1322919
1984 0.9363351991309616 -4.261827660977907e-05 1323172
1984.5 0.9363369331145674 -4.262199202754374e-05 1323435
1985 0.9363386338897137 -4.317921865168161e-05 1323686
1985.5 0.9363402385664309 -4.428255217162103e-05 1323975
1986 0.9363416855175969 -4.591756125779418e-05 1324256
1986.5 0.9363429151721924 -4.806297622638068e-05 1324537
1987 0.9363438707817515 -5.069096576186932e-05 1324818
1987.5 0.936344499150132 -5.376749809573383e-05 1325075
1988 0.9363447513172095 -5.725278195118508e-05 1325326
1988.5 0.9363445831877003 -6.110178153630488e-05 1325619
1989 0.9363439560970235 -6.526479891467177e-05 1325876
1989.5 0.9363428373069289 -6.968811621582178e-05 1326116
1990 0.9363412004245369 -7.431468937892835e-05 1326386
1990.5 0.9363390257394077 -7.908488446102077e-05 1326633
1991 0.9363363004743408 -8.393724699630684e-05 1326892
1991.5 0.9363330189466972 -8.880929447011472e-05 1327154
1992 0.9363291826382141 -9.363832167747792e-05 1327404
1992.5 0.9363248001724466 -9.836220857437755e-05 1327646
1993 0.936319887200176 -0.000102920220202456 1327904
1993.5 0.9363144661942973 -0.0001072537883749673 1328159
1994 0.9363085661568856 -0.0001113072650520021 1328424
1994.5 0.9363022222422545 -0.0001150286377029866 1328666
1995 0.9362954753009091 -0.0001183701974500824 1328923
1995.5 0.9362883713503187 -0.0001212891513993608 1329177
1996 0.9362809609793666 -0.000123748171291682 1329417
1996.5 0.9362732986941968 -0.0001257158714304934 1329683
1997 0.9362654422139158 -0.0001271672097602648 1329933
1997.5 0.9362574517252701 -0.0001280838069637446 1330168
1998 0.9362493891059209 -0.0001284541795070442 1330416
1998.5 0.9362413171263577 -0.000128273883673907 1330682
1999 0.936233298640754 -0.0001275455687805444 1330929
1999.5 0.9362253957771991 -0.0001262789389355114 1331203
2000 0.9362176691377577 -0.0001244906238890434 1331451
2000.5 0.9362101770186615 -0.0001222039606892891 1331714
2001 0.9362029746606797 -0.0001194486890123779 1331958
2001.5 0.936196113539316 -0.0001162605641457341 1332189
2002 0.9361896407039662 -0.0001126808926640066 1332430
2002.5 0.9361835981745251 -0.000108755996831342 1332712
2003 0.9361780224031895 -0.0001045366146801066 1332955
2003.5 0.9361729438083628 -0.0001000772435414402 1333198
2004 0.9361683863866207 -9.543543552855271e-05 1333436
2004.5 0.9361643674077001 -9.067105408763305e-05 1333672
2005 0.9361608971963914 -8.584550122887522e-05 1333909
2005.5 0.9361579790040864 -8.102092542157019e-05 1334139
2006 0.9361556089715913 -7.625942038125197e-05 1334370
2006.5 0.9361537761836148 -7.162222508738158e-05 1334609
2007 0.9361524628141794 -6.716893534809981e-05 1334840
2007.5 0.9361516443610119 -6.295673707254449e-05 1335070
2008 0.9361512899658407 -5.903967112500239e-05 1335317
2008.5 0.9361513628164012 -5.546793922098752e-05 1335547
2009 0.9361518206249214 -5.228725978964873e-05 1335795
2009.5 0.9361526161768535 -4.953828207629378e-05 1336030
2010 0.9361536979427368 -4.725606600160595e-05 1336260
2010.5 0.9361550107452479 -4.546963444111761e-05 1336482
2011 0.9361564964728023 -4.420160364864171e-05 1336720
2011.5 0.9361580948304707 -4.346789653574613e-05 1336964
2012 0.9361597441184913 -4.327754244661065e-05 1337201
2012.5 0.9361613820283318 -4.36325659489576e-05 1337431
2013 0.936162946446004 -4.452796601114555e-05 1337678
2013.5 0.936164376252276 -4.595178576818452e-05 1337917
2014 0.9361656121094585 -4.788527191039615e-05 1338143
2014.5 0.93616659722463 -5.030312157211656e-05 1338373
2015 0.9361672780794683 -5.317381347074102e-05 1338615
2015.5 0.9361676051173071 -5.646001896098321e-05 1338842
2016 0.9361675333785828 -6.011908764142797e-05 1339088
2016.5 0.9361670230765192 -6.410360119232222e-05 1339326
2017 0.9361660401056626 -6.836198824763947e-05 1339581
2017.5 0.9361645564767737 -7.283919232235421e-05 1339834
2018 0.9361625506725112 -7.747738413742458e-05 1340077
2018.5 0.9361600079193921 -8.221670911861371e-05 1340314
2019 0.9361569203725804 -8.699606039872985e-05 1340550
2019.5 0.9361532872111997 -9.175386733136649e-05 1340790
2020 0.9361491146430029 -9.642888933213108e-05 1341031
2020.5 0.9361444158184244 -0.0001009610048028912 1341261
2021 0.9361392106551887 -0.0001052919849664725 1341500
2021.5 0.9361335255758206 -0.0001093662426420821 1341737
2022 0.9361273931615115 -0.0001131315463241157 1341954
2022.5 0.9361208517268783 -0.0001165396903821336 1342203
2023 0.9361139448211707 -0.000119547112774625 1342440
2023.5 0.9361067206624205 -0.0001221154523532241 1342669
2024 0.936099231511895 -0.0001242120386209997 1342915
2024.5 0.9360915329969683 -0.0001258103076861758 1343146
2025 0.9360836833911987 -0.0001268901391104428 1343390
2025.5 0.9360757428609322 -0.0001274381093769968 1343632
2026 0.936067772688178 -0.0001274476587825799 1343866
2026.5 0.9360598344798093 -0.0001269191696788408 1344105
2027 0.9360519893732913 -0.0001258599551334271 1344337
2027.5 0.9360442972491975 -0.0001242841582384148 1344577
2028 0.9360368159606555 -0.0001222125634468548 1344812
2028.5 0.9360296005896513 -0.0001196723224517632 1345049
2029 0.9360227027397615 -0.0001166965982226956 1345277
2029.5 0.9360161698743994 -0.0001133241318676885 1345507
2030 0.9360100447090686 -0.0001095987379800795 1345745
2030.5 0.9360043646654195 -0.0001055687350475631 1345985
2031 0.9359991613940787 -0.0001012863183319077 1346225
2031.5 0.9359944603723598 -9.680688336429967e-05 1346464
2032 0.935990280581953 -9.21883088298783e-05 1346704
2032.5 0.9359866342706921 -8.749020813141953e-05 1346941
2033 0.9359835268013789 -8.277315931705671e-05 1347177
2033.5 0.9359809565895348 -7.809792332714472e-05 1347406
2034 0.9359789151307965 -7.352466065634488e-05 1347647
2034.5 0.9359773871175107 -6.911215653749953e-05 1347873
2035 0.9359763506429413 -6.491706463465523e-05 1348112
2035.5 0.9359757774903587 -6.099317898310497e-05 1348361
2036 0.9359756335032096 -5.739074354080573e-05 1348607
2036.5 0.9359758790314984 -5.415580822080298e-05 1348869
2037 0.9359764694485503 -5.132963966513441e-05 1349101
2037.5 0.9359773557314197 -4.894819430657886e-05 1349350
2038 0.9359784850973876 -4.704166045247021e-05 1349595
2038.5 0.935979801688282 -4.563407522776123e-05 1349855
2039 0.9359812472937395 -4.474302124183087e-05 1350089
2039.5 0.935982762104042 -4.437940681006837e-05 1350339
2040 0.9359842854827818 -4.454733247855117e-05 1350575
2040.5 0.935985756749365 -4.524404548340227e-05 1350816
2041 0.9359871159612516 -4.645998263988747e-05 1351094
2041.5 0.935988304685835 -4.817890101403077e-05 1351347
2042 0.9359892667520189 -5.037809459751356e-05 1351610
2042.5 0.9359899489718104 -5.302869409809031e-05 1351864
2043 0.9359903018226577 -5.609604588812361e-05 1352120
2043.5 0.9359902800817679 -5.954016513604325e-05 1352377
2044 0.9359898434042739 -6.331625719374604e-05 1352621
2044.5 0.9359889568378523 -6.73753004377314e-05 1352908
2045 0.9359875912672232 -7.166468297641769e-05 1353155
2045.5 0.9359857237828731 -7.612888494867784e-05 1353393
2046 0.9359833379693291 -8.071019755965297e-05 1353652
2046.5 0.9359804241093567 -8.534946953475678e-05 1353886
2047 0.935976979301534 -8.998687133016122e-05 1354136
2047.5 0.9359730074897951 -9.456266721901252e-05 1354378
2048 0.9359685194046492 -9.901798528239363e-05 1354619
2048.5 0.9359635324169447 -0.0001032955753722264 1354865
2049 0.9359580703061583 -0.0001073405452801236 1355103
2049.5 0.9359521629463038 -0.0001111010656385345 1355344
2050 0.9359458459136037 -0.0001145290344952325 1355582
2050.5 0.9359391600210797 -0.0001175806930330278 1355823
2051 0.935932150786151 -0.0001202171845475208 1356057
2051.5 0.9359248678381928 -0.0001224050495368349 1356296
2052 0.9359173642737626 -0.0001241166505910797 1356532
2052.5 0.935909695967883 -0.0001253305216821354 1356760
2053 0.9359019208503181 -0.000126031637437351 1357020
2053.5 0.9358940981562185 -0.0001262115990182679 1357262
2054 0.9358862876608421 -0.0001258687343064289 1357527
2054.5 0.9358785489082392 -0.0001250081112068994 1357777
2055 0.9358709404438612 -0.0001236414640033179 1358021
2055.5 0.935863519060992 -0.0001217870338204711 1358250
2056 0.9358563390707083 -0.0001194693253580097 1358478
2056.5 0.9358494516047577 -0.0001167187831367565 1358714
2057 0.9358429039603086 -0.0001135713915343088 1358955
2057.5 0.9358367389949768 -0.0001100682038651037 1359192
2058 0.9358309945798727 -0.0001062548066690332 1359430
2058.5 0.9358257031176507 -0.0001021807262021239 1359679
2059 0.9358208911317002 -9.789878485959922e-05 1359898
2059.5 0.9358165789316907 -9.346441589856605e-05 1360137
2060 0.9358127803596882 -8.893494535514895e-05 1360397
2060.5 0.9358095026200191 -8.436885046371737e-05 1360645
2061 0.935806746194965 -7.982500417647205e-05 1360880
2061.5 0.9358045048472771 -7.536191555027258e-05 1361134
2062 0.9358027657093564 -7.103697580740388e-05 1361374
2062.5 0.9358015094578418 -6.690571979185322e-05 1361613
2063 0.9358007105712451 -6.302111233158612e-05 1361850
2063.5 0.9358003376671973 -5.943286868317315e-05 1362102
2064 0.9358003539148542 -5.618681778400406e-05 1362339
2064.5 0.9358007175170401 -5.332431647288355e-05 1362568
2065 0.935801382255813 -5.088172217172074e-05 1362797
2065.5 0.9358022980943389 -4.888993075625392e-05 1363041
2066 0.9358034118272204 -4.737398549367616e-05 1363279
2066.5 0.9358046677708304 -4.635276199985283e-05 1363518
2067 0.9358060084846948 -4.583873318073665e-05 1363764
2067.5 0.9358073755145568 -4.583781708492471e-05 1364000
2068 0.9358087101475263 -4.634930951991285e-05 1364228
2068.5 0.9358099541695312 -4.736590218803342e-05 1364462
2069 0.9358110506153121 -4.887378599247335e-05 1364711
2069.5 0.9358119445012748 -5.085283806536254e-05 1364948
2070 0.9358125835317808 -5.327688998997808e-05 1365183
2070.5 0.9358129187697828 -5.611407364543815e-05 1365424
2071 0.9358129052632137 -5.932724010355678e-05 1365683
2071.5 0.9358125026190917 -6.287444607175155e-05 1365927
2072 0.9358116755180184 -6.670950151071238e-05 1366181
2072.5 0.9358103941624993 -7.078257127448386e-05 1366421
2073 0.9358086346534031 -7.504082293301644e-05 1366681
2073.5 0.9358063792897958 -7.942911235213763e-05 1366919
2074 0.9358036167883887 -8.389069812946611e-05 1367166
2074.5 0.9358003424198836 -8.836797562531783e-05 1367405
2075 0.9357965580605679 -9.280322108705032e-05 1367683
2075.5 0.9357922721586197 -9.713933624896877e-05 1367924
2076 0.9357874996156732 -0.0001013205837968006 1368177
2076.5 0.9357822615853003 -0.0001052933042175866 1368425
2077 0.9357765851911223 -0.0001090066048097693 1368700
2077.5 0.9357705031683083 -0.0001124130120009337 1368944
2078 0.9357640534331979 -0.0001154690786065474 1369181
2078.5 0.9357572785867074 -0.0001181359382579652 1369427
2079 0.9357502253580223 -0.000120379799920095 1369656
2079.5 0.9357429439958442 -0.0001221723762037998 1369911
2080 0.9357354876151293 -0.0001234912400418895 1370150
2080.5 0.9357279115078064 -0.0001243201052298155 1370395
2081 0.9357202724264345 -0.000124649027322812 1370660
2081.5 0.9357126278500743 -0.0001244745224136885 1370901
2082 0.9357050352418854 -0.0001237996023799621 1371154
2082.5 0.935697551308034 -0.0001226337262694589 1371384
2083 0.9356902312674803 -0.0001209926685765376 1371624
2083.5 0.9356831281420516 -0.0001188983062334955 1371864
2084 0.9356762920759328 -0.0001163783271878008 1372105
2084.5 0.9356697696933145 -0.0001134658644445304 1372373
2085 0.9356636035024303 -0.0001101990604095366 1372598
2085.5 0.9356578313536077 -0.0001066205672616665 1372854
2086 0.9356524859582408 -0.0001027769898995865 1373121
2086.5 0.9356475944748071 -9.871827874034388e-05 1373365
2087 0.9356431781671621 -9.449708028344217e-05 1373622
2087.5 0.9356392521394203 -9.016805388694357e-05 1373882
2088 0.9356358251507165 -8.578716362624618e-05 1374139
2088.5 0.935632899512127 -8.141095441387066e-05 1374371
2089 0.935630471066944 -7.709582174791114e-05 1374630
2089.5 0.9356285292544372 -7.289728452480403e-05 1374885
2090 0.9356270572561434 -6.886927029779694e-05 1375132
2090.5 0.9356260322226759 -6.506342218747514e-05 1375367
2091 0.9356254255779901 -6.152843635701434e-05 1375608
2091.5 0.9356252033970668 -5.83094385561698e-05 1375851
2092 0.9356253268520149 -5.544740772018122e-05 1376081
2092.5 0.9356257527207366 -5.297865399036305e-05 1376331
2093 0.9356264339514797 -5.093435780812179e-05 1376567
2093.5 0.935627320275912 -4.934017593569941e-05 1376819
2094 0.9356283588627186 -4.821591938305926e-05 1377070
2094.5 0.9356294950032269 -4.757530728443056e-05 1377339
2095 0.9356306728201562 -4.742579978042271e-05 1377626
2095.5 0.9356318359902989 -4.776851193677559e-05 1377862
2096 0.9356329284717979 -4.85982096811091e-05 1378107
2096.5 0.9356338952266066 -4.990338767819166e-05 1378401
2097 0.9356346829288268 -5.166642800635172e-05 1378667
2097.5 0.935635240649792 -5.386383745601562e-05 1378913
2098 0.9356355205111045 -5.646656025933462e-05 1379180
2098.5 0.935635478297231 -5.944036209113563e-05 1379451
2099 0.9356350740198296 -6.274628026766861e-05 1379750
2099.5 0.9356342724265918 -6.634113422279436e-05 1380036
2100 0.9356330434481278 -7.017808957286142e-05 1380286
2100.5 0.9356313625772263 -7.420726839980858e-05 1380529
2101 0.9356292111757023 -7.837639779784644e-05 1380785
2101.5 0.9356265767049949 -8.263148824754975e-05 1381073
2102 0.9356234528776627 -8.69175330102024e-05 1381340
2102.5 0.9356198397279542 -9.117921947816079e-05 1381597
2103 0.9356157436006761 -9.536164327779034e-05 1381839
2103.5 0.9356111770586407 -9.941101590119888e-05 1382068
2104 0.9356061587100233 -0.0001032753567422502 1382318
2104.5 0.9356007129579968 -0.0001069051606286518 1382544
2105 0.9355948696760008 -0.0001102540322735613 1382783
2105.5 0.9355886638129693 -0.0001132792795121128 1383010
2106 0.93558213493373 -0.0001159424577337279 1383252
2106.5 0.9355753267006183 -0.0001182098585647471 1383480
2107 0.9355682863030995 -0.0001200529365874188 1383728
2107.5 0.9355610638428542 -0.0001214486686921868 1383956
2108 0.9355537116823385 -0.0001223798415395647 1384189
2108.5 0.9355462837652906 -0.000122835263543957 1384427
2109 0.9355388349180133 -0.0001228098987726437 1384675
2109.5 0.9355314201404747 -0.0001223049211662975 1384926
2110 0.9355240938964055 -0.0001213276885190268 1385203
2110.5 0.9355169094115539 -0.0001198916366929939 1385516
2111 0.9355099179891506 -0.0001180160955724098 1385771
2111.5 0.9355031683513821 -0.0001157260292693507 1386019
2112 0.9354967060153372 -0.0001130517040680461 1386309
2112.5 0.9354905727114193 -0.0001100282885211952 1386698
2113 0.9354848058516562 -0.0001066953909806278 1387043
2113.5 0.9354794380546904 -0.0001030965406431378 1387383
2114 0.9354744967334769 -9.92786189114293e-05 1387698
2114.5 0.9354700037509036 -9.529124849951358e-05 1387936
2115 0.9354659751476559 -9.118614824476136e-05 1388278
2115.5 0.9354624209457203 -8.701646201769852e-05 1388635
2116 0.9354593450299163 -8.283607044000844e-05 1389022
2116.5 0.9354567451088595 -7.869889432816405e-05 1389437
2117 0.9354546127557071 -7.465819887090626e-05 1389848
2117.5 0.9354529335280255 -7.076590752354769e-05 1390258
2118 0.9354516871650835 -6.707193446001107e-05 1390678
2118.5 0.9354508478598903 -6.362354416871051e-05 1391102
2119 0.9354503846023254 -6.04647464120835e-05 1391516
2119.5 0.9354502615888035 -5.763573429783459e-05 1391902
2120 0.9354504386930693 -5.517237263974357e-05 1392322
2120.5 0.935450871991922 -5.310574312285058e-05 1392852
2121 0.9354515143389921 -5.146175204284675e-05 1393394
2121.5 0.9354523159790656 -5.026080557025389e-05 1393973
2122 0.9354532251949531 -4.95175566092911e-05 1394608
2122.5 0.9354541889784944 -4.924072638897279e-05 1395197
2123 0.9354551537169817 -4.943300295278016e-05 1395628
2123.5 0.9354560658861166 -5.009101771610303e-05 1395949
2124 0.9354568727405408 -5.12054002503245e-05 1396299
2124.5 0.9354575229930205 -5.276091044123537e-05 1396650
2125 0.9354579674735467 -5.473664617167248e-05 1396957
2125.5 0.9354581597598685 -5.710632370644123e-05 1397258
2126 0.9354580567713744 -5.98386270231011e-05 1397594
2126.5 0.9354576193187213 -6.289762144912826e-05 1397955
2127 0.9354568126021964 -6.624322614320923e-05 1398533
2127.5 0.9354556066524714 -6.983173920934596e-05 1398936
2128 0.935453976708167 -7.36164085632515e-05 1399351
2128.5 0.9354519035254696 -7.754804109309274e-05 1399748
2129 0.9354493736159355 -8.157564217549063e-05 1400277
2129.5 0.9354463794095388 -8.564707723093611e-05 1400891
2130 0.9354429193410078 -8.970974673327723e-05 1401321
2130.5 0.9354389978584774 -9.3711265931037e-05 1401702
2131 0.9354346253544932 -9.760014049326583e-05 1402120
2131.5 0.9354298180204085 -0.0001013264293628766 1402514
2132 0.9354245976262006 -0.0001048423862814641 1402975
2132.5 0.9354189912286937 -0.0001081030717421613 1403315
2133 0.9354130308120908 -0.0001110669275244418 1403615
2133.5 0.9354067528655965 -0.0001136963064632502 1403889
2134 0.9354001979036918 -0.0001159579506977518 1404173
2134.5 0.9353934099353836 -0.0001178234123229257 1404446
2135 0.9353864358893698 -0.0001192694111234866 1404698
2135.5 0.9353793250026361 -0.0001202781248925556 1405009
2136 0.9353721281804481 -0.0001208374087170392 1405268
2136.5 0.9353648973360614 -0.0001209409405366431 1405520
2137 0.9353576847187163 -0.0001205882912405699 1405765
2137.5 0.9353505422386187 -0.0001197849185449902 1406039
2138 0.9353435207976284 -0.0001185420848794545 1406282
2138.5 0.9353366696342917 -0.0001168767004927002 1406600
2139 0.9353300356916451 -0.0001148110939510946 1406867
2139.5 0.9353236630159087 -0.0001123727131372978 1407119
2140 0.935317592193779 -0.0001095937607480404 1407424
2140.5 0.9353118598355056 -0.0001065107691283543 1407682
2141 0.9353064981103428 -0.0001031641200536967 1407932
2141.5 0.9353015343402639 -9.959751577143888e-05 1408168
2142 0.9352969906570774 -9.585740823053362e-05 1408455
2142.5 0.9352928837272402 -9.199239395427844e-05 1408713
2143 0.935289224547793 -8.805258244032364e-05 1409036
2143.5 0.9352860183158999 -8.408894629833277e-05 1409304
2144 0.9352832643735453 -8.015266155510147e-05 1409658
2144.5 0.9352809562279353 -7.629444666737106e-05 1409937
2145 0.9352790816471972 -7.256390878181489e-05 1410236
2145.5 0.9352776228299851 -6.900890567131236e-05 1410462
2146 0.9352765566466538 -6.567493155679252e-05 1410713
2146.5 0.935275854948741 -6.260453469887347e-05 1410954
2147 0.9352754849426158 -5.983677421745281e-05 1411193
2147.5 0.9352754096223468 -5.740672307507591e-05 1411429
2148 0.9352755882560706 -5.534502354965431e-05 1411656
2148.5 0.9352759769194728 -5.367750083113733e-05 1411904
2149 0.9352765290693911 -5.242483961409321e-05 1412149
2149.5 0.9352771961500564 -5.16023277345756e-05 1412390
2150 0.9352779282240655 -5.121967002480215e-05 1412628
2150.5 0.9352786746198893 -5.128087464575327e-05 1412873
2151 0.9352793845875194 -5.178421321640642e-05 1413120
2151.5 0.9352800079537656 -5.272225510223932e-05 1413365
2152 0.9352804957687404 -5.408197526658642e-05 1413596
2152.5 0.9352808009351977 -5.584493413917978e-05 1413825
2153 0.935280878812636 -5.798752702892704e-05 1414079
2153.5 0.9352806877884091 -6.04812997142359e-05 1414359
2154 0.9352801898085416 -6.329332599632914e-05 1414595
2154.5 0.9352793508614723 -6.638664220893962e-05 1414944
2155 0.9352781414085791 -6.972073295217279e-05 1415233
2155.5 0.9352765367560324 -7.325206166873175e-05 1415544
2156 0.9352745173633003 -7.693463911407482e-05 1415834
2156.5 0.9352720690844493 -8.07206222974126e-05 1416135
2157 0.935269183339272 -8.456093609221151e-05 1416402
2157.5 0.9352658572121724 -8.840590943815348e-05 1416662
2158 0.9352620934776884 -9.220591788518721e-05 1416974
2158.5 0.9352579005524797 -9.591202416588568e-05 1417236
2159 0.9352532923745505 -9.947660852501905e-05 1417538
2159.5 0.9352482882114318 -0.0001028539806857264 1417824
2160 0.9352429123999447 -0.0001060009655855981 1418132
2160.5 0.9352371940210551 -0.0001088774553722801 1418437
2161 0.9352311665141659 -0.0001114469205998181 1418729
2161.5 0.9352248672359454 -0.0001136768741095998 1418991
2162 0.9352183369695262 -0.0001155392817046038 1419278
2162.5 0.9352116193905097 -0.0001170109144267196 1419566
2163 0.9352047604967733 -0.0001180736380117441 1419855
2163.5 0.9351978080095241 -0.0001187146359185938 1420150
2164 0.9351908107533997 -0.0001189265631953287 1420424
2164.5 0.9351838180236645 -0.0001187076293439689 1420676
2165 0.935176878948713 -0.0001180616092679725 1420928
2165.5 0.9351700418561186 -0.0001169977823172044 1421235
2166 0.9351633536504138 -0.0001155308003745813 1421532
2166.5 0.935156859210613 -0.0001136804868435061 1421791
2167 0.9351506008152204 -0.0001114715692838093 1422135
2167.5 0.935144617602086 -0.0001089333492957822 1422482
2168 0.9351389450700199 -0.0001060993140544848 1422840
2168.5 0.9351336146285026 -0.0001030066946414909 1423243
2169 0.9351286532012072 -9.969597699675567e-05 1423601
2169.5 0.9351240828883409 -9.62103719137184e-05 1423913
2170 0.9351199206920311 -9.259525101494276e-05 1424230
2170.5 0.9351161783081677 -8.8897556070873e-05 1424504
2171 0.9351128619872485 -8.516518935191109e-05 1424806
2171.5 0.9351099724658608 -8.144639293255404e-05 1425054
2172 0.9351075049695425 -7.778912499148534e-05 1425303
2172.5 0.9351054492868138 -7.424044117245056e-05 1425572
2173 0.9351037899132726 -7.084588898769112e-05 1425831
2173.5 0.9351025062637324 -6.764892305915448e-05 1426101
2174 0.9351015729495102 -6.469034870654783e-05 1426354
2174.5 0.9351009601171345 -6.20078010074945e-05 1426625
2175 0.9351006338439628 -5.963526598151963e-05 1426884
2175.5 0.9351005565854669 -5.760264998969678e-05 1427156
2176 0.9351006876682892 -5.593540280533775e-05 1427465
2176.5 0.9351009838225992 -5.465419910504686e-05 1427816
2177 0.9351013997467812 -5.377468236398578e-05 1428194
2177.5 0.9351018886970841 -5.330727432319791e-05 1428579
2178 0.9351024030945571 -5.325705234266802e-05 1428875
2178.5 0.9351028951413926 -5.362369607095014e-05 1429172
2179 0.9351033174386852 -5.440150396290119e-05 1429428
2179.5 0.9351036235976297 -5.557947927331762e-05 1429763
2180 0.9351037688362656 -5.714148425679844e-05 1430118
2180.5 0.9351037105540994 -5.906646042578399e-05 1430453
2181 0.9351034088772232 -6.132871186945358e-05 1430807
2181.5 0.9351028271669573 -6.389824782787631e-05 1431130
2182 0.9351019324855273 -6.674117995903287e-05 1431540
2182.5 0.9351006960128551 -6.98201690392257e-05 1431944
2183 0.9350990934091924 -7.309491521070613e-05 1432300
2183.5 0.9350971051190349 -7.652268534118533e-05 1432636
2184 0.9350947166125274 -8.005887059462905e-05 1432966
2184.5 0.9350919185613805 -8.365756693820733e-05 1433266
2185 0.9350887069471835 -8.727217103078564e-05 1433609
2185.5 0.9350850831008642 -9.085598375679784e-05 1433951
2186 0.9350810536729537 -9.436281358841928e-05 1434367
2186.5 0.935076630535191 -9.774757197939063e-05 1434748
2187 0.9350718306149133 -0.000100966853114951 1435022
2187.5 0.935066675664512 -0.0001039794905624115 1435318
2188 0.9350611919691035 -0.0001067470836827201 1435578
2188.5 0.9350554099963215 -0.0001092344870713561 1435851
2189 0.9350493639929046 -0.0001114102567900327 1436120
2189.5 0.9350430915334091 -0.0001132470477240613 1436399
2190 0.9350366330269972 -0.0001147219570454092 1436672
2190.5 0.9350300311887685 -0.0001158168094698281 1436950
2191 0.9350233304825567 -0.0001165183807589109 1437248
2191.5 0.9350165765424541 -0.0001168185567248022 1437517
2192 0.9350098155805907 -0.0001167144258352315 1437786
2192.5 0.9350030937888594 -0.0001162083043796238 1438045
2193 0.9349964567423272 -0.0001153076940311888 1438295
2193.5 0.9349899488120403 -0.0001140251725140618 1438600
2194 0.9349836125947909 -0.0001123782189478019 1438904
2194.5 0.9349774883671738 -0.0001103889762823538 1439272
2195 0.9349716135709298 -0.0001080839540436333 1439627
2195.5 0.9349660223361524 -0.0001054936753743976 1440045
2196 0.934960745048431 -0.0001026522730654031 1440366
2196.5 0.9349558079654156 -9.959703991993438e-05 1440649
2197 0.9349512328876468 -9.636793937264547e-05 1440999
2197.5 0.9349470368877638 -9.300708278332639e-05 1441288
2198 0.9349432321014624 -8.955818024110808e-05 1441662
2198.5 0.9349398255827478 -8.606597204154378e-05 1441984
2199 0.9349368192251964 -8.257564823070753e-05 1442260
2199.5 0.934934209750092 -7.913226374788657e-05 1442568
2200 0.9349319887614211 -7.578015673624011e-05 1442935
2200.5 0.9349301428668585 -7.256237753236636e-05 1443255
2201 0.9349286538630163 -6.952013568918849e-05 1443642
2201.5 0.9349274989824067 -6.669227213544599e-05 1444082
2202 0.9349266511987768 -6.411476323342643e-05 1444538
2202.5 0.934926079586731 -6.182026306708075e-05 1444958
2203 0.9349257497308441 -5.983768978367145e-05 1445362
2203.5 0.9349256241788814 -5.819186122790803e-05 1445976
2204 0.9349256629331326 -5.690318445758194e-05 1446441
2204.5 0.9349258239734398 -5.598740302197497e-05 1446835
2205 0.9349260638050606 -5.54554051278073e-05 1447366
2205.5 0.934926338024238 -5.531309502274242e-05 1447756
2206 0.934926601894114 -5.556132910324867e-05 1448178
2206.5 0.9349268109235245 -5.619591741314592e-05 1448552
2207 0.9349269214411777 -5.720769035197678e-05 1448969
2207.5 0.9349268911578165 -5.858262956953799e-05 1449260
2208 0.9349266797091137 -6.030206119571436e-05 1449507
2208.5 0.9349262491723477 -6.234290875306368e-05 1449761
2209 0.9349255645502277 -6.467800233450067e-05 1450003
2209.5 0.9349245942157068 -6.727643990953858e-05 1450246
2210 0.9349233103121276 -7.010399595856565e-05 1450501
2210.5 0.9349216891036346 -7.312357203449575e-05 1450759
2211 0.934919711271459 -7.629568332266797e-05 1451010
2211.5 0.9349173621523651 -7.957897481911629e-05 1451251
2212 0.9349146319163371 -8.293076037998498e-05 1451487
2212.5 0.9349115156813493 -8.630757761624506e-05 1451729
2213 0.9349080135639044 -8.966575142066285e-05 1451966
2213.5 0.9349041306648382 -9.296195881989271e-05 1452226
2214 0.9348998769907459 -9.615378784665459e-05 1452472
2214.5 0.934895267312202 -9.920028322156415e-05 1452707
2215 0.9348903209607723 -0.0001020624718238973 1452954
2215.5 0.9348850615675911 -0.0001047038612090835 1453200
2216 0.9348795167470376 -0.0001070909047963976 1453437
2216.5 0.9348737177297319 -0.0001091934277973263 1453671
2217 0.9348676989497333 -0.0001109850084782404 1453915
2217.5 0.9348614975913891 -0.0001124433099415733 1454181
2218 0.9348551531017943 -0.0001135503582624804 1454429
2218.5 0.934848706675255 -0.0001142927635217596 1454680
2219 0.9348422007164922 -0.000114661881023463 1454927
2219.5 0.9348356782895794 -0.0001146539107656503 1455182
2220 0.9348291825597747 -0.0001142699340365153 1455429
2220.5 0.9348227562354809 -0.0001135158868238014 1455687
2221 0.934816441017554 -0.0001124024705435667 1455950
2221.5 0.9348102770630492 -0.0001109450014035253 1456208
2222 0.9348043024703137 -0.0001091632005063615 1456469
2222.5 0.9347985527920194 -0.0001070809275596707 1456710
2223 0.9347930605823609 -0.0001047258617805715 1456962
2223.5 0.934787854984189 -0.0001021291342572502 1457188
2224 0.93478296136131 -9.932491664622369e-05 1457428
2224.5 0.9347784009805873 -9.634997163618542e-05 1457680
2225 0.9347741907478341 -9.324317109003265e-05 1457921
2225.5 0.9347703430007599 -9.00449881788402e-05 1458160
2226 0.9347668653615125 -8.67969701424124e-05 1458413
2226.5 0.9347637606505549 -8.354119854352845e-05 1458671
2227 0.9347610268628449 -8.031974402757988e-05 1458918
2227.5 0.9347586572064455 -7.717412265190487e-05 1459156
2228 0.9347566402029193 -7.414476081035318e-05 1459412
2228.5 0.9347549598480405 -7.127047564950706e-05 1459663
2229 0.9347535958305849 -6.858797765418543e-05 1459914
2229.5 0.9347525238062252 -6.61314017762677e-05 1460173
2230 0.9347517157228388 -6.393187309435815e-05 1460418
2230.5 0.9347511401928875 -6.201711253026637e-05 1460670
2231 0.9347507629079326 -6.041108761507769e-05 1460902
2231.5 0.9347505470898108 -5.913371270224649e-05 1461146
2232 0.9347504539725439 -5.820060237365946e-05 1461378
2232.5 0.9347504433086664 -5.762288108709875e-05 1461632
2233 0.93475047389336 -5.740705137782459e-05 1461862
2233.5 0.9347505040995688 -5.755492216346878e-05 1462109
2234 0.9347504924171511 -5.80635979200659e-05 1462356
2234.5 0.9347503979890766 -5.892552870764533e-05 1462598
2235 0.9347501811377525 -6.012862023653743e-05 1462832
2235.5 0.9347498038746895 -6.165640239111128e-05 1463107
2236 0.934749230386969 -6.348825387619611e-05 1463380
2236.5 0.9347484274942757 -6.559967993072261e-05 1463619
2237 0.9347473650706698 -6.796263937565939e-05 1463861
2237.5 0.9347460164257335 -7.054591663460171e-05 1464112
2238 0.9347443586402766 -7.331553379536887e-05 1464380
2238.5 0.9347423728523764 -7.623519727640419e-05 1464654
2239 0.9347400444901917 -7.926677322807605e-05 1464897
2239.5 0.9347373634486784 -8.237078544379461e-05 1465145
2240 0.9347343242080752 -8.55069292806794e-05 1465411
2240.5 0.9347309258927838 -8.86345949002533e-05 1465691
2241 0.9347271722700412 -9.171339303687671e-05 1465917
2241.5 0.9347230716885669 -9.470367648736599e-05 1466140
2242 0.9347186369581409 -9.756705058883078e-05 1466396
2242.5 0.9347138851718229 -0.0001002668661124174 1466696
2243 0.9347088374732818 -0.000102768688246056 1466952
2243.5 0.9347035187723784 -0.0001050407356654532 1467209
2244 0.9346979574128329 -0.0001070542840960522 1467478
2244.5 0.9346921847963947 -0.0001087840292431231 1467798
2245 0.9346862349685068 -0.0001102084045066326 1468030
2245.5 0.9346801441709163 -0.0001113098494953351 1468307
2246 0.9346739503671162 -0.0001120750260011682 1468549
2246.5 0.934667692746826 -0.0001124949787847113 1468778
2247 0.9346614112159818 -0.000112565239242925 1469044
2247.5 0.9346551458788644 -0.0001122858707751206 1469264
2248 0.9346489365190991 -0.0001116614554202276 1469512
2248.5 0.9346428220862242 -0.000110701022099839 1469808
2249 0.9346368401944715 -0.0001094179175555814 1470059
2249.5 0.9346310266401976 -0.000107829621808162 1470311
2250 0.9346254149441595 -0.0001059575106778856 1470559
2250.5 0.9346200359244869 -0.000103826568584668 1470816
2251 0.9346149173057861 -0.0001014650554797306 1471076
2251.5 0.9346100833693424 -9.890413234407942e-05 1471326
2252 0.9346055546488127 -9.617745021285059e-05 1471558
2252.5 0.9346013476752416 -9.332070814254073e-05 1471794
2253 0.9345974747745409 -9.037118592529604e-05 1472048
2253.5 0.9345939439199201 -8.736725766488664e-05 1472296
2254 0.9345907586410216 -8.434789255986705e-05 1472550
2254.5 0.9345879179907709 -8.135214938706305e-05 1472802
2255 0.934585416570219 -7.841867124248149e-05 1473067
2255.5 0.9345832446108868 -7.5585187074716e-05 1473295
2256 0.9345813881133895 -7.288802644002269e-05 1473508
2256.5 0.9345798290403906 -7.036165371946463e-05 1473739
2257 0.9345785455612302 -6.803822776887863e-05 1473991
2257.5 0.9345775123449295 -6.594719262712968e-05 1474249
2258 0.9345767008976349 -6.41149044900889e-05 1474505
2258.5 0.9345760799400178 -6.256429967424636e-05 1474741
2259 0.9345756158196327 -6.131460774990199e-05 1474985
2259.5 0.9345752729528 -6.038111342810117e-05 1475230
2260 0.9345750142902158 -5.977497014400428e-05 1475479
2260.5 0.9345748018001956 -5.950306760282034e-05 1475730
2261 0.9345745969632536 -5.956795484875515e-05 1475968
2261.5 0.9345743612715817 -5.996781969567923e-05 1476204
2262 0.9345740567269584 -6.069652462545262e-05 1476460
2262.5 0.9345736463306464 -6.174369852963748e-05 1476723
2263 0.9345730945589638 -6.309488294877356e-05 1476967
2263.5 0.9345723678184189 -6.473173076239402e-05 1477206
2264 0.9345714348745778 -6.663225460973359e-05 1477459
2264.5 0.9345702672491885 -6.877112168521294e-05 1477718
2265 0.9345688395805162 -7.111999096250842e-05 1477981
2265.5 0.9345671299423349 -7.364788836252987e-05 1478251
2266 0.9345651201175618 -7.632161490301031e-05 1478487
2266.5 0.9345627958231271 -7.910618245432214e-05 1478788
2267 0.9345601468833088 -8.19652713841451e-05 1479033
2267.5 0.9345571673494386 -8.486170410720243e-05 1479308
2268 0.9345538555645821 -8.775792836668274e-05 1479563
2268.5 0.9345502141725166 -9.061650396685139e-05 1479867
2269 0.9345462500710505 -9.340058664848498e-05 1480229
2269.5 0.9345419743104496 -9.607440285481635e-05 1480558
2270 0.9345374019384373 -9.860370927109965e-05 1480866
2270.5 0.9345325517939415 -0.0001009562312355518 1481242
2271 0.9345274462523881 -0.0001031020744102414 1481714
2271.5 0.9345221109259947 -0.0001050141044622748 1482129
2272 0.9345165743230563 -0.0001066682899353453 1482734
2272.5 0.9345108674707667 -0.0001080440039814914 1483193
2273 0.934505023506548 -0.0001091242811686173 1483509
2273.5 0.9344990772432794 -0.0001098960261709219 1483817
2274 0.9344930647141182 -0.0001103501717821821 1484148
2274.5 0.9344870227028698 -0.0001104817843547179 1484520
2275 0.9344809882660183 -0.0001102901154529855 1484784
2275.5 0.9344749982526368 -0.0001097785992104932 1485019
2276 0.934469088828386 -0.0001089547955829367 1485253
2276.5 0.9344632950097551 -0.0001078302803902618 1485505
2277 0.9344576502145415 -0.0001064204837264123 1485772
2277.5 0.9344521858343368 -0.0001047444789792486 1486031
2278 0.9344469308344875 -0.0001028247253360012 1486280
2278.5 0.9344419113866285 -0.0001006867672429774 1486526
2279 0.9344371505384444 -9.835889483577877e-05 1486763
2279.5 0.9344326679248306 -9.58717698490919e-05 1487011
2280 0.9344284795240591 -9.325802194935505e-05 1487263
2280.5 0.9344245974619815 -9.055182080143563e-05 1487526
2281 0.9344210298666575 -8.778842947925477e-05 1487785
2281.5 0.9344177807751393 -8.50037450552344e-05 1488050
2282 0.9344148500934658 -8.223383235206021e-05 1488298
2282.5 0.9344122336102286 -7.951445691134726e-05 1488545
2283 0.934409923063371 -7.688062322590805e-05 1488776
2283.5 0.9344079062591998 -7.436612419632774e-05 1489012
2284 0.9344061672419154 -7.200310760977776e-05 1489277
2284.5 0.9344046865113124 -6.98216652009988e-05 1489526
2285 0.9344034412856957 -6.784944954732765e-05 1489784
2285.5 0.9344024058064639 -6.611132367279519e-05 1490025
2286 0.9344015516803071 -6.46290477992706e-05 1490282
2286.5 0.9344008482544643 -6.342100718774258e-05 1490529
2287 0.9344002630200939 -6.250198446977857e-05 1490784
2287.5 0.9343997620384487 -6.188297928248415e-05 1491057
2288 0.9343993103842692 -6.15710773999399e-05 1491344
2288.5 0.9343988726006092 -6.156937090635661e-05 1491579
2289 0.9343984131591649 -6.187693029118922e-05 1491854
2289.5 0.9343978969201419 -6.248882867089677e-05 1492097
2290 0.9343972895857003 -6.339621766710841e-05 1492355
2290.5 0.9343965581411331 -6.458645380360618e-05 1492636
2291 0.9343956712781036 -6.604327363296869e-05 1492976
2291.5 0.9343945997945129 -6.774701517963142e-05 1493285
2292 0.9343933169659013 -6.96748826921044e-05 1493521
2292.5 0.9343917988836529 -7.18012511467695e-05 1493752
2293 0.9343900247557291 -7.409800644069799e-05 1493970
2293.5 0.9343879771661562 -7.653491676173301e-05 1494282
2294 0.9343856422900264 -7.90800302337392e-05 1494536
2294.5 0.9343830100613685 -8.170009360941654e-05 1494790
2295 0.9343800742918562 -8.436098652699457e-05 1495032
2295.5 0.9343768327389722 -8.702816566140573e-05 1495288
2296 0.9343732871228899 -8.966711299019052e-05 1495559
2296.5 0.9343694430920224 -9.224378235855464e-05 1495830
2297 0.9343653101378329 -9.472503856753178e-05 1496061
2297.5 0.934360901460168 -9.707908332390689e-05 1496296
2298 0.9343562337850088 -9.927586257770581e-05 1496551
2298.5 0.9343513271371435 -0.0001012874500308559 1496801
2299 0.9343462045708462 -0.0001030884019252491 1497033
2299.5 0.9343408918621717 -0.0001046560786048849 1497270
2300 0.9343354171669735 -0.0001059709287915213 1497512
2300.5 0.9343298106491764 -0.0001070167330078391 1497745
2301 0.9343241040842045 -0.0001077808031224553 1497975
2301.5 0.9343183304427807 -0.0001082541355686197 1498216
2302 0.9343125234605427 -0.0001084315163956934 1498465
2302.5 0.934306717199094 -0.0001083115769421437 1498705
2303 0.9343009456041975 -0.0001078967995617304 1498937
2303.5 0.9342952420668417 -0.0001071934734833992 1499191
2304 0.9342896389928541 -0.0001062116015307708 1499437
2304.5 0.9342841673866065 -0.0001049647590612164 1499663
2305 0.934278856454159 -0.0001034699070992505 1499914
2305.5 0.9342737332309211 -0.0001017471622259787 1500185
2306 0.9342688222385735 -9.981952633860503e-05 1500431
2306.5 0.9342641451756036 -9.771257990366586e-05 1500671
2307 0.9342597206453539 -9.54541427898544e-05 1500988
2307.5 0.9342555639249913 -9.307390717295575e-05 1501225
2308 0.9342516867782596 -9.060304735336683e-05 1501472
2308.5 0.9342480973142996 -8.8073811610779e-05 1501726
2309 0.9342447998942263 -8.551910143701824e-05 1501961
2309.5 0.9342417950865211 -8.297204363520677e-05 1502237
2310 0.9342390796716615 -8.046556084823223e-05 1502508
2310.5 0.9342366466957789 -7.803194608299832e-05 1502733
2311 0.9342344855724888 -7.570244672754039e-05 1502987
2311.5 0.9342325822314301 -7.350686341772214e-05 1503266
2312 0.9342309193114412 -7.147316890172685e-05 1503513
2312.5 0.9342294763957257 -6.962715177455839e-05 1503765
2313 0.9342282302858389 -6.799208961818051e-05 1504010
2313.5 0.9342271553108149 -6.658845568721308e-05 1504252
2314 0.9342262236673315 -6.543366283281128e-05 1504490
2314.5 0.9342254057863946 -6.454184786327691e-05 1504753
2315 0.9342246707217264 -6.392369900620786e-05 1504992
2315.5 0.9342239865547436 -6.358632857003026e-05 1505232
2316 0.9342233208108388 -6.353319231106375e-05 1505455
2316.5 0.9342226408815335 -6.376405640174736e-05 1505699
2317 0.9342219144470169 -6.42750122771083e-05 1505924
2317.5 0.9342211098935974 -6.505853901471863e-05 1506182
2318 0.9342201967206785 -6.610361228911016e-05 1506427
2318.5 0.9342191459320167 -6.739585834101095e-05 1506668
2319 0.9342179304062517 -6.891775082391014e-05 1506915
2319.5 0.9342165252419646 -7.064884784146628e-05 1507158
2320 0.9342149080728922 -7.256606597745368e-05 1507388
2320.5 0.9342130593492941 -7.464398765052903e-05 1507642
2321 0.9342109625819479 -7.68551977063343e-05 1507880
2321.5 0.9342086045457278 -7.917064479364991e-05 1508142
2322 0.9342059754402574 -8.156002276449648e-05 1508387
2322.5 0.9342030690057 -8.399216709358745e-05 1508646
2323 0.9341998825923236 -8.643546113445263e-05 1508939
2323.5 0.9341964171830935 -8.885824691827083e-05 1509204
2324 0.934192677369148 -9.122923515981004e-05 1509446
2324.5 0.9341886712786285 -9.351790916221179e-05 1509688
2325 0.9341844104599366 -9.569491740838717e-05 1509944
2325.5 0.9341799097210745 -9.773244979026048e-05 1510210
2326 0.9341751869272957 -9.960459265521573e-05 1510445
2326.5 0.9341702627598217 -0.0001012876581391372 1510690
2327 0.9341651604388691 -0.0001027604836031777 1510948
2327.5 0.9341599054147047 -0.0001040046973923217 1511200
2328 0.9341545250308178 -0.0001050049475822501 1511439
2328.5 0.9341490481636761 -0.000105749090871485 1511706
2329 0.9341435048438042 -0.0001062283393013072 1511939
2329.5 0.9341379258631506 -0.000106437363039986 1512186
2330 0.9341323423738782 -0.0001063743480426346 1512422
2330.5 0.9341267854838038 -0.0001060410079869886 1512653
2331 0.9341212858537348 -0.0001054425504792546 1512897
2331.5 0.9341158733019173 -0.0001045875981173797 1513134
2332 0.9341105764206963 -0.0001034880655817077 1513374
2332.5 0.9341054222103116 -0.0001021589944889923 1513613
2333 0.9341004357345182 -0.000100618348287779 1513849
2333.5 0.9340956398024263 -9.88867699830767e-05 1514101
2334 0.9340910546805892 -9.698730595117292e-05 1514363
2334.5 0.9340866978389755 -9.494509953393615e-05 1514609
2335 0.934082583734002 -9.278705848188661e-05 1514846
2335.5 0.9340787236313211 -9.054150064038242e-05 1515092
2336 0.9340751254705214 -8.823778254153686e-05 1515337
2336.5 0.9340717937733638 -8.590591576978258e-05 1515586
2337 0.9340687295965894 -8.357617611250791e-05 1515832
2337.5 0.9340659305297739 -8.12787105834708e-05 1516080
2338 0.9340633907381011 -7.904314741793087e-05 1516313
2338.5 0.9340611010493501 -7.689821408287317e-05 1516574
2339 0.9340590490838334 -7.487136822560316e-05 1516831
2339.5 0.9340572194254482 -7.298844629965023e-05 1517058
2340 0.9340555938314945 -7.127333436248125e-05 1517285
2340.5 0.9340541514784139 -6.974766523712402e-05 1517538
2341 0.9340528692401392 -6.843054587440339e-05 1517772
2341.5 0.934051721995346 -6.733831834831009e-05 1518003
2342 0.9340506829595272 -6.648435746950507e-05 1518248
2342.5 0.9340497240374989 -6.587890751800788e-05 1518485
2343 0.9340488161917124 -6.552896007997483e-05 1518726
2343.5 0.9340479298215361 -6.543817443497042e-05 1518967
2344 0.934047035148561 -6.560684138298217e-05 1519196
2344.5 0.9340461026029189 -6.603189083511921e-05 1519445
2345 0.9340451032055962 -6.670694292288929e-05 1519715
2345.5 0.9340440089418085 -6.762240181829234e-05 1519950
2346 0.934042793120626 -6.876559090573137e-05 1520184
2346.5 0.9340414307162324 -7.012092741501361e-05 1520425
2347 0.9340398986864599 -7.167013412004059e-05 1520678
2347.5 0.9340381762645472 -7.339248523487289e-05 1520933
2348 0.9340362452204282 -7.526508320546681e-05 1521168
2348.5 0.9340340900882698 -7.726316270560403e-05 1521446
2349 0.9340316983574212 -7.936041780564742e-05 1521684
2349.5 0.9340290606244265 -8.152934799558811e-05 1521920
2350 0.9340261707042591 -8.374161851393604e-05 1522150
2350.5 0.9340230256994733 -8.596843026436395e-05 1522375
2351 0.9340196260265254 -8.818089449269999e-05 1522598
2351.5 0.9340159753990577 -9.035040735221126e-05 1522828
2352 0.9340120807685185 -9.244901950275043e-05 1523060
2352.5 0.9340079522230265 -9.444979596988564e-05 1523281
2353 0.9340036028459298 -9.632716163277391e-05 1523522
2353.5 0.9339990485360407 -9.805722791158617e-05 1523749
2354 0.933994307791991 -9.961809648373252e-05 1523976
2354.5 0.9339894014636382 -0.000100990136170282 1524201
2355 0.9339843524738528 -0.0001021562294949619 1524434
2355.5 0.9339791855143904 -0.0001031019858229959 1524664
2356 0.9339739267198823 -0.0001038159184309844 1524886
2356.5 0.9339686033242492 -0.0001042895833356546 1525149
2357 0.9339632433040435 -0.0001045176782124803 1525372
2357.5 0.9339578750133933 -0.0001044981002584002 1525598
2358 0.93395252681531 -0.0001042319623889825 1525842
2358.5 0.9339472267141491 -0.0001037235677028992 1526068
2359 0.933942001993984 -0.0001029803426877018 1526297
2359.5 0.9339368788675638 -0.0001020127301742812 1526534
2360 0.9339318821403664 -0.0001008340435661485 1526792
2360.5 0.9339270348940524 -9.946028436629405e-05 1527034
2361 0.9339223581933539 -9.790992549339618e-05 1527267
2361.5 0.933917870820123 -9.620366331449056e-05 1527499
2362 0.9339135890378863 -9.436414171653234e-05 1527728
2362.5 0.9339095263898597 -9.241565189070544e-05 1527947
2363 0.9339056935329236 -9.038381180542459e-05 1528181
2363.5 0.9339020981095859 -8.82952295940383e-05 1528428
2364 0.9338987446594657 -8.617715527685528e-05 1528660
2364.5 0.9338956345712996 -8.405712537361036e-05 1528884
2365 0.9338927660759652 -8.196260503877418e-05 1529132
2365.5 0.9338901342804592 -7.992063236812985e-05 1529377
2366 0.9338877312422516 -7.795746948116598e-05 1529603
2366.5 0.9338855460829115 -7.609826487974366e-05 1529825
2367 0.9338835651393979 -7.43667314217451e-05 1530058
2367.5 0.9338817721509131 -7.278484403111709e-05 1530304
2368 0.9338801484787854 -7.137256099507023e-05 1530552
2368.5 0.9338786733564037 -7.014757238028593e-05 1530802
2369 0.9338773241658634 -6.912507873573886e-05 1531045
2369.5 0.9338760767376425 -6.831760284601077e-05 1531296
2370 0.9338749056693399 -6.773483686081353e-05 1531518
2370.5 0.9338737846592822 -6.738352665918278e-05 1531750
2371 0.9338726868506063 -6.7267394817787e-05 1531972
2371.5 0.9338715851813402 -6.738710304686536e-05 1532195
2372 0.9338704527359009 -6.774025444274294e-05 1532439
2372.5 0.9338692630934586 -6.832143538788837e-05 1532680
2373 0.93386799066866 -6.912229641602534e-05 1532921
2373.5 0.9338666110403077 -7.013167085653865e-05 1533152
2374 0.9338651012637929 -7.133572958679486e-05 1533396
2374.5 0.9338634401632709 -7.271816975803588e-05 1533644
2375 0.9338616085998737 -7.426043492794447e-05 1533891
2375.5 0.9338595897125556 -7.594196363367687e-05 1534138
2376 0.9338573691285526 -7.774046308168485e-05 1534368
2376.5 0.9338549351408296 -7.963220431558378e-05 1534603
2377 0.9338522788503325 -8.159233495810302e-05 1534829
2377.5 0.9338493942713229 -8.359520540866465e-05 1535075
2378 0.9338462783985597 -8.561470421799799e-05 1535329
2378.5 0.9338429312355967 -8.762459825775747e-05 1535584
2379 0.9338393557839602 -8.959887325558699e-05 1535825
2379.5 0.9338355579934889 -9.151207027771879e-05 1536072
2380 0.9338315466746208 -9.333961380894831e-05 1536320
2380.5 0.9338273333738938 -9.505812720425135e-05 1536565
2381 0.9338229322144135 -9.66457314655757e-05 1536807
2381.5 0.9338183597034769 -9.808232352735923e-05 1537055
2382 0.9338136345099647 -9.934983051418793e-05 1537292
2382.5 0.9338087772145012 -0.0001004324367582108 1537521
2383 0.9338038100357181 -0.0001013167807287279 1537803
2383.5 0.9337987565362543 -0.0001019921194268239 1538033
2384 0.9337936413123862 -0.0001024504582288775 1538275
2384.5 0.9337884896713669 -0.0001026866446183614 1538536
2385 0.933783327300705 -0.0001026984247190938 1538801
2385.5 0.9337781799337062 -0.0001024864620301906 1539047
2386 0.9337730730156225 -0.0001020543182548886 1539290
2386.5 0.933768031374747 -0.0001014083966085071 1539526
2387 0.9337630789026965 -0.0001005578484755312 1539758
2387.5 0.9337582382479983 -9.951444475870222e-05 1539995
2388 0.9337535305269102 -9.829241371631956e-05 1540223
2388.5 0.9337489750551626 -9.690824751225345e-05 1540453
2389 0.9337445891040268 -9.538048010138344e-05 1540685
2389.5 0.933740387683787 -9.372943943555707e-05 1540919
2390 0.9337363833573276 -9.197697729787289e-05 1541165
2390.5 0.9337325860861423 -9.01461803514123e-05 1541411
2391 0.9337290031106491 -8.826106621928474e-05 1541615
2391.5 0.9337256388662397 -8.634626859392232e-05 1541847
2392 0.9337224949360186 -8.44267155008109e-05 1542098
2392.5 0.9337195700407179 -8.252730491616528e-05 1542339
2393 0.9337168600657818 -8.06725819574163e-05 1542577
2393.5 0.9337143581251304 -7.888642182927936e-05 1542827
2394 0.9337120546606495 -7.719172261872613e-05 1543082
2394.5 0.9337099375759766 -7.561011188932027e-05 1543328
2395 0.9337079924027334 -7.4161670832034e-05 1543590
2395.5 0.933706202496916 -7.286467948818417e-05 1543846
2396 0.9337045492627944 -7.173538627383393e-05 1544079
2396.5 0.9337030124013129 -7.078780470775158e-05 1544306
2397 0.9337015701796761 -7.003353988158189e-05 1544574
2397.5 0.9337001997185466 -6.948164681546856e-05 1544821
2398 0.9336988772930622 -6.913852242043157e-05 1545050
2398.5 0.9336975786437172 -6.900783234693488e-05 1545294
2399 0.9336962792930309 -6.909047354080633e-05 1545544
2399.5 0.9336949548638834 -6.93845728617178e-05 1545798
2400 0.933693581395369 -6.988552164956781e-05 1546031
2400.5 0.9336921356520868 -7.058604565841216e-05 1546259
2401 0.9336905954228707 -7.147630931998136e-05 1546506
2401.5 0.9336889398051285 -7.254405285735272e-05 1546751
2402 0.9336871494711444 -7.377476034821464e-05 1546977
2402.5 0.9336852069129621 -7.515185644231786e-05 1547208
2403 0.9336830966627425 -7.665692907416499e-05 1547450
2403.5 0.9336808054858355 -7.826997518414773e-05 1547684
2404 0.933678322544148 -7.99696661738348e-05 1547930
2404.5 0.93367563952781 -8.173362957681375e-05 1548176
2405 0.9336727507535411 -8.353874322878567e-05 1548401
2405.5 0.933669653228561 -8.536143807234995e-05 1548635
2406 0.9336663466793488 -8.717800563388902e-05 1548888
2406.5 0.933662833545005 -8.896490616376731e-05 1549128
2407 0.9336591189354306 -9.069907343743469e-05 1549376
2407.5 0.9336552105550036 -9.23582122733419e-05 1549631
2408 0.9336511185928678 -9.392108493227314e-05 1549853
2408.5 0.9336468555813801 -9.536778272167153e-05 1550078
2409 0.933642436224679 -9.667997933407011e-05 1550309
2409.5 0.9336378771997061 -9.784116269884894e-05 1550547
2410 0.9336331969323668 -9.883684241743093e-05 1550773
2410.5 0.9336284153518323 -9.96547301801523e-05 1551006
2411 0.9336235536262496 -0.0001002848909232166 1551243
2411.5 0.9336186338833655 -0.0001007198628726901 1551481
2412 0.9336136789197443 -0.000100954745033483 1551709
2412.5 0.9336087119023962 -0.0001009872511091331 1551950
2413 0.9336037560667243 -0.0001008177292781601 1552192
2413.5 0.9335988344147202 -0.0001004491476981088 1552422
2414 0.9335939694173297 -9.988704605418336e-05 1552651
2414.5 0.933589182724832 -9.913945390900118e-05 1552919
2415 0.9335844948889707 -9.821677703838658e-05 1553165
2415.5 0.9335799251003938 -9.713165334947778e-05 1553396
2416 0.9335754909447571 -9.589878036650251e-05 1553639
2416.5 0.9335712081805881 -9.453471663135745e-05 1553859
2417 0.9335670905417098 -9.305765969622984e-05 1554124
2417.5 0.9335631495667025 -9.148720367944289e-05 1554369
2418 0.9335593944575096 -8.984407960977606e-05 1554605
2418.5 0.9335558319689209 -8.814988199657242e-05 1554859
2419 0.9335524663302444 -8.642678522795742e-05 1555095
2419.5 0.9335492992000664 -8.469725351907432e-05 1555342
2420 0.9335463296545609 -8.298374820132966e-05 1555571
2420.5 0.9335435542093737 -8.130843616411515e-05 1555828
2421 0.9335409668746685 -7.96929032310861e-05 1556077
2421.5 0.9335385592424933 -7.815787617484396e-05 1556303
2422 0.9335363206052137 -7.672295694741046e-05 1556540
2422.5 0.9335342381033507 -7.540637253178991e-05 1556793
2423 0.9335322969007986 -7.422474360417281e-05 1557029
2423.5 0.9335304803850336 -7.319287493967895e-05 1557292
2424 0.9335287703896283 -7.232357020128913e-05 1557517
2424.5 0.933527147436086 -7.162747342432426e-05 1557747
2425 0.9335255909917892 -7.111293915377051e-05 1557971
2425.5 0.9335240797406426 -7.078593281148113e-05 1558193
2426 0.9335225918628548 -7.064996247238396e-05 1558414
2426.5 0.933521105320182 -7.070604281512851e-05 1558639
2427 0.9335195981429091 -7.095269159270922e-05 1558869
2427.5 0.9335180487148402 -7.138595854412618e-05 1559100
2428 0.9335164360525955 -7.19994862471876e-05 1559322
2428.5 0.933514740075613 -7.278460199938665e-05 1559554
2429 0.9335129418633813 -7.373043941419934e-05 1559777
2429.5 0.9335110238966156 -7.482408803883139e-05 1560007
2430 0.9335089702792966 -7.6050768942091e-05 1560230
2430.5 0.9335067669387714 -7.739403389137469e-05 1560462
2431 0.9335044018013948 -7.883598544020101e-05 1560697
2431.5 0.9335018649415253 -8.035751498647156e-05 1560939
2432 0.933499148702042 -8.193855563935118e-05 1561166
2432.5 0.9334962477849322 -8.355834655229348e-05 1561392
2433 0.933493159310877 -8.519570524362038e-05 1561633
2433.5 0.9334898828471941 -8.682930433567343e-05 1561859
2434 0.9334864204038869 -8.84379490998369e-05 1562090
2434.5 0.9334827763979765 -9.000085219816904e-05 1562332
2435 0.9334789575867123 -9.1497902062765e-05 1562560
2435.5 0.9334749729706332 -9.290992145021259e-05 1562774
2436 0.9334708336678728 -9.421891284988388e-05 1563001
2436.5 0.9334665527614401 -9.540828760826227e-05 1563275
2437 0.933462145121576 -9.646307585510193e-05 1563512
2437.5 0.9334576272055806 -9.737011457841067e-05 1563779
2438 0.9334530168378106 -9.811821148940834e-05 1564027
2438.5 0.9334483329727737 -9.869828264200538e-05 1564258
2439 0.9334435954444712 -9.910346212115451e-05 1564500
2439.5 0.933438824705294 -9.932918248312064e-05 1564748
2440 0.9334340415579142 -9.9373225016779e-05 1565065
2440.5 0.9334292668836728 -9.923573929044216e-05 1565366
2441 0.9334245213710172 -9.891923185039983e-05 1565682
2441.5 0.9334198252475121 -9.842852433847825e-05 1565973
2442 0.9334151980188938 -9.77706816928767e-05 1566280
2442.5 0.9334106582185326 -9.695491148247067e-05 1566601
2443 0.9334062231705168 -9.599243579622403e-05 1566923
2443.5 0.9334019087693888 -9.489633746037196e-05 1567325
2444 0.9333977292793221 -9.36813826829833e-05 1567639
2444.5 0.9333936971552828 -9.23638225238006e-05 1568071
2445 0.9333898228884071 -9.096117585302696e-05 1568358
2445.5 0.9333861148775132 -8.949199669318775e-05 1568750
2446 0.9333825793283083 -8.797562902958733e-05 1569028
2446.5 0.933379220181503 -8.643195232613928e-05 1569364
2447 0.933376039070643 -8.488112109114036e-05 1569734
2447.5 0.9333730353100925 -8.334330190194488e-05 1570048
2448 0.9333702059132076 -8.183841131714801e-05 1570408
2448.5 0.9333675456403451 -8.038585807996079e-05 1570800
2449 0.9333650470759589 -7.900429294697898e-05 1571108
2449.5 0.9333627007336743 -7.771136936465755e-05 1571513
2450 0.9333604951878561 -7.652351806175829e-05 1571859
2450.5 0.9333584172298598 -7.545573843312364e-05 1572207
2451 0.9333564520468358 -7.452140936039459e-05 1572522
2451.5 0.9333545834206687 -7.373212185205589e-05 1572882
2452 0.9333527939443919 -7.309753559217819e-05 1573250
2452.5 0.9333510652531863 -7.262526116774541e-05 1573618
2453 0.9333493782669096 -7.232076940380845e-05 1574018
2453.5 0.9333477134409491 -7.218732887737614e-05 1574393
2454 0.9333460510221103 -7.222597231022096e-05 1574680
2454.5 0.9333443713061883 -7.243549216243375e-05 1575013
2455 0.9333426548938696 -7.281246536745423e-05 1575349
2455.5 0.9333408829416419 -7.3351306770669e-05 1575709
2456 0.9333390374044687 -7.404435046192806e-05 1576084
2456.5 0.9333371012671098 -7.488195783271178e-05 1576366
2457 0.933335058761117 -7.585265084606529e-05 1576716
2457.5 0.9333328955647506 -7.694326868489509e-05 1577154
2458 0.9333305989832772 -7.813914564806557e-05 1577534
2458.5 0.9333281581073863 -7.942430789552589e-05 1577847
2459 0.9333255639477556 -8.078168640796921e-05 1578150
2459.5 0.9333228095441038 -8.219334332658562e-05 1578433
2460 0.9333198900474239 -8.364070867509362e-05 1578691
2460.5 0.9333168027744259 -8.510482434388772e-05 1578962
2461 0.9333135472336054 -8.656659213347022e-05 1579356
2461.5 0.9333101251226965 -8.800702261497096e-05 1579731
2462 0.9333065402976748 -8.940748156731483e-05 1579998
2462.5 0.9333027987138162 -9.074993079569342e-05 1580231
2463 0.9332989083396949 -9.201716022150967e-05 1580468
2463.5 0.9332948790453525 -9.319300826021203e-05 1580698
2464 0.9332907224661894 -9.426256766762383e-05 1580952
2464.5 0.933286451844453 -9.521237423615184e-05 1581183
2465 0.933282081850476 -9.603057595530553e-05 1581399
2465.5 0.9332776283860664 -9.670708051550469e-05 1581627
2466 0.9332731083726858 -9.7233679323764e-05 1581853
2466.5 0.9332685395272274 -9.760414651339187e-05 1582075
2467 0.9332639401283686 -9.781431176109282e-05 1582306
2467.5 0.9332593287765641 -9.786210607045275e-05 1582529
2468 0.9332547241508441 -9.774758003604388e-05 1582764
2468.5 0.9332501447655783 -9.747289446256374e-05 1582993
2469 0.9332456087303828 -9.704228357340409e-05 1583202
2469.5 0.9332411335162708 -9.646199139903999e-05 1583444
2470 0.9332367357310765 -9.574018228228688e-05 1583666
2470.5 0.933232430907022 -9.488682677019882e-05 1583900
2471 0.9332282333031555 -9.391356447800784e-05 1584131
2471.5 0.9332241557251574 -9.283354580340372e-05 1584346
2472 0.9332202093648015 -9.166125463747793e-05 1584573
2472.5 0.9332164036610675 -9.041231445662619e-05 1584807
2473 0.9332127461846341 -8.910328038705764e-05 1585034
2473.5 0.9332092425471495 -8.775142000507378e-05 1585258
2474 0.93320589633637 -8.637448577190851e-05 1585481
2474.5 0.9332027090778934 -8.499048209867611e-05 1585700
2475 0.9331996802238827 -8.361743009514396e-05 1585911
2475.5 0.9331968071688174 -8.227313307335655e-05 1586135
2476 0.9331940852919485 -8.097494585462233e-05 1586358
2476.5 0.9331915080258021 -7.973955086706085e-05 1586584
2477 0.9331890669497312 -7.858274391948979e-05 1586809
2477.5 0.9331867519071914 -7.751923240028774e-05 1587030
2478 0.9331845511451207 -7.656244847636735e-05 1587260
2478.5 0.9331824514735156 -7.572437966202878e-05 1587482
2479 0.9331804384430429 -7.50154188910509e-05 1587700
2479.5 0.9331784965383036 -7.444423596324236e-05 1587922
2480 0.9331766093841644 -7.401767195038773e-05 1588152
2480.5 0.9331747599624187 -7.374065784102698e-05 1588377
2481 0.9331729308359167 -7.361615838287526e-05 1588607
2481.5 0.933171104377211 -7.364514174971463e-05 1588847
2482 0.9331692629987268 -7.382657532007349e-05 1589078
2482.5 0.9331673893814506 -7.415744751497258e-05 1589302
2483 0.9331654666991726 -7.463281530186924e-05 1589525
2483.5 0.933163478835368 -7.524587663983089e-05 1589750
2484 0.9331614105899456 -7.598806681920577e-05 1589974
2484.5 0.933159247873193 -7.684917734205843e-05 1590192
2485 0.9331569778844597 -7.781749570170721e-05 1590421
2485.5 0.9331545892733113 -7.887996415458415e-05 1590639
2486 0.9331520722811277 -8.002235533778413e-05 1590863
2486.5 0.9331494188613885 -8.122946237559943e-05 1591089
2487 0.933146622777162 -8.248530093923772e-05 1591318
2487.5 0.933143679674628 -8.37733205785642e-05 1591544
2488 0.9331405871317763 -8.507662253547171e-05 1591772
2488.5 0.9331373446817495 -8.637818117543096e-05 1591993
2489 0.933133953810633 -8.766106613854858e-05 1592219
2489.5 0.9331304179298296 -8.890866231418768e-05 1592442
2490 0.9331267423234788 -9.010488478369523e-05 1592654
2490.5 0.9331229340717213 -9.123438595304058e-05 1592889
2491 0.9331190019508979 -9.228275221068923e-05 1593124
2491.5 0.9331149563120856 -9.32366875934004e-05 1593344
2492 0.9331108089396448 -9.408418212251713e-05 1593553
2492.5 0.9331065728916973 -9.481466268276925e-05 1593783
2493 0.9331022623246983 -9.541912455182753e-05 1594009
2493.5 0.9330978923044457 -9.589024194899443e-05 1594238
2494 0.9330934786060515 -9.622245625131924e-05 1594457
2494.5 0.9330890375055217 -9.641204082241612e-05 1594683
2495 0.9330845855657022 -9.645714170785925e-05 1594904
2495.5 0.9330801394193941 -9.635779376937873e-05 1595116
2496 0.9330757155524845 -9.611591215073054e-05 1595343
2496.5 0.9330713300899096 -9.57352592913214e-05 1595565
2497 0.9330669985872327 -9.52213880202635e-05 1595791
2497.5 0.9330627358305252 -9.458156157357754e-05 1596019
2498 0.933058555647122 -9.382465167418146e-05 1596254
2498.5 0.9330544707296757 -9.296101609548616e-05 1596480
2499 0.9330504924757363 -9.20023573907761e-05 1596722
2499.5 0.9330466308448919 -9.09615647086001e-05 1596953
2500 0.9330428942352472 -8.985254082743361e-05 1597181
2500.5 0.9330392893807724 -8.869001672561356e-05 1597410
2501 0.9330358212707709 -8.748935615582069e-05 1597627
2501.5 0.9330324930924182 -8.62663528131442e-05 1597857
2502 0.9330293061970261 -8.503702277100167e-05 1598086
2502.5 0.9330262600903683 -8.381739490999201e-05 1598309
2503 0.9330233524470916 -8.262330207904083e-05 1598542
2503.5 0.9330205791489219 -8.147017570723846e-05 1598771
2504 0.9330179343460655 -8.037284652828125e-05 1598994
2504.5 0.9330154105409079 -7.934535398815044e-05 1599213
2505 0.9330129986928213 -7.840076678307013e-05 1599433
2505.5 0.9330106883426262 -7.755101681874233e-05 1599658
2506 0.9330084677550016 -7.680674869781765e-05 1599888
2506.5 0.9330063240769076 -7.617718663022988e-05 1600119
2507 0.9330042435098933 -7.567002042699141e-05 1600358
2507.5 0.933002211493975 -7.52913119811884e-05 1600590
2508 0.9330002129006493 -7.504542336724512e-05 1600820
2508.5 0.9329982322324758 -7.49349674031054e-05 1601028
2509 0.9329962538266079 -7.496078122291332e-05 1601253
2509.5 0.9329942620595951 -7.512192310589951e-05 1601480
2510 0.9329922415507886 -7.541569250292712e-05 1601710
2510.5 0.9329901773616953 -7.583767289939252e-05 1601940
2511 0.9329880551887079 -7.638179685765674e-05 1602166
2511.5 0.9329858615467227 -7.704043229531624e-05 1602391
2512 0.9329835839412909 -7.780448878301966e-05 1602605
2512.5 0.932981211027108 -7.866354238928103e-05 1602834
2513 0.932978732750836 -7.960597736507797e-05 1603060
2513.5 0.9329761404764633 -8.06191427475155e-05 1603286
2514 0.9329734270916413 -8.16895217766441e-05 1603519
2514.5 0.932970587093696 -8.28029118608655e-05 1603739
2515 0.9329676166542815 -8.394461269865648e-05 1603966
2515.5 0.932964513661921 -8.509962006828511e-05 1604183
2516 0.9329612777419822 -8.625282273398133e-05 1604407
2516.5 0.9329579102539195 -8.73891998874038e-05 1604628
2517 0.9329544142659192 -8.849401654731634e-05 1604858
2517.5 0.9329507945073812 -8.955301437806395e-05 1605080
2518 0.9329470572999413 -9.055259545856882e-05 1605305
2518.5 0.9329432104680442 -9.14799966353534e-05 1605528
2519 0.9329392632303039 -9.232345222716495e-05 1605750
2519.5 0.9329352260731681 -9.307234300958363e-05 1605971
2520 0.9329311106086015 -9.371732959626202e-05 1606193
2520.5 0.9329269294177162 -9.425046854524926e-05 1606415
2521 0.9329226958824529 -9.466530975106376e-05 1606643
2521.5 0.932918424007558 -9.495697393406597e-05 1606870
2522 0.9329141282352201 -9.512220930316924e-05 1607096
2522.5 0.9329098232548194 -9.515942674365144e-05 1607325
2523 0.93290552381029 -9.506871316523824e-05 1607554
2523.5 0.9329012445076211 -9.485182293141177e-05 1607787
2524 0.9328969996250048 -9.451214757808775e-05 1608002
2524.5 0.9328928029280974 -9.405466431170023e-05 1608220
2525 0.9328886674927842 -9.34858640514924e-05 1608450
2525.5 0.9328846055377222 -9.281366004471589e-05 1608678
2526 0.9328806282688062 -9.204727833224577e-05 1608905
2526.5 0.9328767457375355 -9.11971315733121e-05 1609144
2527 0.9328729667150635 -9.027467794903657e-05 1609371
2527.5 0.9328692985835133 -8.929226705135691e-05 1609597
2528 0.9328657472458916 -8.826297482536631e-05 1609831
2528.5 0.9328623170557001 -8.720042976738861e-05 1610062
2529 0.9328590107670796 -8.611863268511047e-05 1610301
2529.5 0.9328558295060345 -8.503177240029991e-05 1610530
2530 0.9328527727630365 -8.395403981729755e-05 1610760
2530.5 0.9328498384069945 -8.289944279058292e-05 1610983
2531 0.9328470227203265 -8.188162420458506e-05 1611191
2531.5 0.9328443204545719 -8.091368562544035e-05 1611419
2532 0.9328417249057362 -8.000801880182964e-05 1611645
2532.5 0.9328392280082914 -7.91761471794991e-05 1611873
2533 0.932836820446526 -7.842857945372181e-05 1612098
2533.5 0.9328344917817114 -7.777467701790153e-05 1612333
2534 0.9328322305933581 -7.722253697696314e-05 1612557
2534.5 0.9328300246326535 -7.677889218371405e-05 1612786
2535 0.9328278609860216 -7.64490295273491e-05 1613010
2535.5 0.9328257262466301 -7.623672745984732e-05 1613239
2536 0.9328236066915662 -7.614421349049017e-05 1613467
2536.5 0.932821488462345 -7.617214211432888e-05 1613695
2537 0.9328193577463759 -7.631959337226204e-05 1613924
2537.5 0.932817200957019 -7.658409196919544e-05 1614154
2538 0.9328150049098833 -7.696164660966066e-05 1614372
2538.5 0.9328127569930798 -7.744680894660988e-05 1614599
2539 0.9328104453292377 -7.803275128681465e-05 1614835
2539.5 0.9328080589272042 -7.87113619540508e-05 1615074
2540 0.9328055878214878 -7.947335698636705e-05 1615304
2540.5 0.9328030231976886 -8.030840663562357e-05 1615536
2541 0.9328003575023301 -8.120527495136608e-05 1615765
2541.5 0.9327975845357361 -8.215197056775319e-05 1615982
2542 0.932794699526809 -8.313590667399426e-05 1616209
2542.5 0.9327916991888218 -8.414406803821586e-05 1616441
2543 0.9327885817555717 -8.516318287168757e-05 1616670
2543.5 0.9327853469975167 -8.617989726695204e-05 1616892
2544 0.9327819962177731 -8.718094992015096e-05 1617117
2544.5 0.9327785322281151 -8.815334485404153e-05 1617355
2545 0.9327749593053836 -8.908451989446639e-05 1617560
2545.5 0.9327712831289551 -8.996250871894967e-05 1617785
2546 0.9327675107001794 -9.077609438918496e-05 1618007
2546.5 0.9327636502449156 -9.151495240039041e-05 1618233
2547 0.9327597111005176 -9.216978142561218e-05 1618472
2547.5 0.9327557035888147 -9.273242010278996e-05 1618699
2548 0.9327516388768087 -9.319594840122767e-05 1618922
2548.5 0.9327475288269668 -9.355477231297943e-05 1619148
2549 0.9327433858391063 -9.3804690837627e-05 1619364
2549.5 0.9327392226859856 -9.394294446531798e-05 1619595
2550 0.9327350523447639 -9.396824460790905e-05 1619813
2550.5 0.932730887826566 -9.388078367986211e-05 1620037
2551 0.9327267420063726 -9.368222578455547e-05 1620269
2551.5 0.932722627455473 -9.337567821556083e-05 1620496
2552 0.9327185562786421 -9.296564423187934e-05 1620712
2552.5 0.9327145399581634 -9.245795780933242e-05 1620936
2553 0.9327105892066929 -9.185970130224295e-05 1621168
2553.5 0.9327067138308546 -9.117910716918004e-05 1621393
2554 0.9327029226072979 -9.042544511932611e-05 1621620
2554.5 0.9326992231727826 -8.960889622070496e-05 1621846
2555 0.932695621929664 -8.874041567494144e-05 1622071
2555.5 0.9326921239679374 -8.783158610356676e-05 1622306
2556 0.932688733004799 -8.68944633071287e-05 1622527
2556.5 0.9326854513424199 -8.594141654709377e-05 1622754
2557 0.9326822798444102 -8.498496546373448e-05 1622988
2557.5 0.932679217931192 -8.4037615777085e-05 1623207
2558 0.9326762635942594 -8.311169592447072e-05 1623431
2558.5 0.9326734134290482 -8.221919676600734e-05 1623663
2559 0.9326706626859038 -8.137161643988833e-05 1623890
2559.5 0.9326680053384002 -8.057981237244379e-05 1624113
2560 0.9326654341680287 -7.985386234500848e-05 1624340
2560.5 0.9326629408640872 -7.920293639318182e-05 1624572
2561 0.9326605161373838 -7.863518116368823e-05 1624803
2561.5 0.9326581498462084 -7.815761818413136e-05 1625019
2562 0.9326558311328701 -7.777605731241502e-05 1625245
2562.5 0.9326535485689652 -7.749502642791662e-05 1625469
2563 0.9326512903074349 -7.731771820961815e-05 1625692
2563.5 0.9326490442393964 -7.724595461884169e-05 1625914
2564 0.9326467981536679 -7.728016947001484e-05 1626136
2564.5 0.932644539896899 -7.74194092341409e-05 1626367
2565 0.9326422575321973 -7.766135198110038e-05 1626582
2565.5 0.9326399394941934 -7.800234412935957e-05 1626814
2566 0.9326375747385256 -7.843745444074618e-05 1627034
2566.5 0.9326351528838187 -7.896054447463034e-05 1627255
2567 0.9326326643443335 -7.956435450406305e-05 1627477
2567.5 0.9326301004515916 -8.024060369899172e-05 1627705
2568 0.9326274535634377 -8.098010319983053e-05 1627935
2568.5 0.9326247171591741 -8.177288054312141e-05 1628158
2569 0.9326218859195784 -8.260831375871297e-05 1628368
2569.5 0.9326189557908355 -8.347527333971293e-05 1628592
2570 0.9326159240316154 -8.436227019097269e-05 1628822
2570.5 0.9326127892427655 -8.525760759294556e-05 1629047
2571 0.9326095513793009 -8.614953517382682e-05 1629270
2571.5 0.9326062117446243 -8.702640286590992e-05 1629485
2572 0.9326027729671329 -8.787681283150083e-05 1629708
2572.5 0.9325992389595938 -8.868976737985544e-05 1629932
2573 0.9325956148619076 -8.945481095760097e-05 1630156
2573.5 0.9325919069680801 -9.016216438202253e-05 1630390
2574 0.9325881226384347 -9.08028495963224e-05 1630619
2574.5 0.9325842701982808 -9.136880335798174e-05 1630840
2575 0.9325803588244286 -9.185297842322355e-05 1631059
2575.5 0.9325763984210902 -9.224943096164842e-05 1631278
2576 0.9325723994868462 -9.255339312028371e-05 1631502
2576.5 0.9325683729744513 -9.276132985641196e-05 1631726
2577 0.9325643301453571 -9.287097936828999e-05 1631950
2577.5 0.9325602824208755 -9.288137667039593e-05 1632183
2578 0.9325562412319492 -9.279286008360017e-05 1632408
2578.5 0.9325522178694997 -9.260706063415775e-05 1632635
2579 0.9325482233373144 -9.232687458032627e-05 1632858
2579.5 0.9325442682093817 -9.195641950482351e-05 1633084
2580 0.9325403624935261 -9.150097462451182e-05 1633309
2580.5 0.9325365155030965 -9.096690617281054e-05 1633536
2581 0.9325327357383516 -9.036157890127967e-05 1633767
2581.5 0.9325290307790495 -8.96932549242722e-05 1633997
2582 0.9325254071895958 -8.897098129054131e-05 1634228
2582.5 0.9325218704379368 -8.820446780672165e-05 1634456
2583 0.9325184248291912 -8.740395675857081e-05 1634685
2583.5 0.9325150734548215 -8.65800862739617e-05 1634918
2584 0.9325118181579418 -8.574374914733712e-05 1635147
2584.5 0.9325086595151373 -8.490594899587516e-05 1635374
2585 0.9325055968349564 -8.407765564403787e-05 1635602
2585.5 0.9325026281730169 -8.326966163468402e-05 1635827
2586 0.9324997503634546 -8.249244174097467e-05 1636053
2586.5 0.93249695906622 -8.175601730561833e-05 1636279
2587 0.9324942488295297 -8.106982716195585e-05 1636504
2587.5 0.9324916131665888 -8.044260679726136e-05 1636731
2588 0.9324890446455043 -7.988227730258936e-05 1636950
2588.5 0.9324865349911553 -7.939584551825062e-05 1637181
2589 0.9324840751976256 -7.898931663076173e-05 1637406
2589.5 0.9324816556496761 -7.866762030781154e-05 1637643
2590 0.9324792662516257 -7.843455127564335e-05 1637873
2590.5 0.9324768965619111 -7.8292725049312e-05 1638099
2591 0.9324745359315417 -7.824354932482219e-05 1638336
2591.5 0.9324721736446112 -7.828721133404571e-05 1638564
2592 0.9324697990590195 -7.842268125295586e-05 1638792
2592.5 0.9324674017455555 -7.864773154278951e-05 1639015
2593 0.9324649716235262 -7.895897189527273e-05 1639241
2593.5 0.9324624990911738 -7.93518992504247e-05 1639460
2594 0.9324599751491934 -7.982096215977249e-05 1639688
2594.5 0.9324573915157628 -8.035963858375451e-05 1639913
2595 0.9324547407316217 -8.096052603952838e-05 1640138
2595.5 0.9324520162538645 -8.161544285936827e-05 1640371
2596 0.9324492125372748 -8.231553917926749e-05 1640599
2596.5 0.9324463251021918 -8.305141615654487e-05 1640824
2597 0.9324433505880815 -8.381325181423997e-05 1641051
2597.5 0.9324402867921834 -8.459093183126109e-05 1641288
2598 0.9324371326927887 -8.537418353925503e-05 1641516
2598.5 0.9324338884569261 -8.615271135426523e-05 1641729
2599 0.9324305554324207 -8.691633186029377e-05 1641953
2599.5 0.9324271361245107 -8.765510677475053e-05 1642176
2600 0.9324236341573985 -8.835947206226308e-05 1642402
2600.5 0.9324200542213117 -8.902036152152144e-05 1642625
2601 0.9324164020058391 -8.962932325078359e-05 1642848
2601.5 0.9324126841204806 -9.017862749790516e-05 1643074
2602 0.9324089080035155 -9.066136452146272e-05 1643303
2602.5 0.9324050818204352 -9.107153122675258e-05 1643530
2603 0.9324012143533281 -9.140410549357034e-05 1643752
2603.5 0.9323973148827103 -9.165510727908246e-05 1643978
2604 0.9323933930633832 -9.182164575759586e-05 1644206
2604.5 0.9323894587959812 -9.190195194488236e-05 1644430
2605 0.9323855220959119 -9.189539644847091e-05 1644659
2605.5 0.9323815929614248 -9.180249218180104e-05 1644882
2606 0.9323776812425361 -9.162488207837965e-05 1645105
2606.5 0.9323737965125347 -9.136531203889708e-05 1645332
2607 0.9323699479437374 -9.102758953669105e-05 1645551
2607.5 0.9323661441891069 -9.061652849330725e-05 1645775
2608 0.9323623932712504 -9.013788121323222e-05 1646003
2608.5 0.9323587024802361 -8.959825833318155e-05 1646228
2609 0.9323550782815081 -8.900503789364237e-05 1646448
2609.5 0.9323515262350741 -8.836626477842432e-05 1646674
2610 0.9323480509269652 -8.769054188833269e-05 1646891
2610.5 0.9323446559138111 -8.698691451701299e-05 1647114
2611 0.9323413436811965 -8.626474947943999e-05 1647337
2611.5 0.9323381156162753 -8.553361060501899e-05 1647559
2612 0.9323349719949408 -8.480313224734305e-05 1647787
2612.5 0.9323319119836428 -8.408289248086372e-05 1648011
2613 0.9323289336557615 -8.338228765094416e-05 1648240
2613.5 0.9323260340222526 -8.271040991785025e-05 1648473
2614 0.9323232090760962 -8.207592938851319e-05 1648701
2614.5 0.9323204538498882 -8.148698236171166e-05 1648925
2615 0.9323177624857717 -8.095106712483273e-05 1649143
2615.5 0.9323151283167139 -8.047494863461799e-05 1649367
2616 0.9323125439580184 -8.006457329076879e-05 1649590
2616.5 0.9323100014078146 -7.972499487339971e-05 1649813
2617 0.9323074921551665 -7.946031256339452e-05 1650047
2617.5 0.9323050072943387 -7.927362180147424e-05 1650267
2618 0.9323025376436926 -7.916697856984928e-05 1650490
2618.5 0.932300073867629 -7.914137750074482e-05 1650724
2619 0.9322976065999565 -7.919674403302199e-05 1650949
2619.5 0.932295126567063 -7.933194065201512e-05 1651168
2620 0.9322926247092695 -7.954478706268993e-05 1651390
2620.5 0.932290092298781 -7.983209396393492e-05 1651611
2621 0.9322875210527034 -8.018970991449178e-05 1651843
2621.5 0.9322849032396626 -8.061258061149541e-05 1652067
2622 0.9322822317786567 -8.109481974276917e-05 1652301
2622.5 0.9322795003288784 -8.16297904258058e-05 1652518
2623 0.9322767033693763 -8.221019611204329e-05 1652743
2623.5 0.9322738362675463 -8.282817971595834e-05 1652983
2624 0.932270895335622 -8.347542962623122e-05 1653199
2624.5 0.932267877874463 -8.414329117257639e-05 1653423
2625 0.9322647822041427 -8.482288205635705e-05 1653660
2625.5 0.9322616076809843 -8.550521020864128e-05 1653895
2626 0.9322583547008984 -8.618129251458391e-05 1654119
2626.5 0.9322550246890334 -8.684227283909731e-05 1654344
2627 0.9322516200759492 -8.74795378056108e-05 1654570
2627.5 0.9322481442606912 -8.808482881651397e-05 1654792
2628 0.9322446015613111 -8.865034886066225e-05 1655020
2628.5 0.9322409971535451 -8.916886272878214e-05 1655256
2629 0.9322373369985227 -8.963378935100507e-05 1655480
2629.5 0.9322336277604961 -9.003928508044572e-05 1655704
2630 0.932229876715729 -9.038031687158908e-05 1655924
2630.5 0.9322260916537882 -9.065272443990372e-05 1656142
2631 0.9322222807725651 -9.085327063899532e-05 1656375
2631.5 0.9322184525684436 -9.09796794495536e-05 1656602
2632 0.9322146157230842 -9.103066114086444e-05 1656828
2632.5 0.9322107789883238 -9.100592433601244e-05 1657053
2633 0.9322069510707206 -9.090617488594726e-05 1657275
2633.5 0.9322031405172615 -9.073310163108549e-05 1657505
2634 0.932199355603732 -9.048934930174421e-05 1657727
2634.5 0.9321956042272002 -9.017847897648893e-05 1657948
2635 0.932191893804016 -8.980491667903956e-05 1658171
2635.5 0.932188231174635 -8.937389084812176e-05 1658390
2636 0.932184622516489 -8.889135955693409e-05 1658615
2636.5 0.9321810732660107 -8.836392849016864e-05 1658839
2637 0.9321775880507919 -8.779876080295593e-05 1659056
2637.5 0.9321741706327227 -8.720348008756534e-05 1659282
2638 0.9321708238628009 -8.658606775865904e-05 1659502
2638.5 0.9321675496481571 -8.595475623491629e-05 1659728
2639 0.9321643489316586 -8.531791934353879e-05 1659949
2639.5 0.932161221684316 -8.468396140401043e-05 1660175
2640 0.9321581669105095 -8.406120645738937e-05 1660403
2640.5 0.9321551826659205 -8.345778909906632e-05 1660626
2641 0.9321522660878644 -8.2881548344195e-05 1660851
2641.5 0.9321494134375602 -8.233992590850902e-05 1661077
2642 0.932146620153729 -8.183987022209679e-05 1661305
2642.5 0.932143880916756 -8.138774741249356e-05 1661527
2643 0.9321411897225217 -8.098926039469042e-05 1661752
2643.5 0.9321385399648811 -8.064937709444601e-05 1661974
2644 0.932135924525662 -8.037226870515834e-05 1662194
2644.5 0.9321333358709638 -8.016125874260992e-05 1662417
2645 0.9321307661524546 -8.00187835158235e-05 1662638
2645.5 0.9321282073123042 -7.994636447878885e-05 1662862
2646 0.9321256511903631 -7.994459276905097e-05 1663089
2646.5 0.9321230896321562 -8.001312607737106e-05 1663316
2647 0.9321205145962658 -8.015069782919724e-05 1663543
2647.5 0.9321179182596948 -8.035513849675586e-05 1663771
2648 0.9321152931198291 -8.06234087016983e-05 1664001
2648.5 0.9321126320916757 -8.095164361411071e-05 1664227
2649 0.9321099285991146 -8.133520800792563e-05 1664451
2649.5 0.9321071766589936 -8.176876119463237e-05 1664676
2650 0.9321043709569916 -8.224633093148786e-05 1664899
2650.5 0.9321015069142945 -8.276139528614908e-05 1665122
2651 0.9320985807442427 -8.33069713396398e-05 1665345
2651.5 0.9320955894982611 -8.387570952535666e-05 1665570
2652 0.9320925311005149 -8.44599923325551e-05 1665797
2652.5 0.9320894043708868 -8.505203605232697e-05 1666027
2653 0.9320862090360355 -8.564399420953772e-05 1666249
2653.5 0.9320829457284447 -8.622806130903955e-05 1666474
2654 0.9320796159735362 -8.679657552689865e-05 1666692
2654.5 0.9320762221650724 -8.734211899781981e-05 1666918
2655 0.9320727675292338 -8.785761438822764e-05 1667158
2655.5 0.9320692560778987 -8.83364164999188e-05 1667384
2656 0.9320656925517937 -8.877239772059379e-05 1667616
2656.5 0.9320620823543161 -8.916002622475308e-05 1667847
2657 0.9320584314769454 -8.949443592908093e-05 1668067
2657.5 0.9320547464172709 -8.977148732013701e-05 1668292
2658 0.9320510340907492 -8.998781839710427e-05 1668521
2658.5 0.9320473017373899 -9.014088510584996e-05 1668747
2659 0.9320435568246256 -9.022899078276839e-05 1668974
2659.5 0.9320398069476609 -9.025130427382012e-05 1669196
2660 0.932036059728635 -9.020786654558077e-05 1669420
2660.5 0.9320323227159292 -9.009958575716392e-05 1669651
2661 0.9320286032849474 -8.992822091523579e-05 1669872
2661.5 0.9320249085416745 -8.969635438346884e-05 1670106
2662 0.9320212452302683 -8.94073536642958e-05 1670333
2662.5 0.9320176196458853 -8.906532300971227e-05 1670557
2663 0.932014037553869 -8.867504554992157e-05 1670783
2663.5 0.9320105041163291 -8.824191675022549e-05 1671002
2664 0.9320070238270494 -8.777187011684465e-05 1671227
2664.5 0.9320036004555428 -8.72712961706962e-05 1671441
2665 0.9320002370009429 -8.674695579163022e-05 1671667
2665.5 0.9319969356562957 -8.620588910481117e-05 1671886
2666 0.9319936977836711 -8.565532113398265e-05 1672110
2666.5 0.9319905239003712 -8.510256548327731e-05 1672337
2667 0.9319874136763556 -8.455492732865587e-05 1672564
2667.5 0.9319843659428759 -8.401960700375325e-05 1672789
2668 0.9319813787121335 -8.350360545006373e-05 1673020
2668.5 0.9319784492076635 -8.301363277075529e-05 1673254
2669 0.9319755739049771 -8.255602108094228e-05 1673467
2669.5 0.9319727485818838 -8.213664278389309e-05 1673692
2670 0.9319699683777775 -8.176083532611217e-05 1673915
2670.5 0.9319672278610595 -8.143333339326481e-05 1674139
2671 0.9319645211037689 -8.115820940590234e-05 1674375
2671.5 0.9319618417623983 -8.093882306029921e-05 1674584
2672 0.9319591831637951 -8.077778053667498e-05 1674803
2672.5 0.9319565383949927 -8.067690386576016e-05 1675027
2673 0.9319539003957604 -8.063721080892738e-05 1675249
2673.5 0.9319512620526395 -8.065890546569396e-05 1675465
2674 0.9319486162932126 -8.074137968007271e-05 1675686
2674.5 0.9319459561793626 -8.088322517403304e-05 1675915
2675 0.9319432749982903 -8.108225619491289e-05 1676132
2675.5 0.9319405663501025 -8.133554232573573e-05 1676354
2676 0.9319378242308243 -8.163945097485391e-05 1676578
2676.5 0.9319350431097679 -8.198969893553245e-05 1676802
2677 0.9319322180002577 -8.238141228940201e-05 1677022
2677.5 0.9319293445228112 -8.280919382076198e-05 1677246
2678 0.931926418959976 -8.326719701371627e-05 1677471
2678.5 0.9319234383021439 -8.374920562115112e-05 1677692
2679 0.9319204002837737 -8.424871772636639e-05 1677922
2679.5 0.931917303409595 -8.475903316358458e-05 1678158
2680 0.931914146970499 -8.527334312484757e-05 1678386
2680.5 0.9319109310489455 -8.578482075761261e-05 1678614
2681 0.9319076565138823 -8.628671154986305e-05 1678844
2681.5 0.9319043250052814 -8.677242230854759e-05 1679083
2682 0.9319009389085546 -8.723560756118969e-05 1679327
2682.5 0.9318975013192379 -8.767025225054786e-05 1679556
2683 0.9318940159984541 -8.807074964658504e-05 1679787
2683.5 0.9318904873197946 -8.843197346855299e-05 1680008
2684 0.9318869202083582 -8.874934329137452e-05 1680223
2684.5 0.9318833200727998 -8.901888240415245e-05 1680445
2685 0.9318796927313177 -8.92372673919631e-05 1680673
2685.5 0.9318760443325863 -8.940186882584187e-05 1680892
2686 0.9318723812727135 -8.951078256597893e-05 1681120
2686.5 0.9318687101093348 -8.956285130991169e-05 1681347
2687 0.931865037473994 -8.955767614847464e-05 1681568
2687.5 0.9318613699839861 -8.949561802565958e-05 1681790
2688 0.9318577141548241 -8.937778913246525e-05 1682014
2688.5 0.9318540763144896 -8.920603439815983e-05 1682242
2689 0.931850462520594 -8.898290337258374e-05 1682469
2689.5 0.931846878481528 -8.871161291877262e-05 1682688
2690 0.9318433294826327 -8.839600125505136e-05 1682894
2690.5 0.9318398203183329 -8.80404739975333e-05 1683124
2691 0.9318363552311152 -8.764994295652749e-05 1683346
2691.5 0.9318329378581155 -8.722975853330884e-05 1683568
2692 0.9318295711859907 -8.678563664346486e-05 1683802
2692.5 0.9318262575146307 -8.632358116182261e-05 1684034
2693 0.9318229984301464 -8.584980293791549e-05 1684256
2693.5 0.9318197947874509 -8.537063647159425e-05 1684480
2694 0.9318166467026111 -8.489245536411556e-05 1684705
2694.5 0.9318135535550258 -8.442158767060923e-05 1684936
2695 0.9318105139993579 -8.396423227602811e-05 1685151
2695.5 0.9318075259870056 -8.352637739738885e-05 1685372
2696 0.9318045867967913 -8.311372228191795e-05 1685599
2696.5 0.9318016930744067 -8.273160312285474e-05 1685822
2697 0.9317988408800584 -8.238492415425351e-05 1686041
2697.5 0.931796025743633 -8.207809481246616e-05 1686263
2698 0.931793242726622 -8.181497376750574e-05 1686482
2698.5 0.9317904864899456 -8.15988205325646e-05 1686704
2699 0.9317877513667522 -8.143225525616168e-05 1686924
2699.5 0.9317850314392043 -8.13172271897338e-05 1687149
2700 0.931782320618209 -8.125499220647744e-05 1687367
2700.5 0.9317796127250249 -8.124609962514987e-05 1687587
2701 0.9317769015736569 -8.129038846824459e-05 1687810
2701.5 0.9317741810529356 -8.138699315805591e-05 1688038
2702 0.9317714452071997 -8.153435852886776e-05 1688261
2702.5 0.9317686883145193 -8.173026391105457e-05 1688485
2703 0.9317659049614255 -8.197185592315348e-05 1688710
2703.5 0.9317630901131881 -8.225568949478542e-05 1688928
2704 0.9317602391787131 -8.257777653584969e-05 1689158
2704.5 0.9317573480692404 -8.293364156963376e-05 1689384
2705 0.9317544132500823 -8.331838355752777e-05 1689620
2705.5 0.9317514317847597 -8.372674306518363e-05 1689847
2706 0.9317484013709765 -8.415317385301103e-05 1690068
2706.5 0.9317453203680072 -8.45919179195536e-05 1690290
2707 0.9317421878151652 -8.503708298531803e-05 1690516
2707.5 0.9317390034411552 -8.54827213769134e-05 1690744
2708 0.9317357676642333 -8.592290925799676e-05 1690968
2708.5 0.9317324815832068 -8.635182515353818e-05 1691195
2709 0.9317291469594485 -8.676382672905045e-05 1691422
2709.5 0.9317257661902049 -8.715352481373053e-05 1691656
2710 0.9317223422735864 -8.751585369863428e-05 1691886
2710.5 0.9317188787657628 -8.784613679455057e-05 1692112
2711 0.9317153797309471 -8.814014680039489e-05 1692338
2711.5 0.9317118496848892 -8.839415961009324e-05 1692557
2712 0.9317082935326431 -8.860500127227282e-05 1692782
2712.5 0.9317047165014729 -8.877008741292997e-05 1693004
2713 0.9317011240698085 -8.888745463417969e-05 1693222
2713.5 0.931697521893213 -8.8955783510559e-05 1693458
2714 0.931693915728358 -8.897441291864142e-05 1693682
2714.5 0.9316903113560344 -8.894334555089028e-05 1693908
2715 0.9316867145042119 -8.886324458351526e-05 1694138
2715.5 0.9316831307721838 -8.8735421585196e-05 1694362
2716 0.9316795655567891 -8.85618158694888e-05 1694588
2716.5 0.9316760239816885 -8.834496560653762e-05 1694812
2717 0.9316725108306126 -8.80879711177746e-05 1695036
2717.5 0.9316690304854606 -8.779445087874101e-05 1695263
2718 0.9316655868700343 -8.746849085000591e-05 1695489
2718.5 0.9316621834001449 -8.711458784156021e-05 1695711
2719 0.9316588229407057 -8.673758769210086e-05 1695941
2719.5 0.9316555077703687 -8.63426191097581e-05 1696162
2720 0.9316522395541185 -8.593502407457396e-05 1696390
2720.5 0.9316490193241664 -8.552028574441383e-05 1696611
2721 0.9316458474693468 -8.510395483451685e-05 1696829
2721.5 0.931642723733121 -8.469157545697904e-05 1697050
2722 0.9316396472201761 -8.428861140864941e-05 1697280
2722.5 0.9316366164114853 -8.390037388542425e-05 1697505
2723 0.9316336291875891 -8.353195157717687e-05 1697734
2723.5 0.9316306828597547 -8.31881440618384e-05 1697964
2724 0.9316277742085521 -8.287339936832827e-05 1698191
2724.5 0.9316248995293056 -8.259175651888173e-05 1698419
2725 0.9316220546837788 -8.234679379135871e-05 1698649
2725.5 0.9316192351573827 -8.214158336226592e-05 1698881
2726 0.9316164361211052 -8.197865290327816e-05 1699107
2726.5 0.9316136524973351 -8.185995460932726e-05 1699331
2727 0.9316108790286702 -8.178684203456564e-05 1699557
2727.5 0.9316081103487853 -8.176005500730262e-05 1699792
2728 0.931605341054411 -8.177971278618263e-05 1700007
2728.5 0.9316025657774527 -8.184531550942467e-05 1700230
2729 0.9315997792562981 -8.195575387847375e-05 1700456
2729.5 0.9315969764053589 -8.210932690785087e-05 1700681
2730 0.9315941523819365 -8.230376746688161e-05 1700907
2730.5 0.9315913026495302 -8.253627523616667e-05 1701140
2731 0.9315884230367663 -8.280355660505491e-05 1701369
2731.5 0.9315855097911786 -8.310187094604601e-05 1701585
2732 0.931582559627155 -8.342708261981033e-05 1701810
2732.5 0.9315795697674318 -8.377471799130804e-05 1702022
2733 0.9315765379776237 -8.414002667438199e-05 1702244
2733.5 0.9315734625933535 -8.451804616889762e-05 1702467
2734 0.9315703425396602 -8.490366901412081e-05 1702696
2734.5 0.9315671773424603 -8.529171155182267e-05 1702919
2735 0.9315639671319524 -8.567698337565185e-05 1703142
2735.5 0.9315607126379523 -8.605435653906619e-05 1703370
2736 0.9315574151772582 -8.641883360024708e-05 1703595
2736.5 0.9315540766332606 -8.676561360389145e-05 1703828
2737 0.9315506994280918 -8.709015512991547e-05 1704060
2737.5 0.9315472864877333 -8.738823558329439e-05 1704284
2738 0.9315438412005715 -8.765600595237412e-05 1704520
2738.5 0.9315403673699861 -8.789004032757429e-05 1704748
2739 0.9315368691616362 -8.808737954486758e-05 1704975
2739.5 0.93153335104616 -8.824556840010264e-05 1705194
2740 0.9315298177380876 -8.836268596827726e-05 1705424
2740.5 0.9315262741317867 -8.843736865574251e-05 1705657
2741 0.9315227252353162 -8.846882571205249e-05 1705883
2741.5 0.9315191761030752 -8.845684702982807e-05 1706099
2742 0.9315156317681537 -8.840180316473609e-05 1706330
2742.5 0.9315120971752846 -8.830463761121849e-05 1706554
2743 0.9315085771152948 -8.816685147333908e-05 1706784
2743.5 0.9315050761619135 -8.799048077015745e-05 1707026
2744 0.9315015986117782 -8.777806671263177e-05 1707236
2744.5 0.9314981484284162 -8.753261938097416e-05 1707457
2745 0.9314947291909355 -8.725757531756882e-05 1707679
2745.5 0.931491344048085 -8.695674962885935e-05 1707899
2746 0.9314879956782746 -8.663428326086689e-05 1708135
2746.5 0.9314846862560546 -8.629458617371654e-05 1708359
2747 0.9314814174254814 -8.594227719226893e-05 1708584
2747.5 0.9314781902806842 -8.55821213505221e-05 1708799
2748 0.9314750053538632 -8.521896557727522e-05 1709023
2748.5 0.9314718626108465 -8.485767358889406e-05 1709245
2749 0.9314687614542231 -8.450306086155589e-05 1709464
2749.5 0.9314657007339879 -8.415983055031768e-05 1709691
2750 0.9314626787655067 -8.383251120578759e-05 1709918
2750.5 0.9314596933545414 -8.352539711158808e-05 1710140
2751 0.9314567418289614 -8.324249202677211e-05 1710372
2751.5 0.9314538210766887 -8.298745706851198e-05 1710604
2752 0.9314509275893436 -8.27635634120119e-05 1710828
2752.5 0.9314480575109815 -8.257365041683959e-05 1711067
2753 0.9314452066912425 -8.242008971427345e-05 1711291
2753.5 0.9314423707421938 -8.230475570763878e-05 1711531
2754 0.9314395450980795 -8.222900285065382e-05 1711759
2754.5 0.9314367250771685 -8.219364997612477e-05 1711970
2755 0.9314339059448741 -8.219897185246203e-05 1712195
2755.5 0.9314310829772804 -8.22446980478183e-05 1712422
2756 0.9314282515242432 -8.233001908400938e-05 1712650
2756.5 0.9314254070712081 -8.245359976499563e-05 1712878
2757 0.9314225452989363 -8.261359946952975e-05 1713103
2757.5 0.9314196621403494 -8.280769910531378e-05 1713319
2758 0.9314167538337399 -8.303313433467375e-05 1713529
2758.5 0.9314138169716566 -8.328673459961232e-05 1713757
2759 0.9314108485448379 -8.356496739860448e-05 1713984
2759.5 0.9314078459806144 -8.386398720013523e-05 1714211
2760 0.9314048071753049 -8.417968831842806e-05 1714448
2760.5 0.931401730520194 -8.450776102700539e-05 1714673
2761 0.9313986149207722 -8.484375014587901e-05 1714899
2761.5 0.9313954598090155 -8.518311530796793e-05 1715135
2762 0.931392265148567 -8.552129209206612e-05 1715355
2762.5 0.9313890314327866 -8.585375320116834e-05 1715579
2763 0.9313857596757248 -8.617606886823322e-05 1715800
2763.5 0.9313824513961716 -8.648396568525529e-05 1716022
2764 0.931379108595028 -8.677338307618308e-05 1716248
2764.5 0.9313757337263285 -8.704052666907223e-05 1716478
2765 0.9313723296623331 -8.728191786764157e-05 1716697
2765.5 0.9313688996531797 -8.749443897610589e-05 1716923
2766 0.931365447281662 -8.767537329360867e-05 1717145
2766.5 0.931361976413759 -8.782243966407067e-05 1717375
2767 0.9313584911455947 -8.793382104407393e-05 1717604
2767.5 0.9313549957475576 -8.800818673271444e-05 1717818
2768 0.9313514946063323 -8.804470799412285e-05 1718051
2768.5 0.931347992165635 -8.804306689264952e-05 1718293
2769 0.9313444928664519 -8.800345825199189e-05 1718516
2769.5 0.9313410010875723 -8.792658474258447e-05 1718735
2770 0.9313375210872233 -8.781364519259394e-05 1718962
2770.5 0.9313340569465733 -8.76663163086216e-05 1719183
2771 0.9313306125158574 -8.748672807938978e-05 1719404
2771.5 0.9313271913638312 -8.727743321918452e-05 1719636
2772 0.9313237967312153 -8.704137108544306e-05 1719860
2772.5 0.9313204314887388 -8.678182657782162e-05 1720084
2773 0.9313170981003194 -8.650238459019722e-05 1720307
2773.5 0.931313798591856 -8.620688064474027e-05 1720533
2774 0.9313105345260205 -8.589934838513895e-05 1720758
2774.5 0.9313073069833663 -8.558396464553137e-05 1720986
2775 0.9313041165499777 -8.526499284091058e-05 1721215
2775.5 0.9313009633117967 -8.494672544400124e-05 1721445
2776 0.9312978468556701 -8.463342632299255e-05 1721667
2776.5 0.9312947662770875 -8.432927371243187e-05 1721892
2777 0.9312917201944604 -8.403830457848264e-05 1722117
2777.5 0.9312887067697357 -8.376436111752193e-05 1722351
2778 0.9312857237350385 -8.351104009548158e-05 1722576
2778.5 0.9312827684249548 -8.328164569434816e-05 1722795
2779 0.931279837814009 -8.307914648243708e-05 1723034
2779.5 0.9312769285588004 -8.290613706737256e-05 1723260
2780 0.931274037044225 -8.276480492547365e-05 1723482
2780.5 0.9312711594331355 -8.265690283029192e-05 1723695
2781 0.9312682917187727 -8.258372722549386e-05 1723908
2781.5 0.9312654297792395 -8.254610280748942e-05 1724131
2782 0.9312625694332914 -8.254437349759914e-05 1724353
2782.5 0.931259706496685 -8.257839989827959e-05 1724588
2783 0.9312568368383219 -8.264756324018305e-05 1724817
2783.5 0.9312539564354518 -8.275077573996312e-05 1725036
2784 0.9312510614271816 -8.288649720324386e-05 1725258
2784.5 0.9312481481655879 -8.305275762422208e-05 1725489
2785 0.9312452132637642 -8.324718545404929e-05 1725711
2785.5 0.931242253640159 -8.346704113544799e-05 1725940
2786 0.9312392665586356 -8.37092554323923e-05 1726170
2786.5 0.9312362496637284 -8.397047202097788e-05 1726399
2787 0.9312332010106498 -8.424709375311554e-05 1726623
2787.5 0.9312301190896556 -8.45353319575258e-05 1726846
2788 0.9312270028444795 -8.483125810461468e-05 1727072
2788.5 0.9312238516846045 -8.513085713292348e-05 1727295
2789 0.9312206654912309 -8.543008171506532e-05 1727517
2789.5 0.931217444616897 -8.572490673194976e-05 1727742
2790 0.93121418987877 -8.601138322370109e-05 1727985
2790.5 0.9312109025457356 -8.628569109611087e-05 1728213
2791 0.9312075843194718 -8.654418988066977e-05 1728440
2791.5 0.9312042373098014 -8.678346687553265e-05 1728664
2792 0.9312008640046593 -8.70003820320199e-05 1728892
2792.5 0.9311974672351103 -8.719210899821608e-05 1729121
2793 0.9311940501359074 -8.735617178408245e-05 1729345
2793.5 0.9311906161021294 -8.749047657447174e-05 1729567
2794 0.9311871687425046 -8.75933382822937e-05 1729784
2794.5 0.9311837118300521 -8.766350150707138e-05 1730011
2795 0.931180249250719 -8.77001556398809e-05 1730245
2795.5 0.9311767849507102 -8.770294393557377e-05 1730473
2796 0.9311733228832204 -8.767196645445792e-05 1730707
2796.5 0.9311698669552855 -8.760777685864965e-05 1730927
2797 0.9311664209754701 -8.751137313016314e-05 1731153
2797.5 0.9311629886030847 -8.738418235958567e-05 1731385
2798 0.9311595732996123 -8.722803983308227e-05 1731624
2798.5 0.9311561782829847 -8.704516272052494e-05 1731852
2799 0.931152806485312 -8.683811873959484e-05 1732083
2799.5 0.9311494605146193 -8.66097902360242e-05 1732302
2800 0.9311461426210903 -8.636333417997964e-05 1732536
2800.5 0.9311428546682491 -8.610213863185502e-05 1732761
2801 0.9311395981094488 -8.582977627552563e-05 1732987
2801.5 0.931136373969968 -8.554995565425661e-05 1733213
2802 0.9311331828349246 -8.52664707730977e-05 1733443
2802.5 0.9311300248431531 -8.498314975046849e-05 1733666
2803 0.9311268996871007 -8.470380321232523e-05 1733888
2803.5 0.9311238066187232 -8.443217312267904e-05 1734119
2804 0.931120744461277 -8.417188273604044e-05 1734336
2804.5 0.9311177116268264 -8.392638833930061e-05 1734557
2805 0.9311147061392079 -8.369893342445172e-05 1734779
2805.5 0.9311117256621247 -8.349250589829248e-05 1735002
2806 0.9311087675319728 -8.330979889218564e-05 1735223
2806.5 0.9311058287949391 -8.315317568427044e-05 1735448
2807 0.931102906247859 -8.302463919005367e-05 1735666
2807.5 0.9310999964822692 -8.292580641353355e-05 1735887
2808 0.9310970959310496 -8.285788818337897e-05 1736112
2808.5 0.9310942009170265 -8.282167442642286e-05 1736342
2809 0.9310913077028619 -8.28175251553728e-05 1736573
2809.5 0.9310884125415692 -8.284536727041913e-05 1736811
2810 0.9310855117269647 -8.290469719579624e-05 1737038
2810.5 0.9310826016433802 -8.299458929410307e-05 1737260
2811 0.931079678813973 -8.311370992383038e-05 1737479
2811.5 0.9310767399469851 -8.32603369300728e-05 1737716
2812 0.9310737819793419 -8.343238428641182e-05 1737940
2812.5 0.9310708021170139 -8.362743153780572e-05 1738163
2813 0.931067797871608 -8.384275763094014e-05 1738389
2813.5 0.9310647670927118 -8.407537866148433e-05 1738601
2814 0.9310617079955759 -8.432208901629567e-05 1738824
2814.5 0.931058619183772 -8.457950534541428e-05 1739063
2815 0.9310554996665467 -8.48441127623758e-05 1739284
2815.5 0.9310523488706535 -8.511231264385253e-05 1739504
2816 0.9310491666465276 -8.538047138027872e-05 1739731
2816.5 0.9310459532687366 -8.564496941880323e-05 1739961
2817 0.9310427094307248 -8.590224993820551e-05 1740193
2817.5 0.9310394362339429 -8.614886650285448e-05 1740409
2818 0.9310361351715243 -8.638152905888755e-05 1740645
2818.5 0.9310328081067579 -8.659714765999291e-05 1740872
2819 0.931029457246651 -8.679287334344469e-05 1741091
2819.5 0.9310260851109671 -8.696613561672215e-05 1741317
2820 0.9310226944971661 -8.711467606297139e-05 1741540
2820.5 0.9310192884417321 -8.723657762732106e-05 1741770
2821 0.9310158701784249 -8.733028920552416e-05 1741985
2821.5 0.9310124430940225 -8.739464522088231e-05 1742202
2822 0.9310090106821667 -8.742887994394905e-05 1742429
2822.5 0.9310055764959266 -8.743263638110114e-05 1742638
2823 0.9310021440997355 -8.740596963113819e-05 1742863
2823.5 0.9309987170213422 -8.734934468446912e-05 1743081
2824 0.9309952987044249 -8.726362871361686e-05 1743308
2824.5 0.9309918924625009 -8.715007797801196e-05 1743548
2825 0.9309885014347505 -8.701031953781421e-05 1743761
2825.5 0.9309851285443388 -8.68463280406138e-05 1743985
2826 0.9309817764597941 -8.66603979102202e-05 1744215
2826.5 0.9309784475599419 -8.645511132745063e-05 1744437
2827 0.9309751439028628 -8.623330244791253e-05 1744660
2827.5 0.9309718671992746 -8.599801835097109e-05 1744889
2828 0.9309686187906792 -8.575247725634978e-05 1745123
2828.5 0.9309653996325575 -8.550002457966884e-05 1745352
2829 0.9309622102828162 -8.524408742521376e-05 1745563
2829.5 0.9309590508956281 -8.498812813369435e-05 1745792
2830 0.9309559212207271 -8.473559751270074e-05 1746017
2830.5 0.9309528206081498 -8.448988838040282e-05 1746255
2831 0.9309497480183473 -8.425429004615098e-05 1746484
2831.5 0.9309467020375021 -8.403194433745666e-05 1746702
2832 0.9309436808978381 -8.382580375964038e-05 1746931
2832.5 0.9309406825026271 -8.363859234398255e-05 1747151
2833 0.9309377044555404 -8.347276970233513e-05 1747377
2833.5 0.9309347440939378 -8.333049876115415e-05 1747608
2834 0.9309317985256366 -8.32136175969986e-05 1747830
2834.5 0.9309288646686436 -8.312361573892934e-05 1748052
2835 0.9309259392933188 -8.306161524207468e-05 1748279
2835.5 0.9309230190663873 -8.302835677164558e-05 1748506
2836 0.9309201005962011 -8.302419086801079e-05 1748735
2836.5 0.9309171804786448 -8.30490744938818e-05 1748956
2837 0.9309142553430555 -8.310257289285522e-05 1749183
2837.5 0.9309113218975473 -8.318386671717627e-05 1749416
2838 0.9309083769731279 -8.329176431198124e-05 1749646
2838.5 0.9309054175660179 -8.342471897414391e-05 1749867
2839 0.9309024408776106 -8.358085093751793e-05 1750078
2839.5 0.9308994443515409 -8.375797377383551e-05 1750294
2840 0.9308964257073736 -8.395362483980959e-05 1750522
2840.5 0.9308933829704689 -8.416509934804097e-05 1750745
2841 0.9308903144976337 -8.438948759171223e-05 1750972
2841.5 0.9308872189982306 -8.462371481204524e-05 1751200
2842 0.9308840955504696 -8.486458316408376e-05 1751427
2842.5 0.9308809436126807 -8.51088152090748e-05 1751654
2843 0.9308777630294348 -8.53530983434855e-05 1751885
2843.5 0.9308745540324364 -8.559412956388877e-05 1752102
2844 0.9308713172362061 -8.582865996408865e-05 1752324
2844.5 0.9308680536286148 -8.605353836646425e-05 1752553
2845 0.9308647645564198 -8.626575350289021e-05 1752785
2845.5 0.9308614517060103 -8.646247418203474e-05 1753012
2846 0.9308581170796377 -8.664108690854926e-05 1753234
2846.5 0.9308547629674603 -8.679923045534478e-05 1753458
2847 0.9308513919157969 -8.693482693327606e-05 1753684
2847.5 0.9308480066920259 -8.704610895018554e-05 1753907
2848 0.9308446102466085 -8.713164250569027e-05 1754127
2848.5 0.9308412056727633 -8.719034532644486e-05 1754357
2849 0.930837796164336 -8.722150040856547e-05 1754582
2849.5 0.9308343849724379 -8.722476459917627e-05 1754798
2850 0.9308309753614442 -8.720017211644674e-05 1755038
2850.5 0.9308275705649414 -8.714813297564181e-05 1755270
2851 0.9308241737422186 -8.706942635722866e-05 1755497
2851.5 0.9308207879358903 -8.696518902150195e-05 1755724
2852 0.9308174160312113 -8.683689893978472e-05 1755951
2852.5 0.9308140607176311 -8.668635437685378e-05 1756181
2853 0.9308107244530991 -8.651564871905523e-05 1756419
2853.5 0.9308074094315893 -8.632714139957727e-05 1756639
2854 0.9308041175542766 -8.612342532323291e-05 1756861
2854.5 0.930800850404739 -8.590729123954634e-05 1757091
2855 0.930797609228511 -8.568168955228057e-05 1757317
2855.5 0.9307943949172465 -8.54496900869877e-05 1757535
2856 0.9307912079976979 -8.521444036377407e-05 1757771
2856.5 0.9307880486256388 -8.497912294140249e-05 1758004
2857 0.9307849165848047 -8.474691240941224e-05 1758234
2857.5 0.9307818112908463 -8.452093260829522e-05 1758464
2858 0.9307787318002326 -8.430421465271704e-05 1758688
2858.5 0.9307756768239663 -8.409965632105731e-05 1758921
2859 0.9307726447459174 -8.390998335359893e-05 1759148
2859.5 0.9307696336455116 -8.373771317535989e-05 1759378
2860 0.9307666413244584 -8.358512152517723e-05 1759607
2860.5 0.930763665337149 -8.345421243198436e-05 1759835
2861 0.9307607030242997 -8.334669193371506e-05 1760057
2861.5 0.9307577515493839 -8.326394588178539e-05 1760281
2862 0.9307548079373557 -8.320702211929503e-05 1760501
2862.5 0.9307518691151313 -8.31766172606856e-05 1760728
2863 0.9307489319532839 -8.317306823834248e-05 1760944
2863.5 0.9307459933083869 -8.319634871732595e-05 1761171
2864 0.9307430500654308 -8.324607041309519e-05 1761394
2864.5 0.9307400991797471 -8.332148928161654e-05 1761614
2865 0.9307371377178707 -8.342151648537718e-05 1761845
2865.5 0.9307341628967986 -8.35447339751767e-05 1762076
2866 0.9307311721211186 -8.368941446546587e-05 1762301
2866.5 0.930728163017513 -8.385354552315681e-05 1762522
2867 0.9307251334661811 -8.403485743447841e-05 1762744
2867.5 0.9307220816287652 -8.423085446520658e-05 1762970
2868 0.9307190059724127 -8.443884908453159e-05 1763196
2868.5 0.9307159052896622 -8.465599868417526e-05 1763421
2869 0.930712778713894 -8.487934429216774e-05 1763651
2869.5 0.9307096257301511 -8.510585075514674e-05 1763879
2870 0.9307064461811965 -8.533244784444014e-05 1764095
2870.5 0.9307032402687347 -8.555607173033037e-05 1764324
2871 0.9307000085497965 -8.57737062655958e-05 1764551
2871.5 0.9306967519283483 -8.598242352288661e-05 1764781
2872 0.9306934716422461 -8.617942304242861e-05 1765003
2872.5 0.9306901692457303 -8.636206926517119e-05 1765234
2873 0.9306868465876951 -8.652792665191615e-05 1765458
2873.5 0.9306835057860502 -8.667479202181475e-05 1765691
2874 0.9306801491985187 -8.680072368187438e-05 1765907
2874.5 0.9306767793902782 -8.690406696329744e-05 1766143
2875 0.9306733990988854 -8.698347583016363e-05 1766369
2875.5 0.9306700111969651 -8.703793027904423e-05 1766578
2876 0.9306666186531724 -8.706674930586671e-05 1766811
2876.5 0.9306632244919524 -8.706959927629682e-05 1767039
2877 0.9306598317526484 -8.704649759832421e-05 1767264
2877.5 0.9306564434485031 -8.699781165877477e-05 1767496
2878 0.9306530625261152 -8.692425304967e-05 1767710
2878.5 0.9306496918258824 -8.682686717324779e-05 1767937
2879 0.9306463340439719 -8.670701837689974e-05 1768164
2879.5 0.930642991696324 -8.656637082821245e-05 1768398
2880 0.9306396670851607 -8.640686539803192e-05 1768633
2880.5 0.9306363622684563 -8.623069287167455e-05 1768862
2881 0.9306330790327635 -8.604026385743966e-05 1769067
2881.5 0.9306298188697599 -8.583817580513751e-05 1769298
2882 0.9306265829568152 -8.562717758500579e-05 1769524
2882.5 0.930623372141837 -8.541013210917109e-05 1769745
2883 0.9306201869325866 -8.518997750323524e-05 1769973
2883.5 0.9306170274905979 -8.496968735351648e-05 1770199
2884 0.9306138936297719 -8.475223056691172e-05 1770425
2884.5 0.9306107848196519 -8.454053138430367e-05 1770647
2885 0.9306077001933323 -8.433743008490363e-05 1770871
2885.5 0.9306046385598725 -8.414564490884832e-05 1771099
2886 0.9306015984210514 -8.396773570712817e-05 1771326
2886.5 0.930598577992215 -8.380606980419884e-05 1771553
2887 0.9305955752269383 -8.366279052733432e-05 1771780
2887.5 0.9305925878451551 -8.353978882013846e-05 1772002
2888 0.9305896133643711 -8.34386783150629e-05 1772239
2888.5 0.9305866491335323 -8.336077419265958e-05 1772464
2889 0.93058369236909 -8.330707610341253e-05 1772686
2889.5 0.9305807401927727 -8.327825537305725e-05 1772915
2890 0.9305777896705489 -8.327464665381362e-05 1773141
2890.5 0.9305748378522581 -8.329624412446752e-05 1773365
2891 0.9305718818113746 -8.334270228030008e-05 1773587
2891.5 0.9305689186843701 -8.341334129227241e-05 1773816
2892 0.9305659457091413 -8.350715685373334e-05 1774039
2892.5 0.9305629602619987 -8.362283437256023e-05 1774277
2893 0.9305599598927089 -8.37587673084018e-05 1774501
2893.5 0.9305569423571335 -8.391307940010409e-05 1774728
2894 0.9305539056470274 -8.408365047567816e-05 1774948
2894.5 0.9305508480166004 -8.426814549066689e-05 1775166
2895 0.930547768005493 -8.446404639740713e-05 1775386
2895.5 0.9305446644578668 -8.466868641104374e-05 1775605
2896 0.9305415365373573 -8.487928620641271e-05 1775827
2896.5 0.9305383837377003 -8.50929915553843e-05 1776049
2897 0.9305352058888949 -8.530691189557493e-05 1776277
2897.5 0.9305320031588316 -8.55181593101317e-05 1776503
2898 0.9305287760503714 -8.572388739372584e-05 1776728
2898.5 0.9305255253939265 -8.5921329482649e-05 1776949
2899 0.9305222523356478 -8.610783573635273e-05 1777178
2899.5 0.930518958321393 -8.628090857443657e-05 1777401
2900 0.9305156450766896 -8.643823599604751e-05 1777630
2900.5 0.9305123145829822 -8.657772233825115e-05 1777862
2901 0.93050896905048 -8.66975160649569e-05 1778084
2901.5 0.9305056108879824 -8.679603421902612e-05 1778310
2902 0.9305022426700944 -8.687198321559431e-05 1778531
2902.5 0.9304988671022699 -8.692437570411235e-05 1778757
2903 0.9304954869841693 -8.695254328067411e-05 1778980
2903.5 0.9304921051718146 -8.695614488772917e-05 1779205
2904 0.9304887245390636 -8.693517079666187e-05 1779430
2904.5 0.9304853479389128 -8.688994212843192e-05 1779664
2905 0.9304819781651565 -8.682110592730488e-05 1779885
2905.5 0.930478617914911 -8.672962586239758e-05 1780116
2906 0.9304752697525113 -8.661676869033287e-05 1780338
2906.5 0.9304719360752586 -8.648408666898248e-05 1780573
2907 0.9304686190814735 -8.633339616621691e-05 1780802
2907.5 0.9304653207412873 -8.616675275813377e-05 1781027
2908 0.9304620427705514 -8.598642315805267e-05 1781269
2908.5 0.9304587866082107 -8.579485435915888e-05 1781489
2909 0.930455553397442 -8.559464041027346e-05 1781718
2909.5 0.9304523439707982 -8.538848727577926e-05 1781932
2910 0.9304491588395587 -8.517917625484987e-05 1782161
2910.5 0.9304459981874096 -8.496952645397608e-05 1782394
2911 0.9304428618685425 -8.476235681868481e-05 1782632
2911.5 0.9304397494101808 -8.456044823482956e-05 1782867
2912 0.9304366600194953 -8.436650620839924e-05 1783097
2912.5 0.930433592594809 -8.418312462394477e-05 1783319
2913 0.9304305457409301 -8.401275106608671e-05 1783545
2913.5 0.9304275177884026 -8.385765416713155e-05 1783759
2914 0.9304245068164066 -8.371989341538879e-05 1783988
2914.5 0.9304215106789948 -8.36012918251821e-05 1784224
2915 0.9304185270343119 -8.350341183030897e-05 1784436
2915.5 0.9304155533763911 -8.34275347189698e-05 1784661
2916 0.9304125870691011 -8.337464387976494e-05 1784885
2916.5 0.9304096253817857 -8.33454120772161e-05 1785109
2917 0.9304066655261111 -8.334019292035794e-05 1785331
2917.5 0.9304037046936257 -8.335901663157596e-05 1785558
2918 0.9304007400935274 -8.340159016522642e-05 1785783
2918.5 0.9303977689901299 -8.346730166669648e-05 1786024
2919 0.9303947887395292 -8.355522920474227e-05 1786264
2919.5 0.9303917968249739 -8.366415365257785e-05 1786480
2920 0.9303887908904712 -8.37925755376518e-05 1786705
2920.5 0.9303857687721813 -8.393873562753657e-05 1786941
2921 0.9303827285271783 -8.41006389690384e-05 1787172
2921.5 0.9303796684592001 -8.427608205255505e-05 1787394
2922 0.930376587141045 -8.446268273165785e-05 1787616
2922.5 0.9303734834333217 -8.465791249217919e-05 1787844
2923 0.9303703564993042 -8.485913063381531e-05 1788071
2923.5 0.9303672058157036 -8.506361990259315e-05 1788298
2924 0.9303640311792144 -8.526862309391563e-05 1788529
2924.5 0.9303608327087547 -8.547138013353988e-05 1788747
2925 0.9303576108433834 -8.566916513843392e-05 1788971
2925.5 0.9303543663359212 -8.585932296052568e-05 1789196
2926 0.9303511002423708 -8.6039304723939e-05 1789411
2926.5 0.9303478139072899 -8.620670188096994e-05 1789654
2927 0.9303445089453127 -8.63592783324183e-05 1789879
2927.5 0.9303411872190762 -8.649500018469214e-05 1790100
2928 0.9303378508138542 -8.661206274852627e-05 1790322
2928.5 0.9303345020092454 -8.670891442166341e-05 1790551
2929 0.9303311432482946 -8.678427714025179e-05 1790775
2929.5 0.9303277771044712 -8.683716313024915e-05 1791007
2930 0.9303244062469486 -8.686688774004649e-05 1791236
2930.5 0.9303210334046494 -8.687307818851039e-05 1791459
2931 0.930317661329546 -8.685567811754964e-05 1791669
2931.5 0.930314292759706 -8.681494789458062e-05 1791901
2932 0.9303109303825789 -8.675146066756645e-05 1792129
2932.5 0.930307576799016 -8.666609423204297e-05 1792354
2933 0.9303042344885046 -8.656001882558245e-05 1792576
2933.5 0.9303009057760796 -8.643468101941184e-05 1792798
2934 0.930297592801356 -8.629178392892331e-05 1793029
2934.5 0.9302942974900887 -8.613326401419509e-05 1793259
2935 0.9302910215286454 -8.596126478611369e-05 1793482
2935.5 0.9302877663417196 -8.577810777529722e-05 1793703
2936 0.9302845330735878 -8.558626115671607e-05 1793925
2936.5 0.9302813225731484 -8.538830645415192e-05 1794147
2937 0.930278135382943 -8.518690377291155e-05 1794364
2937.5 0.9302749717322977 -8.498475602912617e-05 1794597
2938 0.9302718315346707 -8.478457265602615e-05 1794827
2938.5 0.9302687143892384 -8.458903327421945e-05 1795056
2939 0.9302656195866886 -8.440075181246122e-05 1795287
2939.5 0.9302625461191388 -8.422224155880517e-05 1795508
2940 0.930259492694042 -8.405588160901465e-05 1795728
2940.5 0.9302564577518858 -8.390388515916656e-05 1795956
2941 0.9302534394874442 -8.376827006463621e-05 1796184
2941.5 0.9302504358742903 -8.365083205633491e-05 1796411
2942 0.9302474446922387 -8.355312096874231e-05 1796639
2942.5 0.9302444635573488 -8.347642029425984e-05 1796866
2943 0.9302414899540734 -8.342173033222354e-05 1797088
2943.5 0.9302385212691352 -8.338975515357239e-05 1797317
2944 0.9302355548266572 -8.3380893549882e-05 1797541
2944.5 0.9302325879240912 -8.339523408260041e-05 1797771
2945 0.9302296178684538 -8.343255429278823e-05 1798001
2945.5 0.9302266420123821 -8.349232407627919e-05 1798226
2946 0.9302236577895356 -8.357371317303208e-05 1798456
2946.5 0.9302206627488646 -8.367560266504553e-05 1798678
2947 0.9302176545872882 -8.379660032319583e-05 1798902
2947.5 0.9302146311803521 -8.393505959245052e-05 1799125
2948 0.9302115906104531 -8.408910195626548e-05 1799341
2948.5 0.9302085311922587 -8.425664237651259e-05 1799568
2949 0.9302054514949847 -8.443541746429581e-05 1799801
2949.5 0.9302023503612379 -8.462301600093278e-05 1800027
2950 0.9301992269221756 -8.481691139786314e-05 1800252
2950.5 0.9301960806087847 -8.501449565847228e-05 1800478
2951 0.9301929111591335 -8.521311438568902e-05 1800701
2951.5 0.9301897186215069 -8.541010236545624e-05 1800928
2952 0.9301865033533866 -8.560281924974149e-05 1801154
2952.5 0.9301832660162956 -8.578868486153119e-05 1801375
2953 0.9301800075665827 -8.596521365024515e-05 1801602
2953.5 0.9301767292422739 -8.613004783785785e-05 1801823
2954 0.9301734325461741 -8.628098881440252e-05 1802048
2954.5 0.9301701192254469 -8.641602636529258e-05 1802272
2955 0.9301667912479521 -8.653336534254133e-05 1802498
2955.5 0.9301634507756614 -8.66314494266427e-05 1802726
2956 0.9301601001355108 -8.670898166531671e-05 1802954
2956.5 0.9301567417880844 -8.676494151863748e-05 1803173
2957 0.9301533782945458 -8.679859818736069e-05 1803397
2957.5 0.930150012282271 -8.680952005089031e-05 1803621
2958 0.9301466464096309 -8.679758009409409e-05 1803861
2958.5 0.9301432833304096 -8.676295725509468e-05 1804089
2959 0.930139925658321 -8.670613368173064e-05 1804304
2959.5 0.9301365759321076 -8.662788793811481e-05 1804534
2960 0.9301332365816811 -8.652928425765315e-05 1804763
2960.5 0.9301299098957586 -8.641165799073252e-05 1805005
2961 0.9301265979914271 -8.627659744644606e-05 1805227
2961.5 0.9301233027860334 -8.612592237557e-05 1805448
2962 0.9301200259717801 -8.596165938632157e-05 1805669
2962.5 0.9301167689933584 -8.578601462523324e-05 1805899
2963 0.9301135330289145 -8.560134409139086e-05 1806122
2963.5 0.9301103189746001 -8.54101219835863e-05 1806346
2964 0.9301071274329088 -8.521490750540653e-05 1806572
2964.5 0.9301039587049473 -8.50183105737331e-05 1806796
2965 0.9301008127867443 -8.482295688973124e-05 1807017
2965.5 0.9300976893696358 -8.4631452839716e-05 1807249
2966 0.9300945878447228 -8.444635069474252e-05 1807477
2966.5 0.9300915073113309 -8.42701145730629e-05 1807715
2967 0.9300884465893585 -8.410508761930741e-05 1807944
2967.5 0.9300854042353428 -8.395346083678906e-05 1808181
2968 0.9300823785620222 -8.381724398718808e-05 1808399
2968.5 0.9300793676611343 -8.369823894359558e-05 1808616
2969 0.9300763694291357 -8.359801584957466e-05 1808846
2969.5 0.9300733815955052 -8.351789239922997e-05 1809080
2970 0.9300704017532367 -8.345891651088376e-05 1809306
2970.5 0.9300674273911258 -8.342185262190236e-05 1809530
2971 0.9300644559274096 -8.340717178281686e-05 1809753
2971.5 0.9300614847443083 -8.341504567891498e-05 1809978
2972 0.9300585112230121 -8.344534465399363e-05 1810203
2972.5 0.9300555327786407 -8.349763975819507e-05 1810429
2973 0.930052546894712 -8.357120878766763e-05 1810665
2973.5 0.9300495511566593 -8.366504623097786e-05 1810894
2974 0.9300465432839532 -8.377787698491002e-05 1811118
2974.5 0.9300435211603951 -8.390817365218542e-05 1811346
2975 0.9300404828621919 -8.405417718629868e-05 1811566
2975.5 0.9300374266834263 -8.42139206042292e-05 1811787
2976 0.930034351158596 -8.438525544699717e-05 1812013
2976.5 0.9300312550819209 -8.456588063223798e-05 1812239
2977 0.9300281375231642 -8.475337331098485e-05 1812464
2977.5 0.9300249978397602 -8.494522131510309e-05 1812702
2978 0.9300218356850958 -8.51388567606586e-05 1812916
2978.5 0.9300186510128303 -8.533169035791904e-05 1813140
2979 0.9300154440772123 -8.552114596975772e-05 1813362
2979.5 0.9300122154293826 -8.570469495732239e-05 1813584
2980 0.9300089659097258 -8.587988985545368e-05 1813801
2980.5 0.9300056966363719 -8.604439692949697e-05 1814027
2981 0.9300024089900076 -8.61960271810732e-05 1814253
2981.5 0.9299991045952036 -8.633276539095199e-05 1814480
2982 0.9299957852985096 -8.645279681445165e-05 1814711
2982.5 0.9299924531436146 -8.655453117594645e-05 1814937
2983 0.9299891103439049 -8.663662364595126e-05 1815164
2983.5 0.9299857592527911 -8.669799252448404e-05 1815390
2984 0.9299824023321974 -8.673783339891122e-05 1815612
2984.5 0.9299790421196389 -8.675562959125926e-05 1815841
2985 0.9299756811943284 -8.675115876035679e-05 1816065
2985.5 0.9299723221427589 -8.672449557475955e-05 1816294
2986 0.9299689675242288 -8.667601042541534e-05 1816520
2986.5 0.9299656198367644 -8.660636419944947e-05 1816743
2987 0.9299622814838912 -8.651649918925216e-05 1816973
2987.5 0.9299589547427046 -8.64076262620329e-05 1817197
2988 0.9299556417336511 -8.628120846490835e-05 1817423
2988.5 0.9299523443924333 -8.613894128783569e-05 1817655
2989 0.9299490644444022 -8.598272985101073e-05 1817880
2989.5 0.9299458033817753 -8.581466332356439e-05 1818102
2990 0.9299425624439881 -8.563698691765589e-05 1818330
2990.5 0.929939342601428 -8.545207183313495e-05 1818548
2991 0.9299361445427693 -8.526238355558833e-05 1818778
2991.5 0.9299329686660729 -8.507044893122704e-05 1819003
2992 0.9299298150737634 -8.487882245864021e-05 1819233
2992.5 0.9299266835715483 -8.46900522466707e-05 1819450
2993 0.9299235736712889 -8.450664609242992e-05 1819676
2993.5 0.9299204845977792 -8.433103813020146e-05 1819899
2994 0.9299174152993405 -8.416555649512631e-05 1820123
2994.5 0.9299143644620844 -8.401239243064743e-05 1820343
2995 0.9299113305276523 -8.387357124942019e-05 1820569
2995.5 0.9299083117141901 -8.375092553203632e-05 1820799
2996 0.9299053060402767 -8.364607091800414e-05 1821037
2996.5 0.929902311351485 -8.356038480819947e-05 1821264
2997 0.9298993253492155 -8.349498825911132e-05 1821475
2997.5 0.929896345621424 -8.345073130638155e-05 1821696
2998 0.9298933696748228 -8.342818190929534e-05 1821938
2998.5 0.9298903949681349 -8.342761865930144e-05 1822170
2999 0.9298874189459515 -8.34490273457333e-05 1822401
2999.5 0.9298844390727431 -8.349210142020479e-05 1822617
3000 0.9298814528665725 -8.355624634944143e-05 1822831
3000.5 0.9298784579320643 -8.364058779446973e-05 1823063
3001 0.9298754519921836 -8.374398350344146e-05 1823286
3001.5 0.929872432918418 -8.386503875580461e-05 1823504
3002 0.929869398758945 -8.400212514894141e-05 1823739
3002.5 0.9298663477644299 -8.415340247382066e-05 1823951
3003 0.9298632784110997 -8.431684338537533e-05 1824175
3003.5 0.9298601894207976 -8.449026053704018e-05 1824396
3004 0.929857079777751 -8.467133581552066e-05 1824616
3004.5 0.9298539487418354 -8.485765128558814e-05 1824840
3005 0.929850795858158 -8.504672143115987e-05 1825071
3005.5 0.9298476209628431 -8.523602626305844e-05 1825290
3006 0.9298444241849417 -8.542304485224403e-05 1825514
3006.5 0.9298412059444436 -8.560528884257849e-05 1825739
3007 0.9298379669464281 -8.578033549753834e-05 1825968
3007.5 0.9298347081714288 -8.594585984221054e-05 1826192
3008 0.9298314308621473 -8.609966547443915e-05 1826420
3008.5 0.9298281365066953 -8.623971363693173e-05 1826647
3009 0.9298248268185941 -8.636415016595555e-05 1826875
3009.5 0.9298215037137961 -8.647132996059672e-05 1827102
3010 0.9298181692850405 -8.655983865023834e-05 1827323
3010.5 0.9298148257738823 -8.66285111751268e-05 1827548
3011 0.9298114755407773 -8.667644703639222e-05 1827761
3011.5 0.9298081210336092 -8.670302201655375e-05 1827993
3012 0.929804764755094 -8.670789621819531e-05 1828224
3012.5 0.9298014092294788 -8.669101831811017e-05 1828454
3013 0.9297980569689956 -8.665262598407963e-05 1828685
3013.5 0.9297947104405028 -8.659324245297294e-05 1828897
3014 0.9297913720327611 -8.651366931925566e-05 1829118
3014.5 0.929788044024781 -8.641497563398022e-05 1829339
3015 0.9297847285556573 -8.629848346229904e-05 1829558
3015.5 0.92978142759629 -8.616575009547964e-05 1829784
3016 0.9297781429233682 -8.601854715671341e-05 1830000
3016.5 0.9297748760959563 -8.585883688131573e-05 1830226
3017 0.9297716284349906 -8.568874588932101e-05 1830453
3017.5 0.9297684010059619 -8.551053680113997e-05 1830680
3018 0.9297651946050017 -8.532657807530953e-05 1830918
3018.5 0.92976200974856 -8.513931247045679e-05 1831149
3019 0.9297588466668031 -8.495122455173656e-05 1831382
3019.5 0.9297557053008213 -8.476480767382759e-05 1831601
3020 0.9297525853036732 -8.45825308792486e-05 1831826
3020.5 0.9297494860452525 -8.440680615152563e-05 1832069
3021 0.9297464066209081 -8.42399564572209e-05 1832296
3021.5 0.9297433458636993 -8.408418500036521e-05 1832525
3022 0.9297403023601202 -8.394154609575845e-05 1832743
3022.5 0.9297372744690783 -8.381391804624661e-05 1832965
3023 0.9297342603438785 -8.370297838151551e-05 1833197
3023.5 0.9297312579569085 -8.361018178478446e-05 1833423
3024 0.9297282651267056 -8.353674099723695e-05 1833651
3024.5 0.929725279547035 -8.348361095058788e-05 1833873
3025 0.9297222988175956 -8.345147633512828e-05 1834103
3025.5 0.929719320475947 -8.344074276426661e-05 1834323
3026 0.929716342030224 -8.345153164961459e-05 1834557
3026.5 0.9297133609922164 -8.348367885015182e-05 1834774
3027 0.9297103749103628 -8.353673711016163e-05 1834997
3027.5 0.9297073814022313 -8.360998224933375e-05 1835233
3028 0.9297043781860453 -8.370242301927309e-05 1835460
3028.5 0.9297013631108552 -8.381281449190859e-05 1835680
3029 0.9296983341849318 -8.393967479866312e-05 1835902
3029.5 0.929695289602036 -8.408130499514253e-05 1836125
3030 0.929692227765191 -8.423581178447965e-05 1836340
3030.5 0.9296891473076665 -8.440113279548801e-05 1836566
3031 0.929686047110884 -8.457506407770917e-05 1836789
3031.5 0.9296829263190197 -8.475528944655842e-05 1837011
3032 0.9296797843501075 -8.493941128779743e-05 1837232
3032.5 0.9296766209035023 -8.512498241147511e-05 1837454
3033 0.9296734359636069 -8.530953853200414e-05 1837672
3033.5 0.9296702297998185 -8.549063094336279e-05 1837901
3034 0.9296670029626971 -8.566585895603549e-05 1838132
3034.5 0.9296637562764124 -8.583290166614876e-05 1838360
3035 0.9296604908275711 -8.598954863645063e-05 1838590
3035.5 0.9296572079505794 -8.613372908368191e-05 1838818
3036 0.9296539092097348 -8.626353918718212e-05 1839050
3036.5 0.9296505963782903 -8.637726715866405e-05 1839280
3037 0.9296472714147693 -8.647341574352046e-05 1839509
3037.5 0.9296439364368513 -8.655072185791378e-05 1839746
3038 0.9296405936931712 -8.660817310469518e-05 1839967
3038.5 0.9296372455334146 -8.664502095240482e-05 1840193
3039 0.9296338943771031 -8.666079040619269e-05 1840414
3039.5 0.9296305426814815 -8.665528604619536e-05 1840637
3040 0.9296271929089416 -8.662859435720737e-05 1840855
3040.5 0.9296238474944062 -8.658108232237329e-05 1841079
3041 0.9296205088131106 -8.651339230359747e-05 1841307
3041.5 0.9296171791492039 -8.642643328011807e-05 1841521
3042 0.9296138606655895 -8.632136856505382e-05 1841753
3042.5 0.9296105553753982 -8.619960016629622e-05 1841991
3043 0.9296072651154741 -8.606275000212223e-05 1842220
3043.5 0.9296039915222196 -8.591263822360264e-05 1842438
3044 0.9296007360101171 -8.575125893379141e-05 1842657
3044.5 0.9295974997532122 -8.558075362769506e-05 1842884
3045 0.9295942836697935 -8.540338270728316e-05 1843112
3045.5 0.9295910884104788 -8.522149545026106e-05 1843335
3046 0.9295879143498498 -8.503749883209525e-05 1843562
3046.5 0.9295847615817554 -8.485382561486021e-05 1843797
3047 0.9295816299183285 -8.467290212632051e-05 1844022
3047.5 0.929578518892737 -8.449711615577117e-05 1844246
3048 0.9295754277656224 -8.432878539175238e-05 1844479
3048.5 0.9295723555351374 -8.417012681845481e-05 1844715
3049 0.9295693009504503 -8.402322747500384e-05 1844935
3049.5 0.9295662625285277 -8.389001696318482e-05 1845157
3050 0.9295632385739735 -8.377224206552103e-05 1845379
3050.5 0.9295602272016597 -8.36714438073805e-05 1845606
3051 0.9295572263618432 -8.358893726410051e-05 1845840
3051.5 0.9295542338674371 -8.35257943774779e-05 1846057
3052 0.9295512474230713 -8.348283000570286e-05 1846283
3052.5 0.9295482646555548 -8.34605913882024e-05 1846511
3053 0.9295452831453419 -8.345935116083534e-05 1846734
3053.5 0.9295423004585752 -8.347910401051228e-05 1846964
3054 0.929539314179289 -8.351956700939233e-05 1847190
3054.5 0.9295363219413427 -8.358018362061522e-05 1847409
3055 0.9295333214596656 -8.366013131864659e-05 1847630
3055.5 0.9295303105603931 -8.375833271964468e-05 1847856
3056 0.9295272872095106 -8.387347007103281e-05 1848086
3056.5 0.9295242495396108 -8.400400290525427e-05 1848308
3057 0.9295211958744258 -8.414818862052691e-05 1848546
3057.5 0.9295181247508081 -8.430410571398817e-05 1848761
3058 0.9295150349378682 -8.446967935663205e-05 1848986
3058.5 0.9295119254530264 -8.464270896973877e-05 1849214
3059 0.92950879557476 -8.482089743616045e-05 1849438
3059.5 0.9295056448518939 -8.500188155826644e-05 1849665
3060 0.9295024731093012 -8.51832633586633e-05 1849894
3060.5 0.9294992804499531 -8.536264180911401e-05 1850117
3061 0.9294960672532897 -8.553764456764164e-05 1850338
3061.5 0.929492834169938 -8.570595930430312e-05 1850560
3062 0.9294895821128509 -8.586536420205611e-05 1850791
3062.5 0.9294863122449889 -8.601375723030897e-05 1851013
3063 0.9294830259637088 -8.61491838057493e-05 1851244
3063.5 0.9294797248820732 -8.626986247638359e-05 1851454
3064 0.9294764108073257 -8.637420829151575e-05 1851682
3064.5 0.9294730857168239 -8.646085355137878e-05 1851911
3065 0.9294697517317486 -8.65286656648473e-05 1852134
3065.5 0.9294664110889407 -8.657676188247521e-05 1852356
3066 0.9294630661112353 -8.660452071343678e-05 1852581
3066.5 0.9294597191766961 -8.661158987908185e-05 1852799
3067 0.9294563726871434 -8.65978907017396e-05 1853009
3067.5 0.9294530290364098 -8.656361887455397e-05 1853234
3068 0.929449690578726 -8.650924160609824e-05 1853458
3068.5 0.9294463595976681 -8.643549118146197e-05 1853677
3069 0.9294430382760659 -8.634335502844609e-05 1853906
3069.5 0.9294397286672764 -8.623406242422645e-05 1854128
3070 0.9294364326681931 -8.61090680213362e-05 1854354
3070.5 0.9294331519943543 -8.597003241425766e-05 1854580
3071 0.9294298881574686 -8.581880000632364e-05 1854808
3071.5 0.9294266424456564 -8.565737447229295e-05 1855036
3072 0.929423415906665 -8.548789214310369e-05 1855257
3072.5 0.9294202093342748 -8.531259366672285e-05 1855482
3073 0.9294170232580738 -8.513379432106628e-05 1855717
3073.5 0.9294138579367299 -8.495385337253908e-05 1855938
3074 0.929410713354847 -8.477514288581641e-05 1856165
3074.5 0.9294075892234455 -8.460001639738037e-05 1856399
3075 0.9294044849840505 -8.443077786641619e-05 1856622
3075.5 0.9294013998163353 -8.426965131285942e-05 1856845
3076 0.9293983326492138 -8.411875154272074e-05 1857072
3076.5 0.9293952821752302 -8.398005634579937e-05 1857298
3077 0.9293922468680553 -8.385538053136049e-05 1857523
3077.5 0.9293892250028511 -8.374635214253564e-05 1857749
3078 0.9293862146792351 -8.365439116087499e-05 1857973
3078.5 0.9293832138465388 -8.358069097963895e-05 1858188
3079 0.9293802203310192 -8.352620288702744e-05 1858416
3079.5 0.9293772318646677 -8.349162376118241e-05 1858630
3080 0.9293742461152344 -8.347738713553068e-05 1858854
3080.5 0.929371260717065 -8.348365774880872e-05 1859082
3081 0.9293682733023454 -8.351032964784893e-05 1859312
3081.5 0.9293652815323438 -8.355702786411051e-05 1859537
3082 0.929362283128237 -8.362311363802932e-05 1859763
3082.5 0.9293592759011066 -8.37076931182059e-05 1859988
3083 0.9293562577807236 -8.380962941670656e-05 1860220
3083.5 0.9293532268427354 -8.392755785786769e-05 1860446
3084 0.9293501813338942 -8.405990421574158e-05 1860670
3084.5 0.9293471196950071 -8.420490569620255e-05 1860899
3085 0.9293440405812968 -8.43606343837864e-05 1861125
3085.5 0.929340942879917 -8.452502284137969e-05 1861350
3086 0.9293378257243832 -8.469589152236711e-05 1861578
3086.5 0.9293346885057455 -8.487097763178535e-05 1861796
3087 0.9293315308803463 -8.504796505406905e-05 1862013
3087.5 0.9293283527740757 -8.522451495144742e-05 1862231
3088 0.9293251543830633 -8.539829662853843e-05 1862455
3088.5 0.9293219361708086 -8.556701825597677e-05 1862691
3089 0.9293186988617881 -8.5728457047782e-05 1862913
3089.5 0.9293154434316249 -8.588048849521699e-05 1863139
3090 0.9293121710939632 -8.602111427262422e-05 1863358
3090.5 0.9293088832842124 -8.614848844882651e-05 1863580
3091 0.9293055816403915 -8.626094166025261e-05 1863809
3091.5 0.9293022679813158 -8.635700292939913e-05 1864035
3092 0.9292989442824329 -8.643541884366449e-05 1864261
3092.5 0.929295612649612 -8.649516984463155e-05 1864498
3093 0.9292922752912488 -8.653548341630334e-05 1864724
3093.5 0.9292889344890469 -8.655584400211584e-05 1864955
3094 0.9292855925678656 -8.655599952355675e-05 1865178
3094.5 0.9292822518650343 -8.653596441844129e-05 1865404
3095 0.9292789146995338 -8.649601916277887e-05 1865639
3095.5 0.9292755833414552 -8.64367062866842e-05 1865860
3096 0.9292722599821391 -8.635882294076638e-05 1866093
3096.5 0.9292689467053826 -8.626341011496518e-05 1866324
3097 0.9292656454600986 -8.615173865601311e-05 1866536
3097.5 0.9292623580347823 -8.602529227124908e-05 1866763
3098 0.9292590860341223 -8.588574774658588e-05 1866986
3098.5 0.9292558308580557 -8.573495264239233e-05 1867210
3099 0.9292525936835497 -8.55749007642343e-05 1867432
3099.5 0.9292493754493416 -8.540770573439865e-05 1867660
3100 0.9292461768438293 -8.523557301462369e-05 1867881
3100.5 0.9292429982962807 -8.50607707504602e-05 1868105
3101 0.9292398399714661 -8.48855998231565e-05 1868323
3101.5 0.9292367017677757 -8.471236350420545e-05 1868556
3102 0.929233583318857 -8.454333711313344e-05 1868784
3102.5 0.9292304839987312 -8.438073807822002e-05 1869006
3103 0.929227402930327 -8.422669679418163e-05 1869229
3103.5 0.9292243389973137 -8.40832286598271e-05 1869455
3104 0.9292212908590677 -8.395220766262249e-05 1869677
3104.5 0.9292182569685801 -8.38353418563772e-05 1869900
3105 0.929215235593062 -8.373415105289142e-05 1870131
3105.5 0.9292122248369704 -8.364994701873254e-05 1870365
3106 0.9292092226671521 -8.358381643510538e-05 1870580
3106.5 0.929206226939773 -8.353660684186511e-05 1870794
3107 0.9292032354286704 -8.350891574733888e-05 1871019
3107.5 0.9292002458547584 -8.350108304368614e-05 1871258
3108 0.9291972559160975 -8.351318682351163e-05 1871468
3108.5 0.9291942633182247 -8.354504264890906e-05 1871699
3109 0.9291912658043571 -8.359620627845775e-05 1871926
3109.5 0.9291882611850568 -8.366597981187556e-05 1872151
3110 0.9291852473669806 -8.37534211675386e-05 1872376
3110.5 0.9291822223803256 -8.385735676396381e-05 1872603
3111 0.9291791844046193 -8.39763972341049e-05 1872821
3111.5 0.9291761317925114 -8.410895596237414e-05 1873048
3112 0.9291730630912588 -8.425327019647544e-05 1873279
3112.5 0.929169977061624 -8.440742445301791e-05 1873507
3113 0.9291668726939395 -8.456937590608615e-05 1873725
3113.5 0.9291637492211309 -8.473698142192503e-05 1873954
3114 0.9291606061285321 -8.490802588184778e-05 1874186
3114.5 0.9291574431603657 -8.508025141889618e-05 1874402
3115 0.9291542603228085 -8.52513871823922e-05 1874621
3115.5 0.9291510578836044 -8.541917923751723e-05 1874840
3116 0.9291478363682354 -8.558142020656717e-05 1875055
3116.5 0.9291445965527072 -8.573597826184597e-05 1875280
3117 0.929141339453043 -8.588082508925478e-05 1875511
3117.5 0.9291380663116332 -8.601406245592487e-05 1875734
3118 0.9291347785806221 -8.6133947033923e-05 1875954
3118.5 0.9291314779025539 -8.623891315531713e-05 1876175
3119 0.9291281660885389 -8.632759320186603e-05 1876397
3119.5 0.9291248450942238 -8.639883536377763e-05 1876613
3120 0.9291215169938936 -8.645171853725388e-05 1876847
3120.5 0.9291181839530417 -8.648556416808758e-05 1877063
3121 0.9291148481997741 -8.649994488958784e-05 1877286
3121.5 0.9291115119954237 -8.649468984490619e-05 1877519
3122 0.9291081776047657 -8.646988662802529e-05 1877741
3122.5 0.9291048472662203 -8.642587982207025e-05 1877955
3123 0.9291015231624444 -8.63632661585171e-05 1878175
3123.5 0.9290982073916875 -8.628288636512658e-05 1878409
3124 0.9290949019402946 -8.618581381412056e-05 1878634
3124.5 0.9290916086567202 -8.6073340124123e-05 1878858
3125 0.9290883292273794 -8.594695790882893e-05 1879085
3125.5 0.929085065154668 -8.58083409033363e-05 1879328
3126 0.9290818177374264 -8.565932173270317e-05 1879564
3126.5 0.929078588054107 -8.550186761823924e-05 1879790
3127 0.9290753769488592 -8.53380543438602e-05 1880017
3127.5 0.9290721850207155 -8.51700388269061e-05 1880237
3128 0.9290690126160142 -8.500003065638439e-05 1880462
3128.5 0.9290658598241529 -8.483026297406143e-05 1880687
3129 0.9290627264767304 -8.466296308236346e-05 1880906
3129.5 0.9290596121500765 -8.450032316600285e-05 1881132
3130 0.9290565161711353 -8.43444715123611e-05 1881355
3130.5 0.9290534376266246 -8.41974446083823e-05 1881585
3131 0.9290503753753371 -8.406116047984424e-05 1881807
3131.5 0.9290473280634269 -8.393739362213462e-05 1882036
3132 0.9290442941424705 -8.382775184998176e-05 1882265
3132.5 0.929041271890065 -8.373365536834545e-05 1882507
3133 0.929038259432686 -8.365631833650043e-05 1882728
3133.5 0.9290352547705042 -8.359673316476547e-05 1882964
3134 0.9290322558038302 -8.355565774662803e-05 1883193
3134.5 0.9290292603608389 -8.353360579042848e-05 1883417
3135 0.9290262662262063 -8.353084037363019e-05 1883648
3135.5 0.9290232711702817 -8.354737080017312e-05 1883870
3136 0.9290202729784109 -8.358295279795463e-05 1884086
3136.5 0.9290172694800231 -8.363709204944338e-05 1884314
3137 0.9290142585771038 -8.370905100461342e-05 1884540
3137.5 0.9290112382716734 -8.379785888218454e-05 1884761
3138 0.9290082066919184 -8.39023247236227e-05 1885001
3138.5 0.9290051621166285 -8.40210533243055e-05 1885224
3139 0.9290021029976239 -8.41524638283381e-05 1885444
3139.5 0.9289990279798791 -8.429481073927952e-05 1885665
3140 0.9289959359190798 -8.44462070673244e-05 1885883
3140.5 0.9289928258963904 -8.46046493056986e-05 1886112
3141 0.9289896972302375 -8.476804390582945e-05 1886335
3141.5 0.9289865494849601 -8.493423490085846e-05 1886560
3142 0.9289833824762173 -8.510103231320407e-05 1886788
3142.5 0.9289801962730853 -8.526624097185892e-05 1887016
3143 0.9289769911968238 -8.542768935956445e-05 1887255
3143.5 0.9289737678163265 -8.558325811137824e-05 1887471
3144 0.9289705269403277 -8.573090779015469e-05 1887701
3144.5 0.9289672696064659 -8.586870557483132e-05 1887927
3145 0.9289639970673547 -8.599485051271113e-05 1888157
3145.5 0.9289607107738462 -8.610769700525905e-05 1888377
3146 0.9289574123557163 -8.620577622172605e-05 1888603
3146.5 0.928954103600019 -8.628781516157842e-05 1888827
3147 0.9289507864274101 -8.635275311874336e-05 1889048
3147.5 0.9289474628667412 -8.639975533484388e-05 1889276
3148 0.9289441350282703 -8.642822366564679e-05 1889512
3148.5 0.9289408050758381 -8.643780412502324e-05 1889749
3149 0.9289374751983777 -8.64283912111432e-05 1889978
3149.5 0.9289341475811321 -8.640012896294198e-05 1890204
3150 0.9289308243769613 -8.635340873710633e-05 1890424
3150.5 0.9289275076781106 -8.628886373954404e-05 1890650
3151 0.9289241994888169 -8.620736038741454e-05 1890882
3151.5 0.9289209016991047 -8.610998661998119e-05 1891117
3152 0.9289176160601194 -8.599803731545532e-05 1891338
3152.5 0.9289143441613198 -8.587299701005663e-05 1891565
3153 0.9289110874098214 -8.573652014960333e-05 1891795
3153.5 0.9289078470121658 -8.559040913666475e-05 1892023
3154 0.9289046239587491 -8.543659046460772e-05 1892250
3154.5 0.9289014190111079 -8.527708925478107e-05 1892479
3155 0.9288982326922308 -8.511400253352081e-05 1892708
3155.5 0.9288950652800146 -8.494947160159792e-05 1892933
3156 0.9288919168039469 -8.478565386038699e-05 1893157
3156.5 0.9288887870450588 -8.462469446559929e-05 1893373
3157 0.9288856755391354 -8.446869818106092e-05 1893597
3157.5 0.9288825815831456 -8.431970180170654e-05 1893817
3158 0.9288795042447978 -8.417964750758983e-05 1894042
3158.5 0.9288764423750908 -8.405035749711531e-05 1894259
3159 0.9288733946236969 -8.393351023100287e-05 1894488
3159.5 0.9288703594569603 -8.383061859656528e-05 1894712
3160 0.9288673351782838 -8.374301027646985e-05 1894934
3160.5 0.9288643199506222 -8.367181057645675e-05 1895159
3161 0.9288613118207893 -8.361792793406034e-05 1895390
3161.5 0.9288583087452552 -8.358204229483552e-05 1895626
3162 0.9288553086170933 -8.356459650463769e-05 1895855
3162.5 0.9288523092937219 -8.356579082644655e-05 1896078
3163 0.9288493086250738 -8.358558064954039e-05 1896308
3163.5 0.9288463044818267 -8.362367741624706e-05 1896535
3164 0.9288432947833174 -8.36795527498291e-05 1896752
3164.5 0.928840277524782 -8.375244572417534e-05 1896969
3165 0.9288372508035561 -8.38413731758743e-05 1897180
3165.5 0.9288342128439041 -8.394514291841888e-05 1897401
3166 0.9288311620201396 -8.406236968129845e-05 1897625
3166.5 0.9288280968777505 -8.419149356038441e-05 1897848
3167 0.928825016152242 -8.433080073407689e-05 1898074
3167.5 0.9288219187854606 -8.447844616971259e-05 1898294
3168 0.9288188039391883 -8.463247801955914e-05 1898523
3168.5 0.9288156710058271 -8.479086338336074e-05 1898749
3169 0.9288125196160452 -8.495151509756013e-05 1898972
3169.5 0.9288093496432833 -8.51123191979832e-05 1899198
3170 0.9288061612050685 -8.527116269439644e-05 1899419
3170.5 0.9288029546611247 -8.542596129210329e-05 1899651
3171 0.9287997306083056 -8.557468669678559e-05 1899869
3171.5 0.9287964898724255 -8.571539314472306e-05 1900102
3172 0.9287932334970946 -8.584624281152394e-05 1900327
3172.5 0.9287899627297173 -8.596552976728857e-05 1900543
3173 0.928786679004832 -8.607170216632532e-05 1900780
3173.5 0.9287833839250241 -8.616338238257063e-05 1901006
3174 0.9287800792396581 -8.623938482958438e-05 1901229
3174.5 0.9287767668217189 -8.629873123475448e-05 1901450
3175 0.9287734486430639 -8.634066317105091e-05 1901678
3175.5 0.9287701267484123 -8.636465168595589e-05 1901903
3176 0.9287668032284195 -8.637040390551753e-05 1902134
3176.5 0.9287634801921879 -8.635786653159495e-05 1902366
3177 0.9287601597395763 -8.63272261907755e-05 1902593
3177.5 0.9287568439336702 -8.62789066352965e-05 1902814
3178 0.9287535347737783 -8.621356283741297e-05 1903036
3178.5 0.9287502341693032 -8.613207205935113e-05 1903255
3179 0.9287469439148325 -8.60355220206029e-05 1903475
3179.5 0.9287436656667691 -8.592519632208309e-05 1903705
3180 0.9287404009218153 -8.580255732278046e-05 1903934
3180.5 0.9287371509975793 -8.566922669705279e-05 1904154
3181 0.9287339170155594 -8.552696393152849e-05 1904386
3181.5 0.92873069988673 -8.537764304660562e-05 1904624
3182 0.9287275002999068 -8.522322785078869e-05 1904852
3182.5 0.9287243187130464 -8.506574605452296e-05 1905083
3183 0.9287211553475831 -8.490726258506227e-05 1905306
3183.5 0.9287180101858802 -8.474985245361923e-05 1905512
3184 0.9287148829718177 -8.459557353117616e-05 1905737
3184.5 0.9287117732145093 -8.444643959053334e-05 1905954
3185 0.9287086801950903 -8.4304393967603e-05 1906182
3185.5 0.9287056029764859 -8.417128418652044e-05 1906413
3186 0.9287025404160272 -8.404883787984998e-05 1906653
3186.5 0.9286994911807421 -8.393864031790113e-05 1906876
3187 0.9286964537651208 -8.384211383924916e-05 1907101
3187.5 0.9286934265111132 -8.376049944935814e-05 1907333
3188 0.9286904076301002 -8.369484082523155e-05 1907562
3188.5 0.9286873952265398 -8.364597093220908e-05 1907783
3189 0.9286843873229805 -8.361450142441841e-05 1908010
3189.5 0.9286813818861105 -8.360081496336833e-05 1908228
3190 0.9286783768534975 -8.360506055100221e-05 1908455
3190.5 0.9286753701606711 -8.362715193382932e-05 1908679
3191 0.9286723597681881 -8.366676909386937e-05 1908906
3191.5 0.9286693436883293 -8.372336280247922e-05 1909126
3192 0.9286663200110753 -8.379616217215779e-05 1909355
3192.5 0.928663286929024 -8.388418510292805e-05 1909574
3193 0.9286602427609244 -8.398625148135693e-05 1909797
3193.5 0.9286571859735178 -8.410099895516719e-05 1910018
3194 0.9286541152014071 -8.422690107233298e-05 1910243
3194.5 0.9286510292646936 -8.436228754303751e-05 1910475
3195 0.9286479271841531 -8.450536635564008e-05 1910699
3195.5 0.9286448081937592 -8.465424745349135e-05 1910937
3196 0.9286416717503905 -8.480696765991925e-05 1911176
3196.5 0.9286385175406026 -8.496151652233056e-05 1911384
3197 0.9286353454843758 -8.511586273533584e-05 1911604
3197.5 0.9286321557358005 -8.526798079549776e-05 1911831
3198 0.9286289486806895 -8.541587753776428e-05 1912055
3198.5 0.9286257249311588 -8.555761820592674e-05 1912280
3199 0.9286224853172503 -8.569135171620163e-05 1912507
3199.5 0.9286192308757106 -8.581533478375354e-05 1912722
3200 0.9286159628360804 -8.592795459794529e-05 1912948
3200.5 0.9286126826042744 -8.602774975123939e-05 1913181
3201 0.9286093917438832 -8.611342915027327e-05 1913414
3201.5 0.9286060919554316 -8.618388866441506e-05 1913647
3202 0.9286027850538789 -8.623822529731951e-05 1913871
3202.5 0.9285994729446554 -8.627574869961427e-05 1914104
3203 0.9285961575985505 -8.629598987606614e-05 1914329
3203.5 0.9285928410257854 -8.629870697791585e-05 1914548
3204 0.9285895252496117 -8.62838881089175e-05 1914775
3204.5 0.928586212279779 -8.625175111330531e-05 1914996
3205 0.9285829040862267 -8.620274035336206e-05 1915230
3205.5 0.9285796025733348 -8.613752052372752e-05 1915456
3206 0.9285763095550815 -8.605696758842903e-05 1915683
3206.5 0.9285730267314203 -8.596215696411414e-05 1915912
3207 0.9285697556661928 -8.585434910876953e-05 1916136
3207.5 0.9285664977668604 -8.573497270931564e-05 1916364
3208 0.9285632542663184 -8.560560569211662e-05 1916589
3208.5 0.9285600262070266 -8.546795430899901e-05 1916820
3209 0.9285568144276614 -8.532383057602585e-05 1917046
3209.5 0.9285536195524604 -8.517512836345715e-05 1917285
3210 0.9285504419833926 -8.502379845247828e-05 1917511
3210.5 0.9285472818952571 -8.487182288711389e-05 1917719
3211 0.9285441392337611 -8.472118895885641e-05 1917951
3211.5 0.9285410137166082 -8.457386316546668e-05 1918177
3212 0.9285379048375694 -8.443176548510914e-05 1918404
3212.5 0.9285348118734792 -8.429674430260185e-05 1918616
3213 0.9285317338940663 -8.417055231517881e-05 1918846
3213.5 0.9285286697744793 -8.405482373175496e-05 1919070
3214 0.9285256182103413 -8.395105306246013e-05 1919297
3214.5 0.9285225777351297 -8.386057577361549e-05 1919524
3215 0.9285195467396526 -8.378455105854306e-05 1919739
3215.5 0.9285165234933648 -8.372394694625266e-05 1919967
3216 0.9285135061672313 -8.367952793949451e-05 1920204
3216.5 0.9285104928578469 -8.365184533953763e-05 1920434
3217 0.9285074816124907 -8.36412303802059e-05 1920645
3217.5 0.9285044704547822 -8.364779025605219e-05 1920881
3218 0.9285014574106032 -8.367140709216269e-05 1921095
3218.5 0.9284984405339501 -8.371173986388575e-05 1921323
3219 0.928495417932373 -8.376822923629444e-05 1921550
3219.5 0.928492387791667 -8.384010525518139e-05 1921777
3220 0.9284893483995024 -8.392639778379029e-05 1922004
3220.5 0.9284862981676759 -8.402594954404682e-05 1922243
3221 0.928483235652702 -8.41374315868323e-05 1922458
3221.5 0.9284801595744702 -8.425936098451383e-05 1922679
3222 0.9284770688327331 -8.439012051028733e-05 1922897
3222.5 0.9284739625212108 -8.452798004288501e-05 1923112
3223 0.9284708399391305 -8.46711194135281e-05 1923343
3223.5 0.9284677006000528 -8.481765239312455e-05 1923565
3224 0.9284645442378781 -8.496565150374845e-05 1923791
3224.5 0.9284613708099568 -8.511317332774504e-05 1924008
3225 0.9284581804972682 -8.525828398238568e-05 1924236
3225.5 0.9284549737016665 -8.539908442557757e-05 1924456
3226 0.9284517510402452 -8.553373526212195e-05 1924675
3226.5 0.9284485133368869 -8.566048072584831e-05 1924893
3227 0.9284452616111228 -8.57776715253277e-05 1925117
3227.5 0.9284419970644486 -8.588378625565221e-05 1925338
3228 0.9284387210642795 -8.597745109861905e-05 1925563
3228.5 0.9284354351257639 -8.60574575558632e-05 1925792
3229 0.9284321408916894 -8.612277798649948e-05 1926029
3229.5 0.9284288401107565 -8.617257874944724e-05 1926252
3230 0.9284255346145003 -8.620623078240689e-05 1926464
3230.5 0.9284222262931699 -8.622331748368213e-05 1926697
3231 0.9284189170708789 -8.622363979807001e-05 1926919
3231.5 0.9284156088803566 -8.620721844529691e-05 1927131
3232 0.9284123036376326 -8.617429326689919e-05 1927357
3232.5 0.9284090032169813 -8.612531970493927e-05 1927584
3233 0.9284057094264578 -8.606096246405028e-05 1927806
3233.5 0.9284024239843469 -8.598208644445346e-05 1928031
3234 0.928399148496823 -8.58897450698496e-05 1928253
3234.5 0.9283958844371246 -8.578516616742492e-05 1928473
3235 0.9283926331264973 -8.566973558926047e-05 1928696
3235.5 0.9283893957171704 -8.55449787937343e-05 1928931
3236 0.9283861731775658 -8.541254063162171e-05 1929159
3236.5 0.9283829662799502 -8.527416360489866e-05 1929390
3237 0.9283797755906684 -8.513166488563423e-05 1929615
3237.5 0.9283766014630953 -8.49869123980047e-05 1929838
3238 0.9283734440333861 -8.484180027847302e-05 1930067
3238.5 0.9283703032190792 -8.46982240364318e-05 1930288
3239 0.9283671787205623 -8.455805574119605e-05 1930513
3239.5 0.9283640700253807 -8.442311956022118e-05 1930740
3240 0.9283609764153202 -8.429516796803495e-05 1930971
3240.5 0.9283578969761778 -8.417585893637615e-05 1931195
3241 0.9283548306100726 -8.406673440229026e-05 1931415
3241.5 0.928351776050145 -8.396920029392028e-05 1931653
3242 0.9283487318774382 -8.388450837265726e-05 1931890
3242.5 0.9283456965397432 -8.381374012602735e-05 1932119
3243 0.9283426683721498 -8.375779291858614e-05 1932328
3243.5 0.9283396456190417 -8.371736857799374e-05 1932568
3244 0.9283366264572324 -8.36929645612526e-05 1932794
3244.5 0.9283336090199503 -8.368486781226827e-05 1933017
3245 0.9283305914213464 -8.369315138581504e-05 1933239
3245.5 0.9283275717812079 -8.37176738776356e-05 1933462
3246 0.9283245482495556 -8.375808166244508e-05 1933683
3246.5 0.9283215190307978 -8.381381390584376e-05 1933900
3247 0.9283184824071297 -8.388411027918956e-05 1934124
3247.5 0.9283154367608729 -8.396802127154218e-05 1934345
3248 0.9283123805954614 -8.406442095899898e-05 1934563
3248.5 0.9283093125548059 -8.417202205966554e-05 1934788
3249 0.9283062314407838 -8.42893930728395e-05 1935017
3249.5 0.9283031362286275 -8.4414977274558e-05 1935239
3250 0.9283000260800198 -8.454711331699519e-05 1935456
3250.5 0.9282969003537207 -8.468405715947211e-05 1935681
3251 0.928293758613598 -8.482400504130452e-05 1935911
3251.5 0.9282906006339565 -8.496511719376509e-05 1936135
3252 0.9282874264021076 -8.510554197980893e-05 1936368
3252.5 0.9282842361181406 -8.524344014421849e-05 1936592
3253 0.928281030191914 -8.537700885707387e-05 1936819
3253.5 0.9282778092373064 -8.550450523579533e-05 1937042
3254 0.9282745740638069 -8.562426903915192e-05 1937270
3254.5 0.9282713256655626 -8.573474423747336e-05 1937503
3255 0.9282680652080275 -8.583449917906515e-05 1937728
3255.5 0.9282647940123986 -8.592224509140616e-05 1937954
3256 0.9282615135380398 -8.599685267795787e-05 1938173
3256.5 0.9282582253631307 -8.605736659716479e-05 1938403
3257 0.9282549311637974 -8.610301763796483e-05 1938624
3257.5 0.9282516326920025 -8.61332324368401e-05 1938855
3258 0.9282483317524803 -8.61476406137692e-05 1939065
3258.5 0.9282450301790265 -8.614607923873871e-05 1939288
3259 0.9282417298104558 -8.612859457519499e-05 1939518
3259.5 0.9282384324665315 -8.609544108286055e-05 1939741
3260 0.9282351399241973 -8.604707769813753e-05 1939980
3260.5 0.9282318538944077 -8.598416144603061e-05 1940213
3261 0.9282285759998726 -8.590753847200013e-05 1940442
3261.5 0.9282253077539913 -8.581823261628897e-05 1940671
3262 0.9282220505412631 -8.571743168477452e-05 1940904
3262.5 0.9282188055994162 -8.560647160043274e-05 1941125
3263 0.928215574003495 -8.548681864687784e-05 1941347
3263.5 0.9282123566521043 -8.536005004001453e-05 1941569
3264 0.9282091542559883 -8.522783308511572e-05 1941791
3264.5 0.9282059673290901 -8.509190319493983e-05 1942021
3265 0.9282027961822013 -8.495404105869807e-05 1942243
3265.5 0.9281996409192846 -8.481604926222648e-05 1942461
3266 0.9281965014365071 -8.467972866630711e-05 1942675
3266.5 0.9281933774239948 -8.45468548529684e-05 1942897
3267 0.9281902683702785 -8.44191549474706e-05 1943128
3267.5 0.9281871735693726 -8.429828511888938e-05 1943351
3268 0.9281840921303794 -8.418580905216411e-05 1943577
3268.5 0.9281810229894969 -8.408317767168146e-05 1943797
3269 0.9281779649242672 -8.399171037893699e-05 1944036
3269.5 0.9281749165698703 -8.391257804731857e-05 1944256
3270 0.92817187643725 -8.384678799262826e-05 1944479
3270.5 0.9281688429328296 -8.379517111256461e-05 1944713
3271 0.9281658143795589 -8.375837135896687e-05 1944943
3271.5 0.9281627890390076 -8.373683767618768e-05 1945172
3272 0.9281597651342247 -8.373081850617156e-05 1945398
3272.5 0.9281567408730531 -8.374035892722049e-05 1945625
3273 0.9281537144715999 -8.376530045868293e-05 1945840
3273.5 0.9281506841775513 -8.380528352892149e-05 1946074
3274 0.9281476482930313 -8.385975256897938e-05 1946300
3274.5 0.9281446051967005 -8.392796366042836e-05 1946528
3275 0.9281415533648132 -8.400899463196044e-05 1946756
3275.5 0.9281384913909557 -8.410175746801674e-05 1946969
3276 0.9281354180042101 -8.42050128625904e-05 1947196
3276.5 0.9281323320855128 -8.431738672349594e-05 1947416
3277 0.9281292326819907 -8.443738840724611e-05 1947639
3277.5 0.928126119019098 -8.45634304427429e-05 1947870
3278 0.9281229905103966 -8.469384948271094e-05 1948100
3278.5 0.928119846764855 -8.482692820627831e-05 1948324
3279 0.9281166875915773 -8.496091788424042e-05 1948562
3279.5 0.9281135130019075 -8.509406131081422e-05 1948788
3280 0.9281103232088791 -8.522461580063594e-05 1949010
3280.5 0.9281071186240335 -8.535087595034236e-05 1949227
3281 0.9281038998516448 -8.547119586754978e-05 1949445
3281.5 0.9281006676804358 -8.558401057705023e-05 1949686
3282 0.928097423072898 -8.568785632614784e-05 1949910
3282.5 0.9280941671523607 -8.578138952581264e-05 1950139
3283 0.9280909011879814 -8.586340408211613e-05 1950374
3283.5 0.9280876265778584 -8.593284689496166e-05 1950602
3284 0.928084344830493 -8.598883132465827e-05 1950827
3284.5 0.9280810575448413 -8.603064845456973e-05 1951050
3285 0.9280777663892263 -8.605777600657832e-05 1951277
3285.5 0.9280744730793821 -8.606988479770788e-05 1951510
3286 0.9280711793559242 -8.606684265838426e-05 1951732
3286.5 0.9280678869615394 -8.604871576602493e-05 1951964
3287 0.9280645976181927 -8.601576738189739e-05 1952194
3287.5 0.928061313004653 -8.596845401289225e-05 1952415
3288 0.9280580347346286 -8.5907419053733e-05 1952632
3288.5 0.9280547643357968 -8.583348399778685e-05 1952860
3289 0.928051503230002 -8.574763733640662e-05 1953080
3289.5 0.9280482527148788 -8.565102129672646e-05 1953311
3290 0.928045013947133 -8.554491659571687e-05 1953534
3290.5 0.9280417879277053 -8.543072541399781e-05 1953760
3291 0.9280385754889949 -8.530995281567347e-05 1953984
3291.5 0.9280353772843216 -8.518418686054358e-05 1954213
3292 0.928032193779744 -8.505507767125164e-05 1954436
3292.5 0.9280290252483465 -8.49243157315021e-05 1954655
3293 0.9280258717670627 -8.479360970069962e-05 1954875
3293.5 0.9280227332160679 -8.466466403614275e-05 1955099
3294 0.9280196092807459 -8.453915671595288e-05 1955326
3294.5 0.9280164994562026 -8.441871735375188e-05 1955556
3295 0.9280134030542536 -8.430490599081138e-05 1955764
3295.5 0.9280103192127978 -8.419919284127726e-05 1955977
3296 0.928007246907446 -8.410293925372138e-05 1956202
3296.5 0.9280041849652455 -8.401738013546268e-05 1956438
3297 0.9280011320803214 -8.394360806645448e-05 1956666
3297.5 0.9279980868312218 -8.388255930706222e-05 1956897
3298 0.9279950476997418 -8.383500187879397e-05 1957098
3298.5 0.9279920130909705 -8.380152586962529e-05 1957328
3299 0.9279889813543007 -8.378253608610604e-05 1957548
3299.5 0.9279859508051235 -8.37782471433362e-05 1957774
3300 0.9279829197469248 -8.378868105233461e-05 1958006
3300.5 0.9279798864934865 -8.381366733065339e-05 1958231
3301 0.9279768493909122 -8.385284563002589e-05 1958457
3301.5 0.9279738068391813 -8.390567084105356e-05 1958686
3302 0.9279707573129561 -8.397142060337366e-05 1958909
3302.5 0.9279676993813659 -8.404920511770286e-05 1959129
3303 0.9279646317265177 -8.413797912689696e-05 1959358
3303.5 0.9279615531604911 -8.423655590469619e-05 1959580
3304 0.9279584626405946 -8.434362306498726e-05 1959801
3304.5 0.9279553592826933 -8.445775998115707e-05 1960026
3305 0.9279522423724398 -8.457745658411438e-05 1960248
3305.5 0.9279491113742521 -8.470113329047127e-05 1960472
3306 0.9279459659379447 -8.482716179785282e-05 1960703
3306.5 0.9279428059029151 -8.495388647342785e-05 1960937
3307 0.9279396312998479 -8.507964605486483e-05 1961158
3307.5 0.9279364423499086 -8.520279537924058e-05 1961382
3308 0.927933239461454 -8.532172685554135e-05 1961614
3308.5 0.9279300232242992 -8.543489140079076e-05 1961835
3309 0.9279267944016232 -8.554081856676602e-05 1962060
3309.5 0.9279235539196296 -8.563813559624122e-05 1962277
3310 0.9279203028550913 -8.572558516152004e-05 1962503
3310.5 0.9279170424209598 -8.580204155626905e-05 1962723
3311 0.9279137739502175 -8.586652513201409e-05 1962945
3311.5 0.927910498878202 -8.591821479454508e-05 1963168
3312 0.9279072187236237 -8.595645840065245e-05 1963389
3312.5 0.9279039350685383 -8.598078092393507e-05 1963616
3313 0.9279006495375312 -8.599089028746729e-05 1963847
3313.5 0.9278973637763911 -8.59866807922963e-05 1964073
3314 0.9278940794305519 -8.596823410181346e-05 1964303
3314.5 0.9278907981235847 -8.593581777447767e-05 1964527
3315 0.9278875214360238 -8.588988136938388e-05 1964753
3315.5 0.9278842508847971 -8.583105018069303e-05 1964982
3316 0.9278809879035356 -8.576011668802635e-05 1965211
3316.5 0.9278777338240111 -8.567802983948105e-05 1965435
3317 0.927874489858949 -8.558588231205003e-05 1965663
3317.5 0.9278712570864311 -8.548489592046151e-05 1965887
3318 0.9278680364360932 -8.537640536912059e-05 1966110
3318.5 0.9278648286772941 -8.526184056320405e-05 1966334
3319 0.9278616344094051 -8.514270771342673e-05 1966559
3319.5 0.927858454054341 -8.502056948385742e-05 1966784
3320 0.9278552878514297 -8.48970244448742e-05 1967007
3320.5 0.9278521358546782 -8.477368610096895e-05 1967233
3321 0.9278489979324673 -8.465216176889281e-05 1967465
3321.5 0.927845873769675 -8.453403158232751e-05 1967693
3322 0.9278427628721915 -8.44208278976021e-05 1967912
3322.5 0.9278396645737674 -8.431401536879515e-05 1968138
3323 0.9278365780450955 -8.421497195103234e-05 1968367
3323.5 0.9278335023050026 -8.412497107870914e-05 1968593
3324 0.9278304362336082 -8.404516524879158e-05 1968826
3324.5 0.9278273785872604 -8.397657122097899e-05 1969048
3325 0.9278243280150617 -8.392005702449139e-05 1969270
3325.5 0.9278212830767604 -8.387633093770058e-05 1969493
3326 0.9278182422617683 -8.384593257997668e-05 1969720
3326.5 0.9278152040090584 -8.382922622800242e-05 1969951
3327 0.9278121667276792 -8.38263964387555e-05 1970175
3327.5 0.9278091288176118 -8.383744603147845e-05 1970400
3328 0.927806088690703 -8.386219644967724e-05 1970645
3328.5 0.9278030447913946 -8.390029049346679e-05 1970876
3329 0.9277999956169846 -8.395119738091746e-05 1971105
3329.5 0.9277969397371465 -8.401422006742167e-05 1971326
3330 0.9277938758124675 -8.408850472224386e-05 1971549
3330.5 0.9277908026117516 -8.417305223366703e-05 1971773
3331 0.9277877190278709 -8.426673158772827e-05 1971996
3331.5 0.9277846240919624 -8.436829494156487e-05 1972219
3332 0.927781516985783 -8.447639419058439e-05 1972439
3332.5 0.9277783970520698 -8.458959880931242e-05 1972667
3333 0.9277752638027739 -8.470641473022809e-05 1972883
3333.5 0.9277721169250621 -8.482530401114998e-05 1973109
3334 0.9277689562850173 -8.494470503233874e-05 1973335
3334.5 0.9277657819289884 -8.506305295825322e-05 1973558
3335 0.9277625940825858 -8.517880019569564e-05 1973774
3335.5 0.9277593931473319 -8.529043658094325e-05 1973995
3336 0.9277561796950216 -8.539650903262929e-05 1974224
3336.5 0.9277529544598695 -8.549564041444375e-05 1974450
3337 0.9277497183285502 -8.558654736306986e-05 1974673
3337.5 0.9277464723282723 -8.566805685052176e-05 1974882
3338 0.9277432176130358 -8.573912126701394e-05 1975113
3338.5 0.927739955448269 -8.57988318307666e-05 1975332
3339 0.9277366871940412 -8.584643015308278e-05 1975552
3339.5 0.9277334142870731 -8.588131781163706e-05 1975783
3340 0.9277301382217926 -8.590306381132659e-05 1976009
3340.5 0.9277268605306714 -8.591140983989836e-05 1976240
3341 0.9277235827641154 -8.590627325467254e-05 1976468
3341.5 0.9277203064701594 -8.588774776641742e-05 1976700
3342 0.9277170331742465 -8.585610181654678e-05 1976926
3342.5 0.9277137643593406 -8.58117746741924e-05 1977166
3343 0.9277105014466431 -8.575537030932623e-05 1977398
3343.5 0.927707245777164 -8.568764912693395e-05 1977624
3344 0.9277039985943731 -8.560951767538913e-05 1977846
3344.5 0.9277007610281766 -8.552201646789423e-05 1978072
3345 0.9276975340804061 -8.54263060806544e-05 1978311
3345.5 0.9276943186120196 -8.532365171339821e-05 1978531
3346 0.9276911153321692 -8.521540641760632e-05 1978758
3346.5 0.9276879247892817 -8.510299321459657e-05 1978983
3347 0.9276847473642562 -8.498788633999427e-05 1979208
3347.5 0.9276815832658706 -8.48715918615051e-05 1979441
3348 0.9276784325284447 -8.475562792499141e-05 1979669
3348.5 0.9276752950117927 -8.464150488782899e-05 1979891
3349 0.927672170403451 -8.453070559948077e-05 1980113
3349.5 0.9276690582231607 -8.442466608689995e-05 1980351
3350 0.9276659578295239 -8.43247568960479e-05 1980578
3350.5 0.9276628684287572 -8.423226533219044e-05 1980798
3351 0.927659789085415 -8.414837882887332e-05 1981034
3351.5 0.9276567187349374 -8.407416966044506e-05 1981256
3352 0.9276536561978611 -8.401058119497517e-05 1981488
3352.5 0.9276506001954942 -8.395841586353268e-05 1981728
3353 0.9276475493668561 -8.391832499928101e-05 1981954
3353.5 0.927644502286652 -8.389080067478527e-05 1982178
3354 0.9276414574840446 -8.387616963972678e-05 1982391
3354.5 0.9276384134619826 -8.387458943332907e-05 1982613
3355 0.9276353687168207 -8.388604671735313e-05 1982848
3355.5 0.9276323217579859 -8.391035784617788e-05 1983068
3356 0.927629271127424 -8.394717166146082e-05 1983290
3356.5 0.9276262154185768 -8.399597446966595e-05 1983521
3357 0.9276231532946428 -8.405609713224265e-05 1983746
3357.5 0.9276200835058839 -8.412672417089541e-05 1983971
3358 0.9276170049057511 -8.420690476431241e-05 1984200
3358.5 0.9276139164656293 -8.429556548808217e-05 1984425
3359 0.9276108172880017 -8.439152462730461e-05 1984646
3359.5 0.9276077066178716 -8.449350787101221e-05 1984875
3360 0.9276045838522957 -8.460016518026052e-05 1985091
3360.5 0.9276014485479069 -8.471008860631171e-05 1985323
3361 0.9275983004263353 -8.48218308241178e-05 1985557
3361.5 0.9275951393774574 -8.493392413688181e-05 1985786
3362 0.9275919654604424 -8.504489970246954e-05 1986012
3362.5 0.9275887789025801 -8.515330672952567e-05 1986243
3363 0.9275855800959175 -8.525773139267625e-05 1986465
3363.5 0.9275823695917477 -8.535681522015751e-05 1986687
3364 0.9275791480930315 -8.544927271473507e-05 1986909
3364.5 0.9275759164448545 -8.55339079794342e-05 1987131
3365 0.9275726756230505 -8.560963013309326e-05 1987369
3365.5 0.9275694267211401 -8.56754673170365e-05 1987602
3366 0.9275661709357653 -8.573057911322482e-05 1987813
3366.5 0.9275629095508096 -8.577426721525842e-05 1988046
3367 0.9275596439204135 -8.580598421685e-05 1988276
3367.5 0.9275563754511156 -8.58253404073753e-05 1988495
3368 0.9275531055833494 -8.583210849038463e-05 1988715
3368.5 0.9275498357725401 -8.582622616845148e-05 1988933
3369 0.9275465674700524 -8.580779656532653e-05 1989148
3369.5 0.9275433021042346 -8.577708648541145e-05 1989377
3370 0.9275400410618113 -8.573452253814831e-05 1989600
3370.5 0.9275367856698599 -8.568068518311509e-05 1989829
3371 0.9275335371786149 -8.56163007787386e-05 1990057
3371.5 0.9275302967453136 -8.554223174319813e-05 1990281
3372 0.9275270654192972 -8.545946496073766e-05 1990508
3372.5 0.9275238441285568 -8.536909858885147e-05 1990746
3373 0.9275206336678988 -8.527232744300807e-05 1990992
3373.5 0.9275174346888775 -8.517042715303197e-05 1991215
3374 0.9275142476916248 -8.506473730124109e-05 1991441
3374.5 0.9275110730186791 -8.495664376537859e-05 1991662
3375 0.9275079108508864 -8.484756049861148e-05 1991884
3375.5 0.9275047612054271 -8.473891098662115e-05 1992114
3376 0.9275016239359842 -8.463210962452746e-05 1992335
3376.5 0.9274984987350481 -8.452854325734831e-05 1992563
3377 0.9274953851383237 -8.4429553125105e-05 1992779
3377.5 0.927492282531175 -8.433641744727883e-05 1993010
3378 0.9274891901570183 -8.425033487289611e-05 1993237
3378.5 0.9274861071275512 -8.417240901040581e-05 1993467
3379 0.9274830324346783 -8.41036342370328e-05 1993687
3379.5 0.9274799649639726 -8.404488296981238e-05 1993927
3380 0.9274769035094943 -8.399689456138795e-05 1994153
3380.5 0.927473846789771 -8.396026596168298e-05 1994382
3381 0.9274707934647232 -8.393544426301173e-05 1994594
3381.5 0.9274677421533188 -8.392272122196144e-05 1994816
3382 0.9274646914517165 -8.392222982442227e-05 1995037
3382.5 0.9274616399516644 -8.393394293381954e-05 1995264
3383 0.9274585862589108 -8.395767403543636e-05 1995496
3383.5 0.9274555290113909 -8.39930800615662e-05 1995734
3384 0.9274524668969416 -8.403966625572779e-05 1995958
3384.5 0.9274493986703276 -8.409679300749905e-05 1996186
3385 0.9274463231693486 -8.416368456352944e-05 1996401
3385.5 0.92744323932982 -8.423943949666002e-05 1996625
3386 0.9274401461992408 -8.432304279161967e-05 1996843
3386.5 0.927437042948965 -8.441337938582193e-05 1997063
3387 0.9274339288847245 -8.450924898426574e-05 1997282
3387.5 0.9274308034553727 -8.460938195219679e-05 1997502
3388 0.9274276662597337 -8.471245607483523e-05 1997725
3388.5 0.9274245170514759 -8.481711396308735e-05 1997953
3389 0.9274213557419515 -8.492198087639762e-05 1998186
3389.5 0.9274181824009637 -8.502568272828177e-05 1998405
3390 0.9274149972554684 -8.512686403920256e-05 1998633
3390.5 0.9274118006862178 -8.522420560199178e-05 1998848
3391 0.9274085932224088 -8.531644162978151e-05 1999070
3391.5 0.9274053755343995 -8.540237616344233e-05 1999294
3392 0.927402148424604 -8.548089852604659e-05 1999516
3392.5 0.9273989128166793 -8.555099762461396e-05 1999749
3393 0.9273956697431555 -8.561177491509884e-05 1999971
3393.5 0.9273924203316779 -8.566245586444474e-05 2000198
3394 0.9273891657900352 -8.570239976366167e-05 2000421
3394.5 0.9273859073901777 -8.573110776762917e-05 2000645
3395 0.9273826464514414 -8.574822906111124e-05 2000867
3395.5 0.9273793843231891 -8.5753565074814e-05 2001096
3396 0.9273761223671055 -8.574707170144256e-05 2001326
3396.5 0.9273728619393729 -8.572885948763538e-05 2001551
3397 0.9273696043729664 -8.569919180429254e-05 2001779
3397.5 0.9273663509602932 -8.565848102430272e-05 2002006
3398 0.9273631029364069 -8.560728276257878e-05 2002229
3398.5 0.927359861463014 -8.55462882584278e-05 2002456
3399 0.9273566276134757 -8.547631500459872e-05 2002680
3399.5 0.9273534023590064 -8.539829574978957e-05 2002912
3400 0.9273501865562374 -8.531326602229964e-05 2003116
3400.5 0.9273469809363116 -8.522235034194554e-05 2003345
3401 0.9273437860956439 -8.512674730325142e-05 2003572
3401.5 0.9273406024884672 -8.502771372825442e-05 2003797
3402 0.9273374304212534 -8.492654809781257e-05 2004022
3402.5 0.9273342700490814 -8.482457348031503e-05 2004256
3403 0.9273311213739892 -8.472312018185959e-05 2004491
3403.5 0.9273279842453362 -8.462350834538124e-05 2004721
3404 0.9273248583621524 -8.452703072656851e-05 2004958
3404.5 0.9273217432774523 -8.44349358709381e-05 2005185
3405 0.9273186384044431 -8.43484119110669e-05 2005404
3405.5 0.9273155430245459 -8.42685711942581e-05 2005622
3406 0.927312456297117 -8.419643593937437e-05 2005843
3406.5 0.9273093772707418 -8.413292510775487e-05 2006068
3407 0.9273063048959468 -8.40788426568669e-05 2006285
3407.5 0.9273032380391606 -8.403486732644371e-05 2006506
3408 0.9273001754977402 -8.40015440870785e-05 2006725
3408.5 0.9272971160158587 -8.39792773585991e-05 2006955
3409 0.9272940583010519 -8.39683260825131e-05 2007172
3409.5 0.9272910010411991 -8.396880070803641e-05 2007394
3410 0.927287942921717 -8.398066212663709e-05 2007610
3410.5 0.9272848826427449 -8.40037225635523e-05 2007840
3411 0.9272818189360909 -8.403764841011963e-05 2008073
3411.5 0.927278750581722 -8.408196495465794e-05 2008295
3412 0.9272756764235854 -8.413606294546355e-05 2008517
3412.5 0.9272725953845473 -8.419920689519096e-05 2008744
3413 0.9272695064802697 -8.427054501397066e-05 2008973
3413.5 0.9272664088318332 -8.434912063699192e-05 2009189
3414 0.927263301676951 -8.443388499351183e-05 2009413
3414.5 0.9272601843796342 -8.452371114694815e-05 2009643
3415 0.9272570564381748 -8.461740892079548e-05 2009876
3415.5 0.9272539174913591 -8.471374061289566e-05 2010104
3416 0.9272507673228264 -8.481143729035533e-05 2010327
3416.5 0.9272476058635244 -8.490921545103406e-05 2010548
3417 0.9272444331922312 -8.500579383251967e-05 2010771
3417.5 0.9272412495341485 -8.509991014863481e-05 2010990
3418 0.9272380552575794 -8.519033753506015e-05 2011208
3418.5 0.9272348508687476 -8.527590048955597e-05 2011430
3419 0.927231637004827 -8.535549009999809e-05 2011652
3419.5 0.9272284144252783 -8.542807836280639e-05 2011881
3420 0.9272251840016086 -8.549273140717274e-05 2012111
3420.5 0.9272219467056929 -8.554862145473439e-05 2012342
3421 0.9272187035968169 -8.559503736206008e-05 2012579
3421.5 0.9272154558076081 -8.563139361136722e-05 2012813
3422 0.9272122045290435 -8.565723763628174e-05 2013034
3422.5 0.9272089509947384 -8.567225539100476e-05 2013259
3423 0.9272056964647154 -8.567627509468473e-05 2013491
3423.5 0.9272024422088688 -8.566926910684927e-05 2013718
3424 0.9271991894903469 -8.565135391406553e-05 2013938
3424.5 0.927195939549063 -8.562278823304405e-05 2014159
3425 0.927192693585553 -8.558396925989013e-05 2014377
3425.5 0.927189452745391 -8.553542711907967e-05 2014597
3426 0.9271862181043616 -8.547781758976327e-05 2014826
3426.5 0.9271829906545859 -8.541191320861157e-05 2015049
3427 0.9271797712917738 -8.53385928700679e-05 2015269
3427.5 0.9271765608037721 -8.52588300635123e-05 2015496
3428 0.9271733598605503 -8.517367990487674e-05 2015712
3428.5 0.9271701690057553 -8.508426513529165e-05 2015939
3429 0.9271669886499375 -8.499176127250662e-05 2016161
3429.5 0.9271638190655337 -8.489738111135134e-05 2016384
3430 0.9271606603836696 -8.48023587775358e-05 2016602
3430.5 0.9271575125928189 -8.470793354446038e-05 2016834
3431 0.9271543755393246 -8.461533362513517e-05 2017049
3431.5 0.9271512489297834 -8.45257601511719e-05 2017271
3432 0.9271481323352464 -8.444037154777685e-05 2017496
3432.5 0.9271450251971812 -8.43602685079155e-05 2017724
3433 0.9271419268351113 -8.428647976057217e-05 2017948
3433.5 0.9271388364558313 -8.421994881692472e-05 2018171
3434 0.9271357531640674 -8.416152186527248e-05 2018392
3434.5 0.9271326759744486 -8.411193696974193e-05 2018619
3435 0.9271296038246197 -8.407181471077676e-05 2018840
3435.5 0.9271265355893286 -8.404165038575475e-05 2019065
3436 0.9271234700952963 -8.402180786761902e-05 2019291
3436.5 0.9271204061366781 -8.401251519748798e-05 2019511
3437 0.9271173424909072 -8.401386196424546e-05 2019739
3437.5 0.9271142779347146 -8.40257985006656e-05 2019969
3438 0.9271112112601193 -8.404813690174754e-05 2020199
3438.5 0.9271081412901711 -8.408055384715319e-05 2020416
3439 0.9271050668942517 -8.412259518610429e-05 2020643
3439.5 0.9271019870027242 -8.417368221994637e-05 2020868
3440 0.9270989006207513 -8.423311959627898e-05 2021088
3440.5 0.9270958068410972 -8.430010470636691e-05 2021332
3441 0.9270927048557471 -8.437373845979303e-05 2021641
3441.5 0.9270895939662069 -8.445303729132866e-05 2021941
3442 0.9270864735923362 -8.453694624007079e-05 2022216
3442.5 0.9270833432796154 -8.462435292687048e-05 2022504
3443 0.9270802027047493 -8.471410224491607e-05 2022757
3443.5 0.9270770516795421 -8.480501156977113e-05 2023041
3444 0.9270738901529946 -8.489588628830836e-05 2023353
3444.5 0.9270707182116039 -8.498553544298932e-05 2023793
3445 0.9270675360778654 -8.507278728650132e-05 2024205
3445.5 0.9270643441069999 -8.515650454367071e-05 2024663
3446 0.9270611427819541 -8.523559918199382e-05 2025014
3446.5 0.9270579327067489 -8.53090464989148e-05 2025458
3447 0.9270547145982573 -8.537589834358103e-05 2025901
3447.5 0.9270514892765349 -8.543529530261973e-05 2026419
3448 0.9270482576538235 -8.548647769314149e-05 2026906
3448.5 0.9270450207223804 -8.552879522278607e-05 2027371
3449 0.9270417795412964 -8.556171519397857e-05 2027831
3449.5 0.927038535222474 -8.55848291489124e-05 2028235
3450 0.9270352889159523 -8.559785787271862e-05 2028644
3450.5 0.9270320417947746 -8.560065469392559e-05 2029028
3451 0.927028795039595 -8.559320704341268e-05 2029471
3451.5 0.9270255498232285 -8.557563625628078e-05 2029871
3452 0.9270223072953432 -8.554819562394729e-05 2030313
3452.5 0.9270190685674975 -8.551126672671599e-05 2030769
3453 0.9270158346987163 -8.546535409933531e-05 2031217
3453.5 0.9270126066817925 -8.541107830367587e-05 2031675
3454 0.9270093854304899 -8.534916750366855e-05 2032141
3454.5 0.9270061717678171 -8.528044765640855e-05 2032533
3455 0.9270029664155163 -8.520583145158236e-05 2032988
3455.5 0.9269997699849055 -8.512630614715335e-05 2033391
3456 0.9269965829691893 -8.504292046325977e-05 2033722
3456.5 0.9269934057373344 -8.495677070836467e-05 2034132
3457 0.9269902385295842 -8.48689863209414e-05 2034610
3457.5 0.9269870814546721 -8.478071501745528e-05 2034950
3458 0.9269839344887567 -8.469310774181499e-05 2035249
3458.5 0.9269807974760954 -8.460730361362689e-05 2035524
3459 0.9269776701314416 -8.452441507187698e-05 2035811
3459.5 0.926974552044125 -8.444551340809419e-05 2036118
3460 0.9269714426837631 -8.437161487672505e-05 2036414
3460.5 0.9269683414075203 -8.430366756286517e-05 2036754
3461 0.9269652474688176 -8.424253917699951e-05 2037137
3461.5 0.9269621600273766 -8.418900593380435e-05 2037524
3462 0.9269590781604573 -8.414374265745802e-05 2037856
3462.5 0.9269560008751452 -8.410731423927384e-05 2038188
3463 0.9269529271215221 -8.408016855599163e-05 2038488
3463.5 0.9269498558065458 -8.406263093705185e-05 2038761
3464 0.9269467858084561 -8.405490024908863e-05 2039022
3464.5 0.9269437159915143 -8.405704664430086e-05 2039289
3465 0.9269406452208878 -8.406901099767443e-05 2039567
3465.5 0.9269375723774811 -8.409060603576889e-05 2039839
3466 0.9269344963725176 -8.412151913760544e-05 2040079
3466.5 0.9269314161616913 -8.416131676653483e-05 2040336
3467 0.9269283307586905 -8.420945047060024e-05 2040582
3467.5 0.9269252392479325 -8.42652643686339e-05 2040835
3468 0.9269221407963339 -8.432800402010838e-05 2041084
3468.5 0.9269190346639725 -8.439682655913092e-05 2041337
3469 0.9269159202135023 -8.447081195633059e-05 2041592
3469.5 0.9269127969181988 -8.454897525843795e-05 2041835
3470 0.9269096643685391 -8.463027964282229e-05 2042105
3470.5 0.9269065222772284 -8.471365011410048e-05 2042372
3471 0.9269033704826183 -8.479798766173315e-05 2042651
3471.5 0.9269002089504697 -8.488218369260855e-05 2042902
3472 0.9268970377740469 -8.496513454867114e-05 2043165
3472.5 0.9268938571725449 -8.504575592001127e-05 2043424
3473 0.9268906674878721 -8.512299696491525e-05 2043683
3473.5 0.9268874691798421 -8.519585395321123e-05 2044029
3474 0.926884262819832 -8.526338325576335e-05 2044298
3474.5 0.9268810490830051 -8.532471351219694e-05 2044553
3475 0.9268778287391949 -8.537905681987801e-05 2044793
3475.5 0.9268746026425769 -8.542571880074388e-05 2045036
3476 0.9268713717202683 -8.546410741730268e-05 2045350
3476.5 0.9268681369600057 -8.549374042611949e-05 2045623
3477 0.9268648993970608 -8.551425137501943e-05 2045887
3477.5 0.9268616601005776 -8.552539406973556e-05 2046137
3478 0.9268584201594992 -8.552704545586482e-05 2046413
3478.5 0.9268551806682774 -8.55192068826716e-05 2046680
3479 0.926851942712552 -8.550200373708564e-05 2046963
3479.5 0.9268487073549796 -8.547568345675235e-05 2047208
3480 0.9268454756214107 -8.544061195314928e-05 2047458
3480.5 0.9268422484875792 -8.539726849555067e-05 2047711
3481 0.9268390268664892 -8.534623912729904e-05 2048000
3481.5 0.9268358115966554 -8.528820870448551e-05 2048267
3482 0.9268326034313507 -8.52239516650827e-05 2048526
3482.5 0.9268294030289983 -8.515432165256074e-05 2048817
3483 0.9268262109448314 -8.508024013313013e-05 2049115
3483.5 0.9268230276239255 -8.500268415829046e-05 2049387
3484 0.9268198533956907 -8.492267343485114e-05 2049649
3484.5 0.92681668846989 -8.484125687365848e-05 2050009
3485 0.9268135329342365 -8.475949879442675e-05 2050245
3485.5 0.9268103867535903 -8.467846496783757e-05 2050471
3486 0.9268072497707655 -8.459920867804615e-05 2050693
3486.5 0.9268041217089309 -8.452275698779504e-05 2050899
3487 0.9268010021755664 -8.445009738506631e-05 2051136
3487.5 0.9267978906679222 -8.438216498497111e-05 2051366
3488 0.9267947865799064 -8.431983045250718e-05 2051692
3488.5 0.926791689210298 -8.426388880234085e-05 2052049
3489 0.9267885977721885 -8.421504921924196e-05 2052271
3489.5 0.9267855114035097 -8.417392602973733e-05 2052502
3490 0.9267824291785195 -8.414103093974444e-05 2052726
3490.5 0.9267793501200857 -8.411676663588914e-05 2052963
3491 0.9267762732126086 -8.410142183058224e-05 2053336
3491.5 0.9267731974154058 -8.409516781154381e-05 2053589
3492 0.9267701216763929 -8.409805653646105e-05 2053819
3492.5 0.9267670449458697 -8.41100202935697e-05 2054042
3493 0.9267639661902376 -8.413087292784181e-05 2054292
3493.5 0.9267608844054688 -8.416031261273798e-05 2054532
3494 0.9267577986301478 -8.419792612642332e-05 2054757
3494.5 0.9267547079579209 -8.424319457257985e-05 2054983
3495 0.9267516115491892 -8.429550046671513e-05 2055269
3495.5 0.9267485086418957 -8.435413609158448e-05 2055570
3496 0.9267453985612651 -8.441831300856582e-05 2055817
3496.5 0.9267422807283809 -8.448717259761896e-05 2056035
3497 0.9267391546674771 -8.455979748482228e-05 2056253
3497.5 0.9267360200118644 -8.463522370557069e-05 2056488
3498 0.9267328765084111 -8.47124534423475e-05 2056713
3498.5 0.926729724020529 -8.479046816866329e-05 2057029
3499 0.9267265625296236 -8.486824202630963e-05 2057284
3499.5 0.9267233921349981 -8.494475525998519e-05 2057512
3500 0.9267202130522177 -8.501900753388485e-05 2057732
3500.5 0.9267170256099543 -8.509003095597722e-05 2057951
3501 0.9267138302453659 -8.515690264060837e-05 2058216
3501.5 0.9267106274980662 -8.521875664662237e-05 2058559
3502 0.9267074180027743 -8.527479513639607e-05 2058794
3502.5 0.9267042024807414 -8.532429861221041e-05 2059028
3503 0.9267009817300699 -8.536663509863962e-05 2059254
3503.5 0.9266977566150552 -8.540126815391031e-05 2059484
3504 0.926694528054692 -8.542776360895692e-05 2059709
3504.5 0.926691297010502 -8.544579494930657e-05 2059947
3505 0.9266880644738348 -8.545514727372353e-05 2060232
3505.5 0.9266848314528198 -8.545571978167774e-05 2060512
3506 0.9266815989591344 -8.54475267613714e-05 2060731
3506.5 0.926678367994763 -8.543069706977437e-05 2060946
3507 0.9266751395389258 -8.540547211575126e-05 2061173
3507.5 0.9266719145353358 -8.537220237701514e-05 2061434
3508 0.9266686938799633 -8.533134250063895e-05 2061767
3508.5 0.9266654784094562 -8.528344505548317e-05 2062002
3509 0.9266622688903732 -8.522915302176516e-05 2062237
3509.5 0.9266590660093613 -8.516919112013489e-05 2062476
3510 0.9266558703644092 -8.510435609667576e-05 2062713
3510.5 0.9266526824572848 -8.50355060940093e-05 2062964
3511 0.9266495026872541 -8.496354925036537e-05 2063312
3511.5 0.9266463313461569 -8.488943167770028e-05 2063552
3512 0.9266431686149045 -8.48141249780893e-05 2063785
3512.5 0.9266400145614353 -8.4738613463083e-05 2064013
3513 0.9266368691401587 -8.46638812438334e-05 2064265
3513.5 0.9266337321928794 -8.459089936158377e-05 2064499
3514 0.9266306034511976 -8.452061312636361e-05 2064729
3514.5 0.9266274825403388 -8.445392982928289e-05 2064957
3515 0.9266243689843684 -8.439170698778811e-05 2065170
3515.5 0.9266212622127104 -8.433474127632169e-05 2065391
3516 0.9266181615678866 -8.428375828504317e-05 2065611
3516.5 0.9266150663143706 -8.423940323824793e-05 2065833
3517 0.9266119756484361 -8.420223279104929e-05 2066055
3517.5 0.9266088887088668 -8.417270800861888e-05 2066282
3518 0.926605804588391 -8.415118861621321e-05 2066508
3518.5 0.926602722345681 -8.413792859171621e-05 2066757
3519 0.926599641017765 -8.413307315414107e-05 2066978
3519.5 0.9265965596326866 -8.413665718375281e-05 2067197
3520 0.9265934772222423 -8.414860509007761e-05 2067424
3520.5 0.9265903928346333 -8.416873212530034e-05 2067651
3521 0.9265873055468679 -8.41967471217512e-05 2067876
3521.5 0.9265842144767475 -8.423225661343992e-05 2068092
3522 0.9265811187942871 -8.427477028368943e-05 2068317
3522.5 0.9265780177324126 -8.43237076635635e-05 2068542
3523 0.9265749105968152 -8.437840599007841e-05 2068776
3523.5 0.9265717967748125 -8.443812911776668e-05 2069029
3524 0.9265686757431244 -8.450207736394099e-05 2069318
3524.5 0.9265655470744523 -8.45693981562443e-05 2069594
3525 0.9265624104427851 -8.463919734062435e-05 2069822
3525.5 0.9265592656273647 -8.47105509999766e-05 2070068
3526 0.9265561125152609 -8.478251762739149e-05 2070411
3526.5 0.9265529511025298 -8.485415049343434e-05 2070634
3527 0.926549781493944 -8.492451004540493e-05 2070859
3527.5 0.9265466039012981 -8.499267617606051e-05 2071078
3528 0.9265434186403226 -8.505776020162568e-05 2071305
3528.5 0.9265402261262452 -8.511891639336793e-05 2071617
3529 0.9265370268680637 -8.517535291310734e-05 2071880
3529.5 0.9265338214616096 -8.522634201132363e-05 2072114
3530 0.9265306105814958 -8.52712293566941e-05 2072349
3530.5 0.9265273949720588 -8.530944237731651e-05 2072599
3531 0.9265241754374135 -8.534049750776181e-05 2072836
3531.5 0.9265209528307569 -8.536400625002879e-05 2073075
3532 0.9265177280430593 -8.53796799728441e-05 2073330
3532.5 0.9265145019912998 -8.538733339005465e-05 2073590
3533 0.9265112756063905 -8.538688667663702e-05 2073822
3533.5 0.9265080498209578 -8.537836619867493e-05 2074057
3534 0.9265048255571363 -8.536190385178676e-05 2074294
3534.5 0.9265016037145375 -8.533773502075873e-05 2074531
3535 0.9264983851585475 -8.530619519132271e-05 2074789
3535.5 0.9264951707091089 -8.526771526227548e-05 2075012
3536 0.9264919611301288 -8.522281562320604e-05 2075237
3536.5 0.9264887571196531 -8.517209907890723e-05 2075465
3537 0.9264855593009317 -8.511624271666917e-05 2075697
3537.5 0.9264823682144889 -8.505598882581251e-05 2075941
3538 0.9264791843112968 -8.499213499126216e-05 2076179
3538.5 0.9264760079471489 -8.492552349316612e-05 2076415
3539 0.9264728393782843 -8.485703015330632e-05 2076653
3539.5 0.9264696787583392 -8.478755277610309e-05 2076911
3540 0.9264665261366419 -8.471799933643227e-05 2077131
3540.5 0.9264633814578814 -8.464927606975311e-05 2077358
3541 0.9264602445631448 -8.458227562062632e-05 2077589
3541.5 0.9264571151923091 -8.451786540459353e-05 2077835
3542 0.9264539929877468 -8.445687633503887e-05 2078073
3542.5 0.926450877499301 -8.440009206150221e-05 2078301
3543 0.9264477681904503 -8.434823885868001e-05 2078541
3543.5 0.926444664445593 -8.430197629660502e-05 2078772
3544 0.926441565578335 -8.426188881164761e-05 2078989
3544.5 0.9264384708406889 -8.422847828610986e-05 2079221
3545 0.9264353794330423 -8.420215773029881e-05 2079442
3545.5 0.9264322905147793 -8.418324614662461e-05 2079676
3546 0.9264292032154011 -8.41719646392942e-05 2079905
3546.5 0.926426116646008 -8.416843381689014e-05 2080131
3547 0.9264230299109854 -8.417267251780217e-05 2080361
3547.5 0.9264199421197424 -8.418459787133801e-05 2080588
3548 0.9264168523983506 -8.420402668967064e-05 2080823
3548.5 0.9264137599009294 -8.423067816834384e-05 2081065
3549 0.9264106638206291 -8.426417785621884e-05 2081292
3549.5 0.9264075634000708 -8.430406283877628e-05 2081514
3550 0.9264044579411059 -8.434978806370891e-05 2081738
3550.5 0.926401346813775 -8.44007337221718e-05 2081976
3551 0.9263982294643401 -8.445621358613864e-05 2082206
3551.5 0.9263951054223047 -8.451548418978779e-05 2082432
3552 0.9263919743063136 -8.45777547321701e-05 2082653
3552.5 0.9263888358288734 -8.464219756944544e-05 2082888
3553 0.9263856897998319 -8.470795915746791e-05 2083106
3553.5 0.9263825361285666 -8.477417130024638e-05 2083335
3554 0.9263793748248716 -8.483996255603942e-05 2083570
3554.5 0.9263762059985217 -8.490446965138175e-05 2083803
3555 0.9263730298575301 -8.496684875350482e-05 2084022
3555.5 0.9263698467051301 -8.502628645416126e-05 2084268
3556 0.9263666569355155 -8.508201032184456e-05 2084499
3556.5 0.9263634610284025 -8.51332988856497e-05 2084736
3557 0.9263602595424932 -8.51794909218571e-05 2084970
3557.5 0.9263570531079215 -8.521999392358616e-05 2085203
3558 0.9263538424177882 -8.525429164531839e-05 2085434
3558.5 0.9263506282188985 -8.528195062640005e-05 2085669
3559 0.9263474113018226 -8.530262561090645e-05 2085905
3559.5 0.9263441924904171 -8.531606379666953e-05 2086128
3560 0.9263409726309397 -8.532210786106473e-05 2086362
3560.5 0.9263377525809047 -8.532069772791072e-05 2086597
3561 0.9263345331978255 -8.531187105603474e-05 2086824
3561.5 0.9263313153279922 -8.529576244700119e-05 2087053
3562 0.9263280997954279 -8.527260138640314e-05 2087271
3562.5 0.9263248873911742 -8.524270894935398e-05 2087500
3563 0.9263216788630358 -8.520649331718931e-05 2087744
3563.5 0.9263184749059294 -8.516444416763258e-05 2087957
3564 0.9263152761529463 -8.511712601535119e-05 2088190
3564.5 0.926312083167259 -8.5065170593245e-05 2088415
3565 0.9263088964349629 -8.50092683770834e-05 2088617
3565.5 0.9263057163589523 -8.495015936726951e-05 2088843
3566 0.9263025432539013 -8.488862325040311e-05 2089082
3566.5 0.9262993773424169 -8.482546907159458e-05 2089315
3567 0.9262962187524091 -8.47615245540167e-05 2089546
3567.5 0.9262930675157075 -8.469762520686918e-05 2089788
3568 0.9262899235679418 -8.463460336466439e-05 2090016
3568.5 0.9262867867496797 -8.45732773019199e-05 2090252
3569 0.9262836568088079 -8.451444056520328e-05 2090480
3569.5 0.926280533404119 -8.445885166183225e-05 2090709
3570 0.9262774161100502 -8.440722423892033e-05 2090943
3570.5 0.9262743044225181 -8.436021787996819e-05 2091169
3571 0.9262711977657582 -8.431842963756491e-05 2091403
3571.5 0.9262680955000826 -8.428238641083935e-05 2091635
3572 0.9262649969304539 -8.425253826481201e-05 2091853
3572.5 0.9262619013157544 -8.422925277631424e-05 2092093
3573 0.9262588078786291 -8.421281047731719e-05 2092324
3573.5 0.9262557158157764 -8.420340145186246e-05 2092552
3574 0.9262526243085443 -8.420112312777554e-05 2092778
3574.5 0.9262495325336936 -8.420597928832822e-05 2093002
3575 0.9262464396741924 -8.42178803129822e-05 2093217
3575.5 0.9262433449298905 -8.423664464033459e-05 2093460
3576 0.9262402475279435 -8.426200143036033e-05 2093683
3576.5 0.9262371467328467 -8.42935943873979e-05 2093910
3577 0.9262340418559474 -8.433098669007776e-05 2094151
3577.5 0.9262309322643153 -8.437366696054003e-05 2094391
3578 0.9262278173888562 -8.442105619124504e-05 2094624
3578.5 0.9262246967315645 -8.447251553589198e-05 2094839
3579 0.9262215698718219 -8.45273548597377e-05 2095081
3579.5 0.9262184364716624 -8.458484193497438e-05 2095311
3580 0.9262152962799425 -8.464421215870925e-05 2095526
3580.5 0.9262121491353567 -8.470467866481596e-05 2095757
3581 0.9262089949682708 -8.476544269576517e-05 2095988
3581.5 0.926205833801346 -8.48257040981344e-05 2096226
3582 0.926202665748956 -8.488467180363239e-05 2096455
3582.5 0.9261994910154044 -8.494157415870063e-05 2096692
3583 0.9261963098919654 -8.499566896765243e-05 2096923
3583.5 0.926193122752801 -8.504625311888878e-05 2097153
3584 0.9261899300498014 -8.509267166934574e-05 2097394
3584.5 0.9261867323064267 -8.513432626980134e-05 2097623
3585 0.9261835301106265 -8.517068282294516e-05 2097850
3585.5 0.9261803241069413 -8.52012782759524e-05 2098078
3586 0.9261771149878844 -8.522572646176711e-05 2098306
3586.5 0.9261739034847243 -8.52437229151197e-05 2098531
3587 0.9261706903577867 -8.525504860352983e-05 2098773
3587.5 0.9261674763864075 -8.5259572527957e-05 2099003
3588 0.9261642623586682 -8.525725316228917e-05 2099246
3588.5 0.9261610490610478 -8.52481387166537e-05 2099479
3589 0.9261578372681292 -8.523236622464527e-05 2099707
3589.5 0.9261546277324926 -8.521015946999715e-05 2099948
3590 0.9261514211749288 -8.518182578381769e-05 2100187
3590.5 0.9261482182751015 -8.514775175740587e-05 2100412
3591 0.9261450196627735 -8.510839793050652e-05 2100643
3591.5 0.9261418259097175 -8.506429252772395e-05 2100880
3592 0.9261386375224105 -8.501602432795381e-05 2101098
3592.5 0.9261354549356058 -8.49642347630612e-05 2101327
3593 0.926132278506865 -8.490960935177976e-05 2101558
3593.5 0.926129108512119 -8.485286858295685e-05 2101781
3594 0.9261259451423097 -8.479475836939573e-05 2102009
3594.5 0.9261227885011597 -8.473604019862623e-05 2102248
3595 0.9261196386040859 -8.46774811106053e-05 2102481
3595.5 0.9261164953782782 -8.461984363418394e-05 2102722
3596 0.92611335866393 -8.456387581427124e-05 2102944
3596.5 0.9261102282166063 -8.451030146006743e-05 2103183
3597 0.9261071037107138 -8.445981074137578e-05 2103402
3597.5 0.9261039847440192 -8.441305125518458e-05 2103628
3598 0.9261008708431614 -8.437061967808325e-05 2103857
3598.5 0.9260977614700754 -8.433305411178827e-05 2104091
3599 0.9260946560292467 -8.430082722024921e-05 2104323
3599.5 0.9260915538756894 -8.427434024550075e-05 2104563
3600 0.9260884543235561 -8.425391797797072e-05 2104795
3600.5 0.9260853566552452 -8.42398047441524e-05 2105012
3601 0.9260822601309064 -8.423216146101946e-05 2105248
3601.5 0.9260791639981983 -8.423106379240239e-05 2105478
3602 0.9260760675021855 -8.42365014279761e-05 2105705
3602.5 0.9260729698952347 -8.424837849084818e-05 2105947
3603 0.9260698704467848 -8.42665150648238e-05 2106176
3603.5 0.9260667684528638 -8.429064981784383e-05 2106409
3604 0.9260636632452246 -8.432044368368046e-05 2106654
3604.5 0.9260605541999869 -8.435548455032458e-05 2106880
3605 0.9260574407456681 -8.439529289079391e-05 2107108
3605.5 0.9260543223705036 -8.44393282589349e-05 2107337
3606 0.9260511986289602 -8.448699656316584e-05 2107546
3606.5 0.926048069147365 -8.453765801974994e-05 2107762
3607 0.9260449336285677 -8.459063567961835e-05 2107990
3607.5 0.9260417918555935 -8.464522441513861e-05 2108211
3608 0.9260386436942294 -8.470070024755464e-05 2108459
3608.5 0.9260354890945183 -8.475632989180318e-05 2108699
3609 0.926032328091145 -8.481138039300443e-05 2108928
3609.5 0.9260291608027138 -8.486512872803188e-05 2109155
3610 0.9260259874299237 -8.491687124651874e-05 2109376
3610.5 0.9260228082526818 -8.496593282797583e-05 2109603
3611 0.9260196236261784 -8.501167563599208e-05 2109831
3611.5 0.9260164339759963 -8.5053507356216e-05 2110055
3612 0.9260132397923098 -8.509088881140681e-05 2110289
3612.5 0.9260100416232537 -8.512334085626872e-05 2110518
3613 0.9260068400675596 -8.515045046357524e-05 2110757
3613.5 0.9260036357665472 -8.517187592448998e-05 2110987
3614 0.9260004293955851 -8.518735109796558e-05 2111219
3614.5 0.9259972216551349 -8.519668865623825e-05 2111455
3615 0.9259940132614888 -8.519978228725079e-05 2111684
3615.5 0.9259908049373381 -8.519660782842404e-05 2111925
3616 0.9259875974022791 -8.518722332026417e-05 2112151
3616.5 0.9259843913633974 -8.517176798264738e-05 2112391
3617 0.9259811875060383 -8.515046013045136e-05 2112632
3617.5 0.9259779864849009 -8.512359405935977e-05 2112851
3618 0.9259747889155531 -8.509153594587941e-05 2113081
3618.5 0.9259715953664935 -8.505471881847268e-05 2113314
3619 0.9259684063518517 -8.501363666857965e-05 2113547
3619.5 0.9259652223248246 -8.496883778162839e-05 2113775
3620 0.9259620436719346 -8.492091737764734e-05 2114002
3620.5 0.9259588707081784 -8.487050966048575e-05 2114226
3621 0.9259557036731274 -8.481827938139217e-05 2114452
3621.5 0.9259525427280325 -8.476491302939347e-05 2114683
3622 0.9259493879539608 -8.47111097647678e-05 2114914
3622.5 0.9259462393509934 -8.465757221574759e-05 2115150
3623 0.9259430968384821 -8.460499725900726e-05 2115367
3623.5 0.9259399602563679 -8.4554066905202e-05 2115602
3624 0.9259368293675347 -8.450543940853384e-05 2115842
3624.5 0.925933703861164 -8.445974071624219e-05 2116069
3625 0.9259305833570461 -8.441755636894601e-05 2116313
3625.5 0.9259274674107875 -8.437942395656691e-05 2116543
3626 0.9259243555198415 -8.434582622700353e-05 2116768
3626.5 0.9259212471302838 -8.431718493582081e-05 2116995
3627 0.9259181416442348 -8.429385551508483e-05 2117225
3627.5 0.9259150384278425 -8.427612262870398e-05 2117453
3628 0.9259119368197032 -8.426419666979712e-05 2117683
3628.5 0.9259088361396207 -8.425821124273573e-05 2117913
3629 0.9259057356975826 -8.425822165991952e-05 2118143
3629.5 0.9259026348028365 -8.426420446968503e-05 2118374
3630 0.9258995327729457 -8.427605801825747e-05 2118607
3630.5 0.9258964289427091 -8.429360403498695e-05 2118847
3631 0.9258933226728223 -8.431659021685366e-05 2119078
3631.5 0.9258902133581778 -8.434469377518836e-05 2119307
3632 0.9258871004356829 -8.437752589493892e-05 2119537
3632.5 0.9258839833915056 -8.44146370451302e-05 2119760
3633 0.9258808617676524 -8.445552306830624e-05 2119985
3633.5 0.9258777351677894 -8.449963196624269e-05 2120225
3634 0.9258746032622391 -8.454637129117916e-05 2120464
3634.5 0.9258714657920856 -8.45951160433047e-05 2120682
3635 0.925868322572339 -8.464521696975922e-05 2120912
3635.5 0.9258651734941212 -8.469600915453229e-05 2121142
3636 0.9258620185258476 -8.474682078618562e-05 2121380
3636.5 0.9258588577133882 -8.479698198749264e-05 2121614
3637 0.9258556911792152 -8.484583359127873e-05 2121826
3637.5 0.9258525191205491 -8.489273574751117e-05 2122059
3638 0.9258493418065319 -8.493707624911514e-05 2122283
3638.5 0.9258461595744608 -8.497827846855598e-05 2122520
3639 0.9258429728251493 -8.501580880221633e-05 2122752
3639.5 0.9258397820174605 -8.504918352650315e-05 2122979
3640 0.9258365876621076 -8.507797497779629e-05 2123217
3640.5 0.9258333903147844 -8.510181697722691e-05 2123445
3641 0.9258301905687364 -8.512040943176234e-05 2123681
3641.5 0.9258269890468587 -8.513352205385277e-05 2123912
[truncated: 1,274,177 more chars]
