# Supplementary material for: Quantum dynamical effects of vibrational strong coupling in chemical reactivity
Source: Nat Commun. 2023 May 12;14:2733. doi: 10.1038/s41467-023-38368-x (PMC10182063; doi:10.1038/s41467-023-38368-x)
Supplement: Supplementary file 4 — Source Data [file 41467_2023_38368_MOESM4_ESM.zip › Data-VSC-HEOM-main/S1/S1b-IR-Q-2E-6.out]

Running.
Running.
0.0 1 -5.639885700678806e-16 0
0.5 0.9940057613511445 -0.1037089625890064 598
1 0.9761061454575473 -0.2060384944365257 1226
1.5 0.9465472577764148 -0.3056322199635745 1717
2 0.9057321638362006 -0.4011748801317409 2205
2.5 0.8542137522835084 -0.4914093583353753 2446
3 0.7926862078888105 -0.5751529035626429 2689
3.5 0.7219749482680056 -0.6513123548978561 3009
4 0.6430250367200072 -0.7188981506062759 3269
4.5 0.5568881560828353 -0.7770369477193007 3522
5 0.4647082823791943 -0.8249826865572807 3785
5.5 0.3677062294388867 -0.8621259575347503 4032
6 0.2671632586654861 -0.888001550551499 4275
6.5 0.164403964567345 -0.9022940917428925 4513
7 0.06077865828080072 -0.9048416980129158 4761
7.499999999999999 -0.04235452111764544 -0.8956376062578949 5038
8 -0.1436475337901277 -0.8748297611531859 5331
8.5 -0.2417801706006877 -0.8427183724596236 5616
9 -0.3354773574696798 -0.7997514796524415 5859
9.5 -0.423525807217534 -0.7465185879281662 6099
10 -0.5047898025341784 -0.6837424649599854 6329
10.5 -0.5782259056397602 -0.6122692118183897 6565
11 -0.6428964048391883 -0.5330567439384536 6805
11.5 -0.697981325304021 -0.447161838607167 7057
12 -0.7427888507979051 -0.3557259238983483 7316
12.5 -0.7767640244269804 -0.2599598000628869 7562
13 -0.7994956195513417 -0.1611274978840146 7823
13.5 -0.8107210964243097 -0.06052948926167309 8057
14 -0.8103295856031711 0.04051452683600503 8299
14.5 -0.7983628653559797 0.1406830350167205 8563
15 -0.7750143268241216 0.2386700807960769 8821
15.5 -0.740625947236689 0.3332023858838518 9072
16 -0.6956833176583839 0.4230559768820978 9329
16.5 -0.6408087972422633 0.5070721099963812 9633
17 -0.5767528904170219 0.5841722843528722 9876
17.5 -0.5043839665454821 0.6533721492115524 10153
18 -0.424676463045641 0.7137941255924238 10444
18.5 -0.3386977324897601 0.7646785803777919 10735
19 -0.2475937115391638 0.8053934105798174 10976
19.5 -0.1525736045106174 0.835441916902669 11256
20 -0.05489378671511728 0.8544688686934008 11555
20.5 0.04415885769300536 0.8622646865573901 11803
21 0.1432839418874131 0.8587676939891384 12051
21.5 0.241184701306311 0.8440644150038463 12305
22 0.3365850112991056 0.8183879206090758 12557
22.5 0.4282460736153597 0.7821142526866597 12795
23 0.5149825530044416 0.7357569791236017 13119
23.5 0.5956779532022533 0.6799599585041375 13391
24 0.6692990323464713 0.6154884160327345 13670
24.5 0.7349090712326248 0.5432184542938315 13979
25 0.7916798236152871 0.464125142683011 14281
25.5 0.8389019957546362 0.3792693476036341 14582
26 0.87599412236384 0.2897834815772102 14856
26.5 0.9025097277560021 0.19685636305941 15114
27 0.9181426840290218 0.1017173898137167 15357
27.5 0.9227307022524562 0.005620237033132841 15589
28 0.9162569175090993 -0.09017370308435714 15830
28.5 0.8988495539628387 -0.1844119209723132 16063
29 0.8707796815365115 -0.2758672094933545 16297
29.5 0.8324571009513495 -0.3633536880279081 16534
30 0.7844244184705718 -0.4457422210114349 16782
30.5 0.7273493953795364 -0.5219750298602227 17007
31 0.6620156797125375 -0.591079308638266 17240
31.5 0.589312048708278 -0.6521796676991498 17474
32 0.5102203096691155 -0.7045092456940444 17706
32.5 0.425802024065656 -0.7474193485476323 17924
33 0.3371842346472012 -0.7803874940187541 18159
33.5 0.2455443878007718 -0.803023762009748 18396
34 0.1520946532896373 -0.8150753735762871 18607
34.5 0.05806585067527292 -0.8164294453108938 18845
35 -0.03530880390109131 -0.8071138901098158 19089
35.5 -0.1268099153769629 -0.7872964599591535 19325
36 -0.2152478780002703 -0.7572819509637613 19550
36.5 -0.2994783844298885 -0.7175076150650244 19789
37 -0.3784172729259574 -0.6685368464306806 20020
37.5 -0.4510545194362036 -0.6110512330412722 20260
38 -0.5164671934917515 -0.5458410852479296 20502
38.5 -0.5738312112842182 -0.4737945727576603 20730
39 -0.6224317359033893 -0.3958856193600582 20968
39.5 -0.6616720932420941 -0.3131607205132925 21200
40 -0.6910810922676033 -0.226724862456105 21434
40.5 -0.7103186599418407 -0.1377267326356061 21673
41 -0.7191797237532269 -0.04734341980057449 21909
41.5 -0.717596298295027 0.04323519199616719 22141
42 -0.7056377562737425 0.1328221280815698 22367
42.5 -0.6835092884360846 0.2202489187294926 22608
43 -0.6515485808439561 0.3043808801663997 22851
43.5 -0.6102207613863366 0.384131880642021 23077
44 -0.5601116900859415 0.458478398896533 23312
44.5 -0.5019196893393656 0.5264726925812573 23546
45 -0.4364458304404701 0.5872549067889428 23769
45.5 -0.3645829113156613 0.6400639676449814 24001
46 -0.2873032771066381 0.6842471226962832 24240
46.5 -0.2056456498575708 0.7192680083786396 24464
47 -0.1207011459140374 0.7447131448921229 24698
47.5 -0.03359866956631837 0.7602967800944253 24934
48 0.05451012115174186 0.7658640262457329 25165
48.5 0.1424660758519755 0.7613922563059946 25401
49 0.2291178376528145 0.7469907496890651 25620
49.5 0.3133369514358005 0.7228986006079271 25848
50 0.3940325957415377 0.6894809250914291 26088
50.49999999999999 0.4701657454920275 0.6472234251114667 26325
51.00000000000001 0.5407625812011119 0.5967253897351121 26551
51.5 0.6049269712163234 0.5386912335269128 26772
52 0.6618518666673407 0.4739206913073263 27000
52.50000000000001 0.7108294639923327 0.4032978055794801 27234
53 0.7512600069612597 0.327778858247116 27458
53.5 0.7826591187781504 0.2483794114673299 27690
54.00000000000001 0.804663574865715 0.1661606334469387 27925
54.5 0.817035448041891 0.0822150935667845 28159
55 0.8196645797022878 -0.00234778269784747 28386
55.50000000000001 0.8125693530295912 -0.08641640506806461 28622
56 0.7958957668596776 -0.168891661039123 28851
56.5 0.7699148313432641 -0.2487013164804052 29093
57.00000000000001 0.7350183286522597 -0.324813985207929 29335
57.5 0.6917130034001917 -0.396252485180341 29581
58 0.6406132678952321 -0.4621064080531604 29846
58.49999999999999 0.5824325265562418 -0.5215437401595743 30096
59 0.5179732415483289 -0.5738213864065906 30345
59.5 0.4481158777076703 -0.61829446389354 30660
59.99999999999999 0.3738068789223832 -0.6544242490620816 30946
60.5 0.2960458401404241 -0.6817846806384396 31177
61 0.2158720489389231 -0.7000673402769134 31426
61.49999999999999 0.13435057799452 -0.709084853391632 31663
62 0.05255811475566481 -0.7087726738931893 31979
62.5 -0.02843128291719983 -0.6991892381430053 32300
62.99999999999999 -0.1075603164285028 -0.6805144951126599 32657
63.5 -0.1838022752788612 -0.653046841200037 32977
64 -0.2561743838951545 -0.6171985091252423 33257
64.5 -0.3237504926854651 -0.573489480531429 33591
65 -0.3856729491910953 -0.5225400110846943 33951
65.5 -0.4411634969781917 -0.4650618747543266 34192
66 -0.4895330636385073 -0.4018484503292346 34432
66.5 -0.530190314759852 -0.3337637878789559 34674
67 -0.5626488677667061 -0.261730805612825 34941
67.5 -0.5865330778856607 -0.1867187782695861 35233
68 -0.6015823279080847 -0.1097302866510151 35559
68.5 -0.6076537736397181 -0.03178780409609514 35828
69 -0.6047235176709833 0.04607990049298907 36093
69.5 -0.5928862050938899 0.1228513620532277 36428
70 -0.5723530557510337 0.1975258411751718 36688
70.5 -0.5434483682507107 0.2691363917019781 36999
71 -0.5066045510465922 0.3367624032022848 37387
71.5 -0.4623557550968376 0.3995414553613573 37772
72 -0.4113302007348965 0.4566803314108013 38158
72.5 -0.354241308167372 0.50746504976773 38572
73 -0.2918777562471352 0.5512697869082734 39032
73.5 -0.2250926076580501 0.5875645799631101 39472
74 -0.1547916502213705 0.6159217143794159 39889
74.5 -0.08192111354954526 0.6360207200117596 40352
75 -0.007454927615644572 0.6476519179374571 40855
75.5 0.0676183051096397 0.6507184798821575 41284
76 0.1423084495314558 0.6452369821241221 41726
76.5 0.2156369149601432 0.6313364558520581 42164
77 0.2866494963391007 0.6092559559126565 42562
77.5 0.3544288109020788 0.579340689434793 42931
78 0.4181061679010437 0.5420367646991321 43329
78.5 0.4768727175795711 0.4978846385866169 43680
79 0.5299897360977242 0.4475113577526352 44027
79.5 0.5767979154904425 0.3916217041177562 44391
80 0.6167255417863278 0.3309883691427248 44679
80.5 0.6492954599300799 0.2664412934888374 44935
81 0.6741307409235737 0.1988563189031426 45229
81.5 0.6909589843961759 0.1291433073857332 45533
82 0.6996152083903591 0.05823388879599482 45841
82.5 0.7000432972510074 -0.01293099803261243 46139
83 0.6922959978774377 -0.08341360391279172 46442
83.5 0.6765334739754395 -0.1522917414501461 46722
84 0.6530204470734078 -0.2186708672693962 46998
84.5 0.6221219716876555 -0.2816957157974777 47276
85 0.5842979098913126 -0.3405613330887858 47555
85.5 0.5400961874246941 -0.3945233681622578 47828
86 0.4901449291628649 -0.4429074901481941 48107
86.5 0.4351435860265772 -0.4851178120580427 48393
87 0.3758531781037014 -0.5206442160144915 48798
87.5 0.3130857896806374 -0.5490684901147428 49120
88 0.2476934609319284 -0.5700692035330015 49428
88.5 0.1805566280728245 -0.5834252637720793 49754
89 0.1125722687625304 -0.5890181179111905 50052
89.5 0.0446419124024101 -0.5868325780236054 50318
90 -0.0223403243206308 -0.5769562694057845 50590
90.5 -0.08749951773507959 -0.559577718621295 50842
91 -0.1499913779714017 -0.5349831163729997 51117
91.5 -0.2090132004779153 -0.5035518076373281 51398
92 -0.2638141860736705 -0.465750578095709 51783
92.5 -0.3137049967575324 -0.4221268214638784 52146
93 -0.3580664256132076 -0.3733006866484955 52531
93.5 -0.3963570718192346 -0.3199563165688576 52936
94 -0.428119925810917 -0.2628323018063614 53255
94.5 -0.452987784850772 -0.2027114818448654 53602
95 -0.4706874354335586 -0.1404102344243489 53957
95.5 -0.4810425558585001 -0.07676739935695943 54270
96 -0.4839753097133067 -0.01263298698374784 54586
96.5 -0.4795066186954873 0.05114317675545231 54885
97 -0.4677551209073857 0.1137227169175657 55160
97.5 -0.4489348382649466 0.174289738374501 55438
98 -0.4233515937231698 0.2320614716731742 55745
98.5 -0.3913982354179799 0.2862983969305256 56114
99 -0.3535487403395576 0.3363137147469462 56423
99.49999999999999 -0.3103512845842499 0.3814820428080377 56794
100 -0.2624203803950179 0.4212472280856008 57224
100.5 -0.2104281919264146 0.4551291771824376 57507
101 -0.1550951518122064 0.4827296212126598 57768
101.5 -0.0971800090471109 0.503736746475263 58003
102 -0.03746944531773418 0.5179286378570982 58260
102.5 0.02323259834424452 0.5251754981756996 58515
103 0.08411573991143385 0.5254406233201906 58775
103.5 0.1443739741946992 0.5187801298432528 59018
104 0.2032163457577345 0.5053414483726025 59269
104.5 0.259877335549698 0.4853606126224529 59505
105 0.3136268248075534 0.4591583896759024 59765
105.5 0.3637795064870087 0.4271353123683805 59995
106 0.4097036228780649 0.3897656888317279 60231
106.5 0.4508289180229377 0.3475906773738759 60630
107 0.4866537049351072 0.3012105267021409 60879
107.5 0.5167509602549873 0.2512760918992628 61115
108 0.540773372690963 0.1984797454011887 61367
108.5 0.5584572861918412 0.1435458093968416 61636
109 0.5696254940751642 0.08722064148873476 61969
109.5 0.5741888560846213 0.03026250905941321 62209
110 0.5721467263534896 -0.02656861045257259 62457
110.5 0.5635861962922917 -0.08252116626191301 62687
111 0.5486801722814498 -0.1368619727660155 62926
111.5 0.527684323521416 -0.1888858184716989 63164
112 0.5009329502681573 -0.2379246193756887 63549
112.5 0.4688338367652723 -0.2833559979856389 63789
113 0.4318621662916577 -0.3246111778404231 64038
113.5 0.3905535877065729 -0.3611820934736978 64286
114 0.3454965335396564 -0.3926276271164437 64576
114.5 0.2973238989082993 -0.4185788958896585 64878
115 0.2467041982352819 -0.4387435266211687 65139
115.5 0.1943323227940497 -0.4529088695430805 65483
116 0.1409200264584025 -0.4609441167925534 65723
116.5 0.0871862696323116 -0.462801306646304 65954
117 0.03384755216255498 -0.4585152095634243 66188
117.5 -0.01839163490552961 -0.4482021071862697 66453
118 -0.06884811155409948 -0.4320574902523974 66780
118.5 -0.116868942203838 -0.4103527157039615 67019
119 -0.1618398835120027 -0.3834306769547099 67252
119.5 -0.2031932372852737 -0.3517005541090767 67489
120 -0.2404150081740859 -0.3156317227559846 67718
120.5 -0.2730512760351633 -0.2757469106297114 68085
121 -0.30071370420175 -0.2326147008064597 68351
121.5 -0.3230841172239852 -0.1868414880713052 68578
122 -0.3399180947603573 -0.1390630015494919 68820
122.5 -0.3510475420313025 -0.08993551157301403 69051
123 -0.3563822113967652 -0.04012684199479401 69341
123.5 -0.3559101639958722 0.009692689262303376 69653
124 -0.3496971747920437 0.0588592787337181 69888
124.5 -0.3378850986053255 0.1067244740895121 70131
125 -0.320689228593826 0.1526637214102371 70367
125.5 -0.2983946919824134 0.196084510457383 70605
126 -0.2713519404529108 0.2364340117599199 70832
126.5 -0.2399714043405762 0.273206107148455 71067
127 -0.2047173904748078 0.30594772444463 71304
127.5 -0.1661013130211647 0.3342643972217788 71546
128 -0.1246743549074755 0.3578249817456546 71780
128.5 -0.08101966424800812 0.376365475220803 72009
129 -0.03574419553530248 0.3896918921388837 72261
129.5 0.0105296908111664 0.3976821686721791 72496
130 0.05717275470583478 0.4002870784959427 72728
130.5 0.1035574119816128 0.3975301569718936 72956
131 0.1490661637480454 0.3895066440968357 73187
131.5 0.1930998064703079 0.3763814698323393 73422
132 0.2350853137280711 0.3583863182060258 73664
132.5 0.2744832860720397 0.3358158187419846 73899
133 0.3107948722150097 0.3090229251765649 74138
133.5 0.3435680728690782 0.2784135518974855 74371
134 0.3724033477503048 0.2444405479737544 74600
134.5 0.3969584564813158 0.2075970969017828 74833
135 0.4169524751831646 0.1684096371766214 75065
135.5 0.4321689423018624 0.1274304044222684 75284
136 0.442458099495866 0.0852297000163658 75511
136.5 0.4477382060462181 0.0423879938774059 75744
137 0.4479959180651211 -0.0005120296777157952 75976
137.5 0.4432857365950224 -0.04289337435519627 76214
138 0.4337285413334092 -0.08419247567173913 76445
138.5 0.4195092390172735 -0.123866682375672 76682
139 0.4008735672904277 -0.161401376337635 76915
139.5 0.3781241059998086 -0.1963166376271664 77143
140 0.3516155581773662 -0.2281733685922335 77373
140.5 0.3217493723282261 -0.2565787989716933 77615
141 0.288967785943866 -0.2811913032734951 77853
141.5 0.2537473772869016 -0.3017244717092765 78085
142 0.2165922183646593 -0.3179503867434946 78322
142.5 0.1780267265528201 -0.3297020686384801 78542
143 0.1385883154976889 -0.336875065095646 78875
143.5 0.09881994768500209 -0.3394281720433267 79246
144 0.0592626914031571 -0.3373832846373778 79513
144.5 0.02044838375742555 -0.3308243894562869 79763
145 -0.01710750106351613 -0.3198957205254998 80122
145.5 -0.05291268286034045 -0.3047991130382273 80372
146 -0.08650451549320277 -0.2857905993017405 80651
146.5 -0.117455951866263 -0.2631763013875689 80926
147 -0.1453809570980952 -0.2373076840708181 81204
147.5 -0.1699393014884591 -0.208576239790266 81438
148 -0.1908406740916825 -0.1774076844436303 81678
148.5 -0.2078480676329451 -0.1442557487634749 81914
149 -0.2207803960127822 -0.1095956547274838 82233
149.5 -0.229514316586914 -0.07391736988845525 82508
150 -0.233985240628321 -0.03771873462874064 82761
150.5 -0.2341875267189697 -0.001498558133722161 82999
151 -0.2301738631221856 0.03425022165944789 83222
151.5 -0.2220538562976703 0.06904722072858471 83458
152 -0.2099918534878804 0.102431043957479 83697
152.5 -0.1942040375813772 0.133965386494314 83940
153 -0.1749548421082928 0.1632447210001763 84196
153.5 -0.1525527431175922 0.1898994968487506 84432
154 -0.1273454927093267 0.2136007848353399 84665
154.5 -0.09971486604456524 0.2340643092964439 84897
155 -0.07007099964258968 0.2510538186069322 85352
155.5 -0.03884640362616349 0.2643837546781088 85612
156 -0.00648973423453549 0.2739211921873942 85972
156.5 0.02654058464936386 0.2795870286846625 86235
157 0.05978280103856012 0.2813564172941402 86485
157.5 0.09277824561593659 0.2792584443159684 86727
158 0.1250776252422627 0.2733750644810052 86973
158.5 0.1562471132465908 0.263839316782207 87299
159 0.1858741542648529 0.2508328535572847 87562
159.5 0.2135729062167206 0.2345828246984791 87807
160 0.2389892478642114 0.2153581673933524 88066
160.5 0.2618052871870521 0.1934653595429505 88388
161 0.2817433134360847 0.1692437018600134 88724
161.5 0.2985691440729129 0.1430601995328082 88965
162 0.3120948267484049 0.1153041191766485 89209
162.5 0.3221806658842252 0.08638130052756705 89433
163 0.3287365531644442 0.05670830491913133 89747
163.5 0.331722591179357 0.02670648399863011 90098
164 0.3311490094502552 -0.003203947625969097 90368
164.5 0.3270753819619533 -0.03260975305404201 90634
165 0.3196091650017691 -0.06111034640641066 90928
165.5 0.3089035834161619 -0.08832322131024688 91239
166 0.2951549022223842 -0.1138890613262679 91498
166.5 0.2785991287331617 -0.1374764643202963 91837
167 0.2595081978581742 -0.1587862189131153 92087
167.5 0.2381856999383298 -0.1775550780812967 92326
168 0.2149622162613316 -0.193558982622401 92575
168.5 0.1901903322269177 -0.2066156954268868 92872
169 0.1642394019188022 -0.2165868161951193 93180
169.5 0.1374901405542257 -0.2233791552745653 93410
170 0.1103291228929232 -0.2269454545392986 93657
170.5 0.08314326618290488 -0.2272844525593741 93894
171 0.05631437560412546 -0.2244403005793869 94115
171.5 0.03021382846186375 -0.2185013449135774 94344
172 0.005197470613731108 -0.2095983001427798 94573
172.5 -0.01839920516350124 -0.197901845845404 94812
173 -0.04026553388594741 -0.1836196873967363 95043
173.5 -0.06011974676875583 -0.1669931285229407 95267
174 -0.07771258032266205 -0.1482932097032726 95499
174.5 -0.09283038020537362 -0.1278164720923898 95829
175 -0.1052976615410575 -0.105880411313049 96056
175.5 -0.1149790955371509 -0.08281868918993354 96294
176 -0.1217809006914736 -0.05897617421403056 96519
176.5 -0.1256516255710924 -0.03470388321450006 96787
177 -0.1265823189322609 -0.01035389735693928 97119
177.5 -0.1246060917124612 0.01372567481621123 97353
178 -0.1197970840369799 0.03719561602033444 97594
178.5 -0.1122688587226137 0.05973033168861352 97835
179 -0.1021722507139907 0.08102232879693054 98064
179.5 -0.08969270934407583 0.1007863808821505 98298
180 -0.07504717716812631 0.1187633232014047 98532
180.5 -0.05848055528752676 0.1347234278490699 98770
181 -0.04026181047495139 0.1484693151768043 99050
181.5 -0.02067978396525095 0.1598383649513094 99311
182 -3.876543001442774e-05 0.1687045982283243 99564
182.5 0.02134610163620243 0.1749800088080797 99826
183 0.04315351515371447 0.1786153312513983 100076
183.5 0.06506074160900516 0.1796002406589491 100325
184 0.08674830665439472 0.1779629876303281 100635
184.5 0.1079045819161158 0.1737694799072949 100967
185 0.1282302029494548 0.1671218300519728 101331
185.5 0.1474422563722061 0.1581563960059132 101659
186 0.1652781781619844 0.1470413484152319 102033
186.5 0.1814993098547832 0.1339738050936036 102421
187 0.1958940648564891 0.1191765788404196 102706
187.5 0.2082806631910716 0.1028945899574242 102982
188 0.2185093996655846 0.08539099914620464 103262
188.5 0.2264644175326306 0.06694311996527426 103543
189 0.2320649671696189 0.04783817263604125 103805
189.5 0.2352661369611172 0.02836894268156988 104079
190 0.2360590513534713 0.008829408644001155 104349
190.5 0.2344705388365695 -0.01048959704739481 104637
191 0.2305622802838666 -0.02930463108503117 104928
191.5 0.2244294555387242 -0.04734372519772442 105213
192 0.216198913266974 -0.06435025686769844 105489
192.5 0.2060268958020017 -0.08008655043090164 105784
193 0.1940963568961762 -0.09433715858378547 106064
193.5 0.1806139158758234 -0.1069117794489734 106395
194 0.1658064966002794 -0.1176477700890179 106763
194.5 0.1499177037832787 -0.1264122236138763 107142
195 0.1332039925927321 -0.1331035837091677 107554
195.5 0.115930689960441 -0.137652777418604 107970
196 0.09836792767655826 -0.1400238542411587 108351
196.5 0.08078654809748649 -0.1402141269450502 108741
197 0.06345404315629044 -0.1382538168490816 109118
197.5 0.04663058634032003 -0.1342052135705469 109490
198 0.03056521541313061 -0.1281613662832453 109882
198.5 0.01549222094078347 -0.1202443302682446 110196
199 0.001627792181823285 -0.1106029988781345 110442
199.5 -0.01083303232767528 -0.09941055688328378 110691
200 -0.02171906705080057 -0.08686159644442988 110922
200.5 -0.03088529761760554 -0.07316894158701742 111162
201 -0.03821478388636573 -0.05856023097605779 111401
201.5 -0.04362012328340369 -0.04327431195368839 111632
202 -0.04704445650311977 -0.02755750116410069 111869
202.5 -0.04846200456021394 -0.01165976862312157 112167
203 -0.0478781332078179 0.004169097224306187 112439
203.5 -0.04532894776498781 0.01968328608052112 112669
204 -0.04088042833185925 0.03464466763513421 112998
204.5 -0.03462712210991016 0.04882634412889719 113248
205 -0.02669041599082997 0.06201600172278618 113496
205.5 -0.01721641863794964 0.07401901212173789 113739
206 -0.006373486872722652 0.08466123996352877 113986
206.5 0.005650563783588054 0.09379151617347967 114255
207 0.01865152014650248 0.1012837427323295 114579
207.5 0.03241205598260465 0.1070386000274642 114822
208 0.04670518919981276 0.1109848340698757 115065
208.5 0.06129785838348598 0.113080107268798 115313
209 0.07595456402064375 0.1133114030670846 115594
209.5 0.09044101914423509 0.1116949814548316 115932
210 0.104527754340654 0.108275889097304 116181
210.5 0.1179936230888828 0.1031270344371297 116416
211 0.1306291552192395 0.09634784456313625 116654
211.5 0.1422397088626898 0.08806252678555802 116946
212 0.1526483745660359 0.0784179636306917 117238
212.5 0.1616985892216417 0.06758127528441452 117483
213 0.1692564220408021 0.05573708829733712 117710
213.5 0.1752124999169182 0.0430845535469702 117945
214 0.1794835451003037 0.02983415997545668 118180
214.5 0.1820135040563077 0.01620439343639114 118411
215 0.1827742526130718 0.002418292052868043 118651
215.5 0.1817658689313575 -0.01130004921590807 118877
216 0.1790164723508459 -0.02472897159595948 119111
216.5 0.1745816326884932 -0.03765269019118959 119333
217 0.1685433609886859 -0.04986462450294098 119568
217.5 0.1610086989576831 -0.06117057177048426 119813
218 0.1521079302649719 -0.07139167570081764 120052
218.5 0.1419924424749484 -0.08036714642548307 120281
219 0.1308322735029023 -0.08795669143538254 120528
219.5 0.1188133810955265 -0.09404262174159639 120763
220 0.1061346778520969 -0.09853160252237604 120995
220.5 0.09300487767086613 -0.1013560229679466 121244
221 0.07963920217865147 -0.1024749658434657 121499
221.5 0.06625599764295123 -0.1018747633694534 121752
222 0.05307331404896233 -0.09956913227757376 122117
222.5 0.04030549843352359 -0.09559888724481186 122381
223 0.02815985420065332 -0.0900312382468851 122611
223.5 0.0168334170067061 -0.08295868360856072 122919
224 0.006509895916261598 -0.07449751657262495 123151
224.5 -0.002643174077363121 -0.0647859689717914 123397
225 -0.01047702536018606 -0.05398202098452276 123631
225.5 -0.01686395794408924 -0.0422609109077581 123868
226 -0.02169931224849276 -0.0298123833148496 124212
226.5 -0.02490308500318763 -0.01683771782131792 124488
227 -0.02642116427533092 -0.003546583898698711 124728
227.5 -0.02622616538729219 0.009846230288370755 124950
228 -0.02431785551654736 0.02312416523062994 125187
228.5 -0.02072316096463384 0.03607226274523594 125424
229 -0.01549575735743276 0.04848051279322976 125657
229.5 -0.008715249300916892 0.06014712371610563 125891
230 -0.0004859521724974438 0.07088166636700095 126132
230.5 0.009064705312500131 0.08050804454993438 126364
231 0.01978813344462566 0.08886724682376976 126609
231.5 0.03151685915236314 0.09581983803616466 126875
232 0.04406709443862041 0.101248152876965 127109
232.5 0.05724155679270927 0.1050581582216785 127350
233 0.07083249898402336 0.1071809560070535 127643
233.5 0.08462490251394952 0.1075739037686053 128015
234 0.09839978655358728 0.1062213356943214 128326
234.5 0.1119375824621151 0.103134873025111 128573
235 0.1250215229891299 0.09835331877258661 128811
235.5 0.1374409950280819 0.09194213793794288 129204
236 0.1489948053101005 0.08399253061051327 129486
236.5 0.159494309699989 0.07462011140985782 129734
237 0.1687663587599468 0.06396321462148984 129964
237.5 0.1766560149519582 0.05218084997704259 130198
238 0.1830290002168354 0.03945033926253089 130523
238.5 0.1877738366470529 0.02596466872649629 130820
239 0.1908036475032324 0.01192959653288391 131064
239.5 0.1920575908438964 -0.002439441801311983 131307
240 0.1915019034712306 -0.01692058398061576 131521
240.5 0.189130538662381 -0.03128889912918886 131761
241 0.1849653871717538 -0.04531980355071575 132000
241.5 0.1790560771666595 -0.05879248305251759 132242
242 0.1714793550059674 -0.07149327065200498 132479
242.5 0.1623380549975938 -0.08321892905374674 132710
243 0.1517596723844365 -0.09377978860221667 132948
243.5 0.1398945597200591 -0.1030026934598854 133180
244 0.1269137724183715 -0.1107337115033812 133422
244.5 0.1130065945131478 -0.1168405668323524 133658
245 0.09837778046632699 -0.1212147577972567 133941
245.5 0.08324455314796245 -0.1237733280155241 134207
246 0.06783340181228713 -0.1244602628942217 134457
246.5 0.05237672695890094 -0.1232474896383433 134755
247 0.03710938135007971 -0.1201354645178478 134980
247.5 0.02226515811903213 -0.115153337209488 135224
248 0.008073277824376572 -0.1083586882334833 135450
248.5 -0.005245073531268448 -0.09983684177999146 135788
249 -0.01748010409937504 -0.08969976247481265 136061
249.5 -0.02843662333349528 -0.07808455077671282 136404
250 -0.03793704870805201 -0.0651515576406201 136712
250.5 -0.04582416682262274 -0.05108214473493335 136964
251 -0.05196360716689121 -0.03607612178464556 137230
251.5 -0.05624599089952439 -0.02034889744745033 137591
252 -0.05858872163180317 -0.004128384446433122 137866
252.5 -0.05893739033764217 0.01234829658328131 138245
253 -0.05726677206217008 0.02883826698078622 138514
253.5 -0.05358139799164845 0.04509644371380342 138743
254 -0.0479156925934825 0.060879145145415 138982
254.5 -0.04033367184789699 0.07594769631274627 139279
255 -0.0309282049814282 0.09007198093452247 139555
255.5 -0.01981984848442024 0.103033887947853 139809
256 -0.007155267457937134 0.1146306017174435 140054
256.5 0.006894734600891235 0.1246776871449996 140288
257 0.02213755069021676 0.1330119237044572 140524
257.5 0.03836143758264714 0.1394938459011083 140764
258 0.05533847825018466 0.1440099517511613 141021
258.5 0.07282779776303318 0.1464745455451669 141280
259 0.09057898714909383 0.1468311863281268 141566
259.5 0.1083356865050762 0.1450537191277549 141899
260 0.1258392761473229 0.1411468719106961 142197
260.5 0.1428326228184846 0.1351464074598077 142427
261 0.1590638269525037 0.1271188257551611 142676
261.5 0.1742899167615175 0.1171606189158444 142932
262 0.188280435449791 0.1053970872261041 143314
262.5 0.2008208691759581 0.0919807311350227 143560
263 0.2117158654589233 0.07708924029213825 143826
263.5 0.220792194527072 0.06092310657310384 144081
264 0.2279014096068505 0.04370289357445548 144314
264.5 0.2329221662871071 0.02566620013461723 144580
265 0.2357621658224477 0.007064359995447761 144824
265.5 0.2363596924862759 -0.0118410763117519 145115
266 0.2346847207786244 -0.03078202794827292 145388
266.5 0.2307395743552754 -0.04948768658242526 145626
267 0.2245591248875295 -0.06768838160754886 145862
267.5 0.2162105255965078 -0.08511945270585433 146102
268 0.2057924808395225 -0.1015250743539828 146407
268.5 0.193434059764409 -0.116661977309689 146741
269 0.1792930685962114 -0.1303030133485147 147001
269.5 0.1635540024857159 -0.1422405115195673 147323
270 0.1464256039397949 -0.1522893769344621 147706
270.5 0.1281380605818962 -0.1602898865562997 147984
271 0.108939880274674 -0.1661101405693374 148326
271.5 0.08909448639924743 -0.169648132628331 148629
272 0.06887658025761087 -0.1708334075442132 148958
272.5 0.04856832108525328 -0.1696282806868863 149202
273 0.02845537697805259 -0.1660285994966789 149437
273.5 0.008822902108878181 -0.1600640339079915 149678
274 -0.01004850309667508 -0.1517978891119616 149939
274.5 -0.0278867916601529 -0.1413264408264304 150189
275 -0.04443237277229548 -0.1287778000060841 150426
275.5 -0.05944186180159011 -0.1143103206177333 150666
276 -0.07269162376399323 -0.09811057063047693 150914
276.5 -0.08398105910704469 -0.08039089263519511 151168
277 -0.09313558407298589 -0.06138658642319412 151477
277.5 -0.1000092620039367 -0.04135275133522515 151724
278 -0.1044870466820991 -0.02056083116080475 152065
278.5 -0.1064866040946989 0.0007050912479001654 152303
279 -0.1059596848041489 0.02215219874712295 152539
279.5 -0.1028930253087771 0.04348299012353098 152893
280 -0.09730876331240261 0.06439941954763689 153148
280.5 -0.08926435859120263 0.08460706753571311 153400
281 -0.07885201805925897 0.1038192850001461 153639
281.5 -0.06619763059318082 0.1217612520894838 153937
282 -0.05145922408363351 0.1381738944602055 154209
282.5 -0.03482496394027772 0.1528176013719474 154454
283 -0.01651071879117972 0.1654756925345807 154693
283.5 0.003242774704034116 0.1759575839261614 154934
284 0.02417311025385842 0.1841016068015925 155175
284.5 0.04599973062598574 0.1897774387691096 155419
285 0.0684277190415979 0.1928881110622378 155659
285.5 0.09115181166647371 0.1933715619070639 155911
286 0.1138605762811417 0.1912017120993966 156145
286.5 0.1362406996563783 0.1863890454780813 156430
287 0.1579813243980233 0.178980683818681 156803
287.5 0.1787783750835036 0.169059952681142 157107
288 0.1983388134074072 0.1567454418286222 157443
288.5 0.216384762789014 0.1421895708936403 157812
289 0.2326574444633021 0.1255766779035541 158131
289.5 0.2469208694592972 0.1071206549929523 158427
290 0.2589652340351152 0.0870621620315261 158838
290.5 0.2686099700459759 0.06566545489220284 159189
291 0.2757064063177306 0.04321487059099331 159497
291.5 0.2801400023222498 0.02001101646894759 159812
292 0.2818321212315542 -0.003633285112654727 160086
292.5 0.2807413156862448 -0.02739724149201956 160358
293 0.2768641062649632 -0.05095646592107501 160607
293.5 0.2702352395941688 -0.07398742529942104 160881
294 0.2609274201957039 -0.09617189822381809 161190
294.5 0.2490505174347522 -0.1172013817643079 161489
295 0.2347502562023013 -0.1367813858458564 161768
295.5 0.21820640714329 -0.1546355554308005 162061
296 0.1996304992244021 -0.1705095628466691 162343
296.5 0.1792630841266141 -0.1841747155587971 162627
297 0.1573705882535176 -0.1954312284090162 162951
297.5 0.1342417939786657 -0.2041111137812998 163253
298 0.110183997031553 -0.2100806482531759 163599
298.5 0.08551889156776636 -0.2132423799794006 163975
299 0.06057823841816597 -0.2135366472547933 164344
299.5 0.03569937520811082 -0.21094258533207 164707
300 0.01122062943437184 -0.205478605537515 165039
300.5 -0.01252330285090511 -0.1972023379371893 165463
301 -0.03520594939694959 -0.1862100361601405 165818
301.5 -0.05651356196769197 -0.1726354503817118 166165
302 -0.0761494622667204 -0.1566481818075921 166512
302.5 -0.09383817332732457 -0.1384515391763164 166840
303 -0.1093292788548955 -0.1182799247152033 167125
303.5 -0.1224009565428302 -0.09639578354606426 167452
304 -0.1328631356705439 -0.07308615665118882 167791
304.5 -0.1405602342762685 -0.04865888309159017 168144
305 -0.1453734368112922 -0.02343850214008123 168497
305.5 -0.147222479350647 0.002238089718629337 168819
306 -0.1460669160746215 0.0280261684208135 169187
306.5 -0.1419068477558448 0.05357783733430335 169586
307 -0.1347831002925571 0.07854674446878052 169946
307.5 -0.1247768488204411 0.1025927976462133 170310
308 -0.1120086905105812 0.1253868132083031 170688
308.5 -0.09663717671597717 0.1466150345370184 171156
309 -0.07885682255974898 0.1659834582389891 171492
309.5 -0.05889561926248426 0.1832219082753244 171795
310 -0.03701208138464031 0.1980878015741408 172077
310.5 -0.013491867617375 0.2103695527011417 172456
311 0.01135598029794766 0.2198895699305728 172769
311.5 0.03720313058783855 0.2265068004912467 173100
312 0.06370633178330344 0.2301187887872504 173473
312.5 0.09051200180463656 0.2306632179293546 173842
313 0.1172609740625678 0.2281189118727143 174266
313.5 0.1435933365175227 0.2225062827449505 174565
314 0.1691532981811542 0.2138872154671249 174839
314.5 0.1935940169775232 0.2023643894161692 175185
315 0.2165823232151309 0.188080044546718 175577
315.5 0.237803274152941 0.171214206978217 176064
316 0.2569644772588108 0.1519823964557436 176446
316.5 0.2738001227303902 0.1306328452086373 176844
317 0.28807466963795 0.1074432644619576 177291
317.5 0.2995861346057618 0.08271720110920415 177668
318 0.308168937213076 0.05678003274427145 178090
318.5 0.3136962621971041 0.02997465429739527 178471
319 0.316081904999593 0.002656913853658922 178831
319.5 0.3152815741286332 -0.02480914120712782 179158
320 0.3112936311148103 -0.05205614387386703 179520
320.5 0.3041592564268331 -0.0787183472218487 179808
321 0.2939620374735984 -0.1044365574518509 180108
321.5 0.2808269826518432 -0.1288629934393436 180400
322 0.2649189731946026 -0.151666006812074 180684
322.5 0.2464406722294198 -0.1725345983025011 181005
323 0.2256299178621362 -0.1911826687265554 181466
323.5 0.2027566341609223 -0.2073529463882623 181913
324 0.1781193005292296 -0.2208205369555494 182318
324.5 0.1520410260348259 -0.2313960468398423 182737
325 0.1248652807213093 -0.2389282367743262 183072
325.5 0.09695134069320181 -0.2433061685473495 183498
326 0.06866950776985328 -0.2444608146242605 183792
326.5 0.04039616769121681 -0.2423661075919119 184165
327 0.01250875318533007 -0.2370394138880248 184531
327.5 -0.01461932035999971 -0.2285414240309173 184945
328 -0.04062367836125932 -0.2169754594389501 185297
328.5 -0.06515390178510963 -0.2024862038166704 185587
329 -0.08787826664796201 -0.1852578748791484 185847
329.5 -0.108488243970171 -0.1655118597814529 186099
330 -0.1267026989892617 -0.143503844913271 186347
330.5 -0.1422717323739047 -0.1195204776100557 186628
331 -0.1549801108993856 -0.09387560372763792 186898
331.5 -0.1646502404833707 -0.0669061308396165 187167
332 -0.1711446405652736 -0.03896757196634777 187533
332.5 -0.1743678854620589 -0.01042932916025333 187795
333 -0.1742679854586777 0.01833022010643848 188061
333.5 -0.1708371878967324 0.04692876802872198 188314
334 -0.1641121863094078 0.074985185414655 188567
334.5 -0.1541737336091901 0.102124625891298 188810
335 -0.1411456633600144 0.1279835567142676 189153
335.5 -0.1251933311487568 0.1522146483936877 189538
336 -0.1065214959043451 0.1744914571351453 189997
336.5 -0.08537166859013622 0.1945128367736768 190413
337 -0.06201896291373452 0.2120070204168025 190686
337.5 -0.03676848946011438 0.2267353163624226 190983
338 -0.009951340866768184 0.2384953679612588 191338
338.5 0.01807977876100236 0.2471239328833692 191617
339 0.04695522212673833 0.2524991436467489 191935
339.5 0.07629330254994604 0.2545422181873751 192231
340 0.1057053678810699 0.2532185966014227 192509
340.5 0.1348009767179414 0.2485384878729652 192745
341 0.1631931076441276 0.240556818310958 192988
341.5 0.1905033316678097 0.2293725814510894 193412
342 0.2163668784377589 0.2151275972229872 193740
342.5 0.2404375281462211 0.1980046961326961 193975
343 0.2623922632800521 0.178225351956973 194330
343.5 0.2819356175218027 0.1560467938851278 194629
344 0.2988036630901182 0.1317586360752029 194973
344.5 0.3127675825908789 0.1056790691191078 195249
345 0.3236367769631737 0.0781506638474269 195513
345.5 0.3312614672738687 0.04953584316846332 195873
346 0.33553475485862 0.0202120821561827 196219
346.5 0.3363941115353345 -0.009433099683477433 196523
347 0.3338222792312796 -0.03900728717962813 196778
347.5 0.3278475662651168 -0.06811839054480941 197031
348 0.3185435356038427 -0.09637986891137362 197281
348.5 0.3060280885633742 -0.123415886458124 197560
349 0.2904619555306441 -0.14886633206413 197808
349.5 0.2720466132454567 -0.1723916351897924 198062
350 0.2510216558846864 -0.1936773133537394 198333
350.5 0.2276616545359509 -0.2124381901126822 198603
351 0.2022725465335601 -0.2284222268128621 198853
351.5 0.1751876024635016 -0.2414139165079977 199106
352 0.1467630243409263 -0.251237194261187 199342
352.5 0.1173732334461716 -0.2577578244890814 199584
353 0.08740591050638283 -0.2608852329796044 199835
353.5 0.05725685427247703 -0.2605737586259993 200069
354 0.02732472701992466 -0.2568233076707107 200311
354.5 -0.001994242937090333 -0.2496794012384929 200550
355 -0.03031153100647156 -0.2392326150520115 200899
355.5 -0.05725148796794501 -0.22561741835615 201181
356 -0.08245634439502969 -0.2090104271199532 201430
356.5 -0.1055909809288729 -0.1896280944296955 201763
357 -0.1263474005777024 -0.1677238685274825 202010
357.5 -0.1444488431663406 -0.1435848560858041 202282
358 -0.1596534868146596 -0.1175280349436331 202557
358.5 -0.1717576868185007 -0.0898960665748368 202807
359 -0.180598708467826 -0.06105276393357417 203072
359.5 -0.1860569170822527 -0.03137827495174073 203342
360 -0.1880573957832335 -0.001264045788122245 203587
360.5 -0.1865709691579972 0.02889236910369687 203844
361 -0.1816146189006046 0.0586925809514112 204123
361.5 -0.1732512856337811 0.08774265440161419 204391
362 -0.1615890593127463 0.1156583385318264 204655
362.5 -0.1467797687791602 0.1420701713884269 204908
363 -0.1290169890600621 0.1666283899740747 205162
363.5 -0.1085334927856944 0.1890075801913929 205417
364 -0.08559817952711343 0.2089110047093382 205665
364.5 -0.06051252382996609 0.2260745510084319 205946
365 -0.03360658915130213 0.2402702469233572 206192
365.5 -0.005234660705666071 0.2513092967684453 206446
366 0.02422944468266676 0.2590445975259762 206683
366.5 0.05439732931068705 0.2633727015132548 206914
367 0.08487116002104624 0.26423519932912 207146
367.5 0.1152489398318008 0.2616195046149408 207382
368 0.1451298356008779 0.2555590301455751 207630
368.5 0.1741194908100363 0.246132752885354 207886
369 0.2018352527562131 0.233464173794121 208126
369.5 0.2279112445860458 0.2177196862396136 208371
370 0.2520032146863935 0.1991063747570201 208630
370.5 0.2737930989217913 0.1778692734888712 208876
371 0.2929932350487913 0.1542881208370661 209113
371.5 0.3093501732854533 0.1286736535675618 209348
372 0.3226480324093016 0.1013634897375211 209594
372.5 0.332711356826434 0.07271765528271835 209829
373 0.3394074367166894 0.04311381383690738 210070
373.5 0.3426480605254543 0.01294226329162221 210301
374 0.3423906766457703 -0.01739923430772607 210536
374.5 0.3386389490134432 -0.04751072073649092 210771
375 0.3314426994172572 -0.07699533736528723 211002
375.5 0.3208972374981793 -0.1054645783213339 211228
376 0.3071420875661082 -0.1325434312213425 211462
376.5 0.2903591293914755 -0.1578753371896574 211696
377 0.2707701779244339 -0.1811269043146367 211927
377.5 0.2486340343525587 -0.2019923120126648 212151
378 0.2242430479294069 -0.2201973479177703 212385
378.5 0.1979192344974343 -0.2355030238396157 212623
379 0.1700100035033259 -0.2477087229672293 212859
379.5 0.1408835504836634 -0.2566548367645175 213099
380 0.1109239764154234 -0.2622248568220266 213332
380.5 0.08052619892061888 -0.2643468942061847 213567
381 0.05009072304016564 -0.2629946064847317 213801
381.5 0.02001834111302194 -0.2581875205029527 214030
382 -0.009295167810656382 -0.2499907470340181 214269
382.5 -0.03746426864037671 -0.2385140915205843 214502
383 -0.06411876160293239 -0.2239105731557171 214741
383.5 -0.08890866679822824 -0.2063743724120051 214975
384 -0.1115088372710741 -0.1861382347136792 215206
384.5 -0.1316232395823438 -0.1634703651566052 215443
385 -0.1489888453380935 -0.1386708559193442 215678
385.5 -0.1633790823594564 -0.1120676941856166 215916
386 -0.1746068000788996 -0.0840124039325479 216158
386.5 -0.1825267102502873 -0.05487537975692199 216400
387 -0.1870372710737561 -0.02504097494970248 216653
387.5 -0.1880819902675232 0.005097590765652978 216938
388 -0.1856501303678591 0.0351434360849669 217230
388.5 -0.1797768075017804 0.06470126639323301 217484
389 -0.170542482948135 0.09338259577754529 217819
389.5 -0.1580718548738205 0.1208108735332463 218072
390 -0.1425321655953048 0.1466264472603172 218311
390.5 -0.1241309474652692 0.1704912968963854 218571
391 -0.1031132379170303 0.1920934771534455 218916
391.5 -0.07975830121665006 0.2111512097747866 219264
392 -0.05437590098132405 0.2274165717529302 219649
392.5 -0.02730217343656807 0.2406787310846078 219950
393 0.001104843374102861 0.250766687711542 220244
393.5 0.03046996471390027 0.2575514839241572 220546
394 0.06040583520007712 0.2609478556002603 220850
394.5 0.0905180595122084 0.2609153031169036 221147
395 0.1204104195356753 0.2574585685110449 221441
395.5 0.1496901086610227 0.2506275133697128 221703
396 0.1779729138295893 0.2405163998975472 221963
396.5 0.2048882767091513 0.2272625855325475 222197
397 0.2300841670883702 0.2110446492540735 222434
397.5 0.2532317041714046 0.1920799752472784 222686
397.9999999999999 0.2740294648982582 0.1706218267553403 222920
398.5000000000001 0.2922074226650346 0.1469559496701914 223171
399 0.3075304648133394 0.1213967515950708 223432
399.5 0.3198014429318928 0.09428310767667059 223699
400 0.3288637162892332 0.0659738493777277 223953
400.5 0.3346031555096098 0.03684299647894632 224235
400.9999999999999 0.3369495808234323 0.007274795908435794 224510
401.5000000000001 0.3358776167720069 -0.02234136654520596 224792
402 0.3314069530226817 -0.05161611400475914 225060
402.5 0.3236020088509049 -0.08016521745659512 225325
403 0.3125710067646709 -0.1076146578148797 225580
403.5 0.2984644685788467 -0.1336055441703045 225835
403.9999999999999 0.281473154887764 -0.1577988233245837 226119
404.5000000000001 0.2618254762328934 -0.1798797185997782 226394
405 0.2397844112209994 -0.1995618396184002 226697
405.5 0.2156439733250176 -0.2165909092252737 226969
406 0.1897252740096822 -0.2307480589042105 227227
406.5 0.1623722350890744 -0.24185264986134 227480
406.9999999999999 0.1339470077748905 -0.2497645833236451 227756
407.5000000000001 0.1048251596532403 -0.2543860704499087 228011
408.0000000000001 0.07539069378531962 -0.2556628394797442 228274
408.5 0.04603096622577437 -0.2535847652576071 228516
409 0.01713156946569006 -0.24818591396217 228787
409.5 -0.01092875037928549 -0.2395440036443046 229056
409.9999999999999 -0.03778307540353704 -0.2277792889255932 229345
410.4999999999999 -0.06308113101712623 -0.2130528858306241 229634
411.0000000000001 -0.08649387092184482 -0.1955645601192159 229908
411.5 -0.1077177717454226 -0.1755500095511821 230232
412 -0.1264787811031279 -0.1532776771629946 230588
412.5 -0.1425358675758646 -0.1290451387751741 230907
413 -0.1556841264876422 -0.1031751135008556 231294
413.4999999999999 -0.1657574013597099 -0.07601115091715116 231665
414.0000000000001 -0.1726303874325305 -0.04791305272810348 231949
414.5 -0.176220190592299 -0.01925209013733945 232306
415 -0.1764873223224203 0.009593919283267966 232569
415.5 -0.1734361188245702 0.03824560972785464 232829
416 -0.1671145801179578 0.06632707395209925 233100
416.4999999999999 -0.157613632626901 0.09347081243118102 233388
417.0000000000001 -0.1450658264032175 0.1193225595047336 233686
417.5 -0.129643485599794 0.1435459229230278 233952
418 -0.1115563380160306 0.1658267758385883 234215
418.5 -0.09104865637944656 0.1858773437206557 234467
419 -0.06839595042044536 0.2034399328586831 234707
419.4999999999999 -0.0439012546551184 0.2182902520077642 234951
420.0000000000001 -0.01789106203744602 0.2302402842467468 235180
420.5 0.009289041790915113 0.2391406721937825 235471
421 0.03727898509689314 0.244882586271898 235850
421.5 0.06570899590144835 0.2473990526505939 236180
422 0.09420450326290611 0.2466657247151315 236598
422.4999999999999 0.1223910888257788 0.2427010893362145 237024
423.0000000000001 0.149899422970773 0.2355661067299403 237439
423.5 0.1763701202831611 0.225363290210933 237853
424 0.2014584503041539 0.2122352395505072 238449
424.5 0.2248388416243705 0.1963626488582981 238836
425 0.2462091202898025 0.177961816814707 239265
425.4999999999999 0.2652944271777882 0.1572816936016178 239661
426.0000000000001 0.281850763412303 0.1346005049245792 240154
426.5 0.2956681179635223 0.1102219990117889 240709
427 0.3065731372468228 0.08447136734239237 241170
427.5 0.3144313027239459 0.05769089403577209 241882
428 0.3191485891302251 0.03023539227104178 242313
428.4999999999999 0.3206725829172057 0.002467488758332277 242696
429.0000000000001 0.3189930477159943 -0.02524718088238592 243170
429.5 0.3141419309965719 -0.05254480198521049 243544
430 0.306192813523565 -0.07906817195214727 244160
430.5 0.2952598105906625 -0.104471389331294 244627
431 0.2814959412559346 -0.1284243791193155 244923
431.4999999999999 0.265090988802883 -0.1506171949088818 245581
432.0000000000001 0.2462688823246681 -0.1707640416438222 245887
432.5 0.2252846355839373 -0.1886069666238991 246452
433 0.2024208850560512 -0.2039191709635332 247294
433.5 0.1779840742442975 -0.2165078988916198 247799
434 0.1523003358948189 -0.2262168680118977 248200
434.4999999999999 0.1257111275780466 -0.2329282098472067 248649
435.0000000000001 0.09856867919366197 -0.2365638965823 249251
435.5 0.07123131325875809 -0.2370866368098335 249656
436 0.04405870032585999 -0.2345002301800292 250138
436.5 0.01740711253167892 -0.2288493780613387 250492
437 -0.008375261907084007 -0.2202189545408883 250820
437.4999999999999 -0.03295288145267888 -0.2087327492335824 251156
438.0000000000001 -0.05600723129714522 -0.1945517003326238 251575
438.5 -0.07724096336767948 -0.177871643029978 251996
439 -0.09638174232719054 -0.1589206047746657 252338
439.5 -0.1131857476938017 -0.137955684736669 252726
440 -0.1274407869345361 -0.1152595602276479 253177
440.4999999999999 -0.138968979703119 -0.09113666762673994 253908
441.0000000000001 -0.1476289792170402 -0.06590910950865021 254496
441.5 -0.1533177030255037 -0.03991234311908653 254938
442 -0.1559715520229047 -0.01349070804590472 255317
442.5 -0.1555671034229603 0.01300714714024803 255763
443 -0.1521212704344241 0.03923287837734526 256175
443.4999999999999 -0.1456909284763618 0.06484303852524648 256532
444.0000000000001 -0.1363720148445782 0.08950358799300029 256916
444.5 -0.1242981156969706 0.1128942641792999 257157
445 -0.1096385609721686 0.1347127524163949 257451
445.5 -0.09259605430385441 0.1546786039525205 257720
446 -0.07340387105789242 0.1725368500656584 257966
446.4999999999999 -0.05232266322160047 0.1880612656221946 258224
447.0000000000001 -0.02963691494128217 0.2010572402192208 258498
447.5 -0.005651096970135202 0.2113642204123412 258781
448 0.01931442790335255 0.218857692358561 259120
448.5 0.04492769327459827 0.2234506804168075 259421
449 0.07084955386075792 0.225094743762797 259732
449.4999999999999 0.09673818744454216 0.2237804598024013 260041
450.0000000000001 0.1222536141190798 0.2195373900181183 260317
450.5 0.1470621729355568 0.2124335307650328 260581
451 0.1708408968577718 0.2025742583540563 260902
451.5 0.1932817285121529 0.190100784430751 261157
452 0.214095521564017 0.1751881440894202 261524
452.4999999999999 0.2330157756167862 0.1580427452697803 261808
453.0000000000001 0.2498020562768474 0.1388995136873903 262179
453.5 0.2642430564001418 0.1180186727747565 262505
454 0.2761592594767753 0.0956822027900335 262884
454.5 0.2854051715488168 0.07219002732440714 263292
455 0.2918710939196454 0.04785597885573248 263655
455.4999999999999 0.2954844151209536 0.02300359771206053 264015
456.0000000000001 0.2962104070716983 -0.002038179209034468 264310
456.5 0.2940525170048512 -0.02693938239425956 264743
457 0.2890521534634604 -0.05137336831565473 265095
457.5 0.2812879713875386 -0.07502111497137028 265423
458 0.270874667938091 -0.09757539774274102 265721
458.4999999999999 0.2579613071464412 -0.1187447907763956 266031
459.0000000000001 0.242729197650879 -0.1382574416528467 266341
459.5000000000001 0.2253893536074704 -0.1558645703391791 266655
460 0.2061795742615886 -0.1713436472971351 266929
460.5 0.1853611825712165 -0.1845012100747162 267174
461 0.1632154676191882 -0.1951752826875618 267414
461.4999999999999 0.1400398792838301 -0.2032373675272564 267644
461.9999999999999 0.1161440267088407 -0.2085939853430618 267911
462.5000000000001 0.09184553448576023 -0.2111877449523483 268133
463 0.0674658121074294 -0.210997930660536 268398
463.5 0.04332579314978182 -0.2080406018284275 268692
464 0.01974170078342641 -0.2023682055268346 269056
464.5 -0.002979104392757847 -0.1940687096785757 269439
464.9999999999999 -0.02454213955491984 -0.1832642704203288 269846
465.5000000000001 -0.0446696253250059 -0.1701094535377227 270185
466 -0.06310407210095681 -0.1547890356558236 270475
466.5 -0.07961158064944658 -0.1375154163274752 270928
467 -0.09398481457681296 -0.1185256771827132 271404
467.5 -0.1060456068515233 -0.09807832881879965 271833
467.9999999999999 -0.115647167591125 -0.07644979006444146 272403
468.5000000000001 -0.1226758657787708 -0.05393064759336884 272880
469 -0.1270525633645113 -0.03082174654995231 273264
469.5 -0.1287334862558407 -0.007430164850174648 273694
470 -0.1277106229286638 0.0159348748884274 274136
470.5 -0.124011647710041 0.0389661012681174 274532
470.9999999999999 -0.1176993721131147 0.0613622435260685 275112
471.5000000000001 -0.1088707338580704 0.08283198097056897 275776
472 -0.09765533930786417 0.1030977405579875 276368
472.5 -0.08421358090322413 0.12189929300531 276735
473 -0.06873435672119871 0.1389971007573887 277109
473.5 -0.05143242443294428 0.1541753746594506 277486
473.9999999999999 -0.03254542663268759 0.1672448002738062 277838
474.5000000000001 -0.01233062869049565 0.1780448993678876 278253
475 0.008938586106624583 0.1864459971250292 278697
475.5 0.03097641636303341 0.1923507710206763 279061
476 0.05348848722328647 0.1956953629911869 279346
476.5 0.07617578808513825 0.1964500424228256 279635
476.9999999999999 0.09873865063094971 0.1946194135251386 280034
477.5000000000001 0.120880714169758 0.1902421667444055 280313
478 0.1423128257276945 0.1833903799377535 280552
478.5 0.1627568234677373 0.1741683809859957 280791
479 0.181949153842161 0.1627111892943514 281041
479.5 0.199644275354723 0.1491825591388622 281287
479.9999999999999 0.2156178048982379 0.1337726529903595 281539
480.5000000000001 0.2296693662923817 0.1166953777198992 281789
481 0.241625104824517 0.09818542089806187 282034
481.5 0.2513398362345905 0.07849502819028174 282311
482 0.2586988036194253 0.05789056607352606 282544
482.5 0.2636190210926734 0.03664891671612449 282783
482.9999999999999 0.2660501886510854 0.01505375384058326 283015
483.5000000000001 0.2659751684892042 -0.00660825029422693 283341
484 0.2634100188949088 -0.02805123601414397 283666
484.5 0.2584035877681134 -0.04899393471624296 283896
485 0.2510366736554542 -0.06916336469895702 284131
485.5 0.2414207679070317 -0.08829839569306044 284381
485.9999999999999 0.2296963970616839 -0.106153135471115 284628
486.5000000000001 0.2160310897825219 -0.1225000945440508 284869
487 0.2006169975263923 -0.1371330881568936 285111
487.5 0.1836682025765466 -0.1498698385253413 285373
488 0.1654177510399052 -0.1605542444582002 285763
488.5 0.1461144518585002 -0.1690582901288614 286011
488.9999999999999 0.1260194857656757 -0.1752835697279801 286254
489.5000000000001 0.1054028703961353 -0.179162409980991 286491
490 0.08453982940777084 -0.1806585779762507 286721
490.5 0.06370711447389536 -0.1797675673482342 286968
491 0.04317932934727055 -0.1765164615197409 287219
491.5 0.0232253048812754 -0.1709633783513993 287465
491.9999999999999 0.004104572926652519 -0.1631965061005726 287696
492.5000000000001 -0.01393601457888411 -0.1533327459811843 287933
493 -0.03066547722128493 -0.1415159817699786 288181
493.5 -0.0458716671007146 -0.1279150017555371 288420
494 -0.05936396120385778 -0.1127211028109695 288657
494.5 -0.07097565097006547 -0.09614541043155327 288892
494.9999999999999 -0.08056599910792882 -0.07841595216291238 289122
495.5000000000001 -0.08802193833833026 -0.05977452490831097 289358
496 -0.09325939167038759 -0.04047339910736723 289603
496.5 -0.09622419899021885 -0.02077190469267499 289843
497 -0.0968926400883669 -0.0009329450333035469 290078
497.5 -0.09527154969747917 0.01878051424894044 290329
497.9999999999999 -0.09139802558389529 0.03810893465861953 290575
498.5000000000001 -0.08533873616173809 0.05679962605110329 290829
499 -0.07718883940351501 0.07461005455042138 291061
499.5 -0.06707052993678728 0.09131099380329916 291309
500 -0.05513123607474381 0.1066894785757717 291522
500.5 -0.04154149306596708 0.1205515225962509 291892
500.9999999999999 -0.02649252300645694 0.1327245659382006 292164
501.5000000000001 -0.01019355558162921 0.1430596210682645 292403
502 0.007131072949728472 0.1514330909076808 292635
502.5 0.02524500239426836 0.1577482368072048 292881
503 0.04390307058136576 0.1619362791553977 293130
503.5 0.06285463074552139 0.1639571183608379 293374
503.9999999999999 0.0818469194491631 0.1637996691019415 293601
504.5000000000001 0.1006284297770504 0.1614818059537405 293859
505 0.1189522447580812 0.1570499237087778 294100
505.5 0.1365792867967579 0.1505781208394437 294360
506 0.1532814403100476 0.1421670195332279 294593
506.5 0.1688445067432046 0.1319422405045282 294828
506.9999999999999 0.1830709536502295 0.1200525552841164 295063
507.5000000000001 0.1957824225339169 0.1066677428515054 295368
508 0.206821963603335 0.09197618125242703 295600
508.5 0.2160559694737199 0.0761822081852533 295832
509 0.223375784050635 0.0595032874042874 296068
509.5 0.2286989673479581 0.04216702013905544 296319
509.9999999999999 0.2319702017254325 0.02440804253874022 296653
510.5000000000001 0.2331618299309822 0.006464851398872472 296882
511.0000000000001 0.2322740203289496 -0.01142339889979186 297097
511.5 0.2293345597200178 -0.02902008521794306 297327
512 0.2243982791441567 -0.04609424771327621 297594
512.5 0.2175461229377186 -0.06242362364151785 297907
513 0.2088838760248636 -0.07779754302250276 298145
513.5 0.1985405688996525 -0.09201964841847632 298381
514 0.1866665839397345 -0.1049104036919044 298627
514.5 0.1734314905312168 -0.1163093596842033 298863
515 0.1590216399276963 -0.126077148240573 299111
515.5 0.1436375537708733 -0.1340971798499387 299361
516 0.1274911427281457 -0.1402770243187399 299582
516.5 0.1108027937232603 -0.1445494582950538 299811
517 0.09379836572571772 -0.1468731680444311 300040
517.5 0.07670613500667869 -0.1472331005878668 300272
518 0.05975373115463433 -0.1456404610812688 300637
518.5 0.04316510497168363 -0.1421323590800006 300882
519 0.02715756864698431 -0.1367711110273855 301113
519.5 0.01193894734137727 -0.129643210869704 301353
520 -0.002295120463004471 -0.1208579850715791 301596
520.5 -0.01536369876457721 -0.1105459524271255 301834
521 -0.02710285363836837 -0.09885691287999704 302048
521.5 -0.03736770741157923 -0.08595779303012203 302283
522 -0.04603422171734778 -0.07203027907218938 302513
522.5 -0.05300068755978491 -0.05726827054220656 302761
523 -0.05818890462470242 -0.04187519041127025 302994
523.5 -0.06154503638157295 -0.02606118873410476 303220
524 -0.06304013198350332 -0.01004027821493388 303456
524.5 -0.06267031052208277 0.005972559317168212 303694
525 -0.06045660777083266 0.02176425643192239 303929
525.5 -0.05644449009263722 0.0371264949573838 304170
526 -0.05070304463188863 0.05185845445896922 304394
526.5 -0.04332385920175869 0.06576943807005514 304624
527 -0.03441960935417744 0.07868134133335784 304862
527.5 -0.02412237393116586 0.09043093208860886 305084
528 -0.01258170389154204 0.1008719122321627 305312
528.5 3.752765828765648e-05 0.1098767353374212 305554
529 0.01355746356651278 0.1173381576158557 305793
529.5 0.02778975590844895 0.1231705034673769 306026
530 0.0425381796295926 0.1273106308628074 306259
530.5 0.05760133040616627 0.12971858596461 306503
531 0.0727753697156726 0.1303779406671963 306861
531.5 0.08785677976219826 0.1292958110664089 307129
532 0.1026450910610947 0.1265025591901355 307369
532.5 0.1169455461492993 0.1220511845799881 307606
533 0.1305716640382974 0.1160164164503436 307838
533.5 0.1433476716473207 0.1084935211106649 308076
534 0.155110770519414 0.09959684306753859 308318
534.5 0.1657132096011576 0.08945810167542308 308557
535 0.1750241377214248 0.07822446833495247 308796
535.5 0.182931212594078 0.06605645200474111 309032
536 0.1893419466481492 0.0531256231622021 309265
536.5 0.1941847737074721 0.03961220829170931 309503
537 0.1974098244476492 0.02570258847140217 309752
537.5 0.1989894025972082 0.01158673665614296 309980
538 0.1989181579659919 -0.002544371196785828 310201
538.5 0.1972129565207356 -0.01650133594456184 310430
539 0.1939124518290851 -0.03009887121374233 310664
539.5 0.189076366203505 -0.04315826156785386 310900
540 0.1827844937418674 -0.05550971029493789 311149
540.5 0.1751354411305249 -0.06699454598688853 311400
541 0.1662451254999887 -0.07746725925155616 311635
541.5 0.1562450517582923 -0.08679734343968766 311873
542 0.1452803946322659 -0.0948709161444089 312120
542.5 0.1335079130866983 -0.1015921013993804 312352
543 0.1210937268353328 -0.1068841559176101 312588
543.5 0.1082109862810796 -0.1106903263277246 312844
544 0.09503746840689865 -0.112974428127534 313178
544.5 0.08175313187082921 -0.1137211409335287 313513
545 0.06853766483214942 -0.112936018506211 313774
545.5 0.05556805885054852 -0.1106452159213702 314094
546 0.04301624156256469 -0.1068949400836077 314354
546.5 0.03104679976170022 -0.1017506334889225 314583
547 0.01981482300868824 -0.09529590468828646 314831
547.5 0.009463896000207755 -0.087631222236774 315088
548 0.0001242656569620913 -0.07887239198918851 315354
548.5 -0.008088793710650974 -0.06914884038323171 315603
549 -0.01507639670082655 -0.05860172879951621 315850
549.5 -0.02075722727902729 -0.04738192617327999 316089
550 -0.02506846945831104 -0.03564786872994864 316332
550.5 -0.02796647778968108 -0.02356333700557868 316576
551 -0.02942718089067614 -0.01129518117936954 316830
551.5 -0.02944621494230188 0.0009889738196149018 317064
552 -0.02803878779718589 0.01312301196810109 317304
552.5 -0.02523927801459868 0.02494456753215257 317553
553 -0.02110057672076814 0.0362971939939145 317800
553.5 -0.01569318363737687 0.04703243159246407 318038
554 -0.009104071881210802 0.05701174619060381 318317
554.5 -0.001435339170435488 0.06610831418006753 318694
555 0.007197334161795644 0.07420863046759861 319041
555.5 0.01666639748349973 0.08121391920906597 319273
556 0.02683428751901248 0.08704132983979536 319574
556.5 0.0375554045852635 0.09162490404498427 319813
557 0.0486781792663167 0.09491630258018169 320049
557.5 0.06004720039628056 0.09688528424210008 320282
558 0.07150537464191378 0.09751993275690761 320619
558.5 0.0828960878103123 0.09682663084833799 320910
559 0.09406533825284025 0.0948297842231892 321233
559.5 0.1048638133871876 0.09157130161943708 321507
560 0.1151488814027841 0.08710984035594288 321782
560.5 0.1247864716331769 0.08151982995821608 322102
561 0.1336528188497562 0.07489028937004588 322361
561.5 0.1416360488270572 0.06732345595728732 322595
562 0.1486375849192406 0.05893324693251101 322999
562.5 0.1545733580348444 0.04984357594650799 323357
563 0.1593748052639138 0.04018654937813142 323718
563.5 0.1629896454567279 0.03010056828579891 323981
564 0.165382423233114 0.01972836304537872 324305
564.5 0.16653481617072 0.009214988378579727 324539
565 0.1664457032337593 -0.001294193232818499 324776
565.5 0.1651309958144907 -0.01165551184929762 325110
566 0.1626232360223788 -0.02172894667698178 325342
566.5 0.1589709700257645 -0.03138001241309694 325581
567 0.1542379072849459 -0.04048154999055641 325873
567.5 0.1485018793730143 -0.04891539793437086 326142
568 0.1418536147235244 -0.05657392241349432 326383
568.5 0.134395348037377 -0.06336138622933583 326612
569 0.1262392851940993 -0.06919513939421019 326854
569.5 0.1175059463181094 -0.07400661658390828 327162
570 0.1083224111261684 -0.07774212956004675 327458
570.5 0.0988204918103273 -0.08036344560939755 327693
571 0.08913485947861156 -0.08184814609690128 327916
571.5 0.07940115057579678 -0.08218976233338426 328160
572 0.06975407973651135 -0.08139768907458998 328395
572.5 0.06032558518523259 -0.07949687905163211 328772
573 0.05124303210035507 -0.07652732494183116 329021
573.5 0.04262749831511554 -0.07254333808190551 329255
574 0.03459216535422274 -0.06761263596342157 329498
574.5 0.02724083612346426 -0.06181525309649336 329857
575 0.02066659860634132 -0.05524229214813333 330135
575.5 0.01495065270664011 -0.04799453432602396 330474
576 0.01016131494175993 -0.04018092976018833 330716
576.5 0.006353213074358248 -0.03191699011166955 330958
577 0.003566680007473702 -0.02332310679086755 331266
577.5 0.00182735340050024 -0.01452281898526882 331565
578 0.00114598453111865 -0.005641056168389262 331880
578.5 0.001518456973011454 0.003197620114853152 332265
579 0.00292601272236869 0.01187075061518256 332624
579.5 0.005335680528697788 0.02025966489273901 333002
580 0.00870089840700789 0.0282510968679753 333538
580.5 0.01296231966705641 0.03573870751145067 333856
581 0.01804878932681798 0.0426244942813707 334189
581.5 0.02387847551476121 0.04882006869690746 334475
582 0.03036013843882825 0.05424778545942959 334716
582.5 0.03739451773562188 0.05884170877235972 334959
583 0.04487581753372643 0.0625484039302806 335309
583.5 0.05269326738867103 0.0653275448136853 335596
584 0.06073273638774682 0.06715233060018364 335892
584.5 0.06887837719010388 0.06800970774760413 336304
585 0.07701427656602337 0.06790039608013806 336566
585.5 0.08502608912903903 0.06683872057621142 336890
586 0.09280263141107836 0.06485225317731225 337534
586.5 0.1002374142048492 0.06198127157269331 337885
587 0.1072300921757777 0.05827804442933365 338226
587.5 0.1136878111102057 0.05380595489540736 338561
588 0.1195264347956688 0.04863847637684895 339040
588.5 0.1246716353977824 0.04285801654138877 339464
589 0.1290598332781814 0.03655464721690756 339731
589.5 0.1326389744580987 0.02982473929897405 339995
590 0.1353691363390424 0.02276952294774793 340259
590.5 0.1372229548105753 0.01549359422292451 340602
591 0.138185868468831 0.008103389867250739 340907
591.5 0.1382561783009348 0.0007056521989217402 341155
592 0.1374449238223726 -0.006594093990093293 341390
592.5 0.1357755792493917 -0.01369303100560823 341621
593 0.1332835758102746 -0.02049248344313236 341858
593.5 0.13001565871273 -0.02689927911507295 342095
594 0.1260290895563783 -0.03282701706642396 342481
594.5 0.1213907070783413 -0.03819722552444098 342719
595 0.11617586101792 -0.0429403943509566 343019
595.5 0.1104672355579547 -0.0469968684937031 343346
596 0.1043535802238013 -0.05031759103629453 343582
596.5 0.09792836727773233 -0.05286468669412987 343817
597 0.09128839552263511 -0.05461187896233893 344049
597.5 0.08453236101394396 -0.05554473655761476 344359
598 0.07775941546677537 -0.05566074727313079 344672
598.5 0.07106773313448451 -0.05496921984916269 344908
599 0.06455310662782908 -0.05349101691615372 345172
599.5 0.05830759154727835 -0.05125812445705543 345473
600 0.05241821892553141 -0.04831306552831321 345819
600.5 0.04696579333759944 -0.04470816814193249 346049
601 0.04202379315019515 -0.0405046992148087 346427
601.5 0.03765738777227581 -0.03577187830858656 346702
602 0.033922584959123 -0.03058578648921586 347000
602.5 0.03086551924064769 -0.02502818700877159 347266
603 0.02852189042030989 -0.01918527563515232 347496
603.5 0.02691655885557003 -0.01314637931378277 347743
604 0.02606330191694008 -0.007002622429143997 348096
604.5 0.02596473366417024 -0.0008455802365247782 348516
605 0.02661238740897588 0.005234060946411636 348762
605.5 0.02798695848798044 0.01114781746101079 349099
606 0.03005870228066766 0.01681067715282101 349339
606.5 0.03278798030747593 0.02214230535557203 349617
607 0.03612594516364083 0.02706817108558504 349927
607.5 0.04001535311395226 0.03152057781051799 350221
608 0.04439149141888649 0.03543958466396177 350512
608.5 0.0491832059075385 0.03877380567718722 350791
609 0.05431401297835234 0.0414810764655349 351115
609.5 0.05970327911243845 0.04352897981154145 351353
610 0.06526745014039084 0.04489522370013527 351601
610.5 0.07092131192235157 0.04556786755195629 351834
611 0.07657926378917512 0.04554539463700068 352072
611.5 0.08215658605256672 0.04483663089987403 352456
612 0.08757068312274054 0.04346051265745968 352733
612.5 0.09274228426831668 0.0414457078077945 352978
613 0.09759658480592534 0.03883009728433801 353217
613.5 0.1020643115037473 0.03566012547294924 353480
614 0.1060826972080316 0.0319900301518837 353805
614.5 0.1095963511352797 0.02788096419229997 354076
615 0.112558012893285 0.02340002274497548 354317
615.5 0.1149291800768943 0.01861919091789327 354540
616 0.1166806012024726 0.01361422800191431 354773
616.5 0.1177926277699975 0.008463505114107987 355000
617 0.1182554213435356 0.003246813690219311 355238
617.5 0.1180690136886824 -0.001955837437378625 355470
618 0.1172432201680171 -0.007065418594906506 355702
618.5 0.115797408741321 -0.01200505188820524 355945
619 0.113760129015272 -0.01670114279048214 356174
619.5 0.1111686078074394 -0.02108445431200357 356426
620 0.1080681196028412 -0.02509110831551124 356654
620.5 0.1045112420609677 -0.02866349970881943 356890
621 0.1005570083519714 -0.03175111061468056 357121
621.5 0.09626996954008311 -0.03431121316659293 357353
622 0.09171918147032643 -0.03630945128430038 357588
622.5 0.08697713163444709 -0.03772029361868041 357817
623 0.08211862228001292 -0.03852735179517567 358050
623.5 0.07721962657267105 -0.03872356009916434 358280
624 0.07235613491894494 -0.03831121480603782 358517
624.5 0.06760300860267908 -0.037301873433095 358783
625 0.06303285768293632 -0.03571611624944167 359038
625.5 0.05871495964909171 -0.03358317439405591 359278
626 0.05471423463785627 -0.03094043089196407 359528
626.5 0.05109029209824593 -0.0278328026962395 359764
627 0.04789656265856052 -0.02431201359302992 360021
627.5 0.04517952762176163 -0.02043576936378213 360270
628 0.04297805701248933 -0.01626684798132405 360595
628.5 0.04132286544303711 -0.01187211880515691 360859
629 0.04023609328174511 -0.007321505719789547 361176
629.5 0.03973101872202184 -0.002686909914897056 361483
630 0.03981190439149902 0.001958891472500322 361810
630.5 0.0404739801375199 0.006543354352348227 362050
631 0.04170356160666261 0.01099526777277314 362307
631.5 0.04347830223178629 0.0152458287732502 362546
632 0.04576757427934521 0.01922967610815926 362787
632.5 0.04853297272084979 0.02288586762387241 363021
633 0.05172893390264356 0.02615878696779007 363255
633.5 0.05530345932332949 0.02899896640966878 363568
634 0.0591989333120435 0.03136381384730054 363866
634.5 0.06335302205489617 0.03321823353055856 364112
635 0.06769964026031917 0.03453513164806548 364346
635.5 0.07216997080296013 0.03529579965524041 364581
636 0.07669352195333747 0.0354901700554922 364818
636.5 0.0811992062966421 0.03511694125076109 365048
637 0.08561642517544875 0.03418357002543126 365289
637.5 0.08987614246084305 0.03270613219026841 365518
638 0.09391193166424835 0.03070905386178558 365757
638.5 0.09766098084430483 0.02822471775889145 365992
639 0.1010650404323295 0.02529295073513264 366226
639.5 0.1040712999857463 0.02196040050469231 366457
640 0.1066331809678591 0.01827981113842247 366692
640.5 0.1087110339279863 0.01430920837929132 366955
641 0.1102727298991477 0.01011100713358773 367201
641.5 0.1112941374196837 0.005751054616408284 367544
642 0.1117594782968204 0.001297623551437764 367789
642.5 0.1116615570389587 -0.00317962946713661 368025
643 0.1110018607627553 -0.007610724858386837 368289
643.5 0.1097905283032361 -0.01192642433757514 368647
644 0.1080461891921045 -0.01605928273066726 368909
644.5 0.1057956750927739 -0.01994467166479965 369162
645 0.1030736081623898 -0.02352175992049462 369439
645.5 0.09992187262386459 -0.02673443589540287 369757
646 0.09638897754837328 -0.02953215850578538 370091
646.5 0.09252932044598106 -0.03187072392764646 370331
647 0.08840236271600295 -0.03371293683835472 370678
647.5 0.0840717292983401 -0.03502917624305969 370917
648 0.0796042459738793 -0.0357978475372121 371192
648.5 0.0750689286701976 -0.03600571414394566 371521
649 0.07053593982533658 -0.0356481038482032 371752
649.5 0.06607552733744036 -0.03472898680216727 371989
650 0.06175696187494895 -0.03326092407168364 372331
650.5 0.05764748833749174 -0.03126488750328862 372581
651 0.05381130704167227 -0.02876995358831496 372818
651.5 0.05030859976197696 -0.02581287585674898 373040
652 0.04719461509177345 -0.02243754212204965 373368
652.5 0.04451882671268051 -0.01869432459304344 373613
653 0.04232417708544805 -0.01463933244568786 373959
653.5 0.04064641781767341 -0.01033357788310158 374198
654 0.03951355654165744 -0.005842067986003376 374434
654.5 0.03894541857024506 -0.001232835749173149 374666
655 0.03895332991247225 0.003424075403058864 374908
655.5 0.03953992644881864 0.008057658640907543 375249
656 0.04069909221380823 0.01259700684197066 375532
656.5 0.04241602783853547 0.01697237609817216 375777
657 0.04466744829498894 0.02111623390750552 376016
657.5 0.04742190718554055 0.02496427655588499 376257
658 0.0506402429622455 0.02845640063514158 376587
658.5 0.05427614066862727 0.03153761430362198 376926
659 0.05827680109740263 0.0341588747663612 377168
659.5 0.06258370767580038 0.03627783951977135 377517
660 0.06713347994867321 0.0378595201557511 377757
660.5 0.0718588012494326 0.03887682893395893 377984
661 0.07668940704851684 0.03931100988826558 378225
661.5 0.0815531195646384 0.03915194791155963 378473
662 0.08637691352859123 0.03839835103787646 378713
662.5 0.09108799751308687 0.03705780298657769 378952
663 0.09561489499191421 0.03514668492335511 379184
663.5 0.09988850927140279 0.03268996729983903 379424
664 0.1038431566471408 0.02972087452999181 379789
664.5 0.1074175525762357 0.02628042711983864 380029
665 0.1105557363139556 0.02241686766055386 380256
665.5 0.1132079203339676 0.01818497879752752 380489
666 0.1153312519212015 0.0136453028751366 380736
666.5 0.1168904755803075 0.008863274405534661 381061
667 0.1178584863228346 0.003908277798843168 381287
667.5 0.1182167654622453 -0.001147356097060072 381513
668 0.1179556922353208 -0.006229400182580156 381743
668.5 0.1170747263571077 -0.01126281284514539 382062
669 0.1155824584786948 -0.0161728355872171 382383
669.5 0.1134965274260129 -0.02088609061536782 382632
670 0.1108434050261138 -0.02533166242705591 382965
670.5 0.1076580512472786 -0.02944214762691536 383266
671 0.1039834442631945 -0.03315465762740228 383537
671.5 0.09986999187220705 -0.03641175953369266 383773
672 0.09537483243404994 -0.03916234137081458 384065
672.5 0.09056103510347263 -0.04136238887008491 384343
673 0.08549671061948437 -0.04297566227706408 384620
673.5 0.08025404522904865 -0.04397426305683145 384910
674 0.07490827146585902 -0.04433908193438257 385160
674.5 0.06953659045166104 -0.04406012139617705 385605
675 0.06421706112557311 -0.04313668756931305 385861
675.5 0.0590274723251373 -0.04157744826198413 386099
676 0.05404421393359992 -0.03940035586616329 386335
676.5 0.0493411633666796 -0.03663243576350503 386612
677 0.04498860349757548 -0.03330944281053693 386992
677.5 0.04105218771333758 -0.02947539038164809 387232
678 0.03759196716433561 -0.0251819582909365 387474
678.5 0.03466149442007484 -0.02048778767021174 387710
679 0.0323070166907334 -0.01545767252514521 387947
679.5 0.0305667705292185 -0.01016165920103751 388269
680 0.0294703885106611 -0.004674066342155951 388548
680.5 0.02903842681499178 0.000927560895493957 388908
681 0.02928202093567057 0.006563547635845418 389147
681.5 0.03020267492779118 0.01215322156254712 389382
682 0.03179218771720619 0.01761606461570268 389619
682.5 0.03403271804579753 0.02287286770741348 389897
683 0.0368969876541232 0.02784687196380948 390244
683.5 0.04034862032943318 0.03246488014176466 390490
684 0.04434261250250558 0.03665832224214671 390730
684.5 0.04882592918860391 0.04036425994341055 391000
685 0.05373821726302416 0.04352631530152994 391255
685.5 0.0590126263659815 0.04609551019345884 391506
686 0.06457672616927446 0.04803100420732678 391770
686.5 0.07035350733068997 0.04930072008642571 392027
687 0.07626245223175995 0.0498818473962212 392268
687.5 0.08222066055805217 0.04976121678231406 392503
688 0.08814401395377738 0.04893553899874034 392918
688.5 0.09394836337629602 0.04741150478481631 393310
689 0.09955072240017007 0.04520574362825378 393719
689.5 0.104870449580561 0.04234464144488441 393969
690 0.1098304030845222 0.03886401920297682 394323
690.5 0.1143580511352251 0.03480867649456329 394574
691 0.1183865223841551 0.03023180597949674 394826
691.5 0.1218555811223261 0.02519428647285304 395100
692 0.124712513252851 0.01976386418658227 395453
692.5 0.1269129101600111 0.01401423324719712 395840
693 0.1284213390076472 0.008024028069774446 396167
693.5 0.1292118895629891 0.001875741453729253 396454
694 0.1292685893493009 -0.004345416640800729 396728
694.5 0.1285856807582503 -0.0105527037913827 396995
695 0.1271677556752702 -0.01665905677679705 397260
695.5 0.1250297451615489 -0.02257831326119436 397525
696 0.12219676376684 -0.02822642635686902 397792
696.5 0.1187038100895627 -0.03352265496644798 398067
697 0.1145953272260362 -0.03839071308851378 398346
697.5 0.1099246287306352 -0.04275986179087381 398634
698 0.1047531976153091 -0.04656592830611109 398933
698.5 0.09914986772333129 -0.04975223767470975 399216
699 0.09318989849275607 -0.05227044353885098 399498
699.5 0.08695395565604272 -0.05408124605889389 399786
700 0.08052701178180315 -0.05515498646585915 400075
700.5 0.07399718173323673 -0.05547210945574148 400352
701 0.06745450907870015 -0.05502348645184413 400722
701.5 0.06098972022908673 -0.05381059468439047 401080
702 0.05469296358340258 -0.05184554903575329 401458
702.5 0.04865255123048301 -0.04915098564699387 401866
703 0.04295372077690568 -0.04575979834850277 402198
703.5 0.03767743464793887 -0.04171473103557208 402594
704 0.03289923374235346 -0.03706783112991774 402864
704.5 0.02868816161905673 -0.03187977122225343 403149
705 0.02510577446303148 -0.02621904785154696 403419
705.5 0.02220525093241827 -0.02016106811742002 403766
706 0.0200306146432357 -0.01378713641872121 404097
706.5 0.01861608052147285 -0.007183355041033976 404457
707 0.01798553456495003 -0.0004394535584629887 404784
707.5 0.01815215473255188 0.006352436947250968 405184
708 0.01911817874127071 0.01309904802933436 405600
708.5 0.02087482252864344 0.01970725897313017 406022
709 0.02340235105756554 0.02608538509477441 406448
709.5 0.02667030103090436 0.03214445138826855 406886
710 0.03063785297406888 0.03779943381539044 407318
710.5 0.03525434806401778 0.04297045092666081 407731
711 0.04045994306205872 0.04758388913665706 408160
711.5 0.04618639477338808 0.05157344584505736 408468
712 0.05235796363568872 0.05488107568440643 408740
712.5 0.05889242435775312 0.05745782647208721 409138
713 0.06570217001064985 0.05926455292985792 409436
713.5 0.0726953946398312 0.06027249788939596 409693
714 0.07977733833566603 0.06046373250402299 409927
714.5 0.08685157778830981 0.05983144891053941 410198
715 0.09382134467368501 0.05838010080450642 410485
715.5 0.1005908537805646 0.05612538947964105 410765
716 0.1070666226008972 0.05309409500849534 411128
716.5 0.1131587641697269 0.04932375437796772 411498
717 0.118782235257016 0.04486219050990001 411902
717.5 0.1238580225775311 0.03976689816478071 412219
718 0.1283142504894778 0.03410429471670605 412479
718.5 0.1320871946871309 0.02794884567260468 412752
719 0.1351221876435599 0.02138207656206744 413037
719.5 0.1373744030098396 0.01449148442145255 413334
720 0.1388095078073123 0.007369363514900903 413648
720.5 0.1394041730374048 0.0001115611555558906 413945
721 0.139146435254878 -0.007183819504611469 414252
721.5 0.1380359036790006 -0.01441775207270753 414573
722 0.136083809525254 -0.02149163672262093 414842
722.5 0.1333128963989214 -0.02830864874917597 415125
723 0.1297571527716642 -0.03477506737323802 415412
723.5 0.1254613897329818 -0.04080156652435557 415671
724 0.1204806693404143 -0.04630444980127458 415941
724.5 0.1148795909560281 -0.05120681253006875 416198
725 0.1087314449236853 -0.05543961479527131 416466
725.5 0.1021172447845249 -0.05894265049859386 416726
726 0.09512465092147786 -0.06166539888680491 417007
726.5 0.0878468000439057 -0.06356774656644051 417288
727 0.08038105624939824 -0.0646205697669556 417560
727.5 0.07282770051282136 -0.06480616850206253 417839
728 0.0652885763371804 -0.06411854628567977 418111
728.5 0.05786570994421388 -0.0625635311568383 418418
729 0.05065992377557367 -0.06015873592841539 418734
729.5 0.04376946221214705 -0.05693335776820483 419043
730 0.03728864829718537 -0.05292781941754246 419507
730.5 0.03130658986964704 -0.04819325652240502 419916
731 0.02590595288225975 -0.04279085766479351 420215
731.5 0.02116181880249052 -0.03679106570927287 420511
732 0.01714064188544204 -0.03027265099284413 420776
732.5 0.01389932078046305 -0.02332166865949923 421084
733 0.01148439740575805 -0.01603031404933307 421433
733.5 0.009931394318069038 -0.008495691473684661 421723
734 0.009264299940635707 -0.0008185129226892183 421996
734.5 0.0094952090173422 0.006898255757106563 422302
735 0.01062412356129893 0.01455078292370196 422559
735.5 0.01263891739061006 0.022035774642335 422815
736 0.01551546512234683 0.02925187458314271 423084
736.5 0.01921793425806019 0.03610104127644968 423359
737 0.02369923677105827 0.04248988395740578 423629
737.5 0.02890163442751487 0.04833093875711184 423867
738 0.03475748997007346 0.05354386777236931 424166
738.5 0.04119015429276915 0.05805656456055048 424516
739 0.04811497786726261 0.06180615084634949 424793
739.5 0.05544043296822732 0.06473985067672403 425063
740 0.06306933171384828 0.06681572989973872 425303
740.5 0.07090012360690326 0.06800329065017055 425536
741 0.07882825515122943 0.06828391247525625 425776
741.5 0.08674757324297398 0.06765113380145771 426068
742 0.0945517534081228 0.06611076959960487 426407
742.5 0.1021357335863038 0.06368086332197687 426692
743 0.1093971340511437 0.06039147343072063 426964
743.5 0.116237644211394 0.05628429708193872 427259
744 0.1225643574528388 0.05141213574324791 427506
744.5 0.1282910358533742 0.04583820967447086 427747
745 0.1333392875237447 0.03963533026200448 427999
745.5 0.1376396404820636 0.03288494113919311 428367
746 0.141132498345975 0.02567604082115079 428694
746.5 0.1437689647037249 0.01810400120835156 429102
747 0.1455115247832822 0.01026929774663052 429511
747.5 0.146334574953309 0.002276168252319795 429860
748 0.1462247926354064 -0.005768781596752964 430254
748.5 0.1451813413560025 -0.0137580073544762 430639
749 0.143215907889455 -0.02158447023799227 431031
749.5 0.1403525707112869 -0.02914307741597148 431439
750 0.1366275012612552 -0.03633209870004886 431788
750.5 0.1320885017792167 -0.04305454047748131 432185
751 0.1267943856917781 -0.04921945827463964 432608
751.5 0.1208142086644128 -0.05474319014520408 432984
752 0.114226360463029 -0.05955049412323032 433294
752.5 0.1071175296632794 -0.06357557425562013 433573
753 0.09958155497937826 -0.06676298121392239 433906
753.5 0.09171817853322788 -0.06906837516185081 434167
754 0.08363171772807806 -0.07045914039988078 434460
754.5 0.07542967351035652 -0.07091484329694669 434706
755 0.06722129368339722 -0.07042752712475947 434964
755.5 0.0591161105654011 -0.06900183960420325 435256
756 0.05122247265239344 -0.06665499122599777 435509
756.5 0.04364609005000637 -0.06341654468888362 435780
757 0.03648861327399085 -0.0593280380771424 436022
757.5 0.02984626459049763 -0.05444244664446463 436266
758 0.02380854037894774 -0.04882349025262168 436525
758.5 0.01845700206188176 -0.04254479560152321 436775
759 0.01386417197004491 -0.03568892435374849 437040
759.5 0.01009254911288641 -0.02834628007484444 437297
760 0.007193758223380343 -0.02061390855591175 437534
760.5 0.005207843663135419 -0.01259420753490424 437780
761 0.004162717833137659 -0.004393563067927982 438064
761.5 0.004073771663299686 0.003879069195165435 438321
762 0.004943652578193517 0.01211361881912077 438562
762.5 0.006762213086259134 0.02020037196221157 438816
763 0.009506630845761936 0.02803143957364767 439214
763.5 0.01314169875377334 0.03550220268473218 439543
764 0.01762028131561798 0.04251271536234757 439890
764.5 0.02288393131247076 0.04896904644872883 440138
765 0.02886365862435665 0.0547845420215552 440381
765.5 0.03548084101388775 0.0598809915623213 440621
766 0.04264826476040477 0.0641896821046168 440849
766.5 0.05027128128065902 0.06765232613010644 441096
767 0.05824906430449794 0.07022185066855731 441328
767.5 0.06647595081339672 0.07186303691648382 441602
768 0.07484284781452837 0.07255300169187752 441903
768.5 0.08323868612875476 0.07228151416307994 442151
769 0.09155190172956448 0.07105114349959261 442412
769.5 0.09967192479029643 0.06887723536172434 442716
770 0.1074906564841374 0.06578771744389329 442997
770.5 0.1149039137369464 0.06182273658215715 443339
771 0.1218128225548825 0.05703413219921528 443710
771.5 0.1281251412314769 0.05148475305921738 444029
772 0.1337564956729873 0.04524762641060116 444358
772.5 0.1386315102541227 0.03840499057948328 444743
773 0.1426848190126691 0.03104720391212295 445021
773.5 0.1458619435924738 0.02327154462792628 445277
774 0.1481200261280597 0.0151809176119703 445539
774.5 0.1494284072068739 0.006882485428340216 445800
775 0.1497690411206495 -0.00151375814416898 446116
775.5 0.1491367427976897 -0.009896452977952708 446416
776 0.1475392630636711 -0.01815435626977654 446698
776.5 0.1449971911795188 -0.02617782517177156 447071
777 0.1415436859200235 -0.03386027854219868 447387
777.5 0.1372240387550493 -0.04109961825573058 447857
778 0.1320950749454902 -0.04779959105340385 448287
778.5 0.1262244005383402 -0.05387107270810053 448916
779 0.1196895053101486 -0.0592332573216887 449324
779.5 0.112576733637991 -0.06381473584074952 449757
780 0.1049801370460109 -0.0675544493620208 450209
780.5 0.09700022375980744 -0.07040250447628654 450648
781 0.08874262197925077 -0.07232083974785658 451055
781.5 0.08031667473420863 -0.07328373442111208 451432
782 0.07183398510175125 -0.07327815255901726 451794
782.5 0.06340693122544271 -0.07230391802257573 452377
783 0.05514717097853668 -0.07037371796530796 452960
783.5 0.04716415624796522 -0.06751293481250424 453343
784 0.03956367668322973 -0.06375930899041513 453688
784.5 0.03244645235557373 -0.05916243693487031 454069
785 0.02590679411358334 -0.05378311111166408 454531
785.5 0.02003134951061124 -0.04769251089287502 455158
786 0.01489795102947291 -0.04097125512579615 455625
786.5 0.01057458195628502 -0.03370832907764246 455996
787 0.007118473676643206 -0.02599990011498203 456322
787.5 0.004575346404863839 -0.01794803795950343 456780
788 0.002978803434487502 -0.009659356631491131 457217
788.5 0.002349886941547392 -0.001243596232331775 457643
789 0.002696801208905978 0.007187836486309328 458004
789.5 0.004014806899344376 0.01552334927684417 458369
790 0.006286287717144629 0.02365264750296967 458777
790.5 0.009480988493351402 0.03146819941302707 459224
791 0.01355642143964936 0.03886666404169918 459506
791.5 0.01845843507053998 0.04575026271249524 459741
792 0.02412193812332095 0.0520280758780905 459991
792.5 0.03047176873929151 0.05761724804411326 460274
793 0.03742369723524869 0.06244408476070857 460684
793.4999999999999 0.04488554901752433 0.06644502711836105 460980
794 0.05275843259522097 0.06956749083040957 461344
794.5000000000001 0.06093805625617941 0.0717705588021985 461640
795 0.06931611579703344 0.07302551805140052 461894
795.5 0.07778173476300647 0.07331623392925077 462319
795.9999999999999 0.08622293796619056 0.07263935677021843 462717
796.5 0.09452813862191227 0.07100435833873738 463083
797.0000000000001 0.1025876192769239 0.06843339771595826 463542
797.5 0.1102949868025494 0.06496101854656249 463843
798 0.1175485820889571 0.06063368181500078 464159
798.5 0.1242528256983207 0.05550914051199023 464444
799 0.1303194816061596 0.04965566465643406 464714
799.4999999999999 0.1356688222697102 0.04315112712702981 465104
800 0.1402306795946523 0.0360819626052053 465423
800.5000000000001 0.1439453679088281 0.02854201361206976 465706
801 0.1467644667729348 0.02063127911449068 466061
801.5 0.1486514533403072 0.01245458245941958 466419
801.9999999999999 0.1495821759954564 0.004120176454261967 466682
802.5 0.1495451631268266 -0.004261695769503882 466926
803.0000000000001 0.1485417630947223 -0.01258026490277727 467168
803.5 0.1465861137109042 -0.0207257050964552 467434
804 0.1437049418217409 -0.02859058952022279 467767
804.5 0.1399371958515472 -0.03607131248288935 468012
805 0.1353335163865664 -0.0430694592233511 468277
805.4999999999999 0.1299555520332584 -0.04949310520168974 468637
806 0.12387512983844 -0.05525802768210293 468915
806.5000000000001 0.117173291486025 -0.06028881359011184 469162
807 0.1099392082600673 -0.064519849029571 469388
807.5 0.1022689893629406 -0.06789617744134961 469628
807.9999999999999 0.09426439957969293 -0.07037421515355506 469917
808.5 0.08603150346641221 -0.07192231498893208 470228
809.0000000000001 0.07767925419625714 -0.07252117063276588 470473
809.5 0.06931804590921635 -0.0721640565968318 470806
810 0.0610582488714992 -0.07085690081299889 471064
810.5 0.0530087469519466 -0.06861818912454634 471301
811 0.04527549686369441 -0.06547870318415089 471536
811.4999999999999 0.03796012830071047 -0.06148109548488141 471813
812 0.03115860352543198 -0.05667930741480674 472043
812.5000000000001 0.02495995414360194 -0.0511378383081196 472283
813 0.01944511174692237 -0.04493087543832098 472516
813.5 0.01468584782777043 -0.0381412967358024 472773
813.9999999999999 0.01074383689040495 -0.03085955968878113 473076
814.5 0.007669855019917533 -0.02318249138085686 473309
815.0000000000001 0.005503124346202132 -0.01521199591079934 473549
815.5 0.004270811880065396 -0.007053696513622426 473802
816.0000000000001 0.003987689128706751 0.001184469457407498 474069
816.5 0.004655956746003772 0.009393683931274762 474372
817 0.00626523626823852 0.01746569079999075 474670
817.4999999999999 0.008792728757642304 0.02529422868711513 475038
818 0.01220353795422598 0.03277643477734186 475420
818.5000000000001 0.01645115335046923 0.0398142010997681 475730
819 0.02147808648269609 0.04631546532414915 476172
819.5 0.02721665170556535 0.05219541903413477 476525
819.9999999999999 0.03358988080895944 0.05737761757166322 476853
820.5 0.04051255907489887 0.06179497688681211 477101
820.9999999999999 0.04789236877918995 0.06539064435919095 477345
821.5 0.05563112473926967 0.06811873225954906 477583
822.0000000000001 0.06362608531451397 0.06994490437061614 477903
822.5 0.07177132129365529 0.07084680825926927 478185
823 0.07995912436845265 0.07081434776134005 478427
823.4999999999999 0.08808143640269162 0.06984979237791815 478664
824 0.09603128046702035 0.06796772245918085 478907
824.5000000000001 0.1037041746256965 0.06519481123944226 479145
825 0.1109995097302953 0.06156944695602816 479380
825.5 0.117821872993686 0.05714120040583877 479612
826 0.1240822998776581 0.0519701453388313 479856
826.5 0.1296994378188162 0.0461260410300082 480105
826.9999999999999 0.1346006065260083 0.03968738818512262 480334
827.5 0.138722740992019 0.03274037099628174 480570
828.0000000000001 0.1420132049532553 0.02537769965012104 480810
828.5 0.1444304642820657 0.01769736888377334 481052
829 0.1459446116834043 0.009801349265659976 481300
829.4999999999999 0.1465377360653108 0.001794228735232764 481524
830 0.1462041320341722 -0.006218177442735336 481754
830.5000000000001 0.1449503471030234 -0.01413022977561327 481997
831 0.1427950663655531 -0.02183786202818044 482233
831.5 0.1397688365510672 -0.02923995455050086 482466
832 0.1359136335075723 -0.03623966526876883 482699
832.5 0.1312822792329922 -0.04274570076640558 482944
832.9999999999999 0.1259377165608224 -0.04867351072225508 483173
833.5 0.1199521514799381 -0.05394639003318437 483406
834.0000000000001 0.1134060748041119 -0.05849647421503825 483645
834.5 0.1063871764822393 -0.06226561513131002 483886
835 0.09898916723467566 -0.06520612572318507 484120
835.4999999999999 0.09131052339634846 -0.06728138418567747 484360
836 0.08345317182795199 -0.0684662899284172 484592
836.5000000000001 0.07552113251004006 -0.06874756565066144 484825
837 0.06761913695174762 -0.06812390192149004 485051
837.5 0.05985124081990253 -0.06660594276020482 485284
838 0.05231944922243014 -0.06421611283051032 485529
838.5 0.04512237286247717 -0.06098828896679547 485765
838.9999999999999 0.03835393282015068 -0.05696732081372764 486005
839.5 0.03210213102395862 -0.05220840735399364 486235
840.0000000000001 0.02644790255386932 -0.04677633799697763 486472
840.5 0.02146406478525619 -0.04074460867838312 486711
841 0.01721437705357498 -0.03419442505391772 486946
841.4999999999999 0.01375272301169392 -0.02721360633777445 487264
842 0.01112242618599496 -0.01989540461964174 487584
842.5000000000001 0.009355707436343624 -0.01233725557577036 487960
843 0.008473291113195808 -0.004639477356345455 488318
843.5 0.008484164708295662 0.003096064927880989 488690
844 0.009385494740494582 0.01076731128995159 489078
844.5 0.01116269953277584 0.01827335752418591 489490
844.9999999999999 0.01378967744849945 0.02551578651099321 489894
845.5 0.01722918709205984 0.03239996255385028 490276
846.0000000000001 0.0214333739690083 0.03883627167759736 490729
846.5 0.02634443616989478 0.04474129158726057 491210
847 0.03189541981614418 0.05003887597144947 491650
847.4999999999999 0.03801113330924452 0.05466113902021946 492116
848 0.04460916787862616 0.05854932739770204 492572
848.5000000000001 0.05160101054902333 0.06165456844594031 492985
849 0.05889323446262511 0.06393848507722537 493441
849.5 0.06638875051018328 0.0653736696149379 493863
850 0.07398810346088927 0.06594401074302896 494258
850.5 0.08159079524278202 0.0656448696961718 494641
850.9999999999999 0.08909661772016352 0.06448310383975343 495025
851.5 0.09640697724530892 0.06247693782418695 495351
852.0000000000001 0.1034261934288304 0.0596556845243217 495610
852.5 0.1100627549734048 0.05605931996498443 495874
853 0.116230516043092 0.05173791836148741 496155
853.4999999999999 0.1218498174860629 0.04675095524375662 496407
854 0.126848518280204 0.04116648836032391 496708
854.5000000000001 0.1311629238140783 0.03506022765110627 496991
855 0.1347385990328716 0.02851450701486525 497309
855.5 0.1375310560507518 0.02161717185985576 497571
856 0.1395063075360348 0.01446039749816719 497809
856.5 0.1406412789904746 0.007139454311989321 498042
856.9999999999999 0.1409240749443107 -0.0002485637273971589 498278
857.5 0.140354096048744 -0.007606030177651678 498507
858.0000000000001 0.1389420060409405 -0.01483607966880978 498743
858.5 0.1367095495567541 -0.02184388668911726 498982
859 0.1336892237464226 -0.02853791268766438 499216
859.4999999999999 0.1299238085821584 -0.03483110505018733 499449
860 0.1254657626082192 -0.04064203220370534 499684
860.5000000000001 0.1203764926490984 -0.04589594001219691 499928
861 0.1147255076367214 -0.05052571572645261 500160
861.5 0.1085894682214689 -0.05447274703118653 500391
862 0.1020511451748854 -0.05768766517372245 500624
862.5 0.09519830075675774 -0.06013096274126996 500861
862.9999999999999 0.08812250819096813 -0.06177347835634907 501084
863.5 0.0809179251608744 -0.06259674235913289 501327
864.0000000000001 0.07368003778648696 -0.06259317941700818 501561
864.5 0.06650439187583249 -0.06176616592024867 501782
865 0.05948532834803748 -0.06012994196258226 502015
865.4999999999999 0.05271473960527755 -0.05770937964064382 502252
866 0.04628086328726514 -0.05453961131102722 502501
866.5000000000001 0.04026712928083668 -0.05066552329258518 502742
867 0.03475107508674631 -0.04614112227030366 502963
867.5000000000001 0.02980334367708222 -0.04102878332220748 503194
868 0.02548677682346561 -0.03539839003050354 503431
868.5 0.02185561555449299 -0.02932637853247431 503659
868.9999999999999 0.01895481792902518 -0.02289469859745512 503891
869.5 0.01681950271014989 -0.01618970586776518 504138
870.0000000000001 0.01547452581483361 -0.009301000260392992 504373
870.5 0.01493419461968991 -0.00232022618184874 504604
871 0.01520212334820752 0.004660149347053486 504837
871.4999999999999 0.0162712308742184 0.01154806433171997 505075
872 0.01812388037571053 0.0182530788753725 505309
872.4999999999999 0.02073215838773403 0.02468756555577982 505548
873 0.02405828895820069 0.03076785740360408 505791
873.5000000000001 0.02805517683032255 0.03641533840885326 506025
874 0.03266707188376298 0.04155746231028448 506262
874.5 0.03783034548551175 0.04612868643741688 506497
874.9999999999999 0.04347436795170015 0.05007130856177632 506730
875.5 0.04952247502185506 0.05333619605652817 506972
876.0000000000001 0.05589301011417983 0.05588339814319711 507216
876.5 0.06250042817878461 0.05768263360037883 507441
877 0.06925644620730036 0.05871364800041486 507680
877.5 0.07607122490132569 0.05896643630294408 507913
878 0.08285456565523096 0.05844132844519849 508156
878.4999999999999 0.08951710687472214 0.057148937403498 508388
879 0.09597150373212493 0.05510997103399899 508625
879.5000000000001 0.1021335757506101 0.05235491080888285 508857
880 0.1079234071077207 0.04892356232277929 509092
880.5 0.1132663852460465 0.04486448413003966 509335
880.9999999999999 0.1180941642655112 0.0402343030642896 509570
881.5 0.1223455406348323 0.03509692566666243 509803
882.0000000000001 0.1259672299842821 0.02952265668906062 510039
882.5 0.1289145351108743 0.02358723682638212 510277
883 0.1311518968215361 0.01737081285171521 510518
883.5 0.1326533208392293 0.01095685416814456 510749
884 0.1334026756794625 0.004431030439630043 510977
884.4999999999999 0.1333938581473492 -0.002119934586407424 511228
885 0.1326308248847574 -0.008609417705737541 511470
885.5000000000001 0.1311274901891811 -0.01495204393385669 511703
886 0.128907492106783 -0.02106481199847643 511934
886.5 0.1260038305478011 -0.02686818278201421 512204
886.9999999999999 0.1224583828600417 -0.03228711641282715 512453
887.5 0.1183213039032035 -0.03725204445686568 512705
888.0000000000001 0.113650319172155 -0.04169976459166592 512983
888.5 0.1085099209014071 -0.04557424623887567 513295
889 0.1029704783279096 -0.04882733687442031 513624
889.5 0.09710727437899204 -0.05141936010963741 513900
890 0.09099948197291347 -0.05331959812324505 514155
890.4999999999999 0.08472909385957217 -0.0545066526024385 514527
891 0.07837982047943938 -0.05496868000018817 514809
891.5000000000001 0.07203597067323328 -0.05470349861254277 515058
892 0.06578133022947978 -0.05371856670149939 515345
892.5 0.05969805321078127 -0.05203083261263078 515603
892.9999999999999 0.053865580753954 -0.04966645953908976 515844
893.5 0.0483596015984406 -0.04666042924217279 516191
894.0000000000001 0.04325106796841517 -0.04305603063132626 516443
894.5 0.03860527962612186 -0.03890424061235113 516767
895 0.03448104793890186 -0.03426300601185867 517031
895.5 0.03092995067396661 -0.02919643666056928 517393
896 0.02799568696911303 -0.02377392085137705 517767
896.4999999999999 0.02571354054189352 -0.018069175365764 518081
897 0.0241099577133891 -0.01215924307183432 518325
897.5000000000001 0.02320224525610412 -0.006123451728947872 518587
898 0.02299839144996928 -4.234808011377789e-05 518818
898.5 0.02349701206809037 0.006003378431082167 519066
898.9999999999999 0.02468742133713994 0.01193396791964654 519312
899.5 0.02654982624869985 0.01767164402534928 519549
900.0000000000001 0.02905564095972267 0.0231416356372142 519782
900.5 0.03216791643437369 0.02827315293292374 520024
901 0.03584187896681703 0.03300030497215264 520263
901.5 0.04002556980490222 0.03726294693234487 520509
902 0.0446605767867243 0.04100744607977692 520755
902.4999999999999 0.0496828477226141 0.04418735671364211 520995
903 0.05502357421939013 0.04676399559026338 521230
903.5000000000001 0.0606101337647976 0.04870691071073273 521494
904 0.06636707717891556 0.04999423781926891 521785
904.5 0.07221714800457603 0.05061294049129945 522154
904.9999999999999 0.07808232005673438 0.0505589312688039 522426
905.5 0.08388483918500217 0.04983707290440566 522661
906.0000000000001 0.08954825532541777 0.04846106038340858 522890
906.5 0.09499843112569244 0.0464531859828789 523122
907 0.1001645138188202 0.04384399117774607 523387
907.5 0.104979857586851 0.04067181069513471 523676
908 0.1093828843912416 0.03698221543009471 523941
908.4999999999999 0.1133178721377331 0.03282736225003047 524190
909 0.1167356600793475 0.02826525991437271 524434
909.5000000000001 0.1195942625261531 0.02335896140491768 524688
910 0.1218593832085736 0.01817569388716039 524942
910.5 0.123504824014432 0.01278593829225786 525254
910.9999999999999 0.1245127832696548 0.007262471113514076 525541
911.5 0.1248740402387458 0.001679381443294394 525795
912.0000000000001 0.1245880240632256 -0.003888923468782767 526083
912.5 0.1236627669133138 -0.009368710780088925 526393
913 0.1221147426792338 -0.01468789948943668 526692
913.5 0.119968594052833 -0.01977700977065924 527014
914 0.1172567523274211 -0.02457007168768953 527365
914.4999999999999 0.1140189556542729 -0.02900548139219032 527639
915 0.1103016728195478 -0.03302679367944061 527949
915.5000000000001 0.1061574408281206 -0.03658344069750875 528217
916 0.1016441256852003 -0.03963136765554921 528510
916.5 0.09682411673842176 -0.04213357754447408 528748
916.9999999999999 0.09176346577010067 -0.04406057815089996 528985
917.5 0.08653098270122726 -0.04539072599553629 529226
918.0000000000001 0.08119730027744435 -0.04611046324143296 529468
918.5 0.07583392044680906 -0.04621444507634712 529715
919.0000000000001 0.0705122553060242 -0.04570555655705484 529954
919.5 0.06530267548480155 -0.04459481939161385 530205
920 0.06027357865822675 -0.04290119060835372 530441
920.4999999999999 0.05549049052786265 -0.04065125649799446 530679
921 0.05101521009957746 -0.03787882659865474 530912
921.5000000000001 0.04690501041757942 -0.03462443380431957 531141
922 0.04321190509981709 -0.03093474789838046 531386
922.5 0.03998199007159729 -0.02686191092926068 531620
922.9999999999999 0.03725486882555479 -0.02246280384050797 531868
923.5 0.03506316836209417 -0.01779825463040962 532098
923.9999999999999 0.03343215170155473 -0.01293219903535165 532354
924.5 0.03237943152517789 -0.007930805297991499 532609
925.0000000000001 0.0319147881148764 -0.002861574989144765 532891
925.5 0.03204009334082779 0.002207567903423283 533169
926 0.03274934101038672 0.007209187327642909 533410
926.4999999999999 0.0340287824611612 0.01207723275695432 533658
927 0.03585716487457563 0.01674791206407093 533923
927.5000000000001 0.03820606842264686 0.0211605281357744 534179
928 0.04104033705814768 0.02525826824886501 534433
928.5 0.044318596533993 0.02898893593462264 534670
929 0.04799385210758042 0.03230561590012278 534902
929.5 0.05201415736459423 0.03516726353731378 535151
929.9999999999999 0.0563233446975204 0.03753921162115323 535399
930.5 0.06086180720818587 0.03939358796120108 535633
931.0000000000001 0.06556732118051126 0.04070963901059692 535872
931.5 0.0703758977968518 0.04147395573509868 536108
932 0.07522265245421915 0.04168059938492839 536346
932.4999999999999 0.08004267987861023 0.04133112617519772 536593
933 0.08477192323773192 0.04043451124813836 536826
933.5000000000001 0.089348025613547 0.03900697364373539 537071
934 0.09371115251306535 0.03707170532647655 537311
934.5 0.0978047745633943 0.03465850858715467 537536
935 0.1015764001479236 0.03180334734313963 537774
935.5 0.1049782484855011 0.02854781898243379 538002
935.9999999999999 0.1079678545225739 0.02493855442152083 538234
936.5 0.110508597987032 0.02102655496129406 538469
937.0000000000001 0.1125701500279082 0.01686647531757589 538705
937.5 0.1141288320219856 0.01251586286300433 538949
938 0.1151678823505992 0.008034363637306087 539173
938.4999999999999 0.1156776282204679 0.003482906057092575 539415
939 0.1156555609038128 -0.001077126519794289 539648
939.5000000000001 0.1151063140874432 -0.005584723148718598 539874
940 0.1140415463300902 -0.009980061425370121 540115
940.5 0.1124797299143216 -0.01420530147013606 540351
941 0.1104458496266204 -0.01820534723093508 540595
941.5 0.107971016190037 -0.02192856508225575 540840
941.9999999999999 0.1050920001924762 -0.02532745034663076 541066
942.5 0.1018506933855056 -0.02835923313554557 541307
943.0000000000001 0.09829350516016952 -0.03098641578856274 541541
943.5 0.09447070282572943 -0.03317723516953078 541771
944 0.09043570501418505 -0.03490604414319861 542005
944.4999999999999 0.08624433809924463 -0.0361536076893592 542247
945 0.08195406594635096 -0.03690731029896052 542497
945.5000000000001 0.07762320359554878 -0.03716127252097876 542748
946 0.07331012561854222 -0.03691637577338513 543009
946.5 0.06907247988432964 -0.03618019577923797 543259
947 0.06496641731543 -0.03496684622283672 543499
947.5 0.06104584792200816 -0.03329673542434319 543754
947.9999999999999 0.05736173296915355 -0.0311962399881736 544005
948.5 0.05396142256998336 -0.02869730047541751 544244
949.0000000000001 0.05088804731269041 -0.02583694516910572 544500
949.5 0.04817997173327284 -0.02265674893002687 544861
950 0.0458703165490828 -0.01920223496799124 545153
950.4999999999999 0.04398655558439622 -0.0155222280684359 545401
951 0.04255019226191835 -0.01166816840812527 545639
951.5000000000001 0.04157651941840244 -0.00769339555920723 545880
952 0.04107446504394208 -0.00365241261261748 546123
952.5 0.04104652535907142 0.0003998594537864834 546358
953 0.041488785447884 0.004408826981599788 546591
953.5 0.04239102647530765 0.008320958315387868 546829
953.9999999999999 0.04373691734860263 0.01208449808603007 547046
954.5 0.04550428755282747 0.01565015156930102 547278
955.0000000000001 0.04766547681256091 0.01897173007475845 547512
955.5 0.05018775622187212 0.02200674891914976 547745
956 0.05303381455467443 0.02471697024815814 547983
956.4999999999999 0.05616230263026951 0.027068883779919 548234
957 0.0595284278748352 0.02903411944159374 548470
957.5000000000001 0.06308459059808258 0.03058978684351121 548711
958 0.06678105300297615 0.03171873757016372 548938
958.5 0.07056663157122695 0.03240974734911084 549176
959 0.0743894032224434 0.03265761627250532 549410
959.5 0.07819741553273823 0.0324631863760772 549657
959.9999999999999 0.08193939131980957 0.03183327701145417 549887
960.5 0.0855654180547715 0.0307805395642047 550125
961.0000000000001 0.08902761284324065 0.02932323415683124 550367
961.5 0.0922807541245883 0.02748493201847785 550595
962 0.09528287176238742 0.0252941481874392 550830
962.4999999999999 0.09799578783286049 0.02278391012563437 551123
963 0.10038560115213 0.0199912686540923 551338
963.5000000000001 0.1024231094064833 0.01695675835444124 551652
964 0.1040841636507728 0.01372381521404404 551933
964.5 0.1053499509055808 0.01033815981387576 552177
965 0.10620720160019 0.006847154762195024 552421
965.5 0.1066483196614272 0.003299145358858016 552654
965.9999999999999 0.1066714341233859 -0.0002572073681823887 552884
966.5 0.1062803722150227 -0.003773592082273104 553119
967.0000000000001 0.1054845549567503 -0.007202701936846413 553467
967.5 0.104298817348796 -0.01049886989603883 553736
968 0.1027431562489768 -0.01361867605815016 554025
968.4999999999999 0.1008424100020504 -0.01652151891558284 554411
969 0.09862587478406386 -0.01917014304454086 554775
969.5000000000001 0.09612686345127272 -0.02153111637592565 555131
970 0.09338221342344799 -0.02357525094577338 555383
970.5000000000001 0.09043175077624305 -0.0252779618483051 555714
971 0.08731771825859876 -0.02661956000530103 555982
971.5 0.0840841753822943 -0.02758547530932539 556252
971.9999999999999 0.08077637904660068 -0.02816640768195159 556594
972.5 0.07744015335811157 -0.02835840459774978 556833
973.0000000000001 0.07412125738239514 -0.02816286464631622 557197
973.5 0.07086475952000419 -0.02758646772391835 557431
974 0.06771442703612356 -0.02664103344938772 557669
974.4999999999999 0.06471213899388009 -0.0253433103720412 557925
975 0.06189733045082134 -0.02371469946948332 558257
975.4999999999999 0.0593064752825118 -0.02178091630765783 558501
976 0.0569726144042358 -0.0195715970428624 558855
976.5000000000001 0.05492493548033522 -0.01711985417499991 559212
977 0.05318840945083698 -0.01446178860365935 559462
977.5 0.05178348837780229 -0.01163596508551329 559727
977.9999999999999 0.05072586823118854 -0.00868285863617258 559959
978.5 0.05002631930855794 -0.00564427975670987 560289
979.0000000000001 0.04969058602779008 -0.00256278659072219 560636
979.5 0.04971935686047824 0.0005189077702068382 560909
980 0.05010830419944505 0.003558524617134401 561169
980.5 0.05084819299028486 0.006514797490742612 561418
981 0.05192505601725819 0.009348030711678381 561663
981.4999999999999 0.05332043283102506 0.01202063103494485 561894
982 0.05501166845181681 0.01449760532426352 562125
982.5000000000001 0.05697226718813116 0.01674701767227231 562349
983 0.05917229618841752 0.01874040000903102 562580
983.5 0.06157883270094137 0.02045311093536803 562828
983.9999999999999 0.06415644846335249 0.02186463827891238 563058
984.5 0.06686772418541977 0.02295884168815119 563289
985.0000000000001 0.06967378673153364 0.02372413244177038 563521
985.5 0.07253486135808077 0.02415358854459052 563751
986 0.07541083121734096 0.02424500409495163 563997
986.5 0.07826179630528732 0.02400087282861311 564247
987 0.08104862410522255 0.02342830665829532 564603
987.4999999999999 0.08373348436068097 0.02253889092326151 564842
988 0.08628036069611049 0.02134847892753372 565086
988.5000000000001 0.08865553218777164 0.01987692916669774 565328
989 0.09082801846393825 0.01814778941068941 565664
989.5 0.09276998247552272 0.01618793251322795 566075
989.9999999999999 0.09445708571720222 0.0140271494483791 566375
990.5 0.09586879138549585 0.01169770562290812 566653
991.0000000000001 0.09698861172370153 0.009233866972612689 566962
991.5 0.09780429661306553 0.006671402716008387 567331
992 0.09830796131340183 0.004047071905206114 567678
992.5 0.09849615212258027 0.00139810107863138 567965
993 0.09836984960063047 -0.00123833961812996 568219
993.4999999999999 0.09793440987833785 -0.003825654518675411 568471
994 0.097199445430008 -0.006328327548097473 568718
994.5000000000001 0.09617864752361985 -0.008712407422579822 568974
995 0.09488955335746771 -0.01094596633506077 569205
995.5 0.09335326163979413 -0.01299952595270065 569445
995.9999999999999 0.09159410105673323 -0.01484644506167955 569678
996.5 0.08963925669500654 -0.01646326377971991 569917
997.0000000000001 0.08751836003100844 -0.01782999990792428 570160
997.5 0.0852630485602035 -0.01893039370142751 570409
998 0.08290650151426733 -0.01975209809265017 570646
998.5 0.08048295839360102 -0.02028681219069514 570895
999 0.07802722722652618 -0.02053035669432641 571143
999.4999999999999 0.07557418955179003 -0.02048269068242599 571373
1000 0.07315830910752141 -0.02014787007316725 571606
1000.5 0.07081315109844211 -0.01953394885976933 571840
1001 0.06857091870623082 -0.01865282502523748 572077
1001.5 0.06646201320911199 -0.01752003379997491 572312
1002 0.06451462369087156 -0.01615449164413349 572554
1002.5 0.06275435185266841 -0.01457819500130748 572799
1003 0.06120387690038489 -0.01281587847273055 573038
1003.5 0.05988266487398097 -0.01089463759351591 573270
1004 0.05880672612241176 -0.008843521847726757 573511
1004.5 0.05798842391788071 -0.006693103931357277 573741
1005 0.05743633645685255 -0.004475031557026286 573976
1005.5 0.05715517372313893 -0.002221568287985087 574213
1006 0.05714574990153135 3.487001013492032e-05 574455
1006.5 0.05740501124010301 0.002262176504288699 574689
1007 0.05792611847657746 0.004429006006141888 574927
1007.5 0.05869858218004953 0.006505212528996527 575176
1008 0.05970844862448047 0.008462265722402176 575417
1008.5 0.06093853311491969 0.01027364046622796 575655
1009 0.0623686970408532 0.01191517433298003 575898
1009.5 0.06397616434222 0.01336538812567451 576144
1010 0.06573587255035816 0.01460576526106062 576381
1010.5 0.06762085311536004 0.01562098638601914 576616
1011 0.06960263535887741 0.01639911627940349 576863
1011.5 0.07165166810202296 0.01693174079271501 577093
1012 0.07373775281514766 0.01721405231063064 577334
1012.5 0.07583048202220521 0.01724488295604636 577584
1013 0.07789967666809626 0.01702668551332106 577886
1013.5 0.07991581622254434 0.01656546278716119 578163
1014 0.08185045544712156 0.01587064684257689 578459
1014.5 0.08367662199022424 0.0149549302733614 578732
1015 0.08536918929412264 0.01383405231282651 579012
1015.5 0.08690521969357562 0.01252654322187161 579263
1016 0.08826427305076662 0.01105343095736784 579512
1016.5 0.08942867679939287 0.009437914630616714 579774
1017 0.09038375385368838 0.007705009704518015 580036
1017.5 0.09111800546733254 0.005881170243293182 580276
1018 0.09162324679330869 0.003993893815470346 580528
1018.5 0.09189469358914815 0.002071314855805187 580781
1019 0.09193099922252751 0.000141792412528377 581026
1019.5 0.09173424184970509 -0.001766501758370535 581278
1020 0.09130986235349148 -0.003625988840121103 581533
1020.5 0.09066655432822224 -0.005410076565760244 581765
1021 0.08981610807664056 -0.007093535230304691 582005
1021.5 0.08877321122819978 -0.008652850836068019 582260
1022 0.08755520919110803 -0.01006655046953382 582502
1022.5 0.0861818292031185 -0.01131549544260182 582752
1023 0.08467487224106934 -0.01238313822634675 583021
1023.5 0.08305787747981959 -0.01325573975421029 583304
1024 0.08135576435176084 -0.01392254426560743 583562
1024.5 0.07959445754382252 -0.01437590949149782 583797
1025 0.07780050047622719 -0.01461139064131333 584099
1025.5 0.07600066293370894 -0.01462777732617406 584359
1026 0.07422154856421007 -0.01442708323679798 584657
1026.5 0.07248920792207134 -0.0140144890760957 585024
1027 0.07082876261349869 -0.01339823991640379 585264
1027.5 0.06926404590382927 -0.01258949880013361 585525
1028 0.06781726487214716 -0.01160215902114141 585855
1028.5 0.06650868885349911 -0.01045261810368806 586105
1029 0.06535636849771322 -0.009159517028387049 586332
1029.5 0.06437588930290493 -0.007743448732688869 586562
1030 0.06358016295827858 -0.006226640330689093 586786
1030.5 0.06297925926260411 -0.004632613847752873 587111
1031 0.06258028078018699 -0.002985830544977879 587381
1031.5 0.062387281764126 -0.001311324113274769 587616
1032 0.06240123222641086 0.0003656718556830892 587953
1032.5 0.06262002737536752 0.002020096665588882 588229
1033 0.06303854198264877 0.003627430152791084 588624
1033.5 0.06364872859381859 0.0051640498470122 588904
1034 0.06443975786786867 0.006607572522031133 589175
1034.5 0.06539819873064297 0.007937175260134604 589576
1035 0.0665082354636248 0.009133891480329037 589901
1035.5 0.0677519183307487 0.01018087777034623 590152
1036 0.06910944387907683 0.01106364781042392 590406
1036.5 0.07055946064075215 0.01177027017594878 590649
1037 0.07207939561919199 0.012291527348866 590888
1037.5 0.0736457966666411 0.01262103384624955 591121
1038 0.07523468565657604 0.01275531198008084 591362
1038.5 0.07682191722562695 0.01269382438624353 591615
1039 0.07838353780711822 0.01243896309392913 591871
1039.5 0.07989613970242899 0.01199599553989998 592122
1040 0.08133720503639866 0.01137296855624075 592379
1040.5 0.0826854346171534 0.0105805719664037 592724
1041 0.08392105696614383 0.009631964003857211 592998
1041.5 0.08502611309697337 0.008542561312256568 593260
1042 0.08598471299695827 0.007329796788075977 593519
1042.5 0.08678326019757412 0.006012848979029264 593751
1043 0.08741064130252173 0.004612347148056946 594019
1043.5 0.08785837786789863 0.003150056447705852 594261
1044 0.08812073859011647 0.001648547918802334 594501
1044.5 0.08819481034549297 0.0001308582268308144 594770
1045 0.08808052723226896 -0.001379855823210483 594999
1045.5 0.08778065738231419 -0.002860662899026218 595249
1046 0.08730074792703983 -0.004289197806335648 595493
1046.5 0.08664902911111465 -0.005643992227325253 595737
1047 0.08583627913972293 -0.006904790718206601 595969
1047.5 0.08487565191181216 -0.008052847386974387 596219
1048 0.08378247032496729 -0.009071198973132671 596461
1048.5 0.08257398832964138 -0.009944910412777175 596721
1049 0.08126912535452019 -0.01066128938952805 596974
1049.5 0.07988817711454099 -0.01121006683816779 597204
1050 0.07845250714311405 -0.01158354087652944 597466
1050.5 0.07698422365583242 -0.01177668218469475 597710
1051 0.07550584655079916 -0.01178719942092015 597990
1051.5 0.07403996947801869 -0.01161556385257011 598236
1052 0.07260892196549794 -0.01126499297912408 598483
1052.5 0.07123443657222167 -0.01074139352434499 598749
1053 0.06993732594849547 -0.01005326476727107 599088
1053.5 0.06873717452382901 -0.009211563758274493 599466
1054 0.0676520493140892 -0.008229534518731306 599817
1054.5 0.0666982340466155 -0.007122503842955609 600115
1055 0.06588999044879082 -0.005907646801541044 600409
1055.5 0.06523935013747796 -0.00460372547929444 600699
1056 0.0647559400898482 -0.003230804862395133 601018
1056.5 0.06444684417716716 -0.00180995011290427 601338
1057 0.06431650270942162 -0.0003629097297607866 601648
1057.5 0.06436665137807138 0.001088210709668116 601947
1058 0.06459630040487162 0.002521279407209508 602225
1058.5 0.06500175411507458 0.003914468924576308 602491
1059 0.06557667056192841 0.005246581626195162 602811
1059.5 0.06631216024480367 0.006497365209017187 603163
1060 0.06719692239394791 0.007647813699135861 603494
1060.5 0.06821741674897414 0.008680449516808183 603925
1061 0.06935806824358584 0.009579582496684736 604255
1061.5 0.07060150153309989 0.01033154209443311 604601
1062 0.07192880187084134 0.01092487940938569 604964
1062.5 0.07331979846058916 0.01135053609947967 605282
1063 0.0747533660903186 0.01160197775303182 605582
1063.5 0.07620774059205614 0.01167528980466416 605868
1064 0.07766084347738536 0.01156923463234579 606209
1064.5 0.07909061097072295 0.01128526904105033 606585
1065 0.08047532260463193 0.01082752191769619 606983
1065.5 0.08179392455389349 0.01020273242345418 607321
1066 0.08302634296749063 0.009420149664770066 607571
1066.5 0.08415378270879939 0.008491395345258083 607790
1067 0.08515900713181668 0.007430291438898867 608032
1067.5 0.08602659480195989 0.00625265543298319 608279
1068 0.08674316940969248 0.004976066159687244 608521
1068.5 0.08729759951899513 0.00361960366130883 608795
1069 0.08768116523473544 0.002203566909942097 609038
1069.5 0.08788768935687243 0.0007491735223631221 609277
1070 0.08791363110812128 -0.0007217541294113325 609526
1070.5 0.08775814106767509 -0.002187111815721038 609764
1071 0.08742307650892851 -0.003624840629871524 610042
1071.5 0.08691297691571725 -0.005013253666164469 610316
1072 0.08623500003100872 -0.006331357418642499 610567
1072.5 0.08539881936595799 -0.007559163201865343 610809
1073 0.08441648465745097 -0.008677984041012056 611077
1073.5 0.08330224730067168 -0.009670712690378827 611339
1074 0.08207235329209708 -0.01052207671381183 611576
1074.5 0.08074480669032802 -0.01121886689378255 611817
1075 0.07933910703054271 -0.0117501356228433 612068
1075.5 0.07787596450696664 -0.01210736236649017 612317
1076 0.07637699706115918 -0.01228458376371512 612563
1076.5 0.07486441377750654 -0.01227848644386411 612797
1077 0.07336068918731201 -0.01208846117844486 613052
1077.5 0.07188823321643006 -0.01171661754646965 613307
1078 0.07046906157661573 -0.01116775886371961 613631
1078.5 0.06912447139672434 -0.01044931770175009 613910
1079 0.06787472681668488 -0.009571252893257474 614161
1079.5 0.06673875912583517 -0.008545909478392261 614403
1080 0.06573388581980857 -0.007387843583722936 614674
1080.5 0.06487555267966223 -0.006113614734118294 614911
1081 0.06417710264724075 -0.004741548570527263 615156
1081.5 0.06364957488660374 -0.003291473376708471 615418
1082 0.06330153698821163 -0.001784434199231002 615654
1082.5 0.06313895279669091 -0.0002423886720582121 615894
1083 0.06316508783117741 0.001312111074953747 616176
1083.5 0.06338045372682936 0.0028562458391124 616426
1084 0.06378279256481216 0.004367261375544941 616658
1084.5 0.06436710138395269 0.005822800239858742 616899
1085 0.06512569658853758 0.00720122864440149 617135
1085.5 0.06604831739168041 0.008481953595797979 617368
1086 0.06712226687053986 0.009645725715492073 617605
1086.5 0.0683325886664906 0.01067492334515359 617846
1087 0.06966227684791222 0.01155381380218464 618078
1087.5 0.07109251597294915 0.01226878797344596 618373
1088 0.07260294795129496 0.01280856481313248 618631
1088.5 0.07417196191404365 0.01316436273809432 618859
1089 0.07577700296453574 0.01333003538474673 619091
1089.5 0.07739489540573849 0.01330216969934631 619345
1090 0.07900217582503313 0.01308014487060905 619603
1090.5 0.08057543126844391 0.01266615117276385 619856
1091 0.08209163765550941 0.01206516836021589 620111
1091.5 0.08352849357436465 0.01128490383387589 620356
1092 0.08486474465439123 0.01033569137564864 620594
1092.5 0.08608049384024848 0.009230351813354501 620830
1093 0.087157493084458 0.007984017525410704 621065
1093.5 0.08807941223330552 0.006613923215124511 621341
1094 0.08883208119901685 0.005139165871012963 621598
1094.5 0.08940370188551156 0.003580437275212932 621833
1095 0.0897850267602498 0.001959732820402062 622081
1095.5 0.0899695014347781 0.0003000407410081759 622330
1096 0.08995336912491669 -0.001374983848120653 622573
1096.5 0.08973573540092278 -0.003041355487121687 622821
1097 0.08931859220079696 -0.004675100702213205 623057
1097.5 0.0887068006581912 -0.00625260126188147 623308
1098 0.08790803288195882 -0.007750933464440138 623545
1098.5 0.0869326734089458 -0.009148198609621199 623792
1099 0.08579368162686775 -0.01042383992215541 624060
1099.5 0.08450641702189739 -0.01155894137796616 624303
1100 0.08308842963796095 -0.01253650413112593 624545
1100.5 0.0815592186341467 -0.01334169654868211 624825
1101 0.07993996228595404 -0.01396207422655 625089
1101.5 0.07825322318879346 -0.01438776677778691 625344
1102 0.0765226327823061 -0.01461162864885117 625598
1102.5 0.07477255961652128 -0.01462935172340944 625874
1103 0.07302776602128368 -0.01443953800981117 626172
1103.5 0.07131305801525367 -0.01404373126996141 626402
1104 0.06965293339757474 -0.01344640702609243 626661
1104.5 0.06807123300239742 -0.01265492096971337 626941
1105 0.06659080006323366 -0.0116794163855165 627277
1105.5 0.06523315253095674 -0.01053269178394151 627530
1106 0.0640181730175179 -0.009230030501235883 627863
1106.5 0.06296382079944174 -0.00778899456721235 628109
1107 0.06208587001415016 -0.006229185650828183 628424
1107.5 0.06139767782229068 -0.004571976364965608 628752
1108 0.06090998589550591 -0.002840215637685169 629091
1108.5 0.06063075812719981 -0.001057912231690765 629390
1109 0.06056505696028148 0.0007500991885596177 629730
1109.5 0.06071496018761318 0.002558504786293782 629971
1110 0.06107951951545697 0.004341866231266716 630255
1110.5 0.06165476159554528 0.00607497835732083 630604
1111 0.06243373163564266 0.007733224774101121 630845
1111.5 0.06340657909999829 0.009292926424995606 631086
1112 0.06456068441829743 0.01073167817039744 631326
1112.5 0.06588082504293957 0.01202866863169067 631568
1113 0.06734937863783913 0.01316497875486141 631818
1113.5 0.06894656065531572 0.01412385484030173 632063
1114 0.07065069306842897 0.01489095213327285 632332
1114.5 0.07243850058125359 0.01545454547284485 632581
1115 0.07428543024536925 0.01580570395037311 632829
1115.5 0.07616599007287704 0.01593842702543317 633100
1116 0.07805410195935822 0.01584974008073564 633334
1116.5 0.07992346401834179 0.01553974796046681 633568
1117 0.08174791728511803 0.01501164562092467 633825
1117.5 0.08350181167423912 0.01427168562010329 634071
1118 0.085160366072928 0.01332910277568592 634341
1118.5 0.08670001752203306 0.01219599692032492 634601
1119 0.08809875457623784 0.01088717527073101 634856
1119.5 0.08933643014415653 0.009419956494744279 635100
1120 0.09039504938388072 0.007813939100256063 635359
1120.5 0.09125902856678739 0.006090737274015758 635615
1121 0.09191542121735663 0.004273687759901863 635877
1121.5 0.09235410828397075 0.002387531778654261 636134
1122 0.09256794958902509 0.0004580763485258374 636386
1122.5 0.09255289433938239 -0.001488160336254409 636643
1123 0.0923080490428721 -0.003424314579148941 636891
1123.5 0.09183570176539367 -0.005323548851506586 637143
1124 0.09114130226803184 -0.007159424308170858 637388
1124.5 0.09023339817607988 -0.008906268973354187 637655
1125 0.08912352794345438 -0.0105395364695257 637904
1125.5 0.08782607197818805 -0.01203615028133279 638149
1126 0.08635806387910211 -0.01337482873568612 638404
1126.5 0.08473896429224999 -0.01453638613556654 638650
1127 0.08299040042047541 -0.01550400580540847 638882
1127.5 0.08113587470311127 -0.01626348118573044 639132
1128 0.07920044661866528 -0.01680342154884356 639376
1128.5 0.07721039194518467 -0.0171154193900322 639628
1129 0.07519284413546359 -0.01719417707295246 639877
1129.5 0.0731754227228037 -0.01703759086692417 640120
1130 0.07118585386395389 -0.01664679109960901 640355
1130.5 0.06925158824640686 -0.01602613775319218 640589
1131 0.06739942163561782 -0.01518317144726929 640844
1131.5 0.06565512331316314 -0.01412852036868188 641090
1132 0.06404307755958881 -0.01287576431900175 641339
1132.5 0.06258594316695283 -0.0114412576457752 641582
1133 0.06130433572805843 -0.009843913395741997 641813
1133.5 0.06021653714529416 -0.008104951569088102 642064
1134 0.05933823643594353 -0.006247614855849963 642314
1134.5 0.05868230548777233 -0.004296855691859665 642575
1135 0.05825861294439715 -0.002278998875729911 642814
1135.5 0.05807387888086511 -0.0002213843346624814 643046
1136 0.05813157237313579 0.001848005089545753 643283
1136.5 0.05843185347837186 0.003900925746039631 643534
1137 0.05897156053419096 0.005909259936636596 643776
1137.5 0.05974424306264474 0.007845402023244774 644005
1138 0.06074023993727488 0.009682638568375233 644253
1138.5 0.06194680184776217 0.01139551726727758 644530
1139 0.06334825648506201 0.01296019957368297 644775
1139.5 0.06492621427894621 0.01435479213505446 645050
1140 0.06665981195772253 0.01555965243477245 645311
1140.5 0.06852599067436203 0.01655766438404134 645582
1141 0.07049980496162651 0.01733448001082772 645863
1141.5 0.07255475834773585 0.017878723851339 646225
1142 0.07466316108966305 0.01818215715519832 646532
1142.5 0.07679650516851676 0.01823979956166849 646776
1143 0.07892585144504964 0.01805000648357052 647018
1143.5 0.08102222369661075 0.0176145010400068 647368
1144 0.08305700415233983 0.01693836000035852 647619
1144.5 0.08500232511264115 0.01602995383176482 647932
1145 0.08683145128247149 0.01490084157176311 648313
1145.5 0.08851914756525187 0.01356562186832977 648643
1146 0.09004202725372752 0.01204174213267359 648921
1146.5 0.09137887581337979 0.01034926832749666 649237
1147 0.09251094577952118 0.008510618457093354 649534
1147.5 0.09342221867665057 0.00655026332810153 649806
1148 0.09409963031272719 0.004494398604010934 650109
1148.5 0.09453325629574133 0.002370592576377237 650523
1149 0.09471645515859227 0.0002074144155416055 650891
1149.5 0.09464596705350085 -0.001965952061219012 651246
1150 0.09432196658113001 -0.004120103859632179 651550
1150.5 0.09374806894404833 -0.006225818136912125 651885
1151 0.09293128925059742 -0.008254449947581287 652243
1151.5 0.09188195543491744 -0.01017832297811949 652644
1152 0.09061357589309793 -0.01197110792887594 653045
1152.5 0.08914266355545909 -0.01360818336177239 653452
1153 0.08748851871233984 -0.01506697406345948 653867
1153.5 0.08567297347726177 -0.01632726227267238 654269
1154 0.08372010129918621 -0.01737146748355299 654571
1154.5 0.08165589541752148 -0.0181848909587645 654864
1155 0.07950792058291793 -0.01875592156161324 655158
1155.5 0.0773049427378147 -0.0190762000386687 655423
1156 0.07507654165801621 -0.01914073944644574 655756
1156.5 0.07285271179603531 -0.01894800000994554 656040
1157 0.07066345673520205 -0.01849991731915627 656339
1157.5 0.06853838275822582 -0.01780188340357368 656673
1158 0.06650629705366569 -0.01686268086577317 656969
1158.5 0.06459481602825701 -0.01569437089430722 657456
1159 0.06282998906295441 -0.01431213660499051 658004
1159.5 0.06123594284758698 -0.01273408376938055 658786
1160 0.05983455115588732 -0.01098100157163165 659242
1160.5 0.05864513458300911 -0.009076086581925782 659663
1161 0.05768419436606877 -0.007044633638881594 660041
1161.5 0.05696518395014722 -0.004913697787797899 660322
1162 0.05649832145377608 -0.002711731820070711 660633
1162.5 0.0562904456360831 -0.000468204296155239 660996
1163 0.05634491737997192 0.001786796794611279 661353
1163.5 0.05666156808994441 0.004022969382897043 661720
1164 0.05723669576778882 0.006210206194052621 662088
1164.5 0.05806310888300406 0.008319001611590115 662472
1165 0.05913021750629042 0.01032085101362592 662938
1165.5 0.06042417053253187 0.01218863716257682 663614
1166 0.0619280371931745 0.01389699839825275 664324
1166.5 0.06362203045528456 0.01542267362580568 665410
1167 0.06548376933407719 0.01674481939953936 665774
1167.5 0.06748857661510946 0.0178452947771922 666107
1168 0.06960980799886866 0.01870891005193756 666422
1168.5 0.07181920825076717 0.01932363595515475 666887
1169 0.07408728956943897 0.01968077045544405 667406
1169.5 0.07638372708078663 0.01977506085117558 667792
1170 0.07867776612864762 0.01960477945733547 668149
1170.5 0.08093863586846357 0.01917175181438024 668495
1171 0.0831359635802396 0.01848133698872896 668879
1171.5 0.08524018410262044 0.01754236018271007 669267
1172 0.08722293885132124 0.01636699851743109 670011
1172.5 0.08905745902164144 0.01497062148640055 670634
1173 0.09071892778453247 0.01337158819217963 671403
1173.5 0.09218481656588361 0.01159100406453946 671919
1174 0.09343519084554767 0.009652440308577365 672291
1174.5 0.09445298132148779 0.007581619837536004 672634
1175 0.09522421674975856 0.005406073900784331 672902
1175.5 0.09573821528654777 0.003154774016366259 673156
1176 0.09598773171724762 0.000857744154273743 673407
1176.5 0.09596905855190463 -0.001454341613430281 673678
1177 0.09568207958841383 -0.00375057058000326 673927
1177.5 0.09513027518601623 -0.006000206446965851 674188
1178 0.09432067914337687 -0.008173102349219658 674418
1178.5 0.0932637877289296 -0.0102401062931779 674655
1179 0.09197342205741531 -0.01217345353828043 674902
1179.5 0.09046654563689289 -0.01394714062578275 675153
1180 0.08876303951638587 -0.01553727600387979 675409
1180.5 0.08688543803758002 -0.01692240251174058 675680
1181 0.08485862872681919 -0.01808378736265829 675948
1181.5 0.08270952034884303 -0.01900567570316097 676179
1182 0.08046668357472889 -0.01967550431467919 676420
1182.5 0.07815996908745439 -0.02008407256061018 676703
1183 0.07582010825442344 -0.0202256682571028 676954
1183.5 0.07347830173301072 -0.02009814675283575 677196
1184 0.07116580153948786 -0.01970296213326497 677446
1184.5 0.0689134922013946 -0.01904515010975874 677693
1185 0.06675147662725744 -0.01813326280500051 677949
1185.5 0.06470867226539272 -0.01697925629422225 678191
1186 0.06281242298616886 -0.01559833239847879 678430
1186.5 0.06108813191142692 -0.01400873684267861 678669
1187 0.05955892013360118 -0.01223151647913037 678902
1187.5 0.05824531591926579 -0.01029023882899724 679145
1188 0.05716497858204234 -0.008210677701834524 679399
1188.5 0.05633246074359628 -0.006020469110461893 679642
1189 0.05575901218511697 -0.003748742098632817 679890
1189.5 0.05545242793220197 -0.001425729436908778 680137
1190 0.0554169426210084 0.0009176365867177451 680406
1190.5 0.05565317257092644 0.003250137854232116 680682
1191 0.05615810634729157 0.005540688028292319 680919
1191.5 0.05692514394542827 0.007758748478792259 681159
1192 0.05794418407342819 0.009874736940749437 681449
1192.5 0.0592017583643196 0.01186042341706136 681704
1193 0.06068121071740397 0.01368930801163507 681941
1193.5 0.06236291936202867 0.01533697562187986 682179
1194 0.06422455866309575 0.0167814227312627 682425
1194.5 0.06624139715390356 0.01800335191832537 682672
1195 0.06838662779566378 0.01898643013317099 682932
1195.5 0.07063172603076379 0.01971750728005551 683181
1196 0.07294683082435388 0.02018679217878173 683425
1196.5 0.07530114358113726 0.02038798355086421 683672
1197 0.07766333958542496 0.02031835428117643 683969
1197.5 0.08000198644579498 0.01997878783384194 684220
1198 0.08228596393325811 0.0193737663440161 684490
1198.5 0.08448487958490203 0.01851131055625959 684742
1199 0.08656947450374171 0.01740287242668044 684982
1199.5 0.08851201391911763 0.01606318184121781 685217
1200 0.09028665727861582 0.01451004951780605 685459
1200.5 0.09186980291930427 0.01276412874742251 685705
1201 0.0932404027093304 0.01084863918029478 685936
1201.5 0.09438024245592477 0.008789056371425581 686179
1202 0.09527418433714384 0.00661277125727824 686445
1202.5 0.09591036812598484 0.00434872413682507 686697
1203 0.09628036852992335 0.002027018069833476 686957
1203.5 0.09637930655897194 -0.0003214831212779664 687187
1204 0.09620591345304716 -0.002665566856070245 687427
1204.5 0.09576254633647294 -0.004974088286180854 687674
1205 0.09505515541521281 -0.007216385693031509 687922
1205.5 0.09409320318223248 -0.009362689233405165 688170
1206 0.09288953673947653 -0.01138451756591 688417
1206.5 0.09146021497266757 -0.01325505705744536 688662
1207 0.08982429291909122 -0.01494951850592332 688911
1207.5 0.08800356624058027 -0.01644546662043275 689147
1208 0.08602227924643116 -0.01772311786860023 689390
1208.5 0.08390680039683339 -0.01876560272809273 689637
1209 0.0816852696500765 -0.01955918885922567 689905
1209.5 0.07938722239057097 -0.0200934622419865 690148
1210 0.07704319498459609 -0.02036146388633716 690435
1210.5 0.07468431725257373 -0.02035978032178727 690682
1211 0.07234189731738508 -0.02008858669287215 690932
1211.5 0.07004700438556261 -0.01955164192296854 691166
1212 0.0678300550408828 -0.01875623605127646 691412
1212.5 0.06572040857772438 -0.01771309048815344 691671
1213 0.06374597677532 -0.01643621256370549 691923
1213.5 0.06193285331549715 -0.0149427063551778 692179
1214 0.06030496777842283 -0.01325254236205814 692448
1214.5 0.05888376881690321 -0.01138828914611524 692679
1215 0.05768794071452454 -0.009374810559511244 692931
1215.5 0.05673315708170998 -0.007238932640915124 693185
1216 0.05603187494274709 -0.005009084661125073 693436
1216.5 0.05559317192279686 -0.002714919140758102 693701
1217 0.05542262866417145 -0.0003869159385831081 693961
1217.5 0.05552225799360478 0.001944024283568756 694206
1218 0.0558904817350143 0.004246991777377094 694460
1218.5 0.05652215542381175 0.006491479101233376 694728
1219 0.05740864053774506 0.008647786696135522 694982
1219.5 0.05853792322415057 0.01068741723485511 695241
1220 0.05989477788287179 0.01258345349183106 695498
1220.5 0.06146097336627088 0.01431091470827572 695746
1221 0.06321551899070536 0.01584708672102644 695986
1221.5 0.06513494702513173 0.01717182148070017 696242
1222 0.06719362783916338 0.01826780199983162 696496
1222.5 0.06936411346137605 0.01912076923924572 696744
1223 0.07161750492462141 0.01971970795458612 696978
1223.5 0.07392383846352529 0.02005698907773534 697234
1224 0.07625248538427691 0.02012846679234731 697499
1224.5 0.07857256025146271 0.01993352907098509 697752
1225 0.0808533319332974 0.01947510106522218 698001
1225.5 0.083064632016428 0.01875960137113591 698243
1226 0.08517725514483721 0.01779685182242502 698512
1226.5 0.08716334595353346 0.01659994208347996 698748
1227 0.08899676745502889 0.01518505091682374 698996
1227.5 0.0906534459924377 0.01357122657538764 699240
1228 0.09211168819383403 0.01178012931240451 699497
1228.5 0.09335246574388972 0.009835739503087261 699754
1229 0.09435966422554461 0.007764035326055406 700009
1229.5 0.09512029277061512 0.00559264435268172 700247
1230 0.09562465178718853 0.003350473733880742 700486
1230.5 0.0958664565962663 0.001067323951882234 700735
1231 0.09584291540273931 -0.001226508684390552 700990
1231.5 0.09555476063842892 -0.003500635480291532 701227
1232 0.09500623333936919 -0.005724979342721171 701471
1232.5 0.09420502084734692 -0.007870173925868284 701727
1233 0.09316214874853447 -0.009907952621888443 701979
1233.5 0.09189182857152349 -0.01181152222820984 702223
1234 0.0904112633550498 -0.01355591633724248 702486
1234.5 0.08874041375435157 -0.01511832377420996 702744
1235 0.08690172787701661 -0.01647838775075179 703007
1235.5 0.08491983851740695 -0.01761847180115395 703243
1236 0.08282123188700143 -0.01852388901910191 703490
1236.5 0.08063389231062211 -0.01918309160956806 703741
1237 0.07838692767062942 -0.01958781830610145 703986
1237.5 0.07611018062873798 -0.01973319777113112 704221
1238 0.07383383083491631 -0.01961780668826414 704466
1238.5 0.0715879934426432 -0.0192436818629841 704718
1239 0.06940231928825655 -0.01861628626347541 704967
1239.5 0.06730560205889613 -0.01774442954825051 705219
1240 0.0653253976691978 -0.01664014423361476 705463
1240.5 0.06348766089299285 -0.01531851924366476 705712
1241 0.06181640405528505 -0.01379749315062146 705963
1241.5 0.06033338228508311 -0.01209760994633946 706212
1242 0.05905780946548354 -0.01024174067974277 706465
1242.5 0.05800610859872755 -0.0082547747431882 706726
1243 0.05719169983652708 -0.006163284987453888 706987
1243.5 0.05662482891612913 -0.003995171184997765 707252
1244 0.05631243819729077 -0.00177928663990643 707499
1244.5 0.05625808192194193 0.0004549470430308242 707744
1245 0.05646188672456138 0.002677931871152085 708027
1245.5 0.05692055781517872 0.004860286822431231 708264
1246 0.05762743064657561 0.006973237406338035 708496
1246.5 0.05857256727087891 0.008988996246704689 708746
1247 0.05974289599641299 0.01088112963830833 708991
1247.5 0.06112239238134013 0.01262490522807372 709233
1248 0.06269229905389752 0.01419761623530721 709492
1248.5 0.06443138133719134 0.0155788779495094 709751
1249 0.06631621518628571 0.01675089262459241 709997
1249.5 0.06832150352292918 0.01769867931952317 710246
1250 0.07042041668421578 0.01841026571162631 710498
1250.5 0.07258495239058378 0.0188768394235283 710766
1251 0.0747863103898401 0.01909285695102004 711011
1251.5 0.07699527675050709 0.01905610884957039 711235
1252 0.07918261266203401 0.01876774042414261 711513
1252.5 0.08131944255264267 0.01823222776245528 711786
1253 0.08337763635825887 0.01745730954789818 712033
1253.5 0.08533018086760993 0.01645387567698726 712273
1254 0.08715153522774845 0.01523581427966372 712552
1254.5 0.08881796591868156 0.01381981929128069 712811
1255 0.09030785679226006 0.01222516124547385 713052
1255.5 0.09160199011502133 0.01047342444039707 713301
1256 0.09268379495251215 0.008588214070661477 713539
1256.5 0.09353955967827214 0.00659483730797533 713803
1257 0.09415860587804825 0.004519962649858247 714046
1257.5 0.09453342144229662 0.002391262133543163 714269
1258 0.09465975119051825 0.0002370412277347654 714510
1258.5 0.09453664394204098 -0.001914138634445207 714764
1259 0.09416645553178121 -0.004033839834059105 715004
1259.5 0.09355480785847844 -0.006094125592954347 715251
1260 0.0927105046389729 -0.008067929236218418 715490
1260.5 0.09164540511747314 -0.009929410796539005 715776
1261 0.09037425753578091 -0.01165429624973862 716020
1261.5 0.08891449470168576 -0.01322019491635044 716260
1262 0.08728599449119971 -0.01460689086860922 716485
1262.5 0.08551080857940224 -0.0157966045414006 716730
1263 0.08361286310836932 -0.01677422115457478 716962
1263.5 0.08161763536359469 -0.01752748300696906 717264
1264 0.07955181083775441 -0.01804714319330479 717541
1264.5 0.0774429253086822 -0.01832707881714917 717789
1265 0.07531899674388735 -0.01836436231927916 718032
1265.5 0.07320815196455339 -0.0181592901036781 718308
1266 0.07113825305630718 -0.01771536821545059 718554
1266.5 0.06913652850161842 -0.0170392553984787 718804
1267 0.06722921392985425 -0.01614066442798689 719041
1267.5 0.06544120723704197 -0.01503222316676299 719333
1268 0.06379574262041347 -0.01372929732623908 719592
1268.5 0.06231408780578553 -0.01224977741791291 719824
1269 0.06101526842254845 -0.0106138328500337 720080
1269.5 0.0599158231059754 -0.008843636552919532 720326
1270 0.05902959248494032 -0.006963063898116965 720584
1270.5 0.05836754475070644 -0.004997370006906275 720835
1271 0.05793764000556307 -0.002972849818144744 721087
1271.5 0.05774473506549351 -0.0009164855006418243 721314
1272 0.05779052984586521 0.001144414051508311 721556
1272.5 0.05807355590070445 0.00318257681279195 721804
1273 0.05858920712197242 0.005171129456867022 722055
1273.5 0.0593298120429517 0.007083952611685095 722300
1274 0.0602847466369102 0.008896024831368161 722554
1274.5 0.0614405859659931 0.01058375074400973 722805
1275 0.06278129252290898 0.012125269061593 723060
1275.5 0.06428843862621716 0.01350073642207392 723327
1276 0.06594145978520032 0.01469258337036898 723575
1276.5 0.06771793554827041 0.0156857391698276 723807
1277 0.06959389399480118 0.0164678225634365 724097
1277.5 0.07154413572881402 0.01702929606862843 724359
1278 0.07354257298786598 0.01736358188479985 724581
1278.5 0.0755625792949224 0.01746713801174664 724822
1279 0.0775773449571724 0.01733949371317271 725060
1279.5 0.07956023365511998 0.01698324400498176 725313
1280 0.08148513536843097 0.01640400339589233 725554
1280.5 0.08332681095165846 0.0156103196506812 725790
1281 0.08506122380198854 0.01461354887681863 726033
1281.5 0.08666585425057986 0.01342769374635517 726294
1282 0.08811999255616461 0.0120692071498871 726540
1282.5 0.0894050066808007 0.01055676403187579 726804
1283 0.09050458137880404 0.0089110045705884 727061
1283.5 0.09140492552602474 0.007154252236070569 727339
1284 0.09209494505232919 0.005310210581069243 727606
1284.5 0.0925663793093955 0.003403642888572588 727850
1285 0.09281389920234302 0.00146003901223593 728118
1285.5 0.09283516593052243 -0.0004947261002191253 728392
1286 0.09263084971302106 -0.002434737617337527 728639
1286.5 0.09220460841092007 -0.004334385153119288 728889
1287 0.09156302649388759 -0.006168701630413394 729144
1287.5 0.09071551532611295 -0.007913692185254293 729378
1288 0.0896741762589007 -0.009546648769962682 729630
1288.5 0.08845362850759067 -0.01104644632135646 729867
1289 0.0870708042524336 -0.01239381662336001 730180
1289.5 0.08554471383051197 -0.01357159630692479 730480
1290 0.08389618427320408 -0.01456494579007949 730777
1290.5 0.08214757478599934 -0.01536153636210596 731067
1291 0.08032247306028512 -0.01595170305275337 731290
1291.5 0.07844537654633926 -0.01632856139405921 731568
1292 0.07654136300016101 -0.01648808667237183 731814
1292.5 0.07463575474174956 -0.01642915477490874 732076
1293 0.07275378112755404 -0.01615354425178247 732303
1293.5 0.07092024374445081 -0.01566589973392144 732565
1294 0.06915918877693741 -0.01497365736273809 732789
1294.5 0.06749359088427088 -0.01408693339186614 733048
1295 0.06594505275180777 -0.01301837760808775 733307
1295.5 0.06453352425337522 -0.01178299368126013 733568
1296 0.06327704488239837 -0.01039792898552673 733810
1296.5 0.06219151278268376 -0.008882236830703626 734058
1297 0.06129048333980055 -0.007256614398299153 734309
1297.5 0.06058499988604069 -0.005543119986574184 734566
1298 0.06008345863162026 -0.003764873429419131 734812
1298.5 0.05979150946812758 -0.001945743761342754 735057
1299 0.05971199380361778 -0.0001100283529832243 735311
1299.5 0.05984492008878348 0.001717872163531974 735563
1300 0.06018747718707301 0.003513778823354951 735811
1300.5 0.06073408523528936 0.005254054777553383 736087
1301 0.06147648314186685 0.00691591700701877 736335
1301.5 0.06240385138435987 0.008477735183300559 736576
1302 0.06350296830212629 0.009919313748772047 736821
1302.5 0.06475839764090198 0.01122215353098835 737069
1303 0.06615270469871493 0.01236968949677217 737317
1303.5 0.06766669805268506 0.01334750158634437 737570
1304 0.06927969351849921 0.01414349594201624 737864
1304.5 0.07096979671292609 0.01474805425438232 738210
1305 0.07271420035822945 0.01515414938596361 738465
1305.5 0.07448949228859267 0.01535742589186221 738744
1306 0.07627196999486849 0.01535624453292972 739026
1306.5 0.07803795747650139 0.01515169036276738 739297
1307 0.07976412015898356 0.01474754445900368 739538
1307.5 0.08142777368157919 0.01415021985515847 739778
1308 0.08300718246239332 0.01336866270550253 740087
1308.5 0.08448184410453395 0.0124142201753125 740429
1309 0.08583275591576656 0.0113004769867149 740712
1309.5 0.08704266007163905 0.01004306296013367 741025
1310 0.08809626425487509 0.008659434267845377 741276
1310.5 0.0889804349476175 0.007168631454404225 741692
1311 0.08968436093304324 0.005591017574377204 742038
1311.5 0.0901996849736842 0.003948000047157479 742425
1312 0.09052060206983382 0.0022617400284842 742761
1312.5 0.09064392315669383 0.000554853246243497 743039
1313 0.09056910356724655 -0.001149893657574557 743396
1313.5 0.09029823606284272 -0.00282988719723847 743629
1314 0.08983600870879802 -0.004462967459698462 743932
1314.5 0.08918962834147917 -0.006027720870517694 744261
1315 0.08836871083017923 -0.007503761435701207 744586
1315.5 0.08738513977546898 -0.008871996760076368 744867
1316 0.08625289569984157 -0.01011487536586868 745147
1316.5 0.08498785817093379 -0.01121661210359617 745421
1317 0.08360758364736927 -0.01216338875753907 745670
1317.5 0.0821310621478205 -0.01294352729545576 745962
1318 0.08057845611123772 -0.01354763359205344 746252
1318.5 0.07897082503698924 -0.01396870986271973 746514
1319 0.07732983966515096 -0.01420223447256723 746780
1319.5 0.07567748957733397 -0.01424620823007558 747030
1320 0.0740357881658881 -0.01410116672847843 747268
1320.5 0.07242647893343648 -0.0137701587553916 747525
1321 0.07087074704555878 -0.01325869124584551 747767
1321.5 0.0693889399678603 -0.01257464169977411 748076
1322 0.06800030087613326 -0.01172813941617295 748433
1322.5 0.0667227183370273 -0.01073141730685358 748782
1323 0.06557249551941374 -0.00959863643757187 749218
1323.5 0.06456414191689652 -0.008345685798256085 749513
1324 0.0637101902436648 -0.006989960122508469 749877
1324.5 0.06302104081358775 -0.005550118855406743 750167
1325 0.06250483533104337 -0.004045829604346465 750505
1325.5 0.06216736161672518 -0.002497499597301753 750792
1326 0.06201199036817447 -0.000925998814133236 751078
1326.5 0.06203964461882423 0.0006476214522029175 751387
1327 0.06224880211686243 0.002202410807451846 751644
1327.5 0.0626355304021978 0.003717798954783258 751992
1328 0.06319355392222498 0.005173868156203401 752315
1328.5 0.06391435210078383 0.006551615343979631 752657
1329 0.06478728686537587 0.007833200428911551 753036
1329.5 0.06579975775075091 0.009002177557331561 753470
1330 0.06693738233750383 0.01004370631629591 753886
1330.5 0.068184199457008 0.01094474017296704 754312
1331 0.06952289230309246 0.01169418975561634 754714
1331.5 0.07093502834005976 0.01228305893546983 755066
1332 0.07240131268910192 0.01270455204587343 755500
1332.5 0.07390185151344827 0.01295415097274042 755921
1333 0.07541642180860675 0.01302966126249944 756331
1333.5 0.07692474393909653 0.01293122681514261 756676
1334 0.07840675324772343 0.01266131315475353 757059
1334.5 0.07984286709764608 0.01222465969232991 757455
1335 0.08121424379047225 0.01162820181011911 757809
1335.5 0.08250302993402839 0.01088096399752326 758139
1336 0.08369259300922423 0.009993925650567684 758419
1336.5 0.08476773610396005 0.008979861504925827 758674
1337 0.08571489204010931 0.007853159001860028 759008
1337.5 0.08652229441354591 0.006629615182893404 759382
1338 0.08718012339279435 0.005326215968763735 759701
1338.5 0.08768062447459667 0.003960900897930857 759998
1339 0.08801819876959197 0.002552316576884172 760242
1339.5 0.08818946378320046 0.001119562226582553 760491
1340 0.0881932840603131 -0.0003180692049638239 760739
1340.5 0.08803077147199527 -0.001741350855579637 761014
1341 0.08770525533253652 -0.003131379188044326 761306
1341.5 0.08722222294031058 -0.00446982521250284 761571
1342 0.08658923153057181 -0.005739176351612731 761854
1342.5 0.08581579300726495 -0.00692296575470421 762135
1343 0.08491323317912357 -0.008005986056257325 762426
1343.5 0.08389452755807258 -0.008974484802419885 762697
1344 0.08277411608087608 -0.009816339033780609 762930
1344.5 0.08156769938418332 -0.0105212068093855 763169
1345 0.08029201949516809 -0.01108065378183475 763407
1345.5 0.0789646279919331 -0.011488253281667 763695
1346 0.07760364483739546 -0.01173965873627113 763938
1346.5 0.07622751119572253 -0.01183264762919216 764169
1347 0.07485473960038654 -0.01176713659468385 764434
1347.5 0.07350366485702467 -0.01154516763439539 764692
1348 0.07219219903260149 -0.01117086583284254 764941
1348.5 0.07093759380559855 -0.01065036933054126 765170
1349 0.06975621333140135 -0.009991732683252933 765394
1349.5 0.06866332061462695 -0.009204805087775153 765629
1350 0.0676728801782875 -0.00830108528445812 765905
1350.5 0.06679737958138948 -0.007293555249804416 766180
1351 0.06604767206528618 -0.006196495065178773 766437
1351.5 0.06543284230869682 -0.005025281586310289 766687
1352 0.06496009694604628 -0.003796173739891131 766967
1352.5 0.06463468115820335 -0.002526087435661581 767262
1353 0.06445982228363861 -0.001232363202971766 767510
1353.5 0.06443670102645115 6.747026144886323e-05 767744
1354 0.06456445046074247 0.001355933413688491 768012
1354.5 0.06484018265358434 0.002615830839728678 768278
1355 0.06525904235645894 0.003830480731475099 768529
1355.5 0.06581428685254599 0.004983935799413243 768772
1356 0.06649739069946989 0.006061192696018524 769048
1356.5 0.06729817377870521 0.007048387199264238 769310
1357 0.06820495075811436 0.007932972616916245 769579
1357.5 0.06920469979703209 0.008703879116681766 769804
1358 0.07028324807751594 0.009351651961163101 770065
1358.5 0.07142547153396533 0.009868566926048733 770300
1359 0.07261550597894589 0.01024872150082397 770562
1359.5 0.07383696668785163 0.01048810080900564 770839
1360 0.0750731734105882 0.01058461753480494 771083
1360.5 0.07630737772579067 0.01053812550036765 771342
1361 0.07752298964262452 0.01035040689742897 771611
1361.5 0.07870380038685063 0.01002513353444738 771879
1362 0.0798341983808438 0.009567802810209487 772136
1362.5 0.08089937554038377 0.008985649462813739 772396
1363 0.0818855211624835 0.00828753446433099 772636
1363.5 0.08278000086598004 0.007483812732039448 772901
1364 0.08357151826728507 0.006586181602988156 773159
1364.5 0.08425025732437921 0.005607512266167011 773418
1365 0.08480800355919449 0.00456166656256821 773687
1365.5 0.08523824266805956 0.003463301745184715 773955
1366 0.08553623534760532 0.002327665936254605 774266
1366.5 0.08569906749505216 0.001170387126091947 774534
1367 0.08572567528246815 7.258625440095461e-06 774825
1367.5 0.08561684494973469 -0.001145976089216813 775097
1368 0.08537518750582578 -0.002273836210650624 775359
1368.5 0.08500508886792393 -0.003361311241924409 775617
1369 0.08451263629822778 -0.004394060660440314 775885
1369.5 0.08390552231465838 -0.005358602950494252 776156
1370 0.08319292754977291 -0.006242491513625865 776415
1370.5 0.08238538430814914 -0.007034475162648279 776654
1371 0.0814946228226624 -0.007724641131737858 776937
1371.5 0.0805334024312193 -0.008304538788066879 777182
1372 0.07951533008480897 -0.008767282506537424 777412
1372.5 0.0784546687528133 -0.009107632464297924 777647
1373 0.07736613841051308 -0.009322052421736875 777902
1373.5 0.07626471237522234 -0.009408743877215135 778154
1374 0.0751654118006716 -0.009367656309467632 778405
1374.5 0.07408310114376468 -0.009200473549873986 778782
1375 0.07303228738387903 -0.008910576652165138 779181
1375.5 0.07202692570320833 -0.008502983945175248 779636
1376 0.07108023422845527 -0.007984269260662428 780048
1376.5 0.07020452029124671 -0.007362459618901678 780411
1377 0.06941102048912963 -0.006646913925826398 780792
1377.5 0.06870975662354638 -0.005848184483389663 781194
1378 0.06810940935880713 -0.00497786333629918 781491
1378.5 0.06761721119013421 -0.004048415670500268 781795
1379 0.06723886003301983 -0.003073002639310263 782070
1379.5 0.06697845445432675 -0.002065296119965556 782324
1380 0.06683845126188803 -0.00103928799502499 782669
1380.5 0.06681964585805726 -9.096608567439046e-06 782961
1381 0.06692117544805332 0.001011226934081322 783215
1381.5 0.06714054488037274 0.00200788997226 783511
1382 0.06747367458828592 0.002967544404790252 783757
1382.5 0.06791496980270396 0.0038774652062766 784007
1383 0.06845740992150347 0.004725718960501322 784249
1383.5 0.06909265665258414 0.00550132018137584 784493
1384 0.06981117930101902 0.006194373376219706 784720
1384.5 0.07060239534792319 0.006796199017171771 784971
1385 0.07145482427297785 0.007299441821210843 785250
1385.5 0.07235625240640654 0.007698159994184228 785513
1386 0.07329390646169308 0.007987894365768184 785795
1386.5 0.07425463329906865 0.008165716626565308 786042
1387 0.07522508340294687 0.008230256171581579 786358
1387.5 0.07619189552472309 0.008181705352030021 786668
1388 0.07714187994586348 0.008021803235649215 786981
1388.5 0.07806219785470236 0.007753798270397651 787353
1389 0.07894053440305505 0.007382390533456827 787633
1389.5 0.07976526311440141 0.006913654523050979 787899
1390 0.08052559945231692 0.006354943710953849 788182
1390.5 0.08121174152390269 0.005714778315226142 788453
1391 0.08181499608572131 0.00500271797251238 788801
1391.5 0.08232788823630656 0.004229221184250365 789165
1392 0.08274425341655733 0.003405493578896153 789469
1392.5 0.08305931059380753 0.002543327170623366 789838
1393 0.0832697157734654 0.001654932902218237 790248
1393.5 0.08337359526003423 0.0007527688348012948 790542
1394 0.08337055837316483 -0.0001506336112400132 790808
1394.5 0.08326168961017576 -0.001042842951467681 791169
1395 0.0830495205302608 -0.001911698081235403 791486
1395.5 0.08273798191347471 -0.00274547353853939 791880
1396 0.0823323370157469 -0.003533037345921077 792238
1396.5 0.08183909699599221 -0.004263999311415917 792600
1397 0.08126591982942392 -0.004928847816908682 793000
1397.5 0.08062149423927251 -0.005519073296784159 793404
1398 0.07991541037438768 -0.006027276807850869 793818
1398.5 0.07915801913011376 -0.006447262310256944 794211
1399 0.07836028215221251 -0.006774111515335562 794629
1399.5 0.07753361467668639 -0.007004240406617835 795110
1400 0.07668972344076569 -0.00713543680106696 795552
1400.5 0.07584044195115688 -0.007166878585229849 795974
1401 0.07499756541440904 -0.007099132531714322 796302
1401.5 0.07417268762092488 -0.006934133871406778 796725
1402 0.07337704202912977 -0.006675147062407094 797116
1402.5 0.07262134922046107 -0.006326708454123661 797604
1403 0.07191567279044034 -0.005894551790826395 798170
1403.5 0.07126928560779289 -0.005385517729869789 798642
1404 0.07069054821445246 -0.004807448762671941 799083
1404.5 0.0701868009567191 -0.004169071118541309 799473
1405 0.06976427123452209 -0.003479865400060601 799873
1405.5 0.06942799703466676 -0.002749927841791133 800280
1406 0.06918176767829716 -0.001989824199742578 800758
1406.5 0.06902808246597533 -0.001210438365948954 801093
1407 0.06896812764927227 -0.0004228178595971504 801498
1407.5 0.06900177189918616 0.0003619816271146009 801995
1408 0.06912758018266466 0.001133050454010471 802391
1408.5 0.06934284570264158 0.001879775888547187 802909
1409 0.06964363930782175 0.002591987515320151 803320
1409.5 0.07002487553940356 0.003260095214899235 803554
1410 0.07048039425626909 0.003875217846535427 803816
1410.5 0.07100305657094416 0.004429300913530007 804060
1411 0.07158485363864893 0.004915221657262903 804288
1411.5 0.07221702667352523 0.005326880213541635 804520
1412 0.07289019642184505 0.00565927567029566 804759
1412.5 0.0735945002035116 0.005908566085710449 805004
1413 0.07431973454194721 0.006072111757496972 805230
1413.5 0.07505550133958275 0.006148501273808627 805471
1414 0.07579135552232964 0.006137560120940781 805701
1414.5 0.07651695207187065 0.006040341868926239 805953
1415 0.07722219038922493 0.005859102200023676 806191
1415.5 0.07789735398627548 0.005597256283488406 806426
1416 0.07853324358284811 0.005259320229620656 806668
1416.5 0.07912130179417186 0.004850837573750598 806908
1417 0.07965372772545809 0.004378291943579029 807140
1417.5 0.0801235799448809 0.003849007248410501 807368
1418 0.08052486648110661 0.003271036893819649 807595
1418.5 0.08085262068411925 0.002653043668008387 807829
1419 0.08110296199559183 0.002004172064693171 808066
1419.5 0.08127314089445367 0.001333914900310244 808311
1420 0.08136156751144007 0.0006519761495145678 808549
1420.5 0.08136782364002487 -3.186803837211884e-05 808784
1421 0.08129265810690128 -0.0007079081684920113 809023
1421.5 0.081137965699785 -0.001366638118697951 809256
1422 0.08090675008045883 -0.001998887834861761 809497
1422.5 0.08060307133347021 -0.0025959501621875 809727
1423 0.08023197901264884 -0.003149700067883593 809949
1423.5 0.07979943174572783 -0.00365270463084468 810189
1424 0.07931220463913732 -0.004098322316325198 810423
1424.5 0.07877778588803661 -0.004480790215802903 810660
1425 0.07820426413870417 -0.004795298111915543 810894
1425.5 0.0776002082696349 -0.005038048422862824 811127
1426 0.07697454135259899 -0.00520630128716037 811355
1426.5 0.07633641062429117 -0.005298404265125387 811598
1427 0.07569505534225557 -0.005313806354868558 811835
1427.5 0.07505967441506892 -0.00525305624470351 812065
1428 0.0744392956862427 -0.005117784947586701 812302
1428.5 0.07384264871429543 -0.00491067318331241 812536
1429 0.07327804282863923 -0.004635404087628548 812761
1429.5 0.07275325215337478 -0.004296602031238547 813003
1430 0.07227540918018964 -0.00389975852299871 813230
1430.5 0.0718509083390288 -0.003451146347884085 813461
1431 0.07148532086305609 -0.002957723249088253 813699
1431.5 0.07118332207493308 -0.00242702660280762 813932
1432 0.07094863203711296 -0.001867060651997214 814161
1432.5 0.07078397031237485 -0.001286177960142381 814388
1433 0.07069102537508189 -0.0006929568166729164 814624
1433.5 0.07067043900157795 -9.607637120599942e-05 814900
1434 0.07072180575281323 0.0004958087061477392 815136
1434.5 0.07084368744675289 0.001074192246769879 815373
1435 0.07103364230544806 0.001630837527155801 815600
1435.5 0.071288268254816 0.002157893429310755 815843
1436 0.07160325965709473 0.002648004192715977 816082
1436.5 0.07197347656935088 0.003094411234906017 816344
1437 0.07239302544891335 0.003491045640945892 816592
1437.5 0.07285535007053484 0.003832610064471559 816835
1438 0.0733533312825685 0.004114648942324824 817070
1438.5 0.07387939411233112 0.004333606098811172 817302
1439 0.07442562063564045 0.004486869001679328 817563
1439.5 0.07498386695349771 0.004572799127350933 817844
1440 0.0755458825709142 0.004590748094887173 818081
1440.5 0.0761034304494969 0.004541059433757967 818320
1441 0.07664840600680876 0.004425056056736935 818556
1441.5 0.07717295336153242 0.004245013713243703 818785
1442 0.07766957717358829 0.004004120897307934 819018
1442.5 0.07813124850173325 0.003706425875235579 819251
1443 0.07855150319662878 0.003356771678347024 819492
1443.5 0.07892453146341905 0.002960720073321556 819732
1444 0.07924525736275018 0.002524465674416648 819967
1444.5 0.07950940717085617 0.002054741496058425 820206
1445 0.07971356568557908 0.001558717359205086 820441
1445.5 0.07985521974354561 0.001043892658936832 820684
1446 0.07993278840156942 0.0005179850726956552 820918
1446.5 0.07994563942996054 -1.118316242034383e-05 821160
1447 0.07989409196400071 -0.000535799749487427 821391
1447.5 0.07977940535951376 -0.001048175953277031 821631
1448 0.07960375449639001 -0.001540857710119885 821869
1448.5 0.07937019196727936 -0.002006732638115998 822101
1449 0.07908259777472357 -0.002439131427537802 822340
1449.5 0.07874561733613734 -0.002831922180529817 822577
1450 0.07836458875979328 -0.003179596378492651 822853
1450.5 0.07794546050405544 -0.003477345283190328 823103
1451 0.0774947006644751 -0.003721125721722839 823352
1451.5 0.0770191992472042 -0.003907714363920336 823655
1452 0.07652616488095808 -0.004034749771107334 824013
1452.5 0.07602301749223596 -0.004100761675061461 824360
1453 0.07551727851873631 -0.00410518713273422 824657
1453.5 0.07501646026328664 -0.004048373393208222 825116
1454 0.07452795599485461 -0.00393156750568628 825418
1454.5 0.07405893238436134 -0.003756892888285592 825706
1455 0.07361622582146921 -0.00352731326431822 826041
1455.5 0.07320624409494579 -0.003246584552921904 826401
1456 0.07283487483464388 -0.002919195471814919 826729
1456.5 0.07250740200886505 -0.002550297769179388 827170
1457 0.07222843164849856 -0.002145627147003192 827693
1457.5 0.07200182783065608 -0.001711416067609726 828195
1458 0.0718306598016319 -0.001254299746794979 828733
1458.5 0.07171716095414397 -0.0007812167294481163 829247
1459 0.0716627001993797 -0.0002993055155127059 829742
1459.5 0.07166776609291339 0.0001842012452944651 830197
1460 0.07173196388770772 0.0006620834430868599 830683
1460.5 0.07185402549985227 0.001127239528685288 831182
1461 0.07203183218610758 0.001572790328963154 831688
1461.5 0.07226244954940331 0.001992179158146968 832192
1462 0.07254217431176913 0.002379266786264939 832728
1462.5 0.07286659212629396 0.002728419906115828 833079
1463 0.07323064554295489 0.003034591839554358 833381
1463.5 0.07362871109977037 0.003293394341059823 833803
1464 0.07405468438269086 0.003501159489723309 834231
1464.5 0.07450207178674362 0.00365499080798778 834636
1465 0.07496408761871527 0.003752802904540367 835072
1465.5 0.07543375510934766 0.003793349107363878 835472
1466 0.07590400985159836 0.003776236728651258 835783
1466.5 0.07636780415165524 0.003701929783527019 836130
1467 0.07681821077143211 0.003571739166701884 836508
1467.5 0.07724852455526549 0.003387800472689708 836811
1468 0.07765236046919435 0.003153039823436913 837117
1468.5 0.07802374663796158 0.002871128239607772 837418
1469 0.07835721104183774 0.002546425255877747 837731
1469.5 0.07864786063136726 0.002183912634083659 838075
1470 0.07889145173174288 0.00178911916879318 838410
1470.5 0.07908445073802929 0.001368037705807288 838722
1471 0.07922408424598391 0.0009270356035344597 839067
1471.5 0.07930837791865453 0.0004727599585532191 839480
1472 0.07933618355400709 1.203898875153826e-05 839877
1472.5 0.07930719399114725 -0.0004482189807815545 840296
1473 0.07922194566976544 -0.0009011274531210732 840683
1473.5 0.07908180883668804 -0.001339923130675958 841025
1474 0.07888896557228442 -0.001758065248683916 841407
1474.5 0.07864637598539914 -0.002149331430727079 841807
1475 0.07835773309591673 -0.002507908679811665 842198
1475.5 0.07802740708661392 -0.002828478192248324 842617
1476 0.07766037975827475 -0.003106292774000954 842953
1476.5 0.07726217016198816 -0.003337245748968718 843432
1477 0.07683875250814268 -0.003517930374209959 843919
1477.5 0.07639646756108993 -0.003645688916569429 844380
1478 0.07594192882025622 -0.003718650696498354 844848
1478.5 0.07548192486134969 -0.003735758565861469 845478
1479 0.07502331926423272 -0.003696783454875063 845950
1479.5 0.0745729495863045 -0.003602326796584297 846433
1480 0.07413752685142753 -0.003453810812969203 846924
1480.5 0.07372353701443317 -0.003253456822343749 847393
1481 0.07333714583023405 -0.003004251900660622 847877
1481.5 0.07298410850504057 -0.002709904397182244 848188
1482 0.07266968543590593 -0.002374788965327824 848459
1482.5 0.0723985652548701 -0.002003881920071905 848829
1483 0.07217479628665291 -0.001602687871910168 849125
1483.5 0.07200172740573986 -0.001177158712157837 849456
1484 0.07188195914160075 -0.0007336061334392005 849885
1484.5 0.07181730573165908 -0.0002786089611269594 850255
1485 0.07180876866266758 0.0001810833550920361 850599
1485.5 0.07185652207461253 0.0006386496864356241 850926
1486 0.07195991022958079 0.001087297170275797 851305
1486.5 0.07211745707364355 0.001520360705700077 851681
1487 0.07232688774523018 0.001931400557556851 852058
1487.5 0.07258516171120633 0.002314296655761449 852388
1488 0.07288851704437289 0.002663338225520373 852668
1488.5 0.07323252519577932 0.002973307452561779 852993
1489 0.07361215546436729 0.003239555974436339 853459
1489.5 0.07402184822718692 0.003458073093207223 853819
1490 0.07445559586773325 0.003625544724868124 854329
1490.5 0.07490703022961816 0.00373940223488014 854806
1491 0.07536951532938889 0.003797860455367693 855287
1491.5 0.07583624398714069 0.003799944335658789 855660
1492 0.07630033697771388 0.003745503841752206 856050
1492.5 0.07675494326948427 0.003635216889593119 856434
1493 0.07719333990255398 0.003470580269314125 856817
1493.5 0.07760903006372125 0.003253888690386059 857254
1494 0.07799583794185641 0.002988202248452708 857665
1494.5 0.07834799899385017 0.00267730278105657 858050
1495 0.07866024431743952 0.002325639739125655 858311
1495.5 0.07892787791201571 0.001938266351707883 858670
1496 0.07914684571073081 0.001520767000866686 859005
1496.5 0.07931379538540068 0.001079176849904462 859302
1497 0.07942612605813065 0.0006198948793669378 859709
1497.5 0.07948202719839309 0.0001495915800205475 860001
1498 0.07948050613937097 -0.0003248873711555728 860295
1498.5 0.07942140381054473 -0.0007966200680491451 860639
1499 0.07930539845240699 -0.001258708543573916 861080
1499.5 0.07913399725142782 -0.001704378709167192 861576
1500 0.07890951600651404 -0.002127078628709567 861846
1500.5 0.0786350471097319 -0.002520573713303156 862208
1501 0.07831441629156263 -0.002879037466885609 862586
1501.5 0.07795212874203607 -0.003197136475761599 863036
1502 0.07755330537146533 -0.003470108416898278 863416
1502.5 0.07712361011599425 -0.003693831959089139 863778
1503 0.0766691693217815 -0.003864887546426535 864298
1503.5 0.07619648435553522 -0.003980608183294107 864688
1504 0.07571233868666877 -0.004039119482449322 865040
1504.5 0.07522370076618308 -0.004039368390688938 865493
1505 0.0747376240883605 -0.003981140167901394 866115
1505.5 0.07426114586261501 -0.003865063362718835 866493
1506 0.0738011857437875 -0.003692602699108401 866890
1506.5 0.07336444606951491 -0.003466039960658122 867195
1507 0.07295731503302998 -0.003188443130568696 867485
1507.5 0.07258577417913488 -0.002863624213027955 867795
1508 0.07225531155073671 -0.00249608632333975 868120
1508.5 0.07197084173405653 -0.002090960787608423 868515
1509 0.07173663395358103 -0.001653935135766693 868906
1509.5 0.07155624925435562 -0.001191173002247844 869177
1510 0.07143248768094761 -0.0007092270647909853 869453
1510.5 0.07136734622114375 -0.000214946252078756 869793
1511 0.07136198813018159 0.0002846214662829192 870213
1511.5 0.07141672409020365 0.000782329329703099 870921
1512 0.07153100549195385 0.001271033653987155 871413
1512.5 0.07170342995385863 0.001743695869087228 871784
1513 0.07193175902000414 0.002193483276041154 872096
1513.5 0.07221294780556924 0.002613867088371398 872393
1514 0.07254318618847079 0.002998716360003524 872756
1514.5 0.07291795098169651 0.003342386458376422 873094
1515 0.07333206836439955 0.003639800817064514 873390
1515.5 0.07377978570349196 0.003886524795855172 873730
1516 0.07425485176329072 0.004078830586511484 874052
1516.5 0.07475060418064115 0.004213752227851587 874342
1517 0.07526006297856017 0.004289129932531252 874719
1517.5 0.07577602880430474 0.004303643078074871 875086
1518 0.07629118450910723 0.004256831374151282 875456
1518.5 0.07679819863761343 0.004149103884591512 875912
1519 0.07728982936601936 0.00398173575385289 876314
1519.5 0.07775902741944567 0.003756852661138746 876727
1520 0.07819903651136098 0.003477403198741687 877032
1520.5 0.07860348988068884 0.003147119541949054 877277
1521 0.07896650155518189 0.002770466943626579 877545
1521.5 0.07928275104197335 0.002352582745041496 877798
1522 0.0795475602369306 0.001899205743366065 878044
1522.5 0.07975696145226344 0.001416596893513864 878300
1523 0.07990775558529149 0.0009114524455662537 878549
1523.5 0.07999755958861504 0.0003908107272965054 878836
1524 0.08002484255125195 -0.0001380461273394399 879081
1524.5 0.0799889498595085 -0.0006676941297012445 879314
1525 0.07989011507321352 -0.00119067163996044 879593
1525.5 0.07972945932513477 -0.001699584360659573 879870
1526 0.07950897822648845 -0.002187209644950941 880114
1526.5 0.07923151643701141 -0.002646598651385865 880390
1527 0.07890073023160706 -0.00307117490499841 880635
1527.5 0.07852103856468225 -0.003454827872546537 880889
1528 0.07809756329558146 -0.003792000227482509 881146
1528.5 0.07763605939171278 -0.004077767566591675 881390
1529 0.07714283606790005 -0.004307909444071441 881621
1529.5 0.07662466994918395 -0.004478970708682683 881862
1530 0.07608871145791746 -0.004588312263830206 882091
1530.5 0.07554238572295273 -0.004634150517152016 882336
1531 0.07499328938763133 -0.004615584943378269 882573
1531.5 0.0744490847530347 -0.004532613349670719 882812
1532 0.07391739273268191 -0.004386134604066589 883072
1532.5 0.07340568611399928 -0.004177938762636806 883302
1533 0.07292118462014278 -0.003910684707085232 883538
1533.5 0.07247075324313458 -0.003587865579303463 883783
1534 0.07206080527607032 -0.003213762470412604 884019
1534.5 0.07169721140895652 -0.002793386986677361 884259
1535 0.07138521617039369 -0.002332413471061987 884489
1535.5 0.07112936289698062 -0.001837101804920817 884730
1536 0.07093342829533779 -0.001314211847335868 884958
1536.5 0.07080036752966791 -0.0007709106880611355 885205
1537 0.07073227062259758 -0.0002146739922431086 885437
1537.5 0.07073033080070071 0.0003468172003824237 885681
1538 0.07079482525073727 0.0009057827934609103 885936
1538.5 0.0709251085805768 0.001454451594952651 886173
1539 0.07111961910236274 0.001985169421444309 886446
1539.5 0.07137589787720187 0.002490505841713145 886717
1540 0.0716906202829847 0.002963358071804806 887011
1540.5 0.07205963969233836 0.003397050570990286 887270
1541 0.07247804267862523 0.003785428945297222 887522
1541.5 0.07294021500666105 0.004122946842087894 887831
1542 0.07343991751371537 0.004404744614334894 888114
1542.5 0.07397037084745378 0.004626718645520441 888361
1543 0.0745243479027546 0.004785580353916396 888673
1543.5 0.075094272690513 0.004878904036628078 888929
1544 0.07567232428016089 0.004905162867255368 889205
1544.5 0.07625054438498141 0.00486375252422052 889525
1545 0.07682094710638945 0.004755002097479344 889836
1545.5 0.077375629320957 0.004580172097111679 890112
1546 0.0779068801825432 0.004341439565745191 890404
1546.5 0.07840728822162518 0.004041870475432886 890759
1547 0.07886984455471205 0.003685379766003056 891037
1547.5 0.07928804076814305 0.003276679553584206 891304
1548 0.07965596011193708 0.002821216202594407 891534
1548.5 0.07996836072971568 0.002325097109687678 891778
1549 0.0802207497588078 0.001795008191811938 892021
1549.5 0.08040944725901703 0.001238123200653838 892275
1550 0.08053163906745979 0.0006620061005112467 892534
1550.5 0.0805854178284698 7.450784444257711e-05 892797
1551 0.0805698116097293 -0.0005163410369768643 893050
1551.5 0.0804847996862937 -0.001102440559923404 893302
1552 0.0803313152506701 -0.001675732610504904 893559
1552.5 0.08011123498718552 -0.002228311933853984 893806
1553 0.07982735563000386 -0.002752535258394095 894055
1553.5 0.07948335780388489 -0.003241127047926274 894311
1554 0.07908375762257737 -0.00368728041840129 894560
1554.5 0.07863384668922598 -0.004084751820695621 894973
1555 0.07813962130396443 -0.004427948174531317 895357
1555.5 0.07760770183375724 -0.004712005240729309 895690
1556 0.07704524333646552 -0.004932856137874099 895984
1556.5 0.07645983865313016 -0.005087289043569855 896261
1557 0.07585941528791719 -0.005172993267950186 896545
1557.5 0.07525212748256274 -0.005188593045944725 896794
1558 0.07464624496029131 -0.005133668562828178 897034
1558.5 0.07405003986208189 -0.005008763902473787 897297
1559 0.07347167342516973 -0.004815381787102947 897545
1559.5 0.07291908395938243 -0.004555965158698136 897778
1560 0.07239987766123747 -0.004233865833134936 898077
1560.5 0.07192122376886588 -0.003853300635999407 898369
1561 0.07148975550325977 -0.003419295601541008 898669
1561.5 0.07111147816384893 -0.002937618980890436 898947
1562 0.07079168565004004 -0.002414703960276361 899223
1562.5 0.0705348865664092 -0.001857562132371608 899492
1563 0.07034474093928181 -0.001273688892119732 899743
1563.5 0.07022400842822536 -0.0006709620406659853 900010
1564 0.0701745087595045 -5.75349757859596e-05 900292
1564.5 0.07019709494192707 0.0005582740768435776 900539
1565 0.07029163965103986 0.001168095281111405 900803
1565.5 0.07045703498768856 0.001763621310840559 901053
1566 0.07069120563401668 0.002336720812969868 901289
1566.5 0.0709911352465369 0.002879549660578408 901551
1567 0.07135290574449381 0.003384658471193154 901804
1567.5 0.07177174897483081 0.003845094915146268 902055
1568 0.07224211006510718 0.004254499408329687 902315
1568.5 0.0727577216150203 0.004607192872590431 902553
1569 0.07331168772797661 0.004898255354015588 902804
1569.5 0.07389657674848386 0.005123594413017281 903079
1570 0.07450452145086181 0.005280002338761111 903333
1570.5 0.07512732532156056 0.005365201392199223 903594
1571 0.07575657349264377 0.005377876444699843 903839
1571.5 0.07638374681892518 0.00531769455079025 904108
1572 0.07700033754672986 0.005185311171505664 904374
1572.5 0.07759796499891926 0.004982362946831328 904617
1573 0.07816848969899583 0.004711447099252601 904856
1573.5 0.07870412437682814 0.004376087732976592 905148
1574 0.07919754033955681 0.003980689472464004 905387
1574.5 0.07964196775300056 0.003530479057059612 905632
1575 0.08003128846055317 0.003031435673364653 905898
1575.5 0.08036012006703359 0.002490210961296802 906149
1576 0.08062389013286626 0.001914039771419768 906406
1576.5 0.08081889945772595 0.001310642878153575 906643
1577 0.08094237358054808 0.0006881229641556292 906875
1577.5 0.08099250178259104 5.485528397393451e-05 907136
1578 0.08096846304985289 -0.0005806255112596574 907398
1578.5 0.08087043862827356 -0.001209740852819122 907647
1579 0.08069961098740593 -0.001823984469167992 907886
1579.5 0.08045814919310079 -0.002415037757386661 908120
1580 0.08014918087471881 -0.002974882742344444 908356
1580.5 0.0797767511549388 -0.003495911086350004 908594
1581 0.07934576908785708 -0.003971027664604676 908831
1581.5 0.07886194232138963 -0.004393747294622188 909070
1582 0.07833170086062276 -0.004758283299879889 909289
1582.5 0.0777621109575584 -0.005059626698081818 909516
1583 0.07716078028760609 -0.005293614931047863 909757
1583.5 0.07653575569236387 -0.005456989194675525 909992
1584 0.07589541487005989 -0.005547439581729473 910226
1584.5 0.07524835347811626 -0.005563637415300221 910472
1585 0.07460326917550231 -0.005505254324393003 910705
1585.5 0.07396884417500625 -0.005372967792898013 910938
1586 0.07335362789668243 -0.005168453096708999 911176
1586.5 0.07276592131324552 -0.004894361728501087 911432
1587 0.07221366455606315 -0.004554286593137835 911673
1587.5 0.07170432930697759 -0.00415271443635437 911913
1588 0.07124481743700571 -0.003694966142814815 912145
1588.5 0.07084136726894068 -0.003187125704507103 912372
1589 0.07049946873810971 -0.002635958814473794 912613
1589.5 0.07022378860545318 -0.00204882218198842 912841
1590 0.07001810674129037 -0.001433564791553229 913079
1590.5 0.06988526434848913 -0.0007984224377987077 913311
1591 0.06982712483227187 -0.0001519069600155915 913546
1591.5 0.06984454785278693 0.0004973083275997115 913790
1592 0.06993737691815152 0.001140505461839575 914032
1592.5 0.07010444069237028 0.001769039333298657 914284
1593 0.07034356800683279 0.002374454277225952 914514
1593.5 0.07065161637852256 0.002948598175420581 914757
1594 0.07102451365513526 0.003483732525445802 914996
1594.5 0.07145731222950398 0.003972636987636704 915234
1595 0.07194425509546896 0.004408706994772554 915470
1595.5 0.07247885285691237 0.004786043102864602 915709
1596 0.07305397065329683 0.005099530873002445 915942
1596.5 0.07366192383069246 0.005344910202093653 916175
1597 0.07429458106879049 0.00551883316288423 916416
1597.5 0.07494347357336911 0.005618909568928332 916660
1598 0.07559990886148216 0.005643739646075772 916897
1598.5 0.07625508760438265 0.005592933366314612 917138
1599 0.07690022195171933 0.005467116180080374 917378
1599.5 0.07752665374041384 0.005267921066977889 917604
1600 0.07812597099309468 0.004997967009764775 917837
1600.5 0.0786901211340295 0.004660824179911493 918069
1601 0.07921151939481878 0.004260966302596495 918308
1601.5 0.07968315094710306 0.003803710842185126 918546
1602 0.08009866538429374 0.003295147813733856 918786
1602.5 0.08045246227772372 0.002742058179631596 919025
1603 0.08073976665321207 0.002151822931061964 919257
1603.5 0.08095669337021022 0.001532324079644836 919499
1604 0.08110029953561022 0.0008918388936964635 919747
1604.5 0.0811686242458898 0.0002389288045647037 919988
1605 0.08116071512237921 -0.0004176755197762679 920225
1605.5 0.08107664128272689 -0.001069191385211106 920452
1606 0.0809174925746986 -0.001706901986851797 920679
1606.5 0.08068536508380414 -0.002322273440901453 920924
1607 0.08038333311137844 -0.002907069356892984 921166
1607.5 0.08001540800216728 -0.003453461407733422 921404
1608 0.07958648437769722 -0.003954134409355502 921641
1608.5 0.0791022745013656 -0.004402384496223045 921875
1609 0.07856923166097264 -0.004792209072439381 922117
1609.5 0.07799446360217964 -0.00511838732949408 922363
1610 0.07738563718012693 -0.005376550249238891 922595
1610.5 0.07675087551437959 -0.0055632391527765 922837
1611 0.07609864903290665 -0.005675952010645973 923079
1611.5 0.07543766187259161 -0.005713176894899987 923348
1612 0.07477673516572204 -0.005674412127151971 923581
1612.5 0.07412468878319387 -0.00556017285607719 923823
1613 0.07349022312524667 -0.005371983980754873 924074
1613.5 0.07288180254915741 -0.005112359520164431 924314
1614 0.072307542000503 -0.004784768711614493 924556
1614.5 0.07177509837067383 -0.004393589299426018 924796
1615 0.07129156803889038 -0.003944048647401825 925037
1615.5 0.07086339197293083 -0.003442153472175235 925277
1616 0.07049626966026284 -0.002894609147238363 925521
1616.5 0.07019508302168993 -0.002308729667253324 925796
1617 0.06996383132459934 -0.001692339487270952 926052
1617.5 0.06980557796425921 -0.00105366856004617 926310
1618 0.06972240982139197 -0.000401241985295683 926561
1618.5 0.06971540973459953 0.0002562342437157704 926833
1619 0.06978464244944381 0.0009099898593986276 927079
1619.5 0.06992915422448458 0.001551307737274902 927357
1620 0.07014698609078177 0.002171640534434978 927626
1620.5 0.07043520057778506 0.002762724983473182 927869
1621 0.07078992153761401 0.003316692309082897 928112
1621.5 0.07120638652392727 0.003826173287824394 928345
1622 0.07167901101324721 0.004284396544782339 928579
1622.5 0.07220146359801523 0.004685278772898521 928846
1623 0.07276675113392055 0.005023505670439578 929091
1623.5 0.07336731269115114 0.005294602517842832 929343
1624 0.07399512104192059 0.005494993455364279 929566
1624.5 0.07464179031650994 0.005622048675627274 929797
1625 0.07529868837844057 0.005674118908268155 930045
1625.5 0.0759570524073645 0.005650556745186954 930274
1626 0.0766081061366134 0.005551724532120762 930517
1626.5 0.07724317717164665 0.005378988732970676 930761
1627 0.07785381281611814 0.005134700855092256 931010
1627.5 0.07843189285392722 0.00482216520415444 931239
1628 0.07896973777810065 0.004445593913755719 931483
1628.5 0.0794602110200822 0.004010049865384932 931735
1629 0.07989681381511499 0.003521378276241335 931974
1629.5 0.08027377143975001 0.002986127883713231 932220
1630 0.08058610967474643 0.002411462793935378 932457
1630.5 0.08082972047912797 0.001805066185949737 932695
1631 0.08100141600713251 0.00117503717093215 932924
1631.5 0.0810989702572576 0.0005297821962859332 933150
1632 0.08112114780942048 -0.0001220975440496742 933386
1632.5 0.0810677192801665 -0.0007719211799113403 933609
1633 0.0809394633045311 -0.001411044171262083 933842
1633.5 0.08073815503415471 -0.002030973695377223 934089
1634 0.08046654132215982 -0.002623481869950666 934323
1634.5 0.08012830294366401 -0.003180715298236058 934560
1635 0.07972800437424403 -0.003695299473661727 934815
1635.5 0.07927103181484954 -0.004160436652258282 935071
1636 0.07876352030836613 -0.004569995890730703 935290
1636.5 0.07821227093816145 -0.004918594054861954 935525
1637 0.07762465923056579 -0.005201666725689729 935763
1637.5 0.07700853599960307 -0.005415528067876815 936009
1638 0.0763721219718556 -0.005557418874035357 936249
1638.5 0.07572389761079279 -0.005625542158439118 936478
1639 0.07507248962217256 -0.005619085841401732 936731
1639.5 0.07442655566440934 -0.005538232239345076 936966
1640 0.07379466880956746 -0.005384154252883184 937201
1640.5 0.07318520330162179 -0.005158998323716214 937449
1641 0.07260622313885139 -0.00486585440836347 937671
1641.5 0.07206537496698968 -0.004508713390385594 937908
1642 0.07156978670963066 -0.004092412520424868 938156
1642.5 0.07112597328321953 -0.003622569632887024 938408
1643 0.07073975064683768 -0.003105507037267198 938643
1643.5 0.07041615932325931 -0.002548166119001285 938877
1644 0.0701593983989694 -0.001958013807482311 939112
1644.5 0.06997277086874923 -0.001342942175896945 939333
1645 0.06985864103697881 -0.0007111625273978777 939561
1645.5 0.0698184045250721 -7.109539365905324e-05 939806
1646 0.06985247126464149 0.000568742075866888 940051
1646.5 0.06996026168138084 0.001199849823321889 940287
1647 0.0701402160976194 0.001813858167754772 940526
1647.5 0.07038981720440698 0.002402639152102675 940787
1648 0.07070562527922956 0.00295841446628843 941049
1648.5 0.07108332565536281 0.00347385850946822 941294
1649 0.07151778778572461 0.003942195222231203 941557
1649.5 0.07200313509006323 0.004357287405553207 941817
1650 0.0725328246314719 0.004713717346349321 942072
1650.5 0.07309973553843727 0.005006857688137857 942329
1651 0.07369626497363752 0.005232931617996764 942588
1651.5 0.07431443035201299 0.005389061585852886 942848
1652 0.07494597642953132 0.005473305927225606 943089
1652.5 0.07558248582161622 0.005484682923746323 943331
1653 0.0762154914671959 0.005423182004884922 943571
1653.5 0.07683658953130573 0.005289761967054094 943838
1654 0.07743755123639948 0.005086336260302029 944073
1654.5 0.07801043212999034 0.004815745565807886 944318
1655 0.07854767733368041 0.004481718057039893 944581
1655.5 0.0790422213754898 0.004088817901455415 944825
1656 0.07948758128286905 0.003642382715824228 945087
1656.5 0.07987794170681335 0.003148450834562932 945322
1657 0.0802082309568069 0.002613679384937432 945582
1657.5 0.08047418695040513 0.002045254283842939 945817
1658 0.08067241221842412 0.001450793376516507 946055
1658.5 0.08080041725505982 0.0008382440265913444 946282
1659 0.08085665165981575 0.0002157765382084437 946530
1659.5 0.08084052268270983 -0.000408325156457211 946790
1660 0.08075240095367012 -0.001025774077584525 947023
1660.5 0.0805936133489913 -0.001628390565752556 947272
1661 0.08036642311993471 -0.002208210963670823 947513
1661.5 0.08007399757866981 -0.002757593163635274 947777
1662 0.07972036380252376 -0.003269317618105857 948003
1662.5 0.07931035297669137 -0.003736682474839546 948252
1663 0.07884953414606347 -0.00415359157983026 948525
1663.5 0.07834413828663779 -0.004514634189762405 948769
1664 0.07780097373425277 -0.004815155349417674 949017
1664.5 0.0772273341214364 -0.005051316016920193 949251
1665 0.07663090007053072 -0.005220142159120676 949500
1665.5 0.07601963597164142 -0.005319562188904845 949739
1666 0.07540168323637055 -0.005348432273734779 949964
1666.5 0.07478525146189363 -0.00530654920816064 950203
1667 0.07417850896422877 -0.005194650710167043 950437
1667.5 0.07358947414422551 -0.005014403169791706 950691
1668 0.07302590913486749 -0.004768377046209585 950916
1668.5 0.07249521714418496 -0.00446001027416504 951144
1669 0.0720043448549265 -0.004093560200057115 951402
1669.5 0.07155969117090005 -0.00367404472001426 951638
1670 0.0711670235115697 -0.003207173434915772 951893
1670.5 0.07083140275231514 -0.002699269768639752 952174
1671 0.07055711778916759 -0.00215718511411116 952414
1671.5 0.07034763057545583 -0.001588206175437504 952659
1672 0.07020553233542451 -0.0009999567622023169 952952
1672.5 0.07013251150847241 -0.0004002953627050801 953221
1673 0.07012933381924499 0.0002027901243109029 953493
1673.5 0.07019583470555162 0.000801289085771231 953755
1674 0.07033092417017575 0.001387274889450554 954021
1674.5 0.07053260395631364 0.001953010153522435 954330
1675 0.07079799678188382 0.002491049188924428 954633
1675.5 0.07112338720744792 0.002994336254830365 954878
1676 0.07150427355816542 0.003456298327456049 955141
1676.5 0.07193543017407715 0.003870931159590952 955406
1677 0.07241097912704179 0.004232877501561648 955705
1677.5 0.07292447041861257 0.004537496462494256 955970
1678 0.07346896956267489 0.004780923112258535 956218
1678.5 0.07403715136120138 0.00496011755767688 956450
1679 0.07462139860227013 0.005072902869645713 956689
1679.5 0.07521390434752355 0.00511799138879676 956920
1680 0.07580677643232848 0.005094999094173389 957159
1680.5 0.07639214277653772 0.005004447879990447 957404
1681 0.07696225609725259 0.004847755747721365 957640
1681.5 0.0775095966273677 0.004627215082332316 957879
1682 0.07802697147471425 0.00434595934029708 958115
1682.5 0.07850760930584207 0.004007918630955036 958351
1683 0.07894524910516793 0.003617764819770945 958585
1683.5 0.07933422184342438 0.003180846920168715 958817
1684 0.07966952398789662 0.00270311766801807 959059
1684.5 0.07994688189947427 0.002191052287879349 959308
1685 0.08016280628650173 0.001651560561253477 959559
1685.5 0.08031463602108321 0.001091893393030552 959886
1686 0.08040057076802544 0.0005195451419778791 960162
1686.5 0.08041969202801699 -5.784696642477757e-05 960415
1687 0.08037197235289573 -0.000632604991855273 960667
1687.5 0.08025827264983335 -0.001197112626371325 961005
1688 0.08008032765082927 -0.001743916369619232 961409
1688.5 0.07984071978190935 -0.002265824184956773 961809
1689 0.07954284182075885 -0.002756000327683726 962160
1689.5 0.07919084888012447 -0.003208055092238456 962415
1690 0.07878960039522333 -0.00361612829747756 962700
1690.5 0.07834459292473496 -0.003974965416983045 963074
1691 0.07786188469499343 -0.004279985363506099 963485
1691.5 0.07734801292417688 -0.004527339051739725 963898
1692 0.07680990505621212 -0.004713957990025983 964355
1692.5 0.07625478511157045 -0.004837592287612633 964809
1693 0.07569007642315967 -0.004896837607820844 965271
1693.5 0.0751233020693378 -0.004891150747016425 965728
1694 0.07456198434216203 -0.004820853672563452 966169
1694.5 0.07401354459707025 -0.004687126007914788 966591
1695 0.07348520482020292 -0.004491986107571662 967038
1695.5 0.07298389222172744 -0.004238261016753519 967419
1696 0.07251614811825832 -0.003929545758227718 967841
1696.5 0.07208804230543667 -0.003570152529892823 968141
1697 0.07170509404384796 -0.00316505052951858 968578
1697.5 0.07137220068880398 -0.002719797245769766 968942
1698 0.07109357488841091 -0.002240462165669501 969343
1698.5 0.07087269115623622 -0.001733543946544431 969697
1699 0.07071224249643146 -0.001205882183974289 969968
1699.5 0.07061410762210156 -0.0006645649752749757 970238
1700 0.07057932916392208 -0.0001168335297233508 970547
1700.5 0.07060810311743933 0.0004300148885501406 970895
1701 0.07069977962615978 0.0009687243817188468 971251
1701.5 0.0708528750454829 0.001492176900359364 971557
1702 0.07106509508180241 0.001993486501020376 971875
1702.5 0.07133336865370452 0.002466090128581212 972202
1703 0.07165389198010348 0.002903833724139251 972523
1703.5 0.07202218226525403 0.00330105252645523 972888
1704 0.07243314022464746 0.003652644517182944 973266
1704.5 0.07288112058049838 0.003954136056053514 973666
1705 0.0733600095523569 0.004201738860533134 974145
1705.5 0.07386330827868129 0.004392397603724492 974560
1706 0.07438422103012585 0.004523827532792228 974940
1706.5 0.07491574701579 0.004594541646200929 975338
1707 0.07545077454047411 0.004603867109703902 975806
1707.5 0.07598217624460536 0.004551950736390093 976204
1708 0.07650290414923304 0.004439753503216683 976598
1708.5 0.07700608323638165 0.004269034223346492 977055
1709 0.07748510231994149 0.004042322638298576 977544
1709.5 0.07793370100374378 0.003762882334476716 977864
1710 0.07834605158090585 0.003434664023190445 978141
1710.5 0.07871683480108917 0.003062249850047911 978402
1711 0.07904130851896783 0.002650789516906272 978688
1711.5 0.07931536833671965 0.002205929105879691 978987
1712 0.07953559946435514 0.001733733588843376 979264
1712.5 0.07969931914263163 0.001240604086225428 979576
1713 0.07980460910252127 0.0007331910046237624 979832
1713.5 0.07985033767091128 0.0002183042331012021 980089
1714 0.07983617127259582 -0.0002971783877127878 980336
1714.5 0.07976257522173751 -0.0008064030917429682 980596
1715 0.07963080383991736 -0.001302631475602117 980841
1715.5 0.07944288008071131 -0.001779329830837887 981184
1716 0.07920156498051097 -0.00223025533397574 981442
1716.5 0.07891031739019685 -0.002649537955402285 981709
1717 0.0785732445704591 -0.00303175701056901 981992
1717.5 0.07819504435337434 -0.003372011353602418 982238
1718 0.07778093968270171 -0.00366598230309183 982496
1718.5 0.07733660644381785 -0.003909988491329041 982733
1719 0.07686809558001811 -0.004101031940178138 983013
1719.5 0.07638175056394604 -0.004236834787510299 983277
1720 0.07588412135028733 -0.004315866216084742 983627
1720.5 0.07538187597786324 -0.004337359270142447 983938
1721 0.07488171101538521 -0.004301317381985721 984323
1721.5 0.07439026205511272 -0.004208510569587549 984604
1722 0.07391401545242125 -0.004060461404935914 984884
1722.5 0.07345922248699921 -0.003859420989506056 985131
1723 0.07303181708341859 -0.003608335306140032 985374
1723.5 0.07263733817575291 -0.003310802443927655 985622
1724 0.07228085773352055 -0.002971021312739642 985856
1724.5 0.07196691538549126 -0.002593732575281529 986088
1725 0.07169946048495252 -0.002184152625459915 986325
1725.5 0.07148180235619483 -0.001747901531171528 986570
1726 0.07131656934869195 -0.001290925936192001 986799
1726.5 0.07120567720428277 -0.0008194179786848281 987038
1727 0.07115030711528879 -0.0003397313321898474 987267
1727.5 0.07115089371964337 0.0001417044917978768 987498
1728 0.07120712314458469 0.0006184704227604179 987740
1728.5 0.07131794107508076 0.001084243532545404 987970
1729 0.07148157068874499 0.001532881013584773 988203
1729.5 0.07169554016736022 0.00195850131707913 988433
1730 0.07195671936803329 0.002355561377916128 988667
1730.5 0.07226136511611514 0.002718928910937887 988910
1731 0.0726051744689649 0.003043948834386837 989140
1731.5 0.07298334519587754 0.00332650295991804 989472
1732 0.07339064262639375 0.003563062183285282 989772
1732.5 0.07382147193796702 0.003750730514358813 990095
1733 0.07426995488561144 0.003887280398059161 990373
1733.5 0.07473000992155844 0.003971178897532895 990659
1734 0.07519543461276804 0.004001604435806726 990941
1734.5 0.0756599892388522 0.003978453920528578 991187
1735 0.0761174804428386 0.003902340206492046 991507
1735.5 0.0765618438122859 0.003774579980683575 991788
1736 0.07698722428842787 0.003597172282838183 992083
1736.5 0.07738805333591491 0.00337276799922057 992358
1737 0.07775912185479521 0.003104630786901297 992659
1737.5 0.07809564787891285 0.002796589998587274 992938
1738 0.07839333817996996 0.002452986282605975 993208
1738.5 0.07864844298304481 0.002078610627566195 993491
1739 0.07885780309614157 0.001678637705294131 993778
1739.5 0.07901888886202625 0.001258554437793412 994070
1740 0.07912983045369212 0.0008240847732893551 994343
1740.5 0.07918943915374885 0.0003811117021571708 994623
1741 0.07919721938120321 -6.440242484676485e-05 994905
1741.5 0.0791533713548067 -0.0005064961964857609 995173
1742 0.07905878440869153 -0.0009392889769961625 995429
1742.5 0.07891502110168043 -0.001357059208087965 995706
1743 0.07872429238474868 -0.001754320133412927 996002
1743.5 0.07848942420999629 -0.00212589194226603 996302
1744 0.07821381607756878 -0.002466969382935141 996643
1744.5 0.07790139212274759 -0.002773183962273102 997007
1745 0.07755654544253819 -0.003040659925777855 997344
1745.5 0.07718407644823755 -0.003266063300620158 997783
1746 0.07678912610654566 -0.003446643381410759 998117
1746.5 0.07637710499583319 -0.003580266143686089 998454
1747 0.07595361915537618 -0.003665439181653289 998767
1747.5 0.07552439374311386 -0.003701327883130366 999055
1748 0.07509519554131916 -0.003687762674249691 999365
1748.5 0.07467175535926365 -0.003625237287728422 999617
1749 0.07425969137744434 -0.003514898129703579 999866
1749.5 0.07386443445935724 -0.003358524939644197 1000150
1750 0.07349115642448119 -0.003158503054083979 1000409
1750.5 0.07314470223058771 -0.002917787696312016 1000691
1751 0.07282952695539936 -0.002639860819237609 1000937
1751.5 0.07254963839783925 -0.002328681126022982 1001213
1752 0.0723085460386509 -0.001988627981479758 1001477
1752.5 0.07210921701017528 -0.001624440005506447 1001766
1753 0.07195403962679817 -0.001241149207001846 1002101
1753.5 0.07184479492243068 -0.0008440115718761876 1002450
1754 0.07178263653078951 -0.0004384350613183187 1002850
1754.5 0.07176807912974714 -2.990600585728901e-05 1003204
1755 0.07180099555418074 0.000376085103343455 1003566
1755.5 0.07188062256417081 0.0007741174222422598 1003860
1756 0.07200557513866734 0.00115891216830542 1004142
1756.5 0.07217386905043183 0.001525402673746854 1004453
1757 0.0723829513677182 0.001868801147427421 1004763
1757.5 0.07262973842323285 0.002184661265160435 1005088
1758 0.07291066069280855 0.0024689357697225 1005444
1758.5 0.07322171393623955 0.002718028334134718 1005796
1759 0.07355851587200185 0.002928839023719938 1006199
1759.5 0.07391636758719285 0.003098802782892541 1006595
1760 0.0742903188248438 0.003225920470324619 1007005
1760.5 0.07467523624352775 0.003308782069693225 1007348
1761 0.07506587370948391 0.003346581811209461 1007669
1761.5 0.07545694365969566 0.00333912505007517 1007981
1762 0.07584318856571752 0.00328682686038479 1008301
1762.5 0.07621945153259303 0.003190702415259165 1008635
1763 0.07658074508479254 0.003052349334642644 1009026
1763.5 0.07692231722142547 0.002873922289724818 1009356
1764 0.07723971386554811 0.002658100255924083 1009644
1764.5 0.07752883688655733 0.002408046903421747 1009926
1765 0.07778599693962925 0.002127364704081247 1010174
1765.5 0.07800796044097347 0.001820043415051109 1010456
1766 0.07819199008127706 0.001490403671375569 1010733
1766.5 0.0783358783709001 0.001143036481602897 1011017
1767 0.07843797380789279 0.0007827394709112487 1011293
1767.5 0.07849719936235558 0.0004144507550462872 1011577
1768 0.07851306307665598 4.318135492631039e-05 1011881
1768.5 0.07848566068907308 -0.000326052924168628 1012134
1769 0.07841567029709526 -0.0006882992234640813 1012399
1769.5 0.07830433918436264 -0.001038734057374637 1012667
1770 0.07815346304067115 -0.001372727545218392 1012938
1770.5 0.07796535790610987 -0.001685904592576957 1013226
1771 0.07774282526695059 -0.00197420221370634 1013527
1771.5 0.07748911082103936 -0.002233922243882636 1013887
1772 0.07720785751299344 -0.002461778757886873 1014263
1772.5 0.07690305351339211 -0.002654939587021668 1014676
1773 0.07657897588041564 -0.002811061411018978 1015010
1773.5 0.07624013069622729 -0.002928317991754745 1015312
1774 0.07589119051312558 -0.003005421211560955 1015665
1774.5 0.07553692997561781 -0.003041634678782276 1015991
1775 0.07518216050371793 -0.003036779765680525 1016382
1775.5 0.07483166492977227 -0.002991234047435878 1016671
1776 0.07449013297594 -0.002905922214410867 1016942
1776.5 0.07416209844224862 -0.002782299631626124 1017282
1777 0.07385187894621408 -0.002622328818170111 1017666
1777.5 0.07356351901483167 -0.002428449213701414 1018093
1778 0.07330073727891688 -0.00220354068804363 1018526
1778.5 0.07306687845906715 -0.001950881331942945 1019042
1779 0.07286487076281613 -0.001674100141281255 1019566
1779.5 0.07269718923486185 -0.001377125272450774 1019984
1780 0.07256582551767871 -0.001064128602362308 1020445
1780.5 0.07247226438957233 -0.0007394673719787676 1020927
1781 0.07241746735255919 -0.0004076237267834053 1021331
1781.5 0.07240186344468309 -7.314299080580563e-05 1021846
1782 0.07242534735185613 0.0002594284775080065 1022364
1782.5 0.0724872847944128 0.0005856049992685787 1022801
1783 0.07258652506465052 0.0009010220221846766 1023469
1783.5 0.07272142049504653 0.001201494486771505 1023785
1784 0.07288985254388393 0.001483072331647126 1024042
1784.5 0.07308926409695153 0.001742092402082413 1024286
1785 0.0733166975019561 0.0019752260799643 1024532
1785.5 0.07356883777739329 0.002179522016278062 1024773
1786 0.07384206037084627 0.002352443418195237 1025000
1786.5 0.07413248278386646 0.002491899420849758 1025231
1787 0.07443601933248614 0.002596270157784613 1025468
1787.5 0.07474843827460614 0.002664425232671676 1025701
1788 0.07506542050843919 0.00269573538700633 1025938
1788.5 0.07538261903019194 0.002690077252774842 1026177
1789 0.0756957183343559 0.002647831174282783 1026439
1789.5 0.07600049294636958 0.002569872178109305 1026690
1790 0.07629286429483562 0.002457554263221004 1026940
1790.5 0.07656895515862736 0.002312688273377576 1027186
1791 0.07682514096263632 0.002137513699876034 1027416
1791.5 0.07705809724401473 0.001934664843260962 1027648
1792 0.07726484266782399 0.001707131836807006 1027900
1792.5 0.07744277703617643 0.001458217101381166 1028153
1793 0.07758971380731058 0.001191487859849667 1028401
1793.5 0.07770390671952897 0.0009107253887576275 1028663
1794 0.07778407019843368 0.0006198717249590334 1028914
1794.5 0.0778293933132528 0.0003229745747237043 1029141
1795 0.0778395471380201 2.413119225369544e-05 1029397
1795.5 0.07781468546472381 -0.0002725679966947495 1029648
1796 0.0777554389069865 -0.0005630952523167084 1029877
1796.5 0.07766290252315407 -0.0008435400981510199 1030110
1797 0.07753861717560018 -0.001110161880001564 1030370
1797.5 0.07738454492741038 -0.001359439600886568 1030620
1798 0.07720303885727552 -0.001588118368830883 1030886
1798.5 0.07699680774730668 -0.001793251845447966 1031138
1799 0.07676887616563535 -0.001972240142445906 1031383
1799.5 0.07652254052518651 -0.002122862679570024 1031625
1800 0.0762613217511421 -0.002243305590103555 1031853
1800.5 0.07598891523171421 -0.002332183337850042 1032102
1801 0.07570913875938207 -0.002388554291411421 1032355
1801.5 0.07542587919234388 -0.002411930086402979 1032596
1802 0.07514303857834538 -0.002402278692823472 1032843
1802.5 0.07486448048516388 -0.002360021191923691 1033090
1803 0.07459397727389204 -0.002286022353387392 1033352
1803.5 0.07433515903295897 -0.002181575188268352 1033588
1804 0.07409146486286083 -0.002048379734764521 1033839
1804.5 0.07386609716430455 -0.001888516411449172 1034070
1805 0.07366197953646529 -0.001704414344979769 1034341
1805.5 0.0734817188380122 -0.001498815145603822 1034594
1806 0.07332757190227711 -0.001274732663104072 1034839
1806.5 0.07320141733029531 -0.001035409307401393 1035089
1807 0.07310473271244451 -0.0007842695612030571 1035333
1807.5 0.07303857755205344 -0.0005248713463061358 1035569
1808 0.07300358208377114 -0.0002608559300285445 1035808
1808.5 0.07299994209679822 4.102926538107912e-06 1036061
1809 0.07302741978943972 0.0002663498713253473 1036308
1809.5 0.07308535059801093 0.000522298212369053 1036540
1810 0.07317265586106178 0.0007684788284456902 1036789
1810.5 0.07328786110029922 0.001001587073984993 1037039
1811 0.07342911962357727 0.001218527045460067 1037280
1811.5 0.07359424108390351 0.00141645261745558 1037515
1812 0.07378072456254481 0.001592804705511873 1037815
1812.5 0.07398579568487369 0.001745344268908901 1038069
1813 0.0742064472253612 0.001872180628966645 1038305
1813.5 0.07443948261376405 0.001971794746292453 1038548
1814 0.07468156171864251 0.002043057172726227 1038797
1814.5 0.07492924825730668 0.00208524046949108 1039047
1815 0.07517905816346206 0.00209802596117857 1039295
1815.5 0.07542750823536797 0.002081504774586741 1039527
1816 0.07567116438831403 0.00203617319097828 1039783
1816.5 0.07590668884557207 0.001962922418931416 1040034
1817 0.07613088562148598 0.001863022971535801 1040305
1817.5 0.07634074367870226 0.00173810390519033 1040549
1818 0.07653347717825189 0.001590127246691852 1040800
1818.5 0.07670656228571783 0.001421357999726256 1041065
1819 0.07685777004838761 0.001234330180426264 1041381
1819.5 0.07698519491633096 0.001031809383569487 1041625
1820 0.07708727854391892 0.0008167524255791197 1041867
1820.5 0.07716282857648163 0.0005922646471872584 1042262
1821 0.07721103219862546 0.0003615554869694139 1042516
1821.5 0.07723146429515869 0.0001278929566194563 1042790
1822 0.07722409015156917 -0.0001054423404093221 1043027
1822.5 0.07718926269748842 -0.0003352030035101236 1043274
1823 0.0771277143724905 -0.0005582198065883147 1043521
1823.5 0.07704054376787089 -0.0007714452266014203 1043756
1824 0.07692919726969503 -0.0009719949333119393 1044017
1824.5 0.07679544599643373 -0.00115718667724053 1044334
1825 0.07664135838796865 -0.001324576053074113 1044576
1825.5 0.07646926886082957 -0.001471988663058179 1044817
1826 0.07628174299641544 -0.001597548258481143 1045061
1826.5 0.07608153977398767 -0.00169970049645382 1045332
1827 0.07587157139782262 -0.001777232012939919 1045576
1827.5 0.07565486129758346 -0.001829284580485155 1045836
1828 0.07543450090237193 -0.001855364189358218 1046080
1828.5 0.0752136058017954 -0.001855344962858701 1046321
1829 0.0749952719116076 -0.001829467890348942 1046567
1829.5 0.07478253225705532 -0.001778334434108012 1046817
1830 0.07457831497410286 -0.001702895137376241 1047054
1830.5 0.07438540310744492 -0.001604433429970588 1047281
1831 0.07420639675501173 -0.001484544893656492 1047531
1831.5 0.07404367807196878 -0.001345112311161234 1047783
1832 0.07389937960359402 -0.001188276879471983 1048022
1832.5 0.07377535636650236 -0.001016406019116841 1048255
1833 0.07367316204225928 -0.0008320582558020353 1048510
1833.5 0.07359402958725081 -0.0006379456884884737 1048757
1834 0.07353885649865893 -0.0004368945882534626 1049000
1834.5 0.07350819490943217 -0.0002318046947216046 1049250
1835 0.07350224661620479 -2.560779119860808e-05 1049485
1835.5 0.07352086307417757 0.0001787738542474179 1049731
1836 0.07356355032301706 0.0003784685966740036 1049990
1836.5 0.07362947873883624 0.0005706954963905259 1050260
1837 0.07371749744024918 0.0007528028189373925 1050487
1837.5 0.07382615311227581 0.0009223044225664258 1050722
1838 0.07395371295138754 0.001076913536178471 1050980
1838.5 0.07409819137905717 0.00121457347074456 1051241
1839 0.07425738012057032 0.001333484853465904 1051477
1839.5 0.07442888120123464 0.001432129025629054 1051711
1840 0.07461014237408468 0.001509287301526624 1051964
1840.5 0.07479849446222274 0.001564055846120334 1052210
1841 0.07499119007543575 0.001595855992451256 1052469
1841.5 0.07518544314498726 0.001604439885244259 1052740
1842 0.07537846871265885 0.001589891403777761 1052975
1842.5 0.07556752241028612 0.001552622383952402 1053283
1843 0.07574993907413308 0.00149336422565229 1053555
1843.5 0.07592316995432681 0.001413155036023941 1053829
1844 0.07608481800295426 0.001313322521303263 1054086
1844.5 0.07623267075493335 0.00119546289844299 1054390
1845 0.07636473035294085 0.001061416152226843 1054763
1845.5 0.07647924031094624 0.0009132380130616644 1055121
1846 0.07657470865961215 0.0007531690745464765 1055535
1846.5 0.07664992717027634 0.0005836015076431613 1056306
1847 0.07670398641162729 0.000407043859321595 1056642
1847.5 0.07673628645370646 0.0002260844475245596 1057045
1848 0.07674654309664032 4.33538808978704e-05 1057428
1848.5 0.07673478956562685 -0.0001385127592325766 1057799
1849 0.07670137367825866 -0.0003169135357661068 1058182
1849.5 0.07664695055435339 -0.0004893165389784194 1058565
1850 0.07657247100117016 -0.0006532955170078264 1059043
1850.5 0.07647916576735354 -0.0008065637557467419 1059308
1851 0.07636852591630637 -0.0009470057381075812 1059549
1851.5 0.07624227962317814 -0.001072706147016225 1059777
1852 0.07610236574851591 -0.001181975816833531 1060018
1852.5 0.07595090458520182 -0.001273374283612591 1060263
1853 0.07579016621301506 -0.001345728634991137 1060502
1853.5 0.07562253692649226 -0.00139814841485685 1060772
1854 0.07545048422632718 -0.00143003639541825 1061007
1854.5 0.0752765208820218 -0.001441095089135613 1061237
1855 0.0751031685836854 -0.001431328934256108 1061478
1855.5 0.07493292170365314 -0.001401042149580403 1061730
1856 0.07476821168397718 -0.001350832315685673 1061982
1856.5 0.07461137255392805 -0.001281579800272137 1062240
1857 0.0744646080626425 -0.001194433203737626 1062494
1857.5 0.07432996088627003 -0.001090791056700737 1062747
1858 0.07420928433680909 -0.0009722800532150917 1062994
1858.5 0.07410421696177247 -0.0008407301511270633 1063246
1859 0.07401616038044682 -0.0006981469137740189 1063481
1859.5 0.07394626065445893 -0.0005466815044191701 1063735
1860 0.0738953934383404 -0.0003885987759744355 1063980
1860.5 0.07386415310053367 -0.0002262439232630185 1064240
1861 0.07385284594763543 -6.200818300173099e-05 1064481
1861.5 0.07386148762542247 0.0001017059223809883 1064741
1862 0.07388980471022856 0.0002625192971517294 1064973
1862.5 0.07393724044437647 0.0004181104442713967 1065232
1863 0.07400296451047124 0.0005662486107116934 1065504
1863.5 0.07408588668225714 0.0007048254370373424 1065779
1864 0.07418467413524577 0.0008318846660162274 1066040
1864.5 0.07429777214916911 0.0009456494950527145 1066305
1865 0.07442342788725105 0.001044547193035808 1066577
1865.5 0.07455971689493011 0.001127230643217452 1066840
1866 0.07470457192361442 0.001192596519380105 1067127
1866.5 0.07485581365379773 0.001239799852145987 1067421
1867 0.07501118286682644 0.001268264795100631 1067751
1867.5 0.07516837359611564 0.001277691455684498 1067987
1868 0.07532506677690043 0.00126805871275168 1068225
1868.5 0.07547896390880149 0.001239623000486718 1068473
1869 0.07562782024763895 0.001192913096184105 1068772
1869.5 0.07576947705195977 0.001128721006407364 1069024
1870 0.0759018924255133 0.001048089101448872 1069274
1870.5 0.07602317031914974 0.000952293701026323 1069495
1871 0.07613158728399096 0.0008428253640332258 1069740
1871.5 0.07622561660179214 0.0007213661812129785 1069999
1872 0.07630394945768199 0.0005897644112094331 1070272
1872.5 0.07636551286433843 0.0004500068369890416 1070526
1873 0.07640948409450089 0.0003041892506311736 1070760
1873.5 0.07643530142982848 0.0001544854995260816 1070986
1874 0.07644267108774884 3.115545771880658e-06 1071229
1874.5 0.07643157024333333 -0.0001476869972183527 1071463
1875 0.07640224611957838 -0.0002957073813483349 1071695
1875.5 0.07635521117597367 -0.0004387818253504001 1071929
1876 0.07629123448107573 -0.0005748287406992931 1072177
1876.5 0.07621132940920235 -0.0007018786358804094 1072408
1877 0.07611673785353847 -0.0008181022737146804 1072643
1877.5 0.0760089111971685 -0.0009218366831909634 1072890
1878 0.07588948832913012 -0.001011608659600708 1073133
1878.5 0.07576027103388866 -0.001086155424226672 1073364
1879 0.07562319711907919 -0.001144442156854939 1073600
1879.5 0.07548031167745919 -0.001185676160341432 1073845
1880 0.07533373690433792 -0.001209317465701292 1074070
1880.5 0.07518564091094354 -0.001215085737988239 1074309
1881 0.07503820598702525 -0.001202963396843295 1074567
1881.5 0.0748935967722844 -0.001173194920247926 1074843
1882 0.07475392879593405 -0.001126282354932246 1075078
1882.5 0.07462123783681361 -0.001062977111280568 1075340
1883 0.07449745054317111 -0.0009842681736706143 1075669
1883.5 0.07438435673166137 -0.0008913669082258769 1075913
1884 0.07428358375961185 -0.0007856886982319284 1076190
1884.5 0.07419657333355209 -0.0006688316822874614 1076427
1885 0.07412456108084831 -0.0005425529110009663 1076690
1885.5 0.07406855917057087 -0.0004087422741366214 1076984
1886 0.07402934222503507 -0.0002693945810570326 1077222
1886.5 0.07400743671544938 -0.000126580202681243 1077495
1887 0.07400311398447856 1.758529737182602e-05 1077760
1887.5 0.07401638698600171 0.0001609721015108954 1078007
1888 0.07404701077868309 0.0003014671989033479 1078246
1888.5 0.07409448675593897 0.0004370051198484432 1078478
1889 0.07415807054125027 0.0005655979013559524 1078707
1889.5 0.07423678342530488 0.0006853638537339892 1078955
1890 0.0743294271708949 0.0007945547163539649 1079198
1890.5 0.07443460196356329 0.0008915808149698315 1079442
1891 0.07455072724137207 0.000975033862661835 1079684
1891.5 0.07467606509646439 0.001043707081213851 1079925
1892 0.07480874590490078 0.001096612359009395 1080163
1892.5 0.07494679581006396 0.001132994204772469 1080399
1893 0.07508816565917696 0.00115234030305909 1080650
1893.5 0.07523076097252215 0.001154388526650628 1080904
1894 0.07537247251105901 0.001139130312202489 1081152
1894.5 0.07551120700048705 0.001106810357925765 1081400
1895 0.0756449175685002 0.001057922654975407 1081652
1895.5 0.07577163345701184 0.0009932029168302106 1081893
1896 0.07588948858243512 0.0009136175225282866 1082128
1896.5 0.07599674853447501 0.0008203491394335069 1082377
1897 0.07609183562710076 0.0007147792385471749 1082629
1897.5 0.07617335164404539 0.000598467759575622 1082859
1898 0.07624009795491814 0.0004731302233948809 1083113
1898.5 0.07629109271632971 0.0003406126256496557 1083390
1899 0.07632558491474144 0.0002028644764798305 1083670
1899.5 0.07634306505347828 6.191037734788796e-05 1083912
1900 0.07634327233479922 -8.017945371516734e-05 1084171
1900.5 0.07632619823843374 -0.0002213192826984583 1084415
1901 0.07629208644982079 -0.0003594381519676551 1084661
1901.5 0.07624142914370048 -0.0004925099282194145 1084904
1902 0.07617495968095506 -0.0006185826739965404 1085150
1902.5 0.07609364182793693 -0.0007358069210249878 1085402
1903 0.07599865565721214 -0.0008424624399406318 1085649
1903.5 0.07589138033600829 -0.0009369831230469018 1085908
1904 0.07577337405298797 -0.001017979624259803 1086157
1904.5 0.07564635137466741 -0.001084259432954446 1086413
1905 0.0755121583592822 -0.001134844095555349 1086678
1905.5 0.0753727457876512 -0.001168983339876052 1086924
1906 0.07523014089717123 -0.001186165901820227 1087170
1906.5 0.07508641802611084 -0.001186126901466671 1087413
1907 0.07494366859057044 -0.001168851665095802 1087634
1907.5 0.07480397082563117 -0.001134575940667899 1087883
1908 0.07466935972520808 -0.001083782505906771 1088129
1908.5 0.07454179761191015 -0.001017194219741347 1088350
1909 0.07442314575885522 -0.0009357636186781713 1088610
1909.5 0.07431513747002065 -0.0008406592089985449 1088846
1910 0.07421935300457168 -0.0007332486527954986 1089079
1910.5 0.07413719670398765 -0.0006150790901210865 1089308
1911 0.07406987664910121 -0.0004878548802776399 1089576
1911.5 0.07401838713782641 -0.0003534130819825873 1089806
1912 0.07398349423390058 -0.0002136970242480769 1090041
1912.5 0.07396572459297954 -7.072834689268614e-05 1090288
1913 0.07396535772553738 7.342208873669517e-05 1090534
1913.5 0.07398242180689703 0.0002166640023111717 1090773
1914 0.07401669309405776 0.0003569177838077311 1091012
1914.5 0.0740676989575024 0.0004921444390821252 1091267
1915 0.07413472448461145 0.00062037496346575 1091522
1915.5 0.07421682256038842 0.0007397387234104442 1091748
1916 0.07431282728165897 0.0008484904404567724 1092008
1916.5 0.07442137051342325 0.0009450353918131774 1092245
1917 0.0745409013513102 0.00102795246731719 1092481
1917.5 0.07466970821271997 0.001096014753140455 1092717
1918 0.07480594324183706 0.001148207347859691 1092957
1918.5 0.07494764868078035 0.001183742155943082 1093194
1919 0.07509278483118983 0.001202069446734498 1093438
1919.5 0.07523925920792396 0.001202886013045215 1093675
1920 0.07538495646957738 0.001186139811830274 1093900
1920.5 0.07552776869946039 0.001152031019448465 1094152
1921 0.07566562560566877 0.001101009484972327 1094413
1921.5 0.07579652420997048 0.001033768616205358 1094652
1922 0.07591855760244393 0.0009512357837536601 1094890
1922.5 0.07602994235199859 0.0008545593779715158 1095135
1923 0.07612904418192132 0.0007450927011556984 1095399
1923.5 0.07621440154412443 0.0006243749223299578 1095631
1924 0.07628474675551716 0.0004941093637043435 1095881
1924.5 0.07633902439440145 0.0003561394258248523 1096146
1925 0.07637640669357861 0.0002124224920125071 1096391
1925.5 0.07639630570934436 6.50021814543709e-05 1096639
1926 0.0763983820911784 -8.402065615318452e-05 1096863
1926.5 0.07638255032504296 -0.0002325177935271551 1097092
1927 0.07634898037310998 -0.0003783639032324419 1097321
1927.5 0.07629809568374393 -0.0005194668303817792 1097557
1928 0.07623056759694859 -0.0006537974312282654 1097793
1928.5 0.07614730622151898 -0.0007794185542185745 1098030
1929 0.07604944791010522 -0.0008945127519982054 1098276
1929.5 0.075938339506591 -0.0009974083305972384 1098496
1930 0.07581551958592599 -0.001086603365325324 1098723
1930.5 0.07568269694920025 -0.001160787341439406 1098948
1931 0.07554172667569911 -0.0012188601110146 1099176
1931.5 0.07539458406837057 -0.0012599478951776 1099402
1932 0.07524333685911812 -0.001283416102421686 1099646
1932.5 0.07509011606513102 -0.001288878778527572 1099887
1933 0.07493708590677915 -0.001276204551034543 1100115
1933.5 0.07478641321112257 -0.0012455189805745 1100336
1934 0.07464023673264471 -0.001197203282002837 1100570
1934.5 0.0745006368243052 -0.001131889429423242 1100810
1935 0.07436960588738901 -0.001050451710188455 1101044
1935.5 0.07424902001798757 -0.0009539948430496918 1101279
1936 0.07414061225141136 -0.0008438388241189949 1101540
1936.5 0.07404594778365262 -0.0007215007105204342 1101781
1937 0.07396640152148833 -0.0005886735948874509 1102012
1937.5 0.07390313828033221 -0.0004472030636072225 1102233
1938 0.07385709591195747 -0.0002990614673593105 1102460
1938.5 0.0738289716032452 -0.0001463203635444525 1102677
1939 0.07381921154273507 8.878483787097892e-06 1102927
1939.5 0.07382800410458808 0.0001643531402854376 1103156
1940 0.07385527665027937 0.0003179121527855283 1103378
1940.5 0.07390069599760969 0.0004673853857635119 1103616
1941 0.07396367255516817 0.000610654609612863 1103848
1941.5 0.0740433680689216 0.0007456834106731348 1104074
1942 0.07413870687685815 0.0008705460020610805 1104302
1942.5 0.07424839051830269 0.0009834545293776729 1104532
1943 0.07437091549731552 0.001082784486086225 1104762
1943.5 0.07450459395517661 0.001167097879488626 1105004
1944 0.07464757696593428 0.001235163819404407 1105261
1944.5 0.07479788013196395 0.001285976237446674 1105507
1945 0.07495341112393875 0.001318768484691157 1105741
1945.5 0.07511199878202966 0.001333024598992595 1105984
1946 0.07527142337290495 0.001328487079611051 1106213
1946.5 0.07542944758051061 0.001305161055521333 1106448
1947 0.07558384779790912 0.001263314784111926 1106669
1947.5 0.0757324452827977 0.001203476468233621 1106907
1948 0.07587313674077051 0.001126427431016242 1107143
1948.5 0.07600392390793101 0.001033191738816691 1107388
1949 0.07612294171798853 0.0009250224123813514 1107617
1949.5 0.07622848465829984 0.0008033844141062681 1107856
1950 0.07631903094418652 0.0006699346444919193 1108087
1950.5 0.07639326417091039 0.000526499222883828 1108344
1951 0.07645009213752366 0.0003750483657786793 1108578
1951.5 0.07648866257592955 0.0002176692098240759 1108850
1952 0.07650837556136098 5.65369556744984e-05 1109095
1952.5 0.07650889242650562 -0.0001061152673201158 1109359
1953 0.0764901410500393 -0.0002680273973579239 1109608
1953.5 0.07645231744070836 -0.0004269438666786865 1109862
1954 0.07639588358960334 -0.0005806450211659972 1110123
1954.5 0.07632156161520814 -0.0007269780955390645 1110373
1955 0.0762303242774328 -0.0008638873123258852 1110624
1955.5 0.07612338198745426 -0.0009894426845335207 1110867
1956 0.07600216648907399 -0.001101867119507685 1111106
1956.5 0.07586831143378797 -0.001199561444661749 1111350
1957 0.07572363011519187 -0.00128112700423479 1111605
1957.5 0.07557009066812093 -0.001345385509616722 1111840
1958 0.07540978907348617 -0.00139139586359428 1112074
1958.5 0.07524492034062207 -0.001418467720601903 1112339
1959 0.0750777482646767 -0.001426171590128849 1112575
1959.5 0.07491057417679318 -0.001414345338214176 1112810
1960 0.07474570511926648 -0.001383096991792777 1113031
1960.5 0.07458542188630816 -0.001332803801848173 1113272
1961 0.07443194737339708 -0.001264107573171576 1113530
1961.5 0.07428741567439552 -0.001177906320303321 1113767
1962 0.07415384235572228 -0.001075342360224046 1114006
1962.5 0.07403309632102405 -0.0009577870018618794 1114242
1963 0.07392687365819899 -0.000826822039801255 1114468
1963.5 0.07383667383359079 -0.0006842183040626423 1114701
1964 0.07376377856606096 -0.0005319115588520891 1114932
1964.5 0.0737092336769096 -0.0003719760801857261 1115162
1965 0.0736738341707425 -0.0002065962747623222 1115384
1965.5 0.0736581127579598 -3.80367299352049e-05 1115618
1966 0.07366233198215837 0.0001313888932596111 1115864
1966.5 0.07368648006606761 0.000299349695637865 1116104
1967 0.07373027053835837 0.0004635296650697232 1116348
1967.5 0.07379314565147592 0.0006216596480028495 1116594
1968 0.07387428354828772 0.0007715487256287052 1116833
1968.5 0.0739726090835138 0.0009111145607897207 1117080
1969 0.07408680815534917 0.001038412295499573 1117311
1969.5 0.07421534535408397 0.001151661598535737 1117543
1970 0.0743564846885577 0.001249271487695033 1117796
1970.5 0.07450831310858175 0.001329862581634875 1118046
1971 0.07466876650261872 0.001392286471338882 1118296
1971.5 0.07483565781556077 0.001435641940663095 1118552
1972 0.07500670690187222 0.001459287808596562 1118808
1972.5 0.07517957170507587 0.001462852212213066 1119063
1973 0.07535188033589146 0.001446238198162319 1119317
1973.5 0.07552126360854909 0.001409625541275401 1119562
1974 0.07568538758807544 0.001353468760742883 1119796
1974.5 0.07584198570078036 0.001278491356649712 1120027
1975 0.07598888996576945 0.001185676341698082 1120271
1975.5 0.07612406091699665 0.001076253194000926 1120532
1976 0.07624561580299671 0.0009516814061804354 1120766
1976.5 0.07635185467475206 0.0008136308529784254 1121011
1977 0.0764412840008442 0.0006639592435299968 1121241
1977.5 0.07651263748271346 0.000504686964763343 1121465
1978 0.07656489378104725 0.0003379696585099388 1121716
1978.5 0.07659729090651282 0.0001660689063425875 1121963
1979 0.0766093370736617 -8.678577530776519e-06 1122188
1979.5 0.07660081786523674 -0.0001838928241654299 1122440
1980 0.07657179960465264 -0.000357183122368937 1122682
1980.5 0.07652262888637967 -0.0005261807205139226 1122918
1981 0.07645392826665671 -0.0006885712694524285 1123146
1981.5 0.07636658816964284 -0.0008421265615079548 1123412
1982 0.07626175511607179 -0.0009847351298308618 1123655
1982.5 0.07614081643199955 -0.001114431287698122 1123896
1983 0.07600538164360977 -0.001229422208411128 1124136
1983.5 0.07585726080963186 -0.001328112673008169 1124372
1984 0.07569844008507924 -0.001409127144698197 1124578
1984.5 0.07553105484816765 -0.001471328865306274 1124813
1985 0.07535736075589383 -0.001513835709600862 1125054
1985.5 0.07517970312238018 -0.001536032577593301 1125272
1986 0.07500048503733196 -0.001537580152155038 1125495
1986.5 0.07482213465948603 -0.001518419898941016 1125737
1987 0.07464707213151063 -0.001478775236958445 1125974
1987.5 0.07447767656829318 -0.001419148860475174 1126196
1988 0.07431625356983604 -0.001340316245604033 1126427
1988.5 0.07416500370309417 -0.001243315427107417 1126662
1989 0.07402599238410966 -0.001129433182025024 1126904
1989.5 0.07390112157291785 -0.001000187805936976 1127139
1990 0.07379210366916374 -0.0008573087143609469 1127382
1990.5 0.07370043796651786 -0.0007027131453051474 1127625
1991 0.07362738998922072 -0.0005384802787631336 1127876
1991.5 0.073573973994894 -0.0003668231243963818 1128121
1992 0.07354093888466443 -0.0001900585593205594 1128353
1992.5 0.07352875771524664 -1.057592337119813e-05 1128604
1993 0.07353762095855708 0.0001691954008751136 1128856
1993.5 0.07356743360335032 0.0003468189819793736 1129108
1994 0.07361781614098509 0.0005198844580306883 1129341
1994.5 0.07368810942445089 0.000686040328253127 1129580
1995 0.07377738333694493 0.0008430259707879078 1129823
1995.5 0.07388444915430242 0.000988702449969289 1130044
1996 0.07400787543516649 0.001121081692735377 1130279
1996.5 0.07414600722461642 0.001238353635878774 1130534
1997 0.07429698831172403 0.001338910973345571 1130755
1997.5 0.07445878623978892 0.001421371165359073 1130990
1998 0.07462921973038159 0.001484595408332439 1131228
1998.5 0.07480598814932196 0.001527704305834413 1131468
1999 0.07498670261478038 0.00155009002572073 1131735
1999.5 0.07516891832519357 0.001551424776328805 1131967
2000 0.07535016766795082 0.001531665484702464 1132204
2000.5 0.07552799365904388 0.001491054611484033 1132442
2001 0.07569998325924406 0.001430117089677973 1132663
2001.5 0.07586380011392983 0.001349653427236423 1132894
2002 0.07601721627141353 0.001250729065623631 1133134
2002.5 0.07615814244841072 0.001134660137471218 1133344
2003 0.0762846564309575 0.001002995815445293 1133575
2003.5 0.07639502922435361 0.0008574974908419963 1133792
2004 0.07648774859624013 0.0007001150635779996 1134015
2004.5 0.07656153969229876 0.0005329606645596135 1134246
2005 0.07661538244379466 0.0003582801663632255 1134468
2005.5 0.0766485255297404 0.0001784228682658575 1134701
2006 0.07666049670324801 -4.190233481922304e-06 1134930
2006.5 0.07665110934099922 -0.0001870991599844989 1135147
2007 0.07662046512605596 -0.0003678382050619739 1135381
2007.5 0.07656895282673586 -0.0005439692806931098 1135613
2008 0.07649724318728363 -0.0007131149003407714 1135843
2008.5 0.07640627999885705 -0.0008729903528572304 1136088
2009 0.07629726747119699 -0.001021434630642362 1136314
2009.5 0.07617165407555834 -0.001156439692630904 1136541
2010 0.07603111307736472 -0.001276177665284197 1136774
2010.5 0.07587752002195473 -0.001379025612747957 1137012
2011 0.07571292747811653 -0.001463587540328573 1137232
2011.5 0.07553953738128276 -0.001528713332985967 1137466
2012 0.07535967135078724 -0.001573514372129326 1137703
2012.5 0.07517573938302798 -0.001597375619066218 1137948
2013 0.07499020734435469 -0.001599964001382425 1138173
2013.5 0.07480556370372497 -0.001581232988666269 1138459
2014 0.07462428595541495 -0.001541423295656219 1138684
2014.5 0.0744488071862088 -0.001481059703380847 1138908
2015 0.07428148323945137 -0.001400944041462873 1139159
2015.5 0.07412456092018911 -0.001302144426759823 1139439
2016 0.0739801476714273 -0.001185980904206604 1139751
2016.5 0.07385018313151817 -0.001054007684422617 1140099
2017 0.07373641295712503 -0.0009079922186878762 1140450
2017.5 0.07364036526543742 -0.0007498913946551052 1140774
2018 0.07356333001375623 -0.0005818251750696469 1141121
2018.5 0.07350634159472269 -0.0004060480362899343 1141437
2019 0.07347016488185346 -0.0002249185930726193 1141873
2019.5 0.07345528491328511 -4.086782050811399e-05 1142160
2020 0.07346190035233641 0.0001436336971638795 1142616
2020.5 0.07348992081235577 0.0003261090481155946 1142968
2021 0.07353896808101358 0.0005041083551155512 1143459
2021.5 0.07360838122644485 0.0006752417676664201 1143735
2022 0.07369722551516014 0.0008372116386141734 1144075
2022.5 0.07380430502012517 0.0009878434509624655 1144379
2023 0.07392817874757518 0.001125115077715416 1144695
2023.5 0.07406718006363595 0.001247183980298564 1145074
2024 0.07421943915732594 0.001352411979160054 1145411
2024.5 0.07438290823560237 0.001439387263147996 1145759
2025 0.07455538910935179 0.001506943341745284 1146209
2025.5 0.07473456279709299 0.001554174685708513 1146518
2026 0.07491802074610404 0.001580448846538724 1146873
2026.5 0.07510329724906041 0.001585414892897764 1147200
2027 0.07528790261835926 0.001569008051927608 1147541
2027.5 0.07546935667033938 0.001531450494753918 1147863
2028 0.07564522206768595 0.001473248257563912 1148222
2028.5 0.07581313707051357 0.001395184341835764 1148577
2029 0.07597084725488888 0.001298308088856271 1148920
2029.5 0.07611623577178853 0.001183920973897547 1149206
2030 0.07624735173947629 0.001053559013654196 1149508
2030.5 0.07636243638776176 0.0009089720261179026 1149860
2031 0.07645994660321083 0.0007521000243735827 1150225
2031.5 0.07653857555970722 0.0005850470642696162 1150596
2032 0.07659727015832482 0.0004100529000285047 1150899
2032.5 0.07663524504372635 0.0002294628311654785 1151253
2033 0.07665199301066768 4.569614817993853e-05 1151646
2033.5 0.07664729166302543 -0.000138786396942879 1152029
2034 0.07662120623841837 -0.0003215156565804347 1152371
2034.5 0.07657408856327498 -0.0005000472439676203 1152685
2035 0.07650657215540342 -0.000671994333793707 1152972
2035.5 0.0764195635430481 -0.0008350596655469081 1153221
2036 0.07631422992036022 -0.0009870663193945087 1153464
2036.5 0.07619198330848666 -0.001125986851325042 1153801
2037 0.07605446143842196 -0.001249970396778309 1154239
2037.5 0.07590350561574745 -0.001357367379739287 1154592
2038 0.07574113586780128 -0.001446751496891721 1154822
2038.5 0.07556952371015024 -0.001516938683471167 1155053
2039 0.07539096290097064 -0.001567002808418857 1155277
2039.5 0.07520783857868286 -0.00159628789076009 1155526
2040 0.07502259519955219 -0.001604416676210874 1155762
2040.5 0.07483770370769495 -0.001591295462214815 1155988
2041 0.07465562837980963 -0.001557115110262821 1156211
2041.5 0.07447879379084683 -0.001502348235764025 1156434
2042 0.07430955234471585 -0.001427742617223553 1156662
2042.5 0.07415015280601724 -0.001334310917345252 1156888
2043 0.07400271025481539 -0.001223316858229809 1157109
2043.5 0.0738691778668235 -0.001096258040413882 1157339
2044 0.07375132089631851 -0.0009548456404536312 1157558
2044.5 0.07365069320901532 -0.0008009812634942098 1157779
2045 0.07356861667737795 -0.0006367312652251498 1158019
2045.5 0.07350616371194213 -0.0004642988912941662 1158239
2046 0.07346414315968373 -0.0002859946111895755 1158477
2046.5 0.07344308975486045 -0.0001042050474206743 1158702
2047 0.07344325725972402 7.863908078815234e-05 1158920
2047.5 0.07346461538267428 0.0002600955673603642 1159155
2048 0.07350685051049294 0.0004377434439809522 1159386
2048.5 0.07356937023994117 0.0006092153796981798 1159617
2049 0.07365131164291527 0.0007722293207190613 1159844
2049.5 0.07375155314923289 0.0009246189464216888 1160071
2050 0.07386872988262712 0.001064362534119364 1160293
2050.5 0.07400125223931789 0.001189609847086352 1160524
2051 0.07414732745522845 0.001298706687488387 1160750
2051.5 0.07430498386809481 0.001390216787779075 1160980
2052 0.07447209754491085 0.001462940750387938 1161202
2052.5 0.07464642091384005 0.001515931785641841 1161437
2053 0.07482561301332008 0.001548508041281493 1161662
2053.5 0.0750072709499298 0.001560261363068372 1161883
2054 0.07518896214097126 0.001551062374198506 1162107
2054.5 0.07536825690782867 0.001521061810894712 1162336
2055 0.07554276098213306 0.001470688101966689 1162562
2055.5 0.07571014748862775 0.001400641230628069 1162784
2056 0.07586818797636539 0.001311882966760408 1163020
2056.5 0.0760147820833473 0.001205623606445345 1163263
2057 0.07614798543876047 0.001083305402294036 1163490
2057.5 0.07626603543130824 0.0009465829122622868 1163715
2058 0.07636737450141423 0.0007973005356597313 1163940
2058.5 0.07645067064893285 0.0006374675423951141 1164158
2059 0.07651483488593151 0.0004692309346511753 1164382
2059.5 0.07655903540561013 0.0002948465087123399 1164598
2060 0.0765827082829401 0.0001166485082013149 1164823
2060.5 0.07658556456950855 -6.298172179165354e-05 1165044
2061 0.07656759369372827 -0.0002416476575156625 1165279
2061.5 0.07652906312735705 -0.0004169696671447185 1165506
2062 0.07647051432947442 -0.0005866167987823663 1165732
2062.5 0.0763927550290348 -0.0007483378601130143 1165941
2063 0.07629684795616989 -0.0008999913742313288 1166161
2063.5 0.07618409617988367 -0.001039574012051421 1166387
2064 0.07605602525505281 -0.00116524712291007 1166617
2064.5 0.07591436242409337 -0.001275361011236622 1166843
2065 0.07576101315772441 -0.001368476638103209 1167060
2065.5 0.07559803535442183 -0.00144338446166637 1167286
2066 0.07542761154896327 -0.001499120169483009 1167522
2066.5 0.07525201950648792 -0.001534977097897265 1167755
2067 0.07507360159941638 -0.001550515178575802 1167973
2067.5 0.07489473338010795 -0.001545566299207619 1168194
2068 0.07471779177208417 -0.001520236013744573 1168426
2068.5 0.07454512330690093 -0.001474901586686997 1168655
2069 0.07437901283224749 -0.001410206405151921 1168877
2069.5 0.07422165310964267 -0.001327050841137164 1169098
2070 0.07407511570727097 -0.001226579693858899 1169320
2070.5 0.07394132357526539 -0.00111016638765742 1169547
2071 0.07382202566733187 -0.0009793941441259624 1169774
2071.5 0.07371877394436747 -0.0008360343872452847 1170000
2072 0.07363290306303164 -0.0006820226768691672 1170230
2072.5 0.07356551301553899 -0.0005194324984193297 1170449
2073 0.07351745494675808 -0.0003504472646839046 1170669
2073.5 0.07348932033156524 -0.0001773309088049377 1170901
2074 0.07348143364991622 -2.397465586256007e-06 1171134
2074.5 0.07349384864985765 0.0001720199490772734 1171353
2075 0.07352634824036777 0.0003436003437125605 1171582
2075.5 0.0735784480071269 0.0005100658232683806 1171810
2076 0.07364940329573394 0.0006692119132540899 1172042
2076.5 0.07373821975916971 0.0008189368313302986 1172262
2077 0.07384366722007991 0.0009572693167395778 1172502
2077.5 0.07396429665434986 0.00108239464823684 1172713
2078 0.07409846006104261 0.001192678506362457 1172934
2078.5 0.07424433294562664 0.001286688365645638 1173164
2079 0.07439993910904059 0.001363212136220085 1173382
2079.5 0.07456317740496569 0.00142127381191229 1173620
2080 0.07473185010212104 0.001460145922610753 1173841
2080.5 0.07490369246777465 0.001479358632085828 1174056
2081 0.0750764031732465 0.001478705367815442 1174275
2081.5 0.07524767511216741 0.001458244916166054 1174510
2082 0.07541522621776099 0.001418299963848193 1174721
2082.5 0.0755768298664891 0.001359452114270296 1174946
2083 0.07573034446201289 0.001282533454611242 1175177
2083.5 0.075873741805462 0.001188614795488368 1175409
2084 0.07600513387531585 0.001078990749396932 1175645
2084.5 0.07612279766250753 0.0009551618560484549 1175873
2085 0.07622519773338488 0.0008188140017814425 1176099
2085.5 0.07631100622449435 0.0006717954158408716 1176331
2086 0.07637912000838361 0.000516091558053658 1176550
2086.5 0.07642867480825717 0.0003537982398493808 1176774
2087 0.07645905608082379 0.0001870933433320763 1176999
2087.5 0.07646990653050603 1.820752090701468e-05 1177233
2088 0.07646113016371844 -0.0001506057294200724 1177452
2088.5 0.07643289283856132 -0.00031710021067954 1177680
2089 0.0763856193123878 -0.0004790669912667141 1177893
2089.5 0.07631998683664351 -0.0006343637863000696 1178120
2090 0.07623691539453022 -0.000780943364294818 1178342
2090.5 0.07613755472177573 -0.0009168806016204523 1178568
2091 0.07602326829352161 -0.001040397826420961 1178805
2091.5 0.07589561450047842 -0.001149888117641696 1179028
2092 0.07575632527453853 -0.001243936253191443 1179272
2092.5 0.07560728245746243 -0.001321337033677796 1179497
2093 0.07545049223565453 -0.001381110744141036 1179717
2093.5 0.07528805798901013 -0.001422515555282372 1179937
2094 0.07512215192204455 -0.001445056707302102 1180162
2094.5 0.07495498586073961 -0.001448492363065228 1180364
2095 0.07478878160856918 -0.001432836062304376 1180599
2095.5 0.07462574125988992 -0.001398355754343307 1180820
2096 0.0744680178682387 -0.00134556943276186 1181055
2096.5 0.07431768686110628 -0.001275237440906079 1181292
2097 0.07417671858154438 -0.001188351561566442 1181528
2097.5 0.07404695232067547 -0.001086121046908144 1181754
2098 0.07393007218406254 -0.0009699557852708303 1181972
2098.5 0.07382758510922843 -0.0008414468392231988 1182191
2099 0.0737408013217847 -0.0007023446237613519 1182408
2099.5 0.07367081748402479 -0.0005545350243250376 1182634
2100 0.0736185027529334 -0.000400013780971096 1182863
2100.5 0.0735844879248668 -0.0002408594872428457 1183111
2101 0.07356915780220755 -7.920556972387663e-05 1183338
2101.5 0.07357264687366585 8.278837325498232e-05 1183567
2102 0.07359483835517772 0.0002429654879272413 1183803
2102.5 0.07363536659314329 0.000399200448436766 1184021
2103 0.07369362278666884 0.0005494277222937809 1184236
2103.5 0.0737687639411185 0.0006916689412334863 1184455
2104 0.07385972492225984 0.000824059014017305 1184663
2104.5 0.0739652334391485 0.000944870635799491 1184889
2105 0.07408382774521632 0.001052536871341159 1185103
2105.5 0.07421387681129192 0.001145671516269871 1185324
2106 0.07435360269198009 0.0012230869713794 1185545
2106.5 0.07450110477836992 0.001283809399214804 1185780
2107 0.07465438560580602 0.001327090969419709 1186008
2107.5 0.07481137786574933 0.001352419039025798 1186233
2108 0.07496997225582758 0.001359522155496165 1186454
2108.5 0.07512804579221501 0.001348372813328703 1186676
2109 0.07528349020359494 0.001319186938799958 1186905
2109.5 0.0754342400262102 0.001272420121392995 1187136
2110 0.07557830002486 0.001208760654012895 1187361
2110.5 0.07571377157507425 0.001129119486666371 1187587
2111 0.07583887765693212 0.001034617239298931 1187818
2111.5 0.0759519861308654 0.0009265684583975444 1188048
2112 0.07605163099001364 0.0008064633382636782 1188273
2112.5 0.07613653131194718 0.0006759471610617451 1188508
2113 0.07620560766443008 0.0005367977394161704 1188735
2113.5 0.07625799575494653 0.000390901171080247 1188957
2114 0.07629305715144614 0.0002402262366994454 1189168
2114.5 0.07631038694168643 8.679778866726439e-05 1189407
2115 0.07630981824010083 -6.733050868896577e-05 1189637
2115.5 0.07629142349374614 -0.0002201037199988212 1189866
2116 0.07625551258199327 -0.0003694930908308712 1190100
2116.5 0.07620262774765899 -0.0005135230433675947 1190331
2117 0.07613353543962761 -0.0006502973558861907 1190563
2117.5 0.07604921518814159 -0.0007780241784760081 1190784
2118 0.07595084567328184 -0.000895039554362955 1191013
2118.5 0.0758397881841909 -0.0009998291375283167 1191236
2119 0.07571756770083882 -0.001091047822700175 1191461
2119.5 0.07558585186112703 -0.001167537032903647 1191689
2120 0.07544642810347359 -0.00122833944217564 1191917
2120.5 0.07530117929836591 -0.001272710946331994 1192152
2121 0.07515205820141403 -0.001300129732334446 1192381
2121.5 0.07500106107493368 -0.00131030233632581 1192603
2122 0.07485020083487448 -0.001303166621245495 1192837
2122.5 0.07470148008485369 -0.001278891646549349 1193061
2123 0.07455686439912855 -0.001237874444374745 1193288
2123.5 0.07441825621154588 -0.001180733757951009 1193506
2124 0.07428746965793294 -0.001108300838599544 1193734
2124.5 0.07416620670519598 -0.001021607436756029 1193961
2125 0.07405603488176346 -0.0009218711595583701 1194190
2125.5 0.07395836690123511 -0.0008104784021871229 1194423
2126 0.0738744424444889 -0.0006889650918635946 1194649
2126.5 0.07380531233543171 -0.0005589955117896305 1194879
2127 0.07375182531247662 -0.0004223394969835585 1195112
2127.5 0.07371461756214266 -0.0002808483146119856 1195346
2128 0.07369410514339818 -0.0001364295577753152 1195573
2128.5 0.07369047939202185 8.978606426527065e-06 1195796
2129 0.07370370535386701 0.0001534334864843765 1196031
2129.5 0.07373352325504116 0.0002950138631345277 1196259
2130 0.07377945297620157 0.0004318455846829071 1196490
2130.5 0.07384080145796405 0.0005621264194755795 1196720
2131 0.07391667292537735 0.0006841498354277581 1196945
2131.5 0.07400598178203123 0.0007963273923492687 1197169
2132 0.07410746798916414 0.0008972094527893262 1197396
2132.5 0.07421971471255127 0.0009855039409809609 1197618
2133 0.07434116799044249 0.001060092906858067 1197844
2133.5 0.07447015814974584 0.001120046682662034 1198069
2134 0.0746049226753612 0.001164635452925382 1198288
2134.5 0.07474363021934664 0.001193338094157483 1198519
2135 0.07488440542266689 0.001205848177873738 1198743
2135.5 0.07502535421280562 0.001202077069194163 1198968
2136 0.07516458923562766 0.001182154092565542 1199193
2136.5 0.07530025507959916 0.001146423775699481 1199418
2137 0.07543055295479202 0.001095440222033853 1199654
2137.5 0.07555376449794977 0.001029958700390036 1199872
2138 0.07566827438811796 0.0009509245774999465 1200094
2138.5 0.07577259147475957 0.0008594597542225362 1200316
2139 0.07586536814162829 0.0007568467990937144 1200538
2139.5 0.07594541765464853 0.0006445110029244717 1200766
2140 0.076011729270308 0.0005240006050862951 1200991
2140.5 0.07606348091220597 0.0003969654655517281 1201218
2141 0.07610004925698054 0.0002651344763910509 1201437
2141.5 0.07612101710641273 0.0001302920220158366 1201663
2142 0.07612617795956539 -5.746191185662128e-06 1201882
2142.5 0.07611553773687459 -0.0001411576081913608 1202104
2143 0.07608931364663638 -0.0002741372714956527 1202327
2143.5 0.0760479302228127 -0.0004029219118135277 1202547
2144 0.07599201260098916 -0.0005258133614139373 1202772
2144.5 0.07592237713615529 -0.000641200978793532 1203004
2145 0.07584001950124299 -0.0007475827881810512 1203229
2145.5 0.07574610043858915 -0.0008435850560668021 1203461
2146 0.0756419293672459 -0.0009279800493108026 1203690
2146.5 0.07552894607693642 -0.0009997017450784789 1203913
2147 0.07540870076409022 -0.001057859291522566 1204140
2147.5 0.07528283268647025 -0.001101748049373241 1204362
2148 0.07515304773015109 -0.00113085807798212 1204581
2148.5 0.0750210951958216 -0.001144879964429208 1204804
2149 0.0748887441203889 -0.00114370793056402 1205031
2149.5 0.07475775945457276 -0.00112744018981811 1205260
2150 0.07462987841753574 -0.001096376562793817 1205484
2150.5 0.07450678734562924 -0.001051013397500699 1205704
2151 0.07439009934411051 -0.0009920358761804934 1205925
2151.5 0.07428133303833694 -0.0009203078254507322 1206148
2152 0.07418189270465873 -0.000836859179542467 1206378
2152.5 0.07409305004124457 -0.0007428712772713753 1206609
2153 0.07401592781568027 -0.0006396602016576035 1206847
2153.5 0.07395148559970155 -0.0005286583964284288 1207069
2154 0.07390050777224218 -0.0004113948156720161 1207299
2154.5 0.07386359394049699 -0.0002894738813780906 1207524
2155 0.07384115189535104 -0.0001645535382706149 1207746
2155.5 0.07383339318278316 -3.832270602852747e-05 1207969
2156 0.07384033133717144 8.752156442136695e-05 1208192
2156.5 0.07386178278631543 0.0002112969214392581 1208407
2157 0.0738973704019215 0.0003313582227027633 1208624
2157.5 0.07394652963376874 0.0004461194233082615 1208851
2158 0.07400851713125439 0.0005540745504650197 1209083
2158.5 0.07408242172298013 0.0006538174871352706 1209310
2159 0.07416717759391184 0.0007440603044829747 1209540
2159.5 0.07426157947084734 0.0008236499039268926 1209759
2160 0.07436429960082931 0.0008915827536495778 1209980
2160.5 0.07447390628408615 0.0009470175312521457 1210196
2161 0.07458888370336961 0.0009892855134880688 1210426
2161.5 0.07470765277543472 0.001017898585250479 1210652
2162 0.07482859273806461 0.001032554772793515 1210883
2162.5 0.0749500631776491 0.00103314124008781 1211105
2163 0.07507042619795144 0.001019734721778452 1211336
2163.5 0.07518806843039572 0.0009925994009599402 1211553
2164 0.07530142258995884 0.0009521822744356015 1211777
2164.5 0.07540898828847917 0.0008991060818239827 1211999
2165 0.07550935182877883 0.000834159907359893 1212228
2165.5 0.07560120471826137 0.0007582875940794072 1212446
2166 0.07568336065935945 0.00067257413886756 1212678
2166.5 0.07575477079610832 0.0005782302632053593 1212910
2167 0.07581453702088128 0.0004765753780349714 1213138
2167.5 0.07586192317261344 0.0003690191816638565 1213367
2168 0.07589636398725237 0.0002570421467883531 1213595
2168.5 0.07591747169232529 0.0001421751663202282 1213809
2169 0.075925040169947 2.59786375802234e-05 1214025
2169.5 0.07591904664588608 -8.997872953345366e-05 1214257
2170 0.07589965089598448 -0.000204141092648107 1214486
2170.5 0.0758671919948446 -0.000314986359298489 1214710
2171 0.07582218266479286 -0.0004210464912182572 1214936
2171.5 0.07576530131525896 -0.0005209269595599809 1215164
2172 0.07569738189344283 -0.0006133250930691037 1215387
2172.5 0.07561940169606979 -0.0006970470776659745 1215610
2173 0.07553246731877308 -0.0007710233855000191 1215844
2173.5 0.07543779894384443 -0.0008343224340482065 1216072
2174 0.07533671318843935 -0.0008861623009155995 1216300
2174.5 0.07523060475354609 -0.0009259203473045199 1216528
2175 0.07512092712888518 -0.0009531406322684607 1216749
2175.5 0.07500917262023347 -0.000967539030451852 1216978
2176 0.07489685197330626 -0.0009690059976143561 1217210
2176.5 0.07478547387222202 -0.0009576069604142015 1217443
2177 0.0746765245906678 -0.000933580339239532 1217669
2177.5 0.0745714480702082 -0.0008973332448902362 1217900
2178 0.07447162669280205 -0.0008494349211924747 1218123
2178.5 0.07437836300363418 -0.0007906080357535527 1218339
2179 0.07429286262599835 -0.0007217179496330063 1218571
2179.5 0.07421621859240074 -0.0006437601233376399 1218794
2180 0.07414939729554185 -0.0005578458408926831 1219021
2180.5 0.07409322623967793 -0.000465186455480172 1219251
2181 0.0740483837473916 -0.0003670763789884241 1219468
2181.5 0.07401539074936282 -0.0002648750535428486 1219701
2182 0.07399460475573215 -0.0001599881554920142 1219924
2182.5 0.07398621607745835 -5.384829125413794e-05 1220145
2183 0.07399024633514957 5.21045502142389e-05 1220359
2183.5 0.07400654926157427 0.000156442521836319 1220587
2184 0.07403481377289564 0.0002577691551297541 1220802
2184.5 0.07407456925302276 0.0003547380501129543 1221025
2185 0.07412519296576195 0.0004460707682722759 1221238
2185.5 0.07418591948106726 0.0005305736907808885 1221464
2186 0.07425585197502294 0.0006071536196425196 1221685
2186.5 0.07433397523858416 0.0006748319178476867 1221911
2187 0.07441917020788619 0.0007327570057092698 1222134
2187.5 0.07451022980939186 0.0007802150539862187 1222357
2188 0.07460587589653167 0.0008166387398761453 1222569
2188.5 0.07470477704101419 0.0008416139591012879 1222798
2189 0.07480556693181117 0.0008548844157483363 1223032
2189.5 0.07490686312806306 0.0008563540408564806 1223259
2190 0.07500728590889515 0.0008460872205748886 1223488
2190.5 0.07510547696338958 0.0008243068446214966 1223709
2191 0.07520011766770891 0.0007913902153613912 1223934
2191.5 0.07528994670354695 0.0007478628866841632 1224158
2192 0.07537377678255458 0.0006943905296057114 1224384
2192.5 0.07545051025501785 0.0006317689477800324 1224606
2193 0.07551915339762275 0.0005609123905304043 1224831
2193.5 0.07557882919439923 0.0004828403332754237 1225052
2194 0.07562878844661533 0.0003986629150419534 1225280
2194.5 0.07566841907117076 0.0003095652398685023 1225510
2195 0.07569725347259572 0.0002167907630912427 1225736
2195.5 0.07571497390072644 0.0001216239945942378 1225957
2196 0.07572141573413042 2.537275896233391e-05 1226186
2196.5 0.07571656865799964 -7.064974298835244e-05 1226403
2197 0.07570057573413808 -0.0001651428256541819 1226641
2197.5 0.07567373038941794 -0.0002568359195995929 1226878
2198 0.07563647137730886 -0.0003445056440573883 1227098
2198.5 0.07558937579438289 -0.0004269921217166337 1227319
2199 0.07553315025971734 -0.000503214318327878 1227544
2199.5 0.07546862038950387 -0.0005721842043396237 1227770
2200 0.07539671872159809 -0.0006330195531437404 1227997
2200.5 0.0753184712649224 -0.0006849552102974506 1228235
2201 0.0752349828662941 -0.0007273526900208246 1228471
2201.5 0.07514742160217458 -0.0007597079790283657 1228697
2202 0.07505700241483 -0.0007816574530058658 1228928
2202.5 0.07496497022130588 -0.000792981837434504 1229137
2203 0.07487258272936786 -0.0007936081716254829 1229363
2203.5 0.07478109319705419 -0.000783609762384095 1229590
2204 0.07469173337174204 -0.0007632041412923958 1229816
2204.5 0.07460569684065251 -0.0007327490668071857 1230042
2205 0.07452412301760047 -0.0006927366388444878 1230266
2205.5 0.07444808198063954 -0.0006437856189050824 1230496
2206 0.07437856036222446 -0.0005866320727467454 1230721
2206.5 0.07431644847780373 -0.0005221184748083021 1230948
2207 0.07426252886060145 -0.0004511814337448123 1231178
2207.5 0.07421746635000682 -0.0003748382162784825 1231408
2208 0.07418179985875512 -0.0002941722618753875 1231629
2208.5 0.07415593592028175 -0.0002103178933297158 1231853
2209 0.07414014409257845 -0.0001244444380189038 1232090
2209.5 0.07413455426894772 -3.773998126975761e-05 1232314
2210 0.07413915591958653 4.860502312596373e-05 1232532
2210.5 0.07415379926130734 0.0001334140597186802 1232758
2211 0.07417819832627982 0.000215540552610287 1232987
2211.5 0.07421193587483194 0.0002938833437945199 1233211
2212 0.07425447007240391 0.0003674014399525381 1233436
2212.5 0.07430514282707426 0.0004351278304332354 1233663
2213 0.07436318966196677 0.0004961821931890993 1233882
2213.5 0.07442775097660265 0.0005497823219069871 1234105
2214 0.07449788453315626 0.0005952541262277203 1234332
2214.5 0.07457257898782792 0.0006320400775192266 1234539
2215 0.0746507682743794 0.0006597059948605119 1234770
2215.5 0.07473134663644192 0.0006779460893933328 1234993
2216 0.07481318409763428 0.0006865862096732711 1235215
2216.5 0.07489514215390407 0.0006855852557602563 1235448
2217 0.07497608947087819 0.0006750347551803647 1235673
2217.5 0.07505491737037483 0.0006551566192154089 1235900
2218 0.07513055489456318 0.0006262991228860756 1236128
2218.5 0.07520198324346711 0.0005889311761479061 1236347
2219 0.0752682493914906 0.0005436349768894751 1236576
2219.5 0.07532847870123482 0.0004910971579974844 1236801
2220 0.07538188636788748 0.0004320985607445544 1237029
2220.5 0.07542778754468167 0.0003675027847968634 1237240
2221 0.07546560601908558 0.0002982436809940884 1237465
2221.5 0.07549488133021504 0.0002253119665184705 1237690
2222 0.07551527424018611 0.0001497411529718803 1237912
2222.5 0.07552657049538374 7.25929860856243e-05 1238142
2223 0.07552868283764512 -5.057398799670067e-06 1238361
2223.5 0.07552165124975094 -8.213639878448867e-05 1238590
2224 0.07550564144408721 -0.0001575867365975924 1238819
2224.5 0.07548094162752823 -0.0002303819216787358 1239043
2225 0.07544795759915701 -0.0002995401818532509 1239267
2225.5 0.07540720626009084 -0.0003641376769185753 1239496
2226 0.07535930763607213 -0.0004233208166369421 1239722
2226.5 0.07530497553336456 -0.0004763175191828842 1239945
2227 0.07524500696657084 -0.0005224472618272282 1240153
2227.5 0.07518027051303873 -0.0005611297933197964 1240376
2228 0.07511169376233191 -0.0005918923968047889 1240601
2228.5 0.07504025004062853 -0.0006143756128876745 1240822
2229 0.07496694459874222 -0.0006283373543740816 1241052
2229.5 0.07489280045862218 -0.000633655366910008 1241279
2230 0.07481884411661451 -0.0006303280129494749 1241502
2230.5 0.07474609130243158 -0.0006184733798366034 1241733
2231 0.07467553299066969 -0.0005983267359895434 1241960
2231.5 0.07460812185691743 -0.0005702363818938125 1242191
2232 0.07454475936304515 -0.0005346579645404588 1242422
2232.5 0.07448628364632712 -0.0004921473447814937 1242645
2233 0.07443345837473592 -0.0004433521265391038 1242871
2233.5 0.07438696271627432 -0.0003890019746350986 1243094
2234 0.07434738255377493 -0.0003298978639657749 1243312
2234.5 0.07431520305844355 -0.0002669004166250633 1243535
2235 0.07429080271581733 -0.0002009174951959216 1243758
2235.5 0.07427444887702325 -0.0001328912296389982 1243976
2236 0.07426629488656074 -6.378466189574989e-05 1244206
2236.5 0.07426637881559926 5.431803587005244e-06 1244434
2237 0.07427462380728511 7.379395375362973e-05 1244661
2237.5 0.07429084001810299 0.0001403571367925833 1244888
2238 0.07431472811726822 0.0002042092632844745 1245114
2238.5 0.07434588428470484 0.000264483260329259 1245344
2239 0.07438380662772179 0.0003203688091203403 1245569
2239.5 0.07442790291728735 0.0003711232075184283 1245787
2240 0.07447749952709616 0.0004160812123965989 1246010
2240.5 0.07453185144264413 0.0004546637316834189 1246241
2241 0.0745901531935101 0.0004863852529005651 1246459
2241.5 0.07465155055014261 0.0005108599133305838 1246685
2242 0.07471515281684696 0.0005278061364946686 1246908
2242.5 0.07478004554545832 0.0005370497800910596 1247137
2243 0.07484530348947575 0.0005385257616508387 1247365
2243.5 0.07491000361625229 0.0005322781496122691 1247602
2244 0.07497323799522167 0.0005184587289965559 1247813
2244.5 0.07503412638305537 0.0004973240720877164 1248037
2245 0.07509182833203676 0.0004692311651830401 1248259
2245.5 0.07514555465572624 0.0004346316623037898 1248481
2246 0.07519457809603879 0.0003940648554670791 1248708
2246.5 0.07523824304801673 0.00034814946846508 1248930
2247 0.07527597421267682 0.0002975743968430763 1249161
2247.5 0.07530728406412315 0.0002430885307032187 1249389
2248 0.07533177903442655 0.0001854898089026069 1249619
2248.5 0.07534916433831819 0.00012561366300755 1249844
2249 0.07535924737926913 6.432101688649211e-05 1250064
2249.5 0.07536193969875024 2.486012980686494e-06 1250283
2250 0.07535725745109231 -5.901636097410744e-05 1250500
2250.5 0.07534532040712316 -0.0001193225707136872 1250727
2251 0.07532634951033464 -0.0001775925877860622 1250954
2251.5 0.07530066302945307 -0.0002330215280934769 1251180
2252 0.07526867137068183 -0.0002848507161169142 1251395
2252.5 0.07523087063125437 -0.0003323780233637424 1251625
2253 0.07518783499308232 -0.0003749673407045819 1251846
2253.5 0.07514020807091229 -0.0004120570572889919 1252071
2254 0.07508869334336273 -0.0004431674334583945 1252302
2254.5 0.07503404380727018 -0.000467906771292603 1252537
2255 0.07497705100580364 -0.0004859763038981216 1252758
2255.5 0.0749185335886603 -0.0004971737430201278 1252988
2256 0.07485932556824362 -0.0005013954437714928 1253219
2256.5 0.07480026443898954 -0.0004986371649479122 1253440
2257 0.07474217932789061 -0.0004889934232602755 1253656
2257.5 0.07468587934280768 -0.0004726554595840254 1253884
2258 0.07463214228135331 -0.0004499078547242893 1254113
2258.5 0.0745817038570734 -0.0004211238509549692 1254344
2259 0.0745352475914209 -0.0003867594534502995 1254578
2259.5 0.07449339550975539 -0.0003473464024432604 1254801
2260 0.0744566997674508 -0.0003034841222884118 1255027
2260.5 0.07442563531834213 -0.000255830767369659 1255251
2261 0.07440059372239917 -0.0002050934967916169 1255483
2261.5 0.07438187817288558 -0.0001520181198680185 1255700
2262 0.07436969980561363 -9.737826244101315e-05 1255919
2262.5 0.07436417533445935 -4.19642099297916e-05 1256143
2263 0.0743653260383574 1.342841335477342e-05 1256369
2263.5 0.07437307810578622 6.800996772006222e-05 1256589
2264 0.07438726432358013 0.0001210079644166673 1256800
2264.5 0.07440762707801496 0.0001716779179162964 1257027
2265 0.07443382261778868 0.0002193137326195261 1257251
2265.5 0.07446542651099372 0.0002632574799138905 1257476
2266 0.07450194021171966 0.0003029084309352582 1257710
2266.5 0.07454279863673272 0.0003377312216636067 1257934
2267 0.07458737863898404 0.0003672630399395389 1258158
2267.5 0.07463500825266761 0.0003911197384295365 1258382
2268 0.07468497657435293 0.0004090007932845665 1258603
2268.5 0.07473654413648806 0.0004206930450007034 1258832
2269 0.07478895362340875 0.0004260731755601734 1259065
2269.5 0.07484144077597915 0.000425108894055451 1259278
2270 0.0748932453291698 0.0004178588214190984 1259513
2270.5 0.07494362182727232 0.000404471083337546 1259737
2271 0.07499185016402474 0.0003851806386570988 1259944
2271.5 0.07503724569965124 0.0003603053883398577 1260174
2272 0.0750791688136067 0.0003302411270477468 1260402
2272.5 0.07511703376056865 0.0002954554154884888 1260627
2273 0.07515031670779376 0.0002564804665262271 1260852
2273.5 0.07517856284420447 0.000213905151537853 1261077
2274 0.07520139246530572 0.0001683662454007371 1261303
2274.5 0.07521850595304448 0.0001205390386680121 1261528
2275 0.07522968758582559 7.112745378885804e-05 1261745
2275.5 0.07523480813081003 2.085380855523084e-05 1261964
2276 0.0752338261881472 -2.955162577664026e-05 1262191
2276.5 0.07522678827465151 -7.936112208228225e-05 1262419
2277 0.07521382765238158 -0.0001278599010434703 1262646
2277.5 0.07519516192537086 -0.0001743562933491688 1262858
2278 0.07517108944511973 -0.0002181915170368832 1263081
2278.5 0.07514198458218183 -0.0002587489327648946 1263305
2279 0.07510829193698373 -0.0002954626478961148 1263519
2279.5 0.07507051957773669 -0.00032782535015531 1263743
2280 0.07502923140668356 -0.0003553952631453688 1263970
2280.5 0.07498503876782758 -0.0003778021290044402 1264189
2281 0.07493859141951913 -0.000394752137764384 1264419
2281.5 0.07489056800372633 -0.0004060317383235737 1264645
2282 0.07484166615033888 -0.0004115102821525336 1264876
2282.5 0.07479259235940337 -0.0004111414676755783 1265095
2283 0.07474405180667827 -0.0004049635704752076 1265324
2283.5 0.07469673821831857 -0.0003930984618032126 1265549
2284 0.07465132395885027 -0.0003757494351075111 1265776
2284.5 0.07460845047290592 -0.0003531978771530597 1266001
2285 0.07456871921552723 -0.0003257988365920672 1266234
2285.5 0.07453268319828669 -0.0002939755582945571 1266464
2286 0.07450083926915081 -0.000258213066170357 1266688
2286.5 0.07447362123304607 -0.0002190508903974698 1266914
2287 0.07445139390765271 -0.0001770750467383313 1267149
2287.5 0.07443444819522724 -0.0001329093858134644 1267369
2288 0.07442299723643757 -8.720643867391823e-05 1267591
2288.5 0.07441717369650501 -4.06378916563899e-05 1267822
2289 0.07441702821760164 6.115171768691503e-06 1268050
2289.5 0.07442252905469778 5.237212169485179e-05 1268280
2290 0.0744335628951142 9.746258381758349e-05 1268514
2290.5 0.07444993684516624 0.000140736052872286 1268746
2291 0.07447138155071303 0.0001815711807805938 1268966
2291.5 0.0744975554023987 0.000219384607992354 1269188
2292 0.07452804976109301 0.0002536392135386036 1269405
2292.5 0.07456239512475027 0.0002838516680816401 1269633
2293 0.07460006814477835 0.0003095991846308592 1269860
2293.5 0.0746404993882456 0.000330525373434166 1270082
2294 0.07468308173200634 0.0003463451206813538 1270316
2294.5 0.07472717926623329 0.000356848424876915 1270532
2295 0.07477213657802875 0.0003619031398498018 1270758
2295.5 0.07481728828083622 0.000361456589149119 1270984
2296 0.07486196865234458 0.0003555360328015029 1271215
2296.5 0.07490552124251909 0.000344247983846187 1271437
2297 0.07494730831430205 0.0003277763884836201 1271659
2297.5 0.07498671998239066 0.0003063796998400374 1271874
2298 0.07502318292026579 0.000280386891035125 1272103
2298.5 0.07505616851224682 0.000250192468222041 1272327
2299 0.0750852003356767 0.0002162505583381507 1272559
2299.5 0.07510986086828117 0.0001790681592643374 1272783
2300 0.0751297973271448 0.000139197651760624 1273010
2300.5 0.07514472655843978 9.722868276405764e-05 1273242
2301 0.07515443891085213 5.377953826171205e-05 1273473
2301.5 0.07515880104035966 9.488130869204374e-06 1273697
2302 0.07515775760943931 -3.499726763922174e-05 1273923
2302.5 0.07515133185966826 -7.902741535630108e-05 1274145
2303 0.07513962505283371 -0.0001219614759931712 1274369
2303.5 0.07512281479183044 -0.000163176247112169 1274607
2304 0.07510115224858704 -0.0002020751090908042 1274837
2304.5 0.07507495834178474 -0.0002380965674284546 1275057
2305 0.07504461892200524 -0.0002707222671696762 1275278
2305.5 0.0750105790359582 -0.0002994843660880394 1275502
2306 0.07497333635438455 -0.0003239721627356581 1275721
2306.5 0.07493343385994948 -0.0003438378863775476 1275942
2307 0.07489145190174577 -0.0003588015680375046 1276164
2307.5 0.07484799973179612 -0.0003686549252067637 1276388
2308 0.07480370664604054 -0.0003732642070160108 1276622
2308.5 0.07475921285763561 -0.0003725719616409996 1276833
2309 0.07471516023389864 -0.0003665977031874947 1277067
2309.5 0.07467218302985784 -0.0003554374710616935 1277295
2310 0.07463089875110206 -0.0003392622906535236 1277518
2310.5 0.07459189927647197 -0.000318315559817237 1277748
2311 0.07455574236712073 -0.0002929094009051424 1277971
2311.5 0.07452294368268397 -0.0002634200327803093 1278197
2312 0.07449396941778949 -0.0002302822310956933 1278431
2312.5 0.07446922966304433 -0.0001939829579861113 1278650
2313 0.0744490725840794 -0.0001550542539953798 1278874
2313.5 0.07443377950036975 -0.0001140654953908777 1279099
2314 0.07442356093254214 -7.161512885856536e-05 1279327
2314.5 0.07441855367293526 -2.832200280073029e-05 1279551
2315 0.07441881891947615 1.518358002244522e-05 1279779
2315.5 0.07442434149769339 5.826896003245156e-05 1280005
2316 0.07443503018012962 0.0001003082381783265 1280241
2316.5 0.07445071909674773 0.0001406912826714857 1280484
2317 0.07447117021438603 0.0001788324965034278 1280708
2317.5 0.07449607684811639 0.0002141792207762503 1280925
2318 0.07452506815271315 0.0002462196542810727 1281158
2318.5 0.07455771452856258 0.0002744901768539325 1281386
2319 0.0745935338634147 0.0002985819727186114 1281605
2319.5 0.07463199851959987 0.0003181468601650671 1281835
2320 0.07467254296584991 0.0003329022453643463 1282065
2320.5 0.07471457194383693 0.0003426351307212963 1282291
2321 0.07475746905208645 0.0003472051217345316 1282516
2321.5 0.07480060562415092 0.000346546390674947 1282742
2322 0.07484334977391029 0.0003406685703050876 1282956
2322.5 0.07488507547866093 0.0003296565661297831 1283186
2323 0.07492517157028933 0.0003136692910766943 1283410
2323.5 0.07496305050630137 0.0002929373418354655 1283632
2324 0.07499815679577397 0.0002677596511189701 1283864
2324.5 0.07502997496035482 0.000238499164637474 1284088
2325 0.07505803691719795 0.0002055776053912805 1284304
2325.5 0.07508192867906612 0.0001694694007954795 1284527
2326 0.0751012962766687 0.0001306948599700608 1284754
2326.5 0.07511585081945549 8.98126990945847e-05 1284983
2327 0.07512537262342957 4.741202189089492e-05 1285209
2327.5 0.07512971434786979 4.10386993241982e-06 1285434
2328 0.07512880309699996 -3.948753652142678e-05 1285655
2328.5 0.07512264145738573 -8.273374218505503e-05 1285878
2329 0.07511130745698708 -0.0001250110574138939 1286107
2329.5 0.07509495344712522 -0.0001657094876951732 1286333
2330 0.07507380392391298 -0.0002042414648983227 1286562
2330.5 0.07504815232074331 -0.0002400502561393877 1286786
2331 0.07501835681801432 -0.0002726179307876113 1287012
2331.5 0.07498483523017757 -0.0003014727725030085 1287237
2332 0.07494805904325133 -0.0003261960311498921 1287463
2332.5 0.07490854668793563 -0.0003464279188683448 1287696
2333 0.07486685614425996 -0.0003618727653689801 1287917
2333.5 0.074823576983107 -0.0003723032594919151 1288152
2334 0.07477932195788063 -0.0003775637170687481 1288371
2334.5 0.07473471826589886 -0.0003775723289614106 1288592
2335 0.07469039860370665 -0.0003723223576286026 1288812
2335.5 0.07464699214336294 -0.0003618822654834501 1289042
2336 0.07460511555781309 -0.000346394773444823 1289274
2336.5 0.0745653642227042 -0.0003260748632353327 1289501
2337 0.07452830371945175 -0.0003012067519275893 1289731
2337.5 0.07449446176004824 -0.0002721398817765841 1289959
2338 0.07446432064809282 -0.0002392839822949769 1290174
2338.5 0.0744383103828947 -0.0002031032746343222 1290408
2339 0.07441680250437081 -0.0001641099004445282 1290637
2339.5 0.07440010476595432 -0.0001228566683263332 1290869
2340 0.07438845671099806 -7.992922061406398e-05 1291095
2340.5 0.07438202621536716 -3.59377313937153e-05 1291320
2341 0.07438090704524788 8.491746739294418e-06 1291538
2341.5 0.07438511746484289 5.272616473968988e-05 1291767
2342 0.07439459991379083 9.613446233618638e-05 1291999
2342.5 0.07440922175903288 0.0001380965293295658 1292224
2343 0.07442877711068299 0.000178012016229828 1292444
2343.5 0.07445298967643774 0.000215308869638046 1292658
2344 0.07448151661440842 0.0002494514716740092 1292882
2344.5 0.07451395333017517 0.0002799482683450366 1293109
2345 0.07454983915054507 0.0003063587789649194 1293339
2345.5 0.07458866379413584 0.000328299887462396 1293566
2346 0.07462987454767189 0.0003454513265425268 1293788
2346.5 0.07467288404693205 0.0003575602770385877 1294024
2347 0.0747170785527628 0.0003644450172565222 1294235
2347.5 0.07476182660558944 0.0003659975704925606 1294459
2348 0.07480648793652064 0.0003621853130095223 1294671
2348.5 0.07485042250951111 0.0003530515193895974 1294905
2349 0.07489299956719511 0.0003387148371359357 1295131
2349.5 0.07493360655292546 0.0003193676974616839 1295349
2350 0.07497165778328334 0.0002952736841720649 1295567
2350.5 0.0750066027488068 0.0002667638972024903 1295784
2351 0.07503793392589163 0.0002342323615180782 1296011
2351.5 0.07506519398966884 0.0001981305455093102 1296235
2352 0.07508798232605401 0.0001589610655465107 1296465
2352.5 0.07510596075098853 0.0001172706648074173 1296692
2353 0.07511885835600603 7.364256470669419e-05 1296913
2353.5 0.07512647541150383 2.868829609148806e-05 1297141
2354 0.07512868627230934 -1.696087530079e-05 1297371
2354.5 0.07512544124411906 -6.266280889935058e-05 1297608
2355 0.07511676738395288 -0.0001077735106067385 1297847
2355.5 0.07510276822271654 -0.0001516561887900765 1298073
2356 0.07508362241307089 -0.0001936902178643312 1298293
2356.5 0.0750595813208801 -0.000233279883627889 1298527
2357 0.07503096559332365 -0.0002698627875260459 1298751
2357.5 0.07499816075110777 -0.0003029177917530179 1298990
2358 0.07496161186590275 -0.000331972393491436 1299216
2358.5 0.07492181739696724 -0.0003566094245404997 1299447
2359 0.07487932227272434 -0.0003764729819883718 1299670
2359.5 0.07483471031365664 -0.0003912735063096805 1299891
2360 0.07478859610214915 -0.0004007919351649793 1300118
2360.5 0.07474161641268676 -0.0004048828740793403 1300350
2361 0.07469442132201902 -0.0004034767389017798 1300581
2361.5 0.07464766512342795 -0.0003965808393041362 1300812
2362 0.07460199717203268 -0.0003842793873668845 1301037
2362.5 0.0745580527890907 -0.000366732430313673 1301261
2363 0.0745164443524854 -0.0003441737214867083 1301488
2363.5 0.07447775269806019 -0.0003169075584917425 1301713
2364 0.07444251895216902 -0.000285304631877207 1301938
2364.5 0.07441123690986609 -0.0002497969415461909 1302149
2365 0.07438434606558955 -0.0002108718511389765 1302384
2365.5 0.0743622253941494 -0.0001690653626865993 1302591
2366 0.07434518796941794 -0.0001249547047539043 1302810
2366.5 0.07433347649647676 -7.915033691185981e-05 1303030
2367 0.07432725982028948 -3.22874815695068e-05 1303249
2367.5 0.0743266304603841 1.498269915828047e-05 1303471
2368 0.07433160320676568 6.200215886265049e-05 1303700
2368.5 0.07434211479751139 0.0001081151285462919 1303921
2369 0.07435802468345011 0.0001526772570883978 1304145
2369.5 0.07437911687019674 0.0001950646031612358 1304374
2370 0.07440510281280545 0.0002346823532884412 1304603
2370.5 0.07443562532365125 0.0002709731444769743 1304835
2371 0.0744702634400262 0.0003034248752883783 1305065
2371.5 0.07450853818455958 0.0003315778962650976 1305285
2372 0.07454991913912101 0.0003550314791963588 1305513
2372.5 0.07459383174150816 0.0003734494746762985 1305725
2373 0.07463966520412847 0.0003865650786364728 1305941
2373.5 0.07468678094517991 0.0003941846408695416 1306176
2374 0.07473452141565746 0.0003961904618296989 1306404
2374.5 0.07478221919994769 0.0003925425380140638 1306626
2375 0.07482920626390153 0.0003832792308034024 1306839
2375.5 0.07487482322215948 0.0003685168485677353 1307062
2376 0.0749184284961599 0.0003484481469159357 1307293
2376.5 0.07495940723570299 0.0003233397669788288 1307513
2377 0.07499717988014756 0.0002935286463547919 1307739
2377.5 0.0750312102402463 0.0002594174516107222 1307970
2378 0.07506101298819466 0.0002214690948220438 1308192
2378.5 0.07508616045161016 0.0001802004093644538 1308420
2379 0.07510628861674046 0.0001361750718611489 1308635
2379.5 0.07512110225709534 8.999586768023067e-05 1308866
2380 0.07513037911576283 4.229640652237119e-05 1309100
2380.5 0.07513397308272922 -6.267597687992788e-06 1309329
2381 0.07513181632239861 -5.502736230006526e-05 1309553
2381.5 0.07512392032100672 -0.0001033102620833729 1309788
2382 0.0751103758385539 -0.0001504491185774014 1310011
2382.5 0.07509135176501949 -0.0001957914242530826 1310231
2383 0.07506709289577104 -0.0002387083739256114 1310455
2383.5 0.07503791665603569 -0.0002786035784525285 1310684
2384 0.07500420881883518 -0.0003149213400740593 1310905
2384.5 0.07496641827472246 -0.0003471543747440468 1311139
2385 0.07492505092478682 -0.000374850874377491 1311367
2385.5 0.07488066278053995 -0.0003976208109996668 1311594
2386 0.07483385236529431 -0.0004151413951971217 1311819
2386.5 0.07478525252133297 -0.0004271616128989572 1312042
2387 0.07473552173543088 -0.0004335057771969296 1312270
2387.5 0.07468533510198852 -0.0004340760454703469 1312499
2388 0.07463537504810099 -0.0004288538663291798 1312726
2388.5 0.07458632194823302 -0.0004179003356298731 1312952
2389 0.07453884475775634 -0.0004013554558495529 1313178
2389.5 0.07449359179441188 -0.000379436308218398 1313404
2390 0.07445118179478517 -0.0003524341619984792 1313635
2390.5 0.07441219536915512 -0.0003207105599535198 1313860
2391 0.07437716697265048 -0.0002846924331760135 1314077
2391.5 0.07434657750359271 -0.000244866311831027 1314302
2392 0.07432084763132321 -0.0002017717108553066 1314534
2392.5 0.07430033194581416 -0.0001559937810440918 1314767
2393 0.07428531401010166 -0.0001081553261093344 1315004
2393.5 0.07427600238418601 -5.890829506178279e-05 1315227
2394 0.07427252767571842 -8.924866535232208e-06 1315448
2394.5 0.0742749406586893 4.11117526662831e-05 1315672
2395 0.07428321148666951 9.051668853622268e-05 1315898
2395.5 0.07429723001211951 0.0001386127918405169 1316122
2396 0.07431680720808016 0.0001847399321136345 1316348
2396.5 0.07434167767341532 0.000228264065984352 1316579
2397 0.07437150318787632 0.0002685859551902524 1316791
2397.5 0.07440587726882851 0.0003051494144040088 1317020
2398 0.07444433066770599 0.0003374489754066788 1317245
2398.5 0.07448633773133422 0.0003650368621151836 1317453
2399 0.07453132354136068 0.0003875291803934565 1317687
2399.5 0.07457867173432564 0.0004046112373198298 1317913
2400 0.07462773289552999 0.0004160419164993432 1318138
2400.5 0.07467783341194982 0.0004216570489351876 1318364
2401 0.0747282846631168 0.0004213717327308652 1318580
2401.5 0.07477839242420331 0.0004151815692947643 1318810
2402 0.07482746635260942 0.0004031627985642014 1319038
2402.5 0.07487482942816399 0.0003854713308526149 1319266
2403 0.07491982721764605 0.0003623406880444357 1319487
2403.5 0.07496183683670966 0.0003340788818099971 1319713
2404 0.07500027548640087 0.0003010642710822046 1319935
2404.5 0.0750346084472531 0.0002637404550282657 1320167
2405 0.07506435642134476 0.0002226102709713712 1320398
2405.5 0.07508910212160218 0.0001782289789879662 1320632
2406 0.07510849601791507 0.0001311967260578103 1320849
2406.5 0.07512226116114705 8.215039252387605e-05 1321080
2407 0.07513019701872793 3.175493209209569e-05 1321294
2407.5 0.07513218226902275 -1.930567644900783e-05 1321521
2408 0.07512817651590262 -7.033774227637482e-05 1321755
2408.5 0.07511822089970421 -0.0001206473131939466 1321979
2409 0.07510243759584906 -0.0001695496348517182 1322207
2409.5 0.07508102820759956 -0.0002163784893303504 1322432
2410 0.07505427107454191 -0.0002604952855306789 1322657
2410.5 0.07502251753320795 -0.0003012977771833624 1322879
2411 0.07498618718056936 -0.0003382282893677254 1323104
2411.5 0.07494576220476003 -0.0003707813411308932 1323316
2412 0.07490178086013348 -0.0003985105600364639 1323542
2412.5 0.07485483017544944 -0.0004210347941330872 1323756
2413 0.07480553799446078 -0.0004380433377850395 1323976
2413.5 0.07475456445729296 -0.0004493001998990479 1324204
2414 0.0747025930386417 -0.0004546473561485039 1324428
2414.5 0.07465032126487066 -0.0004540069406591587 1324639
2415 0.07459845123647069 -0.0004473823470893674 1324875
2415.5 0.07454768008500101 -0.00043485822391542 1325097
2416 0.07449869049452625 -0.0004165993638147202 1325324
2416.5 0.07445214141667815 -0.0003928485021206584 1325549
2417 0.07440865910583398 -0.0003639230541969494 1325775
2417.5 0.07436882859652824 -0.0003302108360428566 1325989
2418 0.07433318573918397 -0.0002921648262968022 1326211
2418.5 0.07430220990263416 -0.0002502970408654121 1326442
2419 0.07427631744280683 -0.0002051716034901063 1326666
2419.5 0.07425585602650604 -0.0001573971065093399 1326885
2420 0.0742410998875588 -0.0001076183657326666 1327112
2420.5 0.07423224607989712 -5.650768158157961e-05 1327341
2421 0.0742294117785567 -4.755725359912758e-06 1327570
2421.5 0.07423263266530106 4.693782539738455e-05 1327792
2422 0.07424186242081363 9.787377515290651e-05 1328017
2422.5 0.07425697333032874 0.0001473628931691084 1328239
2423 0.07427775799442811 0.0001947352619789328 1328463
2423.5 0.07430393212168759 0.0002393493644733372 1328690
2424 0.07433513836515017 0.0002806007861378678 1328918
2424.5 0.07437095115041172 0.0003179304142337876 1329144
2425 0.07441088242963198 0.0003508320225897144 1329365
2425.5 0.07445438828320911 0.0003788591390531737 1329595
2426 0.07450087627935574 0.0004016311024325261 1329824
2426.5 0.07454971349153165 0.0004188382268045384 1330049
2427 0.0746002350647829 0.0004302460032204603 1330275
2427.5 0.07465175321460522 0.0004356982819473915 1330482
2428 0.07470356653611511 0.0004351193922530907 1330703
2428.5 0.07475496949713482 0.0004285151711921088 1330924
2429 0.07480526198634506 0.0004159728876818202 1331146
2429.5 0.07485375878695635 0.0003976600631668013 1331368
2430 0.07489979884741552 0.0003738222051545013 1331588
2430.5 0.0749427542234644 0.0003447794846605105 1331823
2431 0.07498203857038568 0.0003109224029273034 1332050
2431.5 0.07501711507042806 0.0002727065064815708 1332272
2432 0.07504750368811478 0.0002306462224861424 1332495
2432.5 0.07507278765531816 0.000185307898248469 1332728
2433 0.07509261909846993 0.000137302139507191 1332956
2433.5 0.07510672373196671 8.727555158638542e-05 1333178
2434 0.07511490455453113 3.590199555548465e-05 1333398
2434.5 0.07511704449884618 -1.612652194644856e-05 1333625
2435 0.07511310799900212 -6.810920165803724e-05 1333848
2435.5 0.07510314145498995 -0.0001193459206258167 1334064
2436 0.07508727258844027 -0.0001691466888271592 1334287
2436.5 0.07506570869884334 -0.0002168409654366059 1334515
2437 0.07503873384438116 -0.0002617867086645816 1334740
2437.5 0.07500670498606679 -0.0003033790367851116 1334967
2438 0.07497004714791071 -0.0003410583833146102 1335191
2438.5 0.07492924765912863 -0.000374318036232893 1335421
2439 0.07488484955681067 -0.0004027109595550631 1335655
2439.5 0.07483744423877908 -0.0004258558053531414 1335885
2440 0.07478766346646884 -0.0004434420353550954 1336107
2440.5 0.07473617082639315 -0.0004552340833655503 1336345
2441 0.07468365276601244 -0.0004610745027913534 1336572
2441.5 0.07463080932550534 -0.000460886057338798 1336790
2442 0.07457834469096461 -0.0004546727272893925 1337015
2442.5 0.07452695769686937 -0.0004425196184632845 1337241
2443 0.0744773324062646 -0.0004245917758431771 1337460
2443.5 0.07443012889593474 -0.0004011319186556856 1337691
2444 0.0743859743709767 -0.0003724571282901108 1337911
2444.5 0.07434545472861928 -0.0003389545345792786 1338135
2445 0.07430910668496064 -0.0003010760594818385 1338363
2445.5 0.07427741057057852 -0.0002593322899078464 1338603
2446 0.07425078389183458 -0.0002142855631479455 1338823
2446.5 0.07422957574424686 -0.0001665423589434627 1339052
2447 0.07421406215270637 -0.0001167451015278326 1339259
2447.5 0.07420444240071029 -6.556348285468257e-05 1339484
2448 0.07420083639735682 -1.368542459897256e-05 1339708
2448.5 0.07420328311676465 3.819219870945286e-05 1339929
2449 0.07421174013005311 8.937294994884789e-05 1340159
2449.5 0.0742260842352306 0.0001391702061837974 1340397
2450 0.07424611317549061 0.0001869163953855731 1340627
2450.5 0.07427154842171731 0.0002319719685422544 1340847
2451 0.07430203898064826 0.0002737339863097828 1341079
2451.5 0.07433716617631596 0.0003116442046895855 1341299
2452 0.07437644933930224 0.0003451965511093427 1341527
2452.5 0.07441935232614293 0.0003739438906358085 1341758
2453 0.07446529078008721 0.000397503991747367 1341985
2453.5 0.07451364003450688 0.000415564612006212 1342218
2454 0.07456374355167385 0.0004278876359463451 1342453
2454.5 0.07461492178252291 0.0004343122103707436 1342676
2455 0.07466648132745936 0.0004347568358531548 1342898
2455.5 0.07471772427434534 0.0004292203873825838 1343122
2456 0.07476795758755754 0.0004177820515788473 1343347
2456.5 0.07481650242146594 0.0004006001825496773 1343579
2457 0.07486270323286025 0.0003779100930549704 1343802
2457.5 0.07490593656971602 0.0003500208119947281 1344028
2458 0.07494561941821797 0.0003173108531501398 1344265
2458.5 0.07498121699606287 0.0002802230533945266 1344487
2459 0.07501224988768515 0.0002392585510736574 1344717
2459.5 0.0750383004260584 0.0001949699867655992 1344943
2460 0.07505901823602118 0.0001479540190143956 1345168
2460.5 0.07507412486549435 9.88432567508766e-05 1345394
2461 0.07508341744336695 4.829771784619736e-05 1345615
2461.5 0.0750867713160337 -3.004070513246042e-06 1345834
2462 0.07508414162841483 -5.437420926899682e-05 1346064
2462.5 0.07507556382956743 -0.0001051246793517093 1346296
2463 0.07506115309753188 -0.0001545765831912053 1346522
2463.5 0.07504110269263543 -0.0002020692514240341 1346750
2464 0.07501568126291237 -0.0002469690923445368 1346983
2464.5 0.07498522913939384 -0.0002886780652929252 1347210
2465 0.07495015367258129 -0.0003266416644195178 1347445
2465.5 0.07491092367426867 -0.0003603563060346442 1347667
2466 0.07486806304084165 -0.000389376020954916 1347889
2466.5 0.07482214364509709 -0.0004133183627751845 1348119
2467 0.07477377759335277 -0.0004318694537012958 1348347
2467.5 0.07472360895302028 -0.0004447881013243666 1348568
2468 0.07467230506278406 -0.0004519089323431879 1348782
2468.5 0.07462054754297651 -0.0004531445025746475 1349004
2469 0.07456902312759041 -0.0004484863564520814 1349236
2469.5 0.07451841444157445 -0.0004380050234097215 1349464
2470 0.07446939084759424 -0.0004218489528958014 1349688
2470.5 0.07442259948529839 -0.000400242404053229 1349915
2471 0.07437865662333037 -0.0003734823201622734 1350129
2471.5 0.07433813943991259 -0.0003419342315649051 1350353
2472 0.07430157834185658 -0.0003060272438021648 1350583
2472.5 0.07426944992441545 -0.0002662481799196658 1350792
2473 0.07424217066558232 -0.000223134957168371 1351007
2473.5 0.07422009143838754 -0.0001772692884977936 1351232
2474 0.0742034929135803 -0.0001292688081714949 1351458
2474.5 0.07419258191296496 -7.977872841186925e-05 1351690
2475 0.07418748876074995 -2.946314010306304e-05 1351913
2475.5 0.07418826566674745 2.100392483239413e-05 1352139
2476 0.07419488616130411 7.094754877514152e-05 1352356
2476.5 0.07420724558765029 0.000119700979499417 1352576
2477 0.07422516264310776 0.0001666145553285069 1352812
2477.5 0.07424838194649504 0.0002110643845964403 1353027
2478 0.07427657759529777 0.0002524606631924336 1353254
2478.5 0.07430935766292072 0.0002902555190594136 1353482
2479 0.07434626957378189 0.0003239502791003006 1353710
2479.5 0.07438680628231407 0.0003531020619237691 1353928
2480 0.07443041317127003 0.0003773296091247507 1354147
2480.5 0.07447649557521113 0.0003963182782158303 1354374
2481 0.07452442682683917 0.0004098241317616573 1354605
2481.5 0.07457355671699917 0.000417677069562567 1354834
2482 0.07462322025383923 0.0004197829637185029 1355061
2482.5 0.07467274660282318 0.0004161247699033843 1355286
2483 0.0747214680871013 0.0004067626020099966 1355513
2483.5 0.07476872912718753 0.0003918327712992955 1355753
2484 0.0748138949999594 0.0003715458051166665 1355975
2484.5 0.07485636029968167 0.0003461834739336741 1356201
2485 0.07489555698801689 0.0003160948687529054 1356429
2485.5 0.07493096192575294 0.0002816915835973625 1356663
2486 0.07496210378618778 0.000243442069725087 1356892
2486.5 0.07498856925863938 0.0002018652392050247 1357117
2487 0.07501000846030705 0.0001575234054154684 1357343
2487.5 0.07502613948553084 0.0001110146567504406 1357567
2488 0.07503675203326075 6.296476722707563e-05 1357791
2488.5 0.07504171006607409 1.401875368170611e-05 1358022
2489 0.07504095346721119 -3.516780625378906e-05 1358247
2489.5 0.07503449867564875 -8.393757824773753e-05 1358474
2490 0.07502243829301732 -0.0001316402789170692 1358704
2490.5 0.07500493967001415 -0.0001776413687360272 1358937
2491 0.07498224249365876 -0.0002213305137319817 1359148
2491.5 0.07495465541013015 -0.000262129702878098 1359382
2492 0.07492255173080374 -0.0002995009129900213 1359609
2492.5 0.07488636428132212 -0.0003329532192758206 1359820
2493 0.0748465794649108 -0.0003620492573864146 1360051
2493.5 0.07480373062154012 -0.0003864109517603306 1360281
2494 0.07475839077380396 -0.0004057244351283645 1360505
2494.5 0.07471116485840841 -0.0004197440951020911 1360726
2495 0.07466268154883124 -0.0004282956956634587 1360960
2495.5 0.07461358477995002 -0.0004312785339389184 1361193
2496 0.074564525089164 -0.0004286666057093015 1361419
2496.5 0.07451615089071328 -0.0004205087664987846 1361655
2497 0.07446909980050141 -0.0004069278886215441 1361884
2497.5 0.07442399012774829 -0.0003881190280600859 1362121
2498 0.07438141264726147 -0.0003643466283233467 1362345
2498.5 0.07434192276204518 -0.0003359408013069191 1362564
2499 0.07430603316043614 -0.0003032927374799434 1362781
2499.5 0.07427420706503629 -0.0002668493092889087 1363005
2500 0.07424685216250025 -0.0002271069423441253 1363228
2500.5 0.07422431529385173 -0.0001846048385982498 1363456
2501 0.07420687797456649 -0.0001399176442110646 1363677
2501.5 0.07419475280232293 -9.364766200931176e-05 1363903
2502 0.07418808079823569 -4.641671430108672e-05 1364121
2502.5 0.0741869297147178 1.142233783948698e-06 1364353
2503 0.07419129333003611 4.839357734018012e-05 1364575
2503.5 0.074201091736308 9.470758664162482e-05 1364801
2504 0.07421617261432073 0.0001394688196883972 1365022
2504.5 0.07423631347531189 0.0001820843197195263 1365245
2505 0.07426122483690584 0.0002219914882727775 1365466
2505.5 0.07429055428794941 0.0002586655290406617 1365700
2506 0.07432389138516331 0.0002916263638364563 1365925
2506.5 0.07436077331351829 0.0003204449293594551 1366155
2507 0.07440069123217384 0.0003447487720313522 1366385
2507.5 0.07444309721883061 0.0003642268678469633 1366615
2508 0.07448741171756093 0.0003786336048086493 1366839
2508.5 0.07453303138869176 0.0003877918769491269 1367068
2509 0.07457933725420923 0.0003915952510353516 1367301
2509.5 0.07462570302849879 0.0003900091796221399 1367527
2510 0.07467150352207053 0.0003830712470172953 1367763
2510.5 0.07471612300527242 0.0003708904477555708 1367993
2511 0.07475896341987415 0.0003536455101809771 1368211
2511.5 0.07479945232878261 0.0003315822905304556 1368439
2512 0.07483705049800478 0.0003050102753252574 1368668
2512.5 0.07487125901023617 0.0002742982417434554 1368896
2513 0.07490162581605724 0.0002398691368094563 1369129
2513.5 0.07492775163656396 0.0002021942465462598 1369357
2514 0.07494929514024347 0.0001617867355570154 1369589
2514.5 0.07496597732689615 0.000119194645711844 1369828
2515 0.07497758506227321 7.499344960663127e-05 1370047
2515.5 0.07498397371868568 2.977826014222026e-05 1370270
2516 0.07498506888899745 -1.584419812715918e-05 1370493
2516.5 0.07498086715397048 -6.126374736217705e-05 1370713
2517 0.07497143589571187 -0.0001058749346131063 1370933
2517.5 0.07495691216281801 -0.0001490851199777365 1371160
2518 0.07493750060553198 -0.0001903223664836617 1371378
2518.5 0.07491347051167058 -0.0002290430264521205 1371606
2519 0.07488515198605998 -0.0002647389235227126 1371828
2519.5 0.07485293132758637 -0.0002969440352827698 1372037
2520 0.07481724566857542 -0.0003252405884696608 1372274
2520.5 0.07477857695091093 -0.000349264486900129 1372502
2521 0.0747374453219676 -0.0003687100015142164 1372727
2521.5 0.07469440204095515 -0.0003833336620739066 1372961
2522 0.0746500219925412 -0.0003929573009891883 1373188
2522.5 0.07460489590957527 -0.0003974702113065144 1373424
2523 0.07455962241029589 -0.0003968303929288502 1373650
2523.5 0.07451479995754101 -0.0003910648734790683 1373876
2524 0.07447101884815585 -0.0003802691027018934 1374102
2524.5 0.07442885334001972 -0.0003646054317553704 1374319
2525 0.07438885402188715 -0.0003443007010031051 1374543
2525.5 0.07435154052761327 -0.0003196429718190191 1374770
2526 0.07431739469134616 -0.000290977449297599 1374986
2526.5 0.07428685423400536 -0.0002587016534734365 1375210
2527 0.07426030706390699 -0.000223259906552027 1375433
2527.5 0.07423808626584444 -0.0001851372126087735 1375659
2528 0.07422046584341657 -0.0001448526141077052 1375890
2528.5 0.07420765726904181 -0.0001029521163227564 1376116
2529 0.07419980688503738 -6.000127622600461e-05 1376339
2529.5 0.07419699418755217 -1.657755656963133e-05 1376557
2530 0.07419923101315591 2.673745132001412e-05 1376787
2530.5 0.07420646163567926 6.93658311294909e-05 1377015
2531 0.074218563768638 0.0001107410666486174 1377249
2531.5 0.07423535045641472 0.0001503155849265501 1377491
2532 0.0742565728254849 0.0001875680168836163 1377720
2532.5 0.07428192365551937 0.0002220100789404533 1377936
2533 0.07431104171931974 0.0002531929846803339 1378155
2533.5 0.07434351683039789 0.0002807133022197396 1378387
2534 0.07437889552772453 0.0003042181807318321 1378622
2534.5 0.07441668731887238 0.0003234098783388487 1378844
2535 0.07445637139556505 0.0003380495332406647 1379067
2535.5 0.07449740372962288 0.0003479601303443253 1379298
2536 0.07453922445252711 0.0003530286266606641 1379518
2536.5 0.07458126541838619 0.0003532072101880884 1379738
2537 0.07462295784800242 0.0003485136787548583 1379957
2537.5 0.07466373995104734 0.0003390309371793766 1380177
2538 0.07470306442404367 0.000324905622973083 1380405
2538.5 0.07474040572392475 0.0003063458824921367 1380625
2539 0.07477526702035039 0.000283618330785584 1380848
2539.5 0.0748071867346637 0.0002570442392375544 1381070
2540 0.07483574457929211 0.0002269950053147507 1381293
2540.5 0.07486056701846194 0.0001938869681727543 1381519
2541 0.07488133207919423 0.000158175642421322 1381747
2541.5 0.07489777345057216 0.0001203494498879745 1381973
2542 0.07490968381909852 8.092303565299494e-05 1382196
2542.5 0.07491691739844403 4.043025987522352e-05 1382417
2543 0.0749193916229023 -5.830390795281153e-07 1382636
2543.5 0.07491708798523659 -4.156641200585954e-05 1382862
2544 0.07491005201120308 -8.197219716436216e-05 1383092
2544.5 0.07489839237467733 -0.000121262849958613 1383321
2545 0.07488227916886495 -0.0001589181057491527 1383562
2545.5 0.07486194136036751 -0.000194441880220552 1383798
2546 0.07483766346376289 -0.00022736881564546 1384023
2546.5 0.07480978148469548 -0.0002572703865362456 1384255
2547 0.07477867818911274 -0.0002837604844663392 1384487
2547.5 0.0747447777651177 -0.0003065004091899737 1384716
2548 0.07470853995180486 -0.0003252032014874095 1384945
2548.5 0.07467045371630124 -0.0003396372622969463 1385150
2549 0.07463103056598351 -0.0003496292125384919 1385377
2549.5 0.07459079758737408 -0.0003550659584503843 1385606
2550 0.07455029030651526 -0.0003558959381085972 1385836
2550.5 0.07451004546761669 -0.0003521295359272416 1386058
2551 0.07447059382745301 -0.0003438386632000397 1386284
2551.5 0.074432453062363 -0.0003311555139816481 1386510
2552 0.07439612088275574 -0.0003142705166736713 1386731
2552.5 0.07436206844683288 -0.0002934295124244173 1386951
2553 0.07433073416079898 -0.0002689302017301082 1387188
2553.5 0.07430251794724714 -0.0002411179103016129 1387416
2554 0.07427777605674045 -0.0002103807342067279 1387650
2554.5 0.07425681648996477 -0.0001771441323960041 1387876
2555 0.07423989508930029 -0.0001418650418641459 1388100
2555.5 0.0742272123493839 -0.000105025596797031 1388324
2556 0.07421891098632126 -6.712653802830476e-05 1388561
2556.5 0.07421507429481319 -2.868040291707394e-05 1388783
2557 0.07421572531170814 9.795411686558972e-06 1389008
2557.5 0.07422082679354186 4.77856194277365e-05 1389232
2558 0.07423028200462481 8.478395340432832e-05 1389458
2558.5 0.07424393630132267 0.0001202999213631918 1389680
2559 0.07426157948751537 0.0001538653168967584 1389910
2559.5 0.07428294890593179 0.0001850404001019879 1390149
2560 0.0743077332203049 0.0002134196660157339 1390368
2560.5 0.07433557683418077 0.0002386371250731883 1390600
2561 0.07436608488388322 0.0002603710267644008 1390830
2561.5 0.07439882873568056 0.0002783479654900376 1391053
2562 0.07443335191073075 0.0002923463162314416 1391278
2562.5 0.07446917635596051 0.0003021989569320936 1391505
2563 0.07450580897475918 0.0003077952443090162 1391729
2563.5 0.07454274832825876 0.000309082220038555 1391959
2564 0.07457949141609693 0.0003060650347509642 1392187
2564.5 0.07461554044491121 0.0002988065878797063 1392420
2565 0.07465040949341693 0.0002874263919998664 1392649
2565.5 0.07468363098474413 0.0002720986807129472 1392875
2566 0.0747147618797387 0.000253049789252023 1393099
2566.5 0.07474338950910886 0.0002305548466566347 1393324
2567 0.0747691369675635 0.0002049338274718797 1393555
2567.5 0.07479166799937301 0.0001765470193406096 1393778
2568 0.07481069131198469 0.000145789970470511 1394000
2568.5 0.07482596426235374 0.000113087987670303 1394219
2569 0.07483729586938709 7.889026137429031e-05 1394440
2569.5 0.0748445491152212 4.366369873944799e-05 1394674
2570 0.0748476425078401 7.886549445910553e-06 1394894
2570.5 0.07484655088764956 -2.795808878266919e-05 1395104
2571 0.07484130547091637 -6.338879672471356e-05 1395330
2571.5 0.07483199313332627 -9.793230405874384e-05 1395570
2572 0.07481875494716068 -0.000131129816593918 1395798
2572.5 0.07480178399560752 -0.0001625431156776481 1396025
2573 0.07478132249736928 -0.0001917603486228378 1396249
2573.5 0.07475765828388987 -0.0002184014335758811 1396491
2574 0.07473112068005078 -0.0002421230078386633 1396722
2574.5 0.07470207584699855 -0.0002626228551828864 1396927
2575 0.07467092165273979 -0.0002796437550600834 1397146
2575.5 0.07463808214218956 -0.0002929767047122329 1397382
2576 0.0746040016834124 -0.0003024634739121212 1397608
2576.5 0.07456913887078598 -0.000307998461288952 1397828
2577 0.07453396026868937 -0.0003095298307952505 1398054
2577.5 0.07449893408105349 -0.0003070599167141332 1398273
2578 0.07446452383267281 -0.000300644895557139 1398502
2578.5 0.07443118214758206 -0.0002903937331262459 1398725
2579 0.0743993447080494 -0.0002764664247755762 1398937
2579.5 0.07436942447486224 -0.0002590715563766922 1399161
2580 0.07434180624563391 -0.0002384632225396537 1399387
2580.5 0.07431684162288503 -0.0002149373471494735 1399611
2581 0.07429484445773812 -0.0001888274591315762 1399832
2581.5 0.07427608682828399 -0.0001604999834572364 1400063
2582 0.07426079560413484 -0.0001303491136480179 1400288
2582.5 0.07424914964047188 -9.87913373567369e-05 1400513
2583 0.07424127763615103 -6.625969092369582e-05 1400745
2583.5 0.07423725668125263 -3.319782207749531e-05 1400970
2584 0.07423711150999701 -5.39421302680988e-08 1401180
2584.5 0.07424081446530649 3.272524991606969e-05 1401401
2585 0.07424828617162674 6.470058899220685e-05 1401630
2585.5 0.07425939690304391 9.544633012459265e-05 1401854
2586 0.07427396862438312 0.0001245558202188798 1402077
2586.5 0.07429177767397638 0.0001516468798689468 1402299
2587 0.07431255804826088 0.0001763668239305373 1402524
2587.5 0.07433600524042835 0.0001983970548762116 1402749
2588 0.07436178057808973 0.0002174571690934567 1402967
2588.5 0.07438951599845849 0.000233308523212451 1403186
2589 0.07441881919395267 0.0002457572151562108 1403409
2589.5 0.07444927905645871 0.0002546564427867267 1403635
2590 0.07448047134484093 0.0002599082116622021 1403861
2590.5 0.07451196449766316 0.0002614643724027766 1404084
2591 0.07454332551154584 0.0002593269773615023 1404317
2591.5 0.0745741258051254 0.0002535479555874732 1404544
2592 0.07460394698922126 0.000244228114322388 1404769
2592.5 0.07463238646551859 0.0002315154843647692 1405002
2593 0.07465906277883698 0.0002156030354446473 1405225
2593.5 0.07468362065180786 0.000196725796157861 1405450
2594 0.07470573563549091 0.0001751574209006333 1405665
2594.5 0.07472511831504326 0.000151206253517409 1405903
2595 0.07474151801593147 0.0001252109439323281 1406131
2595.5 0.07475472596326645 9.753567979186204e-05 1406360
2596 0.07476457785453115 6.856510002875315e-05 1406578
2596.5 0.07477095581416016 3.869896120396663e-05 1406805
2597 0.07477378970700793 8.346630444883238e-06 1407025
2597.5 0.07477305779657854 -2.207851926037561e-05 1407254
2598 0.07476878674287582 -5.216473475206675e-05 1407482
2598.5 0.07476105094373527 -8.150745285790899e-05 1407696
2599 0.0747499712324013 -0.0001097147396958844 1407923
2599.5 0.07473571295279349 -0.0001364125259998137 1408144
2600 0.07471848344224288 -0.0001612495685351867 1408370
2600.5 0.07469852895937028 -0.0001839020717949391 1408599
2601 0.07467613110210773 -0.0002040779091603464 1408810
2601.5 0.07465160276754255 -0.0002215203885075467 1409037
2602 0.07462528371120307 -0.0002360115137526924 1409269
2602.5 0.0745975357685217 -0.0002473747009652155 1409498
2603 0.0745687378054512 -0.0002554769153390736 1409716
2603.5 0.07453928046850783 -0.000260230203388265 1409943
2604 0.07450956080684147 -0.0002615926031135993 1410169
2604.5 0.07447997684025531 -0.0002595684234562298 1410395
2605 0.07445092214740691 -0.0002542078929923696 1410624
2605.5 0.07442278054771494 -0.0002456061864143561 1410845
2606 0.07439592094879316 -0.0002339018457692002 1411084
2606.5 0.07437069242856092 -0.0002192746215726707 1411315
2607 0.07434741961757824 -0.0002019427666753157 1411542
2607.5 0.07432639844267774 -0.0001821598230230113 1411763
2608 0.0743078922876871 -0.0001602109481317803 1411984
2608.5 0.0742921286210188 -0.000136408834097413 1412216
2609 0.07427929613324986 -0.0001110892772062473 1412450
2609.5 0.07426954242060441 -8.460646063699808e-05 1412677
2610 0.07426297224259439 -5.732801628905632e-05 1412909
2610.5 0.07425964637407677 -2.962993439642334e-05 1413135
2611 0.07425958106375313 -1.891391257908858e-06 1413357
2611.5 0.07426274810279467 2.551043388425493e-05 1413594
2612 0.07426907549892303 5.220548205784659e-05 1413817
2612.5 0.0742784487430441 7.783580834398433e-05 1414036
2613 0.07429071264751433 0.0001020603788884076 1414263
2613.5 0.07430567372744397 0.0001245596068862851 1414501
2614 0.07432310308918805 0.0001450395672340455 1414729
2614.5 0.07434273978347133 0.0001632358342909651 1414952
2615 0.07436429457448987 0.0001789168926744866 1415173
2615.5 0.07438745407094842 0.000191887077147281 1415391
2616 0.07441188516036304 0.0002019890043535284 1415610
2616.5 0.07443723968417179 0.0002091054663315145 1415833
2617 0.0744631592882735 0.000213160763269179 1416060
2617.5 0.07448928038161459 0.0002141214607728781 1416287
2618 0.07451523913436817 0.0002119965648794912 1416510
2618.5 0.07454067644712725 0.0002068371160478261 1416731
2619 0.07456524282333742 0.000198735211307551 1416972
2619.5 0.07458860307893538 0.0001878224715138111 1417199
2620 0.07461044082578529 0.0001742679781481188 1417429
2620.5 0.07463046266898514 0.0001582757112197605 1417650
2621 0.07464840206240074 0.0001400815264616779 1417872
2621.5 0.0746640227717995 0.0001199497160920671 1418096
2622 0.0746771219006431 9.816920284786287e-05 1418323
2622.5 0.07468753243986055 7.504942171790049e-05 1418541
2623 0.07469512530968461 5.091594775128749e-05 1418766
2623.5 0.07469981086878875 2.610593144044442e-05 1418984
2624 0.07470153987341666 9.634054405685461e-07 1419211
2624.5 0.07470030387684287 -2.416547223842703e-05 1419439
2625 0.07469613506723653 -4.893717295884558e-05 1419658
2625.5 0.0746891055497166 -7.301548492269758e-05 1419878
2626 0.07467932608597452 -9.607606952371273e-05 1420108
2626.5 0.07466694431220254 -0.0001178108249187105 1420325
2627 0.07465214246309705 -0.0001379319981776754 1420544
2627.5 0.07463513463631652 -0.0001561759911834923 1420770
2628 0.07461616363787096 -0.0001723068099943602 1420998
2628.5 0.07459549745442576 -0.0001861191125876169 1421229
2629 0.07457342540334129 -0.0001974408156978556 1421465
2629.5 0.07455025401538792 -0.0002061352277616233 1421696
2630 0.07452630270840518 -0.0002121026816963674 1421923
2630.5 0.07450189931268998 -0.0002152816482776622 1422143
2631 0.07447737551056044 -0.0002156493181376774 1422371
2631.5 0.0744530622533342 -0.0002132216477881732 1422586
2632 0.07442928521888288 -0.0002080528724707428 1422814
2632.5 0.07440636037196827 -0.000200234495953678 1423040
2633 0.07438458968777502 -0.0001898937745286064 1423253
2633.5 0.07436425709642538 -0.0001771917193135411 1423484
2634 0.07434562470286879 -0.0001623206474498651 1423712
2634.5 0.0743289293324047 -0.0001455013188014786 1423927
2635 0.0743143794473044 -0.0001269797002451319 1424154
2635.5 0.07430215247460481 -0.0001070234045089395 1424385
2636 0.07429239257922829 -8.591785470828938e-05 1424618
2636.5 0.07428520891024301 -6.396222919034144e-05 1424852
2637 0.07428067434137556 -4.146524398719225e-05 1425083
2637.5 0.07427882471995016 -1.874083206036714e-05 1425302
2638 0.07427965863132553 3.896220425129086e-06 1425532
2638.5 0.07428313767874987 2.613462034062392e-05 1425755
2639 0.07428918727144554 4.767083650775419e-05 1425988
2639.5 0.07429769790676388 6.821323288549938e-05 1426202
2640 0.074308526925526 8.748600986526213e-05 1426424
2640.5 0.07432150071325859 0.0001052329005066778 1426656
2641 0.07433641731405086 0.000121220572260691 1426886
2641.5 0.07435304941826543 0.0001352416891007722 1427100
2642 0.07437114768041483 0.000147117593953955 1427325
2642.5 0.07439044431922524 0.0001567005768184322 1427554
2643 0.0744106569483062 0.0001638756998947508 1427771
2643.5 0.0744314925829811 0.0001685621573588239 1427996
2644 0.07445265176673492 0.0001707141539774763 1428220
2644.5 0.07447383275943277 0.0001703212935190169 1428448
2645 0.07449473572896821 0.0001674084747476868 1428672
2645.5 0.07451506688831573 0.0001620352996171146 1428893
2646 0.07453454252107763 0.0001542950049992949 1429118
2646.5 0.07455289284051092 0.0001443129358102404 1429344
2647 0.07456986562966848 0.0001322445836317523 1429582
2647.5 0.07458522961364283 0.0001182732207963298 1429808
2648 0.07459877751891784 0.0001026071653198561 1430024
2648.5 0.07461032877944287 8.547671696198424e-05 1430256
2649 0.07461973185419547 6.713080900239294e-05 1430489
2649.5 0.07462686612659504 4.783342398577273e-05 1430715
2650 0.07463164336211763 2.785982466279444e-05 1430938
2650.5 0.07463400870672733 7.492653600786697e-06 1431164
2651 0.07463394121522229 -1.29820435702241e-05 1431391
2651.5 0.0746314539051789 -3.327881558973089e-05 1431609
2652 0.07462659333878809 -5.311676804663818e-05 1431834
2652.5 0.07461943874141885 -7.222343610360341e-05 1432058
2653 0.07461010067211807 -9.033851424543552e-05 1432276
2653.5 0.07459871926738761 -0.0001072173921433484 1432503
2654 0.07458546208537421 -0.0001226344487321239 1432734
2654.5 0.07457052158299365 -0.0001363860602498988 1432951
2655 0.07455411226341045 -0.0001482932822360302 1433179
2655.5 0.07453646753565332 -0.0001582041702589992 1433400
2656 0.07451783633188371 -0.0001659957093841574 1433628
2656.5 0.07449847953093813 -0.0001715753280150896 1433851
2657 0.07447866623915435 -0.0001748819776720745 1434072
2657.5 0.07445866998117137 -0.0001758867664224442 1434302
2658 0.07443876485432545 -0.0001745931399638862 1434528
2658.5 0.07441922170044228 -0.0001710366106947163 1434763
2659 0.07440030434826098 -0.0001652840413966214 1434983
2659.5 0.07438226597841692 -0.0001574324963180642 1435205
2660 0.07436534566089072 -0.0001476076783953069 1435423
2660.5 0.07434976511212486 -0.0001359619770016871 1435646
2661 0.07433572571566531 -0.000122672155896799 1435867
2661.5 0.07432340584624793 -0.0001079367158847055 1436091
2662 0.07431295853277504 -9.197297101897114e-05 1436315
2662.5 0.07430450949069674 -7.501388095498312e-05 1436545
2663 0.07429815554896441 -5.730468519726262e-05 1436772
2663.5 0.07429396349107931 -3.909938748098609e-05 1437007
2664 0.07429196932385458 -2.065714033156122e-05 1437235
2664.5 0.07429217798146207 -2.238580942461109e-06 1437461
2665 0.07429456346620933 1.589783011171766e-05 1437674
2665.5 0.07429906942138635 3.349941615412698e-05 1437900
2666 0.0743056101255104 5.032278756006832e-05 1438123
2666.5 0.07431407189147217 6.613719242033883e-05 1438346
2667 0.07432431484852778 8.072766876230363e-05 1438570
2667.5 0.07433617507985138 9.389795542080298e-05 1438797
2668 0.07434946708355711 0.0001054731222766041 1439024
2668.5 0.07436398652075873 0.0001153018847340769 1439240
2669 0.07437951321043328 0.0001232585719314598 1439468
2669.5 0.07439581432763245 0.0001292447231992955 1439689
2670 0.07441264775899406 0.0001331902926330801 1439906
2670.5 0.07442976556756903 0.0001350544472486149 1440130
2671 0.07444691751772177 0.0001348259499629806 1440353
2671.5 0.07446385461030787 0.0001325231245093026 1440578
2672 0.07448033257847113 0.0001281934052667846 1440805
2672.5 0.07449611529523673 0.0001219124807868413 1441036
2673 0.07451097804559573 0.000113783045440932 1441262
2673.5 0.07452471061793921 0.0001039331790276094 1441484
2674 0.07453712017249167 9.251437928111166e-05 1441713
2674.5 0.07454803384775996 7.969927695149124e-05 1441955
2675 0.07455730106990718 6.567906741286207e-05 1442177
2675.5 0.07456479553432817 5.066069654400734e-05 1442412
2676 0.07457041683347208 3.486384186389383e-05 1442642
2676.5 0.07457409171007323 1.851773255134344e-05 1442876
2677 0.07457577492032083 1.857853998739231e-06 1443102
2677.5 0.07457544969706809 -1.487741608034838e-05 1443332
2678 0.0745731278088486 -3.145019226658721e-05 1443549
2678.5 0.07456884921617488 -4.762643902039265e-05 1443776
2679 0.07456268133224399 -6.317925412472446e-05 1444002
2679.5 0.07455471790069633 -7.789203217040654e-05 1444225
2680 0.07454507750839173 -9.156146420355939e-05 1444449
2680.5 0.07453390175620075 -0.0001040003321950906 1444673
2681 0.07452135311549926 -0.0001150400600998583 1444893
2681.5 0.07450761250232242 -0.0001245329869017619 1445114
2682 0.07449287660494447 -0.0001323543311371456 1445335
2682.5 0.07447735500392505 -0.0001384038208926197 1445565
2683 0.07446126712638357 -0.0001426069681197897 1445775
2683.5 0.07444483907837326 -0.000144915971228361 1445997
2684 0.07442830040071717 -0.0001453102352379295 1446219
2684.5 0.0744118807945095 -0.0001437965042113508 1446446
2685 0.0743958068626734 -0.0001404086061824671 1446669
2685.5 0.07438029891349873 -0.0001352068162501903 1446891
2686 0.07436556787097984 -0.0001282768488635931 1447113
2686.5 0.0743518123350313 -0.0001197284954936203 1447336
2687 0.07433921583233279 -0.0001096939288047838 1447561
2687.5 0.0743279442956593 -9.832569903670584e-05 1447785
2688 0.07431814380613512 -8.579445251764335e-05 1448006
2688.5 0.07430993862897427 -7.228640600265546e-05 1448233
2689 0.07430342956897285 -5.800061380709201e-05 1448461
2689.5 0.07429869266737658 -4.314606744758115e-05 1448683
2690 0.07429577825682178 -2.793866967174992e-05 1448905
2690.5 0.0742947103859106 -1.259812632670428e-05 1449130
2691 0.07429548661970588 2.655199534797188e-06 1449363
2691.5 0.07429807821708961 1.760342659250964e-05 1449580
2692 0.07430243068060237 3.203424283639233e-05 1449798
2692.5 0.07430846466913878 4.57438983164225e-05 1450023
2693 0.07431607725879161 5.854006114336243e-05 1450249
2693.5 0.07432514353228641 7.024449694946537e-05 1450479
2694 0.07433551847289603 8.069553469995213e-05 1450698
2694.5 0.0743470391345307 8.975028493917979e-05 1450916
2695 0.07435952705592637 9.728658021266614e-05 1451138
2695.5 0.07437279088354813 0.0001032046114740914 1451362
2696 0.07438662916503595 0.0001074282387057121 1451594
2696.5 0.07440083327278155 0.0001099059586879618 1451820
2697 0.07441519041556248 0.000110611517781374 1452048
2697.5 0.0744294866951058 0.0001095441626613307 1452274
2698 0.07444351016400814 0.0001067285271011458 1452497
2698.5 0.07445705384161021 0.0001022141580587699 1452724
2699 0.07446991864521241 9.60746894141085e-05 1452962
2699.5 0.07448191619539941 8.840667665618811e-05 1453183
2700 0.07449287145620384 7.932811056289433e-05 1453402
2700.5 0.07450262517334676 6.897663238471802e-05 1453622
2701 0.07451103607680763 5.750747717602185e-05 1453858
2701.5 0.07451798281745869 4.509117565583441e-05 1454075
2702 0.07452336561139328 3.191104827397818e-05 1454304
2702.5 0.07452710756982728 1.816052796274307e-05 1454526
2703 0.0745291556970024 4.040350331700189e-06 1454752
2703.5 0.07452948154329569 -1.024434821638826e-05 1454974
2704 0.07452808150567784 -2.448698282945514e-05 1455198
2704.5 0.07452497677269682 -3.848248084260008e-05 1455419
2705 0.0745202129162095 -5.203020859014409e-05 1455643
2705.5 0.07451385913709048 -6.49368229221467e-05 1455872
2706 0.07450600717701884 -7.70190071841142e-05 1456105
2706.5 0.07449676991313663 -8.810605321304378e-05 1456334
2707 0.07448627965680545 -9.804225323453418e-05 1456555
2707.5 0.07447468618180175 -0.000106689068379342 1456767
2708 0.07446215451103666 -0.0001139270438319209 1456999
2708.5 0.07444886249420049 -0.0001196574443297101 1457223
2709 0.07443499821158089 -0.000123803587796464 1457442
2709.5 0.07442075724163713 -0.0001263118592572379 1457675
2710 0.0744063398317131 -0.0001271523917838095 1457893
2710.5 0.07439194801250411 -0.0001263194059916642 1458117
2711 0.07437778269754114 -0.000123831204485254 1458345
2711.5 0.07436404080903128 -0.000119729822557601 1458574
2712 0.07435091247086795 -0.0001140803413243208 1458815
2712.5 0.07433857830853202 -0.0001069698742418187 1459048
2713 0.07432720689395433 -9.85062425577909e-05 1459274
2713.5 0.07431695237121741 -8.881635960502657e-05 1459513
2714 0.07430795229629482 -7.804434791571764e-05 1459742
2714.5 0.07430032572087036 -6.634941684692895e-05 1459967
2715 0.07429417154671886 -5.390353171682894e-05 1460194
2715.5 0.0742895671732049 -4.088890831076911e-05 1460416
2716 0.07428656745621763 -2.749536898698191e-05 1460637
2716.5 0.07428520399238152 -1.391759846174448e-05 1460863
2717 0.07428548473772385 -3.523386589796045e-07 1461092
2717.5 0.07428739396519496 1.300443724765597e-05 1461313
2718 0.07429089256062059 2.596033129946038e-05 1461539
2718.5 0.0742959186518546 3.832926782216017e-05 1461770
2719 0.07430238856118744 4.993414216078338e-05 1461989
2719.5 0.0743101980665056 6.060933365179257e-05 1462218
2720 0.07431922395235106 7.020304744123576e-05 1462451
2720.5 0.0743293258279734 7.857945228984046e-05 1462678
2721 0.07434034818573437 8.56205844963244e-05 1462899
2721.5 0.07435212266989225 9.122799147489617e-05 1463122
2722 0.07436447052288467 9.532409229307757e-05 1463350
2722.5 0.07437720517380038 9.785323655675883e-05 1463580
2723 0.07439013493180618 9.878244736281763e-05 1463811
2723.5 0.07440306574590319 9.810183856331694e-05 1464046
2724 0.07441580399154746 9.582470123515284e-05 1464297
2724.5 0.07442815924439063 9.198725895866536e-05 1464528
2725 0.07443994700167934 8.664809621179834e-05 1464752
2725.5 0.07445099131269729 7.98872688161981e-05 1464971
2726 0.07446112728101877 7.180510986308088e-05 1465195
2726.5 0.07447020340325458 6.252074883665411e-05 1465414
2727 0.07447808371137814 5.217036568122116e-05 1465639
2727.5 0.0744846496885852 4.090520526867513e-05 1465861
2728 0.07448980193192715 2.888938106411943e-05 1466089
2728.5 0.07449346153861192 1.629749971269782e-05 1466315
2729 0.07449557119684327 3.312140740043598e-06 1466529
2729.5 0.07449609596630502 -9.878772461836164e-06 1466757
2730 0.0744950237378324 -2.308467272853454e-05 1466988
2730.5 0.07449236536639069 -3.611508173559518e-05 1467213
2731 0.07448815447612726 -4.878233618886611e-05 1467450
2731.5 0.0744824469409202 -6.090426882556739e-05 1467662
2732 0.07447532004844383 -7.230680618018907e-05 1467889
2732.5 0.07446687136024197 -8.28264463275732e-05 1468120
2733 0.07445721728459194 -9.231258159172322e-05 1468338
2733.5 0.07444649138297983 -0.0001006296334767005 1468569
2734 0.07443484243474524 -0.0001076589698025435 1468793
2734.5 0.07442243228784004 -0.0001133005771746807 1469019
2735 0.07440943352662198 -0.0001174744654349012 1469243
2735.5 0.0743960269901464 -0.000120121784584752 1469471
2736 0.07438239917647443 -0.0001212056387837017 1469702
2736.5 0.07436873957007169 -0.0001207115863456826 1469932
2737 0.07435523793039635 -0.0001186478191275181 1470170
2737.5 0.0743420815802614 -0.0001150450192576981 1470404
2738 0.07432945273249324 -0.0001099558957297345 1470624
2738.5 0.07431752589280401 -0.0001034544079161447 1470851
2739 0.07430646537565433 -9.563468748324718e-05 1471072
2739.5 0.07429642296822299 -8.660967444113929e-05 1471295
2740 0.07428753577545068 -7.650948708777754e-05 1471516
2740.5 0.07427992427650527 -6.547954934462655e-05 1471723
2741 0.0742736906199838 -5.367850238181995e-05 1471948
2741.5 0.07426891718174054 -4.127593044555051e-05 1472174
2742 0.07426566540547969 -2.844993338791585e-05 1472401
2742.5 0.07426397494222263 -1.538458052383878e-05 1472622
2743 0.07426386310050459 -2.267282071657909e-06 1472847
2743.5 0.07426532461474374 1.071388444832094e-05 1473067
2744 0.07426833173471364 2.337285489492151e-05 1473294
2744.5 0.07427283463450257 3.552822825299044e-05 1473521
2745 0.07427876213482829 4.700584791760564e-05 1473744
2745.5 0.07428602272814805 5.764127800141573e-05 1473963
2746 0.07429450589173821 6.728213967920307e-05 1474186
2746.5 0.07430408366986306 7.579027460358347e-05 1474406
2747 0.07431461250236554 8.304370490807619e-05 1474628
2747.5 0.07432593527356111 8.893836222283032e-05 1474852
2748 0.07433788355222491 9.338956142264004e-05 1475079
2748.5 0.07435027999079767 9.633319845941946e-05 1475309
2749 0.07436294084971529 9.772665555062493e-05 1475537
2749.5 0.07437567861103761 9.754940114552879e-05 1475759
2750 0.07438830464432244 9.580327641401265e-05 1475976
2750.5 0.07440063188699059 9.251246443676086e-05 1476200
2751 0.07441247750125765 8.772314275875359e-05 1476427
2751.5 0.07442366547007287 8.15028244365114e-05 1476654
2752 0.07443402909539926 7.393939710124854e-05 1476886
2752.5 0.07444341336357958 6.513987381273688e-05 1477121
2753 0.07445167714443426 5.522887353301383e-05 1477340
2753.5 0.0744586951931157 4.434685284822333e-05 1477565
2754 0.07446435992653959 3.264811405767118e-05 1477800
2754.5 0.07446858294942549 2.029861788304739e-05 1478026
2755 0.07447129630851577 7.473631783945541e-06 1478240
2755.5 0.07447245345739925 -5.644752839545592e-06 1478461
2756 0.07447202991844604 -1.887019945211599e-05 1478683
2756.5 0.07447002363264629 -3.201476476248432e-05 1478919
2757 0.07446645499254045 -4.489155942743547e-05 1479159
2757.5 0.07446136655789887 -5.731739354072635e-05 1479385
2758 0.0744548224582765 -6.911536960423879e-05 1479610
2758.5 0.07444690749096999 -8.01173864401188e-05 1479833
2759 0.0744377259271941 -9.016651877712977e-05 1480053
2759.5 0.07442740004338545 -9.911923901342887e-05 1480279
2760 0.07441606839840779 -0.0001068474498962523 1480503
2760.5 0.07440388388099131 -0.0001132402995347393 1480734
2761 0.07439101155496072 -0.0001182057532373961 1480966
2761.5 0.07437762633263725 -0.0001216719000969926 1481205
2762 0.07436391050920098 -0.0001235879759845583 1481414
2762.5 0.07435005119274021 -0.0001239250886079873 1481640
2763 0.07433623766616698 -0.0001226766344832612 1481868
2763.5 0.07432265871811881 -0.0001198584019986779 1482084
2764 0.07430949998039157 -0.0001155083591637597 1482304
2764.5 0.07429694130933953 -0.0001096861290629184 1482524
2765 0.07428515424805156 -0.0001024721604175144 1482746
2765.5 0.07427429960496461 -9.396660493712356e-05 1482977
2766 0.07426452518293106 -8.428791725193582e-05 1483209
2766.5 0.07425596369063678 -7.357119710584486e-05 1483434
2767 0.07424873086569553 -6.196629709959224e-05 1483651
2767.5 0.07424292383577553 -4.963572255505889e-05 1483880
2768 0.07423861974076339 -3.675235297969256e-05 1484108
2768.5 0.07423587463530906 -2.349701710388218e-05 1484334
2769 0.07423472268716097 -1.005595550891973e-05 1484561
2769.5 0.07423517568255233 3.381793568941256e-06 1484781
2770 0.07423722284559507 1.662704860377005e-05 1485010
2770.5 0.07424083097424036 2.94931421042434e-05 1485234
2771 0.07424594489092769 4.179854365167204e-05 1485453
2771.5 0.07425248820164458 5.33694118925288e-05 1485670
2772 0.07426036435279681 6.404203972608551e-05 1485905
2772.5 0.07426945797112736 7.366515842729934e-05 1486131
2773 0.07427963646796226 8.210206842284361e-05 1486353
2773.5 0.07429075188536571 8.923256686654368e-05 1486591
2774 0.07430264295840813 9.495464500506e-05 1486802
2774.5 0.07431513736472674 9.918593154567364e-05 1487026
2775 0.07432805412994946 0.0001018648617902453 1487241
2775.5 0.0743412061553692 0.0001029515561331658 1487464
2776 0.07435440283255453 0.0001024283955826515 1487696
2776.5 0.07436745270836675 0.0001003002861973959 1487935
2777 0.07438016616315404 9.659460867529593e-05 1488164
2777.5 0.0743923580647044 9.136085372686715e-05 1488396
2778 0.07440385036088477 8.466994825206084e-05 1488620
2778.5 0.07441447457474493 7.661328165407896e-05 1488851
2779 0.07442407416722668 6.730144580756495e-05 1489061
2779.5 0.07443250673446597 5.686270619284179e-05 1489291
2780 0.07443964600898073 4.544122545727771e-05 1489513
2780.5 0.07444538363677279 3.319506411702808e-05 1489738
2781 0.07444963070549063 2.029398621975904e-05 1489964
2781.5 0.07445231900227375 6.917100507916012e-06 1490183
2782 0.0744534019836605 -6.749630084564862e-06 1490406
2782.5 0.07445285544395316 -2.051597593359362e-05 1490628
2783 0.07445067787263296 -3.41900892030521e-05 1490852
2783.5 0.07444689049574509 -4.758117642728492e-05 1491079
2784 0.07444153700057549 -6.050215798761034e-05 1491302
2784.5 0.07443468294734604 -7.277227745228578e-05 1491528
2785 0.07442641487601281 -8.42196244441441e-05 1491757
2785.5 0.07441683912049128 -9.468353590014821e-05 1491984
2786 0.07440608034670623 -0.0001040168422753682 1492212
2786.5 0.07439427983470176 -0.0001120879273969684 1492435
2787 0.07438159352861112 -0.000118782573261329 1492663
2787.5 0.07436818988151164 -0.0001240055640536684 1492888
2788 0.07435424752504577 -0.000127682027012475 1493106
2788.5 0.07433995279612464 -0.000129758491414648 1493331
2789 0.07432549715502089 -0.0001302036508701503 1493553
2789.5 0.07431107453067147 -0.0001290088182332341 1493773
2790 0.07429687863001931 -0.0001261880667033619 1493996
2790.5 0.07428310024873867 -0.0001217780550438864 1494225
2791 0.07426992462065805 -0.000115837539229631 1494451
2791.5 0.07425752884268071 -0.0001084465771851592 1494670
2792 0.07424607941094447 -9.970543753334004e-05 1494898
2792.5 0.07423572990243542 -8.973322737974424e-05 1495128
2793 0.07422661883425305 -7.866625805571756e-05 1495354
2793.5 0.07421886773026717 -6.665617137759726e-05 1495575
2794 0.07421257942203797 -5.386785230123289e-05 1495797
2794.5 0.07420783660762802 -4.047715681387377e-05 1496023
2795 0.07420470068836406 -2.666848646856319e-05 1496246
2795.5 0.07420321089976348 -1.263224309409784e-05 1496476
2796 0.07420338374876694 1.437801122880673e-06 1496702
2796.5 0.07420521276518029 1.534718181104018e-05 1496924
2797 0.07420866857088258 2.890343179757655e-05 1497150
2797.5 0.07421369926595886 4.191874449636832e-05 1497372
2798 0.07422023112653513 5.421257445083347e-05 1497598
2798.5 0.07422816960477566 6.561413904570412e-05 1497824
2799 0.07423740061732968 7.596478676409527e-05 1498046
2799.5 0.07424779210451841 8.512019920686231e-05 1498264
2800 0.07425919583881542 9.295239638503657e-05 1498487
2800.5 0.07427144945771948 9.935151751096657e-05 1498708
2801 0.07428437869301872 0.0001042273526122493 1498938
2801.5 0.07429779976573063 0.0001075106037316099 1499175
2802 0.07431152191370378 0.0001091538582079868 1499406
2802.5 0.07432535001704037 0.0001091322605075226 1499628
2803 0.07433908728513683 0.0001074438732331017 1499842
2803.5 0.07435253796828836 0.0001041097222299809 1500070
2804 0.07436551005646154 9.917352506359997e-05 1500291
2804.5 0.07437781792800729 9.270110651386485e-05 1500517
2805 0.07438928491178001 8.477950904756137e-05 1500735
2805.5 0.07439974572731174 7.551581043767572e-05 1500963
2806 0.07440904876937363 6.503566473723183e-05 1501187
2806.5 0.07441705820539588 5.348158663016832e-05 1501413
2807 0.0744236558567959 4.101100272012337e-05 1501632
2807.5 0.07442874283823619 2.77940965313281e-05 1501853
2808 0.07443224093217021 1.401147683957294e-05 1502075
2808.5 0.07443409367967511 -1.482986132233814e-07 1502308
2809 0.07443426717247827 -1.449130997390139e-05 1502532
2809.5 0.07443275053519639 -2.882093713099693e-05 1502767
2810 0.07442955609107019 -4.294055996004455e-05 1502994
2810.5 0.07442471920883133 -5.665625982541616e-05 1503229
2811 0.07441829783272916 -6.977948518387193e-05 1503443
2811.5 0.0744103717021003 -8.212964462753348e-05 1503671
2812 0.0744010412711357 -9.35365917007687e-05 1503890
2812.5 0.07439042634362499 -0.0001038429673128871 1504111
2813 0.07437866444137264 -0.0001129063675257552 1504340
2813.5 0.07436590892864704 -0.0001206013068955416 1504561
2814 0.07435232691837258 -0.0001268209503573944 1504789
2814.5 0.0743380969887778 -0.0001314785898224149 1505006
2815 0.07432340674181294 -0.0001345088451636909 1505237
2815.5 0.07430845023682812 -0.0001358685730543179 1505465
2816 0.07429342533471182 -0.0001355374711328062 1505693
2816.5 0.0742785309889204 -0.0001335183691551591 1505914
2817 0.07426396452055693 -0.0001298372030903206 1506138
2817.5 0.07424991891487685 -0.000124542672467863 1506370
2818 0.07423658017629747 -0.0001177055856335361 1506592
2818.5 0.07422412477819325 -0.0001094179018504015 1506815
2819 0.0742127172424431 -9.979148334138198e-05 1507038
2819.5 0.07420250788192942 -8.89565743467493e-05 1507264
2820 0.07419363073693727 -7.706002801220291e-05 1507488
2820.5 0.07418620173375234 -6.426330537902848e-05 1507714
2821 0.07418031709070026 -5.074027386965327e-05 1507934
2821.5 0.07417605199348017 -3.667483540733459e-05 1508164
2822 0.07417345955795263 -2.225841664001277e-05 1508393
2822.5 0.07417257009459792 -7.687355623931061e-06 1508623
2823 0.07417339068473242 6.839779263444997e-06 1508853
2823.5 0.07417590507429396 2.112490148817019e-05 1509079
2824 0.07418007388666027 3.497311248903417e-05 1509293
2824.5 0.07418583515159728 4.819536474632381e-05 1509515
2825 0.07419310514310348 6.06110453607292e-05 1509743
2825.5 0.07420177951469363 7.20504448072492e-05 1509973
2826 0.07421173471659426 8.235707710669696e-05 1510196
2826.5 0.07422282967547046 9.138981969686006e-05 1510416
2827 0.07423490771371406 9.902484375826456e-05 1510635
2827.5 0.07424779868205478 0.0001051573086217997 1510862
2828 0.07426132127633923 0.0001097027971176177 1511085
2828.5 0.07427528550681577 0.0001125984722722721 1511311
2829 0.07428949528618302 0.000113803939575335 1511533
2829.5 0.07430375110104437 0.0001133018030651887 1511764
2830 0.07431785273028209 0.0001110979076713821 1511991
2830.5 0.07433160197323145 0.0001072212645401734 1512210
2831 0.07434480535041117 0.0001017236604020695 1512434
2831.5 0.0743572767399534 9.467895635602457e-05 1512670
2832 0.07436883991376468 8.618208568537505e-05 1512883
2832.5 0.07437933093882942 7.634776442771807e-05 1513112
2833 0.07438860041091967 6.530893233859786e-05 1513333
2833.5 0.07439651549027461 5.321494556372759e-05 1513563
2834 0.07440296171152405 4.022954571625846e-05 1513789
2834.5 0.07440784454322349 2.652863309858734e-05 1514007
2835 0.07441109067579309 1.229787447060359e-05 1514238
2835.5 0.074412649020363 -2.269821987625374e-06 1514449
2836 0.07441249140498515 -1.697693007169192e-05 1514670
2836.5 0.07441061295879434 -3.162399153221377e-05 1514890
2837 0.07440703217897124 -4.601232802386266e-05 1515118
2837.5 0.07440179067967885 -5.994674207140485e-05 1515350
2838 0.07439495262648603 -7.3238170265764e-05 1515581
2838.5 0.07438660386407149 -8.570625257053175e-05 1515806
2839 0.07437685074918585 -9.718178277919235e-05 1516040
2839.5 0.07436581870485252 -0.0001075090067991177 1516267
2840 0.07435365051558564 -0.0001165477375278968 1516489
2840.5 0.07434050438691647 -0.0001241752576014626 1516713
2841 0.07432655179572367 -0.0001302879841975068 1516941
2841.5 0.07431197516069388 -0.000134802873331733 1517173
2842 0.07429696536467729 -0.0001376585446439537 1517399
2842.5 0.0742817191626991 -0.0001388161114871863 1517626
2843 0.07426643651092976 -0.0001382597051533976 1517845
2843.5 0.07425131785296847 -0.0001359966862393817 1518063
2844 0.07423656140036049 -0.0001320575404186471 1518285
2844.5 0.07422236044432141 -0.0001264954601816933 1518509
2845 0.07420890073519515 -0.0001193856183792517 1518749
2845.5 0.07419635796523305 -0.000110824143592701 1518976
2846 0.07418489538884888 -0.0001009268114059177 1519203
2846.5 0.07417466161261574 -8.982746950818327e-05 1519430
2847 0.07416578858494162 -7.767621816614897e-05 1519669
2847.5 0.07415838981262479 -6.463737091529465e-05 1519897
2848 0.07415255882838831 -5.088722329290727e-05 1520113
2848.5 0.07414836793006274 -3.661166002526606e-05 1520336
2849 0.07414586720838139 -2.200363325649734e-05 1520559
2849.5 0.07414508387641738 -7.260546136108463e-06 1520783
2850 0.07414602190958065 7.418422656313353e-06 1521016
2850.5 0.07414866200087174 2.183501709446272e-05 1521247
2851 0.07415296183179799 3.579458806060646e-05 1521475
2851.5 0.07415885665506902 4.91087272538136e-05 1521697
2852 0.07416626018096391 6.159781504425098e-05 1521923
2852.5 0.07417506575513229 7.309344776359968e-05 1522161
2853 0.07418514781165471 8.344071158656131e-05 1522394
2853.5 0.0741963635814578 9.250027226833671e-05 1522618
2854 0.07420855503273009 0.0001001502525284944 1522843
2854.5 0.07422155101685479 0.0001062878717782332 1523070
2855 0.07423516959060839 0.0001108308261356483 1523286
2855.5 0.07424922048300835 0.0001137183902176987 1523518
2856 0.07426350767325619 0.0001149122259896277 1523735
2856.5 0.07427783204474411 0.000114396887940931 1523962
2857 0.07429199407909642 0.0001121800179869044 1524179
2857.5 0.0743057965537037 0.0001082922277102951 1524399
2858 0.07431904720619498 0.0001027866698010296 1524642
2858.5 0.07433156132977785 9.573830476592355e-05 1524872
2859 0.07434316426434601 8.724287310713053e-05 1525105
2859.5 0.07435369374970387 7.741558715234625e-05 1525327
2860 0.07436300210915871 6.638956050695711e-05 1525556
2860.5 0.0743709582340633 5.431399663771647e-05 1525790
2861 0.07437744934261985 4.135216134088297e-05 1526019
2861.5 0.07438238248934416 2.76791667518173e-05 1526221
2862 0.07438568580499022 1.347959707837342e-05 1526440
2862.5 0.07438730945041361 -1.054991646445414e-06 1526664
2863 0.07438722627174364 -1.572866382464952e-05 1526884
2863.5 0.07438543214829309 -3.034375338843446e-05 1527110
2864 0.07438194602881268 -4.470353382129777e-05 1527331
2864.5 0.07437680965591507 -5.861487295259876e-05 1527555
2865 0.07437008698272803 -7.189083662012443e-05 1527780
2865.5 0.07436186328998998 -8.435320602885853e-05 1528006
2866 0.0743522440158557 -9.58348748437113e-05 1528235
2866.5 0.0743413533145524 -0.0001061820937223874 1528459
2867 0.07432933236368046 -0.0001152565320986593 1528684
2867.5 0.07431633744333029 -0.0001229371295369153 1528907
2868 0.07430253781325165 -0.0001291217118612831 1529129
2868.5 0.07428811341700839 -0.000133728350477421 1529355
2869 0.07427325244436153 -0.0001366964468079461 1529582
2869.5 0.07425814878500182 -0.0001379875275057812 1529806
2870 0.07424299940817973 -0.00013758574004209 1530019
2870.5 0.07422800170374237 -0.0001354980423334969 1530251
2871 0.07421335082055952 -0.000131754084221554 1530479
2871.5 0.07419923703831119 -0.0001264057827895239 1530702
2872 0.07418584320811075 -0.0001195265976410076 1530916
2872.5 0.07417334229645553 -0.0001112105163155209 1531151
2873 0.07416189506555647 -0.0001015707639231879 1531381
2873.5 0.07415164792120549 -9.073825479155511e-05 1531606
2874 0.07414273095703186 -7.885980738188352e-05 1531832
2874.5 0.07413525622130331 -6.60961469039484e-05 1532051
2875 0.07412931622937811 -5.261972289457813e-05 1532276
2875.5 0.0741249827415652 -3.861237148801499e-05 1532496
2876 0.07412230582252735 -2.426285416305202e-05 1532724
2876.5 0.07412131319453681 -9.764306375378675e-06 1532950
2877 0.0741220098928994 4.68836934753363e-06 1533169
2877.5 0.07412437822776964 1.890113057248631e-05 1533381
2878 0.07412837805242868 3.268340689025619e-05 1533606
2878.5 0.07413394733395771 4.585066137152938e-05 1533827
2879 0.07414100301815693 5.822686704780703e-05 1534052
2879.5 0.07414944217659944 6.964686511779154e-05 1534291
2880 0.07415914341991403 7.995857322993593e-05 1534514
2880.5 0.07416996855781847 8.902501426754466e-05 1534742
2881 0.07418176448312643 9.672613853496123e-05 1534968
2881.5 0.07419436525395566 0.0001029604150780172 1535185
2882 0.07420759434573609 0.000107646171030012 1535420
2882.5 0.07422126704236462 0.0001107226613125543 1535654
2883 0.07423519293402796 0.0001121508546919461 1535884
2883.5 0.07424917848782463 0.0001119139260458984 1536115
2884 0.07426302965639701 0.0001100174486801241 1536346
2884.5 0.07427655448932248 0.0001064892845953582 1536576
2885 0.0742895657120429 0.0001013791746875895 1536801
2885.5 0.07430188323760509 9.475803491249847e-05 1537023
2886 0.07431333657745792 8.671696840457962e-05 1537246
2886.5 0.07432376711896725 7.736600735858456e-05 1537474
2887 0.07433303023917291 6.683260210477904e-05 1537695
2887.5 0.07434099722657281 5.52598781909187e-05 1537918
2888 0.07434755698536226 4.280468537788841e-05 1538140
2888.5 0.07435261749953964 2.963546522115803e-05 1538359
2889 0.0743561070375712 1.592996630983701e-05 1538583
2889.5 0.07435797508184651 1.8728382374192e-06 1538820
2890 0.07435819297089616 -1.23468630430806e-05 1539045
2890.5 0.07435675424624394 -2.653822469229983e-05 1539283
2891 0.07435367469976788 -4.051104682290422e-05 1539510
2891.5 0.07434899212148935 -5.407839803102893e-05 1539743
2892 0.07434276575175519 -6.705912220832226e-05 1539958
2892.5 0.07433507544575658 -7.928026294619504e-05 1540197
2893 0.07432602056219299 -9.057937302144197e-05 1540419
2893.5 0.07431571859158893 -0.000100806678066688 1540646
2894 0.07430430354325168 -0.0001098270655574381 1540872
2894.5 0.0742919241130752 -0.0001175218726615247 1541090
2895 0.0742787416573075 -0.000123790449262986 1541317
2895.5 0.07426492799996588 -0.0001285514755530161 1541540
2896 0.07425066310376667 -0.00013174401693277 1541762
2896.5 0.07423613263622271 -0.0001333283025512456 1541991
2897 0.07422152546390288 -0.0001332862175567609 1542223
2897.5 0.07420703110875151 -0.0001316215030220195 1542448
2898 0.07419283720080556 -0.0001283596614573437 1542673
2898.5 0.0741791269616217 -0.0001235475698010125 1542900
2899 0.07416607675223899 -0.0001172528057158309 1543126
2899.5 0.07415385371856142 -0.0001095626968740289 1543348
2900 0.07414261356565575 -0.0001005831066263876 1543575
2900.5 0.07413249849066021 -9.043697297631754e-05 1543800
2901 0.07412363530178834 -7.926262106826435e-05 1544028
2901.5 0.07411613374834902 -6.721187240826368e-05 1544257
2902 0.07411008508380137 -5.444797672296836e-05 1544484
2902.5 0.07410556088067224 -4.114339469607751e-05 1544703
2903 0.07410261211272752 -2.747746176750807e-05 1544924
2903.5 0.07410126851615119 -1.363396471510297e-05 1545146
2904 0.07410153823769949 2.013361583300923e-07 1545374
2904.5 0.07410340777390925 1.384320575233633e-05 1545603
2905 0.07410684220151004 2.710942012601403e-05 1545827
2905.5 0.07411178569526411 3.982320625122307e-05 1546055
2906 0.0741181623255929 5.181560282932048e-05 1546284
2906.5 0.07412587712459703 6.292771057999864e-05 1546512
2907 0.0741348174054884 7.301280197550559e-05 1546738
2907.5 0.07414485431707138 8.193826235943443e-05 1546960
2908 0.07415584461179078 8.958733672911135e-05 1547186
2908.5 0.07416763260303512 9.586065914150294e-05 1547410
2909 0.07418005228489689 0.0001006775446878755 1547639
2909.5 0.07419292958546465 0.0001039770272308219 1547855
2910 0.07420608472299633 0.000105718629564253 1548089
2910.5 0.07421933463301535 0.0001058828562952854 1548316
2911 0.07423249543348921 0.0001044714035069581 1548542
2911.5 0.07424538489482788 0.0001015070830912699 1548782
2912 0.07425782488145266 9.703346349154666e-05 1549006
2912.5 0.0742696437321558 9.11142324090299e-05 1549234
2913 0.0742806785473806 8.383229076003476e-05 1549451
2913.5 0.0742907773528883 7.528859076646869e-05 1549675
2914 0.07429980111101721 6.560073447582446e-05 1549897
2914.5 0.07430762555287655 5.490135219140212e-05 1550115
2915 0.07431414280729159 4.333628320715265e-05 1550340
2915.5 0.07431926280512068 3.106258384535751e-05 1550565
2916 0.07432291444065026 1.824639005519827e-05 1550792
2916.5 0.0743250464750896 5.060663716475542e-06 1551018
2917 0.07432562817070493 -8.317146719091097e-06 1551250
2917.5 0.07432464964778907 -2.170749954552978e-05 1551478
2918 0.07432212196041914 -3.493117473518439e-05 1551704
2918.5 0.07431807689075083 -4.781167793929983e-05 1551941
2919 0.07431256646539126 -6.017760124651022e-05 1552171
2919.5 0.07430566220112512 -7.186490906070829e-05 1552394
2920 0.07429745409089308 -8.271911855628167e-05 1552623
2920.5 0.07428804934438975 -9.259734567382716e-05 1552846
2921 0.07427757090091279 -0.0001013701895119649 1553078
2921.5 0.07426615573511178 -0.000108923430224008 1553301
2922 0.07425395297901637 -0.0001151595181105787 1553525
2922.5 0.07424112188612907 -0.0001199988344750994 1553745
2923 0.07422782966542518 -0.0001233807079386363 1553964
2923.5 0.07421424921476777 -0.00012526417325098 1554185
2924 0.07420055678451937 -0.0001256284631403138 1554411
2924.5 0.07418692960298134 -0.0001244732273667099 1554647
2925 0.0741735434957113 -0.000121818476835513 1554879
2925.5 0.07416057053075863 -0.0001177042543357315 1555109
2926 0.07414817672141436 -0.0001121900371454399 1555334
2926.5 0.0741365198172024 -0.0001053538803415285 1555557
2927 0.07412574721255795 -9.729131311665839e-05 1555785
2927.5 0.07411599400096783 -8.811400369553027e-05 1556006
2928 0.07410738120030295 -7.794821151163306e-05 1556236
2928.5 0.07410001417268934 -6.693304811396515e-05 1556460
2929 0.07409398125957503 -5.521857078342929e-05 1556686
2929.5 0.07408935264968591 -4.296373501794313e-05 1556909
2930 0.07408617949437628 -3.033423386518015e-05 1557125
2930.5 0.07408449328150042 -1.750025351904597e-05 1557352
2931 0.0740843054754166 -4.634175631954906e-06 1557590
2931.5 0.07408560742712843 8.091742582637629e-06 1557813
2932 0.07408837055491499 2.050767918176084e-05 1558036
2932.5 0.07409254679216173 3.244851820360515e-05 1558274
2933 0.07409806929551158 4.375604984150095e-05 1558496
2933.5 0.07410485340297604 5.428107071225436e-05 1558730
2934 0.07411279782831062 6.388535628954947e-05 1558957
2934.5 0.07412178607482219 7.244347938472287e-05 1559184
2935 0.07413168804887472 7.984445071507026e-05 1559411
2935.5 0.07414236185073635 8.5993160073851e-05 1559642
2936 0.07415365571809231 9.081159937185694e-05 1559872
2936.5 0.07416541009557624 9.423985181953573e-05 1560104
2937 0.07417745980206208 9.623683472028519e-05 1560338
2937.5 0.07418963626623479 9.678078670538618e-05 1560564
2938 0.07420176980013789 9.586949371359345e-05 1560792
2938.5 0.07421369187998592 9.352025155618671e-05 1561003
2939 0.0742252374035331 8.976956646340014e-05 1561229
2939.5 0.07423624689371175 8.467259853260173e-05 1561452
2940 0.07424656861907761 7.830235644483947e-05 1561667
2940.5 0.07425606060282279 7.074865513817092e-05 1561900
2941 0.07426459249371092 6.211685127913782e-05 1562120
2941.5 0.07427204727424466 5.252637431586216e-05 1562342
2942 0.07427832278364908 4.210907358841715e-05 1562576
2942.5 0.07428333303583019 3.100740437904838e-05 1562793
2943 0.0742870093152959 1.937247787479592e-05 1563020
2943.5 0.07428930103707798 7.362001761075591e-06 1563245
2944 0.0742901763599237 -4.861860455664376e-06 1563465
2944.5 0.0742896225453813 -1.713468230215186e-05 1563688
2945 0.07428764605886184 -2.929198967545628e-05 1563912
2945.5 0.07428427241224096 -4.117146877168274e-05 1564139
2946 0.07427954575105356 -5.261513692134482e-05 1564373
2946.5 0.0742735281927603 -6.347144725257707e-05 1564595
2947 0.07426629892589953 -7.359729909959323e-05 1564818
2947.5 0.07425795308311989 -8.285992744512649e-05 1565042
2948 0.07424860040409109 -9.113864641237758e-05 1565262
2948.5 0.07423836370706212 -9.832642387957152e-05 1565466
2949 0.07422737719034643 -0.0001043312666496155 1565696
2949.5 0.07421578458722508 -0.0001090773982355766 1565911
2950 0.07420373719965125 -0.0001125062141834712 1566137
2950.5 0.07419139183767325 -0.0001145770029074735 1566360
2951 0.07417890869266937 -0.0001152674232173009 1566588
2951.5 0.07416644917326953 -0.0001145737330293834 1566813
2952 0.07415417373323864 -0.0001125107671273882 1567042
2952.5 0.07414223972058863 -0.0001091116652277487 1567269
2953 0.07413079927679647 -0.0001044273549665117 1567495
2953.5 0.07411999731421366 -9.852579770950247e-05 1567707
2954 0.07410996959859693 -9.149100825458332e-05 1567936
2954.5 0.07410084096216873 -8.342186250021305e-05 1568161
2955 0.07409272367075648 -7.443070995872239e-05 1568386
2955.5 0.07408571596639699 -6.464181055837604e-05 1568617
2956 0.07407990080433875 -5.418961747191686e-05 1568847
2956.5 0.07407534480068609 -4.321692970066245e-05 1569076
2957 0.07407209740402189 -3.187293980670344e-05 1569289
2957.5 0.07407019030127629 -2.03112035002031e-05 1569516
2958 0.07406963706490939 -8.687558737519012e-06 1569733
2958.5 0.07407043304519621 2.841977442208832e-06 1569949
2959 0.07407255550807657 1.412330592580819e-05 1570172
2959.5 0.07407596401573027 2.500630815970159e-05 1570407
2960 0.07408060104376449 3.534684676388192e-05 1570629
2960.5 0.07408639282574173 4.500867742852462e-05 1570854
2961 0.07409325041274528 5.386524669915716e-05 1571076
2961.5 0.07410107093282951 6.180135189747293e-05 1571298
2962 0.07410973903256608 6.871464138032119e-05 1571518
2962.5 0.07411912848051549 7.451693558131835e-05 1571739
2963 0.07412910391034983 7.913535177650285e-05 1571956
2963.5 0.07413952267956113 8.25132182327751e-05 1572185
2964 0.07415023681822759 8.461076629787977e-05 1572412
2964.5 0.07416109504120127 8.540559203344474e-05 1572644
2965 0.07417194479633621 8.489288213646636e-05 1572875
2965.5 0.07418263432099914 8.308540209659142e-05 1573086
2966 0.0741930146791149 8.001324775324784e-05 1573305
2966.5 0.07420294175137046 7.572336460430029e-05 1573529
2967 0.07421227815195335 7.02788423337825e-05 1573759
2967.5 0.07422089504630035 6.375799502825675e-05 1573977
2968 0.07422867384577679 5.625324039958775e-05 1574204
2968.5 0.07423550775697163 4.78697939882562e-05 1574423
2969 0.07424130316534439 3.872419675086283e-05 1574651
2969.5 0.07424598083529042 2.894269660613443e-05 1574880
2970 0.07424947691123948 1.86595063972646e-05 1575106
2970.5 0.07425174370715534 8.01496230055897e-06 1575330
2971 0.07425275027471848 -2.846392048950236e-06 1575558
2971.5 0.07425248274349823 -1.377776955029494e-05 1575780
2972 0.07425094442953442 -2.463212504660667e-05 1575999
2972.5 0.07424815571188573 -3.526413527803353e-05 1576225
2973 0.07424415367984023 -4.553214669375149e-05 1576453
2973.5 0.07423899155656682 -5.530006498999693e-05 1576679
2974 0.07423273790798339 -6.443916114253609e-05 1576907
2974.5 0.07422547564847472 -7.282976994073099e-05 1577128
2975 0.07421730085779052 -8.036285858826078e-05 1577353
2975.5 0.07420832142593814 -8.694144478980841e-05 1577584
2976 0.07419865554513341 -9.248184586778963e-05 1577825
2976.5 0.07418843006985633 -9.69147428180162e-05 1578052
2977 0.07417777876774533 -0.0001001860457854065 1578276
2977.5 0.07416684048543361 -0.0001022575501845597 1578505
2978 0.07415575725447875 -0.0001031073755673702 1578741
2978.5 0.07414467236322611 -0.0001027301823113107 1578960
2979 0.07413372842079345 -0.0001011371642269647 1579178
2979.5 0.07412306543935286 -9.835581822060499e-05 1579406
2980 0.07411281896051614 -9.442949515584627e-05 1579625
2980.5 0.07410311825091884 -8.941673899721196e-05 1579866
2981 0.0740940845910467 -8.339042414816345e-05 1580095
2981.5 0.07408582967997741 -7.643670357895548e-05 1580321
2982 0.07407845417703893 -6.865378284002214e-05 1580542
2982.5 0.07407204639943707 -6.015053734118406e-05 1580772
2983 0.07406668119270876 -5.104499231606207e-05 1581002
2983.5 0.07406241898844093 -4.146268665789102e-05 1581222
2984 0.07405930506109505 -3.15349432849415e-05 1581447
2984.5 0.07405736899302941 -2.139706985230435e-05 1581668
2985 0.07405662435395288 -1.118651445739019e-05 1581886
2985.5 0.07405706859811283 -1.041001479717011e-06 1582102
2986 0.07405868317955878 8.903327154111714e-06 1582336
2986.5 0.0740614338828718 1.851374018209994e-05 1582554
2987 0.074065271363847 2.766269012900084e-05 1582765
2987.5 0.07407013189179941 3.622950763478755e-05 1582990
2988 0.0740759382824764 4.410199446460801e-05 1583217
2988.5 0.07408260100803352 5.117789415422157e-05 1583435
2989 0.07409001946819443 5.736622100207485e-05 1583664
2989.5 0.07409808340461647 6.258843012929459e-05 1583887
2990 0.0741066744386254 6.677941356388476e-05 1584115
2990.5 0.07411566771091123 6.988830973346349e-05 1584339
2991 0.07412493360049954 7.18791163387163e-05 1584552
2991.5 0.07413433949935047 7.273109929099438e-05 1584778
2992 0.07414375161829523 7.243899319508305e-05 1584996
2992.5 0.07415303679972002 7.101299170379545e-05 1585221
2993 0.0741620643124309 6.847852892550628e-05 1585442
2993.5 0.07417070760449919 6.487585589079509e-05 1585678
2994 0.07417884599057048 6.025941884125962e-05 1585899
2994.5 0.07418636625113079 5.469704875561956e-05 1586125
2995 0.07419316412252108 4.826897403969744e-05 1586343
2995.5 0.07419914565808147 4.106667064439405e-05 1586563
2996 0.07420422844264865 3.319156600854671e-05 1586786
2996.5 0.07420834264470805 2.475361512330486e-05 1587013
2997 0.0742114318927783 1.586976865714571e-05 1587247
2997.5 0.07421345396505906 6.662354444284788e-06 1587470
2998 0.07421438128395956 -2.742605292753295e-06 1587697
2998.5 0.07421420120981086 -1.221711785652966e-05 1587924
2999 0.07421291613082058 -2.163296155281811e-05 1588143
2999.5 0.07421054334910412 -3.086342104298592e-05 1588371
3000 0.07420711476539699 -3.97849930831194e-05 1588590
3000.5 0.07420267636776597 -4.82790396833372e-05 1588813
3001 0.07419728753227375 -5.623336655085772e-05 1589027
3001.5 0.07419102014606088 -6.354370580714133e-05 1589259
3002 0.07418395756566387 -7.011508337580824e-05 1589485
3002.5 0.07417619342556059 -7.586305310369733e-05 1589707
3003 0.07416783031389111 -8.071478157853707e-05 1589926
3003.5 0.07415897833401393 -8.460996971596515e-05 1590147
3004 0.07414975357201577 -8.750159947665876e-05 1590367
3004.5 0.07414027649146453 -8.935649650901878e-05 1590596
3005 0.07413067027756974 -9.015570206018491e-05 1590820
3005.5 0.07412105915349272 -8.989465012328594e-05 1591041
3006 0.07411156669180269 -8.858314845525722e-05 1591270
3006.5 0.07410231414402567 -8.624516477113611e-05 1591509
3007 0.07409341881086479 -8.291842206093084e-05 1591739
3007.5 0.0740849924749981 -7.865380954813178e-05 1591962
3008 0.07407713991740138 -7.351461828020392e-05 1592189
3008.5 0.07406995753688846 -6.757561267764407e-05 1592413
3009 0.07406353209106342 -6.092195153835474e-05 1592639
3009.5 0.07405793957512671 -5.364797396954536e-05 1592861
3010 0.07405324425301879 -4.585586747402498e-05 1593082
3010.5 0.07404949785323592 -3.765423692900136e-05 1593310
3011 0.07404673893934723 -2.915659444388141e-05 1593532
3011.5 0.0740449924628135 -2.047979105337026e-05 1593757
3012 0.07404426950318696 -1.174241188183764e-05 1593984
3012.5 0.07404456719819572 -3.063156796226733e-06 1594209
3013 0.07404586886361822 5.440771355454817e-06 1594433
3013.5 0.07404814430027276 1.365524904471562e-05 1594658
3014 0.07405135028291357 2.147076354538124e-05 1594895
3014.5 0.07405543122337557 2.878387304831246e-05 1595124
3015 0.07406031999798378 3.549857594019987e-05 1595344
3015.5 0.07406593892705458 4.152757112045351e-05 1595569
3016 0.07407220089231585 4.679339281206673e-05 1595803
3016.5 0.07407901057626948 5.122940512132521e-05 1596114
3017 0.07408626580594496 5.478064359164444e-05 1596422
3017.5 0.07409385898216848 5.740449315064367e-05 1596698
3018 0.0741016785744075 5.90711941363842e-05 1596980
3018.5 0.07410961066046685 5.976417047684917e-05 1597244
3019 0.07411754048981534 5.948017655298646e-05 1597522
3019.5 0.07412535404911597 5.822926176600527e-05 1597796
3020 0.07413293960861794 5.60345543202502e-05 1598206
3020.5 0.07414018922845177 5.293186818947461e-05 1598632
3021 0.07414700020452572 4.896913962370721e-05 1599042
3021.5 0.07415327643466209 4.420570184364593e-05 1599470
3022 0.07415892968680302 3.871140872892528e-05 1599893
3022.5 0.07416388075255442 3.256562030696702e-05 1600330
3023 0.07416806047099518 2.585606466381282e-05 1600829
3023.5 0.0741714106095259 1.867759250363493e-05 1601319
3024 0.07417388459056636 1.11308419586704e-05 1601796
3024.5 0.07417544805506927 3.32083237850492e-06 1602269
3025 0.07417607925609936 -4.644493307072724e-06 1602719
3025.5 0.07417576927808328 -1.265575746458631e-05 1603172
3026 0.07417452207974486 -2.060364737179622e-05 1603563
3026.5 0.07417235436115399 -2.838040503816708e-05 1604039
3027 0.07416929525772228 -3.588128694679244e-05 1604484
3027.5 0.07416538586632447 -4.300597395845487e-05 1604906
3028 0.07416067861099042 -4.965991241055669e-05 1605339
3028.5 0.07415523645776323 -5.57555684906972e-05 1605738
3029 0.07414913199032645 -6.121357925101576e-05 1606211
3029.5 0.07414244635984031 -6.596378513642401e-05 1606678
3030 0.07413526812407351 -6.994613060520288e-05 1607023
3030.5 0.07412769199234208 -7.311142130039382e-05 1607385
3031 0.07411981749396494 -7.542192825776413e-05 1607803
3031.5 0.07411174758888994 -7.685183178257633e-05 1608081
3032 0.07410358723982836 -7.738749986290996e-05 1608321
3032.5 0.07409544196565633 -7.702759828076603e-05 1608730
3033 0.07408741639598031 -7.578303190171876e-05 1609195
3033.5 0.07407961284663947 -7.367671893791997e-05 1609512
3034 0.07407212993551518 -7.074320225587696e-05 1609780
3034.5 0.07406506125735643 -6.702810400843732e-05 1610052
3035 0.07405849413541363 -6.258743198056762e-05 1610338
3035.5 0.07405250846652266 -5.748674802166865e-05 1610602
3036 0.07404717567489966 -5.180021076727039e-05 1610880
3036.5 0.07404255778833599 -4.560950650571692e-05 1611232
3037 0.074038706648723 -3.900268349889271e-05 1611594
3037.5 0.07403566326692707 -3.207290630167157e-05 1611959
3038 0.07403345732999959 -2.491714762645511e-05 1612255
3038.5 0.07403210686657141 -1.763483605476131e-05 1612539
3039 0.0740316180740782 -1.032647839804153e-05 1612810
3039.5 0.07403198530922162 -3.092275749327155e-06 1613108
3040 0.07403319124082565 3.969247755784925e-06 1613363
3040.5 0.07403520716202111 1.076258473442706e-05 1613626
3041 0.07403799345652534 1.719653471327868e-05 1613886
3041.5 0.07404150021169741 2.318542723862379e-05 1614176
3042 0.07404566796907606 2.865026155240509e-05 1614486
3042.5 0.07405042860127627 3.351974768751179e-05 1614733
3043 0.07405570630244618 3.773123527705409e-05 1615036
3043.5 0.07406141867800187 4.123151799411695e-05 1615344
3044 0.07406747791807723 4.397750331722296e-05 1615645
3044.5 0.07407379203806429 4.593673922703731e-05 1615929
3045 0.07408026616879519 4.708779145483128e-05 1616224
3045.5 0.07408680387833623 4.742046699462809e-05 1616516
3046 0.07409330850703211 4.693588172953125e-05 1616842
3046.5 0.07409968449736712 4.564637217885867e-05 1617133
3047 0.07410583870038449 4.357525351660547e-05 1617412
3047.5 0.07411168164083627 4.075642811403781e-05 1617665
3048 0.07411712872390865 3.72338508911269e-05 1617930
3048.5 0.0741221013672667 3.306085969548828e-05 1618190
3049 0.07412652804329098 2.829938073748789e-05 1618522
3049.5 0.0741303452177013 2.301902077183688e-05 1618767
3050 0.07413349817226528 1.729605920740263e-05 1619033
3050.5 0.07413594170096632 1.121235462837837e-05 1619274
3051 0.07413764067080135 4.8541813045197e-06 1619514
3051.5 0.07413857044030295 -1.688987857980983e-06 1619786
3052 0.0741387171308754 -8.325734831265624e-06 1620048
3052.5 0.07413807774809544 -1.496396894947628e-05 1620342
3053 0.0741366601522119 -2.15122007050815e-05 1620584
3053.5 0.0741344828791607 -2.788079928636071e-05 1620856
3054 0.07413157481546803 -3.398321661120755e-05 1621115
3054.5 0.0741279747324099 -3.973716117498141e-05 1621381
3055 0.0741237306867028 -4.506570581971791e-05 1621648
3055.5 0.07411889929680594 -4.98983145364185e-05 1621894
3056 0.07411354490557348 -5.417177461625418e-05 1622157
3056.5 0.07410773864150384 -5.783102185287821e-05 1622432
3057 0.07410155739216316 -6.082984804617306e-05 1622703
3057.5 0.07409508270449033 -6.313148174577621e-05 1622960
3058 0.07408839962761814 -6.470903497626652e-05 1623222
3058.5 0.07408159551454667 -6.554581057959751e-05 1623520
3059 0.07407475879947906 -6.563546676747709e-05 1623836
3059.5 0.0740679777678676 -6.498203746969873e-05 1624088
3060 0.07406133933622054 -6.359980906591084e-05 1624380
3060.5 0.07405492785848551 -6.151305607061734e-05 1624683
3061 0.07404882397535915 -5.875564027668793e-05 1624919
3061.5 0.07404310352218592 -5.537047972514983e-05 1625145
3062 0.07403783651020494 -5.140889563289275e-05 1625370
3062.5 0.07403308619480582 -4.69298470514796e-05 1625587
3063 0.07402890824316823 -4.199906452739661e-05 1625811
3063.5 0.07402535001221393 -3.668809536692136e-05 1626077
3064 0.07402244994621088 -3.107327425965411e-05 1626462
3064.5 0.0740202371016532 -2.523463396891191e-05 1626722
3065 0.07401873080523978 -1.925477154229977e-05 1626949
3065.5 0.07401794044889122 -1.321768602275806e-05 1627169
3066 0.07401786542382696 -7.207603943053264e-06 1627402
3066.5 0.07401849519378351 -1.307808962168288e-06 1627705
3067 0.07401980950552647 4.400508149615853e-06 1628024
3067.5 0.07402177873291371 9.839363345565627e-06 1628246
3068 0.07402436434894044 1.493504171867411e-05 1628472
3068.5 0.0740275195184501 1.961909406120326e-05 1628696
3069 0.07403118980256466 2.38292541263067e-05 1628920
3069.5 0.07403531396438807 2.751026432771224e-05 1629158
3070 0.07403982486419167 3.061459895452336e-05 1629373
3070.5 0.07404465043111666 3.310307546340196e-05 1629593
3071 0.07404971469743554 3.494534601832148e-05 1629929
3071.5 0.07405493888063261 3.612026315580062e-05 1630162
3072 0.07406024249797676 3.661611523700214e-05 1630398
3072.5 0.0740655444979005 3.643072918181352e-05 1630626
3073 0.07407076439235118 3.557143983858296e-05 1630857
3073.5 0.07407582337435942 3.405492720055871e-05 1631092
3074 0.07408064540536306 3.190692451041923e-05 1631309
3074.5 0.0740851582573339 2.916180207238664e-05 1631660
3075 0.07408929449546776 2.586203329285558e-05 1631893
3075.5 0.07409299238810368 2.205755107199473e-05 1632118
3076 0.07409619673162939 1.780500414868838e-05 1632343
3076.5 0.07409885957937791 1.316692433949775e-05 1632561
3077 0.07410094086492282 8.210816791294281e-06 1632849
3077.5 0.07410240891169825 3.008186371096558e-06 1633167
3078 0.0741032408225047 -2.366485867283831e-06 1633402
3078.5 0.07410342274416357 -7.836801582777018e-06 1633631
3079 0.07410295000435436 -1.332552444397181e-05 1633856
3079.5 0.0741018271194631 -1.875566465371379e-05 1634073
3080 0.07410006767407686 -2.405155354285771e-05 1634313
3080.5 0.07409769407454203 -2.913989329697157e-05 1634559
3081 0.07409473718074891 -3.395076730900851e-05 1634898
3081.5 0.0740912358219812 -3.841859727987401e-05 1635119
3082 0.07408723620424869 -4.24830340079249e-05 1635344
3082.5 0.07408279121800287 -4.608976980506872e-05 1635560
3083 0.0740779596564676 -4.919126163673068e-05 1635789
3083.5 0.07407280535601564 -5.174735538838708e-05 1636118
3084 0.07406739627104361 -5.372580309380456e-05 1636426
3084.5 0.07406180349664568 -5.5102666498874e-05 1636655
3085 0.07405610025304485 -5.586260195804925e-05 1636889
3085.5 0.07405036084619615 -5.599902334493974e-05 1637124
3086 0.07404465961923334 -5.551414138052466e-05 1637339
3086.5 0.07403906990948028 -5.441887951783872e-05 1637665
3087 0.07403366302558805 -5.273266824640374e-05 1637965
3087.5 0.07402850725900453 -5.048312136908243e-05 1638195
3088 0.07402366694342156 -4.770559943529648e-05 1638419
3088.5 0.07401920157510736 -4.444266706482676e-05 1638645
3089 0.07401516500610517 -4.074345234483323e-05 1638872
3089.5 0.07401160472120405 -3.666291780935729e-05 1639089
3090 0.07400856120835024 -3.226105369752299e-05 1639332
3090.5 0.0740060674308141 -2.760200521814005e-05 1639551
3091 0.07400414840795931 -2.275314641071903e-05 1639773
3091.5 0.07400282090990236 -1.778411387480616e-05 1639999
3092 0.07400209326972917 -1.276581413244891e-05 1640217
3092.5 0.07400196531527303 -7.769418686500496e-06 1640438
3093 0.07400242842076778 -2.865360937200727e-06 1640663
3093.5 0.0740034656770126 1.877650979509877e-06 1640889
3094 0.07400505217703075 6.393591663699981e-06 1641121
3094.5 0.07400715541260038 1.062003295142318e-05 1641340
3095 0.07400973577550447 1.449900283117999e-05 1641557
3095.5 0.07401274715591205 1.797777700840674e-05 1641772
3096 0.07401613762897674 2.100959235335505e-05 1642005
3096.5 0.07401985021954878 2.355427261759448e-05 1642236
3097 0.07402382373384804 2.557875808320655e-05 1642469
3097.5 0.07402799364606621 2.705753219817174e-05 1642690
3098 0.07403229302715306 2.797293973155136e-05 1642915
3098.5 0.07403665350251133 2.831539253164797e-05 1643141
3099 0.07404100622498798 2.808346056733549e-05 1643375
3099.5 0.0740452828494003 2.728384755478029e-05 1643609
3100 0.07404941649487866 2.59312520957126e-05 1643922
3100.5 0.07405334268155116 2.404811685694174e-05 1644163
3101 0.07405700022851584 2.166426988100638e-05 1644388
3101.5 0.07406033210065642 1.881646361360595e-05 1644623
3102 0.07406328619263547 1.554781864380968e-05 1644972
3102.5 0.07406581603933626 1.190718045860856e-05 1645213
3103 0.07406788144311299 7.948398696533474e-06 1645440
3103.5 0.07406944900941922 3.729539429531518e-06 1645658
3104 0.07407049258371903 -6.879581056689494e-07 1645885
3104.5 0.07407099358399978 -5.240168178027251e-06 1646190
3105 0.07407094122470624 -9.861595932035519e-06 1646442
3105.5 0.07407033262945965 -1.448611238177002e-05 1646670
3106 0.07406917283150265 -1.904789376642993e-05 1646919
3106.5 0.0740674746623968 -2.348235200427961e-05 1647156
3107 0.07406525853106721 -2.772704316790621e-05 1647391
3107.5 0.07406255209682673 -3.172254127249587e-05 1647642
3108 0.07405938984148326 -3.541326521464488e-05 1647917
3108.5 0.07405581254703567 -3.874824741361542e-05 1648174
3109 0.07405186668676342 -4.168183357891283e-05 1648409
3109.5 0.07404760373869609 -4.417430404521431e-05 1648647
3110 0.0740430794315082 -4.619240826250091e-05 1648890
3110.5 0.07403835293378835 -4.770980528968782e-05 1649135
3111 0.07403348599838426 -4.870740449549825e-05 1649380
3111.5 0.07402854207410305 -4.917360210159304e-05 1649594
3112 0.07402358539745905 -4.910441068961658e-05 1649817
3112.5 0.07401868007738374 -4.850348031459809e-05 1650072
3113 0.07401388918585679 -4.738201140084341e-05 1650305
3113.5 0.07400927386728039 -4.575856112113324e-05 1650540
3114 0.07400489247909957 -4.365874645458295e-05 1650768
3114.5 0.07400079977567849 -4.111484856199294e-05 1651013
3115 0.07399704614678153 -3.816532448969898e-05 1651250
3115.5 0.07399367692119392 -3.485423349508586e-05 1651489
3116 0.0739907317450491 -3.123058646111965e-05 1651725
3116.5 0.07398824404334355 -2.734762791763771e-05 1651954
3117 0.07398624057190709 -2.326206109928522e-05 1652193
3117.5 0.07398474106579166 -1.9033227231683e-05 1652419
3118 0.07398375798866021 -1.472225083849969e-05 1652653
3118.5 0.07398329638630842 -1.039116329480827e-05 1652873
3119 0.07398335384597632 -6.102017110886836e-06 1653107
3119.5 0.07398392056160072 -1.916003512596167e-06 1653338
3120 0.07398497950366846 2.107414210873467e-06 1653568
3120.5 0.07398650669085521 5.911339391802559e-06 1653801
3121 0.07398847155921026 9.44224094277734e-06 1654029
3121.5 0.07399083742328687 1.265070143657666e-05 1654263
3122 0.07399356202233749 1.54921039146618e-05 1654492
3122.5 0.07399659814352207 1.792724793590003e-05 1654725
3123 0.07399989431301496 1.992288641173368e-05 1654962
3123.5 0.07400339554497612 2.145217592384109e-05 1655182
3124 0.07400704413756465 2.24950344691129e-05 1655427
3124.5 0.07401078050455516 2.303840190627048e-05 1655655
3125 0.07401454403064889 2.307639976996992e-05 1655864
3125.5 0.07401827393828365 2.261038855171063e-05 1656093
3126 0.07402191015362478 2.164892200221121e-05 1656326
3126.5 0.07402539415947632 2.020759946643167e-05 1656558
3127 0.07402866982307621 1.830881869963097e-05 1656784
3127.5 0.07403168418713871 1.598143301065387e-05 1657019
3128 0.0740343882130642 1.326031791744351e-05 1657247
3128.5 0.07403673746595181 1.018585376090749e-05 1657486
3129 0.07403869273190533 6.803331889387421e-06 1657736
3129.5 0.07404022055911456 3.162293080702096e-06 1657950
3130 0.07404129371529636 -6.841922020050188e-07 1658182
3130.5 0.07404189155528952 -4.680291333783869e-06 1658414
3131 0.07404200029388434 -8.768213802067135e-06 1658640
3131.5 0.07404161318032562 -1.288904071890042e-05 1658885
3132 0.07404073057232889 -1.698356773827317e-05 1659105
3132.5 0.0740393599088742 -2.099314939348926e-05 1659331
3133 0.07403751558247951 -2.486053288666994e-05 1659567
3133.5 0.07403521871307141 -2.853066954860752e-05 1659800
3134 0.07403249682695517 -3.19514925387933e-05 1660031
3134.5 0.07402938344572113 -3.507464986727972e-05 1660261
3135 0.07402591759117758 -3.785618248433972e-05 1660487
3135.5 0.07402214321357524 -4.025713799082514e-05 1660704
3136 0.07401810855144639 -4.224411145996683e-05 1660929
3136.5 0.07401386543232821 -4.378970591648127e-05 1661156
3137 0.07400946852444758 -4.487290617603717e-05 1661387
3137.5 0.07400497455010795 -4.547936099086167e-05 1661610
3138 0.07400044147203307 -4.560156975768426e-05 1661840
3138.5 0.07399592766427042 -4.523897140385362e-05 1662062
3139 0.07399149107944626 -4.439793445675848e-05 1662302
3139.5 0.07398718842417942 -4.309164870142537e-05 1662524
3140 0.07398307435432123 -4.133992022100568e-05 1662751
3140.5 0.0739792007013684 -3.916887297606751e-05 1662985
3141 0.0739756157409328 -3.661056139114688e-05 1663220
3141.5 0.07397236351352592 -3.370249966346043e-05 1663446
3142 0.07396948320714872 -3.048711467097421e-05 1663675
3142.5 0.07396700861028313 -2.701113041941301e-05 1663893
3143 0.07396496764286219 -2.332489291539229e-05 1664126
3143.5 0.07396338197167623 -1.948164517277371e-05 1664361
3144 0.07396226671546084 -1.55367627402181e-05 1664599
3144.5 0.07396163024363758 -1.154696067064201e-05 1664833
3145 0.07396147407133763 -7.569483230646986e-06 1665060
3145.5 0.07396179285197878 -3.661287865141042e-06 1665281
3146 0.07396257446728102 1.217650133889592e-07 1665523
3146.5 0.0739638002132295 3.725704950487458e-06 1665751
3147 0.07396544507914188 7.099215900194915e-06 1665978
3147.5 0.07396747811568979 1.01943614377401e-05 1666215
3148 0.07396986288647203 1.296726055012043e-05 1666448
3148.5 0.0739725579965748 1.537870454074513e-05 1666675
3149 0.07397551769047472 1.739470643654496e-05 1666902
3149.5 0.07397869251068136 1.898697525775312e-05 1667129
3150 0.07398203000767625 2.013330858785174e-05 1667360
3150.5 0.07398547549099595 2.081789804863495e-05 1667592
3151 0.07398897281075392 2.103154352630233e-05 1667815
3151.5 0.07399246515847996 2.077177329134804e-05 1668050
3152 0.07399589587591153 2.004286848940806e-05 1668283
3152.5 0.07399920926027762 1.885579183334626e-05 1668514
3153 0.07400235135468974 1.722802167947006e-05 1668762
3153.5 0.07400527071248565 1.518329400413019e-05 1668981
3154 0.07400791912475865 1.275125609204642e-05 1669218
3154.5 0.07401025230084943 9.967036986639388e-06 1669443
3155 0.07401223049225431 6.870740917995883e-06 1669672
3155.5 0.07401381905122367 3.506870999644672e-06 1669906
3156 0.07401498891625959 -7.630854387189787e-08 1670149
3156.5 0.07401571701776598 -3.827462503960215e-06 1670377
3157 0.07401598659824556 -7.692917332065069e-06 1670608
3157.5 0.07401578744264962 -1.161742588063175e-05 1670839
3158 0.07401511601576129 -1.554495338542159e-05 1671072
3158.5 0.07401397550481344 -1.941947355220183e-05 1671303
3159 0.074012375766875 -2.318576348640324e-05 1671536
3159.5 0.074010333181889 -2.679018623878751e-05 1671763
3160 0.07400787041357017 -3.018144993242295e-05 1672007
3160.5 0.07400501608166679 -3.331133278353801e-05 1672232
3161 0.07400180435033701 -3.613536382582493e-05 1672460
3161.5 0.07399827443856148 -3.861344978733672e-05 1672686
3162 0.0739944700596067 -4.071043934197774e-05 1672913
3162.5 0.07399043879754227 -4.239661685267483e-05 1673141
3163 0.07398623142968973 -4.364811872779863e-05 1673368
3163.5 0.07398190120463091 -4.444726661212566e-05 1673589
3164 0.07397750308601507 -4.478281281278651e-05 1673822
3164.5 0.07397309297287363 -4.465009460279486e-05 1674056
3165 0.07396872690746517 -4.405109533213349e-05 1674279
3165.5 0.07396446028183741 -4.299441159098642e-05 1674526
3166 0.07396034705429373 -4.149512699303708e-05 1674766
3166.5 0.07395643898680021 -3.95745944601758e-05 1674987
3167 0.07395278491406 -3.726013017509892e-05 1675218
3167.5 0.07394943005452297 -3.458462360714967e-05 1675456
3168 0.07394641537299636 -3.158606919203513e-05 1675698
3168.5 0.07394377700378514 -2.83070263414001e-05 1675922
3169 0.07394154574242977 -2.479401545828021e-05 1676149
3169.5 0.07393974661313317 -2.109685852558828e-05 1676374
3170 0.07393839851789873 -1.726797360424213e-05 1676604
3170.5 0.07393751397224563 -1.336163321527959e-05 1676823
3171 0.07393709893114457 -9.433197076865274e-06 1677064
3171.5 0.07393715270754601 -5.538330016534556e-06 1677297
3172 0.07393766798456902 -1.732216075811712e-06 1677524
3172.5 0.07393863092110387 1.931220133343889e-06 1677762
3173 0.07394002134926626 5.4000738738739e-06 1677995
3173.5 0.07394181306085543 8.625191850709381e-06 1678230
3174 0.07394397417872113 1.156086463540663e-05 1678462
3174.5 0.07394646760775375 1.416547024339779e-05 1678692
3175 0.07394925155910277 1.640205985363906e-05 1678919
3175.5 0.07395228014020332 1.823887748066477e-05 1679154
3176 0.07395550400227696 1.964980634310291e-05 1679374
3176.5 0.07395887103617063 2.06147357076208e-05 1679604
3177 0.07396232710672965 2.111984310801661e-05 1679831
3177.5 0.07396581681536754 2.115778803034554e-05 1680060
3178 0.07396928428010947 2.072781439970961e-05 1680290
3178.5 0.07397267392214706 1.983576048501477e-05 1680529
3179 0.07397593124786397 1.849397613690119e-05 1680753
3179.5 0.07397900361535931 1.672114857281921e-05 1680980
3180 0.07398184097472497 1.454203920376697e-05 1681208
3180.5 0.07398439657170633 1.198713524167856e-05 1681441
3181 0.07398662760489658 9.092221017344878e-06 1681670
3181.5 0.07398849582727544 5.897875059768109e-06 1681896
3182 0.07398996808368334 2.448900022967586e-06 1682118
3182.5 0.07399101677673092 -1.206306518356273e-06 1682353
3183 0.07399162025464547 -5.016431560738233e-06 1682585
3183.5 0.07399176311565583 -8.927966909881186e-06 1682814
3184 0.07399143642468797 -1.288596005916222e-05 1683043
3184.5 0.07399063783937111 -1.683478518096716e-05 1683270
3185 0.07398937164362651 -2.071892342835147e-05 1683494
3185.5 0.07398764868840467 -2.448374162088523e-05 1683716
3186 0.07398548624043461 -2.807625841761797e-05 1683958
3186.5 0.07398290774113198 -3.144588726139164e-05 1684190
3187 0.07397994247907329 -3.454514570947005e-05 1684418
3187.5 0.07397662518064296 -3.733032124099284e-05 1684652
3188 0.07397299552460435 -3.976208424522734e-05 1684884
3188.5 0.07396909758740562 -4.180603963741731e-05 1685117
3189 0.07396497922699362 -4.343320941062907e-05 1685349
3189.5 0.07396069141376441 -4.462043940027459e-05 1685578
3190 0.07395628751801311 -4.53507245994733e-05 1685804
3190.5 0.07395182256384876 -4.561344850303717e-05 1686026
3191 0.07394735246000098 -4.540453315981765e-05 1686257
3191.5 0.07394293321826678 -4.472649786059597e-05 1686502
3192 0.07393862017050894 -4.358842566417005e-05 1686724
3192.5 0.07393446719513599 -4.20058382501115e-05 1686964
3193 0.07393052596385628 -4.00004808647893e-05 1687193
3193.5 0.07392684521920877 -3.760002037994611e-05 1687424
3194 0.07392347009294462 -3.483766069306081e-05 1687647
3194.5 0.07392044147475534 -3.175168084889907e-05 1687896
3195 0.07391779544014067 -2.838490233624707e-05 1688130
3195.5 0.073915562745382 -2.478409299800848e-05 1688357
3196 0.073913768396648 -2.099931587273308e-05 1688576
3196.5 0.07391243129922453 -1.708323204938726e-05 1688809
3197 0.07391156399174544 -1.309036725401881e-05 1689039
3197.5 0.07391117246911115 -9.076352388297564e-06 1689263
3198 0.0739112560965511 -5.097148598673389e-06 1689494
3198.5 0.07391180761601336 -1.20826766649303e-06 1689725
3199 0.07391281324478302 2.536001429316947e-06 1689961
3199.5 0.07391425286494428 6.083349014908786e-06 1690199
3200 0.07391610030104195 9.384173766571824e-06 1690431
3200.5 0.07391832368207124 1.23922741604613e-05 1690656
3201 0.07392088588275142 1.506549271518779e-05 1690883
3201.5 0.0739237450379428 1.736630407466394e-05 1691121
3202 0.07392685512304827 1.926233876173232e-05 1691354
3202.5 0.07393016659232807 2.072683532944972e-05 1691575
3203 0.07393362706625388 2.173901463359784e-05 1691798
3203.5 0.07393718205834854 2.228437103353863e-05 1692026
3204 0.07394077573141554 2.235487648346309e-05 1692267
3204.5 0.07394435167265238 2.194909468650948e-05 1692500
3205 0.07394785367688889 2.107220373345938e-05 1692730
3205.5 0.07395122652707438 1.973592691798408e-05 1692957
3206 0.07395441676118643 1.795837269458983e-05 1693182
3206.5 0.07395737341491808 1.576378600545709e-05 1693418
3207 0.0739600487298457 1.318221443095395e-05 1693650
3207.5 0.0739623988172558 1.024909379878922e-05 1693874
3208 0.07396438426842776 7.004759002107324e-06 1694110
3208.5 0.07396597070291813 3.493886811976852e-06 1694345
3209 0.07396712924724569 -2.351215895955274e-07 1694580
3209.5 0.07396783693734948 -4.130809796808452e-06 1694816
3210 0.0739680770392479 -8.139377813791562e-06 1695038
3210.5 0.07396783928345814 -1.220542627576636e-05 1695268
3211 0.07396712000993472 -1.627272294983165e-05 1695497
3211.5 0.07396592222152387 -2.028498090161966e-05 1695730
3212 0.07396425554519621 -2.418663755530961e-05 1695972
3212.5 0.07396213610159889 -2.792362386482735e-05 1696202
3213 0.07395958628473487 -3.144411295354273e-05 1696433
3213.5 0.07395663445482081 -3.469923786654799e-05 1696681
3214 0.07395331454857644 -3.764376850929363e-05 1696897
3214.5 0.07394966561233512 -4.023673841337289e-05 1697124
3215 0.0739457312644365 -4.244201266618076e-05 1697348
3215.5 0.07394155909433371 -4.422878915675355e-05 1697582
3216 0.0739372000067231 -4.557202621363856e-05 1697808
3216.5 0.07393270751976057 -4.645279072961758e-05 1698045
3217 0.07392813702706262 -4.68585219680962e-05 1698278
3217.5 0.07392354503368541 -4.678320741192656e-05 1698511
3218 0.07391898837663452 -4.622746823113601e-05 1698732
3218.5 0.07391452344066858 -4.519855319472146e-05 1698960
3219 0.07391020538022046 -4.371024111584973e-05 1699197
3219.5 0.0739060873581751 -4.178265318252386e-05 1699461
3220 0.07390221981200605 -3.944197776887397e-05 1699788
3220.5 0.07389864975739284 -3.672011152934881e-05 1700021
3221 0.07389542013892303 -3.365422173193368e-05 1700257
3221.5 0.0738925692368286 -3.028623587162552e-05 1700532
3222 0.07389013013793286 -2.66622656066487e-05 1700778
3222.5 0.0738881302780964 -2.283197296357508e-05 1701096
3223 0.0738865910624628 -1.884788755122994e-05 1701429
3223.5 0.07388552756873043 -1.476468419615181e-05 1701768
3224 0.07388494833753179 -1.063843095516799e-05 1702143
3224.5 0.07388485525279959 -6.525817866052542e-06 1702587
3225 0.07388524351376034 -2.483377059614347e-06 1703021
3225.5 0.07388610169893062 1.433295027435107e-06 1703527
3226 0.07388741192122715 5.170302631599569e-06 1703968
3226.5 0.0738891500720457 8.676192305894529e-06 1704398
3227 0.07389128615094021 1.190266102391419e-05 1704841
3227.5 0.07389378467635699 1.480522100594581e-05 1705237
3228 0.07389660517176357 1.73438121270209e-05 1705656
3228.5 0.07389970272047709 1.948335349067835e-05 1705964
3229 0.07390302858155373 2.119422659193245e-05 1706287
3229.5 0.07390653085826392 2.245268343614482e-05 1706559
3230 0.07391015520995567 2.324117401469671e-05 1706849
3230.5 0.07391384559751765 2.354858864900494e-05 1707150
3231 0.07391754505219222 2.337041188625172e-05 1707409
3231.5 0.07392119645717267 2.270878584700283e-05 1707695
3232 0.0739247433312472 2.157248216998906e-05 1708004
3232.5 0.0739281306037244 1.997678295555583e-05 1708304
3233 0.07393130537000488 1.794327235928279e-05 1708598
3233.5 0.07393421761742561 1.549954171395597e-05 1708848
3234 0.07393682091142166 1.267881224464339e-05 1709075
3234.5 0.07393907303259549 9.519480571592364e-06 1709341
3235 0.07394093655596189 6.064593253785751e-06 1709623
3235.5 0.07394237936443464 2.361257597631793e-06 1709867
3236 0.07394337508952474 -1.540003172816362e-06 1710098
3236.5 0.07394390347322338 -5.585941527439778e-06 1710353
3237 0.07394395064612568 -9.7213145284555e-06 1710656
3237.5 0.07394350931800192 -1.388964001304714e-05 1710907
3238 0.07394257887822556 -1.803396968759152e-05 1711172
3238.5 0.07394116540470605 -2.209766853322148e-05 1711442
3239 0.07393928158122608 -2.602518984056109e-05 1711698
3239.5 0.07393694652434249 -2.976283525597154e-05 1711946
3240 0.07393418552224612 -3.325948943182e-05 1712226
3240.5 0.07393102968918373 -3.646731922597786e-05 1712515
3241 0.07392751554019854 -3.934242788617546e-05 1712771
3241.5 0.07392368449203643 -4.184545527595283e-05 1713009
3242 0.0739195822970735 -4.39421159423033e-05 1713262
3242.5 0.07391525841803524 -4.560366768048964e-05 1713528
3243 0.07391076535208206 -4.680730420671851e-05 1713796
3243.5 0.07390615791352972 -4.753646659182106e-05 1714040
3244 0.07390149248502981 -4.778106922378631e-05 1714297
3244.5 0.07389682624746577 -4.753763723925385e-05 1714540
3245 0.07389221639910372 -4.680935357719689e-05 1714784
3245.5 0.07388771937468137 -4.560601504576626e-05 1715036
3246 0.07388339007510999 -4.394389803853069e-05 1715286
3246.5 0.07387928111831756 -4.184553577189595e-05 1715546
3247 0.07387544212146199 -3.933941012480515e-05 1715856
3247.5 0.07387191902431288 -3.645956232792621e-05 1716188
3248 0.07386875346302911 -3.324512785674522e-05 1716501
3248.5 0.07386598220286428 -2.97398019163246e-05 1716790
3249 0.073863636637526 -2.599124285039884e-05 1717061
3249.5 0.07386174236199419 -2.205042165171241e-05 1717326
3250 0.07386031882460027 -1.797092648211022e-05 1717624
3250.5 0.07385937906307685 -1.380823172018379e-05 1717975
3251 0.07385892952814536 -9.618941533024494e-06 1718262
3251.5 0.07385896999700206 -5.46001831031252e-06 1718483
3252 0.07385949357784077 -1.388006499119606e-06 1718785
3252.5 0.0738604868053037 2.541737566255526e-06 1719053
3253 0.07386192982550764 6.275799333934076e-06 1719290
3253.5 0.07386379666807721 9.763432930462387e-06 1719547
3254 0.07386605560142449 1.295725138247811e-05 1719883
3254.5 0.07386866956638405 1.581387077079742e-05 1720223
3255 0.07387159668224541 1.829449955894574e-05 1720499
3255.5 0.07387479081824207 2.03654650924953e-05 1720768
3256 0.07387820222266687 2.199867012863816e-05 1721118
3256.5 0.07388177820100415 2.317197321509679e-05 1721412
3257 0.07388546383380584 2.386948778089309e-05 1721685
3257.5 0.0738892027245049 2.408179591391589e-05 1721925
3258 0.07389293776695606 2.380607396680566e-05 1722157
3258.5 0.07389661192223769 2.304612833709236e-05 1722380
3259 0.07390016899412233 2.181234099348613e-05 1722598
3259.5 0.07390355439266016 2.01215255508819e-05 1722826
3260 0.07390671587547976 1.799669591531214e-05 1723074
3260.5 0.07390960425673107 1.546675070990762e-05 1723336
3261 0.07391217407403929 1.256607783801787e-05 1723571
3261.5 0.07391438420442026 9.334084624145222e-06 1723780
3262 0.07391619842081255 5.814659982658599e-06 1724000
3262.5 0.07391758588169278 2.05557598466618e-06 1724223
3263 0.07391852154716452 -1.892162987482874e-06 1724445
3263.5 0.0739189865159134 -5.97501460203099e-06 1724677
3264 0.07391896827850604 -1.013762697523877e-05 1724909
3264.5 0.07391846088365256 -1.432359116871537e-05 1725125
3265 0.073917465015241 -1.847620753197005e-05 1725356
3265.5 0.07391598797916736 -2.253925545642457e-05 1725587
3266 0.07391404360021567 -2.645775607037867e-05 1725833
3266.5 0.07391165203046392 -3.017871751044108e-05 1726124
3267 0.07390883947189586 -3.365185265184244e-05 1726522
3267.5 0.07390563781706344 -3.683025956456067e-05 1726772
3268 0.07390208421275439 -3.967105547885922e-05 1727017
3268.5 0.07389822055266368 -4.213595568526598e-05 1727258
3269 0.07389409290602532 -4.419178955168846e-05 1727505
3269.5 0.07388975089002786 -4.581094670342853e-05 1727753
3270 0.07388524699458923 -4.697174736869001e-05 1728012
3270.5 0.07388063586870963 -4.765873192954494e-05 1728310
3271 0.07387597357813125 -4.786286582199509e-05 1728573
3271.5 0.07387131684441418 -4.758165708360283e-05 1728812
3272 0.07386672227578123 -4.681918503749394e-05 1729043
3272.5 0.07386224560018073 -4.55860398109402e-05 1729274
3273 0.07385794091098075 -4.389917359886924e-05 1729504
3273.5 0.07385385993552102 -4.17816657809419e-05 1729731
3274 0.07385005133642654 -3.926240516894025e-05 1729954
3274.5 0.07384656005513475 -3.637569378350675e-05 1730179
3275 0.07384342670649778 -3.316077762013387e-05 1730410
3275.5 0.07384068703262475 -2.966131084982792e-05 1730644
3276 0.07383837142330715 -2.592476079646267e-05 1730866
3276.5 0.07383650450946401 -2.200176182843208e-05 1731083
3277 0.07383510483504002 -1.794542698628835e-05 1731307
3277.5 0.07383418461172191 -1.381062673132918e-05 1731536
3278 0.07383374955970341 -9.653244635024241e-06 1731768
3278.5 0.07383379883656296 -5.529420130278137e-06 1732000
3279 0.07383432505511621 -1.494788608473785e-06 1732232
3279.5 0.07383531438989584 2.396270830496681e-06 1732531
3280 0.07383674677071368 6.091369784938131e-06 1732798
3280.5 0.07383859616057269 9.54081717973579e-06 1733063
3281 0.07384083091406472 1.269828857098201e-05 1733284
3281.5 0.07384341421129406 1.552144910037824e-05 1733540
3282 0.07384630456135462 1.797252171354727e-05 1733803
3282.5 0.07384945636845006 2.001879301014483e-05 1734177
3283 0.07385282055290777 2.163304994980123e-05 1734488
3283.5 0.07385634521860183 2.279394158497442e-05 1734729
3284 0.07385997635768192 2.348626101655841e-05 1735071
3284.5 0.07386365858301472 2.370114385655947e-05 1735314
3285 0.07386733587837761 2.343618061948948e-05 1735543
3285.5 0.07387095235622275 2.269544163478072e-05 1735768
3286 0.07387445301273528 2.148941426054654e-05 1735995
3286.5 0.07387778446996807 1.983485336817889e-05 1736219
3287 0.07388089569501692 1.775454724159134e-05 1736443
3287.5 0.07388373868653486 1.527700217827175e-05 1736670
3288 0.07388626911933284 1.243605017632519e-05 1736901
3288.5 0.07388844693840203 9.270385127614776e-06 1737134
3289 0.07389023689438706 5.8230338977707e-06 1737363
3289.5 0.07389160901334771 2.140769546563618e-06 1737609
3290 0.07389253899454606 -1.726525284977182e-06 1737831
3290.5 0.07389300853098084 -5.726536131469289e-06 1738133
3291 0.07389300554844684 -9.805226370924776e-06 1738398
3291.5 0.07389252436000542 -1.3907569152306e-05 1738696
3292 0.07389156573390479 -1.797829164554059e-05 1738930
3292.5 0.07389013687416153 -2.196262152548195e-05 1739183
3293 0.07388825131420258 -2.580702558722645e-05 1739418
3293.5 0.07388592872513898 -2.945993051299939e-05 1739650
3294 0.07388319464140096 -3.287241606881032e-05 1739871
3294.5 0.07388008010757308 -3.599887139825044e-05 1740114
3295 0.07387662125133429 -3.879760559594677e-05 1740367
3295.5 0.0738728587883951 -4.123140437678669e-05 1740592
3296 0.07386883746623833 -4.32680254005615e-05 1740809
3296.5 0.07386460545428393 -4.488062565463704e-05 1741049
3297 0.07386021368881258 -4.604811522817285e-05 1741310
3297.5 0.0738557151815806 -4.675543281742491e-05 1741550
3298 0.07385116430153219 -4.699373936905941e-05 1741797
3298.5 0.07384661603936664 -4.676052738245886e-05 1742026
3299 0.07384212526492964 -4.605964453779754e-05 1742254
3299.5 0.07383774598747896 -4.490123147819595e-05 1742503
3300 0.07383353062881719 -4.330157473620209e-05 1742728
3300.5 0.07382952931909235 -4.128287694110161e-05 1742968
3301 0.07382578922474299 -3.887294755878934e-05 1743210
3301.5 0.07382235391761374 -3.610481848502019e-05 1743455
3302 0.07381926279368779 -3.301628982146819e-05 1743717
3302.5 0.07381655054920573 -2.964941209845129e-05 1743945
3303 0.07381424672114004 -2.60499120561712e-05 1744181
3303.5 0.07381237529811706 -2.226656984621667e-05 1744414
3304 0.07381095440691132 -1.835055615720487e-05 1744673
3304.5 0.07380999607860732 -1.435473829418923e-05 1744931
3305 0.07380950609743477 -1.033296464384509e-05 1745170
3305.5 0.07380948393416645 -6.339337231547015e-06 1745405
3306 0.07380992276481214 -2.427482218420824e-06 1745644
3306.5 0.07381080957419536 1.350171804976635e-06 1745873
3307 0.07381212534284849 4.943097996618936e-06 1746100
3307.5 0.07381384531453951 8.303348437257224e-06 1746334
3308 0.07381593934065776 1.138619520965777e-05 1746576
3308.5 0.07381837229665987 1.415072679778454e-05 1746837
3309 0.07382110456480459 1.656039184234063e-05 1747061
3309.5 0.07382409257652943 1.858348301692356e-05 1747291
3310 0.07382728940702252 2.019355461327338e-05 1747536
3310.5 0.07383064541385947 2.13697683333702e-05 1747771
3311 0.07383410891099038 2.209716276787336e-05 1748029
3311.5 0.07383762686890864 2.236684308120411e-05 1748329
3312 0.07384114563149334 2.217608850920826e-05 1748566
3312.5 0.07384461163981626 2.152837639107058e-05 1748809
3313 0.07384797215312942 2.043332258763748e-05 1749089
3313.5 0.07385117595730774 1.890653926843953e-05 1749355
3314 0.07385417405121235 1.696941216398809e-05 1749591
3314.5 0.07385692030176105 1.464880046339925e-05 1749848
3315 0.07385937205893296 1.197666357547279e-05 1750131
3315.5 0.07386149072249504 8.989619950075581e-06 1750417
3316 0.07386324225291187 5.728444062836411e-06 1750694
3316.5 0.07386459761966654 2.237508487848104e-06 1750960
3317 0.07386553318108503 -1.435821290828201e-06 1751209
3317.5 0.07386603099069065 -5.24183105704965e-06 1751477
3318 0.07386607902612639 -9.129132250322425e-06 1751713
3318.5 0.07386567133772595 -1.304535739597677e-05 1751975
3319 0.07386480811492081 -1.693786714739601e-05 1752282
3319.5 0.07386349566977066 -2.075445937498596e-05 1752546
3320 0.0738617463380349 -2.44440707313377e-05 1752807
3320.5 0.0738595782993124 -2.795746124616904e-05 1753188
3321 0.07385701531886318 -3.12478727561566e-05 1753547
3321.5 0.07385408641478314 -3.427165234999214e-05 1753799
3322 0.07385082545519528 -3.698883250257157e-05 1754039
3322.5 0.07384727069105976 -3.936366017708482e-05 1754257
3323 0.07384346423105884 -4.136506788154387e-05 1754486
3323.5 0.07383945146577874 -4.296708046719199e-05 1754732
3324 0.07383528044907757 -4.414915233895556e-05 1754961
3324.5 0.07383100124508774 -4.489643070090303e-05 1755188
3325 0.07382666524974388 -4.519994146904032e-05 1755405
3325.5 0.07382232449604786 -4.505669553626547e-05 1755634
3326 0.07381803095248209 -4.446971415536794e-05 1755858
3326.5 0.07381383582404573 -4.344797330096783e-05 1756082
3327 0.07380978886533661 -4.200626796543278e-05 1756314
3327.5 0.07380593771490573 -4.016499842217027e-05 1756542
3328 0.07380232725980959 -3.794988153789592e-05 1756764
3328.5 0.07379899903884812 -3.53915912192133e-05 1756981
3329 0.07379599069243517 -3.252533302490566e-05 1757208
3329.5 0.07379333546639784 -2.939035885076861e-05 1757425
3330 0.07379106177625298 -2.602942838734111e-05 1757654
3330.5 0.07378919283767746 -2.248822475156697e-05 1757879
3331 0.07378774636797727 -1.881473229243748e-05 1758109
3331.5 0.07378673436239394 -1.505858505981898e-05 1758334
3332 0.07378616294806106 -1.127039479897747e-05 1758560
3332.5 0.07378603231737332 -7.501067585759095e-06 1758784
3333 0.0737863367414493 -3.80111834599409e-06 1759012
3333.5 0.07378706466329187 -2.199925062173198e-07 1759243
3334 0.07378819886916865 3.194596098853885e-06 1759468
3334.5 0.07378971673568996 6.397302181003729e-06 1759692
3335 0.07379159054904401 9.345752298123215e-06 1759914
3335.5 0.07379378789188405 1.200110645935257e-05 1760150
3336 0.07379627209246555 1.432857058140007e-05 1760379
3336.5 0.0737990027298016 1.629785302594877e-05 1760613
3337 0.07380193618787195 1.788355922169417e-05 1760838
3337.5 0.07380502625127386 1.906551922714547e-05 1761065
3338 0.07380822473416829 1.982904400985069e-05 1761297
3338.5 0.07381148213394809 2.016510719179873e-05 1761525
3339 0.07381474830074623 2.007045002583742e-05 1761752
3339.5 0.07381797311371395 1.954760841039569e-05 1761976
3340 0.07382110715493181 1.860486180529973e-05 1762193
3340.5 0.07382410237188006 1.725610496574132e-05 1762428
3341 0.07382691271956947 1.552064445028535e-05 1762646
3341.5 0.07382949477373968 1.342292286818744e-05 1762865
3342 0.07383180830694445 1.099217479753516e-05 1763084
3342.5 0.07383381681987097 8.262019216141634e-06 1763317
3343 0.07383548802086402 5.269994129350073e-06 1763550
3343.5 0.07383679424735079 2.057039841773976e-06 1763775
3344 0.07383771282365849 -1.333062006330458e-06 1763995
3344.5 0.07383822635059875 -4.854285942156577e-06 1764225
3345 0.07383832292312176 -8.45898853723905e-06 1764447
3345.5 0.07383799627332902 -1.209855413462355e-05 1764670
3346 0.07383724583714722 -1.572405166115339e-05 1764889
3346.5 0.07383607674400092 -1.928689363706538e-05 1765114
3347 0.07383449972986397 -2.273948849309413e-05 1765343
3347.5 0.07383253097510095 -2.60358774231718e-05 1765580
3348 0.07383019186952215 -2.91323472370062e-05 1765809
3348.5 0.07382750870804701 -3.19880110274085e-05 1766048
3349 0.07382451232130119 -3.456534892745991e-05 1766273
3349.5 0.07382123764633165 -3.6830701795598e-05 1766490
3350 0.07381772324341976 -3.875471132469255e-05 1766716
3350.5 0.07381401076567864 -4.031270081503941e-05 1766944
3351 0.0738101443887358 -4.148499167030331e-05 1767171
3351.5 0.07380617020832141 -4.225715155886044e-05 1767403
3352 0.07380213561398337 -4.262017111821675e-05 1767627
3352.5 0.07379808864745238 -4.257056705473573e-05 1767843
3353 0.07379407735435643 -4.211041049112733e-05 1768071
3353.5 0.07379014913804499 -4.124728042678724e-05 1768304
3354 0.07378635012422635 -3.99941431871061e-05 1768525
3354.5 0.07378272454494833 -3.836915973380341e-05 1768754
3355 0.07377931415016029 -3.63954236756911e-05 1768976
3355.5 0.07377615765469796 -3.410063374504861e-05 1769209
3356 0.07377329022802442 -3.151670537664447e-05 1769435
3356.5 0.07377074303346316 -2.867932683270952e-05 1769664
3357 0.07376854282296463 -2.562746604725036e-05 1769892
3357.5 0.07376671159268072 -2.240283500723839e-05 1770116
3358 0.07376526630378026 -1.904931903813344e-05 1770332
3358.5 0.07376421867204476 -1.561237880971943e-05 1770559
3359 0.07376357502884416 -1.213843321955248e-05 1770775
3359.5 0.07376333625511476 -8.674231541351886e-06 1770999
3360 0.07376349778897821 -5.266223341549754e-06 1771218
3360.5 0.07376404970663841 -1.959934667717518e-06 1771438
3361 0.07376497687520593 1.200641101640814e-06 1771666
3361.5 0.07376625917513756 4.173629583793154e-06 1771888
3362 0.073767871789041 6.919831069609993e-06 1772110
3362.5 0.0737697855527166 9.40323816855193e-06 1772346
3363 0.07377196736347545 1.159150857639e-05 1772588
3363.5 0.07377438064002594 1.34563867514387e-05 1772815
3364 0.07377698582753654 1.497406899707583e-05 1773041
3364.5 0.07377974094090255 1.612550723202417e-05 1773293
3365 0.07378260213874961 1.689664757467789e-05 1773581
3365.5 0.07378552432032132 1.727860076185164e-05 1773874
3366 0.07378846173711487 1.726774235344778e-05 1774111
3366.5 0.07379136861096322 1.686574163010864e-05 1774338
3367 0.07379419975020139 1.60795190576497e-05 1774575
3367.5 0.07379691115561482 1.492113315716385e-05 1774821
3368 0.07379946060803209 1.340759856984027e-05 1775043
3368.5 0.07380180822970724 1.156063802805025e-05 1775275
3369 0.07380391701201508 9.406371826753761e-06 1775499
3369.5 0.07380575330246895 6.974949219957062e-06 1775726
3370 0.07380728724464444 4.300126934710221e-06 1775968
3370.5 0.07380849316525344 1.418800689905938e-06 1776206
3371 0.07380934990334698 -1.629503780281088e-06 1776434
3371.5 0.07380984107742769 -4.803173176137104e-06 1776661
3372 0.07380995528710502 -8.059075107472606e-06 1776899
3372.5 0.07380968624682631 -1.135314482313068e-05 1777122
3373 0.07380903285014073 -1.464098220693927e-05 1777367
3373.5 0.07380799916389977 -1.787845094414418e-05 1777594
3374 0.07380659435274396 -2.102227176404153e-05 1777830
3374.5 0.0738048325351694 -2.403060177585661e-05 1778077
3375 0.07380273257338438 -2.686359213356504e-05 1778329
3375.5 0.07380031780005258 -2.948391658838076e-05 1778551
3376 0.07379761568586152 -3.185726390991692e-05 1778799
3376.5 0.07379465745263665 -3.39527876726463e-05 1779026
3377 0.07379147763744218 -3.574350750589182e-05 1779277
3377.5 0.07378811361374568 -3.720665658469195e-05 1779513
3378 0.07378460507628518 -3.832397088593962e-05 1779765
3378.5 0.07378099349673739 -3.908191653890561e-05 1780010
3379 0.07377732155765419 -3.94718524505389e-05 1780230
3379.5 0.07377363257239766 -3.9490126271885e-05 1780466
3380 0.07376996989896349 -3.91381026807081e-05 1780710
3380.5 0.07376637635563026 -3.842212387432847e-05 1780957
3381 0.07376289364632072 -3.735340308347311e-05 1781199
3381.5 0.07375956180339192 -3.59478528200641e-05 1781456
3382 0.07375641865530938 -3.422585044719112e-05 1781702
3382.5 0.07375349932629126 -3.221194449640601e-05 1781966
3383 0.07375083577454515 -2.993450594452898e-05 1782207
3383.5 0.07374845637517971 -2.742532938916738e-05 1782461
3384 0.07374638555322967 -2.471918971920427e-05 1782681
3384.5 0.07374464347155055 -2.185336045539112e-05 1782909
3385 0.07374324577756089 -1.886710042886261e-05 1783131
3385.5 0.0737422034120119 -1.58011158660431e-05 1783361
3386 0.07374152248210006 -1.269700525159172e-05 1783597
3386.5 0.07374120420036787 -9.596694543211336e-06 1783824
3387 0.07374124488993673 -6.541870411001325e-06 1784061
3387.5 0.07374163605571825 -3.573419168556118e-06 1784293
3388 0.07374236452035926 -7.308789537190303e-07 1784528
3388.5 0.07374341262280414 1.948087494180293e-06 1784823
3389 0.0737447584765228 4.428192423568327e-06 1785091
3389.5 0.07374637628365377 6.676988393067937e-06 1785317
3390 0.07374823670057562 8.665293185705296e-06 1785538
3390.5 0.07375030724974055 1.036756874651207e-05 1785763
3391 0.07375255277199978 1.176224922114073e-05 1785991
3391.5 0.07375493591313048 1.283201388305328e-05 1786224
3392 0.07375741763783336 1.356400150093881e-05 1786449
3392.5 0.07375995776413265 1.394996350538899e-05 1786684
3393 0.07376251551086016 1.398635415380855e-05 1786900
3393.5 0.07376505005076245 1.367435675312029e-05 1787128
3394 0.07376752106172572 1.30198458695545e-05 1787356
3394.5 0.07376988926867221 1.203328632171636e-05 1787634
3395 0.07377211696883859 1.072957060559676e-05 1787916
3395.5 0.07377416853340681 9.127797226517284e-06 1788207
3396 0.07377601087880727 7.250993202313557e-06 1788532
3396.5 0.07377761390145415 5.125784743655769e-06 1788860
3397 0.07377895087019781 2.782020801457567e-06 1789087
3397.5 0.07377999877137442 2.523547889083492e-07 1789345
3398 0.07378073860199907 -2.428209671558976e-06 1789626
3398.5 0.07378115560737289 -5.222802664817966e-06 1789938
3399 0.07378123946014001 -8.093194878010173e-06 1790250
3399.5 0.073780984378642 -1.100032050756219e-05 1790474
3400 0.07378038918324398 -1.390480902633151e-05 1790714
3400.5 0.07377945729015925 -1.676751857118531e-05 1790935
3401 0.07377819664314145 -1.955006372217906e-05 1791156
3401.5 0.07377661958426032 -2.221533055327706e-05 1791377
3402 0.07377474266579256 -2.472797203954608e-05 1791612
3402.5 0.07377258640604857 -2.705487720349834e-05 1791838
3403 0.07377017499270631 -2.916560776955895e-05 1792057
3403.5 0.07376753593791438 -3.103279656466585e-05 1792274
3404 0.07376469969006286 -3.263250244813742e-05 1792503
3404.5 0.0737616992076863 -3.39445171673762e-05 1792738
3405 0.07375856950144767 -3.495262020917873e-05 1792999
3405.5 0.07375534715056313 -3.564477843975124e-05 1793237
3406 0.07375206980033795 -3.601328809030698e-05 1793479
3406.5 0.07374877564771486 -3.60548574383838e-05 1793807
3407 0.07374550292186247 -3.577062934717187e-05 1794098
3407.5 0.07374228936686719 -3.516614364489262e-05 1794363
3408 0.07373917173353199 -3.425124014252749e-05 1794628
3408.5 0.07373618528712435 -3.303990388984197e-05 1794993
3409 0.07373336333767347 -3.15500550458353e-05 1795418
3409.5 0.07373073679907266 -2.98032864801652e-05 1795803
3410 0.07372833378282834 -2.782455291665175e-05 1796079
3410.5 0.07372617923179517 -2.564181606959882e-05 1796496
3411 0.07372429459867028 -2.328565079980374e-05 1796876
3411.5 0.07372269757338847 -2.07888178223819e-05 1797247
3412 0.07372140186287798 -1.818580892609436e-05 1797752
3412.5 0.07372041702590705 -1.551237100865581e-05 1798142
3413 0.07371974836499096 -1.280501548977508e-05 1798562
3413.5 0.07371939687654662 -1.010051983077404e-05 1798937
3414 0.07371935925968151 -7.435427964308426e-06 1799355
3414.5 0.07371962798320919 -4.845556419690549e-06 1799798
3415 0.07372019140969203 -2.365512819029986e-06 1800323
3415.5 0.0737210339745439 -2.823321896294055e-08 1800748
3416 0.07372213641748698 2.135455514792024e-06 1801134
3416.5 0.07372347606296023 4.097242483173376e-06 1801521
3417 0.07372502714542331 5.831703310533008e-06 1801923
3417.5 0.07372676117491812 7.316629631688741e-06 1802285
3418 0.07372864733771556 8.533313240617739e-06 1802636
3418.5 0.07373065292643376 9.466781269347616e-06 1803032
3419 0.07373274379363177 1.010597944930726e-05 1803316
3419.5 0.0737348848226002 1.044390122783233e-05 1803587
3420 0.07373704040886465 1.047766125977116e-05 1803845
3420.5 0.07373917494580226 1.020851255795377e-05 1804194
3421 0.07374125330775419 9.641807356094669e-06 1804537
3421.5 0.07374324132407779 8.786902503126603e-06 1804934
3422 0.07374510623774148 7.657010958359142e-06 1805379
3422.5 0.07374681714230719 6.269001682423215e-06 1805768
3423 0.0737483453914704 4.643150909574701e-06 1806045
3423.5 0.0737496649757296 2.8028484335636e-06 1806317
3424 0.07375075286123096 7.742631332840895e-07 1806658
3424.5 0.07375158928637687 -1.414027502012711e-06 1807181
3425 0.0737521580123817 -3.731438622213669e-06 1807928
3425.5 0.07375244652460314 -6.145804422150639e-06 1808287
3426 0.07375244618216785 -8.623823771269165e-06 1808609
3426.5 0.07375215231412378 -1.113151890304054e-05 1808991
3427 0.07375156426108845 -1.363470085341939e-05 1809384
3427.5 0.07375068536211316 -1.609943527787392e-05 1809763
3428 0.07374952288722637 -1.849250230379559e-05 1810127
3428.5 0.07374808791686105 -2.078184418880776e-05 1810504
3429 0.07374639517008724 -2.293699475343611e-05 1810906
3429.5 0.07374446278425612 -2.49294848359483e-05 1811373
3430 0.07374231204931596 -2.673321837342844e-05 1811735
3430.5 0.07373996710065588 -2.832481414127303e-05 1812106
3431 0.07373745457488215 -2.968390867707128e-05 1812465
3431.5 0.07373480323341425 -3.079341646702086e-05 1812849
3432 0.07373204355919954 -3.163974407609012e-05 1813139
3432.5 0.07372920733218535 -3.221295554838732e-05 1813411
3433 0.07372632718945032 -3.250688708259883e-05 1813668
3433.5 0.07372343617606986 -3.251920968968335e-05 1813904
3434 0.07372056729289085 -3.22514392563177e-05 1814147
3434.5 0.07371775304739839 -3.170889415820021e-05 1814393
3435 0.07371502501378195 -3.09006012822592e-05 1814615
3435.5 0.07371241340815217 -2.983915201641465e-05 1814842
3436 0.07370994668462252 -2.854051044026628e-05 1815134
3436.5 0.07370765115765222 -2.702377659090328e-05 1815447
3437 0.07370555065566316 -2.531090827625825e-05 1815688
3437.5 0.07370366621048799 -2.342640545624554e-05 1816037
3438 0.07370201578669501 -2.139696170188417e-05 1816300
3438.5 0.07370061405426723 -1.925108766858257e-05 1816657
3439 0.07369947220750511 -1.701871187593219e-05 1816937
3439.5 0.0736985978323737 -1.473076436848e-05 1817277
3440 0.07369799482384225 -1.241874903636462e-05 1817517
3440.5 0.07369766335407324 -1.011431049905284e-05 1817848
3441 0.07369759989161634 -7.848801498441559e-06 1818096
3441.5 0.07369779727106909 -5.65285670905025e-06 1818372
3442 0.07369824481197247 -3.555978753908306e-06 1818605
3442.5 0.07369892848505062 -1.586142017040907e-06 1818859
3443 0.07369983112325995 2.305804296999454e-07 1819089
3443.5 0.07370093267451643 1.87036181216184e-06 1819328
3444 0.07370221049241901 3.311933989297481e-06 1819577
3444.5 0.07370363966078133 4.53686304699031e-06 1819829
3445 0.07370519334734844 5.529784583482839e-06 1820106
3445.5 0.073706843181699 6.278595690251199e-06 1820355
3446 0.0737085596520286 6.774601240987824e-06 1820625
3446.5 0.07371031251528196 7.012612739568452e-06 1820860
3447 0.073712071214946 6.990998636783326e-06 1821110
3447.5 0.0737138053007434 6.711685695986529e-06 1821363
3448 0.07371548484447213 6.18011166039741e-06 1821615
3448.5 0.0737170808463167 5.405130140495603e-06 1821851
3449 0.07371856562612319 4.398869289392682e-06 1822180
3449.5 0.07371991319435979 3.176546458817032e-06 1822454
3450 0.07372109959779692 1.756241619609443e-06 1822709
3450.5 0.07372210323531346 1.586328806865847e-07 1822989
3451 0.07372290513966404 -1.593302058061199e-06 1823281
3451.5 0.07372348922154194 -3.474614237381131e-06 1823611
3452 0.07372384247279805 -5.458736887937879e-06 1823948
3452.5 0.0737239551262638 -7.517859011410708e-06 1824303
3453 0.07372382077022495 -9.623313858498926e-06 1824646
3453.5 0.07372343641623376 -1.174597689303481e-05 1824934
3454 0.07372280251959205 -1.385666773070427e-05 1825165
3454.5 0.07372192295248658 -1.592655051631589e-05 1825403
3455 0.07372080493041551 -1.792752725519634e-05 1825651
3455.5 0.07371945889317484 -1.983261874079993e-05 1825891
3456 0.07371789834229663 -2.161632792020264e-05 1826128
3456.5 0.07371613963741432 -2.325498080835582e-05 1826371
3457 0.0737142017545829 -2.472704039698072e-05 1826611
3457.5 0.07371210601008704 -2.60133893998167e-05 1826838
3458 0.07370987575372501 -2.709757812662149e-05 1827181
3458.5 0.07370753603595448 -2.796603427778023e-05 1827433
3459 0.07370511325361991 -2.860823199213168e-05 1827662
3459.5 0.07370263477925135 -2.901681805514684e-05 1827898
3460 0.07370012857912132 -2.918769377499081e-05 1828217
3460.5 0.07369762282537551 -2.912005165154093e-05 1828583
3461 0.07369514550760012 -2.881636658983005e-05 1828928
3461.5 0.07369272404917326 -2.828234203586621e-05 1829275
3462 0.07369038493364753 -2.752681203068856e-05 1829612
3462.5 0.07368815334624722 -2.656160077943585e-05 1829885
3463 0.07368605283532581 -2.540134190806279e-05 1830224
3463.5 0.07368410499833042 -2.406326012304496e-05 1830535
3464 0.07368232919645383 -2.256691849203722e-05 1830762
3464.5 0.0736807423017419 -2.093393501903093e-05 1831125
3465 0.07367935847995133 -1.918767259007129e-05 1831484
3465.5 0.07367818901194705 -1.73529067099931e-05 1831724
3466 0.07367724215587851 -1.545547573213992e-05 1832083
3466.5 0.07367652305180356 -1.352191849845222e-05 1832311
3467 0.0736760336698311 -1.157910445369391e-05 1832555
3467.5 0.07367577280225139 -9.65386137350946e-06 1832793
3468 0.07367573609951257 -7.772605850638759e-06 1833061
3468.5 0.07367591614929775 -5.96098161739285e-06 1833368
3469 0.07367630259736768 -4.243510646560964e-06 1833596
3469.5 0.0736768823082667 -2.643261769567081e-06 1833850
3470 0.07367763956344711 -1.181541283120253e-06 1834100
3470.5 0.07367855629386884 1.223903122056216e-07 1834363
3471 0.07367961234366589 1.251571681297139e-06 1834630
3471.5 0.07368078576106947 2.191560804675586e-06 1834869
3472 0.07368205311241163 2.930619059099115e-06 1835132
3472.5 0.07368338981475001 3.459856891670849e-06 1835386
3473 0.07368477048240862 3.773339293617946e-06 1835597
3473.5 0.07368616928257656 3.868149844673256e-06 1835944
3474 0.07368756029499528 3.744412678032067e-06 1836207
3474.5 0.07368891787074584 3.405272300494772e-06 1836463
3475 0.07369021698518256 2.856831785057384e-06 1836694
3475.5 0.07369143358016722 2.108050425540504e-06 1836933
3476 0.07369254489093505 1.170602497139696e-06 1837164
3476.5 0.07369352975315815 5.869929534535467e-08 1837405
3477 0.07369436888607482 -1.211122878484312e-06 1837639
3477.5 0.07369504514790109 -2.620245660329008e-06 1837973
3478 0.0736955437601491 -4.148238960248997e-06 1838241
3478.5 0.07369585249792372 -5.773154797783951e-06 1838477
3479 0.07369596184375565 -7.471840437259092e-06 1838729
3479.5 0.07369586510304678 -9.220266380035509e-06 1838961
3480 0.07369555847974621 -1.099386458932227e-05 1839193
3480.5 0.07369504111143238 -1.276787220665034e-05 1839434
3481 0.07369431506354365 -1.451767596883537e-05 1839664
3481.5 0.07369338528306683 -1.621915255047431e-05 1839905
3482 0.07369225951255294 -1.784900013946325e-05 1840160
3482.5 0.07369094816587325 -1.938505669972033e-05 1840413
3483 0.07368946416765383 -2.080660058442425e-05 1840653
3483.5 0.07368782275881587 -2.20946294309856e-05 1840900
3484 0.07368604127110825 -2.323211359200748e-05 1841143
3484.5 0.07368413887393321 -2.420422072954021e-05 1841377
3485 0.07368213629713002 -2.499850861800131e-05 1841607
3485.5 0.07368005553369754 -2.56050836577143e-05 1841846
3486 0.07367791952669296 -2.60167230901068e-05 1842070
3486.5 0.07367575184473843 -2.622895941982258e-05 1842314
3487 0.07367357635070505 -2.624012608127883e-05 1842636
3487.5 0.07367141686821214 -2.605136393026061e-05 1842891
3488 0.07366929685058404 -2.566658868692727e-05 1843117
3488.5 0.07366723905685009 -2.509241999801732e-05 1843353
3489 0.07366526523924963 -2.433807331535061e-05 1843603
3489.5 0.07366339584652142 -2.341521629760802e-05 1843848
3490 0.07366164974701279 -2.233779192608897e-05 1844105
3490.5 0.07366004397535077 -2.112181097577021e-05 1844350
3491 0.07365859350606573 -1.978511689487217e-05 1844579
3491.5 0.07365731105716966 -1.834712651329283e-05 1844814
3492 0.07365620692625607 -1.682855031817374e-05 1845052
3492.5 0.07365528886122522 -1.525109629916224e-05 1845296
3493 0.07365456196724278 -1.363716157333884e-05 1845528
3493.5 0.0736540286510331 -1.200951614752977e-05 1845762
3494 0.07365368860307557 -1.039098326229953e-05 1846012
3494.5 0.07365353881774973 -8.80412078613904e-06 1846240
3495 0.07365357365094269 -7.270908090497187e-06 1846475
3495.5 0.07365378491411384 -5.812442736834316e-06 1846699
3496 0.07365416200330999 -4.448651147914999e-06 1846933
3496.5 0.07365469206114741 -3.198017219146768e-06 1847198
3497 0.07365536016932435 -2.077332555539826e-06 1847441
3497.5 0.0736561495688198 -1.101471699744951e-06 1847674
3498 0.07365704190455893 -2.831953510935068e-07 1847897
3498.5 0.0736580174910057 3.67015829599362e-07 1848135
3499 0.07365905559486584 8.410946742920298e-07 1848402
3499.5 0.07366013473086763 1.133486533034583e-06 1848652
3500 0.0736612329664242 1.241212670735113e-06 1848902
3500.5 0.07366232823087955 1.163897338649977e-06 1849160
3501 0.07366339862499929 9.037583336188118e-07 1849400
3501.5 0.07366442272638407 4.655613682997918e-07 1849633
3502 0.07366537988656252 -1.434609214414352e-07 1849867
3502.5 0.07366625051566096 -9.137240166647408e-07 1850195
3503 0.07366701635073615 -1.833438819405941e-06 1850539
3503.5 0.07366766070411046 -2.888788995816601e-06 1850882
3504 0.07366816868834088 -4.064135725483735e-06 1851169
3504.5 0.07366852741480046 -5.342246854710691e-06 1851424
3505 0.07366872616323278 -6.704547125799928e-06 1851667
3505.5 0.07366875652005743 -8.131385876625145e-06 1851949
3506 0.073668612483653 -9.602318378741472e-06 1852233
3506.5 0.07366829053531453 -1.109639681064473e-05 1852523
3507 0.07366778967506613 -1.259246674794212e-05 1852840
3507.5 0.07366711142200717 -1.406946499537134e-05 1853165
3508 0.07366625977936606 -1.550671458714078e-05 1853480
3508.5 0.07366524116492751 -1.68842128421465e-05 1853798
3509 0.0736640643079821 -1.818290847754445e-05 1854119
3509.5 0.07366274011440706 -1.938496395655731e-05 1854435
3510 0.0736612815019254 -2.047399947124083e-05 1854734
3510.5 0.07365970320800008 -2.14353152351225e-05 1854981
3511 0.07365802157318797 -2.225608907980272e-05 1855204
3511.5 0.07365625430310808 -2.292554670957178e-05 1855434
3512 0.07365442021246606 -2.343510236304702e-05 1855676
3512.5 0.07365253895480789 -2.377846805564991e-05 1855960
3513 0.07365063074185969 -2.395173002508079e-05 1856268
3513.5 0.07364871605643877 -2.395339146732677e-05 1856552
3514 0.07364681536299074 -2.378438112708703e-05 1856851
3514.5 0.07364494881982311 -2.344802778638837e-05 1857082
3515 0.07364313599706274 -2.29500011725347e-05 1857322
3515.5 0.07364139560426476 -2.229822027440191e-05 1857587
3516 0.07363974523144866 -2.150273050794018e-05 1857822
3516.5 0.07363820110713096 -2.057555160150893e-05 1858061
3517 0.07363677787666907 -1.953049847330504e-05 1858296
3517.5 0.07363548840393216 -1.838297774117509e-05 1858575
3518 0.07363434359897339 -1.714976283462478e-05 1858827
3518.5 0.07363335227400185 -1.584875096526914e-05 1859088
3519 0.07363252102954444 -1.449870545160368e-05 1859379
3519.5 0.07363185417225844 -1.311898708363765e-05 1859676
3520 0.07363135366540256 -1.172927835008716e-05 1859975
3520.5 0.073631019112513 -1.034930443399017e-05 1860294
3521 0.0736308477743635 -8.998554910589488e-06 1860541
3521.5 0.07363083461882018 -7.696010054161793e-06 1860829
3522 0.07363097240274286 -6.459875578722765e-06 1861189
3522.5 0.07363125178463722 -5.307329502447692e-06 1861539
3523 0.0736316614663393 -4.254284639605645e-06 1861853
3523.5 0.07363218836160992 -3.315169989270727e-06 1862092
3524 0.07363281778915161 -2.502734010836938e-06 1862420
3524.5 0.07363353368722556 -1.827872456426835e-06 1862697
3525 0.0736343188467579 -1.29948307399885e-06 1863020
3525.5 0.07363515515957499 -9.243491081631518e-07 1863347
3526 0.07363602387821142 -7.070531130081407e-07 1863680
3526.5 0.07363690588358589 -6.499221593720709e-07 1863966
3527 0.07363778195674606 -7.530050735326037e-07 1864196
3527.5 0.07363863305084037 -1.014081891752799e-06 1864428
3528 0.0736394405594883 -1.428705261788257e-06 1864664
3528.5 0.07364018657778906 -1.990273074836414e-06 1864901
3529 0.07364085415232208 -2.690131175483163e-06 1865140
3529.5 0.07364142751666951 -3.517704579269716e-06 1865375
3530 0.07364189230920125 -4.460655233242324e-06 1865614
3530.5 0.07364223577012953 -5.505063989710458e-06 1865854
3531 0.07364244691514529 -6.635634132381622e-06 1866097
3531.5 0.07364251668327897 -7.835913501673409e-06 1866336
3532 0.07364243805701601 -9.088532016188841e-06 1866561
3532.5 0.07364220615307711 -1.037545118342407e-05 1866793
3533 0.0736418182827063 -1.167822203750048e-05 1867011
3533.5 0.07364127398073556 -1.297824783701093e-05 1867254
3534 0.07364057500313925 -1.425704780325484e-05 1867512
3534.5 0.07363972529323402 -1.549651817870886e-05 1867749
3535 0.07363873091712513 -1.667918693744782e-05 1867977
3535.5 0.07363759996942106 -1.778845858234995e-05 1868218
3536 0.07363634245066546 -1.880884561677315e-05 1868453
3536.5 0.07363497011831473 -1.972618347854869e-05 1868670
3537 0.07363349631346652 -2.0527825968717e-05 1868900
3537.5 0.07363193576586827 -2.120281849279851e-05 1869134
3538 0.07363030438003811 -2.174204675435893e-05 1869363
3538.5 0.07362861900558178 -2.213835889464905e-05 1869597
3539 0.07362689719500209 -2.238665945300509e-05 1869823
3539.5 0.07362515695246181 -2.248397392508651e-05 1870055
3540 0.07362341647707539 -2.242948311416831e-05 1870298
3540.5 0.07362169390436958 -2.222452689874417e-05 1870520
3541 0.07362000704956555 -2.187257747146413e-05 1870765
3541.5 0.0736183731562972 -2.13791825339828e-05 1870981
3542 0.07361680865429188 -2.075187935354223e-05 1871220
3542.5 0.07361532892939976 -2.000008099421475e-05 1871453
3543 0.07361394810917483 -1.913493642294804e-05 1871690
3543.5 0.07361267886697831 -1.816916655269959e-05 1871920
3544 0.07361153224730743 -1.711687861671927e-05 1872157
3544.5 0.07361051751474056 -1.599336156522297e-05 1872394
3545 0.07360964202855595 -1.481486543399882e-05 1872675
3545.5 0.07360891114470262 -1.359836785050742e-05 1872982
3546 0.07360832814642412 -1.236133101384076e-05 1873280
3546.5 0.07360789420441577 -1.112145260829141e-05 1873605
3547 0.07360760836698722 -9.896414184620522e-06 1873925
3547.5 0.07360746758027158 -8.703630567532129e-06 1874272
3548 0.07360746673810119 -7.560003822216947e-06 1874546
3548.5 0.0736075987607564 -6.481685237544286e-06 1874773
3549 0.07360785470138177 -5.483848659882473e-06 1875003
3549.5 0.07360822387848923 -4.580478341374672e-06 1875232
3550 0.07360869403259331 -3.784174252507896e-06 1875472
3550.5 0.07360925150469962 -3.105977553811946e-06 1875784
3551 0.07360988143405976 -2.555218629631295e-06 1876130
3551.5 0.07361056797234579 -2.139389761915132e-06 1876474
3552 0.07361129451117415 -1.864044168881077e-06 1876780
3552.5 0.07361204391972788 -1.73272275695802e-06 1877022
3553 0.07361279878909645 -1.74690954026978e-06 1877259
3553.5 0.07361354167986291 -1.906016275358512e-06 1877490
3554 0.07361425536943932 -2.207396445853332e-06 1877725
3554.5 0.07361492309565504 -2.646388318023373e-06 1877957
3555 0.07361552879317595 -3.216386379506308e-06 1878207
3555.5 0.0736160573194331 -3.908940075677095e-06 1878497
3556 0.07361649466690416 -4.713878376634312e-06 1878723
3556.5 0.0736168281587863 -5.619458348000398e-06 1878943
3557 0.07361704662534362 -6.612535565596385e-06 1879170
3557.5 0.07361714055849121 -7.678753912198189e-06 1879400
3558 0.07361710224249207 -8.802752028138719e-06 1879630
3558.5 0.07361692585898018 -9.968383460122403e-06 1879894
3559 0.07361660756489816 -1.115894736742704e-05 1880150
3559.5 0.07361614554231204 -1.235742650402335e-05 1880388
3560 0.07361554001947514 -1.3546729101076e-05 1880613
3560.5 0.07361479326290994 -1.470993122783221e-05 1880847
3561 0.07361390954069309 -1.583051621074074e-05 1881075
3561.5 0.0736128950575288 -1.68926077404913e-05 1881318
3562 0.07361175786259372 -1.788119339374954e-05 1881560
3562.5 0.07361050773151749 -1.878233543923207e-05 1881784
3563 0.07360915602422277 -1.958336598434901e-05 1882002
3563.5 0.07360771552068585 -2.027306374590993e-05 1882233
3564 0.07360620023698364 -2.084180999358521e-05 1882460
3564.5 0.0736046252242661 -2.12817215135706e-05 1882692
3565 0.07360300635352593 -2.158675876832052e-05 1882924
3565.5 0.07360136008923159 -2.175280778147665e-05 1883162
3566 0.0735997032550416 -2.177773465018624e-05 1883395
3566.5 0.07359805279491639 -2.166141197465322e-05 1883622
3567 0.07359642553300945 -2.140571689154102e-05 1883856
3567.5 0.07359483793572237 -2.101450079804096e-05 1884087
3568 0.07359330587927516 -2.049353125160362e-05 1884345
3568.5 0.07359184442605614 -1.985040692070361e-05 1884575
3569 0.07359046761288633 -1.909444683935393e-05 1884847
3569.5 0.07358918825415914 -1.823655557689422e-05 1885163
3570 0.07358801776259853 -1.728906627006723e-05 1885519
3570.5 0.07358696599013136 -1.626556377178365e-05 1885873
3571 0.07358604109107363 -1.518069044611179e-05 1886194
3571.5 0.07358524940951837 -1.404993737794945e-05 1886459
3572 0.07358459539246687 -1.288942396558725e-05 1886713
3572.5 0.07358408152987859 -1.171566902184379e-05 1886945
3573 0.0735837083224368 -1.054535662287987e-05 1887191
3573.5 0.07358347427743384 -9.395100011423931e-06 1887433
3574 0.0735833759327847 -8.281206882315159e-06 1887677
3574.5 0.07358340790878318 -7.219449352612738e-06 1887969
3575 0.07358356298682184 -6.224841846628701e-06 1888213
3575.5 0.07358383221392602 -5.311430009131945e-06 1888494
3576 0.07358420503158367 -4.492093599432172e-06 1888828
3576.5 0.07358466942702142 -3.778366117342766e-06 1889144
3577 0.07358521210475866 -3.180273672139625e-06 1889530
3577.5 0.07358581867599646 -2.706195330981611e-06 1889793
3578 0.07358647386314573 -2.362746877667462e-06 1890037
3578.5 0.07358716171659567 -2.154689580594897e-06 1890279
3579 0.0735878658406548 -2.084865214836964e-06 1890501
3579.5 0.07358856962547144 -2.154158212594757e-06 1890745
3580 0.07358925648166492 -2.361485433892981e-06 1890981
3580.5 0.07358991007436365 -2.703813660898123e-06 1891209
3581 0.07359051455335985 -3.176204529816479e-06 1891438
3581.5 0.07359105477615217 -3.771886229743908e-06 1891668
3582 0.07359151652075041 -4.482350923165857e-06 1891888
3582.5 0.07359188668526524 -5.297476483471855e-06 1892116
3583 0.07359215347149722 -6.205670805799543e-06 1892338
3583.5 0.07359230654996592 -7.194036633369636e-06 1892569
3584 0.07359233720408527 -8.248554556795746e-06 1892802
3584.5 0.07359223845148799 -9.354281592314532e-06 1893019
3585 0.07359200514082306 -1.049556253011348e-05 1893290
3585.5 0.07359163402269818 -1.165625106891526e-05 1893616
3586 0.07359112379380305 -1.281993761985827e-05 1893914
3586.5 0.07359047511362708 -1.397018057357923e-05 1894195
3587 0.073589690593569 -1.509073778023264e-05 1894427
3587.5 0.07358877475862441 -1.616579499357349e-05 1894648
3588 0.07358773398222029 -1.718018807706114e-05 1894957
3588.5 0.07358657639514204 -1.811961586164805e-05 1895261
3589 0.073585311769859 -1.897084067981269e-05 1895573
3589.5 0.07358395138189892 -1.972187377692198e-05 1895835
3590 0.07358250785024058 -2.036214301630595e-05 1896069
3590.5 0.07358099495898467 -2.088264054567395e-05 1896313
3591 0.07357942746282249 -2.127604837588816e-05 1896544
3591.5 0.07357782087904793 -2.153684013492749e-05 1896805
3592 0.07357619126903919 -2.166135759540461e-05 1897124
3592.5 0.07357455501228571 -2.164786092878888e-05 1897439
3593 0.07357292857613114 -2.149655200837878e-05 1897733
3593.5 0.07357132828446428 -2.120957046097639e-05 1897960
3594 0.07356977008859875 -2.079096254883502e-05 1898194
3594.5 0.07356826934354631 -2.024662334340226e-05 1898475
3595 0.07356684059281361 -1.958421302546209e-05 1898804
3595.5 0.07356549736472651 -1.881304850716842e-05 1899142
3596 0.07356425198312341 -1.794397191525432e-05 1899426
3596.5 0.07356311539505213 -1.69891977965533e-05 1899648
3597 0.07356209701787025 -1.596214120240086e-05 1899892
3597.5 0.07356120460786836 -1.487722907355138e-05 1900137
3598 0.07356044415223757 -1.374969757805138e-05 1900373
3598.5 0.07355981978587317 -1.259537824815789e-05 1900607
3599 0.07355933373415599 -1.143047591595611e-05 1900853
3599.5 0.0735589862824927 -1.027134155897403e-05 1901088
3600 0.07355877577301921 -9.13424323511859e-06 1901323
3600.5 0.07355869862849115 -8.035138309889544e-06 1901550
3601 0.07355874940300881 -6.989450157750247e-06 1901779
3601.5 0.07355892085884626 -6.011852454017942e-06 1902021
3602 0.07355920406829258 -5.116064064973035e-06 1902252
3602.5 0.07355958853906595 -4.314657393033297e-06 1902476
3603 0.07356006236152964 -3.618882843702014e-06 1902712
3603.5 0.07356061237564271 -3.038511853582052e-06 1903000
3604 0.0735612243552982 -2.581700657802062e-06 1903323
3604.5 0.07356188320746629 -2.254876684013256e-06 1903631
3605 0.07356257318335242 -2.062649143007663e-06 1903906
3605.5 0.07356327809861657 -2.007745047349521e-06 1904132
3606 0.07356398155957615 -2.090971533945839e-06 1904350
3606.5 0.07356466719223365 -2.311204999105052e-06 1904565
3607 0.07356531887093311 -2.665407180621632e-06 1904789
3607.5 0.07356592094345847 -3.148667945941985e-06 1905009
3608 0.07356645844943759 -3.75427417351641e-06 1905243
3608.5 0.07356691732901102 -4.473803751602376e-06 1905483
3609 0.07356728461886659 -5.297243369747629e-06 1905715
3609.5 0.07356754863291161 -6.213128447922301e-06 1905939
3610 0.07356769912507861 -7.208703241391452e-06 1906161
3610.5 0.0735677274320047 -8.270098880045997e-06 1906394
3611 0.07356762659361037 -9.382526853046654e-06 1906612
3611.5 0.07356739144990997 -1.053048523655012e-05 1906833
3612 0.07356701871272028 -1.169797478703624e-05 1907057
3612.5 0.07356650701128185 -1.286872188753585e-05 1907283
3613 0.07356585691117154 -1.402640524102887e-05 1907511
3613.5 0.07356507090625787 -1.515488315530498e-05 1907740
3614 0.07356415338382463 -1.623841825763461e-05 1907968
3614.5 0.07356311056336018 -1.726189651552983e-05 1908190
3615 0.07356195040987878 -1.821103752110954e-05 1908414
3615.5 0.0735606825229889 -1.907259312017761e-05 1908634
3616 0.07355931800326398 -1.983453163090527e-05 1908859
3616.5 0.07355786929778314 -2.048620509916935e-05 1909093
3617 0.07355635002699686 -2.101849727478274e-05 1909322
3617.5 0.07355477479533234 -2.142395026217073e-05 1909551
3618 0.07355315898817755 -2.169686809645147e-05 1909774
3618.5 0.07355151855806608 -2.183339581733181e-05 1909999
3619 0.07354986980304064 -2.18315729541998e-05 1910214
3619.5 0.07354822914027186 -2.16913606916057e-05 1910448
3620 0.07354661287807839 -2.141464234999256e-05 1910663
3620.5 0.07354503698951162 -2.100519718683671e-05 1910888
3621 0.07354351689064577 -2.046864789353153e-05 1911122
3621.5 0.07354206722664765 -1.98123825277864e-05 1911358
3622 0.07354070166858789 -1.904545197533684e-05 1911585
3622.5 0.07353943272380868 -1.817844437334904e-05 1911816
3623 0.07353827156246905 -1.722333824632144e-05 1912049
3623.5 0.07353722786266766 -1.619333639920334e-05 1912287
3624 0.07353630967627968 -1.510268287786899e-05 1912495
3624.5 0.07353552331735963 -1.396646554026864e-05 1912716
3625 0.07353487327464624 -1.280040697934611e-05 1912941
3625.5 0.07353436214937134 -1.162064669848012e-05 1913236
3626 0.07353399061922483 -1.044351755961987e-05 1913550
3626.5 0.07353375742896227 -9.285319601809824e-06 1913855
3627 0.07353365940777641 -8.162094362294926e-06 1914122
3627.5 0.07353369151318012 -7.089402823671707e-06 1914352
3628 0.07353384690078346 -6.082110058535173e-06 1914581
3628.5 0.07353411701898931 -5.154179548565786e-06 1914806
3629 0.07353449172728674 -4.318480019503731e-06 1915051
3629.5 0.0735349594364979 -3.586607458661684e-06 1915387
3630 0.0735355072690297 -2.968724770152612e-06 1915697
3630.5 0.07353612123690645 -2.473421277757404e-06 1915989
3631 0.07353678643511648 -2.107594009635596e-06 1916208
3631.5 0.07353748724759188 -1.876352397006831e-06 1916431
3632 0.073538207562974 -1.782947694390017e-06 1916662
3632.5 0.07353893099717541 -1.82872808663157e-06 1916890
3633 0.07353964111966475 -2.013120092632479e-06 1917137
3633.5 0.07354032168034484 -2.333636512015572e-06 1917370
3634 0.07354095683389329 -2.785910794381101e-06 1917592
3634.5 0.07354153135846657 -3.363757345966919e-06 1917817
3635 0.07354203086575385 -4.059256930742449e-06 1918043
3635.5 0.07354244199948212 -4.86286597709906e-06 1918273
3636 0.07354275261963883 -5.763548272057168e-06 1918504
3636.5 0.07354295196987719 -6.748927216842044e-06 1918732
3637 0.07354303082580034 -7.805456535111936e-06 1918957
3637.5 0.07354298162208643 -8.918607071769793e-06 1919178
3638 0.07354279855671236 -1.007306709978212e-05 1919403
3638.5 0.07354247767084568 -1.125295336760957e-05 1919630
3639 0.07354201690331649 -1.244202997343333e-05 1919849
3639.5 0.07354141611892542 -1.362393204616074e-05 1920076
3640 0.07354067711021181 -1.478239114871172e-05 1920300
3640.5 0.0735398035726673 -1.590145929715962e-05 1920517
3641 0.07353880105374606 -1.6965728510267e-05 1920737
3641.5 0.07353767687638893 -1.79605428672997e-05 1920962
3642 0.07353644003812129 -1.887220015703642e-05 1921192
[truncated: 1,247,155 more chars]
