# Supplementary material for: Quantum dynamical effects of vibrational strong coupling in chemical reactivity
Source: Nat Commun. 2023 May 12;14:2733. doi: 10.1038/s41467-023-38368-x (PMC10182063; doi:10.1038/s41467-023-38368-x)
Supplement: Supplementary file 4 — Source Data [file 41467_2023_38368_MOESM4_ESM.zip › Data-VSC-HEOM-main/S1/S1b-IR-Q-5E-6.out]

Running.
Running.
0.0 1 9.186805351530133e-16 0
0.5 0.9957693315332663 -0.07336241136487448 654
1 0.9831365641425551 -0.1457491022973338 1563
1.5 0.9622771234188056 -0.2162009392644471 2087
2 0.9334782538887393 -0.2837884187645967 2737
2.5 0.897133821202769 -0.3476239538773588 3268
3 0.8537380765958501 -0.4068735625641574 3788
3.5 0.8038782933681229 -0.4607677970652894 4178
4 0.7482262820196808 -0.5086117730066226 4441
4.5 0.6875288702149986 -0.5497941433135213 4707
5 0.6225974372446184 -0.5837949217621055 4974
5.5 0.5542966514829163 -0.6101920311358887 5240
6 0.4835325535259545 -0.6286665004181277 5511
6.5 0.4112401474679312 -0.6390062430120074 5774
7 0.3383706694367974 -0.6411083701515657 6034
7.499999999999999 0.2658787072254212 -0.6349800143989874 6291
8 0.1947093466776575 -0.6207376590660832 6549
8.5 0.1257855195936996 -0.5986049902492564 6811
9 0.05999572443663884 -0.5689093086337267 7072
9.5 -0.001817714824034344 -0.5320765580194898 7327
10 -0.05886969467120619 -0.4886250463772481 7579
10.5 -0.1104425361900277 -0.4391579529023672 7837
11 -0.1558952132462459 -0.3843547307633656 8098
11.5 -0.1946714847800722 -0.3249615298253001 8363
12 -0.2263068271357058 -0.2617807763788291 8625
12.5 -0.2504340795266998 -0.1956600576608044 8887
13 -0.2667877340128771 -0.127480467578562 9145
13.5 -0.2752068204714177 -0.05814457644444397 9403
14 -0.2756363567102534 0.01143580838220966 9672
14.5 -0.2681273538177176 0.0803519223009275 9925
15 -0.2528353867887004 0.1477101956818616 10195
15.5 -0.2300177601367896 0.2126441133686895 10453
16 -0.2000293173223177 0.2743256215520178 10711
16.5 -0.1633169611360891 0.3319759294649047 10983
17 -0.1204129694291145 0.3848755627843144 11256
17.5 -0.07192720653800629 0.4323735369684741 11524
18 -0.01853834521143422 0.4738955318488302 11792
18.5 0.03901577339457396 0.5089509634323456 12060
19 0.09994850318065086 0.5371388648410192 12313
19.5 0.163435332647885 0.558152505389671 12571
20 0.2286252463399674 0.5717826947354789 12824
20.5 0.2946523493858169 0.577919737568774 13092
21 0.360647593962726 0.5765540231926232 13350
21.5 0.4257504463701683 0.5677752532942827 13619
22 0.4891203355131592 0.5517703299806548 13886
22.5 0.5499477278971489 0.5288199444726041 14147
23 0.6074646806592733 0.4992939244769302 14402
23.5 0.660954732599671 0.4636454149388513 14658
24 0.7097620035003119 0.4224039823950659 14915
24.5 0.7532993840702332 0.376167747288368 15179
25 0.7910557124549652 0.3255946611803842 15438
25.5 0.82260184819257 0.2713930566432633 15692
26 0.8475955705700089 0.2143116065833448 15971
26.5 0.865785245297106 0.1551288367366459 16244
27 0.8770122210256974 0.09464233999291775 16506
27.5 0.8812119352453011 0.03365784399754183 16772
28 0.8784137272263195 -0.02702171587517415 17035
28.5 0.8687393736998165 -0.08660696758064004 17296
29 0.8524003806049221 -0.1443325704983769 17561
29.5 0.8296940812539559 -0.1994672392025762 17810
30 0.8009986074249636 -0.251323189125867 18064
30.5 0.7667668149691946 -0.2992648797268755 18314
31 0.7275192593118961 -0.3427169418343984 18568
31.5 0.6838363285433836 -0.3811711884011124 18826
32 0.6363496524806993 -0.4141926217666319 19099
32.5 0.5857329149901955 -0.4414243654952755 19363
33 0.5326922038858265 -0.462591464695705 19627
33.5 0.4779560377729075 -0.4775035152144195 19890
34 0.4222652122369231 -0.4860560989822089 20147
34.5 0.3663626087557241 -0.4882310198371689 20407
35 0.310983108644692 -0.4840953511044573 20667
35.5 0.2568437512612002 -0.4737993228390345 20932
36 0.2046342706588123 -0.4575730926972939 21204
36.5 0.1550081379829558 -0.4357224596702944 21461
37 0.1085742282543837 -0.4086235941723129 21718
37.5 0.0658892199356059 -0.3767168710364342 21974
38 0.02745082398188185 -0.3404999036461491 22232
38.5 -0.006308073874299599 -0.3005198875719196 22491
39 -0.03502428786769612 -0.2573653705521735 22762
39.5 -0.05840816909188202 -0.2116575723523584 23038
40 -0.076246365131142 -0.1640413828742043 23282
40.5 -0.0884034788883505 -0.1151761698189155 23536
41 -0.0948226190787813 -0.06572652821010391 23805
41.5 -0.09552485079054744 -0.01635310316126372 24063
42 -0.09060757012795219 0.03229638553696264 24325
42.5 -0.08024184202996133 0.07959579307033243 24596
43 -0.06466875467819139 0.1249487559297695 24838
43.5 -0.04419485727668707 0.1677963453485385 25093
44 -0.01918676021494814 0.2076240677692121 25352
44.5 0.009935012449470497 0.243968123083616 25608
45 0.04270281877672379 0.2764208433706078 25862
45.5 0.07860923568218584 0.3046352478093932 26130
46 0.1171148230736262 0.328328663168962 26374
46.5 0.1576561973421152 0.3472853735569453 26633
47 0.199654293454809 0.3613582777370347 26894
47.5 0.2425226939994329 0.3704695470735941 27151
48 0.2856759044323883 0.3746102918155124 27413
48.5 0.3285374564511198 0.3738392577724217 27677
49 0.3705477257868874 0.3682805892552445 27931
49.5 0.4111713567114451 0.3581207072491336 28185
50 0.4499041930615963 0.343604363972429 28437
50.49999999999999 0.4862796244783794 0.3250299460776358 28695
51.00000000000001 0.5198742666819213 0.3027441086151781 28954
51.5 0.5503129057903133 0.2771358303736098 29210
52 0.5772726487580317 0.2486299882193985 29463
52.50000000000001 0.6004862347611907 0.2176805534978831 29730
53 0.619744475589711 0.1847635173623846 29983
53.5 0.6348978066112337 0.1503696540349795 30244
54.00000000000001 0.6458569434377368 0.1149972314609234 30493
54.5 0.6525926528443624 0.07914477761642702 30739
55 0.655134659557146 0.04330400790963077 30988
55.50000000000001 0.6535697230469308 0.007953014745167476 31238
56 0.6480389302567975 -0.02645018550504597 31501
56.5 0.6387342610804856 -0.05947366005546023 31755
57.00000000000001 0.6258944932467002 -0.09071704210255248 32004
57.5 0.6098005219151221 -0.1198164178317983 32255
58 0.5907701766413598 -0.1464485581590368 32499
58.49999999999999 0.5691526243288324 -0.1703344464110852 32760
59 0.5453224512878311 -0.1912420647779166 33033
59.5 0.5196735205213867 -0.2089884143542705 33299
59.99999999999999 0.4926127018335908 -0.2234407557422863 33569
60.5 0.4645535723120399 -0.2345170693194385 33833
61 0.4359101831984725 -0.2421857462019516 34087
61.49999999999999 0.4070909861793938 -0.2464645324735171 34345
62 0.3784930077715683 -0.2474187602319156 34609
62.5 0.3504963548357523 -0.245158909272732 34882
62.99999999999999 0.3234591274339287 -0.2398375526337836 35143
63.5 0.2977128073750544 -0.2316457476357936 35391
64 0.2735581820103314 -0.2208089413608789 35646
64.5 0.2512618532916032 -0.207582465615905 35910
65 0.2310533719554756 -0.1922467012577365 36166
65.5 0.2131230261076569 -0.1751019952575643 36425
66 0.1976203026278634 -0.1564634160185793 36683
66.5 0.1846530288678808 -0.1366554332234929 36947
67 0.1742871912456815 -0.1160066078851999 37208
67.5 0.1665474167148689 -0.09484437633553247 37473
68 0.1614180928731195 -0.073490008663999 37728
68.5 0.1588450928192859 -0.05225381768025193 37995
69 0.1587380619192461 -0.03143068890818741 38253
69.5 0.160973215525618 -0.01129599552984895 38508
70 0.1653965895316748 0.007898045297963441 38759
70.5 0.1718276795246356 0.02592552660133111 39032
71 0.1800633993199069 0.04258947697100075 39298
71.5 0.1898822858691165 0.05772392730458534 39557
72 0.2010488749848905 0.07119539875964424 39825
72.5 0.2133181710383284 0.08290380165116028 40085
73 0.2264401337649929 0.09278274491886955 40351
73.5 0.2401641065459972 0.1007992655322994 40604
74 0.2542431129767831 0.1069529966397392 40870
74.5 0.2684379521430299 0.111274802253561 41142
75 0.282521027718372 0.1138249146587375 41391
75.5 0.2962798516932389 0.114690618405243 41635
76 0.3095201701339085 0.1139835315820729 41902
76.5 0.3220686657382262 0.111836540969144 42161
77 0.3337751999702614 0.1084004525375741 42420
77.5 0.3445145660820294 0.1038404225501985 42708
78 0.354187733220817 0.09833223715239113 42991
78.5 0.3627225709253498 0.09205850980688517 43258
79 0.3700740524806627 0.08520486620328958 43520
79.5 0.3762239446776756 0.0779561853706985 43773
80 0.381180000359786 0.07049296366668333 44024
80.5 0.38497467859057 0.06298786515315725 44296
81 0.3876634252069835 0.05560251766197735 44563
81.5 0.3893225538037328 0.0484846086802214 44826
82 0.3900467737106962 0.04176532914157109 45090
82.5 0.3899464171739786 0.03555720640452929 45346
83 0.3891444226445966 0.02995236025040055 45605
83.5 0.38777313474565 0.02502120777397195 45866
84 0.3859709840750535 0.02081163470513315 46157
84.5 0.3838791114704986 0.01734864213312931 46415
85 0.3816380016990572 0.01463446895261747 46671
85.5 0.3793841907369777 0.01264918175875545 46933
86 0.3772471088960733 0.01135171553202886 47194
86.5 0.3753461190699144 0.01068134041326411 47449
87 0.373787805371976 0.01055952230980983 47705
87.5 0.3726635624916196 0.01089213812130417 47977
88 0.3720475302905151 0.01157200014338721 48233
88.5 0.3719949116040759 0.01248163880343838 48481
89 0.372540704014193 0.01349628839314142 48744
89.5 0.3736988686459896 0.01448701696216307 49002
90 0.3754619509459032 0.01532393908252104 49266
90.5 0.3778011600605304 0.01587944882372783 49530
91 0.3806669049988738 0.01603141001565727 49790
91.5 0.3839897773695318 0.01566624172178252 50048
92 0.3876819622830472 0.01468183878380372 50317
92.5 0.3916390511383049 0.01299027029516137 50573
93 0.3957422226055242 0.01052020286317009 50828
93.5 0.3998607513035836 0.007219000458263545 51092
94 0.4038547975629712 0.003054458439170965 51350
94.5 0.4075784263720625 -0.001983864114472259 51611
95 0.41088279921466 -0.007883742447323601 51874
95.5 0.4136194790963108 -0.01460983553525245 52132
96 0.4156437866850001 -0.02210369974958352 52393
96.5 0.4168181442001039 -0.03028427133655119 52649
97 0.4170153434954809 -0.03904881382442833 52912
97.5 0.4161216757035395 -0.04827431806117549 53160
98 0.4140398618235283 -0.05781933435461244 53408
98.5 0.4106917267176257 -0.06752620827508274 53678
99 0.4060205630731889 -0.07722368422223946 53933
99.49999999999999 0.3999931369324999 -0.08672983398037309 54200
100 0.3926012923003995 -0.09585526130862677 54451
100.5 0.3838631190187005 -0.104406528240086 54714
101 0.3738236554346913 -0.1121897442905201 54972
101.5 0.3625551052687529 -0.1190142562822966 55229
102 0.3501565563731972 -0.1246963740344619 55493
102.5 0.3367531976340713 -0.1290630658020329 55747
103 0.3224950389579619 -0.1319555570941868 56032
103.5 0.3075551479625395 -0.1332327673720949 56284
104 0.2921274255080744 -0.1327745211139874 56539
104.5 0.2764239504250749 -0.1304844728107219 56786
105 0.2606719315724976 -0.1262926895748082 57036
105.5 0.2451103125704343 -0.1201578401475095 57288
106 0.229986081068277 -0.1120689450939594 57550
106.5 0.215550340122439 -0.1020466497920227 57802
107 0.2020542040677689 -0.09014398934006401 58057
107.5 0.1897445850889616 -0.07644662261330175 58320
108 0.178859939463433 -0.06107252125950176 58570
108.5 0.1696260441028004 -0.04417110830595481 58833
109 0.1622518745315209 -0.02592185010880672 59091
109.5 0.1569256547917634 -0.006532314467206106 59354
110 0.1538111479551715 0.01376428329851673 59614
110.5 0.1530442529752684 0.03471201578905943 59876
111 0.1547299695675677 0.05603562165955425 60143
111.5 0.1589397877144612 0.07744427984080499 60406
112 0.1657095523319271 0.09863572613909659 60648
112.5 0.1750378466941959 0.1193006521866933 60908
113 0.1868849304942707 0.1391273212909782 61166
113.5 0.2011722600390887 0.1578063312941877 61435
114 0.2177826091657543 0.1750354511865457 61695
114.5 0.2365608001564282 0.1905244559756723 61951
115 0.257315044368051 0.2039998832494603 62210
115.5 0.2798188826278825 0.2152096350050521 62464
116 0.3038137058282924 0.2239273496613406 62718
116.5 0.3290118267359603 0.2299564717159168 62975
117 0.3551000649613156 0.2331339502201846 63237
117.5 0.3817437984587693 0.2333335020804847 63505
118 0.4085914269855956 0.2304683820829243 63764
118.5 0.4352791857668303 0.2244936084024957 64029
119 0.4614362413139159 0.2154076000947683 64288
119.5 0.486689996031932 0.2032531915683263 64548
120 0.5106715240153694 0.1881179981730374 64802
120.5 0.533021057350872 0.1701341166772126 65079
121 0.5533934403750541 0.1494771544010877 65329
121.5 0.5714634687161654 0.1263645909735827 65596
122 0.5869310306006441 0.1010534869285895 65849
122.5 0.5995259698306756 0.07383756349864025 66117
123 0.60901259301834 0.04504368784105319 66377
123.5 0.6151937480580995 0.01502780739054544 66641
124 0.6179144063753538 -0.0158296140755687 66910
124.5 0.6170646881296626 -0.04712859788906366 67166
125 0.6125822771849763 -0.07845502134311651 67421
125.5 0.6044541811776278 -0.1093862834410684 67687
126 0.5927178012940012 -0.1394971857125602 67942
126.5 0.5774612862785838 -0.1683659440958604 68204
127 0.55882315558467 -0.195580244938608 68468
127.5 0.5369911873004487 -0.2207432565026337 68729
128 0.5122005773731754 -0.243479507007423 68989
128.5 0.4847313875503453 -0.2634405412267279 69249
129 0.454905310194951 -0.2803102699593275 69510
129.5 0.4230817885490907 -0.2938099303032992 69784
130 0.3896535409573489 -0.3037025795288885 70056
130.5 0.3550415468658192 -0.3097970514042755 70338
131 0.3196895609402461 -0.3119513109991114 70608
131.5 0.2840582292645341 -0.310075152173161 70869
132 0.2486188881685186 -0.3041321910365898 71122
132.5 0.2138471316862006 -0.2941411185151729 71372
133 0.1802162378736829 -0.2801761856264783 71620
133.5 0.1481905471488783 -0.2623669060205805 71883
134 0.1182188874006552 -0.2408969716015976 72138
134.5 0.09072814082126444 -0.2160023884597955 72397
135 0.06611704623077559 -0.1879688517401859 72656
135.5 0.04475032809459675 -0.1571283892843858 72909
136 0.02695323951413493 -0.1238553147414954 73171
136.5 0.01300660124565081 -0.08856154118916762 73429
137 0.00314241234212034 -0.05169131598271332 73680
137.5 -0.002459899595249176 -0.01371544641212812 73935
138 -0.003676529220765063 0.02487490634029215 74202
138.5 -0.0004415955427726972 0.06357478060692517 74464
139 0.007251344080331299 0.1018722250062462 74719
139.5 0.01934859643871574 0.1392552721795599 74975
140 0.03573646836606258 0.1752189780326571 75245
140.5 0.05624224112144537 0.2092724273506978 75493
141 0.08063597638701106 0.240945606405398 75752
141.5 0.108633135071064 0.2697960443580331 76008
142 0.1398979783629486 0.2954151278705019 76269
142.5 0.1740477091105779 0.3174339973396401 76510
143 0.2106573007506519 0.3355289385164237 76772
143.5 0.2492649508756037 0.3494261898912837 77021
144 0.2893780872208664 0.3589060940299773 77288
144.5 0.3304798455402391 0.3638065299243606 77545
145 0.3720359316313501 0.3640255732556343 77813
145.5 0.41350177378729 0.35952334211652 78069
146 0.4543298672768495 0.3503229970530377 78334
146.5 0.493977209168258 0.336510876105573 78573
147 0.5319127199637402 0.3182357576840044 78831
147.5 0.5676245481376475 0.2957072564285879 79086
148 0.6006271547811719 0.2691933695097692 79338
148.5 0.6304680781418777 0.2390172029282567 79579
149 0.6567342818750185 0.2055529191160275 79834
149.5 0.6790579962434534 0.1692209583384683 80100
150 0.6971219682408202 0.1304825968940654 80366
150.5 0.7106640445761215 0.08983391474701818 80632
151 0.7194810205364681 0.04779925386803938 80884
151.5 0.723431697811201 0.004924256071636103 81132
152 0.7224391052733034 -0.03823142458726948 81389
152.5 0.7164918483181424 -0.0811016348524201 81641
153 0.7056445644904501 -0.1231213572011447 81906
153.5 0.6900174756148547 -0.1637343610620562 82163
154 0.66979503930496 -0.2024007641242991 82417
154.5 0.6452237153794077 -0.2386043984756759 82675
155 0.6166088751791484 -0.2718598787321198 82946
155.5 0.5843108938791792 -0.3017192732107787 83204
156 0.5487404774462465 -0.3277782845003576 83460
156.5 0.51035328674517 -0.3496818524215694 83720
157 0.4696439312842495 -0.3671291002546753 83978
157.5 0.4271394140707731 -0.3798775541288686 84229
158 0.3833921168914815 -0.3877465754922471 84486
158.5 0.3389724219269791 -0.3906199574692245 84741
159 0.2944610708582869 -0.3884476475098378 84993
159.5 0.25044136645232 -0.3812465708778046 85251
160 0.2074913239656476 -0.3691005420387498 85506
160.5 0.1661758805483465 -0.3521592637189033 85775
161 0.1270392701495046 -0.3306364261271291 86048
161.5 0.09059766923237947 -0.3048069313887145 86301
162 0.0573322149311877 -0.2750032804496377 86570
162.5 0.02768249217516893 -0.2416111714019437 86841
163 0.002040579841342391 -0.2050643691886325 87097
163.5 -0.01925426173298906 -0.1658389168144269 87366
164 -0.03592018843369484 -0.1244467673731593 87612
164.5 -0.04773659172207943 -0.08142892427378584 87871
165 -0.05454708693567847 -0.03734818389154559 88128
165.5 -0.05626162936084307 0.007218419607545619 88389
166 -0.05285772901711392 0.05168736339906004 88658
166.5 -0.04438074761195748 0.095476472555289 88916
167 -0.03094327386789207 0.1380127363186089 89185
167.5 -0.01272358621244157 0.1787399967272931 89445
168 0.0100367755256837 0.2171264040697777 89704
168.5 0.03703629543153691 0.2526715369608434 89964
169 0.06791757799550838 0.2849130895779728 90226
169.5 0.1022721987490567 0.3134330346998124 90476
170 0.1396462416251699 0.3378631785635034 90742
170.5 0.1795464461935532 0.357890032098074 90998
171 0.2214468795780119 0.373258932675076 91257
171.5 0.2647960407250433 0.3837773610085469 91529
172 0.309024298857104 0.3893174090848505 91790
172.5 0.3535515634915231 0.3898173668490514 92069
173 0.3977950803969804 0.3852824076501393 92318
173.5 0.441177246333709 0.3757843649785512 92597
174 0.4831333353997143 0.3614606056388187 92855
174.5 0.5231190312806252 0.3425120170095411 93117
175 0.5606176626512233 0.3192001382759582 93371
175.5 0.5951470433572476 0.2918434773050388 93630
176 0.6262658247514453 0.2608130660037933 93891
176.5 0.6535792745834514 0.2265273174023002 94153
177 0.6767444050463434 0.1894462571887255 94424
177.5 0.69547438184439 0.1500652108629046 94686
178 0.7095421563327048 0.1089080349516509 94947
178.5 0.7187832737434273 0.06651998674347577 95204
179 0.7230978220971691 0.02346033167187169 95468
179.5 0.7224514984370453 -0.01970520925689095 95730
180 0.7168757813437544 -0.06241206777468181 95993
180.5 0.7064672111187055 -0.1041043878300629 96253
181 0.6913857913818676 -0.1442424327750767 96505
181.5 0.6718525379473824 -0.1823097393570835 96768
182 0.6481462125425564 -0.2178199215711782 97031
182.5 0.6205992900609246 -0.2503230327279972 97276
183 0.5895932184327913 -0.2794114006508009 97550
183.5 0.5555530397133021 -0.304724858636048 97817
184 0.5189414494981206 -0.3259553035787225 98072
184.5 0.4802523791647683 -0.3428505223483095 98326
185 0.4400041916044845 -0.3552172379620826 98582
185.5 0.3987325859742594 -0.3629233381873578 98841
186 0.356983310499317 -0.3658992607534885 99106
186.5 0.315304784450618 -0.3641385212019307 99358
187 0.2742407310879691 -0.3576973813793942 99627
187.5 0.234322922595553 -0.3466936685149429 99895
188 0.1960641358621571 -0.3313047665482611 100159
188.5 0.159951414411876 -0.3117648127286899 100422
189 0.1264397269309644 -0.2883611433245932 100674
189.5 0.09594610673931196 -0.2614300424205033 100927
190 0.06884434931454327 -0.2313518570959927 101195
190.5 0.04546033670243088 -0.1985455506487705 101465
191 0.02606804846270083 -0.1634627728326767 101717
191.5 0.01088630884009601 -0.1265815322324727 101970
192 7.630926266416009e-05 -0.08839956081212035 102240
192.5 -0.00626006579344948 -0.04942746429013409 102494
193 -0.008081092911138692 -0.01018175427215733 102742
193.5 -0.005405238679454912 0.02882214101611016 102997
194 0.001689630134062692 0.06707679100659421 103247
194.5 0.013067837458878 0.1040895074933674 103512
195 0.02853826111101201 0.1393888283015458 103775
195.5 0.04785742904466227 0.1725306528417689 104035
196 0.07073329952985115 0.2031039480461984 104292
196.5 0.09682966700581166 0.2307359498598178 104560
197 0.1257711271389885 0.2550967931388284 104825
197.5 0.1571485273971668 0.2759035113693201 105076
198 0.1905248233321996 0.2929233569358333 105334
198.5 0.2254412558215984 0.3059764026023327 105599
199 0.2614237608148638 0.3149373952713896 105880
199.5 0.297989520706769 0.3197368438089487 106157
200 0.3346535653409319 0.3203613336066168 106427
200.5 0.3709353308381333 0.3168530714443015 106686
201 0.4063650859312839 0.3093086749578082 106956
201.5 0.4404901382404132 0.2978772314564679 107232
202 0.472880736886382 0.2827576608284461 107495
202.5 0.5031355929538602 0.2641954266770268 107764
203 0.5308869454891427 0.2424786485204959 108033
203.5 0.5558051078586197 0.2179336757432773 108297
204 0.5776024372880417 0.1909201909017135 108567
204.5 0.5960366791286007 0.1618259158739004 108839
205 0.6109136467211764 0.1310609991244573 109097
205.5 0.6220892075153946 0.09905216597394162 109353
206 0.6294705562002489 0.06623671617802104 109623
206.5 0.6330167658698386 0.03305645431056219 109902
207 0.6327386185318652 -4.836159742852663e-05 110159
207.5 0.6286977264197757 -0.03264496897159155 110420
208 0.6210049654469898 -0.06431386541752467 110686
208.5 0.6098182516039635 -0.09465431109880221 110956
209 0.5953397000140039 -0.1232894952797685 111221
209.5 0.5778122146087499 -0.1498712992058717 111494
210 0.5575155638473829 -0.1740845940623684 111761
210.5 0.5347620044855915 -0.1956510201209901 112024
211 0.5098915210155017 -0.2143322012383218 112288
211.5 0.4832667529758145 -0.2299323574851391 112552
212 0.4552676858174781 -0.2423002877317648 112809
212.5 0.4262861833663111 -0.2513307033547849 113074
213 0.3967204411286252 -0.2569649037264361 113328
213.5 0.3669694397350012 -0.2591907936600518 113590
214 0.337427476723428 -0.2580422523749013 113853
214.5 0.308478852655381 -0.2535978726764023 114115
215 0.2804927842821983 -0.245979097793358 114391
215.5 0.2538186131946307 -0.2353477915496541 114655
216 0.2287813731702402 -0.2219032851598576 114913
216.5 0.2056777733685503 -0.2058789508228212 115177
217 0.1847726477113966 -0.1875383583528121 115438
217.5 0.1662959133344173 -0.1671710762552643 115707
218 0.15044007302188 -0.1450881828591389 115980
218.5 0.1373582881643553 -0.1216175563103823 116250
219 0.1271630401348628 -0.09709901437666765 116518
219.5 0.1199253891943751 -0.07187937609400574 116794
220 0.1156748312429347 -0.04630751729831666 117043
220.5 0.1143997440577844 -0.02072949104289914 117302
221 0.1160484062312423 0.004516218165352362 117552
221.5 0.1205305639599218 0.02910324042855838 117809
222 0.1277195132578292 0.0527216049119086 118062
222.5 0.1374546581748988 0.07508170561061357 118314
223 0.1495444992957282 0.09591789695111716 118573
223.5 0.1637700012554077 0.11499167402559 118831
224 0.1798882833126816 0.1320943991117957 119096
224.5 0.1976365732241158 0.1470495434490715 119371
225 0.2167363618110842 0.159714420909926 119632
225.5 0.2368976937342606 0.169981398106161 119888
226 0.2578235291027663 0.1777785734770304 120152
226.5 0.2792141106470816 0.1830699259030142 120407
227 0.3007712722611307 0.1858549412522713 120670
227.5 0.3222026267400058 0.1861677328810985 120926
228 0.3432255734619372 0.1840756793633294 121180
228.5 0.3635710705296623 0.1796776095119288 121438
229 0.3829871204283936 0.1731015709827743 121694
229.5 0.4012419234952886 0.1645022243292589 121954
230 0.4181266593392763 0.1540579092312379 122206
230.5 0.4334578627026434 0.1419674336894123 122455
231 0.4470793670128753 0.1284466402056581 122715
231.5 0.458863795925755 0.1137248053238192 122991
232 0.4687135903965662 0.09804093036060306 123264
232.5 0.4765615661217962 0.08163998170319689 123523
233 0.4823710034558623 0.0647691386937797 123786
233.5 0.4861352790149832 0.04767410587990494 124050
234 0.4878770550261868 0.03059554431575787 124308
234.5 0.4876470489617324 0.01376567369736637 124571
235 0.485522412023068 -0.002594906538373465 124843
235.5 0.4816047505172992 -0.01828013335788802 125099
236 0.4760178290259821 -0.03310109466863829 125358
236.5 0.4689049984346131 -0.04688830886458104 125632
237 0.460426395316602 -0.05949364188547293 125895
237.5 0.4507559618053445 -0.07079184051775601 126188
238 0.4400783369124512 -0.08068166711414376 126428
238.5 0.428585671242651 -0.08908662748183459 126686
239 0.4164744172128947 -0.09595529028065217 126961
239.5 0.4039421462144094 -0.1012612027784515 127221
240 0.3911844426843478 -0.105002414130639 127476
240.5 0.3783919228130055 -0.1072006233865767 127734
241 0.3657474226497505 -0.1078999750865658 127995
241.5 0.3534233967429765 -0.107165530514655 128246
242 0.3415795642235369 -0.1050814473384969 128511
242.5 0.3303608344927725 -0.1017489044311205 128774
243 0.3198955394884024 -0.09728381207422111 129041
243.5 0.3102939939630464 -0.09181435044296787 129311
244 0.3016473994145537 -0.08547838123460122 129584
244.5 0.2940271013509884 -0.07842077850552696 129842
245 0.2874842035541316 -0.07079072521484088 130099
245.5 0.2820495370215736 -0.06273902163919373 130354
246 0.2777339754151677 -0.05441545073979447 130600
246.5 0.2745290832160046 -0.04596624375414675 130865
247 0.272408077471745 -0.03753168679116144 131123
247.5 0.2713270791038179 -0.02924390607751672 131400
248 0.2712266252951917 -0.02122486579427275 131654
248.5 0.2720334105712126 -0.01358460822323698 131927
249 0.2736622208743758 -0.006419761267489054 132190
249.5 0.2760180222663053 0.0001876665987600299 132454
250 0.2789981639035192 0.006171189172769069 132718
250.5 0.2824946536530564 0.01148043383480695 132975
251 0.286396464153364 0.01608141754539274 133229
251.5 0.2905918272867093 0.01995650927814897 133486
252 0.2949704759018017 0.02310408607235023 133731
252.5 0.2994257931875389 0.02553789513496626 133992
253 0.3038568323181718 0.02728613939358323 134257
253.5 0.3081701718232202 0.02839030851853599 134511
254 0.3122815755292213 0.02890378162084251 134773
254.5 0.3161174298127413 0.02889023152565021 135031
255 0.3196159352253677 0.0284218636610968 135296
255.5 0.3227280342252376 0.02757752514150756 135546
256 0.3254180616943526 0.02644072152373244 135808
256.5 0.3276641100509179 0.02509757994904549 136089
257 0.329458105993037 0.02363479793449223 136354
257.5 0.3308056011451146 0.02213761694240403 136610
258 0.3317252840324896 0.02068785904196678 136870
258.5 0.3322482257962147 0.01936206350046066 137136
259 0.3324168767948726 0.01822975803320018 137406
259.5 0.3322838356448948 0.0173518967397953 137668
260 0.3319104162519669 0.01677949350927598 137932
260.5 0.3313650419177538 0.01655247594583754 138200
261 0.3307214986105568 0.01669878071624925 138456
261.5 0.3300570819168115 0.01723370672179219 138713
262 0.3294506740035547 0.01815953772989128 138989
262.5 0.3289807880916334 0.01946544114550746 139241
263 0.3287236184476407 0.0211276445447602 139500
263.5 0.328751133742787 0.02310988651949763 139766
264 0.3291292508035348 0.02536413337792063 140033
264.5 0.3299161243073707 0.02783154839778388 140300
265 0.3311605858837854 0.03044369571722385 140551
265.5 0.3329007634018221 0.03312395665184538 140813
266 0.3351629080076099 0.03578913231788716 141081
266.5 0.3379604527730768 0.03835120298609281 141346
267 0.3412933226934423 0.0407192116477213 141614
267.5 0.345147511296009 0.04280123689280595 141883
268 0.349494934371712 0.04450641842183009 142136
268.5 0.3542935663940241 0.04574699736599775 142395
269 0.3594878601304188 0.04644033309834915 142647
269.5 0.3650094448649257 0.0465108583874475 142905
270 0.3707780936219759 0.04589193557570045 143162
270.5 0.3767029448966557 0.04452757794313746 143420
271 0.3826839597370575 0.04237400252155366 143681
271.5 0.3886135906697706 0.03940098331992829 143936
272 0.39437863498362 0.03559297716676491 144180
272.5 0.3998622413577418 0.03094999811621013 144434
273 0.4049460357987357 0.02548822054195234 144695
273.5 0.4095123303907922 0.01924029558816661 144948
274 0.4134463765059962 0.01225537048609944 145203
274.5 0.4166386229035275 0.004598805299185898 145465
275 0.4189869385898286 -0.003648413154033272 145721
275.5 0.4203987604299746 -0.01239055521681349 145992
276 0.4207931262955149 -0.02151831997517139 146237
276.5 0.4201025559968643 -0.03091027925968364 146504
277 0.4182747443590594 -0.04043457396784098 146757
277.5 0.4152740335277559 -0.04995083804153226 147011
278 0.4110826348969456 -0.05931232123813336 147273
278.5 0.4057015748807999 -0.06836817807814533 147528
279 0.399151343050037 -0.07696588710214364 147798
279.5 0.3914722258513497 -0.08495376188185386 148060
280 0.3827243141528401 -0.09218351315262407 148321
280.5 0.3729871781294437 -0.09851282000590975 148589
281 0.3623592084361097 -0.1038078673289281 148841
281.5 0.3509566281258057 -0.1079458066218482 149092
282 0.3389121852654139 -0.110817097967214 149363
282.5 0.3263735415961178 -0.1123276922668898 149615
283 0.313501377787803 -0.1124010148826625 149880
283.5 0.3004672407638433 -0.1109797144906375 150128
284 0.287451163141619 -0.1080271442490792 150383
284.5 0.2746390889689148 -0.103528546236558 150654
285 0.2622201435668403 -0.09749191448507595 150913
285.5 0.2503837883538312 -0.08994851674560236 151167
286 0.2393169039687921 -0.08095306030802971 151436
286.5 0.2292008467903253 -0.07058349267448616 151694
287 0.2202085250293252 -0.05894043356956975 151948
287.5 0.2125015409307803 -0.04614624057496616 152202
288 0.2062274452457176 -0.0323437165082009 152471
288.5 0.2015171490253177 -0.01769447243405027 152735
289 0.1984825359576652 -0.002376965810936278 152991
289.5 0.197214315935918 0.01341576135615139 153250
290 0.197780157348652 0.02947861444635595 153503
290.5 0.2002231317631613 0.04559721370171101 153756
291 0.2045605002849313 0.06155085858102467 154012
291.5 0.2107828659849312 0.07711564673555425 154263
292 0.2188537114626024 0.09206770239006509 154513
292.5 0.2287093349354027 0.1061864666183144 154757
293 0.2402591923004692 0.1192580004170813 155030
293.5 0.2533866464899776 0.1310782506380366 155277
294 0.2679501192320581 0.1414562287511589 155526
294.5 0.2837846341285437 0.1502170530947277 155780
295 0.3007037338646638 0.1572048067110124 156051
295.5 0.3185017484684006 0.1622851650578024 156313
296 0.3369563859304501 0.1653477507964984 156566
296.5 0.3558316112676052 0.1663081764490584 156832
297 0.3748807753457172 0.1651097399394746 157084
297.5 0.3938499505494696 0.1617247428315099 157337
298 0.4124814267636581 0.1561554063749289 157608
298.5 0.4305173181743578 0.1484343662011116 157867
299 0.4477032291583395 0.1386247325824108 158123
299.5 0.4637919260450784 0.1268197094989002 158380
300 0.4785469608359778 0.1131417722477041 158627
300.5 0.491746193066851 0.09774140988743006 158883
301 0.5031851569069786 0.08079544533514242 159133
301.5 0.5126802222939024 0.06250495232755662 159388
302 0.5200715013880339 0.04309279462477763 159637
302.5 0.5252254548640112 0.02280081867978703 159892
303 0.5280371564937393 0.001886736430165228 160160
303.5 0.5284321790657449 -0.01937926019408866 160418
304 0.5263680698631834 -0.04071810708862929 160677
304.5 0.5218353896157659 -0.06184564843906155 160945
305 0.5148582949679833 -0.0824765371326576 161207
305.5 0.5054946509793514 -0.1023282001519935 161460
306 0.4938356668983198 -0.1211248125096964 161714
306.5 0.4800050553319939 -0.138601222626963 161977
307 0.4641577218679294 -0.154506772236072 162237
307.5 0.4464779990899665 -0.1686089549017632 162496
308 0.4271774456649607 -0.1806968590986412 162767
308.5 0.406492237661185 -0.1905843444298295 163039
309 0.3846801853946678 -0.1981129029920999 163304
309.5 0.362017414794344 -0.2031541620390002 163569
310 0.3387947574439724 -0.2056119889096178 163828
310.5 0.3153138980192309 -0.2054241646097005 164100
311 0.2918833317215818 -0.2025635983779215 164368
311.5 0.2688141874555524 -0.1970390619588991 164630
312 0.2464159748526379 -0.1888954290450255 164875
312.5 0.2249923147742454 -0.1782134123444803 165155
313 0.2048367136010915 -0.1651087978820539 165429
313.5 0.1862284414227729 -0.1497311833389336 165674
314 0.1694285731772411 -0.1322622343825812 165950
314.5 0.1546762498666353 -0.1129134799237998 166208
315 0.1421852142171777 -0.09192367396249417 166465
315.5 0.1321406715926679 -0.06955575804739089 166707
316 0.1246965226615006 -0.04609346428387048 166967
316.5 0.1199730093151591 -0.02183760419024067 167218
317 0.1180548097113024 0.002897906554059226 167471
317.5 0.1189896121456081 0.0277902333760878 167731
318 0.1227871908304658 0.05251196070787063 167996
318.5 0.1294189996693991 0.07673552264465217 168258
319 0.1388182928631944 0.1001376648516571 168521
319.5 0.1508807737708676 0.1224038754406793 168798
320 0.1654657659820447 0.1432327226575592 169060
320.5 0.1823978931445198 0.1623400382300388 169331
321 0.2014692468385621 0.1794628871112129 169598
321.5 0.2224420148029022 0.194363267092722 169864
322 0.2450515351975227 0.2068314853174129 170115
322.5 0.2690097364317565 0.2166891630449744 170380
323 0.2940089164825312 0.2237918250563831 170639
323.5 0.3197258106590031 0.2280310357537628 170886
324 0.3458258925094084 0.2293360502420537 171160
324.5 0.3719678490767033 0.2276749553799894 171421
325 0.3978081690436397 0.223055282865586 171664
325.5 0.4230057805055566 0.2155240837753382 171927
326 0.4472266741983746 0.2051674615020673 172197
326.5 0.4701484480052012 0.1921095676266779 172452
327 0.4914647094697784 0.1765110728055988 172701
327.5 0.5108892748477708 0.1585671321505394 172951
328 0.5281601059037597 0.1385048717144302 173209
328.5 0.5430429291763368 0.1165804294747022 173459
329 0.555334486737267 0.0930755905249967 173719
329.5 0.5648653725033516 0.06829406195808084 173978
330 0.5715024138508881 0.0425574380629838 174255
330.5 0.5751505645523213 0.01620091089397609 174525
331 0.5757542818143957 -0.01043121506617651 174793
331.5 0.5732983673512183 -0.03699014258440145 175059
332 0.5678082598727859 -0.0631272721551723 175324
332.5 0.5593497740040402 -0.0884988986521381 175578
333 0.5480282883629879 -0.1127708493531401 175829
333.5 0.5339873932093185 -0.1356229992765172 176119
334 0.5174070156179585 -0.1567536014077894 176389
334.5 0.4985010474279371 -0.1758833719170157 176661
335 0.4775145081620764 -0.1927592738329072 176924
335.5 0.454720281608616 -0.2071579468025237 177189
336 0.4304154707097256 -0.2188887354661286 177445
336.5 0.4049174207294 -0.2277962745459343 177691
337 0.378559465299019 -0.2337625949059809 177950
337.5 0.3516864537974645 -0.2367087215007158 178207
338 0.3246501215596601 -0.2365957411973642 178457
338.5 0.2978043665801497 -0.2334253258315396 178718
339 0.2715004976566202 -0.2272397034320036 178977
339.5 0.2460825192846521 -0.2181210782216177 179231
340 0.2218825180650265 -0.2061905076585873 179479
340.5 0.1992162139274184 -0.1916062523167304 179736
341 0.1783787371307835 -0.174561621709194 179995
341.5 0.1596406888055128 -0.1552823461337396 180254
342 0.1432445388017965 -0.1340235111612354 180517
342.5 0.1294014098603087 -0.1110660974104593 180778
343 0.1182882916936258 -0.08671317366743436 181034
343.5 0.1100457225375096 -0.06128579614081346 181291
344 0.1047759691865705 -0.03511867063066419 181551
344.5 0.1025417295622932 -0.00855563757151912 181804
345 0.1033653745721147 0.01805495775157178 182055
345.5 0.1072287385097962 0.04436494605422284 182321
346 0.1140734596261278 0.07003100164583789 182584
346.5 0.1238018648728837 0.09471923277524384 182841
347 0.1362783852994425 0.1181096319696908 183124
347.5 0.1513314812665118 0.13990032571316 183391
348 0.1687560496375139 0.1598115657577876 183663
348.5 0.1883162785133706 0.177589408108934 183957
349 0.2097489089824367 0.1930090302148839 184326
349.5 0.2327668578486949 0.2058776420608035 184627
350 0.2570631504538772 0.2160369526383978 184951
350.5 0.2823151085892044 0.2233651595544116 185283
351 0.3081887351556424 0.2277784362621791 185607
351.5 0.3343432347224297 0.2292318984546417 185896
352 0.3604356074845228 0.2277200384438664 186194
352.5 0.3861252533508472 0.2232766237674766 186482
353 0.4110785230142998 0.2159740637014222 186741
353.5 0.4349731538562993 0.2059222547160547 186999
354 0.4575025304057131 0.1932669230849935 187265
354.5 0.4783797117743289 0.1781874897432534 187535
355 0.4973411719870589 0.1608944889964436 187791
355.5 0.5141502033619995 0.1416265787163411 188046
356 0.5285999380102118 0.1206471851365432 188286
356.5 0.5405159480451718 0.09824083021039307 188538
357 0.5497583911363625 0.07470919364627177 188810
357.5 0.5562236745226541 0.05036696513729868 189075
358 0.5598456174250716 0.02553754490904383 189378
358.5 0.5605960988671224 0.000548652487154219 189626
359 0.5584851851228678 -0.02427209548407934 189889
359.5 0.5535607382654992 -0.04860157746988384 190158
360 0.545907514479665 -0.07212546920047636 190411
360.5 0.5356457678275304 -0.09454239725574501 190669
361 0.5229293819233645 -0.1155678880130599 190920
361.5 0.5079435583797087 -0.1349380590957344 191176
362 0.4909020968516092 -0.1524130043848853 191426
362.5 0.4720443069419539 -0.1677798282443405 191680
363 0.4516315970671906 -0.1808552897877261 191940
363.5 0.4299437895535648 -0.1914880237117889 192210
364 0.4072752146850224 -0.1995603103463548 192463
364.5 0.383930639110631 -0.2049893740393992 192712
365 0.3602210859090247 -0.2077281957114964 192958
365.5 0.3364596046784623 -0.2077658322805149 193216
366 0.3129570502642322 -0.2051272425763851 193464
366.5 0.290017928152652 -0.1998726262385253 193703
367 0.2679363631670847 -0.1920962888178941 193948
367.5 0.246992245921823 -0.1819250527971926 194207
368 0.2274476085612747 -0.169516240406002 194457
368.5 0.2095432776817334 -0.1550552598576414 194701
369 0.193495848058093 -0.1387528318926887 194958
369.5 0.179495015943918 -0.1208418982095307 195219
370 0.167701305353772 -0.101574257432724 195517
370.5 0.1582442149519042 -0.08121697766238468 195774
371 0.1512208070469488 -0.06004863731958874 196045
371.5 0.1466947538180957 -0.0383554479216541 196323
372 0.144695849367032 -0.01642731356614778 196588
372.5 0.1452199895960822 0.005446117736318124 196907
373 0.1482296153508758 0.02697935616148658 197203
373.5 0.153654607828716 0.04789487207463886 197523
374 0.1613936190323475 0.06792674634565857 197841
374.5 0.1713158141298071 0.0868241200323253 198257
375 0.18326299704633 0.1043543978040614 198596
375.5 0.1970520855394176 0.1203061634085026 198920
376 0.2124778974614922 0.1344917699659361 199175
376.5 0.229316205956252 0.146749572842679 199460
377 0.2473270180160224 0.1569457782282902 199738
377.5 0.2662580281896298 0.1649758862423203 200085
378 0.285848197304913 0.170765713339332 200373
378.5 0.3058314048776858 0.1742719848785392 200660
379 0.3259401234298144 0.1754824948876382 200996
379.5 0.3459090632321689 0.1744158361899973 201306
380 0.3654787370120073 0.1711207100923016 201605
380.5 0.38439889589676 0.1656748306603678 201881
381 0.4024317902751047 0.1581834441621588 202144
381.5 0.4193552122998697 0.1487774894518409 202418
382 0.4349652803853754 0.1376114298357936 202679
382.5 0.4490789302055384 0.124860791236367 202935
383 0.4615360813130361 0.1107194451953439 203193
383.5 0.4722014535021821 0.09539667838839323 203490
384 0.4809660123523534 0.07911409281547943 203771
384.5 0.4877480289342646 0.06210238266095956 204021
385 0.4924937443552163 0.04459803496182843 204289
385.5 0.4951776355770955 0.02684000167422998 204549
386 0.4958022846781294 0.009066390488254333 204800
386.5 0.4943978593627574 -0.008488779179444936 205051
387 0.4910212179727751 -0.02559871016525008 205308
387.5 0.4857546574396762 -0.04204680886836819 205574
388 0.4787043274703707 -0.05762947404541907 205850
388.5 0.4699983387092266 -0.0721586565818864 206087
389 0.4597845966084374 -0.08546415755540966 206350
389.5 0.4482283962132328 -0.09739563615239799 206597
390 0.4355098159839241 -0.107824303602048 206844
390.5 0.4218209510972531 -0.1166442841786205 207096
391 0.4073630283684738 -0.1237736294183923 207348
391.5 0.3923434459958557 -0.1291549769244867 207607
392 0.3769727817434253 -0.1327558504121669 207869
392.5 0.3614618129479312 -0.1345686029006601 208119
393 0.3460185908740166 -0.1346100101079539 208369
393.5 0.3308456104683344 -0.1329205260775581 208614
394 0.3161371145087062 -0.1295632177896953 208874
394.5 0.3020765685465365 -0.124622399917134 209122
395 0.2888343399452294 -0.1182019949167524 209367
395.5 0.2765656107770244 -0.1104236472470817 209617
396 0.2654085504139887 -0.1014246236218827 209866
396.5 0.255482769399612 -0.091355533810241 210111
397 0.2468880716832116 -0.08037790854306855 210358
397.5 0.23970351761091 -0.06866167256118734 210602
397.9999999999999 0.2339868052668285 -0.05638255172715894 210863
398.5000000000001 0.2297739729197617 -0.0437194534165526 211110
399 0.2270794205269824 -0.03085185910819902 211358
399.5 0.2258962435495644 -0.01795726721979236 211612
400 0.2261968678118413 -0.005208722806132111 211866
400.5 0.227933969856969 0.007227531218377199 212111
400.9999999999999 0.2310416632721604 0.01919424911675391 212366
401.5000000000001 0.2354369278368849 0.03054519430108649 212638
402 0.2410212551348495 0.04114694220107196 212884
402.5 0.2476824815088673 0.05088045161933167 213137
403 0.2552967769622497 0.05964238607154199 213394
403.5 0.2637307568488784 0.06734617073464448 213657
403.9999999999999 0.2728436819661156 0.07392277490274242 213907
404.5000000000001 0.282489711981305 0.07932121421027354 214151
405 0.2925201769865095 0.08350877125775226 214408
405.5 0.3027858323815462 0.08647093759948428 214660
406 0.3131390632182474 0.08821108425945047 214911
406.5 0.3234360055774335 0.08874987196794877 215153
406.9999999999999 0.333538554464626 0.08812441609802898 215405
407.5000000000001 0.3433162300648271 0.08638722477212811 215667
408.0000000000001 0.3526478769478039 0.08360493175575667 215926
408.5 0.3614231739148773 0.07985684851265375 216174
409 0.3695439355729634 0.07523336212719155 216423
409.5 0.3769251903543317 0.0698342076746699 216683
409.9999999999999 0.3834960235111238 0.0637666450157463 216939
410.4999999999999 0.3892001775397457 0.05714357089252845 217197
411.0000000000001 0.3939964064686227 0.05008159760373446 217446
411.5 0.3978585844100688 0.04269912943560733 217708
412 0.4007755726708241 0.03511446743264122 217953
412.5 0.4027508534755695 0.02744397202395549 218203
413 0.4038019419258928 0.01980031150094764 218456
413.4999999999999 0.4039595911396949 0.01229082240013882 218710
414.0000000000001 0.4032668085435415 0.005016005518671443 218958
414.5 0.4017777039788124 -0.001931821378834129 219214
415 0.3995561925934422 -0.008469696067038027 219457
415.5 0.3966745773927262 -0.01452499469233033 219714
416 0.3932120377902685 -0.02003621343878005 219957
416.4999999999999 0.3892530515159193 -0.02495354106259707 220213
417.0000000000001 0.384885777791194 -0.02923921793018107 220468
417.5 0.3802004297715418 -0.03286768080864072 220729
418 0.3752876638835252 -0.03582549622655463 220982
418.5 0.3702370128656391 -0.0381110886894184 221238
419 0.3651353880732668 -0.03973427334366098 221503
419.4999999999999 0.3600656749569192 -0.04071560578342866 221760
420.0000000000001 0.35510544360052 -0.04108556453755673 222021
420.5 0.3503257938508155 -0.0408835843169824 222270
421 0.3457903519226177 -0.04015696030728841 222524
421.5 0.3415544324745891 -0.03895964562497978 222785
422 0.3376643770670116 -0.03735096549367989 223042
422.4999999999999 0.3341570766895758 -0.03539427271856626 223297
423.0000000000001 0.3310596827384667 -0.033155569631872 223556
423.5 0.3283895074836712 -0.03070212184404325 223809
424 0.3261541117550928 -0.02810108886614706 224058
424.5 0.3243515743445008 -0.02541819597836319 224303
425 0.3229709345225092 -0.02271647062266368 224554
425.4999999999999 0.3219927961559147 -0.02005506511737971 224807
426.0000000000001 0.3213900792277407 -0.01748818565567301 225070
426.5 0.3211289021528796 -0.01506414539295063 225332
427 0.3211695761841991 -0.01282455698896897 225580
427.5 0.3214676914498413 -0.01080367729211197 225823
428 0.3219752727787492 -0.009027913983023316 226080
428.4999999999999 0.3226419824785396 -0.007515500982219776 226338
429.0000000000001 0.3234163466413697 -0.006276346323285357 226599
429.5 0.3242469813763893 -0.005312053052704429 226845
430 0.325083795601868 -0.004616110592566024 227098
430.5 0.3258791476693944 -0.004174250945948414 227356
431 0.32658893412338 -0.003964961188014419 227618
431.4999999999999 0.3271735903016418 -0.003960140917720956 227870
432.0000000000001 0.3275989842313182 -0.004125890791541325 228121
432.5 0.3278371873372889 -0.00442341596390918 228383
433 0.3278671078211752 -0.004810026256979491 228651
433.5 0.3276749751468372 -0.005240213207473078 228899
434 0.3272546668383232 -0.005666782817989314 229143
434.4999999999999 0.3266078717106691 -0.006042021895406434 229398
435.0000000000001 0.325744086662673 -0.006318875304707907 229645
435.5 0.3246804472123841 -0.006452111311104699 229899
436 0.3234413949984072 -0.00639945242834403 230152
436.5 0.3220581884515027 -0.006122649831613172 230412
437 0.3205682657106477 -0.005588480417906582 230666
437.4999999999999 0.3190144715670601 -0.004769646987195481 230919
438.0000000000001 0.3174441627226148 -0.003645563750237324 231171
438.5 0.3159082079032017 -0.002203011413735996 231416
439 0.3144599013345523 -0.0004366484159992297 231669
439.5 0.3131538097343688 0.001650632553167681 231925
440 0.3120445742721357 0.004047510859192145 232184
440.4999999999999 0.3111856898744093 0.006734212263310307 232444
441.0000000000001 0.3106282847924525 0.00968265350137839 232687
441.5 0.3104199234911288 0.0128567562539788 232938
442 0.3106034556597363 0.01621292661258389 233177
442.5 0.3112159334905072 0.01970069315280591 233442
443 0.3122876183287783 0.02326349383725092 233687
443.4999999999999 0.3138410963868655 0.02683959923621214 233931
444.0000000000001 0.315890521454056 0.03036315702089443 234178
444.5 0.3184410004562178 0.03376534039434968 234426
445 0.3214881353540699 0.03697558111915594 234669
445.5 0.3250177322576596 0.03992286611286452 234914
446 0.3290056858186746 0.04253707524197028 235161
446.4999999999999 0.333418043988023 0.04475033697661356 235425
447.0000000000001 0.3382112551425768 0.04649837798932522 235664
447.5 0.343332596442741 0.04772184260351386 235918
448 0.3487207791337193 0.04836755822612217 236172
448.5 0.3543067234000334 0.04838972353242751 236432
449 0.3600144923768129 0.04775099720117298 236681
449.4999999999999 0.3657623720628709 0.04642346641044444 236923
450.0000000000001 0.3714640812176574 0.04438947607804722 237200
450.5 0.3770300929020373 0.04164230193770406 237457
451 0.3823690471828452 0.03818665295180126 237712
451.5 0.387389232700374 0.03403899123519427 237971
452 0.3920001133284294 0.02922766056087097 238225
452.4999999999999 0.3961138750648314 0.02379281759135733 238486
453.0000000000001 0.399646967596947 0.01778616318087315 238732
453.5 0.4025216147061536 0.0112704743713166 238986
454 0.4046672678149347 0.004318941007580355 239249
454.5 0.4060219775415179 -0.002985685828803996 239490
455 0.406533659103951 -0.01055212317723752 239749
455.4999999999999 0.4061612287958133 -0.01828174989908691 240004
456.0000000000001 0.4048755905205456 -0.02606994840155217 240265
456.5 0.4026604534953999 -0.03380757542294448 240511
457 0.3995129646883467 -0.04138254055346246 240764
457.5 0.3954441422953881 -0.0486814691175035 241020
458 0.3904790995603714 -0.05559142434728983 241271
458.4999999999999 0.3846570514390087 -0.06200166246313115 241527
459.0000000000001 0.3780310999643178 -0.06780539336715818 241788
459.5000000000001 0.3706677976302318 -0.07290151917275144 242052
460 0.3626464916197877 -0.07719632274249943 242323
460.5 0.3540584552092073 -0.0806050787979232 242592
461 0.3450058161238301 -0.08305356099206888 242852
461.4999999999999 0.3356002949517298 -0.08447941959221193 243108
461.9999999999999 0.3259617698824609 -0.08483340608834171 243363
462.5000000000001 0.3162166869808005 -0.08408042310127201 243618
463 0.3064963378805868 -0.08220038038337049 243869
463.5 0.2969350291476394 -0.0791888404504003 244134
464 0.2876681695738128 -0.07505744041489436 244399
464.5 0.2788303032919606 -0.06983407986516567 244642
464.9999999999999 0.2705531178154446 -0.06356286810080376 244891
465.5000000000001 0.2629634568833448 -0.05630382764324067 245150
466 0.2561813683179202 -0.0481323546341531 245405
466.5 0.2503182169651683 -0.03913844045879034 245657
467 0.2454748921907659 -0.02942566262868474 245904
467.5 0.2417401383473431 -0.01910995657151004 246154
467.9999999999999 0.2391890351274341 -0.008318183448948767 246431
468.5000000000001 0.2378816527886745 0.002813487598077392 246701
469 0.2378619049099077 0.01414136134532843 246956
469.5 0.239156618640938 0.0255161383533676 247185
470 0.2417748393828321 0.03678495024026886 247444
470.5 0.2457073835232322 0.04779347977065987 247693
470.9999999999999 0.2509266493000637 0.05838813556396438 247956
471.5000000000001 0.2573866921292333 0.06841825005523877 248209
472 0.2650235668624586 0.07773826863311319 248463
472.5 0.2737559354976979 0.08620989764535136 248730
473 0.2834859349055893 0.09370417921064123 248998
473.5 0.2941002952204584 0.1001034615053815 249252
473.9999999999999 0.3054716957328191 0.1053032343991118 249520
474.5000000000001 0.3174603414700735 0.1092138019773232 249762
475 0.3299157402189981 0.1117617655941526 250016
475.5 0.3426786565807207 0.1128912936116382 250269
476 0.3555832168053707 0.1125651568722142 250531
476.5 0.3684591356741704 0.1107655121765506 250796
476.9999999999999 0.3811340346210028 0.1074944195539803 251066
477.5000000000001 0.3934358186470898 0.1027740828674023 251339
478 0.4051950784087923 0.09664680723451552 251590
478.5 0.4162474831702876 0.08917467081539589 251834
479 0.4264361301234703 0.08043891265332126 252106
479.5 0.4356138158930584 0.07053904240062861 252372
479.9999999999999 0.4436451968641619 0.05959168185306449 252632
480.5000000000001 0.4504088062838011 0.04772915219376887 252882
481 0.4557988978807231 0.03509782465239476 253139
481.5 0.4597270879961313 0.02185625585873112 253405
482 0.4621237708912575 0.008173132459599008 253668
482.5 0.4629392849595241 -0.005774947477365648 253947
482.9999999999999 0.4621448109787189 -0.01980582617453344 254211
483.5000000000001 0.4597329872441881 -0.03373423871624438 254489
484 0.455718230375198 -0.04737433252745858 254746
484.5 0.4501367547266322 -0.06054221858509249 254999
485 0.4430462876079269 -0.07305851847046002 255268
485.5 0.4345254818487684 -0.08475087116887142 255525
485.9999999999999 0.4246730315937268 -0.09545636384101538 255776
486.5000000000001 0.4136065014924111 -0.1050238516283605 256033
487 0.4014608836152225 -0.1133161329019507 256293
487.5 0.388386900406087 -0.1202119482035802 256542
488 0.3745490757239598 -0.1256077734361079 256802
488.5 0.3601235994688508 -0.1294193806043358 257056
488.9999999999999 0.3452960143842738 -0.1315831425516095 257316
489.5000000000001 0.3302587563298355 -0.1320570616363492 257582
490 0.3152085815842668 -0.1308215060979409 257833
490.5 0.3003439165357945 -0.127879641919016 258091
491 0.2858621664154419 -0.1232575522434811 258356
491.5 0.2719570205087206 -0.1170040407960096 258612
491.9999999999999 0.2588157915289745 -0.1091901202062485 258872
492.5000000000001 0.2466168265456698 -0.09990819060560437 259129
493 0.2355270260354172 -0.08927091827180111 259375
493.5 0.2256995062723595 -0.07740982838266416 259615
494 0.2172714384154509 -0.0644736300436379 259881
494.5 0.2103620953081011 -0.05062629561368986 260122
494.9999999999999 0.2050711342127827 -0.03604491991518732 260381
495.5000000000001 0.2014771404982454 -0.02091738812294187 260621
496 0.1996364537247315 -0.00543988393873744 260886
496.5 0.1995822936832505 0.01018572797117944 261123
497 0.2013241997934643 0.02575460940219465 261381
497.5 0.2048477929098553 0.04106170863517605 261643
497.9999999999999 0.2101148640894598 0.0559045349246672 261890
498.5000000000001 0.2170637903005608 0.07008590898889314 262133
499 0.2256102724656022 0.08341665125430477 262389
499.5 0.2356483866987041 0.09571817036510515 262635
500 0.2470519351834407 0.106824915758645 262894
500.5 0.2596760789031757 0.1165866599133291 263144
500.9999999999999 0.2733592304450088 0.1248705781718875 263417
501.5000000000001 0.2879251814065811 0.1315630967976011 263677
502 0.3031854355956807 0.1365714830957799 263918
502.5 0.3189417162739059 0.1398251549828399 264177
503 0.3349886131999169 0.1412766912606614 264443
503.5 0.3511163332111386 0.1409025279997779 264705
503.9999999999999 0.3671135165743674 0.1387033307926429 264954
504.5000000000001 0.38277008035755 0.1347040371460211 265217
505 0.3978800496414711 0.1289535678754745 265469
505.5 0.4122443375077073 0.1215242109797908 265726
506 0.4256734354068121 0.1125106860434602 265998
506.5 0.437989976719055 0.1020289016760662 266261
506.9999999999999 0.4490311380522544 0.09021442278532331 266513
507.5000000000001 0.4586508450530444 0.07722066853458032 266752
508 0.4667217522076197 0.06321686559834812 267011
508.5 0.4731369692375753 0.04838578474739989 267283
509 0.4778115102114447 0.03292129181976745 267541
509.5 0.4806834453431685 0.0170257467226813 267795
509.9999999999999 0.481714739580377 0.0009072862265693662 268055
510.5000000000001 0.4808917664394496 -0.01522297207418752 268316
511.0000000000001 0.4782254900590709 -0.03115376617059955 268567
511.5 0.4737513130554721 -0.04667652740718982 268814
512 0.4675285924053423 -0.06158818059708263 269076
512.5 0.4596398301908827 -0.07569386801903201 269344
513 0.4501895505503554 -0.0888095599172132 269612
513.5 0.4393028785231974 -0.100764515733608 269857
514 0.4271238405999451 -0.1114035624116407 270127
514.5 0.4138134106258747 -0.1205891586879121 270395
515 0.399547328209498 -0.1282032172993432 270661
515.5 0.3845137199038567 -0.1341486604325507 270929
516 0.3689105561164479 -0.1383506874821552 271189
516.5 0.3529429789253605 -0.140757738211498 271496
517 0.3368205377042389 -0.1413421386654526 271765
517.5 0.3207543706636116 -0.14010042161006 272064
518 0.30495437108501 -0.1370533178046638 272348
518.5 0.2896263771488329 -0.132245418984846 272645
519 0.2749694238366657 -0.1257445179839868 272918
519.5 0.261173094430931 -0.1176406358835218 273212
520 0.2484150076543215 -0.1080447503940826 273473
520.5 0.2368584745107134 -0.09708724377117707 273747
521 0.2266503564375642 -0.08491609240255038 274022
521.5 0.2179191534932263 -0.07169482371649898 274280
522 0.2107733480231627 -0.0576002692025703 274544
522.5 0.2053000256243681 -0.0428201450650652 274798
523 0.2015637913096383 -0.02755049430839447 275062
523.5 0.1996059946190376 -0.01199302585100092 275314
524 0.1994442730944372 0.003647612442459355 275597
524.5 0.2010724190861696 0.01916658914906038 275854
525 0.2044605703618203 0.03436163519215021 276130
525.5 0.2095557204997051 0.04903574264841437 276393
526 0.2162825406369205 0.06299977965796393 276703
526.5 0.2245444998660004 0.07607498596401571 277059
527 0.2342252674949035 0.08809531542537691 277354
527.5 0.2451903765590636 0.09890959412440628 277732
528 0.2572891244543705 0.1083834654011285 278132
528.5 0.2703566833945459 0.1164010962405565 278482
529 0.2842163906284316 0.122866622879467 278870
529.5 0.2986821860193885 0.1277053172306843 279242
530 0.3135611627211486 0.1308644596931918 279549
530.5 0.3286561953060416 0.1323139080678768 279826
531 0.3437686088295998 0.1320463565717985 280173
531.5 0.3587008519596641 0.1300772832775834 280462
532 0.3732591374606294 0.1264445886373059 280741
532.5 0.3872560139992287 0.1212079320207948 281133
533 0.4005128344148318 0.114447777346665 281478
533.5 0.4128620872551874 0.1062641628525726 281787
534 0.4241495604915995 0.09677521378413219 282052
534.5 0.434236308863191 0.08611542022819205 282318
535 0.4430003992196809 0.07443370542870781 282665
535.5 0.4503384114923952 0.06189131266023871 282936
536 0.4561666764757331 0.04865954105874216 283212
536.5 0.4604222353938714 0.03491736269149937 283467
537 0.463063510204848 0.0208489545639 283724
537.5 0.4640706776987654 0.006641180193402555 283983
538 0.4634457446196387 -0.007518944179707103 284245
538.5 0.4612123252217833 -0.02144676373199882 284506
539 0.4574151268022004 -0.03496244508306489 284762
539.5 0.4521191527719504 -0.04789334877370291 285030
540 0.4454086366856654 -0.0600762822537794 285307
540.5 0.4373857242855937 -0.07135960336765677 285598
541 0.4281689239848897 -0.08160514666270373 285886
541.5 0.4178913492682864 -0.09068994755518707 286184
542 0.4066987791859517 -0.09850774242638091 286447
542.5 0.3947475654225006 -0.1049702260442765 286718
543 0.3822024163081316 -0.1100080512632537 287020
543.5 0.3692340895791983 -0.1135715596929911 287355
544 0.3560170266743204 -0.1156312358939648 287691
544.5 0.3427269618591796 -0.1161778815939815 287986
545 0.3295385395052666 -0.1152225103715249 288258
545.5 0.31662297240848 -0.1127959671608086 288555
546 0.3041457731330758 -0.1089482807448233 288857
546.5 0.292264589021822 -0.1037477610627845 289163
547 0.2811271697475394 -0.09727985661624278 289472
547.5 0.2708694941234586 -0.08964579046606275 289781
548 0.2616140803744816 -0.08096099622690513 290076
548.5 0.253468501237743 -0.07135337804770497 290446
549 0.2465241221524029 -0.06096142078206079 290837
549.5 0.2408550774624555 -0.0499321783731261 291190
550 0.2365174960425809 -0.0384191698811755 291494
550.5 0.2335489841177167 -0.02658021355240197 291785
551 0.2319683693356575 -0.01457522985496297 292055
551.5 0.2317757064225282 -0.002564044489645537 292314
552 0.2329525410572809 0.009295777978967638 292563
552.5 0.2354624249960986 0.02085104001959872 292846
553 0.2392516720118599 0.03195492792036702 293099
553.5 0.2442503409359638 0.04246891243210094 293354
554 0.250373429045201 0.05226450821284942 293609
554.5 0.257522256266413 0.06122486932919278 293867
555 0.2655860182134537 0.06924620068049704 294115
555.5 0.2744434839565958 0.07623896808078676 294381
556 0.2839648126808993 0.08212889281514991 294637
556.5 0.2940134620382642 0.08685771973658277 294877
557 0.3044481600532225 0.09038375133601456 295129
557.5 0.3151249119140878 0.09268214365279694 295378
558 0.3258990128718665 0.0937449633445748 295619
558.5 0.3366270387761435 0.09358100865385652 295869
559 0.3471687864907281 0.09221540034441271 296128
559.5 0.3573891375371352 0.08968895188628369 296374
560 0.3671598197902086 0.08605733119843328 296620
560.5 0.3763610438715895 0.0813900290708464 296866
561 0.3848829930224323 0.07576915194460179 297111
561.5 0.3926271476519516 0.069288058994863 297360
562 0.3995074284142239 0.06204986540813739 297602
562.5 0.4054511445203289 0.0541658353469316 297844
563 0.4103997370021401 0.04575368933279576 298091
563.5 0.4143093097617102 0.03693585163901826 298334
564 0.4171509444190713 0.02783766375895623 298588
564.5 0.4189107981637833 0.01858559010300207 298839
565 0.4195899869745812 0.009305441780119756 299089
565.5 0.4192042596506471 0.0001206436480055285 299338
566 0.4177834710530487 -0.008849431216021105 299593
566.5 0.4153708657434892 -0.01749103684338634 299847
567 0.4120221857906779 -0.02569751840935751 300094
567.5 0.4078046188566095 -0.03337064585601677 300350
568 0.4027956047443276 -0.04042180021104519 300616
568.5 0.3970815203581433 -0.04677299815362733 300878
569 0.390756264474424 -0.05235774299944369 301137
569.5 0.3839197648287769 -0.05712169303316392 301379
570 0.3766764307817064 -0.06102314096603594 301639
570.5 0.369133575223197 -0.06403330119418013 301890
571 0.3613998294160127 -0.06613640443591821 302145
571.5 0.3535835741622895 -0.06732960219024815 302399
572 0.3457914100177928 -0.06762268624088276 302659
572.5 0.3381266882878778 -0.06703763109033258 302919
573 0.3306881232381779 -0.06560796970789885 303164
573.5 0.3235685043655511 -0.06337801527864702 303427
574 0.31685352572873 -0.06040194371534392 303676
574.5 0.3106207472652726 -0.05674275351374745 303945
575 0.3049387007564041 -0.05247112106954546 304206
575.5 0.2998661506814011 -0.04766417081325829 304451
576 0.2954515176674413 -0.04240418044295564 304703
576.5 0.2917324696296059 -0.03677724213409887 304961
577 0.2887356830500996 -0.03087190087667305 305210
577.5 0.286476774206698 -0.02477779103261269 305470
578 0.2849603975683667 -0.01858429182691605 305734
578.5 0.2841805060701666 -0.01237922179429943 305995
579 0.284120765597185 -0.00624759121488776 306278
579.5 0.2847551137834761 -0.0002704303068250372 306548
580 0.2860484511987629 0.005476290575620918 306814
580.5 0.2879574511818754 0.01092263423568572 307079
581 0.2904314730103927 0.01600555085862015 307365
581.5 0.2934135617917766 0.0206696027112543 307644
582 0.2968415174387709 0.02486755109372663 307927
582.5 0.3006490143630645 0.0285607996446471 308213
583 0.3047667530932352 0.03171969047864292 308483
583.5 0.3091236248983127 0.0343236520283684 308767
584 0.3136478706744704 0.03636119983380895 309033
584.5 0.3182682158223827 0.03782979383302565 309297
585 0.3229149635950466 0.03873555792472475 309546
585.5 0.327521030414453 0.03909286966044102 309794
586 0.3320229079205997 0.03892382985140008 310035
586.5 0.3363615380042854 0.03825762361384556 310304
587 0.3404830887592197 0.03712978590168942 310568
587.5 0.3443396211396001 0.03558138586533162 310832
588 0.3478896380944886 0.03365814541295574 311083
588.5 0.351098510036515 0.03140950812229591 311349
589 0.3539387726546117 0.02888767514792794 311605
589.5 0.3563902952631769 0.02614662498719467 311867
590 0.3584403200575589 0.02324113390705426 312130
590.5 0.3600833747829138 0.02022581349903795 312388
591 0.3613210633861014 0.01715418122906513 312671
591.5 0.362161741175816 0.01407777899619698 312956
592 0.3626200828340378 0.01104535362655133 313227
592.5 0.3627165532741681 0.008102111926200854 313497
593 0.3624767928028474 0.005289061423833022 313767
593.5 0.3619309292917442 0.002642446277016736 314036
594 0.3611128310845845 0.0001932860242274953 314304
594.5 0.3600593151391329 -0.002032977030619842 314572
595 0.3588093254238673 -0.004016717981072472 314843
595.5 0.3574030968488332 -0.005744255213100623 315114
596 0.3558813200082234 -0.007207862225824382 315370
596.5 0.3542843217513689 -0.008405667551817384 315642
597 0.3526512760861435 -0.009341446869324746 315910
597.5 0.3510194591652465 -0.01002431322436211 316201
598 0.3494235611265424 -0.01046831298386679 316491
598.5 0.3478950663719534 -0.01069193669456492 316751
599 0.3464617124972532 -0.01071755540139526 317002
599.5 0.3451470365520548 -0.01057079416263841 317254
600 0.3439700156425403 -0.01027985546817066 317535
600.5 0.3429448071181004 -0.009874806007986899 317781
601 0.3420805917377627 -0.009386840739673656 318036
601.5 0.3413815213247312 -0.008847538459239326 318288
602 0.3408467705196676 -0.008288123087104042 318544
602.5 0.3404706903677345 -0.007738744641714247 318799
603 0.340243059652346 -0.007227793392846505 319062
603.5 0.3401494281506327 -0.006781259974827077 319313
604 0.3401715443607469 -0.006422153310023325 319567
604.5 0.3402878587661781 -0.006169987062007653 319842
605 0.3404740923817884 -0.006040344025953699 320132
605.5 0.3407038591918474 -0.006044526394201587 320388
606 0.3409493301604805 -0.006189298233148155 320646
606.5 0.3411819257845517 -0.006476724801394006 320916
607 0.3413730236794467 -0.00690411155775519 321216
607.5 0.3414946674468348 -0.007464043881820877 321504
608 0.3415202630737791 -0.008144526690344652 321755
608.5 0.3414252493538885 -0.00892922131117962 322020
609 0.3411877292990148 -0.009797775203607102 322269
609.5 0.3407890502157397 -0.01072623841980047 322574
610 0.3402143210423497 -0.01168755911547442 322838
610.5 0.3394528566632578 -0.0126521489653384 323110
611 0.3384985402197946 -0.01358850804538276 323386
611.5 0.3373500958968608 -0.01446389763119603 323670
612 0.3360112662592786 -0.01524504844835553 323951
612.5 0.3344908899129893 -0.01589889121304265 324209
613 0.3328028770456397 -0.0163932958304343 324465
613.5 0.3309660822287135 -0.01669780538337613 324728
614 0.3290040757082084 -0.01678435104871983 325045
614.5 0.3269448162419547 -0.01662793432390667 325318
615 0.3248202303278676 -0.01620726342833022 325580
615.5 0.3226657043786864 -0.01550533145522874 325871
616 0.3205194980058473 -0.0145099247790496 326173
616.5 0.3184220880507543 -0.01321405135550104 326531
617 0.3164154543205871 -0.01161627986857496 326803
617.5 0.3145423191250801 -0.00972098215932754 327059
618 0.3128453536506835 -0.007538472991032098 327323
618.5 0.3113663649324054 -0.005085042938013856 327592
619 0.3101454776784586 -0.002382882002638174 327910
619.5 0.3092203254590243 0.0005401065633067058 328182
620 0.3086252657825844 0.003650600861082398 328440
620.5 0.3083906333497904 0.006910260111686032 328696
621 0.3085420452980734 0.01027622447817924 328980
621.5 0.3090997715367942 0.01370170805596839 329281
622 0.3100781823328201 0.01713667646384366 329580
622.5 0.3114852841541705 0.02052859891703931 329858
623 0.3133223534323231 0.02382326326634707 330205
623.5 0.3155836763827773 0.02696564126839316 330479
624 0.3182564013521949 0.02990079033277255 330741
624.5 0.3213205083652989 0.03257477718990226 331011
625 0.3247488986539673 0.03493560835385977 331335
625.5 0.3285076049948935 0.0369341519280862 331592
626 0.332556121691982 0.03852503522577101 331881
626.5 0.3368478510474571 0.03966750285412721 332133
627 0.3413306612036394 0.04032622034168023 332385
627.5 0.3459475483375353 0.04047200906515278 332648
628 0.3506373943838107 0.04008249914856497 332900
628.5 0.3553358097783287 0.03914268814894491 333156
629 0.3599760491821143 0.03764539469406528 333444
629.5 0.3644899867903008 0.03559159777793316 333703
630 0.3688091366753408 0.03299065412632316 334011
630.5 0.3728657026786926 0.02986038789159795 334279
631 0.3765936416670464 0.02622704889519982 334535
631.5 0.3799297235209978 0.02212513767734518 334781
632 0.3828145710352396 0.01759709770496269 335040
632.5 0.3851936629848977 0.0126928771981399 335306
633 0.3870182839537957 0.007469365129151131 335546
633.5 0.3882464051240369 0.001989707993430814 335794
634 0.3888434810851641 -0.003677484083924122 336061
634.5 0.3887831488240253 -0.009459031490891268 336320
635 0.3880478163882036 -0.01527816739613481 336663
635.5 0.3866291302576636 -0.02105559447843432 336960
636 0.3845283121888976 -0.02671060111206681 337273
636.5 0.3817563581880484 -0.03216222087793964 337531
637 0.378334094296319 -0.03733041838373465 337773
637.5 0.3742920860021373 -0.04213728374337196 338018
638 0.3696704002980429 -0.04650821769869441 338284
638.5 0.3645182216426394 -0.05037308927236183 338548
639 0.3588933253350919 -0.05366734802429627 338845
639.5 0.3528614140268593 -0.05633307344417963 339124
640 0.3464953252485671 -0.05831994474474316 339380
640.5 0.3398741198853508 -0.05958611531597099 339644
641 0.3330820634596052 -0.06009897734584502 339899
641.5 0.3262075138451588 -0.05983580359193998 340151
642 0.3193417306133545 -0.05878425497941333 340405
642.5 0.3125776225737129 -0.05694274458073648 340665
643 0.3060084511973659 -0.05432065057383188 340913
643.5 0.2997265084812382 -0.05093837294846858 341158
644 0.2938217884098357 -0.04682723100394046 341413
644.5 0.2883806714881619 -0.04202920102063841 341665
645 0.2834846418468018 -0.03659649585930587 341899
645.5 0.2792090561558033 -0.03059099060903532 342170
646 0.2756219830294519 -0.02408350073274898 342426
646.5 0.2727831307653971 -0.01715292141170506 342692
647 0.2707428801493268 -0.009885238934109381 342939
647.5 0.2695414376850917 -0.002372426974231238 343185
648 0.2692081229984442 0.005288757563478799 343480
648.5 0.2697608023327367 0.01299806283448213 343722
649 0.2712054780326744 0.02065309677891824 343990
649.5 0.2735360417264062 0.02815072943275661 344248
650 0.2767341965981424 0.03538852309715303 344565
650.5 0.2807695517267051 0.04226617004172312 344813
651 0.2855998889851246 0.04868691711591379 345092
651.5 0.2911716004889308 0.0545589566421335 345391
652 0.2974202920831142 0.05979676326679586 345636
652.5 0.3042715459067888 0.06432235704842375 345912
653 0.3116418327069522 0.06806647395847509 346167
653.5 0.3194395623238034 0.07096962614919762 346439
654 0.3275662586737043 0.07298303578797881 346695
654.5 0.3359178436438884 0.07406942794967111 346950
655 0.3443860126146016 0.07420366997385433 347203
655.5 0.35285968286568 0.07337324680610446 347489
656 0.3612264949284749 0.07157856412125728 347749
656.5 0.3693743460294481 0.0688330734398965 348016
657 0.3771929341537066 0.06516321596233393 348290
657.5 0.3845752909458328 0.06060818442093092 348624
658 0.3914192816678088 0.05521950485449953 348895
658.5 0.3976290507512038 0.04906044279983007 349158
659 0.4031163921101365 0.04220524093733005 349417
659.5 0.4078020243151963 0.03473819768304676 349766
660 0.411616751954451 0.02675259855184616 350121
660.5 0.4145024960094988 0.0183495142917563 350445
661 0.4164131778316838 0.009636481775121953 350773
661.5 0.4173154432918331 0.0007260853985996905 351038
662 0.4171892158683632 -0.00826554173543733 351294
662.5 0.4160280698025483 -0.01722027633190289 351610
663 0.413839416952659 -0.02601960162279401 351890
663.5 0.4106445035849494 -0.03454622014602692 352173
664 0.4064782160119261 -0.04268566008947208 352455
664.5 0.4013886966885852 -0.05032785268053371 352765
665 0.3954367750665984 -0.05736865839766293 353036
665.5 0.3886952201459334 -0.06371132039501425 353295
666 0.3812478242148761 -0.06926782445732968 353550
666.5 0.3731883296959933 -0.07396014602681709 353805
667 0.364619213281748 -0.07772136635065047 354059
667.5 0.3556503436163032 -0.08049664156602085 354312
668 0.3463975306290843 -0.0822440105448044 354579
668.5 0.3369809862237244 -0.08293502953382303 354834
669 0.3275237173493892 -0.08255522401817532 355140
669.5 0.3181498735105777 -0.08110435077042481 355457
670 0.308983071490544 -0.07859646569157365 355757
670.5 0.3001447204616843 -0.07505979576315923 356026
671 0.2917523707268895 -0.07053641617479546 356298
671.5 0.283918109077287 -0.06508173642885252 356632
672 0.2767470231669796 -0.05876380191455376 356911
672.5 0.2703357564020034 -0.05166242004902954 357185
673 0.2647711736309885 -0.04386812256540352 357460
673.5 0.2601291564257229 -0.03548097785214858 357741
674 0.2564735449718196 -0.02660926938027906 358005
674.5 0.253855241577743 -0.01736805816473555 358275
675 0.2523114885829543 -0.007877648866012936 358545
675.5 0.2518653310342345 0.001738019476314586 358807
676 0.2525252719375249 0.01135303599507115 359058
676.5 0.2542851252171729 0.02084121096743469 359321
677 0.2571240687631971 0.03007777588287441 359568
677.5 0.261006897159215 0.0389410671508722 359835
678 0.2658844708985705 0.04731417019091663 360105
678.5 0.2716943561535456 0.0550865011737174 360359
679 0.2783616465013472 0.0621553045295001 360636
679.5 0.2857999554685963 0.06842704549470892 360904
680 0.2939125663694912 0.07381867841613944 361225
680.5 0.302593723715487 0.07825877325094673 361518
681 0.311730048497466 0.08168848466773099 361772
681.5 0.3212020579129468 0.08406235034010512 362045
682 0.3308857686553476 0.08534890739870353 362298
682.5 0.3406543617202529 0.08553111853685227 362565
683 0.3503798858313174 0.08460660191311055 362818
683.5 0.3599349760578456 0.08258766172310029 363060
684 0.3691945639944444 0.07950111908470511 363305
684.5 0.3780375560031227 0.07538794565561778 363544
685 0.3863484564776261 0.07030270514102403 363791
685.5 0.3940189138718618 0.06431281051324093 364041
686 0.4009491683275127 0.05749760731675307 364299
686.5 0.4070493811246104 0.04994729583536616 364623
687 0.4122408278428115 0.04176170711932656 364900
687.5 0.4164569390365216 0.0330489498781118 365149
688 0.419644174366425 0.02392394701110727 365384
688.5 0.4217627184626978 0.01450688204900555 365634
689 0.4227869892879739 0.00492157699275095 365893
689.5 0.422705952385506 -0.004706176052401279 366159
690 0.4215232371025586 -0.01425030645489027 366487
690.5 0.4192570536327211 -0.0235861565820843 366758
691 0.4159399124843131 -0.03259215006224609 367035
691.5 0.4116181507164761 -0.04115141395188495 367279
692 0.4063512719513485 -0.04915333267496446 367530
692.5 0.4002111097323223 -0.05649501260623058 367784
693 0.3932808262190717 -0.06308263746966354 368049
693.5 0.3856537604558728 -0.06883269629557935 368320
694 0.3774321424896288 -0.0736730675032 368585
694.5 0.3687256914197791 -0.07754394472306579 368834
695 0.3596501170090678 -0.08039859221585666 369085
695.5 0.3503255457511649 -0.08220392014872639 369370
696 0.3408748932612179 -0.08294087252260693 369672
696.5 0.3314222055161232 -0.08260462316793644 369926
697 0.3220909918142698 -0.08120457790446962 370164
697.5 0.313002572346178 -0.07876418365525832 370419
698 0.3042744629687233 -0.07532054797739231 370668
698.5 0.2960188191620242 -0.07092387508502665 370925
699 0.28834096022948 -0.06563672695692019 371180
699.5 0.2813379935922337 -0.05953312050602152 371427
700 0.2750975575477275 -0.05269747400944489 371672
700.5 0.2696966991302445 -0.04522341802282389 371922
701 0.2652009017549659 -0.0372124878057934 372176
701.5 0.2616632751747893 -0.02877271584079888 372466
702 0.2591239179623491 -0.02001714431476973 372842
702.5 0.2576094602818499 -0.01106227843554669 373085
703 0.2571327921717865 -0.002026502159595029 373326
703.5 0.2576929799567284 0.006971521693970469 373572
704 0.2592753707813455 0.01581444487968408 373830
704.5 0.2618518826497741 0.02438779887038654 374071
705 0.265381474795326 0.03258151039457281 374317
705.5 0.2698107907351037 0.04029134687279425 374562
706 0.2750749640158692 0.04742027236391747 374808
706.5 0.2810985744639842 0.05387969600160175 375058
707 0.2877967407435145 0.05959059651506873 375290
707.5 0.2950763332299504 0.06448450826176506 375552
708 0.3028372896466029 0.06850435622553887 375816
708.5 0.3109740146071338 0.07160512962254545 376074
709 0.3193768431777281 0.07375438607621426 376420
709.5 0.3279335478288747 0.07493258073852972 376718
710 0.3365308676982141 0.07513321721271511 376997
710.5 0.3450560389368453 0.07436281963658881 377303
711 0.3533983050618232 0.07264072778071969 377564
711.5 0.3614503866831542 0.06999871946567193 377822
712 0.3691098907059701 0.06648046697366597 378089
712.5 0.3762806401152268 0.06214083638879518 378396
713 0.3828739067149604 0.05704504091525522 378723
713.5 0.3888095306969427 0.05126766116589243 379055
714 0.3940169126313037 0.04489154715743301 379373
714.5 0.3984358653783541 0.03800661827075551 379630
715 0.4020173154877151 0.03070857871456794 379890
715.5 0.404723845847435 0.0230975670525678 380133
716 0.406530073639555 0.01527675910509691 380391
716.5 0.4074228600162689 0.007350944007965829 380647
717 0.4074013502981885 -0.000574906600910434 380906
717.5 0.4064768458790172 -0.008397056392463159 381173
718 0.404672511365216 -0.01601438965667846 381427
718.5 0.4020229227518689 -0.02332974526246389 381686
719 0.3985734646050911 -0.03025118132712475 381954
719.5 0.3943795862569274 -0.03669315381047674 382218
720 0.3895059288927818 -0.04257759363051196 382499
720.5 0.3840253370987386 -0.04783486848441841 382752
721 0.3780177699141825 -0.0524046173260236 382996
721.5 0.3715691276847068 -0.05623644737141359 383248
722 0.3647700120156085 -0.05929048554957315 383508
722.5 0.3577144368753058 -0.0615377784538981 383758
723 0.3504985093823821 -0.0629605370517279 384030
723.5 0.3432190990253899 -0.06355222464040158 384283
724 0.3359725140105237 -0.06331748876739217 384540
724.5 0.3288532031123131 -0.06227194002676464 384785
725 0.3219525008238533 -0.06044178277328884 385059
725.5 0.3153574327767765 -0.05786330482901137 385323
726 0.3091495973416495 -0.0545822351666205 385589
726.5 0.3034041380444554 -0.05065298031324789 385832
727 0.2981888199649994 -0.0461377518036408 386080
727.5 0.2935632216417707 -0.04110559840182573 386363
728 0.2895780522205773 -0.03563135798747193 386598
728.5 0.2862746016785928 -0.02979454495242979 386850
729 0.2836843299602836 -0.02367818966310148 387111
729.5 0.2818285988068465 -0.01736764700776496 387384
730 0.2807185479768586 -0.01094939126074684 387644
730.5 0.2803551154733626 -0.004509814457171852 387908
731 0.2807291993418569 0.001865954813673553 388166
731.5 0.2818219566141225 0.00809519581452711 388431
732 0.2836052330727182 0.01409868764029887 388680
732.5 0.2860421157270022 0.01980173411916484 388946
733 0.289087598248333 0.02513510815372121 389207
733.5 0.2926893481319729 0.03003590337349863 389483
734 0.2967885630558519 0.03444828248042549 389768
734.5 0.3013209028085227 0.03832411331318763 390017
735 0.3062174822739706 0.04162348540911364 390266
735.5 0.3114059102997797 0.04431510167616385 390511
736 0.3168113588444534 0.04637654167485566 390770
736.5 0.322357646602816 0.0477943949220977 391019
737 0.3279683213454241 0.04856426453744521 391280
737.5 0.3335677254751306 0.04869064342914058 391523
738 0.3390820297946072 0.04818666703515612 391781
738.5 0.3444402211825042 0.04707374836719836 392058
739 0.3495750307798589 0.0453811027287198 392338
739.5 0.3544237903763415 0.04314517096878757 392741
740 0.3589292059393639 0.04040895147178592 392991
740.5 0.3630400386271702 0.03722125225051413 393242
741 0.3667116851470167 0.03363587549216407 393489
741.5 0.3699066509371824 0.02971074769077064 393743
742 0.3725949113413392 0.02550700907697646 393982
742.5 0.3747541576795185 0.0210880764205018 394291
743 0.3763699268749437 0.01651869342999044 394603
743.5 0.3774356150437876 0.01186398290961661 394847
744 0.3779523771692423 0.007188514555901302 395108
744.5 0.3779289166369353 0.002555401798656019 395348
745 0.3773811699814896 -0.00197455958310806 395601
745.5 0.3763318936613347 -0.006343699193254781 395904
746 0.3748101610200517 -0.01049821524058933 396206
746.5 0.3728507787890347 -0.01438884355951152 396488
747 0.3704936335219451 -0.01797144403219204 396845
747.5 0.3677829792128873 -0.0212074974158314 397155
748 0.3647666780267984 -0.02406450706263823 397486
748.5 0.3614954065545354 -0.02651630156387605 397774
749 0.3580218402919102 -0.02854323592823465 398066
749.5 0.354399829129927 -0.03013229049421637 398401
750 0.3506835765341821 -0.03127706835165307 398721
750.5 0.3469268347893597 -0.03197769358488398 399049
751 0.3431821281973659 -0.03224061412639809 399396
751.5 0.3395000154551449 -0.032078314402983 399665
752 0.3359284016133132 -0.03150894424627894 399923
752.5 0.332511909044633 -0.03055587170762946 400190
753 0.3292913157491207 -0.02924716844686329 400446
753.5 0.3263030681094246 -0.02761503724211803 400731
754 0.3235788739063518 -0.02569519188153327 401055
754.5 0.3211453800318349 -0.0235262002388049 401317
755 0.3190239379176866 -0.02114880169720504 401561
755.5 0.3172304582559951 -0.01860521026759843 401807
756 0.3157753551441217 -0.01593841474497168 402054
756.5 0.3146635783665563 -0.0131914870676357 402317
757 0.3138947311495659 -0.01040690968894703 402617
757.5 0.3134632694137182 -0.007625932251171798 402941
758 0.3133587773238561 -0.00488796717555909 403199
758.5 0.3135663128141557 -0.002230032964686975 403467
759 0.3140668157640127 0.0003137469323100964 403742
759.5 0.3148375706328739 0.002712582897100659 404014
760 0.3158527146409032 0.004939389915877997 404298
760.5 0.3170837820169799 0.006971085924118844 404589
761 0.3185002744330387 0.00878881456997169 404863
761.5 0.3200702475083785 0.01037809054763823 405149
762 0.3217609032009346 0.01172886696531751 405473
762.5 0.3235391780034255 0.0128355255135824 405813
763 0.3253723171269918 0.01369679146855223 406132
763.5 0.327228425276975 0.01431557677974487 406447
764 0.3290769851960681 0.01469875563595654 406746
764.5 0.3308893358579533 0.01485687795618427 407095
765 0.3326391030265652 0.01480382720038578 407340
765.5 0.3343025758370913 0.01455642972252113 407593
766 0.335859024088045 0.01413402358371208 407843
766.5 0.3372909520411838 0.01355799529658596 408143
767 0.3385842856885453 0.01285129337547285 408460
767.5 0.3397284916437123 0.01203792781610106 408736
768 0.3407166270273491 0.01114246472036818 409040
768.5 0.3415453209248434 0.01018952521680551 409285
769 0.3422146891765744 0.009203297608213402 409543
769.5 0.3427281853994261 0.008207071309828428 409807
770 0.3430923922132963 0.007222800631889213 410159
770.5 0.3433167576410186 0.006270705819441547 410446
771 0.3434132825486183 0.005368918001595742 410706
771.5 0.3433961657808422 0.004533173836014788 410957
772 0.3432814143123191 0.003776564677604576 411298
772.5 0.3430864262672705 0.003109344070006191 411620
773 0.3428295550526231 0.002538796272455365 411890
773.5 0.3425296630950804 0.002069167411576435 412155
774 0.3422056737692015 0.00170165970690596 412411
774.5 0.3418761300501891 0.001434488079755405 412684
775 0.3415587682238537 0.001262997336647881 412945
775.5 0.3412701146414245 0.001179837039765778 413186
776 0.3410251130252024 0.001175190155637966 413426
776.5 0.3408367892214998 0.001237050626641402 413674
777 0.3407159595708064 0.001351544153439329 413925
777.5 0.3406709882346325 0.001503285724305658 414174
778 0.3407075978985795 0.001675766791681544 414434
778.5 0.3408287372778123 0.001851764487577824 414676
779 0.3410345078015361 0.002013764895735543 414915
779.5 0.3413221507651999 0.002144392165672325 415162
780 0.3416860951317139 0.002226835165403011 415409
780.5 0.3421180650547858 0.002245263426845026 415657
781 0.3426072451074186 0.002185224339398866 415893
781.5 0.3431405001451727 0.002034013889232758 416146
782 0.3437026457348606 0.001781013718372627 416395
782.5 0.3442767641517954 0.001417987880553123 416642
783 0.3448445601082814 0.0009393333895886943 416896
783.5 0.345386749636977 0.0003422794785263493 417153
784 0.3458834749275758 -0.0003729685999117122 417401
784.5 0.3463147374146497 -0.001203144414534588 417651
785 0.3466608410469815 -0.002141895977281451 417897
785.5 0.346902837440737 -0.0031798231997322 418147
786 0.3470229645343545 -0.00430457713308057 418405
786.5 0.3470050704238181 -0.005501019831054737 418653
787 0.346835014262254 -0.006751442581822425 418902
787.5 0.3465010364544894 -0.008035839195557806 419151
788 0.3459940908598106 -0.009332230027008694 419399
788.5 0.3453081323270424 -0.01061703147418324 419649
789 0.3444403536153047 -0.01186546484116447 419892
789.5 0.3433913665896883 -0.01305199769967482 420150
790 0.3421653235099462 -0.01415081024336208 420397
790.5 0.3407699752370325 -0.01513627861204861 420644
791 0.3392166642504621 -0.01598346677956032 420894
791.5 0.3375202514814511 -0.01666861835525761 421149
792 0.3356989771043809 -0.01716963955077726 421406
792.5 0.333774256573498 -0.01746656461216419 421662
793 0.3317704143239761 -0.0175419952135213 421934
793.4999999999999 0.329714358657696 -0.01738150564913375 422185
794 0.327635202385928 -0.01697400614195771 422451
794.5000000000001 0.3255638347859319 -0.01631205720032771 422718
795 0.3235324513295297 -0.01539212869247168 422976
795.5 0.3215740484437533 -0.01421479815860662 423232
795.9999999999999 0.319721891252754 -0.01278488382984141 423505
796.5 0.3180089628142711 -0.01111150885696896 423754
797.0000000000001 0.3164674037929677 -0.009208094354203566 424013
797.5 0.3151279517988772 -0.007092280015525944 424268
798 0.3140193897563001 -0.004785772246164542 424542
798.5 0.3131680126534729 -0.002314120949862616 424795
799 0.3125971218551638 0.0002935726953537987 425056
799.4999999999999 0.3123265558406503 0.003005013973508752 425319
800 0.3123722657621867 0.005785133257437742 425577
800.5000000000001 0.3127459436104705 0.008596559844867669 425843
801 0.3134547100323286 0.01140014434363717 426099
801.5 0.3145008679827653 0.01415552206353605 426361
801.9999999999999 0.3158817274213327 0.01682170910154078 426620
802.5 0.3175895051962259 0.0193577221613957 426873
803.0000000000001 0.3196113031146826 0.02172321263887344 427131
803.5 0.3219291659927974 0.02387910513989022 427401
804 0.3245202202303221 0.02578823038696391 427659
804.5 0.3273568921858015 0.02741594241492895 427918
805 0.3304072043544474 0.02873071006156679 428177
805.4999999999999 0.3336351460954222 0.02970467302258133 428431
806 0.3370011144367345 0.03031415316035809 428694
806.5000000000001 0.3404624193240766 0.03054011232693746 428951
807 0.3439738465934865 0.03036854867594927 429203
807.5 0.3474882709542437 0.02979082428596051 429449
807.9999999999999 0.3509573103842982 0.02880391788668276 429724
808.5 0.3543320125804843 0.02741059755571961 430023
809.0000000000001 0.3575635634826615 0.02561950942118224 430278
809.5 0.3606040074156514 0.02344517964722723 430512
810 0.3634069680739974 0.02090792827676107 430766
810.5 0.3659283594184429 0.01803369483863576 431010
811 0.3681270755634447 0.01485377697534716 431313
811.4999999999999 0.3699656489132008 0.0114044846909092 431613
812 0.3714108661483161 0.007726714136501593 431871
812.5000000000001 0.3724343321724493 0.00386544612323687 432131
813 0.373012972791665 -0.0001308242429033857 432466
813.5 0.3731294677099408 -0.004210719288240573 432713
813.9999999999999 0.3727726063711481 -0.008320663327123464 432971
814.5 0.3719375602476102 -0.01240561061400527 433257
815.0000000000001 0.3706260663526651 -0.01640980649485909 433546
815.5 0.3688465180226341 -0.0202775709426266 433833
816.0000000000001 0.3666139603536102 -0.02395409320017098 434109
816.5 0.3639499890709458 -0.02738622595827788 434352
817 0.3608825530334865 -0.0305232673713847 434616
817.4999999999999 0.3574456620093278 -0.03331771926313849 434884
818 0.3536790027835943 -0.03572601009818165 435135
818.5000000000001 0.3496274680499259 -0.0377091716937048 435410
819 0.3453406038749324 -0.03923345920962967 435668
819.5 0.340871982788333 -0.04027090468256653 435930
819.9999999999999 0.3362785107213581 -0.04079979524624625 436182
820.5 0.331619677074117 -0.04080506819793848 436438
820.9999999999999 0.3269567581223734 -0.04027861621224865 436686
821.5 0.322351984760759 -0.03921949725451292 436945
822.0000000000001 0.3178676862101394 -0.03763404508790297 437194
822.5 0.3135654217812116 -0.03553587768200279 437438
823 0.3095051130763233 -0.03294580229550469 437696
823.4999999999999 0.305744189121569 -0.02989161750042121 437949
824 0.302336756848532 -0.026407813917859 438214
824.5000000000001 0.2993328090894852 -0.0225351769237781 438449
825 0.2967774818140463 -0.01832029603516751 438714
825.5 0.2947103717244534 -0.01381498708103476 438966
826 0.2931649245486883 -0.009075634577621807 439213
826.5 0.2921679034360588 -0.004162462943457279 439468
826.9999999999999 0.2917389457813419 0.0008612537112475389 439721
827.5 0.2918902155961466 0.005930032521612796 439979
828.0000000000001 0.2926261572267997 0.0109770620166251 440235
828.5 0.2939433548053985 0.01593510931058351 440496
829 0.2958305003349473 0.02073744168753052 440740
829.4999999999999 0.2982684717719929 0.0253187496278308 441003
830 0.3012305209030792 0.02961605821092876 441252
830.5000000000001 0.3046825692373949 0.03356961390163067 441500
831 0.3085836085801061 0.03712373398893067 441745
831.5 0.3128862014318027 0.04022760639356961 442019
832 0.3175370749016156 0.04283602818759993 442279
832.5 0.3224778004462969 0.04491007196797212 442521
832.9999999999999 0.3276455504753566 0.04641767018576899 442772
833.5 0.3329739217121092 0.04733410863999932 443027
834.0000000000001 0.3383938141894753 0.04764242158442611 443273
834.5 0.3438343539028377 0.0473336822503554 443519
835 0.3492238464532932 0.04640718403853497 443769
835.4999999999999 0.3544907485038766 0.0448705091587024 444034
836 0.3595646435469136 0.04273948307414838 444280
836.5000000000001 0.3643772083480218 0.04003801471830244 444526
837 0.3688631564940073 0.0367978240677004 444787
837.5 0.3729611457279391 0.0330580602574444 445030
838 0.3766146362019274 0.02886481498826998 445281
838.5 0.379772687410909 0.02427053747595199 445535
838.9999999999999 0.3823906823805138 0.01933335861217973 445791
839.5 0.3844309686578049 0.01411633332054487 446059
840.0000000000001 0.3858634067818838 0.008686611282694677 446332
840.5 0.3866658181762306 0.003114547260515697 446578
841 0.386824325788536 -0.002527236865055334 446828
841.4999999999999 0.3863335822870764 -0.008164825492625958 447091
842 0.3851968821844997 -0.01372400474521651 447365
842.5000000000001 0.3834261558779303 -0.01913126621359222 447645
843 0.3810418452457002 -0.02431480508762192 447896
843.5 0.378072662102049 -0.02920549879943098 448175
844 0.3745552324582507 -0.0337378525331057 448446
844.5 0.3705336311480947 -0.03785089838058676 448720
844.9999999999999 0.3660588129245488 -0.04148903553648158 448966
845.5 0.3611879476004305 -0.04460279971742671 449216
846.0000000000001 0.3559836681679739 -0.0471495509533407 449463
846.5 0.3505132420707867 -0.04909407001498564 449707
847 0.3448476768988204 -0.05040905499900952 449956
847.4999999999999 0.3390607727170027 -0.05107551097036248 450214
848 0.3332281340073332 -0.05108302704317429 450497
848.5000000000001 0.3274261547914719 -0.05042993684389407 450743
849 0.3217309908975662 -0.04912335992255235 450990
849.5 0.3162175335354274 -0.04717912333639678 451246
850 0.3109583983452014 -0.04462156430132193 451497
850.5 0.3060229438861656 -0.04148321646669639 451745
850.9999999999999 0.3014763331369957 -0.03780438399480322 452009
851.5 0.2973786509922068 -0.03363260919401992 452264
852.0000000000001 0.2937840899698241 -0.0290220409428036 452520
852.5 0.2907402154035099 -0.02403271252834226 452771
853 0.2882873202916889 -0.01872973878971689 453020
853.4999999999999 0.2864578787323294 -0.01318244358259668 453277
854 0.2852761055025626 -0.007463429554907825 453546
854.5000000000001 0.2847576278667168 -0.001647603026800592 453782
855 0.2849092741355307 0.00418883260773823 454043
855.5 0.2857289818754873 0.009969401104894669 454365
856 0.287205827003354 0.01561838112723358 454603
856.5 0.2893201733207682 0.02106182339595759 454892
856.9999999999999 0.2920439403708184 0.02622854325877813 455180
857.5 0.2953409858567888 0.03105107504469458 455476
858.0000000000001 0.2991675972756525 0.03546657511956931 455725
858.5 0.3034730859080214 0.03941766128193518 455976
859 0.3082004748933043 0.04285317703647724 456230
859.4999999999999 0.3132872718236331 0.04572887034015518 456513
860 0.3186663151308713 0.04800797761777632 456794
860.5000000000001 0.3242666825338295 0.04966170517276168 457069
861 0.3300146489717235 0.05066960155586542 457311
861.5 0.3358346807864123 0.05101981597918821 457557
862 0.3416504524391716 0.05070923945325196 457837
862.5 0.3473858717639512 0.04974352695856146 458136
862.9999999999999 0.352966099671873 0.04813700061678745 458377
863.5 0.3583185503319351 0.04591243547705431 458644
864.0000000000001 0.3633738581583698 0.04310073115649486 458907
864.5 0.3680667984311995 0.03974047414838185 459168
865 0.3723371490555794 0.03587739711364965 459422
865.4999999999999 0.3761304818175212 0.03156374288146409 459682
866 0.3793988725059699 0.02685754218204162 459946
866.5000000000001 0.3821015204292233 0.02182181530216162 460228
867 0.3842052691404906 0.01652370887470412 460481
867.5000000000001 0.3856850215844571 0.01103357987410754 460745
868 0.3865240443639103 0.005424039578288288 460994
868.5 0.3867141573815425 -0.0002310292348515212 461252
868.9999999999999 0.3862558067146823 -0.005857468268191963 461511
869.5 0.3851580202072399 -0.01138183914669699 461760
870.0000000000001 0.3834382468904135 -0.01673240466639608 462011
870.5 0.3811220829487869 -0.02184008245291772 462249
871 0.378242888508771 -0.02663935807264364 462496
871.4999999999999 0.3748413010200663 -0.03106914526022111 462766
872 0.3709646524070725 -0.03507358171677471 463037
872.4999999999999 0.3666662984666152 -0.03860274988179597 463296
873 0.3620048701629723 -0.04161331317424655 463561
873.5000000000001 0.357043457505021 -0.04406905941878571 463822
874 0.3518487375695045 -0.0459413445033957 464097
874.5 0.3464900589471103 -0.04720943073567536 464346
874.9999999999999 0.3410384954252014 -0.047860715856196 464597
875.5 0.3355658820757789 -0.04789085020711019 464855
876.0000000000001 0.3301438470856253 -0.0473037411206681 465078
876.5 0.3248428526461282 -0.04611144516312535 465333
877 0.3197312580143304 -0.04433395042248583 465581
877.5 0.3148744174682175 -0.0419988525417421 465834
878 0.3103338253147092 -0.03914092965156592 466077
878.4999999999999 0.3061663193771824 -0.03580162272756315 466338
879 0.3024233535020698 -0.03202842916830172 466591
879.5000000000001 0.2991503485945199 -0.02787421854395597 466847
880 0.2963861305368325 -0.02339648048595896 467107
880.5 0.2941624620774554 -0.01865651556188473 467363
880.9999999999999 0.2925036744214671 -0.01371858069544856 467622
881.5 0.2914264028254057 -0.008649001239882203 467883
882.0000000000001 0.2909394290208227 -0.00351526218734084 468149
882.5 0.2910436317832634 0.001614908806719903 468409
883 0.2917320454481678 0.006674453888669234 468680
883.5 0.2929900246739084 0.01159788042789827 468937
884 0.2947955122861269 0.01632212719788427 469201
884.4999999999999 0.2971194056271769 0.02078738962723145 469461
885 0.2999260154995405 0.02493789309778019 469725
885.5000000000001 0.3031736105508683 0.02872260408386288 469988
886 0.3068150388178402 0.03209586988103591 470251
886.5 0.3107984171414637 0.03501797874951732 470511
886.9999999999999 0.3150678783011769 0.03745563348083959 470772
887.5 0.3195643650002634 0.03938233266820934 471027
888.0000000000001 0.3242264592797309 0.04077865530292943 471290
888.5 0.3289912355484783 0.04163244571131318 471555
889 0.3337951251985143 0.04193889726853386 471819
889.5 0.3385747807268712 0.04170053475730601 472081
890 0.3432679274099086 0.04092709665966279 472340
890.4999999999999 0.3478141908677288 0.03963532005921289 472601
891 0.3521558893106891 0.03784863216955824 472866
891.5000000000001 0.3562387798687502 0.03559675377335181 473127
892 0.3600127491574158 0.0329152210382578 473374
892.5 0.363432439119309 0.02984483325471294 473614
892.9999999999999 0.3664578001841259 0.02643103500138585 473871
893.5 0.3690545648962797 0.02272324207491279 474120
894.0000000000001 0.3711946363522784 0.0187741212101573 474383
894.5 0.3728563870507512 0.01463883415735001 474652
895 0.3740248650684164 0.01037425706668574 474919
895.5 0.3746919058157907 0.006038186355277695 475172
896 0.3748561489775835 0.001688542294137438 475423
896.4999999999999 0.3745229615849737 -0.002617418545248226 475664
897 0.3737042694810565 -0.006823871101111552 475908
897.5000000000001 0.3724183007081422 -0.01087715941324241 476170
898 0.3706892455484 -0.01472649407496908 476420
898.5 0.3685468390709941 -0.01832460031304298 476669
898.9999999999999 0.3660258730639635 -0.0216283082767304 476915
899.5 0.3631656451438768 -0.02459907804217227 477169
900.0000000000001 0.360009353628754 -0.02720345285949674 477437
900.5 0.3566034474196757 -0.02941343527244127 477701
901 0.3529969406558643 -0.03120678190652234 477977
901.5 0.3492407022807649 -0.0325672139344771 478234
902 0.3453867308790979 -0.03348454146868605 478497
902.4999999999999 0.3414874252153527 -0.03395470138123701 478756
903 0.3375948608235262 -0.03397970929491481 479017
903.5000000000001 0.3337600827689351 -0.0335675277047154 479278
904 0.3300324243307342 -0.03273185336208385 479551
904.5 0.3264588608453783 -0.03149182816637409 479808
904.9999999999999 0.3230834073157762 -0.02987167884450712 480068
905.5 0.3199465676390333 -0.02790029164621643 480327
906.0000000000001 0.3170848424498503 -0.02561072912585406 480586
906.5 0.3145303016306482 -0.02303969681137681 480845
907 0.3123102265182485 -0.02022696816752634 481099
907.5 0.3104468257563775 -0.01721477673597554 481378
908 0.3089570276199745 -0.01404718467495432 481639
908.4999999999999 0.3078523504883002 -0.01076943712128874 481893
909 0.3071388519864339 -0.007427311857680499 482166
909.5000000000001 0.3068171561660336 -0.004066473688308627 482438
910 0.3068825569730893 -0.0007318427094051028 482694
910.5 0.3073251951690528 0.002533014686713507 482948
910.9999999999999 0.3081303048476837 0.005686463708734143 483211
911.5 0.3092785247375611 0.008689340188448667 483473
912.0000000000001 0.3107462686127372 0.01150544364707869 483729
912.5 0.3125061483631523 0.0141019781146263 483992
913 0.3145274426123988 0.01644993528192906 484247
913.5 0.3167766032216831 0.01852441550320278 484502
914 0.3192177915919971 0.02030488315729442 484760
914.4999999999999 0.3218134363763285 0.02177535390314278 485028
915 0.3245248040429592 0.0229245124131839 485299
915.5000000000001 0.3273125736903181 0.02374576022165677 485563
916 0.330137407602303 0.02423719436708122 485822
916.5 0.3329605092473218 0.02440151852409026 486080
916.9999999999999 0.3357441607596028 0.0242458892943639 486341
917.5 0.338452232390787 0.02378170124551834 486614
918.0000000000001 0.3410506569751075 0.02302431513734405 486870
918.5 0.3435078631026898 0.02199273454484756 487152
919.0000000000001 0.3457951614314124 0.020709236766601 487513
919.5 0.3478870793760379 0.01919896448591252 487866
920 0.3497616402806122 0.0174894851239047 488239
920.4999999999999 0.3514005840923906 0.01561032518207572 488608
921 0.3527895274982338 0.01359248711343997 488978
921.5000000000001 0.3539180624426556 0.01146795638388876 489341
922 0.3547797929056496 0.009269206388780635 489695
922.5 0.3553723107632617 0.007028708775629874 490062
922.9999999999999 0.3556971124704107 0.004778456495531516 490430
923.5 0.3557594591798615 0.002549506568799542 490737
923.9999999999999 0.3555681837307055 0.0003715491109578938 490996
924.5 0.3551354486923226 -0.00172749136802843 491243
925.0000000000001 0.3544764603248409 -0.003721816995958443 491496
925.5 0.3536091439052703 -0.005588075197791776 491746
926 0.3525537863618263 -0.007305631030786588 492002
926.4999999999999 0.3513326525511438 -0.008856790045821836 492242
927 0.3499695817994995 -0.01022696936311452 492484
927.5000000000001 0.3484895715067406 -0.01140481551056002 492726
928 0.346918354679222 -0.01238226844138621 492987
928.5 0.3452819782161373 -0.01315457201095078 493224
929 0.3436063886244127 -0.01372023203680375 493472
929.5 0.3419170315847018 -0.0140809238785222 493721
929.9999999999999 0.3402384714404167 -0.01424135224189791 493967
930.5 0.3385940362400922 -0.01420906662426106 494208
931.0000000000001 0.3370054934390043 -0.01399423646351217 494452
931.5 0.3354927607683079 -0.01360939062344592 494710
932 0.3340736561196525 -0.0130691263341222 494953
932.4999999999999 0.3327636895815823 -0.01238979310173781 495197
933 0.3315759000132545 -0.01158915740255555 495433
933.5000000000001 0.3305207377636136 -0.0106860541764116 495697
934 0.3296059943530502 -0.009700031235227275 495934
934.5 0.3288367791427214 -0.008650992700509941 496240
935 0.3282155422368573 -0.00755884748237962 496529
935.5 0.3277421421081064 -0.006443168614126007 496780
935.9999999999999 0.3274139557171571 -0.005322868965142947 497141
936.5 0.3272260282267774 -0.004215898477192766 497448
937.0000000000001 0.327171258797435 -0.003138967611557218 497719
937.5 0.3272406184060257 -0.002107301166169165 497979
938 0.3274233951591553 -0.001134426031790651 498227
938.4999999999999 0.3277074621846678 -0.0002319958151120846 498538
939 0.328079562885106 0.0005903454245799198 498865
939.5000000000001 0.3285256081285103 0.001325058788107921 499143
940 0.3290309798378069 0.00196676468735467 499393
940.5 0.3295808354208252 0.002512255453425143 499749
941 0.3301604075581256 0.002960467043105481 500088
941.5 0.3307552940329692 0.003312411186952822 500425
941.9999999999999 0.3313517325432883 0.003571069993254617 500705
942.5 0.3319368557742593 0.003741255650793912 501007
943.0000000000001 0.3324989224256067 0.003829438449763581 501275
943.5 0.3330275203723893 0.003843546855142669 501526
944 0.3335137386830482 0.003792743812313406 501837
944.4999999999999 0.3339503058142445 0.003687183833791978 502136
945 0.3343316919380511 0.003537755703110955 502468
945.5000000000001 0.3346541740223888 0.003355815832952367 502753
946 0.3349158629687833 0.003152917426863289 503013
946.5 0.3351166928009094 0.002940540616047367 503359
947 0.3352583725813099 0.002729828675066989 503690
947.5 0.3353443024006217 0.00253133526454692 503938
947.9999999999999 0.3353794554224168 0.0023547874083221 504181
948.5 0.3353702285667575 0.00220886859148819 504458
949.0000000000001 0.3353242649667769 0.002101025970368816 504816
949.5 0.3352502518260023 0.002037305222590817 505152
950 0.3351576977315663 0.002022216043421587 505490
950.4999999999999 0.3350566938330183 0.002058630722386078 505825
951 0.3349576635723457 0.002147717621852477 506095
951.5000000000001 0.3348711058437304 0.002288910737294343 506355
952 0.3348073365684118 0.002479915858299645 506595
952.5 0.3347762336892758 0.002716753181374462 506872
953 0.3347869905213487 0.002993835561545936 507174
953.5 0.3348478822395521 0.003304080940972418 507418
953.9999999999999 0.3349660500466697 0.003639056870210771 507668
954.5 0.3351473072466831 0.003989154452005319 507965
955.0000000000001 0.335395971056869 0.004343788498355287 508269
955.5 0.3357147235330706 0.004691620208307172 508532
956 0.336104504464141 0.005020798254587144 508791
956.4999999999999 0.3365644385224854 0.005319213818950265 509062
957 0.3370917983475629 0.005574764844910995 509363
957.5000000000001 0.3376820045984065 0.005775624586985655 509713
958 0.3383286633505275 0.005910509431023056 510004
958.5 0.3390236405431284 0.005968940942518619 510347
959 0.3397571725156218 0.005941497169457396 510586
959.5 0.3405180110193687 0.005820048382226346 510841
959.9999999999999 0.3412936004622917 0.005597972673061587 511077
960.5 0.3420702845512882 0.005270347157549133 511315
961.0000000000001 0.3428335389502205 0.004834110915746583 511559
961.5 0.3435682260790701 0.004288196274162278 511823
962 0.344258867751044 0.003633625554597574 512075
962.4999999999999 0.3448899309864978 0.002873570993186055 512329
963 0.3454461220617354 0.002013376153424811 512584
963.5000000000001 0.3459126836521567 0.001060537810425985 512839
964 0.3462756898165168 2.464795929388939e-05 513103
964.5 0.3465223335445887 -0.001082703712675973 513440
965 0.3466412016551352 -0.002248065863719232 513691
965.5 0.3466225319842453 -0.003456298344043718 514023
965.9999999999999 0.3464584480437433 -0.004690779497689591 514331
966.5 0.3461431666520869 -0.0059336449481678 514579
967.0000000000001 0.3456731744411802 -0.007166054322053314 514906
967.5 0.345047369615648 -0.00836848184441173 515232
968 0.3442671658791706 -0.009521026282424676 515496
968.4999999999999 0.3433365560369806 -0.01060373532676963 515771
969 0.3422621334253002 -0.01159693919101797 516022
969.5000000000001 0.3410530699971872 -0.0124815879831382 516353
970 0.3397210505991822 -0.01323958726441084 516624
970.5000000000001 0.3382801636930113 -0.01385412616257781 516878
971 0.3367467494998495 -0.01430999244932126 517144
971.5 0.3351392072596244 -0.0145938691271963 517419
971.9999999999999 0.3334777639928571 -0.01469460729645096 517701
972.5 0.3317842078162833 -0.0146034703848341 518008
973.0000000000001 0.3300815894850268 -0.01431434521917661 518276
973.5 0.3283938964030825 -0.01382391589054896 518543
974 0.3267457038507376 -0.0131317969081968 518873
974.4999999999999 0.3251618086137449 -0.01224062274312346 519328
975 0.3236668505569741 -0.01115609152097692 519618
975.4999999999999 0.3222849279585455 -0.009886961325760665 519928
976 0.321039212604076 -0.008444998310031558 520364
976.5000000000001 0.3199515707309102 -0.006844876562309618 520770
977 0.3190421959068991 -0.005104030446627581 521218
977.5 0.3183292598266411 -0.003242460890510646 521632
977.9999999999999 0.3178285868109091 -0.001282497844171083 522091
978.5 0.3175533575045594 0.0007514781465338802 522515
979.0000000000001 0.3175138468882128 0.002833351629327333 522945
979.5 0.3177172012547219 0.004935620940621675 523363
980 0.3181672582593005 0.00702977507753241 523763
980.5 0.3188644135400414 0.009086693414150283 524129
981 0.3198055367323119 0.0110770625032035 524509
981.4999999999999 0.3209839389760766 0.01297180386275372 524822
982 0.3223893932504289 0.01474250639683553 525142
982.5000000000001 0.3240082080759182 0.01636185694362541 525405
983 0.3258233543147521 0.01780406238802311 525661
983.5 0.3278146439838807 0.0190452568191573 526050
983.9999999999999 0.3299589591889652 0.02006388735746024 526337
984.5 0.3322305285006339 0.02084107251922517 526608
985.0000000000001 0.3346012473406029 0.02136092732605768 526870
985.5 0.3370410382358794 0.0216108497979614 527250
986 0.3395182461456984 0.02158176398612172 527523
986.5 0.3420000634783995 0.02126831529758124 527928
987 0.3444529789037196 0.02066901453049488 528308
987.4999999999999 0.3468432436382599 0.01978632776594547 528665
988 0.3491373485454341 0.01862671003983558 529004
988.5000000000001 0.3513025051518077 0.01720058153476188 529337
989 0.3533071235437902 0.01552224587497513 529631
989.5 0.3551212800750457 0.01360975096500081 529978
989.9999999999999 0.356717167887048 0.01148469367141521 530305
990.5 0.3580695234226484 0.009171970494717125 530569
991.0000000000001 0.3591560223934946 0.006699477201365083 530829
991.5 0.3599576390432206 0.004097761172331114 531077
992 0.3604589630244819 0.001399630961880635 531398
992.5 0.3606484687728309 -0.001360271762668261 531700
993 0.3605187329061802 -0.004145932123288447 531952
993.4999999999999 0.360066595896244 -0.006920447473043762 532218
994 0.3592932650376395 -0.009646531637812676 532647
994.5000000000001 0.3582043565700724 -0.01228703087748544 532913
995 0.3568098756773478 -0.01480544424696468 533174
995.5 0.3551241339810656 -0.01716644090402119 533426
995.9999999999999 0.3531656050538179 -0.01933636688640436 533678
996.5 0.3509567193830929 -0.02128373396566448 534083
997.0000000000001 0.3485236011095082 -0.02297968337936361 534337
997.5 0.3458957497281961 -0.02439841754456533 534592
998 0.3431056707671759 -0.02551759325992775 534849
998.5 0.3401884602289719 -0.02631867040605765 535109
999 0.3371813482899205 -0.02678721074722011 535445
999.4999999999999 0.3341232083846726 -0.02691312211385186 535704
1000 0.3310540383516852 -0.02669084399515626 535947
1000.5 0.3280144207704082 -0.02611947138378099 536203
1001 0.3250449699752437 -0.02520281457864447 536453
1001.5 0.322185773479413 -0.0239493935550159 536699
1002 0.3194758356794127 -0.02237236643997129 536953
1002.5 0.3169525317351722 -0.02048939257290935 537209
1003 0.3146510794313674 -0.01832243157123609 537463
1003.5 0.3126040366223261 -0.01589748074689506 537716
1004 0.310840831548983 -0.0132442541165737 537971
1004.5 0.3093873328953974 -0.0103958071039506 538334
1005 0.3082654659300141 -0.007388111833630517 538646
1005.5 0.3074928804603431 -0.004259588651534507 538983
1006 0.3070826756273882 -0.001050600164506613 539244
1006.5 0.307043185787979 0.002197085337129253 539498
1007 0.3073778308898837 0.005440853735032415 539743
1007.5 0.30808503384832 0.008637820504966134 540101
1008 0.3091582064958287 0.01174541373065969 540372
1008.5 0.3105858047139053 0.01472195658396916 540625
1009 0.3123514523780635 0.01752724111101041 540875
1009.5 0.3144341327721709 0.02012308524564202 541194
1010 0.3168084451670599 0.02247386516921639 541576
1010.5 0.3194449233264269 0.02454701544646302 541851
1011 0.3223104118134665 0.02631348978763043 542113
1011.5 0.3253684951374366 0.02774817581090788 542373
1012 0.3285799740126094 0.02883025779947605 542624
1012.5 0.3319033823140879 0.02954352215567653 542961
1013 0.3352955377158214 0.02987660104083676 543223
1013.5 0.3387121184947248 0.02982315054218038 543581
1014 0.3421082585885821 0.02938196061593536 543939
1014.5 0.3454391527102733 0.0285569950053653 544196
1015 0.3486606631512739 0.02735736031047977 544517
1015.5 0.3517299198559617 0.02579720437869801 544795
1016 0.3546059054160824 0.0238955451785747 545039
1016.5 0.3572500168210457 0.02167603229763716 545456
1017 0.3596265961021436 0.01916664415641917 545817
1017.5 0.3617034224231934 0.016399324940252 546066
1018 0.3634521586907867 0.01340956610523121 546338
1018.5 0.3648487463771166 0.01023593810272111 546598
1019 0.3658737429583869 0.006919578676435573 546857
1019.5 0.3665125971623382 0.003503644707314133 547099
1020 0.3667558580780756 3.273510511798119e-05 547351
1020.5 0.3665993150981554 -0.003447707335680757 547600
1021 0.3660440666236833 -0.006892006890629461 547927
1021.5 0.3650965164544846 -0.01025487025367088 548206
1022 0.3637682977939988 -0.01349199778876263 548454
1022.5 0.3620761258082996 -0.01656068224050696 548715
1023 0.3600415806760101 -0.01942038662474557 548970
1023.5 0.3576908240368626 -0.02203329330199803 549321
1024 0.3550542526772836 -0.0243648166313289 549585
1024.5 0.3521660941686058 -0.02638407210414749 549956
1025 0.3490639499846928 -0.02806429545946957 550296
1025.5 0.3457882923595296 -0.02938320597577031 550560
1026 0.3423819217912142 -0.03032330890988668 550812
1026.5 0.3388893926476144 -0.03087213289947663 551065
1027 0.3353564147730427 -0.03102239905030048 551381
1027.5 0.3318292393283542 -0.03077211938020611 551678
1028 0.3283540373141986 -0.03012462327468339 551927
1028.5 0.3249762793258171 -0.02908851161025755 552298
1029 0.3217401250664046 -0.02767753920761804 552552
1029.5 0.3186878310050588 -0.02591042727198816 552807
1030 0.315859184306851 -0.02381060844974187 553053
1030.5 0.3132909707903591 -0.02140590806394659 553327
1031 0.3110164841874249 -0.01872816597418293 553685
1031.5 0.309065083398018 -0.01581280432524425 554081
1032 0.3074618037581245 -0.01269834719364924 554374
1032.5 0.306227027580316 -0.009425898799897883 554642
1033 0.3053762183959273 -0.006038587518884432 554926
1033.5 0.3049197224364168 -0.002580983383036589 555209
1034 0.3048626399522439 0.0009015028737649952 555494
1034.5 0.3052047679938723 0.004363230943398756 555780
1035 0.305940615285002 0.007758943830327818 556024
1035.5 0.3070594888171349 0.01104437408118291 556265
1036 0.3085456508010498 0.0141768350527968 556517
1036.5 0.3103785436388692 0.01711578914294642 556771
1037 0.312533079643712 0.01982338524910514 557062
1037.5 0.3149799913456419 0.02226495816891669 557386
1038 0.3176862373951125 0.02440948320524133 557744
1038.5 0.3206154583199083 0.02622997988044433 558035
1039 0.3237284757191133 0.02770385938974381 558345
1039.5 0.3269838278971471 0.0288132112214144 558604
1040 0.3303383344603048 0.02954502523093951 558867
1040.5 0.3337476820239313 0.02989134636447529 559124
1041 0.3371670229153139 0.02984936017123603 559471
1041.5 0.3405515786088583 0.029421408211168 559714
1042 0.3438572395978305 0.02861493343980264 559966
1042.5 0.3470411534908678 0.02744235662266301 560221
1043 0.3500622933199853 0.02592088578335016 560471
1043.5 0.3528819983566328 0.02407226160908737 560777
1044 0.355464480148631 0.02192244261219633 561106
1044.5 0.3577772870072641 0.01950123466355374 561361
1045 0.359791720782601 0.01684187026323246 561612
1045.5 0.3614832004573135 0.01398054358399044 561863
1046 0.3628315678546637 0.01095590790592679 562106
1046.5 0.3638213315837486 0.007808542547658917 562352
1047 0.3644418462226157 0.004580396784371471 562608
1047.5 0.3646874246547014 0.001314218521113007 562853
1048 0.3645573824132464 -0.001947024342615039 563097
1048.5 0.3640560138383519 -0.005160721865413833 563382
1049 0.3631925007987519 -0.008285191398944056 563653
1049.5 0.3619807556618065 -0.01128023053828181 563916
1050 0.3604392010975313 -0.01410764619634409 564166
1050.5 0.3585904901631221 -0.01673175269014394 564401
1051 0.3564611709214647 -0.01911983220317783 564653
1051.5 0.3540813005893985 -0.02124255155492064 564936
1052 0.3514840148789709 -0.02307432985664035 565307
1052.5 0.3487050587785376 -0.02459365235286208 565557
1053 0.3457822855126043 -0.025783326529159 565813
1053.5 0.3427551308134044 -0.02663067739806324 566070
1054 0.3396640699283836 -0.0271276797436696 566319
1054.5 0.3365500649725897 -0.02727102599938048 566554
1055 0.3334540103115312 -0.02706212933936623 566809
1055.5 0.3304161836280256 -0.02650706246975249 567122
1056 0.3274757101871291 -0.02561643349744403 567427
1056.5 0.324670047569134 -0.02440520112029276 567676
1057 0.3220344977961019 -0.02289243220989827 567925
1057.5 0.3196017533380416 -0.02110100563622115 568177
1058 0.317401482957636 -0.01905726690069364 568422
1058.5 0.3154599627454984 -0.01679063879188909 568662
1059 0.3137997570205525 -0.01433319384638165 568915
1059.5 0.3124394530324447 -0.01171919487971157 569172
1060 0.3113934526159223 -0.008984610242180195 569414
1060.5 0.3106718231223984 -0.006166610746718966 569665
1061 0.3102802091035963 -0.003303055407924749 569909
1061.5 0.3102198053584657 -0.0004319732206219265 570164
1062 0.3104873910900021 0.00240895180741994 570412
1062.5 0.3110754240654744 0.00518288526965262 570657
1063 0.311972192843959 0.007854329737918617 570907
1063.5 0.3131620243406378 0.01038958832930147 571166
1064 0.3146255432491179 0.01275719829009385 571414
1064.5 0.3163399791512864 0.01492832890874689 571654
1065 0.3182795165183754 0.01687713863007228 571900
1065.5 0.320415682255332 0.01858108687063971 572145
1066 0.3227177649704129 0.02002119672063348 572405
1066.5 0.3251532597692182 0.02118226545003944 572655
1067 0.3276883320817378 0.02205302050596909 572903
1067.5 0.3302882938357198 0.02262621948180664 573171
1068 0.3329180851916458 0.02289869334604415 573434
1068.5 0.3355427550543013 0.02287133302741126 573678
1069 0.3381279336723236 0.02254902025156934 573920
1069.5 0.3406402908279229 0.02194050430182344 574169
1070 0.3430479734004157 0.02105822712103491 574421
1070.5 0.3453210164543495 0.01991809987379075 574668
1071 0.347431722449631 0.01853923473722006 574914
1071.5 0.3493550036899007 0.01694363627681913 575156
1072 0.3510686837081811 0.01515585728240807 575402
1072.5 0.3525537539264724 0.01320262438213288 575650
1073 0.3537945826085876 0.01111243911365679 575900
1073.5 0.3547790738428276 0.008915160407013583 576142
1074 0.355498775032219 0.006641574619974844 576384
1074.5 0.3559489321240508 0.004322959362499801 576632
1075 0.3561284925661596 0.001990647351515998 576878
1075.5 0.3560400567239006 -0.0003244035481128 577127
1076 0.3556897792182347 -0.002592028113767524 577371
1076.5 0.3550872223414349 -0.004783253661195327 577622
1077 0.3542451643629327 -0.006870676658348232 577887
1077.5 0.3531793661444954 -0.008828811079375878 578133
1078 0.3519083000331646 -0.01063440399867309 578388
1078.5 0.3504528454846651 -0.0122667144613683 578640
1079 0.348835956283191 -0.01370775225357849 578888
1079.5 0.3470823045602344 -0.01494247382393423 579181
1080 0.3452179070715825 -0.01595893326757137 579524
1080.5 0.3432697393648744 -0.01674838696491164 579778
1081 0.3412653435587912 -0.01730535115982694 580028
1081.5 0.3392324354586798 -0.01762761245486875 580280
1082 0.3371985166533465 -0.01771619188491051 580530
1082.5 0.3351904970759981 -0.01757526389482671 580775
1083 0.3332343332724394 -0.01721203218214358 581017
1083.5 0.3313546873061252 -0.01663656496291286 581260
1084 0.3295746108481274 -0.01586159277002235 581515
1084.5 0.3279152585571273 -0.01490227239019007 581762
1085 0.3263956343574974 -0.01377592098231912 582018
1085.5 0.3250323736805405 -0.0125017247900185 582275
1086 0.3238395641537423 -0.01110042716029147 582520
1086.5 0.3228286066145712 -0.009594000805136029 582874
1087 0.3220081176984282 -0.008005309390739341 583147
1087.5 0.3213838746144519 -0.006357763608898514 583399
1088 0.3209588020876639 -0.004674976877279404 583644
1088.5 0.3207330008209025 -0.002980425730317822 583893
1089 0.3207038162244677 -0.001297119803302623 584194
1089.5 0.3208659455841318 0.000352713918114391 584493
1090 0.3212115812975921 0.00194792820760401 584813
1090.5 0.3217305873130968 0.003468730049688805 585065
1091 0.3224107054588587 0.004896928828676089 585321
1091.5 0.3232377879639191 0.006216155111320839 585595
1092 0.3241960521454956 0.007412047380494528 585875
1092.5 0.3252683529785751 0.008472404610078517 586160
1093 0.3264364690735895 0.009387303127660774 586411
1093.5 0.3276813974694208 0.0101491767825638 586667
1094 0.3289836526024212 0.01075286001332758 586920
1094.5 0.3303235648373676 0.01119559398209732 587165
1095 0.3316815740418388 0.01147699650466345 587512
1095.5 0.3330385138489405 0.0115989970457086 587798
1096 0.3343758824811117 0.01156573856109011 588081
1096.5 0.3356760962954841 0.01138344844522316 588335
1097 0.336922722553621 0.0110602812749757 588590
1097.5 0.33810068830933 0.010606136425838 588841
1098 0.3391964627408746 0.01003245396621407 589087
1098.5 0.3401982107209461 0.009351992507138633 589338
1099 0.3410959159114332 0.008578592894153038 589579
1099.5 0.3418814721822511 0.007726931773085228 589825
1100 0.3425487426759534 0.006812269140719437 590072
1100.5 0.3430935863642218 0.00585019400449562 590322
1101 0.3435138524603321 0.004856372223177047 590572
1101.5 0.3438093435552414 0.003846300484605715 590936
1102 0.3439817488262973 0.002835070199954764 591275
1102.5 0.3440345491194216 0.001837144859927017 591573
1103 0.343972896121185 0.0008661541116488683 591847
1103.5 0.3438034682104291 -6.52925191485446e-05 592107
1104 0.3435343059045525 -0.0009457697117080312 592366
1104.5 0.3431746300887911 -0.001765176101191062 592616
1105 0.3427346464341031 -0.002514847997033601 592872
1105.5 0.3422253395678637 -0.003187645827671952 593127
1106 0.3416582606597474 -0.003778012542341617 593380
1106.5 0.3410453121221469 -0.004282003677459185 593627
1107 0.3403985331004138 -0.004697289269207369 593873
1107.5 0.3397298893443421 -0.005023128257723788 594114
1108 0.3390510709107378 -0.005260316474358321 594358
1108.5 0.3383733009506582 -0.00541110972479098 594610
1109 0.3377071585878764 -0.005479123870839791 594861
1109.5 0.337062418601935 -0.005469214166558165 595140
1110 0.3364479102951922 -0.005387336414404567 595424
1110.5 0.3358713975544637 -0.005240392770289017 595680
1111 0.3353394817207143 -0.005036065238391858 595930
1111.5 0.3348575284615783 -0.004782640054904385 596201
1112 0.3344296194084687 -0.004488826262252397 596454
1112.5 0.3340585288799587 -0.004163571820853957 596773
1113 0.3337457255733546 -0.00381588059388798 597067
1113.5 0.3334913986741979 -0.003454633472699289 597329
1114 0.3332945074159703 -0.003088416788038632 597646
1114.5 0.3331528527262867 -0.002725360977908908 597896
1115 0.333063169227775 -0.002372992259769663 598143
1115.5 0.3330212355275069 -0.002038099787415529 598409
1116 0.3330220004335926 -0.001726620465861278 598656
1116.5 0.3330597224859073 -0.001443543256522176 598909
1117 0.3331281199838301 -0.001192834435874974 599181
1117.5 0.3332205285402703 -0.0009773848800465046 599452
1118 0.3333300630904362 -0.000798980042137223 599737
1118.5 0.3334497812369583 -0.0006582928754844439 600057
1119 0.3335728448206007 -0.0005548995415270733 600392
1119.5 0.33369267666734 -0.0004873173324485776 600664
1120 0.3338031095766393 -0.0004530638432036807 600923
1120.5 0.3338985247801522 -0.0004487360514827277 601252
1121 0.3339739773116399 -0.0004701076138818929 601529
1121.5 0.334025305983853 -0.000512242367818857 601792
1122 0.3340492259619318 -0.0005696217467998127 602051
1122.5 0.3340434022503259 -0.0006362835761135587 602302
1123 0.3340065027656874 -0.0007059695208005194 602532
1123.5 0.333938230045433 -0.0007722783109554417 602772
1124 0.3338393310342905 -0.0008288217733905713 603034
1124.5 0.3337115847923549 -0.0008693806548807847 603278
1125 0.3335577683711929 -0.0008880572312330833 603511
1125.5 0.3333816015024683 -0.0008794217579881221 603756
1126 0.3331876711296929 -0.0008386499315207841 604000
1126.5 0.3329813371814231 -0.0007616486916567875 604252
1127 0.3327686213274482 -0.0006451679058454349 604501
1127.5 0.3325560807722385 -0.0004868957268372698 604742
1128 0.3323506694170571 -0.0002855357064148975 604989
1128.5 0.3321595889588396 -4.086407208256313e-05 605233
1129 0.3319901326862484 0.0002462340737534349 605490
1129.5 0.3318495248779477 0.0005737504976404084 605736
1130 0.3317447588025796 0.0009385619965657676 605987
1130.5 0.3316824363625184 0.001336461051334339 606233
1131 0.3316686124134381 0.001762208643105162 606473
1131.5 0.3317086467290843 0.002209608505503638 606715
1132 0.3318070664663645 0.002671601696741845 606984
1132.5 0.3319674418217413 0.003140380005627604 607241
1133 0.3321922773585079 0.003607516358501372 607490
1133.5 0.3324829212293252 0.004064110076912444 607734
1134 0.3328394942234419 0.004500944553653637 607976
1134.5 0.3332608402381536 0.004908654672478243 608213
1135 0.3337444994146469 0.005277901098637364 608459
1135.5 0.3342867047952807 0.005599548416801354 608710
1136 0.3348824029588716 0.005864843992696487 608985
1136.5 0.3355252986792766 0.006065594386809683 609234
1137 0.3362079232372265 0.006194336153854497 609479
1137.5 0.3369217256029272 0.006244497920548276 609733
1138 0.3376571853041737 0.00621055074594498 609992
1138.5 0.3384039454083586 0.006088143931563381 610250
1139 0.3391509636833394 0.005874223660461676 610492
1139.5 0.3398866796676967 0.005567132102052857 610743
1140 0.3405991950812176 0.005166684918886132 610983
1140.5 0.3412764647466227 0.004674225448201483 611232
1141 0.3419064949781458 0.004092654199535602 611475
1141.5 0.3424775462253533 0.003426432704217202 611723
1142 0.3429783366447562 0.002681561166986999 611973
1142.5 0.343398243209435 0.001865529797610396 612234
1143 0.343727496959586 0.0009872441343696144 612493
1143.5 0.3439573690450977 5.692510473888591e-05 612749
1144 0.344080344314632 -0.0009140150056558262 612992
1144.5 0.3440902793629844 -0.001913119093444473 613226
1145 0.3439825421576056 -0.002927052314985464 613477
1145.5 0.3437541306231842 -0.003941787366375129 613727
1146 0.3434037678662916 -0.004942805303005212 613979
1146.5 0.3429319720658859 -0.005915308946514084 614246
1147 0.3423410994347169 -0.006844445682049572 614549
1147.5 0.3416353590656879 -0.007715536252339833 614872
1148 0.3408207989097003 -0.008514306010682487 615148
1148.5 0.3399052625808002 -0.009227115005336897 615521
1149 0.3388983171435603 -0.009841183234820854 615890
1149.5 0.3378111524994003 -0.01034480743827016 616184
1150 0.3366564534457394 -0.01072756586741582 616555
1150.5 0.3354482459271521 -0.01098050762606284 616947
1151 0.3342017194240994 -0.0110963233575108 617321
1151.5 0.3329330278253702 -0.01106949430755992 617608
1152 0.3316590714986324 -0.01089641708717592 617929
1152.5 0.3303972636034743 -0.01057550180033458 618188
1153 0.3291652839774514 -0.0101072415840897 618491
1153.5 0.3279808241632198 -0.009494252023915753 618847
1154 0.326861327329606 -0.008741279351698151 619192
1154.5 0.3258237269682521 -0.007855176799734713 619507
1155 0.3248841883176879 -0.006844848964746457 619770
1155.5 0.3240578564768306 -0.00572116452387466 620090
1156 0.3233586151192698 -0.004496838132505323 620437
1156.5 0.3227988596085642 -0.003186282814005077 620766
1157 0.322389288144344 -0.001805434616634301 621105
1157.5 0.3221387143413628 -0.000371551755768742 621428
1158 0.3220539043618463 0.001097009126852345 621753
1158.5 0.3221394413893582 0.002581036577382835 622035
1159 0.3223976198545783 0.004060724472301907 622291
1159.5 0.3228283714052826 0.005515945055173165 622572
1160 0.3234292241604738 0.006926530997470651 622823
1160.5 0.3241952963085272 0.008272562432910099 623118
1161 0.3251193246085599 0.009534654793707489 623391
1161.5 0.3261917278403209 0.01069424321775105 623676
1162 0.3274007047284706 0.01173385929919276 623995
1162.5 0.3287323653498275 0.01263739602187301 624316
1163 0.3301708945250132 0.01339035684476259 624652
1163.5 0.3316987452063964 0.01398008509976246 624895
1164 0.3332968594099877 0.01439597011233338 625161
1164.5 0.3349449138069947 0.01462962676121905 625410
1165 0.3366215866978817 0.01467504555080859 625649
1165.5 0.3383048427440913 0.01452871067348672 625973
1166 0.3399722315356409 0.01418968398394783 626301
1166.5 0.3416011958313488 0.01365965328656464 626643
1167 0.3431693851264548 0.01294294384360757 626901
1167.5 0.3446549700830404 0.01204649253906773 627143
1168 0.3460369533040447 0.01097978467235656 627391
1168.5 0.3472954719431222 0.00975475390032191 627629
1169 0.3484120877203391 0.008385646386809066 627874
1169.5 0.3493700600570254 0.006888850748382551 628109
1170 0.3501545982503126 0.005282695894921511 628352
1170.5 0.3507530888763264 0.003587219346958054 628597
1171 0.3511552949371105 0.001823909060561342 628837
1171.5 0.3513535236456479 1.542219846251661e-05 629084
1172 0.3513427601706032 -0.001814715353272382 629325
1172.5 0.351120765131623 -0.00364242461595672 629650
1173 0.350688134140557 -0.005443399939233735 629963
1173.5 0.3500483182166099 -0.007193441666687127 630281
1174 0.3492076044565939 -0.008868790376871606 630621
1174.5 0.3481750569070745 -0.01044645797377792 630918
1175 0.346962418155199 -0.01190455091210559 631173
1175.5 0.3455839727209691 -0.01322258092236615 631423
1176 0.3440563738874526 -0.01438175874796746 631694
1176.5 0.3423984361388199 -0.01536526661922681 632031
1177 0.3406308958811904 -0.01615850546495033 632363
1177.5 0.3387761435907178 -0.01674931319708912 632618
1178 0.33685793096005 -0.01712815079344847 632876
1178.5 0.3349010569919373 -0.01728825334207945 633156
1179 0.332931037311643 -0.01722574369268001 633429
1179.5 0.3309737612329619 -0.0169397068782783 633677
1180 0.3290551413120777 -0.01643222401732101 633928
1180.5 0.3272007602560346 -0.01570836497424954 634265
1181 0.3254355201160142 -0.01477613963759058 634590
1181.5 0.3237832986888147 -0.01364640826017672 634917
1182 0.3222666179726704 -0.01233275188791137 635185
1182.5 0.320906329376735 -0.01085130447309685 635461
1183 0.3197213201690303 -0.00922054881750382 635743
1183.5 0.3187282453682918 -0.007461079011097312 636052
1184 0.3179412889447258 -0.005595332517060475 636320
1184.5 0.3173719577979531 -0.003647295495388374 636625
1185 0.3170289115328265 -0.00164218534938262 636883
1185.5 0.3169178305617197 0.0003938851839156027 637153
1186 0.3170413245321448 0.002434257801947186 637409
1186.5 0.3173988825187542 0.004452087454203627 637673
1187 0.3179868658367673 0.006420705255604645 637928
1187.5 0.3187985437379802 0.008313980467824181 638178
1188 0.3198241716492543 0.01010667651751583 638433
1188.5 0.321051111015282 0.01177479608854285 638671
1189 0.3224639892211247 0.01329591046398984 638909
1189.5 0.3240448975038445 0.01464946850108398 639257
1190 0.3257736242246921 0.01581708089535099 639579
1190.5 0.327627920371426 0.01678277572559166 639917
1191 0.3295837937017415 0.01753322166390527 640239
1191.5 0.331615827529993 0.01805791567949624 640588
1192 0.3336975198063569 0.01834933255511522 640891
1192.5 0.3358016378454074 0.01840303406377803 641228
1193 0.337900583833965 0.01821773621339131 641566
1193.5 0.3399667660893769 0.01779533355014997 641905
1194 0.3419729709513842 0.0171408801097788 642251
1194.5 0.3438927301747665 0.01626252721036952 642584
1195 0.3457006787462983 0.01517141888312245 642910
1195.5 0.3473728981774387 0.01388154632916341 643160
1196 0.348887240521863 0.01240956336336304 643402
1196.5 0.3502236286315796 0.01077456535158475 643663
1197 0.3513643284933213 0.008997834658278164 643907
1197.5 0.3522941898734257 0.007102556089563355 644169
1198 0.3530008519390493 0.00511350623626826 644417
1198.5 0.3534749110101656 0.003056720985843688 644661
1199 0.3537100481232727 0.0009591457765264088 644918
1199.5 0.353703114646808 -0.001151726592746886 645158
1200 0.3534541747718734 -0.00324822561073108 645403
1200.5 0.3529665043017554 -0.005302875072283054 645655
1201 0.3522465457714216 -0.007288762347665371 645919
1201.5 0.3513038205350046 -0.009179899824662238 646209
1202 0.350150799056724 -0.01095157355771213 646515
1202.5 0.3488027312202576 -0.01258067434012522 646821
1203 0.3472774390250661 -0.01404600666424499 647101
1203.5 0.3455950745578601 -0.01532857134652798 647351
1204 0.3437778466058947 -0.01641181796545239 647625
1204.5 0.3418497197094222 -0.01728186368459275 647882
1205 0.3398360898274234 -0.01792767550502312 648138
1205.5 0.3377634411083812 -0.01834121350368844 648407
1206 0.3356589885120526 -0.01851753316018611 648662
1206.5 0.3335503112153709 -0.01845484544575247 648922
1207 0.3314649818533768 -0.01815453393702052 649177
1207.5 0.3294301966927902 -0.01762112881494683 649436
1208 0.3274724118111043 -0.01686223820772816 649683
1208.5 0.3256169902583754 -0.01588843792708356 649932
1209 0.3238878650137249 -0.01471312122164078 650188
1209.5 0.3223072223164961 -0.0133523107212647 650443
1210 0.3208952096564723 -0.01182443526429184 650680
1210.5 0.3196696723529172 -0.01015007477856497 650936
1211 0.3186459222436094 -0.008351676820238942 651187
1211.5 0.3178365415484921 -0.006453248755582554 651460
1212 0.3172512244745871 -0.004480029895207258 651727
1212.5 0.316896658596643 -0.002458148152921037 652058
1213 0.3167764474892221 -0.0004142659992339729 652430
1213.5 0.3168910755085327 0.001624779390135357 652762
1214 0.3172379150345666 0.003632336829181678 653071
1214.5 0.3178112758942767 0.005582297706875204 653325
1215 0.3186024961030067 0.007449443587475954 653584
1215.5 0.3196000724923853 0.009209780096351906 653841
1216 0.3207898292463426 0.01084085257309489 654127
1216.5 0.3221551218505033 0.01232203924741191 654457
1217 0.3236770734810517 0.01363481802515417 654774
1217.5 0.3253348404238855 0.01476300335698809 655106
1218 0.3271059027294325 0.01569295009491926 655391
1218.5 0.3289663759780802 0.0164137217158206 655643
1219 0.3308913397602055 0.01691722079938675 655929
1219.5 0.3328551782667957 0.01719828018318702 656210
1220 0.3348319282442577 0.01725471377201548 656494
1220.5 0.3367956294919167 0.01708732654459532 656802
1221 0.338720673073557 0.01669988386982739 657110
1221.5 0.3405821424749799 0.0160990408091039 657423
1222 0.3423561430666212 0.01529423263278843 657750
1222.5 0.3440201154216861 0.01429752831004988 658004
1223 0.3455531282929147 0.0131234492344356 658285
1223.5 0.3469361473610578 0.01178875591591545 658554
1224 0.3481522762306735 0.01031220579719756 658838
1224.5 0.3491869665585401 0.008714285732111379 659136
1225 0.3500281946506832 0.007016922991678744 659517
1225.5 0.3506666023491109 0.005243178934834913 659838
1226 0.3510956005417482 0.003416929692131595 660142
1226.5 0.3513114341612973 0.001562538359547667 660437
1227 0.351313208083192 -0.0002954767159425546 660721
1227.5 0.3511028738815758 -0.002132772957907766 660973
1228 0.3506851779476228 -0.003925509333348422 661270
1228.5 0.350067572008669 -0.005650662430328317 661582
1229 0.3492600876021604 -0.0072863285646578 661887
1229.5 0.3482751765481059 -0.008812007869745781 662243
1230 0.3471275199207468 -0.01020886660874358 662522
1230.5 0.3458338084383493 -0.01145997428384112 662776
1231 0.3444124975636892 -0.01255051249888937 663026
1231.5 0.3428835409319302 -0.01346795295263588 663346
1232 0.3412681059930617 -0.01420220239446851 663659
1232.5 0.3395882759693256 -0.01474571285592823 663992
1233 0.3378667423816468 -0.01509355597230217 664250
1233.5 0.3361264924911783 -0.01524346072204118 664562
1234 0.3343904960320279 -0.01519581443013842 664841
1234.5 0.3326813955789228 -0.01495362739751892 665125
1235 0.3310212048002397 -0.01452246202458224 665421
1235.5 0.3294310186941076 -0.01391032778616475 665727
1236 0.3279307396960173 -0.01312754388050713 666068
1236.5 0.3265388232840086 -0.01218657180987831 666408
1237 0.3252720463962292 -0.01110182054936996 666729
1237.5 0.3241453016204416 -0.009889427317648341 667053
1238 0.3231714197213235 -0.008567017274402898 667322
1238.5 0.3223610226452044 -0.007153445729828923 667561
1239 0.3217224086895855 -0.005668526658465905 667852
1239.5 0.3212614710531768 -0.004132751460618698 668127
1240 0.3209816504981716 -0.002567002007788432 668461
1240.5 0.3208839223671778 -0.0009922620432554132 668801
1241 0.3209668177096673 0.0005706690147383414 669135
1241.5 0.3212264777940765 0.002101455900941867 669451
1242 0.3216567408184665 0.003580497132841541 669706
1242.5 0.3222492591915847 0.004989180802986202 669968
1243 0.3229936453432876 0.006310123134716051 670244
1243.5 0.3238776436442858 0.007527386688092514 670527
1244 0.3248873256752016 0.008626675430117862 670784
1244.5 0.326007305788432 0.009595504246775218 671046
1245 0.3272209736571414 0.01042334086836659 671301
1245.5 0.3285107403069716 0.01110171859804481 671565
1246 0.3298582939800213 0.01162431866999354 671818
1246.5 0.3312448620889309 0.01198702151187417 672060
1247 0.3326514754821653 0.01218792663929616 672345
1247.5 0.3340592312597579 0.01222734136153451 672656
1248 0.3354495504509844 0.01210773892096794 673000
1248.5 0.3368044269899834 0.01183368711738609 673331
1249 0.3381066645998161 0.01141174887633178 673649
1249.5 0.3393400984167436 0.01085035660229532 673970
1250 0.3404897984507825 0.01015966250759924 674305
1250.5 0.3415422522815502 0.009351367421461235 674642
1251 0.3424855247250854 0.008438530856844564 674942
1251.5 0.3433093925724132 0.00743536534179002 675184
1252 0.3440054528884197 0.006357018204142925 675450
1252.5 0.3445672037641258 0.005219344131845573 675787
1253 0.3449900968305443 0.004038671913903763 676053
1253.5 0.3452715612617533 0.002831568799162448 676354
1254 0.3454109994123603 0.001614605891307154 676644
1254.5 0.3454097546440579 0.0004041279299613661 676886
1255 0.34527105229149 -0.0007839693089766921 677164
1255.5 0.3449999150935785 -0.001934450923178397 677404
1256 0.3446030547673532 -0.003032941238731726 677636
1256.5 0.3440887417224767 -0.004066105989449229 677903
1257 0.343466655201534 -0.005021815979820703 678157
1257.5 0.3427477163800011 -0.005889290200988573 678413
1258 0.3419439071675001 -0.006659216704763554 678686
1258.5 0.3410680776157954 -0.007323849896440248 679029
1259 0.3401337449572367 -0.007877083277434154 679363
1259.5 0.3391548873688507 -0.008314497047811412 679750
1260 0.3381457355815133 -0.008633380360822772 680065
1260.5 0.337120565430986 -0.008832728400812869 680325
1261 0.3360934943789616 -0.008913214826695154 680594
1261.5 0.3350782849193848 -0.008877140480096225 680847
1262 0.3340881576304257 -0.008728359595094867 681105
1262.5 0.3331356164385824 -0.00847218506037371 681427
1263 0.332232288431915 -0.008115274570152384 681770
1263.5 0.3313887802983315 -0.007665499753549895 682098
1264 0.3306145531765818 -0.007131800589639211 682440
1264.5 0.3299178173969575 -0.006524027594603687 682766
1265 0.3293054482605967 -0.0058527744058947 683044
1265.5 0.3287829236661368 -0.005129203484586972 683319
1266 0.3283542840455088 -0.004364867710356827 683575
1266.5 0.3280221147223681 -0.003571530653465265 683868
1267 0.327787550462388 -0.002760988275275344 684114
1267.5 0.3276503016496111 -0.001944894734284606 684419
1268 0.3276087012022834 -0.001134594860150823 684659
1268.5 0.3276597710398456 -0.0003409657060683575 684963
1269 0.3277993066344302 0.0004257305969996357 685266
1269.5 0.3280219779292101 0.001155980678922121 685565
1270 0.3283214446858969 0.001841138702227137 685791
1270.5 0.3286904841374231 0.002473528576550801 686019
1271 0.3291211286719171 0.00304652841288231 686281
1271.5 0.3296048111622034 0.003554636316575624 686529
1272 0.3301325154825276 0.003993516928991735 686802
1272.5 0.3306949297215123 0.004360028442626282 687124
1273 0.3312825996075402 0.004652230128658082 687439
1273.5 0.3318860797090363 0.004869370724096633 687743
1274 0.3324960800563337 0.005011858323328894 688058
1274.5 0.3331036059519651 0.005081212701313094 688358
1275 0.3337000888900341 0.005080001258676678 688623
1275.5 0.3342775066897772 0.005011760018639587 688937
1276 0.3348284911602465 0.004880901318513204 689258
1276.5 0.3353464218484214 0.004692610021490126 689582
1277 0.335825504677949 0.004452730225025121 689987
1277.5 0.3362608345557244 0.004167644558335539 690426
1278 0.3366484413041853 0.003844148242014373 690808
1278.5 0.336985318563767 0.003489320126629952 691083
1279 0.337269435597849 0.003110392934253993 691395
1279.5 0.3374997322169382 0.002714624897478102 691702
1280 0.3376760973153346 0.002309174925588198 692070
1280.5 0.3377993317776378 0.00190098332866985 692410
1281 0.3378710967600768 0.001496659999545959 692707
1281.5 0.337893848578954 0.001102381793126279 692955
1282 0.3378707616420195 0.000723800655950036 693190
1282.5 0.3378056410352592 0.0003659638487982868 693471
1283 0.3377028265248759 3.324737595247742e-05 693756
1283.5 0.3375670898500129 -0.0002706965100319336 694006
1284 0.3374035272645364 -0.0005429771150831923 694327
1284.5 0.337217449334881 -0.00078148807173005 694669
1285 0.3370142700152557 -0.0009849149836380871 694976
1285.5 0.3367993970013737 -0.001152728124897105 695291
1286 0.3365781253101744 -0.001285160629356739 695579
1286.5 0.3363555359468532 -0.001383172851765698 695890
1287 0.3361364014037058 -0.001448403814423978 696167
1287.5 0.335925099590095 -0.001483110866781593 696461
1288 0.3357255376218853 -0.001490098877514323 696718
1288.5 0.3355410867051312 -0.001472640446058899 697115
1289 0.3353745291359966 -0.001434388760808118 697527
1289.5 0.3352280182106599 -0.00137928484202615 697824
1290 0.3351030515991882 -0.0013114609874215 698046
1290.5 0.3350004584902104 -0.001235142286103806 698302
1291 0.3349204005629082 -0.001154548081783882 698544
1291.5 0.3348623865935944 -0.001073795248527525 698784
1292 0.3348253002601571 -0.0009968050926564404 699038
1292.5 0.3348074404730346 -0.0009272156135471523 699284
1293 0.3348065733400365 -0.0008683007456618744 699532
1293.5 0.3348199946679031 -0.000822898066187466 699767
1294 0.3348446017194202 -0.0007933462896387573 700005
1294.5 0.3348769727841262 -0.0007814336855831166 700237
1295 0.3349134529858616 -0.0007883583515028097 700499
1295.5 0.3349502446437345 -0.0008147010532691667 700742
1296 0.3349835004262535 -0.0008604111145386032 700980
1296.5 0.3350094174925998 -0.0009248055975572452 701223
1297 0.3350243308009537 -0.001006581775452038 701461
1297.5 0.3350248037816136 -0.00110384265421684 701694
1298 0.3350077146220083 -0.001214135065373859 701949
1298.5 0.3349703364906148 -0.001334499621721907 702195
1299 0.3349104101359894 -0.001461531612538069 702425
1299.5 0.3348262074335703 -0.001591451714728407 702654
1300 0.3347165846143862 -0.001720185216103872 702892
1300.5 0.3345810240934984 -0.001843448289236997 703138
1301 0.3344196640188297 -0.001956839721904562 703386
1301.5 0.3342333148795176 -0.002055936405191793 703622
1302 0.3340234627434663 -0.002136390804717015 703859
1302.5 0.3337922589323604 -0.002194028595441255 704105
1303 0.3335424961851246 -0.002224944626955272 704355
1303.5 0.3332775716035051 -0.002225595404268894 704597
1304 0.333001436912051 -0.002192886318722874 704842
1304.5 0.3327185367952368 -0.002124251943938307 705079
1305 0.3324337362928957 -0.002017727821445474 705328
1305.5 0.3321522384378311 -0.001872012298033958 705573
1306 0.331879493502942 -0.00168651713972455 705808
1306.5 0.3316211013863395 -0.001461405832941939 706063
1307 0.3313827087989367 -0.00119761868894449 706311
1307.5 0.3311699030274806 -0.0008968840894925199 706588
1308 0.3309881041250162 -0.000561715446477926 706823
1308.5 0.3308424574289189 -0.0001953936919440545 707092
1309 0.3307377283228981 0.000198064636413064 707388
1309.5 0.3306782011433348 0.0006139533996570167 707621
1310 0.3306675840820831 0.001046936391097316 707859
1310.5 0.3307089218580314 0.001491119599148279 708083
1311 0.3308045178194233 0.001940135172357576 708315
1311.5 0.3309558669998045 0.002387235847080901 708549
1312 0.3311636014846271 0.002825398404727502 708791
1312.5 0.3314274492555197 0.003247434554017773 709051
1313 0.3317462074679954 0.003646107487237542 709344
1313.5 0.3321177308892491 0.004014252240607389 709584
1314 0.33253893597925 0.004344897899744369 709826
1314.5 0.3330058208445196 0.004631389633439594 710082
1315 0.3335135010337446 0.00486750851377619 710319
1315.5 0.3340562608819949 0.005047587088616128 710558
1316 0.3346276198499544 0.005166618713812089 710796
1316.5 0.3352204130504659 0.005220358726737406 711034
1317 0.3358268849110492 0.005205415648930001 711277
1317.5 0.3364387946917842 0.005119330742357275 711505
1318 0.33704753236693 0.004960644409072588 711744
1318.5 0.3376442431893924 0.004728948115431919 711983
1319 0.3382199590928253 0.004424920736719512 712218
1319.5 0.3387657349496497 0.004050348452758677 712452
1320 0.339272787596938 0.003608127576283157 712695
1320.5 0.3397326354679273 0.003102249959659307 712936
1321 0.3401372366263486 0.002537770897899134 713178
1321.5 0.3404791229946419 0.001920759722549662 713428
1322 0.3407515285959846 0.001258233557649294 713671
1322.5 0.3409485096936133 0.0005580749811459909 713930
1323 0.3410650548085278 -0.0001710654013455622 714171
1323.5 0.3410971827270973 -0.0009198802130222785 714406
1324 0.3410420267715416 -0.001678528901602476 714645
1324.5 0.3408979037964888 -0.002436771970453192 714890
1325 0.3406643665911292 -0.003184113952777969 715138
1325.5 0.3403422386056735 -0.003909953075375855 715413
1326 0.3399336301794423 -0.00460373542749973 715676
1326.5 0.3394419357220421 -0.005255111351797376 715956
1327 0.338871811584662 -0.005854091710012609 716204
1327.5 0.3382291346511926 -0.006391201647340528 716455
1328 0.3375209419742193 -0.006857629486812099 716694
1328.5 0.3367553520743767 -0.007245368429017868 716925
1329 0.3359414688086357 -0.007547348812498252 717170
1329.5 0.3350892689892721 -0.0077575588052971 717410
1330 0.3342094751962852 -0.007871151547024667 717651
1330.5 0.3333134154677675 -0.00788453694130338 717894
1331 0.3324128717712688 -0.007795456508177711 718120
1331.5 0.3315199193511059 -0.007603039941998112 718354
1332 0.3306467592086903 -0.007307842279058153 718598
1332.5 0.3298055461024776 -0.006911860857126611 718841
1333 0.3290082145490691 -0.006418531541907621 719084
1333.5 0.3282663053653505 -0.005832703999065863 719320
1334 0.3275907953124045 -0.005160596100264014 719557
1334.5 0.3269919323844974 -0.004409727863046794 719797
1335 0.3264790792307863 -0.00358883563269008 720038
1335.5 0.3260605671040481 -0.002707767514651071 720288
1336 0.3257435626007594 -0.001777361354434232 720552
1336.5 0.3255339492920349 -0.0008093068331111324 720797
1337 0.3254362261473574 0.0001840065027872987 721038
1337.5 0.3254534244255335 0.001189653232650005 721279
1338 0.3255870444529598 0.002194345832833107 721524
1338.5 0.3258370134317905 0.003184615820059187 721768
1339 0.3262016651238513 0.00414699972836165 722007
1339.5 0.3266777419444589 0.005068227285691437 722243
1340 0.327260419678218 0.005935409099301566 722483
1340.5 0.3279433547010652 0.006736221141198488 722719
1341 0.3287187532641416 0.007459083346819975 722956
1341.5 0.3295774620703629 0.008093329701602923 723190
1342 0.3305090790586465 0.008629367290583636 723433
1342.5 0.3315020830083253 0.009058821924391858 723673
1343 0.3325439802919828 0.00937466812915181 723912
1343.5 0.3336214668429214 0.009571341495543463 724145
1344 0.3347206031678586 0.009644831620750194 724388
1344.5 0.3358270000297753 0.009592754142898726 724621
1345 0.3369260122533386 0.009414400657142353 724858
1345.5 0.3380029379686742 0.009110765611632743 725092
1346 0.3390432205107402 0.008684549605853282 725328
1346.5 0.3400326501327156 0.008140138848482793 725571
1347 0.3409575626738374 0.00748356087228659 725850
1347.5 0.3418050323453716 0.006722416944551004 726166
1348 0.3425630558628721 0.005865791948313015 726486
1348.5 0.3432207252577389 0.004924142837161622 726850
1349 0.343768386845049 0.003909167079882803 727195
1349.5 0.3441977840058509 0.002833652806058718 727521
1350 0.3445021816579782 0.001711312635538373 727756
1350.5 0.3446764705371554 0.0005566034194192801 728158
1351 0.3447172496861749 -0.0006154656658567948 728555
1351.5 0.3446228858503297 -0.001789534049722342 728958
1352 0.3443935487979763 -0.002950096959223333 729201
1352.5 0.3440312219213447 -0.004081716002236603 729440
1353 0.3435396878198315 -0.005169230209511929 729673
1353.5 0.3429244889210226 -0.006197964580990274 729912
1354 0.3421928635484364 -0.007153933202146449 730240
1354.5 0.3413536581944783 -0.008024034058455367 730583
1355 0.3404172170971935 -0.008796232779737895 730934
1355.5 0.3393952505452273 -0.00945973268975365 731193
1356 0.3383006836421914 -0.01000512871804139 731522
1356.5 0.337147487544921 -0.01042454294817066 731820
1357 0.3359504954457256 -0.01071173982624992 732126
1357.5 0.3347252057929775 -0.01086221933224697 732404
1358 0.3334875754338689 -0.01087328672049648 732732
1358.5 0.3322538055151464 -0.01074409776040871 732964
1359 0.3310401230897978 -0.01047567874924971 733198
1359.5 0.3298625614482741 -0.01007092092109365 733428
1360 0.3287367422208615 -0.009534549234632705 733655
1360.5 0.3276776622826493 -0.008873065882350933 733982
1361 0.3266994884344107 -0.008094669219478519 734252
1361.5 0.3258153627322701 -0.007209149158044046 734495
1362 0.3250372211976937 -0.006227760404258769 734808
1362.5 0.3243756284590077 -0.005163075231615734 735042
1363 0.3238396306588484 -0.004028817772949674 735278
1363.5 0.3234366287116983 -0.002839682078092002 735621
1364 0.3231722737155214 -0.001611136415870004 735853
1364.5 0.3230503860153462 -0.0003592164966880651 736110
1365 0.3230728990888995 0.0008996895480688392 736341
1365.5 0.3232398290795967 0.002149061473373551 736652
1366 0.3235492704453361 0.003372469479567956 736967
1366.5 0.3239974178275897 0.00455379595206278 737288
1367 0.3245786138795241 0.005677453318091446 737606
1367.5 0.3252854224293873 0.006728595007423043 737981
1368 0.3261087260014356 0.007693316596975539 738319
1368.5 0.3270378463761937 0.008558844353500503 738577
1369 0.3280606865497452 0.009313708562041927 738907
1369.5 0.3291638921525522 0.009947899238248313 739269
1370 0.3303330301163315 0.01045300206685844 739684
1370.5 0.3315527821365459 0.0108223126833173 740111
1371 0.3328071502715877 0.01105092771661374 740526
1371.5 0.3340796718506059 0.01113581133478319 740918
1372 0.335353640732576 0.01107583637549914 741244
1372.5 0.3366123318714372 0.01087179949793961 741524
1373 0.3378392260971329 0.01052641015364277 741761
1373.5 0.3390182320208303 0.01004425353822654 742030
1374 0.3401339020143859 0.009431728047484701 742415
1374.5 0.3411716392987288 0.008696958115363956 742831
1375 0.3421178933019074 0.007849683652668644 743177
1375.5 0.34296034061334 0.006901127629217524 743510
1376 0.3436880490638778 0.0058638436440247 743819
1376.5 0.3442916226987263 0.004751545603656435 744080
1377 0.3447633256786823 0.003578921874365807 744307
1377.5 0.3450971834406188 0.002361436485506365 744527
1378 0.345289059766589 0.001115120137133226 744769
1378.5 0.3453367087476169 -0.0001436460987966713 745016
1379 0.3452398009785483 -0.001398351398467502 745271
1379.5 0.3449999236791841 -0.00263257708861495 745500
1380 0.3446205547992417 -0.003830216781404048 745710
1380.5 0.3441070115253815 -0.004975691723601831 745950
1381 0.3434663739624652 -0.006054158415799593 746188
1381.5 0.3427073851034372 -0.00705170567241499 746431
1382 0.3418403285279004 -0.007955538447493655 746675
1382.5 0.3408768855740595 -0.008754145942646353 746906
1383 0.3398299740080091 -0.009437451738988752 747148
1383.5 0.3387135704643859 -0.009996943951410155 747387
1384 0.3375425191499134 -0.01042578368716374 747615
1384.5 0.3363323294831784 -0.01071889039755031 747845
1385 0.3350989654878008 -0.01087300303694807 748084
1385.5 0.3338586298600184 -0.01088671628295987 748324
1386 0.3326275456942827 -0.01076049142016162 748543
1386.5 0.331421738871055 -0.01049664184287813 748776
1387 0.3302568240894137 -0.0100992934845863 749007
1387.5 0.3291477974638989 -0.00957432082797555 749243
1388 0.3281088385011641 -0.008929259485510432 749479
1388.5 0.3271531241292303 -0.008173196660841412 749714
1389 0.3262926572725536 -0.007316641102129448 749947
1389.5 0.325538112252445 -0.006371374435129936 750182
1390 0.3248986990478158 -0.005350286012911939 750418
1390.5 0.3243820481792947 -0.004267193636982965 750658
1391 0.3239941176845483 -0.003136652688409367 750957
1391.5 0.3237391233383076 -0.001973756354837275 751292
1392 0.3236194929417813 -0.0007939297482244869 751609
1392.5 0.3236358451675224 0.0003872792227552722 751910
1393 0.3237869931021952 0.001554409333049914 752197
1393.5 0.3240699722860563 0.002692292993816107 752446
1394 0.3244800927090553 0.003786257849183035 752751
1394.5 0.3250110138941456 0.004822320280901379 753071
1395 0.325654841883225 0.005787368214209109 753374
1395.5 0.326402246644491 0.006669330783656269 753679
1396 0.3272425981459826 0.007457332616279439 753960
1396.5 0.3281641190924715 0.00814183071838818 754226
1397 0.3291540521049168 0.00871473220789595 754470
1397.5 0.3301988389364345 0.009169491412806197 754723
1398 0.3312843091684596 0.009501185154056476 754957
1398.5 0.3323958757174648 0.009706565343086322 755191
1399 0.3335187344075982 0.009784088346708341 755427
1399.5 0.3346380648287175 0.009733920899485956 755653
1400 0.3357392297027463 0.009557922672171712 755889
1400.5 0.3368079700237911 0.009259605929168096 756118
1401 0.3378305933181218 0.008844073023863797 756355
1401.5 0.338794152487506 0.008317932783639967 756594
1402 0.3396866128516181 0.007689197122127667 756828
1402.5 0.3404970051898035 0.006967159480988328 757085
1403 0.3412155627966328 0.006162256943481206 757327
1403.5 0.3418338408060169 0.005285918074143836 757578
1404 0.3423448163016425 0.004350398720245105 757826
1404.5 0.3427429680132121 0.003368608158929975 758123
1405 0.3430243346941814 0.002353928087312681 758398
1405.5 0.3431865515831629 0.001320027029855756 758643
1406 0.343228864663361 0.0002806727773936217 758871
1406.5 0.3431521227478611 -0.0007504545251443837 759106
1407 0.342958747728853 -0.001759946059609488 759343
1407.5 0.3426526836314487 -0.002734842272003039 759575
1408 0.3422393254035003 -0.003662802659756495 759811
1408.5 0.3417254286476097 -0.004532265140969329 760048
1409 0.3411190017565743 -0.005332592907118048 760320
1409.5 0.3404291821454007 -0.006054206858349079 760566
1410 0.3396660984785869 -0.006688701943116299 760849
1410.5 0.3388407209679237 -0.007228945968201289 761121
1411 0.3379647019613808 -0.007669159707357432 761378
1411.5 0.3370502091558784 -0.008004977413018456 761633
1412 0.3361097538446467 -0.008233487121608608 761939
1412.5 0.3351560166526343 -0.008353250434782774 762229
1413 0.3342016732207676 -0.008364301752158267 762485
1413.5 0.3332592222720812 -0.008268127221546314 762776
1414 0.3323408184304784 -0.00806762395619518 763042
1414.5 0.3314581120675298 -0.00776704034110733 763326
1415 0.3306220983258544 -0.007371898508269346 763620
1415.5 0.3298429773114829 -0.006888900300072876 763867
1416 0.3291300272647341 -0.006325818258038104 764109
1416.5 0.328491492312432 -0.005691373367259899 764348
1417 0.3279344861770087 -0.00499510145324564 764586
1417.5 0.3274649129737124 -0.004247210264886894 764833
1418 0.3270874059694632 -0.003458429383535309 765048
1418.5 0.3268052849097533 -0.002639855172333993 765281
1419 0.3266205322473815 -0.001802793021367672 765518
1419.5 0.3265337883327387 -0.0009585991526010525 765747
1420 0.3265443653538246 -0.0001185242242260831 765978
1420.5 0.3266502795491047 0.0007064390823393145 766209
1421 0.3268483009615017 0.001505702396775738 766452
1421.5 0.3271340197608281 0.002269219935914402 766692
1422 0.3275019279381909 0.002987616885520968 766926
1422.5 0.3279455149723793 0.003652306220167767 767163
1423 0.328457375887715 0.004255592483900425 767397
1423.5 0.3290293299677065 0.004790761263699251 767631
1424 0.3296525482609904 0.005252153312680231 767872
1424.5 0.3303176879171096 0.005635222517081479 768106
1425 0.3310150313206677 0.005936577146708446 768344
1425.5 0.3317346279540244 0.006154004078945133 768582
1426 0.3324664369111093 0.006286475937931878 768829
1426.5 0.3332004680078645 0.006334141339342395 769068
1427 0.3339269194875219 0.006298298673723295 769303
1427.5 0.334636310400307 0.006181354094083736 769544
1428 0.3353196058455335 0.00598676459302459 769792
1428.5 0.33596833339758 0.005718967258087748 770061
1429 0.3365746891935458 0.005383295978382724 770329
1429.5 0.3371316323368366 0.004985887038416389 770611
1430 0.3376329664647095 0.004533575174273465 770881
1430.5 0.3380734075357053 0.004033781781108613 771159
1431 0.3384486371116943 0.003494397047955301 771420
1431.5 0.3387553406355155 0.002923657855190917 771689
1432 0.3389912304353927 0.002330023301105376 772011
1432.5 0.3391550534180109 0.001722049726819307 772343
1433 0.3392465836398247 0.001108267083629013 772615
1433.5 0.3392666001674562 0.0004970584344809371 772870
1434 0.3392168508497369 -0.000103455697140951 773117
1434.5 0.3391000028229252 -0.0006855265205527086 773372
1435 0.3389195807541228 -0.001241878228600981 773684
1435.5 0.338679893993302 -0.001765799966879594 773980
1436 0.3383859539494381 -0.002251227346349036 774250
1436.5 0.3380433831290861 -0.002692812503260644 774520
1437 0.3376583173747568 -0.003085981901498381 774774
1437.5 0.3372373029145128 -0.003426981272803365 775042
1438 0.3367871898825449 -0.003712907296652156 775307
1438.5 0.3363150239926562 -0.003941725830581771 775548
1439 0.3358279380427063 -0.004112276710250701 775793
1439.5 0.3353330448985301 -0.004224265343305547 776023
1440 0.3348373335514429 -0.004278241519089031 776269
1440.5 0.3343475697654371 -0.004275566044427546 776508
1441 0.3338702027300471 -0.004218365991406035 776751
1441.5 0.3334112790144916 -0.004109479503639793 776980
1442 0.3329763649802813 -0.003952391250810355 777213
1442.5 0.3325704786553391 -0.003751159745170634 777453
1443 0.3321980319055523 -0.003510337836688116 777673
1443.5 0.3318627835622113 -0.003234887784178124 777914
1444 0.3315678039790704 -0.002930092357236973 778154
1444.5 0.3313154513036132 -0.002601463457446919 778394
1445 0.3311073595567176 -0.002254649756998561 778637
1445.5 0.3309444384261657 -0.001895344838747662 778880
1446 0.3308268844953556 -0.001529197284348317 779114
1446.5 0.3307542034519881 -0.001161724097397229 779359
1447 0.3307252426550644 -0.0007982287677400082 779597
1447.5 0.3307382332847628 -0.0004437251828009835 779836
1448 0.3307908411609795 -0.0001028684738652084 780169
1448.5 0.3308802251944074 0.0002201062482169374 780460
1449 0.331003102330831 0.0005214364600764404 780732
1449.5 0.3311558177661403 0.0007978754451046573 780990
1450 0.3313344191475333 0.001046725679754319 781236
1450.5 0.3315347334361382 0.001265862072201258 781544
1451 0.3317524450882874 0.001453744911682371 781778
1451.5 0.331983174216811 0.001609422559409898 782030
1452 0.3322225534197541 0.001732524081369682 782279
1452.5 0.332466302011022 0.001823242186839909 782517
1453 0.3327102964547272 0.001882306991537053 782770
1453.5 0.3329506358909972 0.001910951268489894 783009
1454 0.3331837017441358 0.001910867980844705 783249
1454.5 0.3334062105223821 0.001884161006831595 783534
1455 0.3336152590500018 0.001833290066353004 783783
1455.5 0.3338083615147178 0.001761010939659994 784025
1456 0.3339834778641137 0.001670312130237254 784267
1456.5 0.3341390332410519 0.001564349165525294 784502
1457 0.334273928307636 0.00144637775000528 784769
1457.5 0.3343875404672648 0.001319686985333989 785047
1458 0.334479716152054 0.001187533851857747 785285
1458.5 0.3345507544959102 0.00105308010550261 785572
1459 0.3346013828592136 0.0009193326846025618 785813
1459.5 0.3346327248071164 0.0007890886438608339 786045
1460 0.3346462612676826 0.0006648855388010458 786285
1460.5 0.3346437857065392 0.0005489580754694983 786514
1461 0.3346273542496026 0.0004432017187442864 786758
1461.5 0.3345992317634383 0.0003491438205311887 787003
1462 0.3345618349625721 0.0002679226886832326 787245
1462.5 0.3345176736539334 0.0002002748710926293 787486
1463 0.3344692912498317 0.0001465307795768822 787725
1463.5 0.3344192056824301 0.0001066186274603122 787966
1464 0.334369851834489 8.007650568377842e-05 788204
1464.5 0.3343235265638591 6.607227736191611e-05 788447
1465 0.334282337343348 6.343083236883031e-05 788702
1465.5 0.3342481554643921 7.066811406934961e-05 789025
1466 0.3342225746636577 8.603121186315052e-05 789269
1466.5 0.3342068759279284 0.0001075437077220621 789504
1467 0.3342019991161894 0.0001330553741004982 789740
1467.5 0.3342085219107893 0.0001602952459591919 789973
1468 0.3342266464740674 0.0001869270323635686 790285
1468.5 0.334256194045256 0.0002106057941076188 790534
1469 0.3342966075672348 0.0002290347936747646 790779
1469.5 0.3343469622862607 0.0002400214228647712 791021
1470 0.3344059841226406 0.000241531131559865 791262
1470.5 0.334472075468933 0.0002317383180240596 791509
1471 0.3345433479370024 0.0002090731961682283 791746
1471.5 0.3346176614484421 0.0001722637274106299 791984
1472 0.3346926689466589 0.000120371792876598 792284
1472.5 0.3347658659052054 5.282288420776553e-05 792571
1473 0.3348346437175774 -3.057129355089464e-05 792844
1473.5 0.3348963459801044 -0.0001295977875985051 793083
1474 0.3349483266230723 -0.0002436352776583441 793324
1474.5 0.3349880088067247 -0.0003716550761479258 793565
1475 0.335012943479073 -0.000512230308701747 793804
1475.5 0.335020866491715 -0.0006635531892000452 794038
1476 0.3350097531883369 -0.0008234601580975495 794296
1476.5 0.3349778694178233 -0.0009894645108886272 794552
1477 0.3349238179794687 -0.001158796007386656 794832
1477.5 0.3348465795807102 -0.001328446824441671 795071
1478 0.3347455474769469 -0.001495223096944949 795304
1478.5 0.3346205550669334 -0.001655801186483251 795597
1479 0.3344718958342224 -0.001806787725619097 795942
1479.5 0.3343003351533453 -0.001944782410070605 796262
1480 0.3341071136166386 -0.002066442452375236 796609
1480.5 0.3338939416817749 -0.002168547570000173 796962
1481 0.3336629855885896 -0.002248064359070094 797261
1481.5 0.3334168446444082 -0.002302208902375824 797522
1482 0.3331585201271947 -0.002328506477247309 797836
1482.5 0.3328913762029895 -0.002324847265046622 798084
1483 0.3326190933958859 -0.002289537018972438 798364
1483.5 0.3323456152827327 -0.002221341719769866 798676
1484 0.3320750892086911 -0.002119525338717119 798969
1484.5 0.3318118019315588 -0.001983879932543104 799218
1485 0.3315601112005034 -0.001814747414089611 799472
1485.5 0.3313243743568129 -0.001613032473708605 799722
1486 0.3311088751090532 -0.001380206267517432 799953
1486.5 0.330917749681412 -0.001118300637487728 800248
1487 0.3307549135611342 -0.000829892782550717 800532
1487.5 0.3306239900782152 -0.0005180804569931848 800803
1488 0.3305282420376893 -0.000186447929870871 801091
1488.5 0.3304705075919305 0.0001609769055677094 801386
1489 0.3304531414878042 0.0005197737328976903 801677
1489.5 0.3304779627519013 0.0008851886410407945 801953
1490 0.3305462097875411 0.001252199763512823 802218
1490.5 0.3306585037509354 0.001615588789522859 802446
1491 0.3308148209525108 0.001970017299770227 802684
1491.5 0.3310144748946882 0.002310106787154151 802912
1492 0.3312561084114084 0.00263052114723596 803144
1492.5 0.3315376962196938 0.002926050366516334 803380
1493 0.3318565580318261 0.003191694099465591 803612
1493.5 0.3322093822109162 0.00342274380852582 803857
1494 0.3325922597852363 0.003614862145424368 804103
1494.5 0.333000728470373 0.003764158277209385 804347
1495 0.3334298261856484 0.003867257906220222 804577
1495.5 0.3338741533949179 0.003921366799194722 804813
1496 0.3343279434543309 0.003924326726025193 805051
1496.5 0.3347851400132865 0.003874662812135476 805272
1497 0.3352394803918755 0.003771621428596388 805504
1497.5 0.3356845837506032 0.00361519787919677 805740
1498 0.3361140427779256 0.003406153291762443 805972
1498.5 0.3365215175496835 0.003146020279876458 806205
1499 0.3369008301631289 0.002837097108427986 806442
1499.5 0.3372460587178635 0.002482430269583943 806665
1500 0.3375516292073348 0.002085785552213228 806905
1500.5 0.3378124038978558 0.00165160786480219 807142
1501 0.3380237648073766 0.001184970246762739 807384
1501.5 0.3381816909531652 0.0006915126730457843 807618
1502 0.338282828115362 0.0001773714194846907 807849
1502.5 0.3383245499611152 -0.0003509000912440755 808082
1503 0.3383050094903073 -0.0008864179031554979 808312
1503.5 0.3382231798971458 -0.001422060414797531 808557
1504 0.338078884090207 -0.001950566247637497 808788
1504.5 0.3378728122747698 -0.002464635711169545 809026
1505 0.3376065271731102 -0.002957034410883801 809268
1505.5 0.3372824566383101 -0.003420697496448966 809496
1506 0.3369038736024271 -0.003848833020820001 809728
1506.5 0.3364748634878164 -0.004235022877067926 809956
1507 0.3360002793981607 -0.004573319798770249 810191
1507.5 0.3354856855905223 -0.004858338951687757 810435
1508 0.3349372899087349 -0.005085342708726138 810668
1508.5 0.3343618660288445 -0.005250317286041919 810910
1509 0.333766666526643 -0.005350040024470992 811136
1509.5 0.3331593279229839 -0.005382136225792751 811382
1510 0.3325477689923582 -0.005345124595954407 811595
1510.5 0.3319400837320481 -0.005238450505262274 811832
1511 0.331344430481268 -0.005062506446452531 812060
1511.5 0.3307689187505655 -0.004818639253026447 812291
1512 0.3302214953701379 -0.004509143829649697 812520
1512.5 0.3297098315908376 -0.004137243341010093 812754
1513 0.3292412127728552 -0.00370705600245172 812985
1513.5 0.3288224322743004 -0.003223548812053299 813207
1514 0.3284596911052874 -0.00269247875668552 813444
1514.5 0.3281585048431995 -0.002120322211093115 813682
1515 0.3279236192124733 -0.001514193426410383 813906
1515.5 0.3277589356187025 -0.0008817531700614748 814143
1516 0.3276674477936777 -0.0002311087302102005 814377
1516.5 0.327651190556976 0.0004292933675019505 814610
1517 0.3277112015330133 0.001090780467330035 814845
1517.5 0.3278474964824312 0.001744571155974484 815073
1518 0.328059058715879 0.002381895268063279 815311
1518.5 0.3283438428593712 0.002994114842253618 815547
1519 0.3286987930363731 0.003572844319656217 815759
1519.5 0.3291198753254832 0.004110068274898945 815994
1520 0.3296021241470974 0.004598254993505752 816232
1520.5 0.3301397020307119 0.005030464257156753 816466
1521 0.3307259720195382 0.005400447770239687 816715
1521.5 0.3313535817837189 0.005702740755973935 816966
1522 0.3320145583404084 0.005932743367013572 817218
1522.5 0.3327004121208424 0.006086790692223466 817473
1523 0.3334022489837142 0.006162210296376276 817809
1523.5 0.3341108886527263 0.006157366400670487 818100
1524 0.3348169879560123 0.006071689996807808 818339
1524.5 0.33551116716771 0.00590569438327415 818599
1525 0.3361841376986003 0.005660975816650108 818832
1525.5 0.3368268293541662 0.005340199180315772 819156
1526 0.3374305153753037 0.004947068784804345 819458
1526.5 0.3379869334992772 0.004486284625246293 819827
1527 0.3384884013261755 0.003963484628783857 820101
1527.5 0.338927924348481 0.003385173625518555 820406
1528 0.3392992950974528 0.002758639967568698 820748
1528.5 0.3395971819785636 0.002091860899376555 821081
1529 0.3398172065075257 0.001393397945908663 821330
1529.5 0.3399560078166557 0.000672283731438797 821559
1530 0.3400112934761326 -6.209823195741497e-05 821803
1530.5 0.3399818758637341 -0.0008001391421061052 822053
1531 0.3398676935171419 -0.00153213416462926 822370
1531.5 0.3396698171121036 -0.002248413567381945 822676
1532 0.3393904399246143 -0.002939473915310665 822946
1532.5 0.3390328528527894 -0.003596107502826786 823207
1533 0.3386014042911014 -0.004209528219849966 823484
1533.5 0.3381014453631295 -0.004771492092366388 823761
1534 0.3375392612257175 -0.005274410808077546 824023
1534.5 0.3369219893546553 -0.005711456631539723 824423
1535 0.3362575259067011 -0.006076657229813731 824838
1535.5 0.3355544214224095 -0.006364979067434703 825230
1536 0.3348217672863099 -0.006572398186536053 825639
1536.5 0.3340690744932994 -0.006695957362012016 826063
1537 0.3333061463808218 -0.006733808810217601 826504
1537.5 0.3325429470738036 -0.006685241830214457 826937
1538 0.331789467452216 -0.006550694966132363 827384
1538.5 0.3310555904885788 -0.006331752494854502 827810
1539 0.3303509578141313 -0.006031125261884417 828276
1539.5 0.3296848393576706 -0.005652616106807436 828686
1540 0.3290660078602739 -0.005201070335108346 829131
1540.5 0.3285026200029548 -0.004682311902188718 829560
1541 0.3280021057936146 -0.004103066175266163 829970
1541.5 0.3275710677457283 -0.003470870326592702 830352
1542 0.3272151912457122 -0.002793972584430917 830711
1542.5 0.3269391673506864 -0.002081221724018068 831108
1543 0.3267466290856826 -0.001341948317119038 831516
1543.5 0.3266401021216144 -0.0005858393737865451 831826
1544 0.3266209705152407 0.0001771918980125141 832087
1544.5 0.3266894579827537 0.0009371394214811246 832374
1545 0.326844624962444 0.001684038832819934 832665
1545.5 0.3270843815022756 0.002408101463100251 832953
1546 0.3274055157881692 0.003099845876779301 833268
1546.5 0.3278037379115535 0.003750225158625207 833558
1547 0.3282737382632718 0.004350748201340793 833877
1547.5 0.3288092597383246 0.004893593331163647 834150
1548 0.3294031827449455 0.005371712716943308 834414
1548.5 0.3300476218348761 0.005778926138091209 834709
1549 0.3307340326119486 0.006110002836498161 834972
1549.5 0.3314533274353298 0.00636073034486672 835257
1550 0.3321959983140934 0.006527969366517282 835541
1550.5 0.3329522452927672 0.006609693976985402 835905
1551 0.333712108554471 0.00660501662285024 836188
1551.5 0.334465602420253 0.006514197605297686 836470
1552 0.3352028494008152 0.006338638951916449 836726
1552.5 0.3359142124602874 0.006080862797086081 836992
1553 0.336590423680949 0.00574447460597731 837264
1553.5 0.3372227075723245 0.00533411178661705 837525
1554 0.3378028973470591 0.004855378435727883 837788
1554.5 0.3383235425882382 0.004314767154310586 838056
1555 0.3387780068568225 0.003719569045543054 838318
1555.5 0.3391605539318671 0.003077773168062124 838601
1556 0.3394664215379662 0.002397956859858175 838960
1556.5 0.3396918815917529 0.001689168469895463 839268
1557 0.3398342861895196 0.0009608041345170263 839644
1557.5 0.3398920987585825 0.0002224803123644082 840044
1558 0.3398649100028545 -0.0005160961560629531 840329
1558.5 0.3397534384853717 -0.001245258670618673 840666
1559 0.3395595159041551 -0.001955510379660563 841003
1559.5 0.3392860573297947 -0.002637650801230972 841334
1560 0.3389370168805105 -0.003282897832011167 841642
1560.5 0.3385173295102676 -0.003883003490412964 841935
1561 0.3380328397750277 -0.004430361834638713 842234
1561.5 0.3374902186187166 -0.00491810761242668 842506
1562 0.3368968693816557 -0.005340204334767742 842783
1562.5 0.3362608243776625 -0.005691520619129161 843136
1563 0.3355906335100198 -0.005967893816399804 843433
1563.5 0.3348952464992325 -0.006166180117424158 843716
1564 0.3341838903756634 -0.006284290526984216 844089
1564.5 0.3334659439467385 -0.006321212292655667 844465
1565 0.3327508109807137 -0.006277015580243956 844757
1565.5 0.3320477938567421 -0.006152845393583098 845027
1566 0.331365969414119 -0.005950898941431495 845285
1566.5 0.3307140686925335 -0.0056743888551273 845544
1567 0.3301003621906257 -0.005327492854753623 845777
1567.5 0.3295325521831756 -0.004915290646097983 846033
1568 0.3290176735291815 -0.004443689003116539 846268
1568.5 0.3285620042756331 -0.003919336148558985 846523
1569 0.3281709872167904 -0.003349526686725747 846784
1569.5 0.3278491634084687 -0.002742098465113237 847033
1570 0.3276001184635451 -0.002105322844332419 847258
1570.5 0.3274264422711764 -0.001447789936832907 847506
1571 0.3273297025907254 -0.0007782904336176913 847897
1571.5 0.3273104327749372 -0.0001056956736093083 848137
1572 0.3273681336782339 0.0005611623777223571 848372
1572.5 0.3275012896080087 0.001213609585445686 848623
1573 0.3277073979822826 0.001843244917734314 848912
1573.5 0.3279830121687499 0.002442050971025765 849230
1574 0.3283237968007635 0.003002498263798075 849472
1574.5 0.3287245946976255 0.003517641914201509 849709
1575 0.3291795043620163 0.00398120943472744 849944
1575.5 0.3296819668885716 0.00438767851195731 850183
1576 0.3302248609963668 0.004732343789163583 850411
1576.5 0.3308006047959957 0.0050113718318843 850782
1577 0.3314012628203121 0.005221843629153231 851064
1577.5 0.3320186567877697 0.005361784163297647 851360
1578 0.3326444785292935 0.005430178766484204 851656
1578.5 0.333270403494147 0.00542697616981756 852006
1579 0.3338882032573082 0.005353078338078383 852261
1579.5 0.3344898554802028 0.005210317367457169 852616
1580 0.3350676498275862 0.005001419902291165 852856
1580.5 0.3356142884150733 0.004729959697338904 853083
1581 0.3361229794530124 0.004400299112163946 853318
1581.5 0.3365875228616686 0.004017520471548782 853561
1582 0.3370023867582393 0.00358734835852665 853866
1582.5 0.3373627738561927 0.003116064022836767 854137
1583 0.3376646769695728 0.002610413185862641 854392
1583.5 0.3379049229770358 0.002077508602161709 854624
1584 0.33808120477003 0.001524728796585538 854862
1584.5 0.3381921008841393 0.0009596144340687637 855216
1585 0.338237082689727 0.0003897637960862105 855477
1585.5 0.3382165091949972 -0.000177271166495017 855713
1586 0.3381316096888681 -0.0007340867596383935 855956
1586.5 0.3379844546202697 -0.00127352605245322 856185
1587 0.3377779152720796 -0.001788772629657455 856445
1587.5 0.3375156129397819 -0.002273438339633184 856768
1588 0.3372018584649226 -0.002721643887869789 857017
1588.5 0.3368415830996471 -0.003128091241273051 857251
1589 0.3364402617893593 -0.003488126938001249 857490
1589.5 0.3360038300544539 -0.003797795538158967 857718
1590 0.3355385957278599 -0.004053882600676116 857946
1590.5 0.3350511468620238 -0.004253946728747262 858193
1591 0.3345482571562166 -0.004396340387951183 858428
1591.5 0.334036790272437 -0.004480219365211238 858667
1592 0.3335236044056317 -0.004505540900684935 858907
1592.5 0.3330154584517236 -0.004473050686102868 859130
1593 0.3325189210755969 -0.00438425907969182 859380
1593.5 0.332040283921561 -0.004241407037386231 859618
1594 0.3315854801319453 -0.004047422400457922 859861
1594.5 0.3311600092467371 -0.003805867309030993 860106
1595 0.33076886945009 -0.003520877627438797 860337
1595.5 0.3304164980098221 -0.003197095369469712 860570
1596 0.3301067206256285 -0.002839595197917626 860807
1596.5 0.3298427102626432 -0.002453806142422306 861043
1597 0.3296269559014416 -0.002045429731540614 861285
1597.5 0.3294612414856634 -0.001620355768782539 861525
1598 0.3293466351965367 -0.001184576997704792 861757
1598.5 0.3292834890319019 -0.0007441038980831177 861994
1599 0.3292714485180964 -0.0003048808339589853 862230
1599.5 0.3293094722384735 0.0001272952644797527 862464
1600 0.3293958607244457 0.0005468525588717689 862703
1600.5 0.3295282941257232 0.0009485172456158575 862932
1601 0.3297038779576717 0.001327380814800775 863165
1601.5 0.329919196117066 0.001678960755140235 863399
1602 0.3301703702643766 0.001999253945298303 863638
1602.5 0.3304531245923286 0.002284782091975608 863859
1603 0.3307628549377766 0.00253262870280631 864099
1603.5 0.3310947011476508 0.002740467215479087 864326
1604 0.331443621580377 0.002906580041474123 864560
1604.5 0.3318044686118858 0.003029868421301369 864793
1605 0.3321720640201444 0.003109853126036237 865032
1605.5 0.3325412731436759 0.003146666175214119 865270
1606 0.3329070767473016 0.003141033871765427 865496
1606.5 0.3332646395814975 0.003094251578744872 865738
1607 0.3336093746893223 0.003008150778349426 866058
1607.5 0.3339370025955889 0.002885059059495152 866356
1608 0.3342436046054814 0.002727753774570294 866618
1608.5 0.3345256695424829 0.002539410187629724 866868
1609 0.3347801333667026 0.002323545004179795 867113
1609.5 0.3350044112325595 0.002083956225984273 867505
1610 0.3351964216674479 0.001824660312393308 867795
1610.5 0.3353546026785469 0.001549827652191241 868081
1611 0.335477919721341 0.001263717356751941 868360
1611.5 0.3355658655887852 0.0009706123764991048 868592
1612 0.3356184524024175 0.0006747559186508394 868824
1612.5 0.3356361960043218 0.0003802901055669184 869058
1613 0.3356200931598435 9.119776051814221e-05 869370
1613.5 0.3355715920838191 -0.0001887518576327194 869666
1614 0.3354925568962792 -0.0004560526263167438 869889
1614.5 0.3353852266958124 -0.0007075057804365922 870119
1615 0.3352521700089585 -0.0009402582215859798 870351
1615.5 0.3350962354311325 -0.001151834457243923 870590
1616 0.3349204993180701 -0.001340161820507534 870817
1616.5 0.3347282114160259 -0.001503588733230938 871046
1617 0.3345227393337927 -0.001640895889603602 871278
1617.5 0.3343075127599434 -0.001751300351411279 871517
1618 0.3340859683147699 -0.001834452658680199 871749
1618.5 0.3338614958986089 -0.001890427168361762 871985
1619 0.333637387357221 -0.001919705937499493 872297
1619.5 0.3334167882314994 -0.001923156564360874 872698
1620 0.3332026532940035 -0.001902004489867542 873029
1620.5 0.3329977064998521 -0.001857800341019372 873307
1621 0.3328044058957187 -0.001792382966744452 873546
1621.5 0.3326249139394354 -0.00170783887376602 873809
1622 0.3324610735857125 -0.001606458814898769 874123
1622.5 0.3323143903922238 -0.001490692314117141 874445
1623 0.332186020796561 -0.001363100931433304 874736
1623.5 0.3320767666099856 -0.001226311075955292 874974
1624 0.3319870756702574 -0.001082967167552126 875219
1624.5 0.3319170484946426 -0.0009356859266311415 875493
1625 0.3318664506772762 -0.0007870125381356626 875876
1625.5 0.3318347306837369 -0.0006393793906968232 876124
1626 0.3318210426115055 -0.0004950680358008307 876357
1626.5 0.3318242734091623 -0.0003561749459087634 876588
1627 0.3318430739808995 -0.0002245815758849765 876849
1627.5 0.3318758935471059 -0.0001019291501732828 877159
1628 0.3319210165873029 1.040148966240676e-05 877496
1628.5 0.3319766016590623 0.0001113047346371091 877762
1629 0.3320407213662562 0.0001999596079369096 878011
1629.5 0.3321114027421202 0.000275833663338704 878370
1630 0.3321866673173317 0.0003386814272999008 878625
1630.5 0.3322645701602264 0.0003885375235108268 878962
1631 0.3323432372051375 0.0004257047091578585 879204
1631.5 0.3324209002249403 0.0004507371376358053 879441
1632 0.3324959288545398 0.0004644192416003557 879675
1632.5 0.3325668591321957 0.0004677407018027941 879908
1633 0.3326324180942666 0.0004618680299753689 880231
1633.5 0.3326915440348485 0.0004481133471608261 880482
1634 0.3327434021236187 0.0004279009814961698 880729
1634.5 0.3327873951615031 0.000402732540938539 880968
1635 0.3328231693431271 0.0003741511363182049 881195
1635.5 0.3328506149858169 0.0003437054381715451 881421
1636 0.332869862275666 0.0003129142469935281 881647
1636.5 0.3328812721703704 0.000283232240998836 881868
1637 0.3328854226846165 0.0002560175385312654 882100
1637.5 0.3328830908653733 0.0002325016744355493 882325
1638 0.3328752308401597 0.0002137625417060092 882555
1638.5 0.3328629483899234 0.0002007007924177771 882879
1639 0.3328474725585366 0.0001940201263447543 883106
1639.5 0.3328301248619727 0.0001942118229233744 883340
1640 0.3328122867013572 0.0002015437935936634 883574
1640.5 0.3327953656143399 0.0002160543483959315 883809
1641 0.3327807610184509 0.0002375507844464601 884112
1641.5 0.3327698301077436 0.0002656128160317232 884399
1642 0.3327638545601072 0.0002996007780423428 884634
1642.5 0.3327640086972526 0.0003386684478083086 884865
1643 0.3327713297127811 0.0003817802465624396 885094
1643.5 0.3327866905463741 0.0004277325021665812 885335
1644 0.3328107759347977 0.0004751783807284074 885568
1644.5 0.3328440621136569 0.0005226560275649564 885805
1645 0.332886800578906 0.0005686193987661452 886048
1645.5 0.3329390062448797 0.0006114712143787905 886319
1646 0.3330004502574715 0.000649597423819756 886577
1646.5 0.3330706576382279 0.000681402544225782 886824
1647 0.3331489098490364 0.0007053452135694694 887108
1647.5 0.3332342522791671 0.000719973292850307 887356
1648 0.3333255065681949 0.0007239578556487377 887635
1648.5 0.3334212875912164 0.0007161254187657677 887975
1649 0.3335200248483389 0.0006954877943253713 888289
1649.5 0.3336199879199983 0.0006612689811713097 888566
1650 0.3337193155746727 0.0006129285610463233 888936
1650.5 0.3338160480472649 0.0005501811221306516 889260
1651 0.3339081619460105 0.0004730112981155462 889649
1651.5 0.3339936071942143 0.0003816840840286317 889963
1652 0.3340703453714206 0.000276750169321613 890262
1652.5 0.3341363887874317 0.00015904611297939 890537
1653 0.3341898396025144 2.968927323351263e-05 890815
1653.5 0.3342289282985731 -0.0001099325055831168 891064
1654 0.334252050809173 -0.0002581763559014228 891323
1654.5 0.3342578036311664 -0.0004131648166109905 891595
1655 0.3342450162670025 -0.0005728109592840358 891881
1655.5 0.3342127803843545 -0.0007348478570156565 892160
1656 0.3341604751278232 -0.0008968619635540095 892432
1656.5 0.3340877880754802 -0.001056329898502778 892721
1657 0.3339947314000405 -0.001210658070230133 893010
1657.5 0.3338816528693908 -0.001357224512816498 893297
1658 0.3337492414029419 -0.001493422267880803 893591
1658.5 0.3335985269874993 -0.001616703607252381 893953
1659 0.3334308748476658 -0.001724624368845115 894310
1659.5 0.3332479738597674 -0.00181488766620674 894676
1660 0.3330518192934157 -0.001885386232336983 895099
1660.5 0.3328446900595389 -0.001934242670580978 895432
1661 0.3326291207365175 -0.00195984690960194 895814
1661.5 0.3324078687354211 -0.001960890195320684 896184
1662 0.3321838770497867 -0.001936394999791602 896514
1662.5 0.3319602331135532 -0.001885740284596752 896900
1663 0.3317401243612839 -0.001808681623640444 897283
1663.5 0.3315267911465916 -0.001705365766217447 897549
1664 0.3313234777265422 -0.001576339304764441 897819
1664.5 0.3311333820609702 -0.001422551201517503 898054
1665 0.3309596052052611 -0.001245349023010351 898292
1665.5 0.330805101092681 -0.00104646882949686 898522
1666 0.3306726275074827 -0.0008280187664396833 898743
1666.5 0.3305646990424237 -0.0005924565056105431 898971
1667 0.3304835428142255 -0.0003425607825139785 899260
1667.5 0.330431057677868 -8.139737320493419e-05 899505
1668 0.3304087776360771 0.0001877200544167197 899744
1668.5 0.3304178400843286 0.0004612736935644999 900063
1669 0.3304589594650787 0.0007355893555421671 900303
1669.5 0.3305324068286136 0.001006887560058466 900545
1670 0.3306379957130156 0.001271337227440518 900789
1670.5 0.3307750746635412 0.001525111191262833 901025
1671 0.3309425266135141 0.00176444271144715 901256
1671.5 0.3311387752461908 0.001985682141702345 901574
1672 0.3313617983514534 0.002185352891771286 901844
1672.5 0.3316091480842533 0.002360205824646673 902092
1673 0.3318779779251154 0.002507271241824367 902341
1673.5 0.3321650760383322 0.002623907635691369 902588
1674 0.3324669046223876 0.002707846427005353 902949
1674.5 0.3327796447511881 0.002757231956622542 903217
1675 0.3330992461154075 0.00277065606348891 903455
1675.5 0.3334214809920479 0.002747186654559308 903689
1676 0.3337420016984807 0.002686389755715208 903922
1676.5 0.3340564007260057 0.002588344624721545 904235
1677 0.3343602726982242 0.002453651606467242 904507
1677.5 0.33464927726229 0.002283432515723978 904762
1678 0.3349192019968684 0.002079323441888054 904991
1678.5 0.3351660244100069 0.001843459982021144 905232
1679 0.3353859721032493 0.001578455021308732 905469
1679.5 0.3355755801954016 0.001287369292115789 905693
1680 0.3357317451300622 0.0009736750524446573 905919
1680.5 0.3358517740351674 0.0006412133301248083 906160
1681 0.3359334288597199 0.0002941452788722806 906394
1681.5 0.3359749645817824 -6.310171508869014e-05 906639
1682 0.3359751608619109 -0.0004258924532860934 906858
1682.5 0.3359333466061814 -0.0007894460757315006 907082
1683 0.3358494170017189 -0.001148901083035268 907315
1683.5 0.3357238426936537 -0.001499382320335629 907549
1684 0.3355576708842169 -0.001836068976016315 907775
1684.5 0.335352518250635 -0.002154262624404712 908006
1685 0.3351105556968542 -0.002449454331977247 908249
1685.5 0.334834485073258 -0.002717389851287706 908505
1686 0.3345275081165538 -0.00295413194589986 908752
1686.5 0.3341932879773162 -0.003156118922859644 909062
1687 0.3338359038133625 -0.003320218496281234 909374
1687.5 0.3334597990317288 -0.003443776165837108 909640
1688 0.3330697238588136 -0.003524657366527737 909896
1688.5 0.3326706730058017 -0.003561282730067047 910191
1689 0.3322678192734947 -0.003552655892387498 910432
1689.5 0.3318664440059124 -0.003498383384819515 910661
1690 0.3314718653544448 -0.003398686256972161 910899
1690.5 0.3310893653531617 -0.003254403195657429 911160
1691 0.3307241168304267 -0.00306698502468805 911496
1691.5 0.3303811111917676 -0.002838480593298257 911735
1692 0.3300650881038811 -0.002571514184504636 911980
1692.5 0.3297804680895807 -0.002269254697139824 912216
1693 0.3295312890087736 -0.001935376974763214 912448
1693.5 0.32932114735148 -0.001574015769426287 912682
1694 0.3291531452062548 -0.001189712936649776 912919
1694.5 0.3290298436918929 -0.0007873585583512634 913159
1695 0.3289532235530564 -0.0003721267813483657 913392
1695.5 0.3289246535227153 5.059276090791564e-05 913629
1696 0.3289448669473266 0.0004752670077507734 913877
1696.5 0.3290139470560904 0.000896294021384991 914131
1697 0.3291313211349757 0.001308078996252076 914355
1697.5 0.3292957637412442 0.001705110669969146 914584
1698 0.3295054089667594 0.002082037066863669 914871
1698.5 0.3297577716301525 0.00243373950910932 915212
1699 0.330049777150939 0.002755403849708712 915519
1699.5 0.3303777997346357 0.003042587915842788 915762
1700 0.330737708378701 0.003291284199973494 915989
1700.5 0.3311249200963972 0.003497976898889876 916351
1701 0.331534459651132 0.003659692476770784 916635
1701.5 0.3319610249989825 0.003774043016247561 916868
1702 0.3323990575533267 0.003839261720161611 917119
1702.5 0.3328428163140713 0.003854230034836381 917352
1703 0.3332864548459085 0.003818495981696129 917658
1703.5 0.3337241000461988 0.003732283406320661 917974
1704 0.3341499316142219 0.003596491980788557 918225
1704.5 0.3345582611199764 0.003412687924626635 918455
1705 0.3349436095728023 0.003183085540001279 918689
1705.5 0.3353007824077688 0.002910519786094657 918936
1706 0.3356249408408241 0.002598410244053674 919173
1706.5 0.335911668591707 0.002250716945667492 919414
1707 0.3361570330358983 0.001871888654271784 919646
1707.5 0.3363576399225984 0.001466804293635503 919898
1708 0.3365106808837637 0.001040708318214041 920140
1708.5 0.336613973058443 0.0005991409047431388 920375
1709 0.3366659902655474 0.0001478639194506308 920616
1709.5 0.3366658852752941 -0.0003072163238984434 920851
1710 0.3366135028531814 -0.0007601284532165708 921119
1710.5 0.3365093833787651 -0.001204916480898894 921375
1711 0.3363547569728192 -0.001635720190181204 921615
1711.5 0.3361515281989462 -0.002046854354285632 921914
1712 0.3359022515372809 -0.002432885692523276 922142
1712.5 0.33561009795693 -0.002788706497916942 922380
1713 0.3352788130382322 -0.003109603916335379 922613
1713.5 0.3349126672140955 -0.003391323916953362 922920
1714 0.3345163988099075 -0.003630129067223369 923187
1714.5 0.3340951506622022 -0.003822849311424207 923542
1715 0.333654401186033 -0.003966925049021236 923811
1715.5 0.3331998908385095 -0.004060441916150506 924084
1716 0.3327375449901814 -0.0041021567890055 924336
1716.5 0.3322733942659061 -0.004091514650118463 924636
1717 0.3318134934519127 -0.004028656085752565 924982
1717.5 0.3313638400853782 -0.003914415313050559 925269
1718 0.33093029384678 -0.003750308767368841 925606
1718.5 0.3305184978635176 -0.003538514411494887 925838
1719 0.3301338030059252 -0.00328184205734088 926081
1719.5 0.3297811962143469 -0.002983695115405327 926328
1720 0.3294652338388974 -0.002648024306034437 926672
1720.5 0.3291899809028545 -0.002279273977624269 926908
1721 0.3289589571171834 -0.001882321778819543 927154
1721.5 0.328775090378841 -0.001462412523056772 927385
1722 0.3286406783804847 -0.001025087163194014 927629
1722.5 0.3285573588455606 -0.0005761078603625921 927856
1723 0.3285260887821347 -0.0001213801836533811 928096
1723.5 0.3285471330228869 0.0003331264849047051 928359
1724 0.3286200621893118 0.0007814592429083497 928654
1724.5 0.3287437600870707 0.00121776155323723 928898
1725 0.3289164404086141 0.001636351626568127 929246
1725.5 0.329135672490363 0.002031798228059954 929492
1726 0.3293984157468173 0.002398992874044577 929731
1726.5 0.329701062284621 0.00273321743746465 929996
1727 0.3300394870875916 0.00303020624730445 930264
1727.5 0.3304091050605709 0.003286201846384448 930599
1728 0.3308049341270328 0.003498003662479643 930859
1728.5 0.3312216634940863 0.003663008948460359 931121
1729 0.3316537261298704 0.003779245456585338 931373
1729.5 0.3320953744432873 0.00384539542862731 931634
1730 0.3325407581153344 0.003860810605507516 931869
1730.5 0.3329840030054551 0.00382551808581647 932106
1731 0.3334192900456546 0.003740216990212666 932430
1731.5 0.3338409330397324 0.003606266016409101 932677
1732 0.3342434543047323 0.003425662095473878 932922
1732.5 0.3346216571262265 0.003201010482711391 933158
1733 0.3349706940478839 0.002935486733737815 933390
1733.5 0.3352861300780315 0.002632791126881358 933726
1734 0.3355639999708145 0.002297096195191616 933994
1734.5 0.3358008588258493 0.001932988123727395 934259
1735 0.3359938253467725 0.001545402849144954 934600
1735.5 0.3361406172043414 0.001139557767832768 934961
1736 0.336239578062225 0.000720880015011382 935206
1736.5 0.3362896959417609 0.0002949323196088492 935564
1737 0.3362906127239282 -0.0001326625321974265 935856
1737.5 0.3362426247110147 -0.0005562975784365895 936165
1738 0.3361466742950093 -0.000970456862765753 936404
1738.5 0.3360043329029791 -0.001369788886779668 936639
1739 0.3358177755098037 -0.001749177334431174 936879
1739.5 0.3355897471239772 -0.002103808113920933 937139
1740 0.3353235217611138 -0.002429231819682989 937389
1740.5 0.3350228545208501 -0.002721420786605036 937628
1741 0.3346919274746075 -0.002976819989322252 937868
1741.5 0.3343352901529066 -0.003192391130099041 938115
1742 0.3339577954905763 -0.00336564935811854 938378
1742.5 0.333564532145309 -0.003494692169472325 938676
1743 0.3331607541488663 -0.003578220149227149 938923
1743.5 0.3327518088803317 -0.00361554933301586 939277
1744 0.3323430643667314 -0.003606615083981326 939511
1744.5 0.3319398369180723 -0.003551967499901436 939763
1745 0.3315473200913351 -0.00345275848324394 940096
1745.5 0.331170515951599 -0.003310720722077137 940343
1746 0.3308141695586372 -0.003128138940577605 940569
1746.5 0.3304827075547616 -0.002907813882786543 940808
1747 0.3301801816651607 -0.002653019590823252 941092
1747.5 0.3299102178465659 -0.002367454627635173 941365
1748 0.3296759717348701 -0.002055187973348591 941610
1748.5 0.3294800909486575 -0.00172060039233582 941853
1749 0.3293246847048469 -0.00136832212434721 942093
1749.5 0.3292113010963104 -0.001003167796763027 942324
1750 0.3291409122709713 -0.0006300694856779748 942570
1750.5 0.3291139076390776 -0.0002540088708079101 942805
1751 0.3291300951217897 0.000120050567031355 943037
1751.5 0.3291887103414514 0.000487230366821219 943273
1752 0.3292884335436191 0.000842802010465177 943566
1752.5 0.3294274139346013 0.001182249067662261 943916
1753 0.3296033010174073 0.001501325729863959 944213
1753.5 0.3298132824150546 0.001796110959817693 944465
1754 0.3300541275843514 0.002063057552774661 944829
1754.5 0.3303222367467513 0.002299035484330658 945165
1755 0.3306136942967155 0.002501369006860397 945427
1755.5 0.3309243258929702 0.002667867050276537 945749
1756 0.3312497583948973 0.002796846581985584 946178
1756.5 0.3315854817754985 0.002887148683950073 946470
1757 0.3319269121242535 0.002938147210182358 946763
1757.5 0.3322694548479149 0.002949749994252494 947076
1758 0.3326085671847505 0.002922392681952573 947318
1758.5 0.3329398191677937 0.002857025367612575 947598
1759 0.3332589522047902 0.002755092312238726 947874
1759.5 0.3335619344862223 0.002618505116247763 948143
1760 0.3338450124872895 0.002449609807784003 948492
1760.5 0.3341047578940556 0.00225114838822534 948781
1761 0.334338109357243 0.002026215448422145 949073
1761.5 0.3345424085580595 0.001778210531522263 949356
1762 0.334715430157829 0.00151078697011592 949650
1762.5 0.3348554052957202 0.001227797966248091 949929
1763 0.3349610383950661 0.0009332407121205926 950252
1763.5 0.3350315171372826 0.0006311993667450377 950550
1764 0.335066515561729 0.0003257877092881151 950912
1764.5 0.3350661903485571 2.10922834268979e-05 951326
1765 0.3350311704382469 -0.0002788831710675353 951717
1765.5 0.3349625402347494 -0.0005702712326785299 952081
1766 0.3348618167276054 -0.000849391531683921 952511
1766.5 0.3347309209508851 -0.001112798026257978 952892
1767 0.3345721442721288 -0.001357322203777438 953285
1767.5 0.3343881100716632 -0.00158011165743281 953619
1768 0.3341817314308419 -0.001778663562806292 953978
1768.5 0.3339561654961519 -0.001950852659561552 954281
1769 0.3337147652241569 -0.002094953428544969 954577
1769.5 0.3334610292394876 -0.002209656243115696 954892
1770 0.3331985505542673 -0.002294077364059351 955205
1770.5 0.332930964902364 -0.002347762738639395 955534
1771 0.3326618994357791 -0.002370685654849285 955860
1771.5 0.3323949225135399 -0.002363238390419018 956181
1772 0.3321334952860233 -0.002326218081320964 956537
1772.5 0.3318809257402712 -0.002260807115192568 956885
1773 0.3316403258252362 -0.002168548430110861 957261
1773.5 0.3314145722208414 -0.002051316167475968 957626
1774 0.3312062712521234 -0.00191128218846004 957974
1774.5 0.3310177283806846 -0.001750879015751373 958400
1775 0.3308509226312251 -0.001572759805502779 958706
1775.5 0.3307074862322849 -0.001379755987955686 958972
1776 0.3305886896687394 -0.001174833238782872 959252
1776.5 0.3304954322602946 -0.0009610464565548362 959609
1777 0.3304282382965091 -0.0007414944248248029 959950
1777.5 0.3303872586759635 -0.0005192748302376983 960280
1778 0.3303722779163924 -0.0002974402910442143 960666
1778.5 0.3303827263250209 -7.895602383416853e-05 961032
1779 0.3304176970451439 0.0001333402592750828 961470
1779.5 0.3304759676272461 0.0003367756746873118 961804
1780 0.330556025711545 0.0005288762158037869 962088
1780.5 0.3306560983546804 0.0007073970873010073 962484
1781 0.330774184487025 0.0008703489504753772 962962
1781.5 0.3309080899493714 0.001016019773470025 963373
1782 0.3310554645290364 0.0011429920522975 963751
1782.5 0.3312138403959649 0.001250155243068972 964149
1783 0.3313806713294509 0.001336713321565049 964627
1783.5 0.3315533721255829 0.001402187462056948 964986
1784 0.3317293575843751 0.001446413901948035 965329
1784.5 0.3319060804934721 0.001469537131222245 965691
1785 0.3320810680519248 0.00147199861477513 965983
1785.5 0.3322519562122875 0.001454521320445894 966316
1786 0.332416521461511 0.001418090385026554 966625
1786.5 0.3325727096101082 0.001363930303851295 966918
1787 0.3327186612138648 0.001293479076024206 967220
1787.5 0.3328527333121841 0.001208359776302595 967488
1788 0.3329735172308457 0.00111035005561507 967761
1788.5 0.3330798522635687 0.001001350094787461 968065
1789 0.3331708351151634 0.0008833495500409929 968412
1789.5 0.3332458250581616 0.0007583940341167942 968724
1790 0.3333044448235361 0.0006285516735080633 969064
1790.5 0.3333465773133589 0.0004958802704200736 969403
1791 0.333372358287996 0.0003623955780339463 969766
1791.5 0.3333821652416813 0.0002300411698523564 970111
1792 0.333376602737128 0.0001006603489022886 970498
1792.5 0.3333564845214333 -2.402949898514204e-05 970855
1793 0.3333228127910562 -0.0001424597509541312 971215
1793.5 0.3332767550126071 -0.0002532302874236452 971597
1794 0.3332196187378713 -0.000355125878757312 971987
1794.5 0.3331528248756587 -0.0004471290296529931 972383
1795 0.3330778798993029 -0.0005284291542127998 972654
1795.5 0.332996347476873 -0.0005984280173612515 972907
1796 0.3329098200112757 -0.0006567414410570151 973162
1796.5 0.3328198905696541 -0.0007031973355775213 973405
1797 0.3327281256659093 -0.0007378301760582319 973651
1797.5 0.3326360393372498 -0.0007608721014918894 973909
1798 0.332545068925813 -0.000772740866647211 974191
1798.5 0.3324565529401995 -0.000774024926030752 974439
1799 0.3323717113298706 -0.0007654659723506508 974758
1799.5 0.3322916284585458 -0.0007479392893022573 975011
1800 0.3322172390117976 -0.0007224323093402834 975277
1800.5 0.3321493170199236 -0.0006900217909989219 975525
1801 0.3320884681207096 -0.0006518500469543736 975787
1801.5 0.3320351251289292 -0.0006091006632008104 976063
1802 0.3319895469212834 -0.0005629741513576638 976378
1802.5 0.3319518205879159 -0.0005146639702968067 976745
1803 0.3319218667456358 -0.0004653333401446191 977242
1803.5 0.3318994478544301 -0.0004160932515679246 977657
1804 0.3318841793286054 -0.0003679820464963615 977902
1804.5 0.331875543187814 -0.0003219469135754518 978187
1805 0.3318729039519682 -0.000278827603287835 978540
1805.5 0.3318755264483164 -0.0002393426245137948 978840
1806 0.3318825951692795 -0.000204078137090056 979173
1806.5 0.3318932347964727 -0.0001734797044910046 979478
1807 0.331906531489995 -0.0001478470179709958 979732
1807.5 0.3319215545328267 -0.0001273316492739453 979969
1808 0.3319373779180331 -0.000111937834259387 980221
1808.5 0.3319531014715683 -0.0001015262354379119 980626
1809 0.3319678711155024 -9.582057836584893e-05 980947
1809.5 0.3319808978953678 -9.441700600618462e-05 981187
1810 0.3319914754205593 -9.679594736490734e-05 981534
1810.5 0.3319989953979348 -0.0001023362527491574 981870
1811 0.3320029609753672 -0.0001103313085900173 982196
1811.5 0.3320029976533279 -0.0001200068105718577 982480
1812 0.3319988615679649 -0.0001305398453680358 982737
1812.5 0.3319904449977323 -0.0001410789090572844 983098
1813 0.3319777789966518 -0.0001507644746390132 983421
1813.5 0.3319610331098063 -0.0001587497122230862 983704
1814 0.3319405121798533 -0.0001642209635684435 983944
1814.5 0.3319166503062346 -0.0001664175777004877 984195
1815 0.3318900020704978 -0.0001646507262467987 984436
1815.5 0.3318612311908392 -0.0001583208356806901 984710
1816 0.3318310968157663 -0.0001469332985264191 984957
1816.5 0.3318004377099433 -0.0001301121563316849 985228
1817 0.3317701546239792 -0.0001076114833247396 985499
1817.5 0.3317411911736303 -7.932424053300244e-05 985753
1818 0.3317145135819046 -4.528841505420007e-05 985993
1818.5 0.3316910896595272 -5.690307382292765e-06 986261
1819 0.3316718674146868 3.913511961497379e-05 986496
1819.5 0.3316577536916894 8.870686414530237e-05 986731
1820 0.3316495932399989 0.0001424034623727012 986965
1820.5 0.3316481486099776 0.000199471446805651 987198
1821 0.3316540812596736 0.000259036562376036 987444
1821.5 0.3316679342383008 0.0003201175664115787 987682
1822 0.3316901167869795 0.0003816423914812129 987990
1822.5 0.3317208911662567 0.0004424664064270608 988336
1823 0.331760361983361 0.0005013924715326849 988580
1823.5 0.3318084682507066 0.000557192449388101 988879
1824 0.3318649783615091 0.0006086298041926818 989127
1824.5 0.3319294881192312 0.0006544828994904088 989372
1825 0.332001421905772 0.0006935685880640737 989646
1825.5 0.3320800370197022 0.0007247656782256681 989891
1826 0.332164431161279 0.0007470378582207262 990136
1826.5 0.3322535529863864 0.0007594556649909607 990421
1827 0.3323462155978284 0.0007612170950755215 990670
1827.5 0.3324411127904373 0.0007516664738235107 990915
1828 0.3325368378171374 0.00073031122407607 991190
1828.5 0.3326319043972346 0.0006968362066818059 991452
1829 0.332724769646582 0.0006511153421602878 991732
1829.5 0.3328138585725735 0.0005932202649547907 991989
1830 0.332897589745845 0.000523425808360165 992246
1830.5 0.3329744017355593 0.0004422121686433367 992505
1831 0.3330427798767822 0.0003502636502942575 992766
1831.5 0.3331012829269833 0.0002484639499060237 993016
1832 0.3331485691643817 0.000137887992995615 993269
1832.5 0.333183421483836 1.979039522983466e-05 993518
1833 0.3332047710562504 -0.0001044093239093237 993759
1833.5 0.3332117191349038 -0.0002331445919167096 993985
1834 0.333203556616526 -0.0003647224627420489 994221
1834.5 0.3331797809959345 -0.0004973468397807925 994465
1835 0.3331401103902613 -0.0006291439118879902 994682
1835.5 0.3330844943515791 -0.0007581894314527852 994930
1836 0.3330131212345476 -0.0008825374286274782 995175
1836.5 0.3329264219377461 -0.001000249926994301 995414
1837 0.3328250698928759 -0.001109427203781644 995664
1837.5 0.3327099772341592 -0.001208238122618168 995911
1838 0.3325822871401085 -0.001294950059034316 996150
1838.5 0.3324433624004564 -0.001367957938671501 996382
1839 0.3322947703215075 -0.001425811915504933 996616
1839.5 0.3321382641425119 -0.001467243232275523 996849
1840 0.3319757611928884 -0.001491187827587505 997081
1840.5 0.331809318074453 -0.001496807283474244 997318
1841 0.3316411032031873 -0.001483506743264535 997553
1841.5 0.3314733670908419 -0.001450949471788692 997791
1842 0.331308410786942 -0.001399067777740515 998028
1842.5 0.3311485529359907 -0.001328070070660915 998262
1843 0.3309960959321245 -0.001238443881753401 998497
1843.5 0.3308532916738184 -0.001130954737735232 998721
1844 0.3307223074340046 -0.001006640839267656 998953
1844.5 0.3306051923659099 -0.000866803559251195 999193
1845 0.3305038451619389 -0.0007129938404448012 999433
1845.5 0.330419983371943 -0.0005469946354856448 999664
1846 0.3303551148683671 -0.0003707995944673792 999897
1846.5 0.3303105119192812 -0.0001865882648125095 1000138
1847 0.3302871882964923 3.301875683560794e-06 1000372
1847.5 0.3302858798052924 0.0001964061799404145 1000601
1848 0.3303070285754471 0.0003901659674459085 1000840
1848.5 0.3303507714005093 0.0005819635747399802 1001069
1849 0.3304169323550821 0.000769158826194916 1001302
1849.5 0.3305050198582492 0.0009491264036990815 1001535
1850 0.3306142282867736 0.001119293574399817 1001773
1850.5 0.3307434441749421 0.001277177724169782 1002015
1851 0.3308912569699611 0.001420423141166611 1002247
1851.5 0.3310559742437116 0.001546836498868446 1002484
1852 0.3312356411944192 0.00165442050127703 1002719
1852.5 0.3314280642063922 0.001741405174446125 1002951
1853 0.3316308381734974 0.001806276317854404 1003175
1853.5 0.3318413772333366 0.001847800666016146 1003414
1854 0.3320569485051584 0.001865047354611681 1003654
1854.5 0.3322747083761717 0.001857405335716274 1003917
1855 0.3324917408388847 0.001824596442704826 1004198
1855.5 0.3327050973471205 0.001766683866315128 1004466
1856 0.3329118376308721 0.001684075868289837 1004741
1856.5 0.3331090708908217 0.001577524627049002 1005060
1857 0.3332939967823249 0.001448120179979873 1005311
1857.5 0.3334639455962516 0.001297279498142109 1005581
1858 0.3336164170504041 0.00112673080042559 1005830
1858.5 0.3337491171201546 0.0009384932844105317 1006182
1859 0.3338599923604274 0.0007348525193202717 1006557
1859.5 0.3339472612027845 0.0005183318115069455 1006922
1860 0.3340094417508204 0.0002916599138905444 1007214
1860.5 0.3340453756437591 5.773550675911623e-05 1007507
1861 0.3340542476114458 -0.0001804110725211816 1007796
1861.5 0.3340356004030787 -0.0004196583298145842 1008080
1862 0.3339893448362312 -0.0006568357872433021 1008366
1862.5 0.3339157647809914 -0.0008887672432744698 1008646
1863 0.333815516965528 -0.001112314514173231 1008907
1863.5 0.3336896255628951 -0.001324421039760654 1009166
1864 0.3335394715935303 -0.001522154733924278 1009405
1864.5 0.3333667772524205 -0.001702749466798657 1009641
1865 0.3331735853433649 -0.001863644580914273 1009883
1865.5 0.332962234073975 -0.002002521867725746 1010113
1866 0.3327353275330423 -0.002117339463466005 1010349
1866.5 0.3324957022356005 -0.002206362163798339 1010616
1867 0.3322463901795512 -0.002268187704701537 1010869
1867.5 0.3319905789101405 -0.002301768611760854 1011139
1868 0.331731569134165 -0.002306429280785649 1011439
1868.5 0.3314727304637868 -0.002281878018577612 1011721
1869 0.3312174558997535 -0.002228213842798646 1011997
1869.5 0.3309691156850456 -0.002145927913235994 1012261
1870 0.3307310111723563 -0.002035899542286901 1012524
1870.5 0.3305063293519521 -0.001899386809101194 1012781
1871 0.3302980986803842 -0.001738011878425885 1013041
1871.5 0.3301091468353002 -0.001553741200685275 1013320
1872 0.3299420609973118 -0.001348860843109941 1013593
1872.5 0.3297991512269546 -0.001125947271734713 1013902
1873 0.3296824174636122 -0.0008878339698002065 1014193
1873.5 0.3295935206244076 -0.000637574338554706 1014486
1874 0.329533758225259 -0.000378401380777724 1014737
1874.5 0.329504044884232 -0.0001136847147336765 1015011
1875 0.3295048979999503 0.0001531144939863583 1015271
1875.5 0.3295364288260524 0.000418490063756805 1015565
1876 0.3295983390875623 0.0006789381495484135 1015822
1876.5 0.3296899232075962 0.0009310047613386229 1016138
1877 0.3298100761342053 0.001171332788248628 1016434
1877.5 0.3299573066784778 0.001396707873218284 1016731
1878 0.3301297561973443 0.001604102497201295 1017017
1878.5 0.3303252223790828 0.001790717655158532 1017319
1879 0.3305411878172953 0.001954021538231133 1017699
1879.5 0.3307748529911699 0.002091784676945241 1018022
1880 0.3310231732071903 0.002202111048571779 1018363
1880.5 0.3312828990009503 0.002283464707162489 1018792
1881 0.3315506194481975 0.002334691556525847 1019083
1881.5 0.3318228077924347 0.002355035953622708 1019428
1882 0.3320958687628763 0.002344151901599531 1019695
1882.5 0.3323661869318467 0.002302108666919527 1019938
1883 0.3326301754451298 0.002229390732730826 1020208
1883.5 0.3328843244526178 0.00212689207962251 1020490
1884 0.3331252485698747 0.001995904864139514 1020799
1884.5 0.3333497327139869 0.0018381026437295 1021077
1885 0.3335547756790603 0.001655518373065044 1021331
1885.5 0.3337376308476833 0.001450517469836763 1021584
1886 0.333895843474131 0.001225766317107367 1021820
1886.5 0.3340272840225375 0.0009841966331716068 1022063
1887 0.334130177097954 0.0007289661976751465 1022301
1887.5 0.3342031255694572 0.0004634164736863667 1022588
1888 0.3342451295513265 0.0001910277087662159 1022938
1888.5 0.3342555999798684 -8.462786677022679e-05 1023290
1889 0.3342343665986952 -0.0003599340997569987 1023624
1889.5 0.3341816802431096 -0.0006312795702210434 1024045
1890 0.334098209393567 -0.0008951061734723892 1024467
1890.5 0.33398503104792 -0.001147956959494692 1024875
1891 0.3338436160410987 -0.001386522571629694 1025273
1891.5 0.3336758090179631 -0.001607685646519451 1025726
1892 0.3334838033392009 -0.001808562566178305 1026175
1892.5 0.3332701112702676 -0.001986541990492838 1026887
1893 0.333037529868469 -0.002139319643852003 1027325
1893.5 0.3327891030425322 -0.002264928882336628 1027910
1894 0.3325280803114659 -0.002361766627191304 1028336
1894.5 0.3322578728345402 -0.002428614315311534 1028751
1895 0.3319820073211109 -0.002464653587276069 1029262
1895.5 0.3317040784573499 -0.002469476507041647 1029720
1896 0.3314277005062653 -0.00244309018374717 1030143
1896.5 0.3311564587474874 -0.002385915744061045 1030534
1897 0.3308938614240428 -0.002298781682042638 1030933
1897.5 0.3306432928547029 -0.002182911691465004 1031313
1898 0.3304079683526945 -0.002039907161860051 1031718
1898.5 0.3301908915647982 -0.001871724593123986 1032000
1899 0.3299948148095805 -0.001680648253328714 1032329
1899.5 0.3298222029502241 -0.001469258469445727 1032814
1900 0.3296752012867775 -0.001240396000098948 1033347
1900.5 0.3295556078953296 -0.0009971229923977005 1033706
1901 0.3294648507785601 -0.000742681070633367 1034083
1901.5 0.3294039701240887 -0.0004804471425299428 1034530
1902 0.3293736058951954 -0.0002138875383103386 1034899
1902.5 0.3293739909036428 5.34888813128003e-05 1035246
1903 0.3294049494377744 0.0003181780002535742 1035701
1903.5 0.3294659014416904 0.0005767274545714349 1036076
1904 0.3295558721643363 0.0008257827280761122 1036486
1904.5 0.3296735071218327 0.001062131707092791 1037020
1905 0.3298170921433426 0.001282747089597679 1037450
1905.5 0.3299845782013096 0.001484826076439655 1037769
1906 0.3301736106619145 0.001665826812743048 1038101
1906.5 0.3303815625320315 0.001823501095235079 1038464
1907 0.3306055712255848 0.001955922915452323 1038813
1907.5 0.3308425783258094 0.002061512468757192 1039202
1908 0.3310893717810472 0.002139055323962664 1039563
1908.5 0.3313426299409492 0.002187716517180211 1039998
1909 0.3315989668176378 0.002207049405278899 1040384
1909.5 0.3318549779428504 0.002196999188043193 1040781
1910 0.3321072861873928 0.00215790108268994 1041163
1910.5 0.332352586913516 0.002090473208791175 1041526
1911 0.3325876918438482 0.001995804314797741 1041905
1911.5 0.332809571052156 0.001875336548239576 1042302
1912 0.3330153925110489 0.001730843539302002 1042722
1912.5 0.3332025586693021 0.001564404130903233 1043195
1913 0.3333687395762545 0.001378372146753956 1043573
1913.5 0.3335119021219571 0.001175342641368315 1043860
1914 0.3336303350187221 0.0009581151219075461 1044223
1914.5 0.3337226692115916 0.0007296542704653485 1044469
1915 0.3337878934710334 0.0004930487264411462 1044765
1915.5 0.3338253649900559 0.0002514685116052021 1045012
1916 0.333834814878769 8.12169506387283e-06 1045254
1916.5 0.3338163485212888 -0.0002337890985666834 1045490
1917 0.3337704408317294 -0.0004711097369043573 1045758
1917.5 0.333697926516804 -0.0007007765934622948 1045995
1918 0.3335999855213211 -0.0009198569563290382 1046311
1918.5 0.3334781238985992 -0.001125587287966654 1046609
1919 0.3333341504096448 -0.001315408826680401 1046912
1919.5 0.3331701492120093 -0.001487000061678885 1047206
1920 0.332988449050743 -0.001638305661279982 1047474
1920.5 0.3327915894091517 -0.001767561487001059 1047713
1921 0.3325822841154995 -0.001873315384200004 1048035
1921.5 0.332363382932939 -0.001954443501746442 1048274
1922 0.3321378316833482 -0.002010161957987202 1048643
1922.5 0.3319086314711886 -0.002040033737079559 1048928
1923 0.3316787975807901 -0.002043970767630839 1049272
1923.5 0.3314513186195885 -0.002022231203526028 1049612
1924 0.3312291164708667 -0.001975411993875683 1049987
1924.5 0.331015007602669 -0.001904436894223985 1050338
1925 0.3308116662551218 -0.001810540133606145 1050736
1925.5 0.330621589996747 -0.001695246010864714 1051113
1926 0.3304470681020741 -0.001560344748018358 1051430
1926.5 0.3302901531585399 -0.00140786497768302 1051839
1927 0.3301526362609473 -0.001240043284918166 1052183
1927.5 0.3300360260975067 -0.001059291260840173 1052550
1928 0.3299415321733801 -0.0008681605554409805 1052853
1928.5 0.3298700523567173 -0.0006693064399048183 1053118
1929 0.3298221648691697 -0.0004654504040703266 1053401
1929.5 0.3297981247788379 -0.0002593423223902149 1053679
1930 0.329797864989385 -5.372272176018668e-05 1053937
1930.5 0.3298210016556464 0.0001487143230022029 1054178
1931 0.3298668438942891 0.0003453571552646973 1054414
1931.5 0.3299344075989201 0.0005337108756605537 1054646
1932 0.3300224331132015 0.0007114295944226959 1054883
1932.5 0.3301294064638891 0.0008763461724029828 1055145
1933 0.3302535838089044 0.001026499067041898 1055380
1933.5 0.3303930187142236 0.001160155945422343 1055663
1934 0.3305455918380636 0.001275833776726582 1055985
1934.5 0.3307090425720068 0.001372315170145516 1056348
1935 0.3308810021666806 0.001448660780746721 1056743
1935.5 0.3310590278546305 0.001504217664144442 1057158
1936 0.3312406374752763 0.001538623520162139 1057446
1936.5 0.3314233441062763 0.001551806825164553 1057774
1937 0.3316046902122536 0.001543982911492524 1058163
1937.5 0.3317822808354283 0.001515646109615504 1058569
1938 0.3319538153729987 0.001467558123406295 1058977
1938.5 0.3321171175127291 0.001400732860570267 1059385
1939 0.3322701629306937 0.00131641798800901 1059791
1939.5 0.3324111043929277 0.001216073525114542 1060208
1940 0.3325382939452599 0.001101347826095302 1060609
1940.5 0.3326503019221185 0.0009740513349332218 1061020
1941 0.3327459325549605 0.0008361285230519391 1061415
1941.5 0.3328242360133009 0.0006896284399250063 1061856
1942 0.3328845167654262 0.0005366743204502433 1062331
1942.5 0.3329263382008389 0.0003794326998434159 1062769
1943 0.3329495235115659 0.0002200824870416346 1063170
1943.5 0.3329541528837935 6.078444123436063e-05 1063551
1944 0.3329405571041341 -9.634851666481002e-05 1063905
1944.5 0.3329093077353413 -0.0002492797447584237 1064247
1945 0.3328612040638587 -0.0003960756850386324 1064592
1945.5 0.3327972570654369 -0.0005349306744433824 1064928
1946 0.3327186706746688 -0.000664189439116832 1065276
1946.5 0.3326268206790839 -0.0007823669881288287 1065708
1947 0.3325232315879948 -0.0008881656657623635 1066103
1947.5 0.332409551850179 -0.0009804891672670379 1066410
1948 0.3322875278125179 -0.001058453370978251 1066683
1948.5 0.3321589768235735 -0.001121393889168617 1067016
1949 0.3320257598918313 -0.001168870290170874 1067329
1949.5 0.3318897543078115 -0.001200666994427808 1067594
1950 0.3317528266326829 -0.001216790896432902 1067835
1950.5 0.3316168064434532 -0.00121746581229565 1068077
1951 0.3314834612066837 -0.001203123898198348 1068334
1951.5 0.3313544726291427 -0.001174394227651359 1068575
1952 0.3312314148055067 -0.001132088754596187 1068825
1952.5 0.3311157344504562 -0.001077185924506724 1069074
1953 0.3310087334659812 -0.001010812226222183 1069302
1953.5 0.3309115540549409 -0.0009342220029090596 1069593
1954 0.3308251665496075 -0.0008487758609725728 1069826
1954.5 0.3307503600797055 -0.0007559180306819008 1070049
1955 0.3306877361590871 -0.0006571530415873704 1070292
1955.5 0.3306377052243253 -0.0005540220794281421 1070682
1956 0.3306004861128932 -0.0004480793891803857 1070969
1956.5 0.3305761084239175 -0.0003408690812900745 1071207
1957 0.3305644176614379 -0.0002339026851667052 1071434
1957.5 0.3305650830192809 -0.0001286377759599475 1071698
1958 0.3305776076286879 -2.645797785099396e-05 1071948
1958.5 0.3306013410552787 7.134538001602162e-05 1072186
1959 0.3306354938012354 0.0001635897097790981 1072424
1959.5 0.3306791535422045 0.0002492155023392366 1072767
1960 0.3307313028066996 0.0003272983821003056 1073081
1960.5 0.3307908377889796 0.0003970587440623029 1073323
1961 0.3308565879746751 0.0004578688789001096 1073560
1961.5 0.3309273362520223 0.0005092575330101463 1073793
1962 0.3310018391803234 0.0005509118920088364 1074038
1962.5 0.3310788470912916 0.000582677017166764 1074282
1963 0.3311571237079943 0.000604552804121122 1074527
1963.5 0.3312354649800388 0.0006166885713135532 1074752
1964 0.3313127168521341 0.0006193754213727092 1074991
1964.5 0.3313877917058596 0.0006130365515654965 1075217
1965 0.3314596832409675 0.0005982157189950115 1075459
1965.5 0.3315274795923356 0.0005755640920014616 1075697
1966 0.3315903745113181 0.0005458257408647814 1075956
1966.5 0.331647676475042 0.0005098220381235343 1076192
1967 0.3316988156237366 0.0004684352513974733 1076429
1967.5 0.3317433484636685 0.0004225916193890723 1076671
1968 0.3317809603112415 0.0003732442046808827 1076904
1968.5 0.3318114654915746 0.00032135581505455 1077143
1969 0.3318348053418296 0.0002678822784266272 1077385
1969.5 0.3318510441051393 0.0002137563452930575 1077620
1970 0.3318603628346175 0.0001598724770364222 1077882
1970.5 0.331863051458056 0.0001070727588840453 1078121
1971 0.3318594991821645 5.613415307815244e-05 1078363
1971.5 0.3318501834399893 7.757281354074015e-06 1078593
1972 0.3318356576062742 -3.74431034104308e-05 1078894
1972.5 0.3318165377225407 -7.894582800099345e-05 1079236
1973 0.3317934884864585 -0.0001163290969575569 1079466
1973.5 0.3317672087683934 -0.0001492743171331442 1079701
1974 0.3317384169218174 -0.000177567922826311 1079932
1974.5 0.3317078361535373 -0.0002011012105043748 1080175
1975 0.3316761802144583 -0.0002198682264560398 1080408
1975.5 0.3316441396620327 -0.000233961783881929 1080637
1976 0.3316123689318281 -0.0002435677174097352 1080873
1976.5 0.3315814744380248 -0.0002489575123012325 1081128
1977 0.3315520039015186 -0.0002504794722330247 1081391
1977.5 0.3315244370799815 -0.0002485486130631818 1081616
1978 0.3314991780471777 -0.0002436354900741343 1081849
1978.5 0.3314765491395339 -0.0002362541825035243 1082088
1979 0.3314567866569189 -0.0002269496714946723 1082320
1979.5 0.3314400383723092 -0.0002162848557425524 1082618
1980 0.3314263628721287 -0.0002048274529737574 1082847
1980.5 0.3314157307159966 -0.0001931370349455936 1083081
1981 0.3314080273720885 -0.0001817524389175046 1083315
1981.5 0.3314030578527274 -0.0001711797896444544 1083599
1982 0.3314005529448096 -0.0001618813530430876 1083909
1982.5 0.3314001769016574 -0.0001542654260274875 1084145
1983 0.3314015364373703 -0.0001486774469046119 1084385
1983.5 0.3314041908421559 -0.0001453924875168047 1084626
1984 0.3314076630177803 -0.0001446092624274281 1084931
1984.5 0.3314114512165436 -0.0001464457623156769 1085197
1985 0.3314150412552934 -0.0001509365888624249 1085434
1985.5 0.3314179189681222 -0.0001580320372842345 1085676
1986 0.3314195826576836 -0.0001675989408371721 1085904
1986.5 0.33141955530555 -0.0001794232596087236 1086163
1987 0.3314173963067084 -0.0001932143642864461 1086393
1987.5 0.3314127125020492 -0.0002086109348722472 1086648
1988 0.3314051682954322 -0.0002251883650188911 1086882
1988.5 0.3313944946583002 -0.0002424675352963921 1087118
1989 0.331380496844718 -0.0002599247937101873 1087340
1989.5 0.3313630606626288 -0.0002770029596131442 1087649
1990 0.3313421571728198 -0.0002931231481528049 1087955
1990.5 0.3313178457149987 -0.0003076971968964721 1088184
1991 0.3312902751901513 -0.0003201404645416715 1088413
1991.5 0.3312596835593668 -0.0003298847638508399 1088646
1992 0.3312263955511447 -0.0003363911872801882 1088878
1992.5 0.3311908186012584 -0.000339162584273023 1089118
1993 0.3311534370810039 -0.0003377554538548009 1089350
1993.5 0.3311148049005912 -0.0003317910249315039 1089587
1994 0.3310755366040032 -0.0003209653094166943 1089821
1994.5 0.3310362970993511 -0.0003050579297927642 1090067
1995 0.3309977901941459 -0.0002839395426831276 1090299
1995.5 0.3309607461275236 -0.0002575777031512825 1090521
1996 0.3309259083109234 -0.0002260410403740871 1090763
1996.5 0.3308940195047068 -0.0001895016436372998 1090996
1997 0.33086580767041 -0.000148235587809846 1091236
1997.5 0.3308419717465533 -0.0001026215590732646 1091483
1998 0.3308231675999861 -5.313757419639013e-05 1091715
1998.5 0.330809994404614 -3.558195160420111e-07 1091952
1999 0.330802981694904 5.506433153045766e-05 1092176
1999.5 0.3308025773330006 0.0001123850315177679 1092404
2000 0.3308091366155161 0.000170800281288762 1092637
2000.5 0.3308229127295265 0.0002294477109288286 1092883
2001 0.3308440487470011 0.0002874216423675189 1093115
2001.5 0.330872571323334 0.0003437872325641165 1093347
2002 0.3309083862390727 0.0003975954754028667 1093579
2002.5 0.3309512758948137 0.0004478988230762257 1093876
2003 0.3310008988380201 0.0004937671741774523 1094199
2003.5 0.3310567913676762 0.0005343039662036705 1094426
2004 0.3311183712288072 0.0005686621048714419 1094658
2004.5 0.331184943374401 0.0005960594616838281 1094899
2005 0.3312557077378933 0.0006157936746094103 1095132
2005.5 0.3313297689254497 0.0006272559945157201 1095372
2006 0.3314061477045946 0.0006299439320503926 1095611
2006.5 0.3314837941346315 0.0006234724758202734 1095832
2007 0.3315616021553844 0.0006075836727548317 1096085
2007.5 0.3316384254245716 0.0005821543851638512 1096316
2008 0.3317130941709283 0.0005472020658604657 1096549
2008.5 0.3317844328105506 0.0005028884224165907 1096793
2009 0.3318512780580913 0.0004495208736970733 1097025
2009.5 0.3319124972527182 0.0003875517357911901 1097260
2010 0.3319670066113579 0.0003175751098006082 1097488
2010.5 0.3320137891188749 0.0002403214801037183 1097723
2011 0.3320519117664752 0.0001566500681312942 1097960
2011.5 0.3320805418559226 6.753902278564321e-05 1098218
2012 0.3320989620979189 -2.592643615647794e-05 1098472
2012.5 0.3321065842481865 -0.0001225677715591235 1098710
2013 0.3321029610441499 -0.0002211285974964987 1098947
2013.5 0.3320877962284223 -0.0003202916517523445 1099193
2014 0.3320609524721659 -0.0004186970348495259 1099426
2014.5 0.3320224570415032 -0.0005149614553533972 1099658
2015 0.3319725050829956 -0.0006076982021394107 1099915
2015.5 0.3319114604393306 -0.0006955375493936844 1100222
2016 0.3318398539432396 -0.0007771472895911522 1100486
2016.5 0.3317583791757408 -0.0008512530837681313 1100816
2017 0.3316678857134657 -0.0009166583172056768 1101064
2017.5 0.3315693699285638 -0.0009722631522235302 1101406
2018 0.3314639634427961 -0.001017082478136566 1101636
2018.5 0.3313529193744079 -0.001050262471457321 1101893
2019 0.3312375965516085 -0.001071095496977648 1102157
2019.5 0.3311194418994217 -0.001079033102197383 1102414
2020 0.3309999712368056 -0.001073696883389918 1102666
2020.5 0.3308807487477614 -0.001054887031040739 1102913
2021 0.3307633654132467 -0.001022588395045929 1103150
2021.5 0.3306494167097036 -0.0009769739454428244 1103404
2022 0.3305404798945442 -0.0009184055420469435 1103635
2022.5 0.3304380912087959 -0.0008474319656373325 1103896
2023 0.3303437233321097 -0.0007647842036832792 1104134
2023.5 0.3302587634252993 -0.0006713680244384992 1104368
2024 0.3301844920905673 -0.0005682539139313912 1104615
2024.5 0.3301220635695487 -0.0004566644903381325 1104855
2025 0.3300724874843922 -0.0003379595488316633 1105087
2025.5 0.3300366124075335 -0.0002136189266653662 1105329
2026 0.330015111521784 -8.52234124101148e-05 1105723
2026.5 0.3300084706042529 4.556604561142312e-05 1106096
2027 0.330016978535791 0.00017703054904633 1106341
2027.5 0.3300407205025572 0.0003074165710983465 1106586
2028 0.3300795740184645 0.0004349600643848786 1106881
2028.5 0.3301332078571983 0.0005579110148214851 1107119
2029 0.3302010839407957 0.0006745580915494157 1107355
2029.5 0.3302824621890534 0.0007832530382634778 1107619
2030 0.3303764082909058 0.0008824344518260184 1107929
2030.5 0.3304818043160264 0.0009706505997922156 1108287
2031 0.3305973620428764 0.001046580939372697 1108573
2031.5 0.3307216388389251 0.001109056016291036 1108839
2032 0.3308530558903424 0.001157075442753356 1109092
2032.5 0.330989918542736 0.001189823679057518 1109437
2033 0.3311304384820203 0.001206683372884822 1109674
2033.5 0.3312727574557152 0.001207246043628608 1110021
2034 0.3314149722103846 0.001191319935753229 1110535
2034.5 0.331555160300865 0.001158934904625382 1110890
2035 0.3316914064117697 0.001110344239954343 1111148
2035.5 0.3318218288217026 0.001046023375319719 1111473
2036 0.3319446056358457 0.0009666654766294355 1111725
2036.5 0.3320580004132729 0.0008731739470937981 1111948
2037 0.3321603868213364 0.0007666519307714824 1112289
2037.5 0.3322502719609484 0.0006483889402903217 1112533
2038 0.3323263180231563 0.0005198447763301747 1112760
2038.5 0.3323873619590681 0.0003826309462579829 1113039
2039 0.3324324328714841 0.0002384898263365604 1113310
2039.5 0.332460766867287 8.927184563816696e-05 1113552
2040 0.3324718191442245 -6.308900032399234e-05 1113780
2040.5 0.3324652731237561 -0.0002166009726282621 1114013
2041 0.3324410464825481 -0.00036924139408522 1114297
2041.5 0.332399293978465 -0.0005189840659831283 1114606
2042 0.3323404070118444 -0.0006638269152276558 1114838
2042.5 0.3322650099088294 -0.0008018194853757187 1115067
2043 0.3321739529599767 -0.0009310898852868049 1115305
2043.5 0.3320683022934434 -0.001049870814870192 1115542
2044 0.3319493267072827 -0.001156524298629558 1115889
2044.5 0.3318184816289571 -0.001249564774254694 1116151
2045 0.3316773904115743 -0.001327680205163381 1116388
2045.5 0.3315278232148725 -0.001389750912359072 1116625
2046 0.3313716737541563 -0.001434865851877088 1116915
2046.5 0.3312109342316108 -0.001462336099011544 1117260
2047 0.3310476687913083 -0.001471705338957993 1117556
2047.5 0.3308839858613262 -0.001462757204929618 1117841
2048 0.3307220097633989 -0.00143551934862207 1118074
2048.5 0.3305638519821916 -0.001390264173490096 1118410
2049 0.3304115824923929 -0.00132750620801029 1118683
2049.5 0.3302672015423176 -0.001247996143270006 1119024
2050 0.3301326122875304 -0.001152711606170154 1119421
2050.5 0.3300095946572411 -0.001042844785584961 1119795
2051 0.3298997808199993 -0.0009197870733261789 1120151
2051.5 0.3298046325937857 -0.0007851109240708617 1120501
2052 0.3297254211191911 -0.0006405491779252937 1120854
2052.5 0.3296632090834562 -0.0004879721254404691 1121173
2053 0.329618835748063 -0.0003293626271481145 1121601
2053.5 0.3295929049938525 -0.0001667896275838509 1121864
2054 0.3295857765558619 -2.380426901180187e-06 1122103
2054.5 0.3295975605757654 0.0001617079087775612 1122434
2055 0.3296281155536503 0.0003233176044427662 1122704
2055.5 0.3296770497334894 0.000480319299741161 1122961
2056 0.3297437259087436 0.0006306408365207013 1123401
2056.5 0.3298272695867778 0.0007722953121022268 1123678
2057 0.3299265804037981 0.0009034080098085681 1123954
2057.5 0.3300403466365907 0.001022241833571251 1124303
2058 0.3301670626139804 0.001127220893991441 1124690
2058.5 0.3303050487903997 0.001216951918766466 1125029
2059 0.3304524742066736 0.001290243190543098 1125377
2059.5 0.3306073810297789 0.001346120749596167 1125686
2060 0.3307677108342633 0.001383841636768207 1126160
2060.5 0.3309313322637004 0.001402903993302418 1126574
2061 0.3310960696913634 0.001403053877971049 1126855
2061.5 0.3312597324853869 0.001384288707623433 1127108
2062 0.3314201444754281 0.001346857274302014 1127380
2062.5 0.33157517321515 0.001291256339733767 1127697
2063 0.3317227586379214 0.001218223855622161 1128029
2063.5 0.3318609407118271 0.00112872890506679 1128266
2064 0.3319878857143055 0.001023958505959554 1128497
2064.5 0.3321019107662652 0.0009053014607055071 1128739
2065 0.3322015062901136 0.0007743294774783065 1128966
2065.5 0.3322853560853651 0.0006327758258711892 1129201
2066 0.3323523547490133 0.0004825118237140801 1129556
2066.5 0.3324016222051214 0.0003255214815239426 1129807
2067 0.3324325151486082 0.0001638746561233423 1130043
2067.5 0.3324446352514031 -3.009149429604121e-07 1130426
2068 0.3324378340243578 -0.0001648483117186298 1130663
2068.5 0.3324122142749562 -0.0003276104670014203 1130903
2069 0.3323681281482265 -0.0004864591386644025 1131139
2069.5 0.3323061717857162 -0.0006393234212174985 1131387
2070 0.3322271766842375 -0.0007842174060507503 1131763
2070.5 0.3321321978816562 -0.000919266612613148 1132002
2071 0.3320224991407078 -0.001042732830852774 1132244
2071.5 0.3318995353429675 -0.001153037038306761 1132574
2072 0.3317649323431751 -0.001248780082941925 1132909
2072.5 0.3316204645685993 -0.001328760854805002 1133138
2073 0.3314680306784543 -0.001391991705279205 1133431
2073.5 0.3313096276242564 -0.001437710911745221 1133765
2074 0.3311473234729893 -0.001465392027147483 1134009
2074.5 0.330983229370798 -0.001474749997771954 1134352
2075 0.3308194710354299 -0.001465743977823569 1134593
2075.5 0.3306581601706707 -0.001438576815504123 1134833
2076 0.3305013661955101 -0.001393691231580392 1135117
2076.5 0.3303510886747869 -0.001331762757241877 1135511
2077 0.3302092308266529 -0.001253689542733375 1135866
2077.5 0.3300775744656019 -0.001160579191180889 1136102
2078 0.3299577567182559 -0.001053732812611989 1136455
2078.5 0.3298512488229013 -0.0009346265308390875 1136705
2079 0.3297593372933789 -0.00080489071010672 1137046
2079.5 0.3296831076936931 -0.0006662871987332861 1137292
2080 0.3296234312322356 -0.0005206849129931464 1137656
2080.5 0.3295809543442764 -0.0003700341058384451 1137923
2081 0.3295560913889891 -0.0002163396814729173 1138198
2081.5 0.3295490205433413 -6.163392805399545e-05 1138494
2082 0.3295596829303134 9.205095321785253e-05 1138727
2082.5 0.3295877849737893 0.0002427101437203128 1138957
2083 0.3296328039276861 0.0003883929535145352 1139188
2083.5 0.3296939964830952 0.0005272286536089389 1139587
2084 0.3297704103150526 0.0006574510450115489 1139945
2084.5 0.3298608983905699 0.0007774214349718483 1140183
2085 0.3299641358223248 0.0008856497150907326 1140425
2085.5 0.33007863901845 0.0009808132643916536 1140674
2086 0.3302027868485938 0.00106177343256903 1140990
2086.5 0.3303348435203326 0.001127589393984279 1141271
2087 0.33047298283833 0.001177529201043489 1141503
2087.5 0.3306153135017743 0.001211077905806791 1141746
2088 0.3307599050836552 0.001227942660463696 1141977
2088.5 0.3309048143286151 0.00122805475005742 1142212
2089 0.331048111404423 0.001211568553941732 1142442
2089.5 0.3311879057455666 0.00117885747529109 1142681
2090 0.3313223711360008 0.001130506919952907 1142912
2090.5 0.3314497696915098 0.001067304446438649 1143144
2091 0.3315684744202522 0.0009902272473334894 1143383
2091.5 0.3316769900625618 0.0009004271583294457 1143625
2092 0.3317739719376014 0.0007992134239623525 1143866
2092.5 0.3318582425546459 0.0006880334785137868 1144102
2093 0.3319288057800781 0.000568452026032896 1144330
2093.5 0.3319848583872258 0.0004421287247078851 1144563
2094 0.33202579885427 0.0003107947976015798 1144794
2094.5 0.3320512333152156 0.0001762289038568602 1145026
2095 0.3320609786096039 4.023261174150421e-05 1145255
2095.5 0.3320550624178027 -9.539418272665038e-05 1145488
2096 0.3320337205096408 -0.0002288775503474561 1145715
2096.5 0.3319973911743581 -0.0003584932025948085 1145968
2097 0.3319467069386765 -0.0004825892228429041 1146231
2097.5 0.3318824837167864 -0.0005996075494807467 1146477
2098 0.3318057075706496 -0.0007081039260476168 1146727
2098.5 0.3317175192907157 -0.0008067660579821317 1146965
2099 0.3316191970356271 -0.0008944297434981285 1147222
2099.5 0.3315121372942311 -0.0009700927770502791 1147470
2100 0.3313978344540182 -0.001032926457359889 1147807
2100.5 0.3312778592766387 -0.001082284567531891 1148059
2101 0.3311538365932272 -0.001117709731877951 1148379
2101.5 0.3310274225397891 -0.001138937092120728 1148728
2102 0.3309002816557585 -0.001145895284134019 1148997
2102.5 0.3307740641670721 -0.001138704734715242 1149244
2103 0.3306503837687715 -0.001117673335539887 1149484
2103.5 0.3305307962113719 -0.001083289587876677 1149716
2104 0.3304167789802508 -0.001036213346334671 1149957
2104.5 0.3303097123383286 -0.0009772643223857926 1150189
2105 0.3302108619797212 -0.0009074085382135251 1150434
2105.5 0.3301213635160946 -0.0008277429481766247 1150761
2106 0.3300422089886951 -0.0007394784684922117 1151060
2106.5 0.3299742355677803 -0.0006439216753336388 1151293
2107 0.3299181165680008 -0.0005424554471618587 1151528
2107.5 0.329874354873651 -0.0004365188385808008 1151770
2108 0.329843278832126 -0.0003275864802064404 1151998
2108.5 0.3298250406379547 -0.0002171478019084691 1152236
2109 0.3298196171939105 -0.0001066863753295202 1152470
2109.5 0.3298268134004828 2.340334121004611e-06 1152706
2110 0.329846267790923 0.0001085205254312869 1152943
2110.5 0.3298774603966181 0.0002105066637041252 1153188
2111 0.3299197226971926 0.0003070328762682232 1153407
2111.5 0.3299722494818729 0.0003969309148600401 1153631
2112 0.3300341124236624 0.0004791444794305014 1153868
2112.5 0.3301042751461104 0.0005527417256664635 1154134
2113 0.330181609544167 0.0006169258070890971 1154367
2113.5 0.3302649131060713 0.0006710433331521742 1154689
2114 0.3303529269725162 0.0007145906566407406 1154932
2114.5 0.3304443544626822 0.0007472179363814623 1155162
2115 0.3305378797940708 0.000768730954326849 1155405
2115.5 0.3306321867244748 0.000779090698976519 1155761
2116 0.3307259768497698 0.0007784107593651942 1156016
2116.5 0.3308179873004171 0.0007669526050107162 1156272
2117 0.3309070075923764 0.0007451188568294838 1156510
2117.5 0.3309918954043977 0.0007134446816717043 1156866
2118 0.3310715910730139 0.0006725874684207313 1157215
2118.5 0.3311451306187379 0.0006233149661940724 1157448
2119 0.3312116571415604 0.0005664920847774944 1157794
2119.5 0.3312704304504721 0.0005030665737657976 1158038
2120 0.3313208348199887 0.0004340538097729362 1158280
2120.5 0.3313623847960514 0.0003605209303644082 1158637
2121 0.3313947290037954 0.0002835705589638881 1158862
2121.5 0.3314176519400509 0.0002043243668610234 1159091
2122 0.3314310737636003 0.0001239067166189156 1159356
2122.5 0.3314350481256912 4.342862572630643e-05 1159674
2123 0.3314297581117537 -3.602771960788895e-05 1159908
2123.5 0.3314155103921228 -0.0001134236828791154 1160148
2124 0.3313927277046 -0.000187777925632038 1160385
2124.5 0.3313619398144393 -0.0002581790015736113 1160734
2125 0.3313237731175558 -0.0003237966329421301 1161063
2125.5 0.3312789390701115 -0.000383891528405302 1161296
2126 0.3312282216419815 -0.0004378236263150711 1161537
2126.5 0.3311724640026739 -0.000485058673072939 1161776
2127 0.3311125546560356 -0.0005251730732416345 1162027
2127.5 0.3310494132443881 -0.0005578569754542765 1162359
2128 0.330983976243615 -0.0005829155856924165 1162683
2128.5 0.3309171827681949 -0.0006002687267071099 1162919
2129 0.3308499606993376 -0.0006099486888287848 1163160
2129.5 0.3307832133403351 -0.0006120964427549319 1163404
2130 0.3307178067912286 -0.0006069563087452821 1163722
2130.5 0.3306545582200923 -0.0005948691986443732 1164032
2131 0.3305942251909368 -0.0005762645669779693 1164328
2131.5 0.3305374961887431 -0.0005516512247549909 1164668
2132 0.3304849824607925 -0.0005216071843150773 1164912
2132.5 0.3304372112705717 -0.0004867687154025977 1165157
2133 0.3303946206365728 -0.0004478188014759547 1165382
2133.5 0.3303575556035679 -0.0004054751909813289 1165621
2134 0.3303262660688874 -0.0003604782408858243 1165874
2134.5 0.3303009061612094 -0.0003135787491808279 1166100
2135 0.3302815351448549 -0.0002655259693846357 1166333
2135.5 0.3302681197988314 -0.0002170559933953363 1166566
2136 0.3302605381973659 -0.0001688806795177298 1166951
2136.5 0.3302585847976896 -0.0001216772903006202 1167200
2137 0.3302619767216846 -7.607899020402796e-05 1167433
2137.5 0.3302703611010062 -3.266633633398837e-05 1167666
2138 0.3302833233406446 8.040123167247742e-06 1167894
2138.5 0.3303003961438322 4.558604868321069e-05 1168231
2139 0.3303210691318405 7.958823364266404e-05 1168459
2139.5 0.3303447988857371 0.0001097382032421366 1168699
2140 0.3303710192335597 0.0001358044593330882 1168937
2140.5 0.3303991516057179 0.000157633366254153 1169242
2141 0.3304286152836787 0.0001751486949419105 1169562
2141.5 0.3304588373720506 0.0001883498645791779 1169778
2142 0.330489262331973 0.0001973089419915225 1170099
2142.5 0.330519360924051 0.0002021664786514513 1170385
2143 0.3305486384217594 0.0002031262831929031 1170668
2143.5 0.3305766419710437 0.0002004492435007193 1170906
2144 0.3306029669884913 0.0001944463264799526 1171144
2144.5 0.3306272625086696 0.0001854708953221793 1171482
2145 0.3306492354106536 0.0001739104933057547 1171719
2145.5 0.3306686534741289 0.0001601782497704104 1172040
2146 0.330685347236373 0.0001447040678138236 1172271
2146.5 0.3306992106425168 0.000127925754433413 1172733
2147 0.3307102005024982 0.0001102802522902975 1172981
2147.5 0.3307183347885831 9.219512805653782e-05 1173220
2148 0.3307236898270102 7.408046551984723e-05 1173460
2148.5 0.3307263964558476 5.632130239775741e-05 1173685
2149 0.3307266352382228 3.927073833339074e-05 1174030
2149.5 0.3307246308354817 2.324382801935607e-05 1174346
2150 0.3307206456582382 8.512358068084905e-06 1174587
2150.5 0.3307149729245712 -4.699410611794571e-06 1174830
2151 0.3307079292635272 -1.621797126774757e-05 1175070
2151.5 0.3306998470085969 -2.592272593664536e-05 1175345
2152 0.3306910663297279 -3.374704122555457e-05 1175651
2152.5 0.3306819273537926 -3.967820008387819e-05 1176014
2153 0.3306727624221328 -4.375626421503254e-05 1176255
2153.5 0.33066388862997 -4.607188117437618e-05 1176507
2154 0.3306556007861682 -4.676308886886009e-05 1176743
2154.5 0.3306481649231243 -4.60111878017275e-05 1176976
2155 0.330641812475721 -4.403576770200945e-05 1177318
2155.5 0.3306367352353501 -4.108898987420614e-05 1177590
2156 0.3306330811703936 -3.744923945900372e-05 1177831
2156.5 0.3306309511883371 -3.341427260152387e-05 1178094
2157 0.330630396897288 -2.929399210531431e-05 1178336
2157.5 0.3306314194062985 -2.540299137199918e-05 1178585
2158 0.3306339691849124 -2.205301019020549e-05 1178847
2158.5 0.330637946983061 -1.954544718785883e-05 1179100
2159 0.3306432057931773 -1.816407248417904e-05 1179349
2159.5 0.3306495538174711 -1.81680803002218e-05 1179594
2160 0.3306567583850978 -1.978561507760143e-05 1179931
2160.5 0.3306645507466573 -2.320789612465313e-05 1180326
2161 0.3306726316575136 -2.858405510359741e-05 1180730
2161.5 0.3306806776469495 -3.601678797601982e-05 1181051
2162 0.3306883478575272 -4.555890855202726e-05 1181402
2162.5 0.3306952913283581 -5.721087478670496e-05 1181653
2163 0.3307011545875175 -7.091934170590847e-05 1181918
2163.5 0.3307055894126646 -8.657677661293946e-05 1182167
2164 0.3307082606152088 -0.0001040221533355488 1182483
2164.5 0.3307088537021545 -0.0001230427230369029 1182881
2165 0.3307070822710111 -0.0001433768398576052 1183264
2165.5 0.3307026949969825 -0.0001647178007040273 1183545
2166 0.330695482077878 -0.000186718640169505 1183815
2166.5 0.3306852810107657 -0.0002089978041790635 1184108
2167 0.3306719815852063 -0.0002311456097805807 1184415
2167.5 0.3306555299907211 -0.0002527313838390718 1184720
2168 0.3306359319508043 -0.0002733111604780022 1185030
2168.5 0.3306132548120547 -0.0002924358061735246 1185315
2169 0.3305876285345487 -0.0003096594326351686 1185601
2169.5 0.3305592455481938 -0.0003245479511547448 1185881
2170 0.3305283594591487 -0.0003366876180918786 1186165
2170.5 0.330495282610113 -0.0003456934196680928 1186432
2171 0.3304603825181635 -0.0003512171452981258 1186697
2171.5 0.3304240772333835 -0.0003529550022940836 1186964
2172 0.3303868296805595 -0.0003506546308880248 1187222
2172.5 0.3303491410643793 -0.0003441213870458019 1187502
2173 0.3303115434354969 -0.0003332237713624826 1187860
2173.5 0.3302745915303255 -0.0003178978952730378 1188216
2174 0.330238854011156 -0.0002981508906831133 1188559
2174.5 0.3302049042449552 -0.0002740631856905789 1188982
2175 0.330173310768792 -0.0002457895870709571 1189319
2175.5 0.3301446275970729 -0.00021355912935319 1189623
2176 0.3301193845305042 -0.000177673670313791 1189950
2176.5 0.3300980776288756 -0.0001385052332465828 1190276
2177 0.3300811600092807 -9.64921170938604e-05 1190587
2177.5 0.3300690331282782 -5.213381611779212e-05 1190947
2178 0.3300620387007616 -5.984810915020538e-06 1191271
2178.5 0.3300604514000317 4.135268809577081e-05 1191655
2179 0.3300644724728543 8.923694537131981e-05 1191988
2179.5 0.3300742243903039 0.000136995736986921 1192385
2180 0.330089746640125 0.0001839360881853288 1192810
2180.5 0.3301109927494057 0.0002293545673408278 1193222
2181 0.3301378286078179 0.0002725479809744168 1193664
2181.5 0.3301700321418164 0.0003128243058503854 1194098
2182 0.3302072943692998 0.0003495136881043233 1194525
2182.5 0.3302492218426576 0.0003819793359136533 1194993
2183 0.3302953404661894 0.0004096281315008417 1195485
2183.5 0.3303451006519085 0.0004319207902901203 1195773
2184 0.3303978837561389 0.000448381399811575 1196101
2184.5 0.3304530097183286 0.0004586061784096861 1196507
2185 0.3305097458035774 0.0004622713038713212 1196758
2185.5 0.3305673163317423 0.0004591396746058681 1196998
2186 0.3306249132590023 0.0004490664808107673 1197258
2186.5 0.3306817074626866 0.000432003479928969 1197505
2187 0.3307368605672423 0.0004080018894029682 1197788
2187.5 0.3307895371387051 0.0003772138299795239 1198096
2188 0.3308389170670332 0.0003398922743165787 1198470
2188.5 0.3308842079504365 0.000296389478067904 1198864
2189 0.3309246572933512 0.0002471538936314844 1199238
2189.5 0.3309595643301719 0.0001927255899946207 1199563
2190 0.3309882912901303 0.000133730225235404 1199878
2190.5 0.3310102739249282 7.087164089063729e-05 1200171
2191 0.3310250311296948 4.923169221376216e-06 1200434
2191.5 0.3310321734994821 -6.328223494096067e-05 1200769
2192 0.3310314106777151 -0.0001328629069288032 1201041
2192.5 0.3310225573694949 -0.0002029002813577261 1201349
2193 0.3310055379112628 -0.0002724514341586621 1201705
2193.5 0.3309803893087493 -0.0003405621811022435 1202034
2194 0.3309472626770996 -0.0004062805459892348 1202319
2194.5 0.3309064230402109 -0.0004686704039971825 1202604
2195 0.3308582474703692 -0.000526825100848169 1202847
2195.5 0.3308032215738105 -0.0005798808465912186 1203105
2196 0.3307419343525154 -0.000627029683925991 1203365
2196.5 0.3306750714970151 -0.0006675318351375162 1203632
2197 0.330603407188851 -0.0007007272388250533 1203891
2197.5 0.3305277945142318 -0.0007260460976068073 1204173
2198 0.3304491546120353 -0.0007430182707365827 1204457
2198.5 0.3303684646992484 -0.00075128136090819 1204722
2199 0.3302867451349289 -0.0007505873622365325 1204992
2199.5 0.3302050456995572 -0.0007408077562430035 1205242
2200 0.3301244312798747 -0.0007219369643560121 1205542
2200.5 0.330045967159924 -0.0006940940886543356 1205900
2201 0.329970704126648 -0.0006575228969959519 1206218
2201.5 0.3298996636031159 -0.0006125900339340954 1206631
2202 0.3298338230239926 -0.0005597814645544422 1207033
2202.5 0.3297741016663038 -0.0004996971841953501 1207383
2203 0.3297213471438412 -0.0004330442525543247 1207674
2203.5 0.3296763227657196 -0.0003606282355583355 1207955
2204 0.3296396959488113 -0.0002833431622123425 1208276
2204.5 0.3296120278601039 -0.0002021601260803358 1208594
2205 0.3295937644486958 -0.0001181146817577045 1208881
2205.5 0.3295852290083593 -3.229320534697698e-05 1209157
2206 0.3295866163906204 5.418159573462992e-05 1209528
2206.5 0.3295979889654526 0.0001401658245619374 1209840
2207 0.3296192744022459 0.0002245099781497762 1210164
2207.5 0.3296502653180707 0.0003060747546321244 1210494
2208 0.3296906208137543 0.0003837468614401943 1210811
2208.5 0.329739869891346 0.0004564546001264783 1211059
2209 0.3297974167194985 0.0005231830051034815 1211345
2209.5 0.329862547686594 0.0005829883184223523 1211657
2210 0.3299344401554417 0.0006350115907535402 1211935
2210.5 0.3300121728084737 0.0006784912098471673 1212203
2211 0.330094737448914 0.0007127741717982214 1212444
2211.5 0.3301810521017907 0.0007373259272294626 1212698
2212 0.3302699752391283 0.0007517386538028788 1212934
2212.5 0.3303603209366163 0.0007557378280080061 1213199
2213 0.3304508747546482 0.0007491869926511006 1213537
2213.5 0.3305404101251364 0.0007320906415494171 1213842
2214 0.3306277050171224 0.0007045951692645949 1214118
2214.5 0.3307115586489907 0.0006669878609105143 1214416
2215 0.3307908080132469 0.0006196939247555906 1214643
2215.5 0.3308643439812414 0.0005632715981074969 1214879
2216 0.3309311267600543 0.0004984053844205214 1215132
2216.5 0.3309902004818011 0.00042589750630357 1215468
2217 0.3310407067168858 0.0003466576847430206 1215765
2217.5 0.3310818967169817 0.0002616913790159559 1216137
2218 0.3311131422106197 0.000172086644102592 1216535
2218.5 0.3311339445939436 7.899978258587937e-05 1216853
2219 0.3311439423811864 -1.636001424663366e-05 1217211
2219.5 0.3311429168034227 -0.0001127468263690221 1217587
2220 0.3311307954698121 -0.0002088947442438969 1217952
2220.5 0.3311076540325092 -0.0003035349565421102 1218315
2221 0.3310737158243184 -0.0003954129498808691 1218675
2221.5 0.3310293494665483 -0.0004833055817429269 1219012
2222 0.3309750644730519 -0.0005660377887619415 1219399
2222.5 0.3309115049046754 -0.0006424986969593199 1219820
2223 0.3308394411558284 -0.0007116569082402386 1220160
2223.5 0.3307597599813737 -0.0007725747483969221 1220454
2224 0.3306734528969478 -0.000824421275875184 1220667
2224.5 0.3305816031089827 -0.0008664838674412533 1220999
2225 0.3304853711516645 -0.0008981782164026185 1221292
2225.5 0.3303859794265339 -0.0009190566009157215 1221568
2226 0.3302846958562357 -0.0009288143038443328 1221825
2226.5 0.3301828168766889 -0.000927294091278272 1222088
2227 0.3300816500016275 -0.0009144886838175873 1222384
2227.5 0.3299824961997944 -0.0008905411826904154 1222641
2228 0.3298866323280755 -0.0008557434413050683 1222887
2228.5 0.3297952938633908 -0.0008105324015335202 1223130
2229 0.3297096581722928 -0.0007554844424751132 1223371
2229.5 0.3296308285499614 -0.0006913078172520495 1223612
2230 0.3295598192497901 -0.0006188332801454269 1223856
2230.5 0.3294975417110953 -0.0005390030317120609 1224110
2231 0.3294447921759179 -0.0004528581330675387 1224377
2231.5 0.3294022408666386 -0.000361524561944847 1224623
2232 0.3293704228744216 -0.0002661981021368905 1224853
2232.5 0.3293497308847237 -0.000168128274234965 1225116
2233 0.3293404098405289 -6.860152895343963e-05 1225373
2233.5 0.3293425536169904 3.107606540551468e-05 1225613
2234 0.3293561037531496 0.0001295964027882541 1225845
2234.5 0.3293808502577636 0.0002256669443198889 1226160
2235 0.3294164344774235 0.0003180281058782018 1226573
2235.5 0.3294623539864363 0.0004054701890247934 1226869
2236 0.3295179694299054 0.000486849622529443 1227205
2236.5 0.3295825132242963 0.0005611042915083055 1227447
2237 0.329655099994095 0.0006272677441025204 1227698
2237.5 0.3297347385991385 0.0006844820814625957 1227928
2238 0.329820345585304 0.0007320093553489291 1228156
2238.5 0.3299107598716864 0.0007692413186423564 1228386
2239 0.3300047584705032 0.0007957073971804121 1228619
2239.5 0.3301010730219747 0.0008110807762637625 1228915
2240 0.3301984069154748 0.0008151825215572593 1229185
2240.5 0.3302954527605819 0.0008079836815652183 1229430
2241 0.3303909099672574 0.0007896053469998765 1229684
2241.5 0.3304835021934064 0.0007603166707866493 1229983
2242 0.3305719944204944 0.0007205308807563133 1230257
2242.5 0.3306552094236034 0.000670799344863531 1230641
2243 0.3307320434113742 0.0006118037756504952 1231001
2243.5 0.3308014806233665 0.0005443466862671232 1231298
2244 0.3308626066874752 0.0004693402343062926 1231714
2244.5 0.3309146205578239 0.0003877936116802688 1232050
2245 0.3309568448738134 0.0003007991584484291 1232292
2245.5 0.3309887346034289 0.0002095173956349128 1232543
2246 0.3310098838581909 0.0001151611864139864 1232806
2246.5 0.3310200307928645 1.897924639783628e-05 1233059
2247 0.3310190605299823 -7.776076801523882e-05 1233380
2247.5 0.3310070060768064 -0.0001737893592885407 1233691
2248 0.3309840472303835 -0.0002678522407588088 1233980
2248.5 0.3309505074942511 -0.0003587271069999752 1234334
2249 0.3309068490578423 -0.0004452398934193128 1234645
2249.5 0.3308536659163053 -0.000526280304049528 1235052
2250 0.330791675233891 -0.0006008163976461328 1235472
2250.5 0.3307217070779778 -0.0006679080362382107 1235856
2251 0.3306446926727948 -0.0007267190170006639 1236296
2251.5 0.3305616513417294 -0.0007765277274693322 1236739
2252 0.3304736763244606 -0.0008167361854247328 1237222
2252.5 0.3303819196698056 -0.0008468773479143637 1237706
2253 0.3302875764169648 -0.0008666205985312988 1238330
2253.5 0.3301918682865398 -0.0008757753478619378 1238729
2254 0.3300960271083065 -0.0008742927085880617 1239225
2254.5 0.3300012782150741 -0.0008622652336965275 1239601
2255 0.3299088240310968 -0.0008399247332321702 1239991
2255.5 0.3298198280794419 -0.0008076382116413069 1240396
2256 0.3297353996255241 -0.0007659019936222884 1240795
2256.5 0.3296565791638118 -0.0007153341311615869 1241202
2257 0.329584324941696 -0.0006566652077459219 1241589
2257.5 0.3295195006987844 -0.0005907276772801931 1241972
2258 0.3294628647818466 -0.0005184438947131699 1242353
2258.5 0.3294150607753679 -0.0004408130125145455 1242835
2259 0.3293766097656361 -0.0003588969317288601 1243195
2259.5 0.3293479043327236 -0.0002738055081638516 1243505
2260 0.329329204339966 -0.0001866812232024078 1244046
2260.5 0.329320634565029 -9.868353465014095e-05 1244424
2261 0.3293221841906582 -1.097312588169441e-05 1244796
2261.5 0.3293337081471532 7.530372869330559e-05 1245153
2262 0.3293549302728699 0.0001590304671327133 1245803
2262.5 0.3293854482339784 0.0002391350040301759 1246490
2263 0.3294247401206162 0.0003146037559438145 1246757
2263.5 0.3294721726138985 0.0003844947409145976 1246976
2264 0.3295270105971662 0.0004479495792853273 1247211
2264.5 0.3295884280657911 0.0005042042398357884 1247548
2265 0.3296555201729415 0.0005525983941193264 1247977
2265.5 0.3297273162342798 0.0005925832625378965 1248264
2266 0.3298027935027312 0.0006237278578169676 1248645
2266.5 0.3298808915153744 0.0006457235548129077 1248915
2267 0.3299605268083458 0.0006583869396620027 1249215
2267.5 0.3300406077923703 0.0006616609158120524 1249651
2268 0.3301200495812641 0.0006556140691113698 1250033
2268.5 0.3301977885683852 0.0006404383185124737 1250356
2269 0.3302727965515582 0.0006164449027331013 1250781
2269.5 0.3303440942152938 0.0005840587760708279 1251086
2270 0.3304107637900569 0.0005438115081699152 1251448
2270.5 0.3304719607217433 0.0004963328025925646 1251716
2271 0.330526924200132 0.0004423407672781218 1252025
2271.5 0.330574986412727 0.0003826310861376957 1252419
2272 0.3306155804097279 0.0003180652549159435 1252713
2272.5 0.3306482464866641 0.0002495580558773989 1252984
2273 0.3306726370131204 0.0001780644547018693 1253369
2273.5 0.3306885196586695 0.000104566109098382 1253705
2274 0.33069577899029 3.005768200898216e-05 1253971
2274.5 0.3306944164388133 -4.446684714995835e-05 1254219
2275 0.33068454865502 -0.0001180276819515507 1254450
2275.5 0.3306664042985207 -0.0001896723327672497 1254746
2276 0.3306403193242137 -0.0002584881860686529 1255049
2276.5 0.3306067308516178 -0.0003236143503525916 1255310
2277 0.3305661697214092 -0.0003842526221089181 1255590
2277.5 0.3305192518608497 -0.0004396774296440801 1255913
2278 0.3304666685951659 -0.0004892446288414272 1256178
2278.5 0.3304091760552124 -0.0005323990428276186 1256421
2279 0.3303475838426754 -0.0005686806567454486 1256669
2279.5 0.3302827431225768 -0.0005977293991153066 1256908
2280 0.3302155343187842 -0.0006192884622938242 1257217
2280.5 0.3301468545915855 -0.0006332061359962561 1257510
2281 0.3300776052771131 -0.0006394361494218939 1257827
2281.5 0.3300086794665259 -0.0006380365388943532 1258083
2282 0.329940949898448 -0.0006291670787924643 1258330
2282.5 0.3298752573312831 -0.0006130853336039263 1258571
2283 0.3298123995528295 -0.000590141407900074 1258805
2283.5 0.3297531211732727 -0.0005607714886415681 1259071
2284 0.329698104334289 -0.0005254902902400248 1259305
2284.5 0.3296479604519309 -0.000484882527004306 1259541
2285 0.329603223094353 -0.000439593549805204 1259783
2285.5 0.329564342077611 -0.0003903192938444773 1260114
2286 0.3295316788439424 -0.0003377956921913802 1260347
2286.5 0.3295055031674385 -0.0002827877151656443 1260595
2287 0.32948599121213 -0.0002260781986493036 1260831
2287.5 0.3294732249475291 -0.0001684566249871555 1261081
2288 0.3294671929068809 -0.000110708018307223 1261352
2288.5 0.3294677922541148 -5.360211191717658e-05 1261654
2289 0.3294748321069545 2.117060999947418e-06 1261997
2289.5 0.3294880380461778 5.574101073207438e-05 1262318
2290 0.3295070577248287 0.0001066059363115105 1262686
2290.5 0.3295314674764788 0.0001541010529401695 1262934
2291 0.3295607798086745 0.0001976759957214829 1263362
2291.5 0.3295944516565728 0.0002368472091454297 1263693
2292 0.3296318932626936 0.0002712032481812158 1263973
2292.5 0.3296724775417376 0.0003004089340970154 1264241
2293 0.3297155497846505 0.0003242083259781348 1264479
2293.5 0.329760437553599 0.0003424264870793728 1264715
2294 0.3298064606192295 0.0003549700433481154 1265035
2294.5 0.3298529407935554 0.0003618265494172415 1265333
2295 0.3298992115159017 0.0003630626948253064 1265576
2295.5 0.3299446270555484 0.0003588213999194743 1265814
2296 0.3299885712028311 0.0003493178665924356 1266057
2296.5 0.3300304653304145 0.0003348346634754564 1266291
2297 0.3300697757179992 0.0003157159382530172 1266523
2297.5 0.3301060200467312 0.0002923608612028744 1266766
2298 0.330138772983789 0.0002652164137465621 1266989
2298.5 0.3301676707927891 0.0002347696435978604 1267232
2299 0.330192414921595 0.0002015395139261694 1267476
2299.5 0.3302127745354878 0.0001660684777485535 1267708
2300 0.3302285879802891 0.0001289139104970732 1267937
2300.5 0.330239763176625 9.063953338064313e-05 1268174
2301 0.33024627696278 5.180695780628495e-05 1268403
2301.5 0.3302481734194097 1.29674768080386e-05 1268626
2302 0.3302455612243109 -2.534577675272288e-05 1268851
2302.5 0.330238610099511 -6.262519338275713e-05 1269080
2303 0.3302275464256953 -9.839546924568217e-05 1269318
2303.5 0.3302126481104661 -0.0001322197162006283 1269548
2304 0.3301942388068123 -0.0001637048204456733 1269781
2304.5 0.3301726815864026 -0.0001925059838511692 1270024
2305 0.3301483721788012 -0.0002183303961094214 1270263
2305.5 0.3301217318923127 -0.0002409400004494273 1270499
2306 0.3300932003349037 -0.0002601533306315105 1270758
2306.5 0.3300632280544655 -0.0002758464120076045 1270999
2307 0.3300322692166229 -0.0002879527343700606 1271243
2307.5 0.3300007744353579 -0.0002964623188826051 1271486
2308 0.3299691838670243 -0.0003014199153659903 1271716
2308.5 0.3299379206719516 -0.0003029223793863164 1271953
2309 0.3299073849398845 -0.0003011152907666997 1272197
2309.5 0.3298779481661795 -0.0002961888861353214 1272424
2310 0.3298499483550659 -0.0002883733877745492 1272651
2310.5 0.329823685814661 -0.000277933819211647 1272886
2311 0.3297994196959162 -0.0002651644045809515 1273130
2311.5 0.3297773653145289 -0.0002503826537051871 1273366
2312 0.3297576922812949 -0.000233923238033317 1273603
2312.5 0.329740523452599 -0.0002161317640055194 1273836
2313 0.3297259346990092 -0.0001973585500909132 1274074
2313.5 0.3297139554764249 -0.000177952511689608 1274380
2314 0.3297045701712059 -0.0001582552543615386 1274666
2314.5 0.3296977201783214 -0.0001385954705216826 1275007
2315 0.3296933066600554 -0.0001192837279312186 1275383
2315.5 0.3296911939223203 -0.0001006077301449596 1275731
2316 0.329691213336341 -8.282811969707976e-05 1276132
2316.5 0.3296931677255331 -6.617488438665471e-05 1276574
2317 0.3296968361308729 -5.084441574444229e-05 1276998
2317.5 0.3297019788631072 -3.699725681787472e-05 1277415
2318 0.3297083427467672 -2.475656400527304e-05 1277871
2318.5 0.3297156664592327 -1.420729501256996e-05 1278293
2319 0.3297236858680082 -5.396122307811185e-06 1278720
2319.5 0.3297321392709287 1.66794107962462e-06 1279136
2320 0.3297407724471693 7.012228721380747e-06 1279592
2320.5 0.3297493434315928 1.06984577997671e-05 1280005
2321 0.329757626931078 1.282016367066134e-05 1280411
2321.5 0.3297654183088968 1.349958957246151e-05 1280827
2322 0.3297725370717961 1.288409787206302e-05 1281239
2322.5 0.3297788298040768 1.114217681052911e-05 1281625
2323 0.329784172503445 8.45912294057376e-06 1282018
2323.5 0.3297884722845654 5.032484241595405e-06 1282405
2324 0.3297916684278892 1.067352187291179e-06 1282670
2324.5 0.3297937327632467 -3.228407218576987e-06 1282936
2325 0.3297946693897134 -7.64889324853677e-06 1283191
2325.5 0.3297945137451154 -1.1994792294615e-05 1283492
2326 0.3297933310501223 -1.607779585284893e-05 1283750
2326.5 0.3297912141629091 -1.972473312957749e-05 1284063
2327 0.3297882808907178 -2.278134251071423e-05 1284390
2327.5 0.3297846708141262 -2.511561317477066e-05 1284643
2328 0.3297805416883025 -2.66206363242992e-05 1284895
2328.5 0.3297760654927824 -2.721691471378346e-05 1285127
2329 0.3297714242073583 -2.685408920558401e-05 1285366
2329.5 0.3297668053962698 -2.551205181488927e-05 1285599
2330 0.3297623976860943 -2.320142592648466e-05 1285830
2330.5 0.329758386224399 -1.996340588841898e-05 1286070
2331 0.3297549482063948 -1.586895981445287e-05 1286306
2331.5 0.3297522485554631 -1.101741096160923e-05 1286541
2332 0.3297504358405658 -5.534424295609448e-06 1286773
2332.5 0.3297496385092524 4.305643736866008e-07 1287014
2333 0.329749961509307 6.707429194768825e-06 1287246
2333.5 0.3297514833651251 1.310888824245628e-05 1287483
2334 0.3297542537668294 1.943442558385781e-05 1287717
2334.5 0.3297582917210036 2.54745292058512e-05 1287943
2335 0.329763584301966 3.101516664522097e-05 1288182
2335.5 0.3297700860318208 3.584241558717118e-05 1288409
2336 0.3297777189063604 3.974716354756751e-05 1288646
2336.5 0.329786373072374 4.252978908385542e-05 1288878
2337 0.3297959081502949 4.400473681811706e-05 1289102
2337.5 0.3298061551845252 4.400489990965279e-05 1289334
2338 0.3298169191924955 4.23857264626373e-05 1289557
2338.5 0.3298279822726231 3.902897065323091e-05 1289790
2339 0.3298391072211259 3.384601504093525e-05 1290032
2339.5 0.3298500415982293 2.678069749969692e-05 1290265
2340 0.3298605221758295 1.781158435302338e-05 1290490
2340.5 0.3298702796913763 6.953640491261739e-06 1290720
2341 0.3298790438265981 -5.740742661108006e-06 1290953
2341.5 0.3298865483249716 -2.018138963975534e-05 1291188
2342 0.329892536158511 -3.624067083311635e-05 1291423
2342.5 0.329896764652606 -5.375452496902826e-05 1291660
2343 0.3298990104773746 -7.252416747506212e-05 1291894
2343.5 0.3298990744152224 -9.231846609966754e-05 1292128
2344 0.3298967858170823 -0.0001128769535081882 1292353
2344.5 0.3298920066640939 -0.0001339134353084493 1292582
2345 0.3298846351571817 -0.0001551201413030759 1292815
2345.5 0.329874608764025 -0.0001761723578889846 1293049
2346 0.3298619066612417 -0.0001967334705956557 1293284
2346.5 0.3298465515189725 -0.0002164603379248165 1293515
2347 0.329828610585431 -0.0002350089110610576 1293753
2347.5 0.3298081960401621 -0.0002520400087806717 1293990
2348 0.3297854645965133 -0.0002672251530899966 1294241
2348.5 0.3297606163460785 -0.0002802523688458555 1294477
2349 0.3297338928503221 -0.0002908318498976634 1294712
2349.5 0.3297055744971015 -0.0002987013951657058 1294952
2350 0.3296759771521564 -0.000303631520530684 1295189
2350.5 0.329645448147613 -0.0003054301564278561 1295424
2351 0.3296143616609758 -0.0003039468465617841 1295667
2351.5 0.3295831135487566 -0.000299076370107863 1295897
2352 0.3295521157086512 -0.0002907617180435436 1296132
2352.5 0.3295217900528301 -0.0002789963637334372 1296367
2353 0.3294925621823596 -0.0002638257784362767 1296593
2353.5 0.3294648548588196 -0.0002453481538482922 1296821
2354 0.3294390813738011 -0.0002237143059718562 1297051
2354.5 0.3294156389199986 -0.0001991267473125958 1297286
2355 0.3293949020690483 -0.0001718379274659955 1297518
2355.5 0.3293772164610263 -0.0001421476553510888 1297750
2356 0.329362892808641 -0.0001103997294776201 1297976
2356.5 0.3293522013156173 -7.697781548647176e-05 1298210
2357 0.3293453666036223 -4.230062257611449e-05 1298438
2357.5 0.3293425632354096 -6.816442123395498e-06 1298682
2358 0.3293439119137338 2.900287736523649e-05 1298917
2358.5 0.3293494764261249 6.466843505118038e-05 1299164
2359 0.3293592613949738 9.968116980937341e-05 1299435
2359.5 0.3293732108806677 0.0001335390397906153 1299665
2360 0.3293912078729903 0.0001657443840100792 1299912
2360.5 0.3294130746927338 0.0001958113562865062 1300190
2361 0.3294385743117828 0.0002232733193230028 1300494
2361.5 0.3294674125859292 0.0002476900858914821 1300795
2362 0.3294992413806468 0.0002686548949847549 1301065
2362.5 0.3295336625561665 0.0002858010134343828 1301308
2363 0.3295702327646739 0.0002988078578311302 1301657
2363.5 0.3296084689995497 0.0003074065375764122 1301939
2364 0.3296478548243988 0.0003113847274585308 1302178
2364.5 0.3296878471984828 0.000310590787184069 1302466
2365 0.3297278838051473 0.0003049370556757923 1302709
2365.5 0.3297673907811511 0.0002944022595269292 1302949
2366 0.329805790737591 0.0002790329876102777 1303301
2366.5 0.3298425109574467 0.0002589441972963534 1303540
2367 0.3298769916508396 0.000234318731839612 1303874
2367.5 0.3299086941468675 0.000205405843037592 1304133
2368 0.3299371089004649 0.0001725187280376456 1304437
2368.5 0.3299617631941776 0.0001360311039384884 1304815
2369 0.3299822284179244 9.637285838679401e-05 1305163
2369.5 0.3299981268148561 5.402482848129277e-05 1305426
2370 0.330009137588116 9.512773753299108e-06 1305719
2370.5 0.3300150022716606 -3.659937841359775e-05 1305981
2371 0.3300155292781529 -8.371692502552335e-05 1306206
2371.5 0.330010597548184 -0.0001312223171842509 1306454
2372 0.3300001592375285 -0.0001784835181610536 1306692
2372.5 0.3299842413926336 -0.0002248626733867721 1306924
2373 0.3299629465789017 -0.000269724970213962 1307168
2373.5 0.3299364524412972 -0.0003124475613732281 1307410
2374 0.3299050101922207 -0.000352428423941579 1307653
2374.5 0.3298689420372088 -0.0003890950254083961 1307888
2375 0.3298286375645676 -0.0004219126700807074 1308128
2375.5 0.3297845491403753 -0.0004503924026007656 1308368
2376 0.3297371863650833 -0.0004740983507156427 1308612
2376.5 0.3296871096620586 -0.0004926543965719897 1308854
2377 0.3296349230815682 -0.000505750074615713 1309118
2377.5 0.3295812664157623 -0.0005131456045352309 1309421
2378 0.3295268067309401 -0.0005146759794559113 1309651
2378.5 0.3294722294326387 -0.0005102540426064563 1309883
2379 0.3294182289867335 -0.0004998724997518589 1310112
2379.5 0.3293654994256159 -0.000483604829621208 1310340
2380 0.3293147247725982 -0.0004616050701381418 1310601
2380.5 0.3292665695198124 -0.000434106474261951 1310875
2381 0.3292216692951136 -0.0004014190454372659 1311141
2381.5 0.3291806218516987 -0.000363925978793172 1311400
2382 0.3291439785104803 -0.0003220790500934676 1311643
2382.5 0.3291122361796254 -0.0002763930097854812 1311888
2383 0.329085830068243 -0.000227439054099162 1312141
2383.5 0.3290651272020476 -0.0001758374587953955 1312453
2384 0.3290504208380298 -0.0001222494736489632 1312729
2384.5 0.3290419258629775 -6.736858689148216e-05 1312987
2385 0.3290397752471393 -1.191127846441934e-05 1313252
2385.5 0.3290440176097654 4.339261110331642e-05 1313524
2386 0.3290546159377238 9.780976319822571e-05 1313789
2386.5 0.3290714474822757 0.0001506133777092345 1314063
2387 0.3290943048424723 0.0002010931440519862 1314399
2387.5 0.3291228982268635 0.0002485650466231629 1314671
2388 0.3291568588684672 0.0002923808663220324 1314950
2388.5 0.3291957435514739 0.0003319372434074632 1315227
2389 0.3292390401922582 0.0003666841725320935 1315483
2389.5 0.3292861744020651 0.0003961328082370403 1315773
2390 0.3293365169445686 0.0004198624683989286 1316002
2390.5 0.3293893919884666 0.000437526733970151 1316239
2391 0.329444086043658 0.0004488585556907342 1316488
2391.5 0.3294998574594459 0.0004536742921043986 1316732
2392 0.3295559463548298 0.0004518766179886064 1316976
2392.5 0.3296115848443693 0.0004434562580000736 1317228
2393 0.3296660074184722 0.0004284925167206024 1317464
2393.5 0.3297184613342701 0.0004071525931296785 1317712
2394 0.3297682168726572 0.0003796896845893007 1317951
2394.5 0.3298145773184791 0.0003464399024604414 1318180
2395 0.3298568885243129 0.0003078180382333923 1318418
2395.5 0.3298945479237363 0.0002643122353075246 1318657
2396 0.3299270128673466 0.0002164776370649726 1318890
2396.5 0.3299538081639464 0.000164929096424594 1319127
2397 0.3299745327201861 0.0001103330454285412 1319362
2397.5 0.329988865184331 5.339863540995346e-05 1319613
2398 0.3299965685135626 -5.131731255507661e-06 1319872
2398.5 0.3299974933991356 -6.449234805098193e-05 1320142
2399 0.3299915804995659 -0.0001239044931699077 1320411
2399.5 0.3299788614486108 -0.0001825869185965055 1320665
2400 0.3299594586218764 -0.0002397663946713225 1320913
2400.5 0.3299335836632071 -0.0002946881644146148 1321195
2401 0.3299015347893514 -0.0003466261629527413 1321460
2401.5 0.3298636929084569 -0.000394892860506792 1321696
2402 0.3298205166045598 -0.0004388485925146929 1321926
2402.5 0.3297725360560929 -0.0004779102474970206 1322178
2403 0.3297203459713626 -0.0005115591921424973 1322427
2403.5 0.3296645976376937 -0.0005393483236564019 1322656
2404 0.3296059901933508 -0.0005609081515337226 1322896
2404.5 0.3295452612422097 -0.0005759518244167106 1323134
2405 0.3294831769403281 -0.0005842790323818363 1323364
2405.5 0.3294205216909328 -0.000585778730664832 1323596
2406 0.3293580875897791 -0.0005804306472524076 1323830
2406.5 0.3292966637662834 -0.0005683055537118035 1324070
2407 0.3292370257672323 -0.0005495642958536728 1324308
2407.5 0.3291799251291996 -0.0005244555980861685 1324557
2408 0.3291260792831043 -0.0004933126723729713 1324789
2408.5 0.3290761619295851 -0.0004565486793146322 1325011
2409 0.3290307940172378 -0.0004146511047952882 1325253
2409.5 0.3289905354472021 -0.0003681751306519159 1325477
2410 0.3289558776173829 -0.000317736091718008 1325713
2410.5 0.3289272369077526 -0.0002640011241738761 1325948
2411 0.328904949194969 -0.000207680121224908 1326188
2411.5 0.3288892654701095 -0.0001495161215725746 1326428
2412 0.328880348617867 -9.027526381026201e-05 1326668
2412.5 0.3288782713993228 -3.073644566160958e-05 1326901
2413 0.3288830156636163 2.83191691947961e-05 1327129
2413.5 0.3288944727967062 8.611865215467423e-05 1327360
2414 0.3289124453982427 0.000141907674225866 1327594
2414.5 0.3289366501605244 0.0001949605919676789 1327836
2415 0.3289667219069161 0.0002445901169491856 1328077
2415.5 0.3290022187310969 0.0002901564369906372 1328322
2416 0.3290426281634261 0.0003310756654285309 1328562
2416.5 0.329087374276644 0.0003668275043331007 1328794
2417 0.3291358256303853 0.0003969620188658039 1329024
2417.5 0.3291873039426414 0.0004211054326286702 1329263
2418 0.3292410933666056 0.0004389648677449586 1329505
2418.5 0.3292964502433502 0.0004503319683202073 1329763
2419 0.3293526131946477 0.0004550853616509316 1330021
2419.5 0.3294088134160293 0.0004531919278493553 1330295
2420 0.3294642850279411 0.0004447068652046631 1330542
2420.5 0.3295182753426109 0.0004297725553668363 1330786
2421 0.3295700549060078 0.0004086162490819474 1331029
2421.5 0.3296189271779727 0.0003815466094914496 1331274
2422 0.3296642377192519 0.000348949165705112 1331511
2422.5 0.3297053827615674 0.0003112807442473236 1331772
2423 0.3297418170460293 0.0002690629598530701 1332148
2423.5 0.3297730608258772 0.0002228748597604643 1332413
2424 0.3297987059416627 0.0001733448269382295 1332654
2424.5 0.32981842089032 0.000121141857444903 1332893
2425 0.3298319548239574 6.696633521142545e-05 1333118
2425.5 0.3298391404293906 1.154043386352333e-05 1333349
2426 0.3298398956552717 -4.440172032600715e-05 1333580
2426.5 0.3298342242698352 -0.0001001239876960055 1333807
2427 0.3298222152486465 -0.000154898119370266 1334048
2427.5 0.3298040410079795 -0.0002080134903416497 1334288
2428 0.329779954515409 -0.0002587865286574704 1334534
2428.5 0.3297502853246095 -0.0003065697129369895 1334764
2429 0.3297154345960122 -0.0003507600172555808 1334997
2429.5 0.3296758691786745 -0.0003908066908923706 1335229
2430 0.3296321148412845 -0.0004262182704272971 1335459
2430.5 0.3295847487514596 -0.0004565687330407531 1335693
2431 0.3295343913122974 -0.0004815027124433808 1335929
2431.5 0.3294816974732958 -0.0005007397124602293 1336168
2432 0.3294273476392733 -0.0005140772677124436 1336407
2432.5 0.3293720383056029 -0.000521393015871695 1336634
2433 0.3293164725509416 -0.0005226456613895865 1336871
2433.5 0.3292613505196474 -0.0005178748262054878 1337103
2434 0.3292073600251845 -0.0005071997984880648 1337335
2434.5 0.3291551674031288 -0.0004908172057481246 1337568
2435 0.3291054087378784 -0.0004689976534581685 1337807
2435.5 0.32905868158094 -0.0004420813844193509 1338042
2436 0.329015537270859 -0.0004104730273350459 1338324
2436.5 0.3289764739555305 -0.000374635515199361 1338575
2437 0.3289419304069481 -0.0003350832650243994 1338939
2437.5 0.3289122807066275 -0.0002923747199652749 1339202
2438 0.3288878298670571 -0.0002471043629318414 1339434
2438.5 0.3288688104408633 -0.0001998943171984933 1339661
2439 0.3288553801551092 -0.000151385654258188 1339906
2439.5 0.3288476205934188 -0.0001022295321614577 1340157
2440 0.3288455369337694 -5.307828880591022e-05 1340407
2440.5 0.3288490587348948 -4.5766140942764e-06 1340760
2441 0.3288580417496578 4.264707741835474e-05 1341006
2441.5 0.3288722707295034 8.798895576684806e-05 1341391
2442 0.3288914631706044 0.0001308776547166043 1341767
2442.5 0.32891527393956 0.000170781615976491 1342051
2443 0.3289433007047894 0.0002072158022435731 1342406
2443.5 0.328975090089217 0.0002397476927082019 1342758
2444 0.3290101444505717 0.0002680024856482285 1343003
2444.5 0.329047929187802 0.0002916674447043833 1343286
2445 0.3290878804657832 0.0003104953381744217 1343533
2445.5 0.3291294132457951 0.000324306934001354 1343891
2446 0.3291719295061695 0.0003329925268639458 1344210
2446.5 0.3292148265361287 0.0003365124877038402 1344507
2447 0.329257505186146 0.0003348968399417345 1344744
2447.5 0.3292993779600932 0.0003282438803442813 1344988
2448 0.3293398768380492 0.0003167178758082467 1345261
2448.5 0.3293784607237427 0.0003005458800418625 1345566
2449 0.3294146224172093 0.0002800137260668765 1345900
2449.5 0.3294478950211652 0.0002554612614748739 1346147
2450 0.3294778576987621 0.0002272769032981 1346462
2450.5 0.3295041407106236 0.0001958915980660327 1346710
2451 0.3295264296702061 0.0001617722800012819 1346955
2451.5 0.3295444689684245 0.0001254149262693414 1347187
2452 0.3295580643309396 8.733731266455941e-05 1347540
2452.5 0.3295670844843514 4.807157604217097e-05 1347877
2453 0.329571461920542 8.156691165719246e-06 1348151
2453.5 0.3295711927614617 -3.186903056945089e-05 1348387
2454 0.3295663357394537 -7.1475314833763e-05 1348642
2454.5 0.3295570103206742 -0.0001101470680427825 1348876
2455 0.3295433940110609 -0.0001473911932827478 1349110
2455.5 0.3295257188954541 -0.0001827429868069179 1349341
2456 0.3295042674707974 -0.000215772030738204 1349581
2456.5 0.3294793678435983 -0.0002460875060548286 1349817
2457 0.3294513883699842 -0.000273342859369936 1350053
2457.5 0.3294207318235615 -0.0002972397672930861 1350279
2458 0.3293878291818588 -0.0003175313531208907 1350511
2458.5 0.3293531331262909 -0.0003340246220764171 1350752
2459 0.3293171113532927 -0.00034658209312729 1350985
2459.5 0.3292802397955284 -0.0003551226173828963 1351223
2460 0.3292429958518866 -0.0003596213850234432 1351491
2460.5 0.3292058517232829 -0.0003601091344713872 1351809
2461 0.3291692679482886 -0.0003566705889082255 1352047
2461.5 0.329133687228151 -0.0003494421561023031 1352284
2462 0.3290995286251883 -0.0003386089376926457 1352533
2462.5 0.3290671822116869 -0.0003244011034272361 1352864
2463 0.3290370042386169 -0.0003070896942535991 1353227
2463.5 0.3290093128847195 -0.0002869819254922635 1353532
2464 0.3289843846370011 -0.0002644160674949812 1353813
2464.5 0.3289624513435355 -0.0002397559861218112 1354102
2465 0.3289436979688822 -0.0002133854290078675 1354463
2465.5 0.3289282610715566 -0.0001857021458938131 1354794
2466 0.3289162280119584 -0.0001571119322482149 1355128
2466.5 0.328907636888227 -0.0001280226850169758 1355372
2467 0.328902477186712 -9.883855762114523e-05 1355616
2467.5 0.3289006911233647 -6.99542983312474e-05 1355861
2468 0.328902175642469 -4.174985193786911e-05 1356104
2468.5 0.3289067850299269 -1.458529929350301e-05 1356344
2469 0.3289143340898565 1.120379708337902e-05 1356581
2469.5 0.3289246018257739 3.531058046353348e-05 1356836
2470 0.3289373355610681 5.746056766075615e-05 1357069
2470.5 0.3289522554280999 7.741475311154325e-05 1357317
2471 0.3289690591509363 9.497211462324361e-05 1357553
2471.5 0.3289874270437325 0.0001099714958273798 1357797
2472 0.3290070271449003 0.0001222928502931212 1358033
2472.5 0.3290275204066637 0.0001318578422446112 1358268
2473 0.3290485658602624 0.000138629808730731 1358515
2473.5 0.3290698256789321 0.0001426130977653804 1358760
2474 0.3290909700638514 0.000143851806246345 1358999
2474.5 0.3291116818823916 0.0001424279502320581 1359241
2475 0.3291316609931564 0.0001384591082811325 1359481
2475.5 0.329150628198439 0.0001320955859222066 1359719
2476 0.3291683287715972 0.0001235171558180728 1359961
2476.5 0.3291845355145001 0.000112929433729737 1360182
2477 0.3291990513084 0.0001005599549003248 1360415
2477.5 0.3292117111301765 8.665401890885213e-05 1360646
2478 0.3292223835148897 7.147037335245123e-05 1360889
2478.5 0.3292309714545973 5.527680788147101e-05 1361123
2479 0.3292374127325389 3.83457301327581e-05 1361359
2479.5 0.3292416797006971 2.094979399801237e-05 1361596
2480 0.3292437785174617 3.357648459333146e-06 1361832
2480.5 0.3292437478703819 -1.417012802703642e-05 1362077
2481 0.3292416572167194 -3.138484684957505e-05 1362335
2481.5 0.3292376045816452 -4.805322664622484e-05 1362570
2482 0.3292317139602222 -6.396055911652533e-05 1362823
2482.5 0.3292241323748398 -7.891348020305326e-05 1363058
2483 0.3292150266443454 -9.274231082988814e-05 1363289
2483.5 0.329204579924702 -0.0001053029390744296 1363544
2484 0.3291929880835961 -0.0001164782236715758 1363782
2484.5 0.3291804559729277 -0.0001261789069715268 1364008
2485 0.3291671936635818 -0.0001343440337614589 1364255
2485.5 0.3291534127062808 -0.000140940880580699 1364498
2486 0.32913932248069 -0.0001459644081784267 1364742
2486.5 0.3291251266923148 -0.0001494362574543221 1365040
2487 0.3291110200731707 -0.0001514033164655589 1365323
2487.5 0.3290971853377687 -0.000151935892765836 1365596
2488 0.3290837904407411 -0.0001511255313618125 1365860
2488.5 0.329070986176501 -0.000149082523838862 1366114
2489 0.3290589041548541 -0.0001459331586443504 1366378
2489.5 0.3290476551794748 -0.0001418167660591206 1366636
2490 0.3290373280488466 -0.0001368826139892029 1366889
2490.5 0.3290279887916881 -0.0001312867123365176 1367153
2491 0.3290196803412382 -0.0001251885843441489 1367405
2491.5 0.3290124226451167 -0.0001187480629581684 1367650
2492 0.3290062131999977 -0.0001121221689195534 1367906
2492.5 0.3290010279930998 -0.000105462125029486 1368145
2493 0.328996822825698 -9.891055786464748e-05 1368387
2493.5 0.3289935349875094 -9.25989342181989e-05 1368631
2494 0.3289910852450855 -8.66452747808157e-05 1368879
2494.5 0.3289893801023169 -8.115218214055428e-05 1369126
2495 0.3289883142868889 -7.620521416724044e-05 1369373
2495.5 0.3289877734130812 -7.187162736148327e-05 1369623
2496 0.3289876367687666 -6.819950790291748e-05 1369867
2496.5 0.3289877801728467 -6.52173010443047e-05 1370114
2497 0.3289880788486512 -6.293374228817159e-05 1370390
2497.5 0.3289884102591082 -6.133818657302602e-05 1370645
2498 0.3289886568506768 -6.040132460790383e-05 1370882
2498.5 0.3289887086551399 -6.007626864549596e-05 1371187
2499 0.3289884657013186 -6.029998348944854e-05 1371459
2499.5 0.328987840192565 -6.099503249800021e-05 1371727
2500 0.3289867584104086 -6.20716028734908e-05 1372049
2500.5 0.3289851623099195 -6.342976970433611e-05 1372379
2501 0.3289830107781341 -6.496195413220729e-05 1372627
2501.5 0.3289802805330994 -6.65555277178993e-05 1372947
2502 0.3289769666477261 -6.809551262671711e-05 1373196
2502.5 0.3289730826894718 -6.946732568867025e-05 1373428
2503 0.3289686604738781 -7.055951373107476e-05 1373659
2503.5 0.3289637494370038 -7.126642784245082e-05 1373903
2504 0.328958415638673 -7.149078539864962e-05 1374145
2504.5 0.3289527404151839 -7.114607074340029e-05 1374481
2505 0.3289468187064478 -7.015872833013959e-05 1374710
2505.5 0.3289407570884648 -6.847010584831607e-05 1375038
2506 0.328934671547407 -6.603810931315035e-05 1375279
2506.5 0.3289286850363484 -6.283853721552862e-05 1375614
2507 0.3289229248596935 -5.886606652327033e-05 1375931
2507.5 0.3289175199336532 -5.41348694986558e-05 1376199
2508 0.3289125979735077 -4.86788468469968e-05 1376484
2508.5 0.3289082826599876 -4.255146952610439e-05 1376896
2509 0.3289046908377231 -3.582522851239958e-05 1377191
2509.5 0.328901929798477 -2.859069881920399e-05 1377453
2510 0.3289000947006804 -2.095523097817225e-05 1377701
2510.5 0.328899266174749 -1.304128990981472e-05 1377938
2511 0.3288995081606917 -4.984467510203952e-06 1378174
2511.5 0.3289008660208316 3.06879873985994e-06 1378415
2512 0.3289033649659144 1.096376338139617e-05 1378656
2512.5 0.3289070088277375 1.85401241984097e-05 1378910
2513 0.3289117792056375 2.563494031305551e-05 1379144
2513.5 0.3289176350079207 3.208566704571709e-05 1379393
2514 0.3289245124026091 3.773325489299871e-05 1379643
2514.5 0.3289323251849617 4.242525831523627e-05 1379960
2515 0.3289409655620198 4.601889927153062e-05 1380214
2515.5 0.3289503053472935 4.838403061129775e-05 1380477
2516 0.3289601975515166 4.940594552956454e-05 1380720
2516.5 0.3289704783484537 4.898798130407161e-05 1380975
2517 0.3289809693880844 4.705386842883093e-05 1381223
2517.5 0.328991480423215 4.354977999750905e-05 1381483
2518 0.3290018122098327 3.844604071467958e-05 1381730
2518.5 0.3290117596363774 3.173846015430136e-05 1381994
2519 0.3290211150326616 2.344926076086195e-05 1382214
2519.5 0.3290296716055086 1.362757750773539e-05 1382450
2520 0.3290372269453619 2.349512988263468e-06 1382703
2520.5 0.3290435865461668 -1.028226109099396e-05 1382942
2521 0.3290485672798469 -2.413935763351219e-05 1383187
2521.5 0.3290520007666299 -3.906897719920065e-05 1383444
2522 0.3290537365833943 -5.48956469909391e-05 1383695
2522.5 0.3290536452540658 -7.142337505037212e-05 1383949
2523 0.3290516209689031 -8.843819184731941e-05 1384195
2523.5 0.3290475839831587 -0.0001057110447402753 1384439
2524 0.3290414826501757 -0.0001230010045678725 1384704
2524.5 0.3290332950492265 -0.0001400587380060683 1384949
2525 0.3290230301744296 -0.0001566301943878488 1385237
2525.5 0.3290107286576633 -0.0001724604515157865 1385505
2526 0.328996463005488 -0.000187297661675342 1385765
2526.5 0.328980337337596 -0.0002008970366379638 1386024
2527 0.3289624866220914 -0.0002130248089734738 1386399
2527.5 0.3289430754108034 -0.0002234621065022464 1386774
2528 0.3289222960858538 -0.0002320086772242035 1387109
2528.5 0.3289003666365369 -0.00023848640356494 1387429
2529 0.3288775279932479 -0.0002427425472631131 1387717
2529.5 0.3288540409525276 -0.0002446526696565475 1387982
2530 0.3288301827341494 -0.0002441231764621412 1388265
2530.5 0.3288062432174758 -0.000241093441325117 1388572
2531 0.3287825209099485 -0.0002355374683634274 1388866
2531.5 0.3287593187054461 -0.0002274650605660453 1389150
2532 0.3287369394942499 -0.0002169224681223752 1389424
2532.5 0.3287156816894892 -0.0002039924984564772 1389695
2533 0.3286958347370429 -0.0001887940777989562 1390021
2533.5 0.3286776746770272 -0.0001714812624295643 1390375
2534 0.3286614598250603 -0.0001522417061381129 1390726
2534.5 0.328647426640542 -0.0001312945988519258 1391185
2535 0.3286357858471832 -0.0001088880996351729 1391533
2535.5 0.3286267188679924 -8.529629525042288e-05 1391909
2536 0.328620374632912 -6.081572306181034e-05 1392273
2536.5 0.3286168668123861 -3.576150413244775e-05 1392578
2537 0.3286162715243231 -1.046313881366309e-05 1392885
2537.5 0.3286186255553546 1.47399771624566e-05 1393171
2538 0.3286239251300391 3.950325318616132e-05 1393522
2538.5 0.328632125253818 6.348175398334689e-05 1393945
2539 0.3286431396472216 8.63351296414575e-05 1394247
2539.5 0.3286568412801917 0.0001077325535644301 1394546
2540 0.3286730635065248 0.000127357595550409 1394799
2540.5 0.3286916017894798 0.0001449129573494025 1395037
2541 0.3287122160007378 0.0001601249993124625 1395280
2541.5 0.3287346332661568 0.0001727479890791107 1395535
2542 0.3287585513234154 0.0001825680066388224 1395778
2542.5 0.3287836423486736 0.0001894064445005692 1396021
2543 0.3288095572020206 0.0001931230470555957 1396270
2543.5 0.3288359300347922 0.0001936184394466219 1396522
2544 0.3288623831959392 0.0001908361032765983 1396767
2544.5 0.328888532369613 0.0001847637642017944 1396999
2545 0.3289139918720814 0.0001754341647470593 1397297
2545.5 0.3289383800330646 0.0001629252044360657 1397572
2546 0.3289613245846363 0.0001473594384193733 1397830
2546.5 0.3289824679800231 0.0001289029350746199 1398098
2547 0.329001472564921 0.0001077635024104952 1398387
2547.5 0.3290180255254471 8.418830239002764e-05 1398628
2548 0.3290318435393699 5.846088136207948e-05 1398868
2548.5 0.3290426770609874 3.089765351685571e-05 1399115
2549 0.3290503141747079 1.84388253081839e-06 1399358
2549.5 0.3290545839581052 -2.833078578596716e-05 1399595
2550 0.3290553593018486 -5.92371800974815e-05 1399837
2550.5 0.3290525591413018 -9.047178355692175e-05 1400075
2551 0.329046150062751 -0.0001216221661953039 1400343
2551.5 0.3290361472559304 -0.000152272594463811 1400609
2552 0.3290226147937247 -0.0001820097395909598 1400950
2552.5 0.329005665229459 -0.0002104284044155291 1401207
2553 0.3289854585119176 -0.0002371371875099 1401449
2553.5 0.3289622002280423 -0.000261764003734246 1401713
2554 0.3289361391929455 -0.0002839613818616369 1401995
2554.5 0.3289075644163767 -0.0003034114625708618 1402249
2555 0.3288768014838863 -0.0003198306238853431 1402481
2555.5 0.328844208399546 -0.0003329736659924937 1402740
2556 0.3288101709450786 -0.0003426374932431141 1402973
2556.5 0.328775097617473 -0.0003486642379238727 1403260
2557 0.3287394142135704 -0.0003509437780233825 1403511
2557.5 0.3287035581355063 -0.0003494156095663402 1403743
2558 0.3286679724953194 -0.0003440700430529671 1403976
2558.5 0.3286331001003057 -0.000334948702984753 1404213
2559 0.3285993774028521 -0.0003221443192479402 1404457
2559.5 0.3285672284994232 -0.0003057998091223291 1404697
2560 0.3285370592631033 -0.0002861066587418677 1404929
2560.5 0.3285092516926488 -0.0002633026228092137 1405165
2561 0.3284841585583105 -0.0002376687711151707 1405430
2561.5 0.3284620984208845 -0.0002095259197943507 1405678
2562 0.3284433510955132 -0.0001792304941233569 1405934
2562.5 0.3284281536257827 -0.0001471698779086007 1406177
2563 0.3284166968267404 -0.0001137573119964166 1406426
2563.5 0.3284091224476715 -7.942641105867257e-05 1406690
2564 0.3284055209969202 -4.462537346446565e-05 1406930
2564.5 0.3284059302618909 -9.810963659720063e-06 1407194
2565 0.3284103345476781 2.455765002859221e-05 1407439
2565.5 0.3284186646477488 5.802511692048872e-05 1407680
2566 0.3284307985498444 9.014609847890468e-05 1407915
2566.5 0.3284465628699456 0.0001204913495116645 1408148
2567 0.3284657349968848 0.0001486536011452678 1408405
2567.5 0.3284880459201627 0.000174253163172857 1408669
2568 0.3285131837038616 0.0001969431670896637 1408916
2568.5 0.3285407975603686 0.0002164143759644476 1409167
2569 0.3285705024691212 0.0002323994931872554 1409413
2569.5 0.3286018842777904 0.0002446769089998991 1409660
2570 0.3286345052164367 0.0002530738314595333 1409925
2570.5 0.3286679097492391 0.0002574687569978978 1410171
2571 0.3287016306835233 0.0002577932448991858 1410413
2571.5 0.328735195452079 0.0002540329696976542 1410659
2572 0.3287681324821805 0.0002462280355555255 1410888
2572.5 0.3287999775633881 0.0002344725469779338 1411126
2573 0.3288302801261024 0.0002189134406102205 1411403
2573.5 0.3288586093439815 0.0001997485931937473 1411637
2574 0.3288845599756803 0.0001772242308843717 1411906
2574.5 0.3289077578649526 0.0001516316749174835 1412182
2575 0.3289278650228317 0.00012330346789604 1412430
2575.5 0.3289445842214025 9.260893365159304e-05 1412676
2576 0.3289576630354194 5.994923155869362e-05 1412944
2576.5 0.3289668972757436 2.57519732585107e-05 1413185
2577 0.3289721337669731 -9.534524133546881e-06 1413478
2577.5 0.3289732724308195 -4.544726918415676e-05 1413696
2578 0.328970267646424 -8.15148285482301e-05 1413975
2578.5 0.3289631288688912 -0.0001172636747182522 1414272
2579 0.3289519204976388 -0.0001522245616267317 1414584
2579.5 0.3289367609966239 -0.0001859388402593825 1414847
2580 0.3289178212788862 -0.0002179646273184257 1415177
2580.5 0.3288953223781059 -0.0002478827420795067 1415426
2581 0.3288695324397461 -0.0002753023298786353 1415789
2581.5 0.3288407630737949 -0.0002998660951020675 1416086
2582 0.3288093651199424 -0.0003212550720654565 1416447
2582.5 0.3287757238841473 -0.0003391928686810866 1416704
2583 0.3287402539127931 -0.000353449325229124 1417022
2583.5 0.328703393376982 -0.0003638435387639962 1417291
2584 0.3286655981447996 -0.0003702462125835484 1417598
2584.5 0.3286273356235944 -0.0003725812996379096 1417915
2585 0.3285890784573353 -0.0003708269186237985 1418156
2585.5 0.3285512981659721 -0.0003650155316565812 1418401
2586 0.3285144588143351 -0.0003552333826934671 1418644
2586.5 0.3284790107974911 -0.0003416192061503082 1418883
2587 0.3284453848276554 -0.0003243622252670964 1419124
2587.5 0.3284139862047453 -0.0003036994695900904 1419377
2588 0.3283851894484903 -0.0002799124503137907 1419642
2588.5 0.3283593333647902 -0.0002533232410326853 1419875
2589 0.3283367166127661 -0.0002242900195669738 1420122
2589.5 0.3283175938317824 -0.0001932021338367645 1420374
2590 0.3283021723797792 -0.0001604747611634865 1420605
2590.5 0.3282906097255797 -0.000126543235788612 1420845
2591 0.328283011528616 -9.18571237445834e-05 1421096
2591.5 0.3282794304298688 -5.687412743329213e-05 1421356
2592 0.3282798655678346 -2.205390432184628e-05 1421621
2592.5 0.3282842628232468 1.214811497049216e-05 1421877
2593 0.3282925157861182 4.528682425558746e-05 1422129
2593.5 0.3283044674287088 7.693337161469989e-05 1422391
2594 0.3283199124582574 0.0001066808407640214 1422642
2594.5 0.3283386003140398 0.0001341496070264307 1422888
2595 0.3283602387644919 0.0001589922958576734 1423151
2595.5 0.3283844980520521 0.0001808982777321776 1423410
2596 0.3284110155259972 0.000199597639951942 1423665
2596.5 0.3284394006970963 0.0002148645835018825 1423917
2597 0.3284692406423521 0.0002265202013251919 1424171
2597.5 0.3285001056836585 0.000234434603213685 1424410
2598 0.3285315552607611 0.0002385283617723248 1424667
2598.5 0.3285631439166934 0.0002387732634914562 1424908
2599 0.328594427312716 0.0002351923587068903 1425155
2599.5 0.3286249681898981 0.0002278593140090457 1425395
2600 0.3286543421956791 0.0002168970803379964 1425632
2600.5 0.3286821434961371 0.0002024758994360871 1425868
2601 0.3287079900981615 0.0001848106803905699 1426103
2601.5 0.328731528810224 0.0001641577865600872 1426344
2602 0.3287524397759523 0.0001408112811216061 1426595
2602.5 0.3287704405210666 0.0001150986866900403 1426854
2603 0.3287852894614225 8.737632085326405e-05 1427109
2603.5 0.3287967888277594 5.802427494498293e-05 1427351
2604 0.3288047869711846 2.744110787490214e-05 1427593
2604.5 0.3288091800222988 -3.961669708018439e-06 1427820
2605 0.328809912886082 -3.57652432693776e-05 1428086
2605.5 0.3288069795640237 -6.754919534599497e-05 1428326
2606 0.3288004228044447 -9.889718054657686e-05 1428570
2606.5 0.3287903330912982 -0.0001294024965071887 1428802
2607 0.3287768469908958 -0.0001586734747748095 1429038
2607.5 0.3287601448847893 -0.0001863386187106407 1429283
2608 0.328740448125395 -0.0002120514196273429 1429540
2608.5 0.3287180156586885 -0.0002354947874344438 1429795
2609 0.3286931401653723 -0.000256385037986188 1430046
2609.5 0.328666143778215 -0.0002744753860137012 1430279
2610 0.3286373734386646 -0.0002895588998791392 1430513
2610.5 0.3286071959603511 -0.0003014708823020493 1430740
2611 0.3285759928705542 -0.0003100906495617062 1430994
2611.5 0.3285441551032128 -0.0003153426903497152 1431239
2612 0.3285120776184116 -0.0003171971943097909 1431482
2612.5 0.3284801540236287 -0.0003156699492272761 1431759
2613 0.3284487712712863 -0.0003108216146920863 1431991
2613.5 0.3284183045053388 -0.0003027563887292231 1432271
2614 0.3283891121268483 -0.0002916200922485977 1432538
2614.5 0.3283615311447054 -0.0002775977040935404 1432808
2615 0.3283358728730008 -0.0002609103868555758 1433079
2615.5 0.3283124190310348 -0.0002418120503705506 1433437
2616 0.3282914182957121 -0.0002205855058274924 1433733
2616.5 0.3282730833491867 -0.0001975382686265319 1433980
2617 0.3282575884571896 -0.0001729980724488269 1434222
2617.5 0.3282450676055976 -0.0001473081603959702 1434567
2618 0.3282356132146518 -0.0001208224214782473 1434816
2618.5 0.3282292754418597 -9.39004421555412e-05 1435126
2619 0.3282260620761733 -6.690254304986955e-05 1435509
2619.5 0.3282259390176696 -4.018487035922239e-05 1435828
2620 0.3282288313287403 -1.409460992602453e-05 1436111
2620.5 0.3282346248348721 1.103461061637502e-05 1436428
2621 0.3282431682455954 3.488706963451601e-05 1436744
2621.5 0.3282542757591406 5.716899152518962e-05 1437028
2622 0.3282677301079477 7.76122263539458e-05 1437332
2622.5 0.3282832859964219 9.597752223354441e-05 1437740
2623 0.3283006738773923 0.0001120573499438902 1438104
2623.5 0.3283196040095602 0.0001256782461730147 1438462
2624 0.3283397707349803 0.0001367026490391503 1438751
2624.5 0.3283608569132701 0.0001450302071276965 1439091
2625 0.3283825384478355 0.0001505985510303645 1439451
2625.5 0.3284044888389281 0.0001533835241922525 1439836
2626 0.3284263836988657 0.0001533988776422209 1440237
2626.5 0.3284479051661398 0.0001506954407895266 1440641
2627 0.3284687461574593 0.0001453597878065111 1441050
2627.5 0.3284886143999282 0.0001375124260795096 1441447
2628 0.3285072361895571 0.0001273055397003092 1441762
2628.5 0.3285243598269401 0.0001149203268994886 1442050
2629 0.3285397586863268 0.0001005639756103175 1442309
2629.5 0.3285532338802004 8.446632592805165e-05 1442576
2630 0.3285646164878625 6.687627203553557e-05 1442914
2630.5 0.3285737693232825 4.805795915556132e-05 1443228
2631 0.3285805882245004 2.828683322943433e-05 1443537
2631.5 0.3285850028540529 7.845602288383445e-06 1443862
2632 0.3285869770071459 -1.29798311280455e-05 1444127
2632.5 0.328586508431484 -3.390440763925705e-05 1444436
2633 0.3285836281697088 -5.46478612528067e-05 1444746
2633.5 0.3285783994421679 -7.493852680070635e-05 1445072
2634 0.3285709160941606 -9.451695218067268e-05 1445462
2634.5 0.3285613006377735 -0.000113139266682179 1445823
2635 0.3285497019238696 -0.0001305802610246667 1446198
2635.5 0.3285362924846202 -0.000146636139675809 1446591
2636 0.3285212655911594 -0.0001611269114685671 1447012
2636.5 0.3285048320743607 -0.0001738983904111477 1447368
2637 0.3284872169594554 -0.0001848237847887044 1447660
2637.5 0.3284686559670726 -0.0001938048590940415 1448136
2638 0.328449391934388 -0.0002007726598965198 1448493
2638.5 0.3284296712103146 -0.0002056878033640452 1448932
2639 0.3284097400781364 -0.0002085403286924325 1449380
2639.5 0.3283898412576396 -0.0002093491280727533 1449769
2640 0.3283702105367208 -0.0002081609699461336 1450202
2640.5 0.3283510735796159 -0.0002050491380686837 1450593
2641 0.3283326429554309 -0.0002001117142538511 1451066
2641.5 0.328315115426576 -0.0001934695375009707 1451427
2642 0.3282986695320859 -0.0001852638764906696 1451830
2642.5 0.3282834634957336 -0.0001756538560724555 1452257
2643 0.3282696334834168 -0.0001648136813416132 1452633
2643.5 0.3282572922285559 -0.0001529297051647509 1453065
2644 0.3282465280383257 -0.0001401973865415176 1453398
2644.5 0.3282374041875272 -0.0001268181879711002 1453719
2645 0.3282299587008646 -0.0001129964600247626 1454082
2645.5 0.3282242045184746 -9.893636061925566e-05 1454449
2646 0.3282201300337648 -8.483885506235981e-05 1454898
2646.5 0.328217699987123 -7.089884083262892e-05 1455234
2647 0.3282168566939161 -5.730243830247553e-05 1455572
2647.5 0.3282175215804223 -4.422448526948271e-05 1456023
2648 0.3282195969971201 -3.182626928431136e-05 1456451
2648.5 0.3282229682750158 -2.025352742289715e-05 1456856
2649 0.3282275059875979 -9.63473841986802e-06 1457241
2649.5 0.32823306837851 -7.972703764557954e-08 1457648
2650 0.3282395039132267 8.321404724223577e-06 1458037
2650.5 0.3282466539118806 1.549901038862763e-05 1458471
2651 0.3282543552199495 2.140429200685796e-05 1458845
2651.5 0.3282624428737568 2.600935512710152e-05 1459242
2652 0.3282707527186731 2.93069327641805e-05 1459713
2652.5 0.3282791239394701 3.130979053335672e-05 1459981
2653 0.32828740146449 3.20498299597333e-05 1460253
2653.5 0.3282954382080377 3.15769114735131e-05 1460493
2654 0.3283030971187276 2.995742268475694e-05 1460747
2654.5 0.3283102530052395 2.72726211396665e-05 1460997
2655 0.3283167941151228 2.361678384230009e-05 1461242
2655.5 0.3283226234467433 1.909519833964902e-05 1461495
2656 0.3283276597792048 1.382203208075676e-05 1461714
2656.5 0.3283318384099929 7.918118049648408e-06 1461965
2657 0.3283351115950475 1.508695324454491e-06 1462219
2657.5 0.3283374486910033 -5.278856770693186e-06 1462473
2658 0.3283388360042375 -1.231725287151198e-05 1462709
2658.5 0.3283392763561554 -1.948146731728273e-05 1462988
2659 0.3283387883786898 -2.66507964275446e-05 1463237
2659.5 0.3283374055582368 -3.371078467114575e-05 1463471
2660 0.3283351750501507 -4.055498495440981e-05 1463746
2660.5 0.3283321562893706 -4.708652657399893e-05 1463994
2661 0.3283284194257639 -5.32194680903281e-05 1464238
2661.5 0.3283240436152369 -5.887991641390206e-05 1464489
2662 0.3283191151995815 -6.400689769051949e-05 1464754
2662.5 0.3283137258093908 -6.855297004740323e-05 1465013
2663 0.3283079704251151 -7.248457284687967e-05 1465247
2663.5 0.3283019454314919 -7.578211170892333e-05 1465482
2664 0.3282957467001469 -7.84397831339512e-05 1465731
2664.5 0.3282894677341187 -8.046514700582063e-05 1465978
2665 0.3282831979065198 -8.187845951145939e-05 1466205
2665.5 0.3282770208233862 -8.271178300694967e-05 1466458
2666 0.3282710128382161 -8.300789302892736e-05 1466684
2666.5 0.3282652417426292 -8.281900593435226e-05 1466932
2667 0.3282597656541761 -8.220535350123641e-05 1467163
2667.5 0.3282546321185667 -8.123363319313439e-05 1467401
2668 0.3282498774395978 -7.997536464619573e-05 1467652
2668.5 0.3282455262458367 -7.850518425129729e-05 1467930
2669 0.3282415912988338 -7.689911045842104e-05 1468158
2669.5 0.3282380735432518 -7.523281261665651e-05 1468404
2670 0.3282349623949822 -7.357991578232254e-05 1468669
2670.5 0.3282322362590869 -7.201037298943201e-05 1468908
2671 0.3282298632653352 -7.058893500078748e-05 1469145
2671.5 0.328227802205302 -6.937374557219601e-05 1469393
2672 0.3282260036514644 -6.841508780307282e-05 1469624
2672.5 0.3282244112355825 -6.775430425795233e-05 1469872
2673 0.3282229630609009 -6.742291027614415e-05 1470136
2673.5 0.328221593220426 -6.744191629796953e-05 1470378
2674 0.3282202333917278 -6.78213711870367e-05 1470628
2674.5 0.3282188144774486 -6.856013448610242e-05 1470870
2675 0.3282172682599668 -6.964588137710508e-05 1471168
2675.5 0.3282155290384765 -7.10553398953765e-05 1471420
2676 0.3282135352171251 -7.27547557457017e-05 1471689
2676.5 0.328211230813765 -7.470057595369183e-05 1471946
2677 0.328208566860314 -7.684033863128592e-05 1472209
2677.5 0.328205502667698 -7.911375240401552e-05 1472445
2678 0.3282020069307328 -8.145394560598648e-05 1472682
2678.5 0.3281980586511878 -8.378886225107297e-05 1472924
2679 0.3281936478604848 -8.604277909036033e-05 1473176
2679.5 0.3281887761270447 -8.813791581023694e-05 1473434
2680 0.3281834568371268 -8.999610865140308e-05 1473685
2680.5 0.3281777152420142 -9.154051646724321e-05 1473932
2681 0.3281715882685711 -9.269732751050842e-05 1474184
2681.5 0.3281651240944001 -9.339743505512646e-05 1474439
2682 0.3281583814930634 -9.357805032706427e-05 1474684
2682.5 0.3281514289589386 -9.318422213067808e-05 1474957
2683 0.3281443436252935 -9.21702340000373e-05 1475216
2683.5 0.3281372099929091 -9.050085165568933e-05 1475470
2684 0.3281301184900948 -8.815239597428992e-05 1475725
2684.5 0.3281231638880744 -8.511361954339083e-05 1475964
2685 0.3281164435984869 -8.138636812870259e-05 1476221
2685.5 0.3281100558820712 -7.698601197391941e-05 1476446
2686 0.3281040979994375 -7.194163572583597e-05 1476691
2686.5 0.3280986643361529 -6.629597986475622e-05 1476962
2687 0.3280938445351577 -6.010513075716242e-05 1477226
2687.5 0.3280897216697675 -5.343796076321262e-05 1477480
2688 0.3280863704901909 -4.63753241551899e-05 1477742
2688.5 0.3280838557756003 -3.900901886310036e-05 1477976
2689 0.3280822308223833 -3.144052818911389e-05 1478235
2689.5 0.3280815360972261 -2.377956055528973e-05 1478467
2690 0.3280817980812573 -1.614240900258756e-05 1478720
2690.5 0.3280830283285435 -8.650155482293026e-06 1478983
2691 0.3280852227589358 -1.426747917172398e-06 1479230
2691.5 0.3280883612015505 5.40301949181744e-06 1479494
2692 0.3280924072012082 1.171559022017188e-05 1479752
2692.5 0.3280973080959008 1.739075964273098e-05 1479967
2693 0.3281029953689726 2.231378457697809e-05 1480240
2693.5 0.3281093852751742 2.637745280873173e-05 1480474
2694 0.3281163797352278 2.948407744708281e-05 1480737
2694.5 0.3281238674890293 3.154738171583592e-05 1480982
2695 0.3281317254932441 3.249424111774074e-05 1481245
2695.5 0.3281398205448472 3.22662517868451e-05 1481492
2696 0.3281480111082254 3.082109624862159e-05 1481733
2696.5 0.3281561493198387 2.81336807014248e-05 1481980
2697 0.3281640831411914 2.419702127457774e-05 1482245
2697.5 0.3281716586280844 1.902286045719237e-05 1482498
2698 0.328178722281763 1.264199897209608e-05 1482749
2698.5 0.3281851234458311 5.104332727904279e-06 1482990
2699 0.3281907167115201 -3.521410947391098e-06 1483231
2699.5 0.3281953642932821 -1.314823887680801e-05 1483472
2700 0.3281989383365992 -2.367175571536721e-05 1483734
2700.5 0.3282013231204615 -3.497131727742803e-05 1483971
2701 0.3282024171181041 -4.691146035794058e-05 1484206
2701.5 0.3282021348813231 -5.934359136397461e-05 1484453
2702 0.3282004087159957 -7.210791177192526e-05 1484719
2702.5 0.3281971901192484 -8.503555442365328e-05 1484976
2703 0.328192450952039 -9.795090103673219e-05 1485223
2703.5 0.3281861843246935 -0.0001106740480900665 1485469
2704 0.3281784051770721 -0.0001230233855096691 1485754
2704.5 0.3281691505395531 -0.0001348182503669345 1486015
2705 0.3281584794657406 -0.0001458816161520925 1486258
2705.5 0.3281464726327523 -0.0001560427771288327 1486519
2706 0.3281332316099957 -0.0001651399868332778 1486772
2706.5 0.3281188778024224 -0.0001730230099641516 1487017
2707 0.3281035510793057 -0.0001795555477221788 1487263
2707.5 0.3280874081045217 -0.0001846174980897205 1487502
2708 0.3280706203890456 -0.0001881070145777092 1487752
2708.5 0.3280533720908468 -0.0001899423295810551 1488016
2709 0.3280358575914983 -0.0001900633116398757 1488268
2709.5 0.3280182788825398 -0.0001884327295579352 1488517
2710 0.3280008427978915 -0.0001850372004309315 1488753
2710.5 0.3279837581313713 -0.0001798878031251435 1488989
2711 0.3279672326805135 -0.0001730203435578382 1489243
2711.5 0.3279514702595057 -0.0001644952631930715 1489496
2712 0.3279366677249746 -0.0001543971874057904 1489754
2712.5 0.3279230120586626 -0.0001428341157057227 1490003
2713 0.3279106775506714 -0.0001299362611699306 1490263
2713.5 0.3278998231259294 -0.0001158545517289659 1490510
2714 0.3278905898548758 -0.0001007588111059772 1490770
2714.5 0.3278830986870528 -8.483564214200489e-05 1491011
2715 0.3278774484434094 -6.828603987873201e-05 1491263
2715.5 0.3278737140996731 -5.132276604050538e-05 1491501
2716 0.3278719453891721 -3.416752039345139e-05 1491730
2716.5 0.3278721657490877 -1.704794780118889e-05 1491991
2717 0.3278743716292991 -1.945225902576483e-07 1492246
2717.5 0.3278785321778552 1.616264596120317e-05 1492486
2718 0.3278845893117159 3.179704162789429e-05 1492758
2718.5 0.3278924581758744 4.648895643862482e-05 1493004
2719 0.3279020279883008 6.002864654101224e-05 1493279
2719.5 0.327913163262528 7.221938264266089e-05 1493499
2720 0.3279257053941065 8.288035006936303e-05 1493765
2720.5 0.327939474591765 9.1849355277065e-05 1494042
2721 0.3279542721289192 9.898529809686591e-05 1494296
2721.5 0.3279698828863473 0.0001041703720492715 1494561
2722 0.3279860781523692 0.0001073119586933839 1494810
2722.5 0.3280026186428879 0.0001083441861289537 1495073
2723 0.3280192577001546 0.0001072291263862605 1495341
2723.5 0.3280357446262419 0.0001039576114550924 1495582
2724 0.3280518281049097 9.854965304846091e-05 1495815
2724.5 0.328067259663944 9.105445679235402e-05 1496044
2725 0.3280817971291015 8.155002729954415e-05 1496280
2725.5 0.328095208020581 7.014236643917087e-05 1496550
2726 0.3281072728433929 5.696427296975744e-05 1496778
2726.5 0.3281177882242163 4.217375747600463e-05 1497042
2727 0.3281265698491853 2.59520921540997e-05 1497272
2727.5 0.3281334551596168 8.501520344257439e-06 1497525
2728 0.3281383057658512 -9.957344266637846e-06 1497781
2728.5 0.3281410095431754 -2.918839422959028e-05 1498036
2729 0.3281414823780997 -4.894314201633657e-05 1498291
2729.5 0.3281396695380498 -6.896402850066403e-05 1498561
2730 0.3281355466427585 -8.898788091848716e-05 1498845
2730.5 0.3281291202211644 -0.0001087494726032523 1499103
2731 0.3281204278434386 -0.0001279851350837744 1499328
2731.5 0.3281095378237472 -0.0001464363721232279 1499558
2732 0.3280965484954016 -0.0001638534249882623 1499840
2732.5 0.3280815870661551 -0.0001799987386730197 1500076
2733 0.3280648080673631 -0.0001946502799602947 1500322
2733.5 0.3280463914165525 -0.0002076046600673129 1500565
2734 0.3280265401185127 -0.0002186800171720329 1500812
2734.5 0.3280054776352271 -0.0002277186173126809 1501067
2735 0.327983444959798 -0.0002345891359552747 1501300
2735.5 0.3279606974338166 -0.000239188586877166 1501538
2736 0.3279375013514382 -0.000241443869859134 1501779
2736.5 0.3279141303965727 -0.0002413129139454671 1502028
2737 0.3278908619621543 -0.0002387853986465893 1502269
2737.5 0.3278679734022587 -0.0002338830413420073 1502515
2738 0.3278457382689869 -0.000226659445209415 1502746
2738.5 0.3278244225864081 -0.0002171995081718588 1503041
2739 0.3278042812134916 -0.0002056183995305537 1503281
2739.5 0.3277855543468843 -0.0001920601170482488 1503515
2740 0.3277684642125509 -0.0001766956431794632 1503760
2740.5 0.3277532119927964 -0.00015972072482358 1503989
2741 0.327739975031994 -0.0001413533063240191 1504243
2741.5 0.3277289043605512 -0.0001218306503738521 1504552
2742 0.3277201225722721 -0.0001014061859439768 1504819
2742.5 0.3277137220853973 -8.034612626064583e-05 1505072
2743 0.327709763812301 -5.892590316750159e-05 1505317
2743.5 0.3277082762571394 -3.742646686563967e-05 1505579
2744 0.3277092550548035 -1.613050199497789e-05 1505835
2744.5 0.327712662958372 4.681387727485361e-06 1506108
2745 0.3277184302759943 2.473447358056294e-05 1506334
2745.5 0.327726455751877 4.376362211864637e-05 1506647
2746 0.3277366078798097 6.151689012256799e-05 1506904
2746.5 0.3277487266316294 7.775894438254581e-05 1507132
2747 0.3277626255772159 9.227425887443472e-05 1507398
2747.5 0.3277780943671211 0.000104870044961235 1507644
2748 0.3277949015438601 0.0001153788739489321 1507882
2748.5 0.3278127976432954 0.0001236609555969015 1508128
2749 0.3278315185434859 0.0001296060409679113 1508373
2749.5 0.3278507890149051 0.000133134923232795 1508611
2750 0.3278703264231407 0.0001342005156457059 1508866
2750.5 0.3278898445330455 0.0001327884917988244 1509119
2751 0.3279090573619249 0.0001289174793649754 1509365
2751.5 0.3279276830286585 0.0001226388047580886 1509600
2752 0.3279454475457606 0.000114035792395013 1509855
2752.5 0.3279620885021812 0.0001032226284397781 1510119
2753 0.3279773585862323 9.034280496540248e-05 1510359
2753.5 0.3279910289002667 7.55671662925654e-05 1510599
2754 0.3280028920217036 5.909158477682856e-05 1510832
2754.5 0.3280127647685523 4.113429843919198e-05 1511086
2755 0.3280204906317694 2.193294749625634e-05 1511347
2755.5 0.3280259418414316 1.741350980604098e-06 1511596
2756 0.3280290210388915 -1.917393180757415e-05 1511835
2756.5 0.3280296625325681 -4.053720736089529e-05 1512078
2757 0.3280278331208571 -6.20673716380017e-05 1512327
2757.5 0.3280235324717057 -8.348169991246971e-05 1512583
2758 0.328016793054555 -0.0001044996505474256 1512811
2758.5 0.3280076796265917 -0.0001248466303670545 1513055
2759 0.3279962882814302 -0.0001442576699519513 1513291
2759.5 0.3279827450744045 -0.0001624809585637846 1513530
2760 0.3279672042444828 -0.0001792811904849148 1513786
2760.5 0.3279498460583766 -0.0001944426773095756 1514037
2761 0.3279308743075718 -0.0002077721841033371 1514277
2761.5 0.3279105134937441 -0.0002191014513084736 1514537
2762 0.3278890057422341 -0.0002282893687554143 1514814
2762.5 0.3278666074868974 -0.0002352237730809577 1515060
2763 0.3278435859726747 -0.0002398228451801097 1515318
2763.5 0.327820215624595 -0.000242036089954183 1515595
2764 0.3277967743335876 -0.0002418448864821712 1515837
2764.5 0.3277735397104636 -0.0002392626027518869 1516113
2765 0.3277507853596391 -0.0002343342751560579 1516356
2765.5 0.3277287772237158 -0.0002271358590008628 1516595
2766 0.3277077700488087 -0.0002177730622045949 1516844
2766.5 0.3276880040186484 -0.000206379780099043 1517076
2767 0.3276697016028983 -0.0001931161547052533 1517394
2767.5 0.3276530646619585 -0.0001781662869630397 1517713
2768 0.327638271846771 -0.0001617356350782334 1518008
2768.5 0.3276254763278429 -0.0001440481363498986 1518267
2769 0.3276148038829729 -0.0001253430934939741 1518505
2769.5 0.3276063513680295 -0.0001058718695402096 1518786
2770 0.3276001855896705 -8.589443780677548e-05 1519039
2770.5 0.3275963425932346 -6.567583521886683e-05 1519301
2771 0.3275948273731566 -4.548256831344753e-05 1519556
2771.5 0.3275956140073817 -2.55790216493852e-05 1519800
2772 0.3275986462113218 -6.223918019941057e-06 1520023
2772.5 0.3276038383011254 1.233312114989625e-05 1520295
2773 0.3276110765503678 2.985486852631061e-05 1520551
2773.5 0.3276202209189239 4.611959234857454e-05 1520801
2774 0.3276311071277453 6.092392525119336e-05 1521049
2774.5 0.3276435490485988 7.408546251422664e-05 1521280
2775 0.3276573413736701 8.544505584682424e-05 1521534
2775.5 0.3276722625262751 9.486877327710622e-05 1521796
2776 0.3276880777708231 0.0001022495005741266 1522020
2776.5 0.3277045424777114 0.000107508164793821 1522265
2777 0.3277214054969751 0.0001105945659445996 1522526
2777.5 0.3277384125933591 0.0001114878083323037 1522788
2778 0.3277553098949543 0.000110196328787754 1523084
2778.5 0.3277718473077408 0.0001067575246226787 1523346
2779 0.327787781849197 0.0001012369897213455 1523587
2779.5 0.3278028808556586 9.372737257706033e-05 1523811
2780 0.3278169250202153 8.434687524935431e-05 1524051
2780.5 0.3278297112206668 7.323741707693178e-05 1524274
2781 0.3278410551003152 6.056249146733149e-05 1524519
2781.5 0.3278507933681479 4.650474813424129e-05 1524768
2782 0.32785878578917 3.126333671471979e-05 1525061
2782.5 0.3278649168402221 1.505105072264513e-05 1525405
2783 0.3278690970115376 -1.908686756004717e-06 1525660
2783.5 0.3278712637394111 -1.938495237743661e-05 1525938
2784 0.327871381960651 -3.714252239953757e-05 1526209
2784.5 0.3278694442848806 -5.494509804585334e-05 1526483
2785 0.3278654707861322 -7.255851139983798e-05 1526722
2785.5 0.3278595084205124 -8.975386755783591e-05 1526965
2786 0.3278516300818899 -0.0001063105800929631 1527258
2786.5 0.3278419333125196 -0.0001220192588023897 1527592
2787 0.327830538690199 -0.0001366844111949817 1527882
2787.5 0.3278175879178608 -0.0001501269221843354 1528200
2788 0.3278032416454508 -0.0001621862799363613 1528455
2788.5 0.3277876770573619 -0.0001727225197258511 1528852
2789 0.3277710852616676 -0.0001816178619244003 1529174
2789.5 0.3277536685197859 -0.0001887780248064815 1529529
2790 0.3277356373570401 -0.0001941331976544975 1529865
2790.5 0.3277172075958124 -0.000197638664595363 1530155
2791 0.3276985973536174 -0.0001992750746381573 1530470
2791.5 0.3276800240484347 -0.000199048358431637 1530760
2792 0.3276617014530497 -0.0001969892972484197 1531039
2792.5 0.327643836838985 -0.0001931527545592212 1531363
2793 0.3276266282488429 -0.0001876165852156475 1531679
2793.5 0.3276102619336138 -0.0001804802416500273 1531966
2794 0.3275949099887152 -0.0001718631005634781 1532245
2794.5 0.3275807282193023 -0.0001619025372548278 1532530
2795 0.3275678542617506 -0.0001507517779928085 1532791
2795.5 0.327556405984244 -0.00013857756361044 1533069
2796 0.327546480185125 -0.0001255576597678169 1533354
2796.5 0.3275381516032109 -0.0001118782510607511 1533614
2797 0.3275314722496233 -9.773125732841731e-05 1533893
2797.5 0.3275264710659836 -8.331161112192497e-05 1534133
2798 0.3275231539091003 -6.881453533570175e-05 1534369
2798.5 0.3275215038576003 -5.443285947975987e-05 1534613
2799 0.3275214818314179 -4.035441199775907e-05 1534858
2799.5 0.3275230275106958 -2.675952443499131e-05 1535098
2800 0.3275260605365429 -1.381868116121067e-05 1535456
2800.5 0.3275304819723086 -1.690345792386538e-06 1535821
2801 0.3275361760005613 9.481007524519627e-06 1536200
2801.5 0.327543011827957 1.956663315033423e-05 1536586
2802 0.3275508457675724 2.845500216998411e-05 1536940
2802.5 0.3275595234661634 3.605302256733622e-05 1537260
2803 0.3275688822421968 4.228697826565338e-05 1537568
2803.5 0.3275787534994224 4.710317820181512e-05 1537883
2804 0.327588965180178 5.0468310935426e-05 1538175
2804.5 0.3275993442225832 5.236950463323587e-05 1538485
2805 0.3276097189862974 5.281409655106045e-05 1538749
2805.5 0.3276199216124887 5.182912029732782e-05 1539039
2806 0.3276297902851914 4.946052314403694e-05 1539386
2806.5 0.327639171363157 4.577212939610965e-05 1539732
2807 0.3276479213537069 4.084436928578241e-05 1540095
2807.5 0.3276559087028588 3.477279597782113e-05 1540475
2808 0.327663015379115 2.766641601147962e-05 1540903
2808.5 0.327669138231687 1.964586083050056e-05 1541322
2809 0.3276741901075819 1.084142893404684e-05 1541753
2809.5 0.3276781007157767 1.391029596640148e-06 1542142
2810 0.3276808172306325 -8.561939960649907e-06 1542539
2810.5 0.3276823046307098 -1.887075162048794e-05 1542958
2811 0.3276825457730974 -2.938750535733967e-05 1543380
2811.5 0.3276815412073209 -3.996525840527839e-05 1543727
2812 0.3276793087366753 -5.046009384047712e-05 1544085
2812.5 0.3276758827384588 -6.07330992522603e-05 1544431
2813 0.3276713132579912 -7.065222803418171e-05 1544749
2813.5 0.3276656648943959 -8.009401806861466e-05 1545069
2814 0.3276590154989512 -8.894514516579747e-05 1545359
2814.5 0.327651454709226 -9.710379150726237e-05 1545626
2815 0.3276430823443092 -0.0001044808124860148 1545895
2815.5 0.3276340066880188 -0.0001110006886804249 1546227
2816 0.327624342688241 -0.0001166022531917225 1546627
2816.5 0.3276142101012375 -0.0001212391881612559 1546937
2817 0.3276037316101169 -0.0001248802879065384 1547222
2817.5 0.3275930309464671 -0.0001275094897191465 1547468
2818 0.3275822310435839 -0.0001291256768975073 1547711
2818.5 0.3275714522486963 -0.0001297422619900867 1547973
2819 0.3275608106201565 -0.0001293865614492757 1548264
2819.5 0.3275504163337879 -0.0001280989758957616 1548548
2820 0.3275403722203925 -0.0001259319929243665 1548815
2820.5 0.3275307724540091 -0.0001229490318063148 1549098
2821 0.3275217014077678 -0.0001192231515271962 1549385
2821.5 0.3275132326912594 -0.0001148356453155171 1549668
2822 0.3275054283802383 -0.0001098745461436776 1549941
2822.5 0.327498338446245 -0.0001044330686047726 1550191
2823 0.3274920003904526 -9.860801307677264e-05 1550425
2823.5 0.3274864390827362 -9.249815817817922e-05 1550671
2824 0.327481666803702 -8.620266720010651e-05 1550939
2824.5 0.327477683484231 -7.981953347974783e-05 1551171
2825 0.3274744771340621 -7.344408857627602e-05 1551407
2825.5 0.3274720244480864 -6.716759564510261e-05 1551667
2826 0.3274702915763908 -6.10759486079804e-05 1551919
2826.5 0.3274692350417339 -5.524849561788425e-05 1552152
2827 0.3274688027860782 -4.975700295629271e-05 1552388
2827.5 0.3274689353260586 -4.466477291753771e-05 1552618
2828 0.3274695669959004 -4.002592647455618e-05 1552856
2828.5 0.3274706272552743 -3.588485862872233e-05 1553126
2829 0.327472042038944 -3.227587137235733e-05 1553387
2829.5 0.3274737351248309 -2.922298618395656e-05 1553644
2830 0.3274756294972341 -2.673993498258327e-05 1553904
2830.5 0.3274776486824792 -2.483032553705828e-05 1554185
2831 0.3274797180351376 -2.348797450437351e-05 1554466
2831.5 0.3274817659541902 -2.269739860441177e-05 1554718
2832 0.3274837250100503 -2.24344519655709e-05 1554963
2832.5 0.3274855329652059 -2.266709543711601e-05 1555240
2833 0.3274871336733344 -2.335628169163715e-05 1555506
2833.5 0.3274884778440691 -2.445693826471656e-05 1555761
2834 0.3274895236630933 -2.591902932263785e-05 1556013
2834.5 0.3274902372598771 -2.76886759312242e-05 1556271
2835 0.3274905930181132 -2.97093139327151e-05 1556528
2835.5 0.3274905737266715 -3.192286823042106e-05 1556796
2836 0.3274901705716975 -3.427092233339233e-05 1557022
2836.5 0.327489382973185 -3.669586242184352e-05 1557289
2837 0.3274882182720321 -3.914197594696372e-05 1557558
2837.5 0.3274866912760726 -4.155648586175862e-05 1557830
2838 0.3274848236759398 -4.389050297008493e-05 1558099
2838.5 0.3274826433437311 -4.609988055414728e-05 1558375
2839 0.3274801835293349 -4.814595736535511e-05 1558636
2839.5 0.3274774819708927 -4.99961772058671e-05 1558888
2840 0.327474579937183 -5.162457565041693e-05 1559170
2840.5 0.3274715212207026 -5.301212691985584e-05 1559439
2841 0.3274683511008971 -5.414694647703176e-05 1559687
2841.5 0.3274651152973042 -5.50243475290212e-05 1559920
2842 0.3274618589323599 -5.564675224175283e-05 1560174
2842.5 0.3274586255232564 -5.602346106142263e-05 1560431
2843 0.3274554560215448 -5.617028604703124e-05 1560676
2843.5 0.3274523879181664 -5.610905650856398e-05 1560927
2844 0.3274494544302816 -5.586700747691941e-05 1561195
2844.5 0.3274466837846826 -5.547606356659497e-05 1561483
2845 0.3274440986107369 -5.497203259822809e-05 1561746
2845.5 0.3274417154537524 -5.439372489527771e-05 1562036
2846 0.3274395444174397 -5.378201543282709e-05 1562302
2846.5 0.327437588941751 -5.317886697616246e-05 1562565
2847 0.3274358457199312 -5.26263329875655e-05 1562830
2847.5 0.327434304756047 -5.216555939176192e-05 1563095
2848 0.3274329495617549 -5.183580426966449e-05 1563355
2848.5 0.3274317574885088 -5.167349419711736e-05 1563616
2849 0.3274307001889873 -5.171133526747113e-05 1563858
2849.5 0.3274297441991643 -5.197749584628486e-05 1564153
2850 0.3274288516302686 -5.249487681942805e-05 1564403
2850.5 0.3274279809578743 -5.32804835360289e-05 1564628
2851 0.3274270878935819 -5.434491184011679e-05 1564874
2851.5 0.3274261263232369 -5.569195856135796e-05 1565127
2852 0.3274250492943591 -5.731836462921121e-05 1565389
2852.5 0.3274238100345306 -5.921369662409115e-05 1565678
2853 0.3274223629818339 -6.136037012268841e-05 1566052
2853.5 0.3274206648081285 -6.373381567428897e-05 1566446
2854 0.3274186754159759 -6.630278570261193e-05 1566864
2854.5 0.3274163588903689 -6.902979810643103e-05 1567233
2855 0.3274136843871041 -7.187170987466097e-05 1567587
2855.5 0.3274106269406288 -7.478041167822768e-05 1567971
2856 0.3274071681754794 -7.770363219287562e-05 1568360
2856.5 0.3274032969070138 -8.058583888045309e-05 1568626
2857 0.3273990096189559 -8.336922014590862e-05 1568905
2857.5 0.3273943108073149 -8.59947322248746e-05 1569179
2858 0.3273892131825021 -8.840319286827321e-05 1569450
2858.5 0.3273837377238313 -9.053640289865177e-05 1569776
2859 0.327377913583125 -9.233827603672913e-05 1570070
2859.5 0.3273717778367083 -9.375595704684639e-05 1570335
2860 0.3273653750876998 -9.474090823517413e-05 1570620
2860.5 0.3273587569230971 -9.524994465643556e-05 1570869
2861 0.3273519812327084 -9.524619903924284e-05 1571143
2861.5 0.327345111399416 -9.469999841875431e-05 1571392
2862 0.3273382153725853 -9.358963575342113e-05 1571622
2862.5 0.3273313646385393 -9.190202138067279e-05 1571862
2863 0.3273246331039569 -8.963320101077581e-05 1572126
2863.5 0.3273180959097148 -8.678872903937402e-05 1572397
2864 0.3273118281940832 -8.338388824592818e-05 1572655
2864.5 0.3273059038253007 -7.944374940020226e-05 1572931
2865 0.3273003941243087 -7.500306688418424e-05 1573190
2865.5 0.3272953665988803 -7.010600911065919e-05 1573480
2866 0.3272908837104723 -6.480572523958022e-05 1573830
2866.5 0.3272870016948854 -5.916375241514575e-05 1574155
2867 0.3272837694572131 -5.324927042710302e-05 1574517
2867.5 0.3272812275606187 -4.713821329429796e-05 1574803
2868 0.3272794073272449 -4.091224973576063e-05 1575071
2868.5 0.3272783300679445 -3.465764679327131e-05 1575335
2869 0.3272780064557033 -2.846403296137093e-05 1575598
2869.5 0.3272784360554843 -2.242307903116518e-05 1575929
2870 0.3272796070208862 -1.662711643167141e-05 1576293
2870.5 0.3272814959654739 -1.116771412925934e-05 1576631
2871 0.3272840680139479 -6.134236099457977e-06 1576979
2871.5 0.3272872770355204 -1.612401998486662e-06 1577376
2872 0.3272910660590073 2.317126078821517e-06 1577677
2872.5 0.327295367866235 5.580107968341186e-06 1577949
2873 0.3273001057575229 8.110018609307116e-06 1578293
2873.5 0.3273051944801738 9.849248516018159e-06 1578609
2874 0.3273105413082401 1.075019121074412e-05 1578958
2874.5 0.3273160472592923 1.077619877903976e-05 1579322
2875 0.3273216084315826 9.902388518108825e-06 1579692
2875.5 0.3273271174428987 8.116285744123638e-06 1580145
2876 0.3273324649505747 5.418290174324484e-06 1580544
2876.5 0.3273375412305911 1.821955870365388e-06 1580976
2877 0.3273422377924972 -2.645922517692109e-06 1581376
2877.5 0.3273464490060293 -7.945421573346101e-06 1581809
2878 0.3273500737148121 -1.402380037668366e-05 1582483
2878.5 0.327353016812408 -2.081600953991549e-05 1583156
2879 0.3273551907562398 -2.824539329814854e-05 1583444
2879.5 0.3273565169955691 -3.622457693022202e-05 1583862
2880 0.3273569272906976 -4.465652886519871e-05 1584284
2880.5 0.3273563649019536 -5.343578404400832e-05 1584674
2881 0.3273547856287356 -6.244981249696413e-05 1585051
2881.5 0.3273521586809014 -7.158051470808871e-05 1585425
2882 0.3273484673671207 -8.07058232036493e-05 1585822
2882.5 0.3273437095873976 -8.970138796069977e-05 1586240
2883 0.32733789811973 -9.844232171123663e-05 1586715
2883.5 0.3273310606938846 -0.0001068049800445822 1587255
2884 0.3273232398483441 -0.000114668750405791 1587708
2884.5 0.3273144925696966 -0.0001219178236651431 1588071
2885 0.3273048897169601 -0.0001284429219037477 1588416
2885.5 0.3272945152365812 -0.0001341429564252354 1588812
2886 0.3272834651769929 -0.0001389265907614035 1589550
2886.5 0.3272718465147216 -0.0001427136845821415 1590075
2887 0.327259775806902 -0.0001454365959318545 1590493
2887.5 0.3272473776878244 -0.0001470413210771848 1590746
2888 0.3272347832295877 -0.00014748845343701 1590994
2888.5 0.3272221281891512 -0.0001467539455467322 1591227
2889 0.3272095511659637 -0.0001448296607483359 1591461
2889.5 0.3271971916958923 -0.0001417237042575448 1591690
2890 0.3271851883083709 -0.0001374605263959626 1591933
2890.5 0.3271736765744625 -0.0001320807940450428 1592174
2891 0.327162787173926 -0.0001256410297310683 1592401
2891.5 0.3271526440093612 -0.0001182130211381116 1592646
2892 0.3271433623950686 -0.0001098830072178388 1592882
2892.5 0.3271350473474145 -0.0001007506503722328 1593126
2893 0.3271277920022528 -9.092780737749134e-05 1593365
2893.5 0.3271216761833253 -8.053711474735363e-05 1593601
2894 0.3271167651435765 -6.971040705574875e-05 1593836
2894.5 0.3271131084989931 -5.858698930918984e-05 1594084
2895 0.3271107393719506 -4.731178674011679e-05 1594317
2895.5 0.3271096737581642 -3.603339734649133e-05 1594556
2896 0.3271099101282142 -2.490207410242837e-05 1594785
2896.5 0.3271114292713314 -1.406766498105796e-05 1595019
2897 0.3271141943856853 -3.677539747056224e-06 1595254
2897.5 0.3271181514159222 6.125467123930429e-06 1595487
2898 0.3271232296351282 1.520506806503177e-05 1595715
2898.5 0.3271293424648959 2.343345969197918e-05 1595955
2899 0.3271363885236976 3.069315771575372e-05 1596172
2899.5 0.3271442528904397 3.68787027589948e-05 1596413
2900 0.3271528085669076 4.189821201474753e-05 1596649
2900.5 0.3271619181198748 4.56747537313871e-05 1596886
2901 0.3271714354809486 4.814752389518037e-05 1597126
2901.5 0.3271812078798546 4.927280718006071e-05 1597362
2902 0.3271910778848159 4.902470720423373e-05 1597600
2902.5 0.3272008855220018 4.739563433295084e-05 1597833
2903 0.3272104704447359 4.439654265191631e-05 1598065
2903.5 0.3272196741223083 4.005691125648056e-05 1598298
2904 0.3272283420177567 3.442446860905891e-05 1598532
2904.5 0.3272363257240254 2.756466235821095e-05 1598774
2905 0.3272434850283174 1.955988063530636e-05 1599005
2905.5 0.3272496898753325 1.050843439673667e-05 1599236
2906 0.3272548222013878 5.233138089323955e-07 1599473
2906.5 0.3272587776131037 -1.026926506920146e-05 1599709
2907 0.32726146688642 -2.173150401439318e-05 1599941
2907.5 0.3272628172641572 -3.371583471211626e-05 1600176
2908 0.3272627735330694 -4.606687464079938e-05 1600408
2908.5 0.3272612988643895 -5.862350010596886e-05 1600646
2909 0.3272583754051319 -7.122100800871807e-05 1600886
2909.5 0.3272540046108832 -8.3693336577677e-05 1601119
2910 0.3272482073144257 -9.587531435758415e-05 1601350
2910.5 0.3272410235282275 -0.0001076049062457495 1601577
2911 0.3272325119825832 -0.0001187254253080323 1601801
2911.5 0.3272227494048937 -0.0001290876794901458 1602075
2912 0.3272118295492493 -0.0001385520231638853 1602308
2912.5 0.3271998619889909 -0.0001469902847002734 1602555
2913 0.3271869706883013 -0.0001542875429252457 1602794
2913.5 0.3271732923720133 -0.0001603437273657522 1603036
2914 0.3271589747156969 -0.0001650750196058212 1603276
2914.5 0.3271441743806552 -0.0001684150358099074 1603541
2915 0.3271290549206873 -0.0001703157734955466 1603780
2915.5 0.3271137845893294 -0.000170748308906426 1604006
2916 0.3270985340777153 -0.0001697032348043704 1604240
2916.5 0.3270834742142373 -0.0001671908321143514 1604481
2917 0.327068773657766 -0.0001632409725703577 1604740
2917.5 0.3270545966163102 -0.0001579027532675862 1605037
2918 0.3270411006227083 -0.000151243867775608 1605275
2918.5 0.3270284343981573 -0.0001433497221537165 1605513
2919 0.3270167358332057 -0.0001343223077815732 1605742
2919.5 0.3270061301142169 -0.0001242788463244596 1605975
2920 0.326996728021297 -0.0001133502253443759 1606205
2920.5 0.3269886244213184 -0.0001016792460007763 1606438
2921 0.3269818969769384 -8.941870691577091e-05 1606674
2921.5 0.3269766050895274 -7.672935057099296e-05 1606908
2922 0.326972789090654 -6.377770052485957e-05 1607138
2922.5 0.3269704696933199 -5.073381926165846e-05 1607378
2923 0.3269696477105005 -3.776901758722965e-05 1607616
2923.5 0.326970304044853 -2.505354715380161e-05 1607848
2924 0.3269723999496421 -1.275430791994365e-05 1608078
2924.5 0.3269758775571911 -1.032602127758615e-06 1608321
2925 0.3269806606674187 9.958034288090086e-06 1608549
2925.5 0.3269866557854284 2.007389304671343e-05 1608783
2926 0.3269937533936536 2.918301932885168e-05 1609021
2926.5 0.3270018294408126 3.716697566765876e-05 1609262
2927 0.3270107470269439 4.39224198268262e-05 1609513
2927.5 0.3270203582610873 4.936247518902752e-05 1609748
2928 0.3270305062657998 5.341787509356374e-05 1610011
2928.5 0.3270410273007227 5.603786573406338e-05 1610257
2929 0.3270517529757795 5.719085560955929e-05 1610502
2929.5 0.3270625125234137 5.686480306676289e-05 1610764
2930 0.3270731350985062 5.506733712797627e-05 1611143
2930.5 0.3270834520742973 5.182561051501222e-05 1611435
2931 0.327093299302764 4.718588750275906e-05 1611718
2931.5 0.3271025193084741 4.121287291355394e-05 1612092
2932 0.3271109633859348 3.39887921433503e-05 1612437
2932.5 0.327118493571883 2.56122355426609e-05 1612719
2933 0.3271249844657625 1.619678371107223e-05 1612983
2933.5 0.3271303248738475 5.869433258507213e-06 1613342
2934 0.3271344192549598 -5.231154702264502e-06 1613676
2934.5 0.3271371889485798 -1.69565586763283e-05 1613974
2935 0.3271385731692262 -2.915062682751164e-05 1614455
2935.5 0.3271385297542714 -4.165160459006897e-05 1614960
2936 0.3271370356558445 -5.429433024814713e-05 1615422
2936.5 0.3271340871710413 -6.691246804643265e-05 1615947
2937 0.3271296999083395 -7.934074799104357e-05 1616466
2937.5 0.3271239084917587 -9.141718152996854e-05 1616975
2938 0.3271167660079719 -0.0001029852227635979 1617442
2938.5 0.3271083432050829 -0.000113895845721768 1617915
2939 0.3270987274552393 -0.0001240095095380236 1618388
2939.5 0.3270880214964274 -0.0001331979850363639 1618884
2940 0.3270763419718273 -0.0001413460182935735 1619361
2940.5 0.3270638177878083 -0.0001483528091217266 1619859
2941 0.3270505883140652 -0.0001541332850951422 1620215
2941.5 0.3270368014514735 -0.0001586191546843425 1620492
2942 0.3270226115949433 -0.000161759726214367 1620834
2942.5 0.3270081775198581 -0.0001635224826894756 1621242
2943 0.3269936602216022 -0.0001638934059739007 1621632
2943.5 0.3269792207381624 -0.0001628770473384902 1622039
2944 0.3269650179858453 -0.0001604963449266923 1622513
2944.5 0.3269512066378078 -0.0001567921922088256 1622864
2945 0.3269379350743085 -0.0001518227649324761 1623176
2945.5 0.3269253434324259 -0.0001456626173900068 1623511
2946 0.3269135617814296 -0.0001384015619656564 1623839
2946.5 0.3269027084480612 -0.0001301433488513278 1624106
2947 0.326892888513762 -0.0001210041654908661 1624386
2947.5 0.3268841925033183 -0.0001111109776918091 1624693
2948 0.3268766952816194 -0.0001005997363990878 1625111
2948.5 0.32687045517219 -8.961347582946595e-05 1625549
2949 0.3268655133079917 -7.830032999706885e-05 1626133
2949.5 0.3268618932216652 -6.681149560267367e-05 1626485
2950 0.3268596006789949 -5.529916980093585e-05 1626807
2950.5 0.3268586237559635 -4.391449149671111e-05 1627162
2951 0.3268589331563695 -3.280551455353386e-05 1627542
2951.5 0.3268604827636327 -2.211524063139987e-05 1627902
2952 0.3268632104172125 -1.197973831966951e-05 1628234
2952.5 0.3268670389009984 -2.526373811269143e-06 1628611
2953 0.3268718771281763 6.127823400240855e-06 1628964
2953.5 0.3268776215044582 1.387763840130483e-05 1629331
2954 0.3268841574492325 2.063097328504419e-05 1629692
2954.5 0.3268913610521416 2.630995770951324e-05 1630048
2955 0.3268991008409293 3.08518540008496e-05 1630325
2955.5 0.3269072396350193 3.420974621095513e-05 1630879
2956 0.3269156364583472 3.635300565986221e-05 1631360
2956.5 0.3269241484843756 3.726752869258019e-05 1631824
2957 0.3269326329860106 3.69557456123253e-05 1632299
2957.5 0.3269409492633431 3.543640297050141e-05 1632749
2958 0.3269489605227057 3.274412455227676e-05 1633179
2958.5 0.3269565356814682 2.892875945096461e-05 1633647
2959 0.3269635510743076 2.405452853148667e-05 1634129
2959.5 0.3269698920383011 1.819898330298683e-05 1634597
2960 0.3269754543561292 1.145179371530073e-05 1635072
2960.5 0.3269801455388962 3.913383630644153e-06 1635380
2961 0.3269838859325018 -4.306565330332209e-06 1635634
2961.5 0.32698660963418 -1.309071923428803e-05 1636022
2962 0.3269882652086203 -2.231578293849162e-05 1636320
2962.5 0.3269888161960346 -3.185425226697649e-05 1636631
2963 0.3269882414075569 -4.157620208405524e-05 1636989
2963.5 0.3269865350064051 -5.135108486435758e-05 1637569
2964 0.326983706376294 -6.104951449801256e-05 1638010
2964.5 0.326979779781562 -7.054501056798771e-05 1638368
2965 0.3269747938263842 -7.971567918417836e-05 1638787
2965.5 0.3269688007231953 -8.844580763859058e-05 1639158
2966 0.3269618653830231 -9.662735163862997e-05 1639521
2966.5 0.3269540643428211 -0.0001041612956557407 1639918
2967 0.3269454845469934 -0.000110958868965785 1640539
2967.5 0.3269362220021921 -0.0001169426022237362 1640889
2968 0.3269263803260013 -0.0001220472118729114 1641246
2968.5 0.3269160692113978 -0.0001262203023006314 1641599
2969 0.3269054028297663 -0.0001294228783784125 1641954
2969.5 0.3268944981958608 -0.0001316296638245056 1642332
2970 0.3268834735183089 -0.0001328292236587374 1642776
2970.5 0.3268724465591699 -0.0001330238918418379 1643170
2971 0.326861533025603 -0.0001322295079642404 1643697
2971.5 0.326850845015926 -0.0001304749695309995 1644062
2972 0.326840489541269 -0.0001278016089435509 1644494
2972.5 0.3268305671426365 -0.0001242624066688052 1644986
2973 0.3268211706215537 -0.0001199210542788629 1645311
2973.5 0.3268123839005744 -0.0001148508830104382 1645555
2974 0.3268042810278272 -0.0001091336752060299 1645933
2974.5 0.3267969253374888 -0.0001028583774368085 1646277
2975 0.326790368775671 -9.611973525195832e-05 1646632
2975.5 0.3267846513986383 -8.901687033814268e-05 1646968
2976 0.3267798010477196 -8.165182139653352e-05 1647260
2976.5 0.326775833202612 -7.412807025034405e-05 1647557
2977 0.3267727510121955 -6.654907458290604e-05 1647908
2977.5 0.3267705454993842 -5.90168282820081e-05 1648281
2978 0.3267691959340792 -5.163046963923582e-05 1648728
2978.5 0.3267686703659164 -4.448495663884568e-05 1649001
2979 0.3267689263063277 -3.766982728793538e-05 1649296
2979.5 0.3267699115473811 -3.126806140990887e-05 1649669
2980 0.3267715651031026 -2.535505857380351e-05 1650077
2980.5 0.3267738182574004 -1.99977448902357e-05 1650477
2981 0.3267765957014036 -1.525381930323599e-05 1650847
2981.5 0.3267798167420077 -1.11711477787204e-05 1651192
2982 0.3267833965626716 -7.787311469904402e-06 1651585
2982.5 0.3267872475170511 -5.129312563891734e-06 1651989
2983 0.3267912804359067 -3.213439117642136e-06 1652378
2983.5 0.3267954059278574 -2.045287812380452e-06 1652823
2984 0.3267995356549819 -1.619941228231684e-06 1653343
2984.5 0.3268035835649664 -1.922294000240601e-06 1653740
2985 0.3268074670624767 -2.927520095145877e-06 1654146
2985.5 0.3268111081036398 -4.601671476072058e-06 1654460
2986 0.3268144341989584 -6.902396627139731e-06 1654742
2986.5 0.3268173793116183 -9.779765816829065e-06 1655039
2987 0.326819884639956 -1.317718860940766e-05 1655370
2987.5 0.3268218992748128 -1.703240800482367e-05 1655703
2988 0.3268233807245368 -2.127855471376698e-05 1656081
2988.5 0.326824295302563 -2.584524446569705e-05 1656372
2989 0.326824618374652 -3.065970090909674e-05 1656645
2989.5 0.3268243344650779 -3.564788659599111e-05 1657125
2990 0.3268234372232005 -4.073562474545016e-05 1657695
2990.5 0.3268219292539898 -4.58496949449509e-05 1658160
2991 0.3268198218180663 -5.091888666408317e-05 1658645
2991.5 0.3268171344087243 -5.587499540812381e-05 1658998
2992 0.3268138942151797 -6.065374751007804e-05 1659295
2992.5 0.3268101354828291 -6.519564092906296e-05 1659590
2993 0.326805898782742 -6.944669096583011e-05 1660060
2993.5 0.3268012302037248 -7.335907149616169e-05 1660399
2994 0.3267961804813129 -7.689164413204255e-05 1660701
2994.5 0.3267908040786961 -8.001036961883695e-05 1661028
2995 0.3267851582350771 -8.268859773293723e-05 1661344
2995.5 0.3267793019971708 -8.490723392774369e-05 1661678
2996 0.3267732952494999 -8.665478295439935e-05 1662029
2996.5 0.3267671977588698 -8.792727162654649e-05 1662620
2997 0.3267610682478801 -8.872805477549283e-05 1662990
2997.5 0.3267549635115618 -8.906751022488065e-05 1663321
2998 0.3267489375902928 -8.896263027498146e-05 1663722
2998.5 0.32674304101096 -8.843651870196325e-05 1664101
2999 0.3267373201070248 -8.751780362442141e-05 1664337
2999.5 0.3267318164266581 -8.62399777491024e-05 1664609
3000 0.3267265662365059 -8.464067846389023e-05 1664893
3000.5 0.3267216001269608 -8.276092098658631e-05 1665133
3001 0.3267169427230223 -8.064429829324409e-05 1665376
3001.5 0.3267126125030395 -7.833616183489113e-05 1665623
3002 0.3267086217258146 -7.588279710447841e-05 1665876
3002.5 0.3267049764647226 -7.333060793910156e-05 1666170
3003 0.3267016767458008 -7.072532304158021e-05 1666409
3003.5 0.3266987167850363 -6.81112375896282e-05 1666676
3004 0.3266960853185574 -6.553050198266063e-05 1666954
3004.5 0.32669376601797 -6.302246877199979e-05 1667196
3005 0.3266917379817867 -6.062310764711859e-05 1667463
3005.5 0.326689976292783 -5.836449703160339e-05 1667729
3006 0.3266884526301692 -5.627439939894435e-05 1667976
3006.5 0.3266871359247163 -5.437592587689888e-05 1668230
3007 0.3266859930444656 -5.268729409488674e-05 1668468
3007.5 0.3266849894982997 -5.122168157014265e-05 1668712
3008 0.3266840901445729 -4.998717525220474e-05 1668951
3008.5 0.3266832598921058 -4.898681617977724e-05 1669184
3009 0.3266824643811841 -4.821873657684297e-05 1669431
3009.5 0.326681670632706 -4.767638515187619e-05 1669660
3010 0.3266808476544049 -4.734883489123187e-05 1669893
3010.5 0.3266799669939053 -4.722116627833375e-05 1670141
3011 0.3266790032295173 -4.727491764569014e-05 1670376
3011.5 0.3266779343908263 -4.748859329688143e-05 1670606
3012 0.3266767423025231 -4.783821913589123e-05 1670839
3012.5 0.3266754128463101 -4.829793482619968e-05 1671087
3013 0.3266739361372709 -4.884061098176e-05 1671332
3013.5 0.3266723066126295 -4.943847957375324e-05 1671565
3014 0.3266705230324058 -5.006376562458261e-05 1671788
3014.5 0.3266685883930671 -5.068930835467077e-05 1672028
3015 0.3266665097568049 -5.128916024491142e-05 1672265
3015.5 0.326664298000575 -5.183915297214093e-05 1672515
3016 0.3266619674904244 -5.231741985679355e-05 1672754
3016.5 0.3266595356879504 -5.270486531917287e-05 1672986
3017 0.3266570226969129 -5.298557285718054e-05 1673244
3017.5 0.3266544507590336 -5.31471442167171e-05 1673481
3018 0.3266518437089129 -5.318096370585018e-05 1673774
3018.5 0.3266492263986607 -5.308238298274611e-05 1674026
3019 0.326646624103366 -5.285082310234672e-05 1674337
3019.5 0.3266440619188247 -5.248979211216204e-05 1674578
3020 0.326641564163057 -5.200681801847981e-05 1674848
3020.5 0.3266391537930668 -5.141329847400647e-05 1675143
3021 0.3266368518479871 -5.072427004157804e-05 1675412
3021.5 0.3266346769292934 -4.995810133979419e-05 1675694
3022 0.326632644728074 -4.913611575118925e-05 1675986
3022.5 0.3266307676085242 -4.828215064920338e-05 1676259
3023 0.3266290542558199 -4.742206125419698e-05 1676566
3023.5 0.3266275093953814 -4.65831782428962e-05 1676892
3024 0.3266261335892772 -4.579372909187454e-05 1677147
3024.5 0.3266249231141384 -4.508223382014168e-05 1677404
3025 0.3266238699235277 -4.447688629683227e-05 1677716
3025.5 0.3266229616961803 -4.400493258879678e-05 1678023
3026 0.3266221819700297 -4.369205793403049e-05 1678261
3026.5 0.3266215103603792 -4.356179383867111e-05 1678513
3027 0.3266209228590846 -4.363495650845299e-05 1678747
3027.5 0.3266203922101464 -4.392912734443672e-05 1679007
3028 0.3266198883557143 -4.445818556595799e-05 1679256
3028.5 0.3266193789452351 -4.52319021802754e-05 1679538
3029 0.3266188298992743 -4.625560351379343e-05 1679783
3029.5 0.3266182060185261 -4.752991136845621e-05 1680043
3030 0.3266174716276428 -4.905056558934178e-05 1680287
3030.5 0.3266165912427939 -5.08083334450568e-05 1680539
3031 0.3266155302513618 -5.278900875485139e-05 1680773
3031.5 0.3266142555918309 -5.497350216914861e-05 1681024
3032 0.3266127364218044 -5.733802244819227e-05 1681288
3032.5 0.3266109447621544 -5.985434701331893e-05 1681549
3033 0.3266088561055864 -6.249017849171867e-05 1681821
3033.5 0.3266064499783577 -6.520958246560401e-05 1682144
3034 0.3266037104445874 -6.797350019434452e-05 1682427
3034.5 0.3266006265434038 -7.074032872815021e-05 1682706
3035 0.3265971926502267 -7.346655959715519e-05 1683023
3035.5 0.3265934087546356 -7.610746616049438e-05 1683284
3036 0.3265892806485923 -7.861782875589571e-05 1683564
3036.5 0.3265848200201987 -8.095268601720331e-05 1683894
3037 0.326580044449706 -8.306810013897656e-05 1684228
3037.5 0.3265749773060533 -8.492192347516051e-05 1684537
3038 0.3265696475438612 -8.647455366946221e-05 1684805
3038.5 0.3265640894024418 -8.768966453438338e-05 1685074
3039 0.3265583420100283 -8.853490012365141e-05 1685425
3039.5 0.3265524488980172 -8.89825198777064e-05 1685806
3040 0.3265464574315773 -8.900998335841348e-05 1686085
3040.5 0.3265404181644092 -8.860046391797618e-05 1686354
3041 0.3265343841267871 -8.774328165693423e-05 1686628
3041.5 0.3265284100572393 -8.643424720194513e-05 1686879
3042 0.3265225515892387 -8.467590915821434e-05 1687145
3042.5 0.3265168644052068 -8.247769954421131e-05 1687421
3043 0.3265114033707852 -7.985597307531711e-05 1687676
3043.5 0.326506221662849 -7.683393780461489e-05 1687923
3044 0.3265013699050185 -7.344147632722974e-05 1688194
3044.5 0.3264968953244869 -6.971485848392399e-05 1688456
3045 0.3264928409438414 -6.569634823158543e-05 1688732
3045.5 0.3264892448211948 -6.143370905749012e-05 1688993
3046 0.3264861393513464 -5.697961397119713e-05 1689250
3046.5 0.326483550639928 -5.239096768871063e-05 1689504
3047 0.3264814979614928 -4.772815010059043e-05 1689742
3047.5 0.3264799933113428 -4.305419146671171e-05 1689999
3048 0.3264790410595739 -3.843389098161989e-05 1690271
3048.5 0.3264786377143239 -3.393289138772927e-05 1690486
3049 0.3264787717996241 -2.961672315978641e-05 1690716
3049.5 0.3264794238515427 -2.55498324296676e-05 1690980
3050 0.326480566534549 -2.179460725321272e-05 1691221
3050.5 0.3264821648781855 -1.841041703270462e-05 1691477
3051 0.3264841766323072 -1.545267989392299e-05 1691810
3051.5 0.3264865527373002 -1.297197257465261e-05 1692137
3052 0.3264892379039029 -1.101319691323223e-05 1692503
3052.5 0.3264921712955135 -9.614816337075354e-06 1692842
3053 0.3264952873042165 -8.808174850898391e-06 1693186
3053.5 0.3264985164102471 -8.616909924260466e-06 1693532
3054 0.3265017861132245 -9.056469393583268e-06 1693790
3054.5 0.3265050219222532 -1.013374104361044e-05 1694020
3055 0.3265081483909671 -1.184680193677772e-05 1694265
3055.5 0.3265110901827553 -1.418479284110824e-05 1694554
3056 0.3265137731507642 -1.712792129156712e-05 1694779
3056.5 0.3265161254169133 -2.064759493435814e-05 1695026
3057 0.3265180784339656 -2.47066848753165e-05 1695258
3057.5 0.3265195680147881 -2.925991681224885e-05 1695494
3058 0.3265205353132562 -3.425438580513492e-05 1695737
3058.5 0.3265209277417913 -3.963018865721475e-05 1695968
3059 0.3265206998113202 -4.532116607234198e-05 1696210
3059.5 0.3265198138804273 -5.125574504783741e-05 1696446
3060 0.3265182408016973 -5.73578703831583e-05 1696676
3060.5 0.3265159604546118 -6.354801275786687e-05 1696913
3061 0.3265129621559613 -6.974423958026894e-05 1697147
3061.5 0.3265092449404081 -7.586333374982547e-05 1697380
3062 0.3265048177057194 -8.182194463036414e-05 1697628
3062.5 0.3264996992190546 -8.753775490985961e-05 1697853
3063 0.3264939179827662 -9.293064663816968e-05 1698086
3063.5 0.3264875119601445 -9.792384959268702e-05 1698326
3064 0.3264805281636265 -0.0001024450552282676 1698555
3064.5 0.3264730221100008 -0.000106427479820799 1698805
3065 0.326465057149114 -0.0001098108610106713 1699042
3065.5 0.3264567036744785 -0.000112542372785314 1699267
3066 0.3264480382259781 -0.000114577444998474 1699502
3066.5 0.3264391424964903 -0.0001158804747930311 1699726
3067 0.3264301022557633 -0.0001164254187573512 1699974
3067.5 0.3264210062061609 -0.0001161962562811521 1700206
3068 0.326411944786003 -0.0001151873163632399 1700423
3068.5 0.3264030089370989 -0.000113403462034434 1700657
3069 0.326394288853717 -0.0001108601285671844 1700910
3069.5 0.3263858727306141 -0.0001075832137202581 1701145
3070 0.326377845527916 -0.0001036088203820241 1701389
3070.5 0.3263702877704877 -9.898285409825139e-05 1701643
3071 0.3263632743990961 -9.376048007035297e-05 1701879
3071.5 0.3263568736900113 -8.800544625457813e-05 1702100
3072 0.326351146258848 -8.178928115427759e-05 1702335
3072.5 0.3263461441633234 -7.519037674476751e-05 1702577
3073 0.3263419101183069 -6.829296867799698e-05 1702826
3073.5 0.3263384768350041 -6.11860274548277e-05 1703061
3074 0.326335866494419 -5.396207560502836e-05 1703292
3074.5 0.3263340903633948 -4.671594705702897e-05 1703529
3075 0.3263331485595349 -3.954350579469664e-05 1703771
3075.5 0.3263330299692326 -3.254034157192359e-05 1704042
3076 0.3263337123208994 -2.580046087768931e-05 1704276
3076.5 0.3263351624132443 -1.941499150658906e-05 1704507
3077 0.3263373364963161 -1.347091898993177e-05 1704740
3077.5 0.3263401808007887 -8.049872780737993e-06 1704972
3078 0.3263436322088832 -3.226979466056023e-06 1705209
3078.5 0.3263476190582715 9.30200588885471e-07 1705444
3079 0.326352062068379 4.362637867422801e-06 1705684
3079.5 0.3263568753767487 7.020685631843282e-06 1705928
3080 0.3263619676714928 8.864806723924284e-06 1706162
3080.5 0.3263672434044731 9.866164519280464e-06 1706399
3081 0.3263726040686337 1.000706919459382e-05 1706638
3081.5 0.3263779495219482 9.281272474362734e-06 1706878
3082 0.326383179339727 7.694106134956167e-06 1707113
3082.5 0.3263881941765526 5.262461728746692e-06 1707348
3083 0.3263928971189389 2.014611217844879e-06 1707585
3083.5 0.3263971950098501 -2.010129554981246e-06 1707816
3084 0.3264009997265763 -6.761890414748386e-06 1708057
3084.5 0.3264042293940484 -1.218088311531189e-05 1708296
3085 0.3264068095165472 -1.819817592818423e-05 1708525
3085.5 0.3264086740118453 -2.473659620955945e-05 1708760
3086 0.326409766133162 -3.171174877443365e-05 1708997
3086.5 0.3264100392658461 -3.903313625364155e-05 1709237
3087 0.3264094575874266 -4.660536614940902e-05 1709471
3087.5 0.3264079965815653 -5.432942805829686e-05 1709703
3088 0.3264056433984702 -6.210402351620851e-05 1709949
3088.5 0.3264023970564641 -6.982693015157494e-05 1710202
3089 0.3263982684816231 -7.739638132299392e-05 1710454
3089.5 0.3263932803846479 -8.47124421725188e-05 1710689
3090 0.3263874669764143 -9.167836305007294e-05 1710924
3090.5 0.3263808735259077 -9.820189155736723e-05 1711165
3091 0.326373555766435 -0.0001041965250177229 1711418
3091.5 0.3263655791581628 -0.0001095826859930949 1711658
3092 0.3263570180170034 -0.0001142888045302451 1711899
3092.5 0.3263479545217821 -0.0001182522921089092 1712145
3093 0.326338477613289 -0.0001214203937681483 1712383
3093.5 0.3263286818003598 -0.0001237509065814296 1712630
3094 0.3263186658894108 -0.0001252127545113725 1712911
3094.5 0.32630853165493 -0.0001257864116769259 1713143
3095 0.3262983824692544 -0.0001254641681782169 1713407
3095.5 0.3262883219105118 -0.000124250234819518 1713673
3096 0.3262784523679288 -0.0001221606853160265 1713931
3096.5 0.3262688736637051 -0.000119223236834308 1714176
3097 0.3262596817104478 -0.0001154768719669876 1714449
3097.5 0.3262509672226117 -0.0001109713074476467 1714714
3098 0.3262428144996704 -0.0001057663170407285 1714973
3098.5 0.3262353002976818 -9.993091806335854e-05 1715218
3099 0.3262284928047064 -9.354243288304863e-05 1715462
3099.5 0.3262224507340361 -8.66854384606198e-05 1715701
3100 0.3262172225475714 -7.94506185467551e-05 1715940
3100.5 0.3262128458198194 -7.193353447288177e-05 1716175
3101 0.3262093467510493 -6.423333158257435e-05 1716416
3101.5 0.3262067398360217 -5.645139921481255e-05 1716670
3102 0.3262050276925647 -4.869000276186154e-05 1716915
3102.5 0.3262042010520171 -4.105090667522322e-05 1717157
3103 0.326204238911312 -3.363400737813193e-05 1717408
3103.5 0.326205108844245 -2.653599486199228e-05 1717656
3104 0.3262067674672347 -1.984906129994672e-05 1717897
3104.5 0.3262091610527868 -1.365967431088002e-05 1718127
3105 0.3262122262818071 -8.047431561146878e-06 1718360
3105.5 0.3262158911240307 -3.084012214875067e-06 1718596
3106 0.3262200758340699 1.167760647735879e-06 1718860
3106.5 0.3262246940490305 4.654734109677808e-06 1719116
3107 0.3262296539722697 7.334105215038471e-06 1719355
3107.5 0.3262348596267338 9.173957607840246e-06 1719598
3108 0.3262402121604013 1.015364815331933e-05 1719836
3108.5 0.3262456111856945 1.026403879156304e-05 1720071
3109 0.3262509561343318 9.507571040406812e-06 1720301
3109.5 0.3262561476089301 7.89818276023384e-06 1720545
3110 0.3262610887128072 5.46106898525005e-06 1720786
3110.5 0.3262656863398034 2.232290784345746e-06 1721018
3111 0.3262698524065759 -1.741761791678924e-06 1721234
3111.5 0.3262735050106992 -6.405044619754485e-06 1721479
3112 0.3262765694990057 -1.169266233612616e-05 1721719
3112.5 0.3262789794319311 -1.753178742426708e-05 1721957
3113 0.3262806774311257 -2.384268233473111e-05 1722182
3113.5 0.326281615899295 -3.053981004672026e-05 1722433
3114 0.3262817576030501 -3.753301732626042e-05 1722667
3114.5 0.326281076111511 -4.472877400797614e-05 1722904
3115 0.3262795560854405 -5.203145093831562e-05 1723146
3115.5 0.3262771934137957 -5.934461877588449e-05 1723390
3116 0.3262739951967238 -6.657234965502282e-05 1723623
3116.5 0.3262699795761694 -7.362050378268847e-05 1723874
3117 0.3262651754173628 -8.039798335392025e-05 1724111
3117.5 0.3262596218465296 -8.68179367323686e-05 1724345
3118 0.3262533676521127 -9.279889663939851e-05 1724583
3118.5 0.326246470558658 -9.82658371161321e-05 1724829
3119 0.3262389963842299 -0.00010315113525172 1725065
3119.5 0.3262310180937587 -0.0001073954250887907 1725301
3120 0.3262226147621127 -0.000110948332703269 1725553
3120.5 0.3262138704618175 -0.0001137690831859361 1725790
3121 0.3262048730913165 -0.0001158269721027653 1726034
3121.5 0.3261957131603696 -0.0001171016959522246 1726271
3122 0.3261864825496669 -0.000117583538143444 1726500
3122.5 0.3261772732619574 -0.0001172734090588813 1726729
3123 0.3261681761820015 -0.0001161827408116651 1726960
3123.5 0.3261592798623767 -0.0001143332393299931 1727203
3124 0.3261506693516853 -0.0001117564983718649 1727450
3124.5 0.3261424250809894 -0.0001084934819644516 1727704
3125 0.3261346218233443 -0.0001045938835473383 1727956
3125.5 0.3261273277401834 -0.0001001153717535631 1728205
3126 0.3261206035269437 -9.512273426365305e-05 1728453
3126.5 0.3261145016688639 -8.968693249557764e-05 1728692
3127 0.3261090658162243 -8.38840810305935e-05 1728952
3127.5 0.3261043302865673 -7.779436660596882e-05 1729183
3128 0.3261003196995624 -7.150092221918804e-05 1729446
3128.5 0.3260970487483222 -6.508867237599144e-05 1729687
3129 0.3260945221089586 -5.864316577147211e-05 1729943
3129.5 0.3260927344882861 -5.22494117169208e-05 1730178
3130 0.3260916708075935 -4.599073641810311e-05 1730452
3130.5 0.3260913065185349 -3.994767477673536e-05 1730697
3131 0.3260916080453772 -3.419691273479178e-05 1730942
3131.5 0.3260925333461164 -2.881029432239474e-05 1731182
3132 0.3260940325833895 -2.385390651799381e-05 1731414
3132.5 0.3260960488946483 -1.938725380121112e-05 1731677
3133 0.3260985192497766 -1.546253289377579e-05 1731914
3133.5 0.3261013753832375 -1.212401666286617e-05 1732160
3134 0.3261045447869064 -9.407554527624519e-06 1732413
3134.5 0.3261079517490523 -7.340194987871569e-06 1732657
3135 0.3261115184244391 -5.939934109749995e-06 1732907
3135.5 0.3261151659202371 -5.215591982113582e-06 1733142
3136 0.3261188153823939 -5.166817327129093e-06 1733376
3136.5 0.3261223890672742 -5.784218634485697e-06 1733622
3137 0.3261258113837671 -7.049618417316299e-06 1733859
3137.5 0.3261290098916509 -8.936425484339693e-06 1734120
3138 0.3261319162427895 -1.141011851059752e-05 1734347
3138.5 0.3261344670526999 -1.442883269119659e-05 1734602
3139 0.326136604691197 -1.794403989875231e-05 1734862
3139.5 0.3261382779820653 -2.190131155443572e-05 1735098
3140 0.3261394428031675 -2.624115238012594e-05 1735349
3140.5 0.3261400625798996 -3.089989233922542e-05 1735610
3141 0.3261401086665168 -3.581062340588667e-05 1735862
3141.5 0.3261395606115228 -4.090416733502955e-05 1736090
3142 0.3261384063050261 -4.611006034255911e-05 1736341
3142.5 0.3261366420076654 -5.135754054907742e-05 1736580
3143 0.3261342722624145 -5.657652418873571e-05 1736824
3143.5 0.3261313096922368 -6.169855693378864e-05 1737058
3144 0.3261277746881385 -6.665772722745146e-05 1737294
3144.5 0.3261236949937077 -7.139152924261194e-05 1737527
3145 0.3261191051935896 -7.584166397934649e-05 1737764
3145.5 0.3261140461146563 -7.995476806458867e-05 1738010
3146 0.3261085641497496 -8.368306100602928e-05 1738247
3146.5 0.3261027105148329 -8.698490295980182e-05 1738490
3147 0.3260965404512287 -8.982525647778362e-05 1738727
3147.5 0.3260901123851898 -9.21760471828349e-05 1738966
3148 0.3260834870575368 -9.401641985699896e-05 1739270
3148.5 0.3260767266363049 -9.533288799496329e-05 1739509
3149 0.3260698938254009 -9.611937644946301e-05 1739761
3149.5 0.3260630509821378 -9.637715835359161e-05 1740030
3150 0.3260562592561828 -9.611468902461785e-05 1740282
3150.5 0.3260495777619419 -9.534734101196355e-05 1740555
3151 0.3260430627957347 -9.409704582923036e-05 1740812
3151.5 0.3260367671082756 -9.239184918547394e-05 1741074
3152 0.3260307392420085 -9.026538768797615e-05 1741351
3152.5 0.3260250229417146 -8.775629601132558e-05 1741654
3153 0.3260196566456292 -8.490755440211561e-05 1741914
3153.5 0.3260146730629842 -8.176578710432981e-05 1742170
3154 0.3260100988425285 -7.83805228381984e-05 1742427
3154.5 0.3260059543351472 -7.480342884023114e-05 1742684
3155 0.32600225345228 -7.108753016900868e-05 1742980
3155.5 0.3259990036203771 -6.728642600179185e-05 1743238
3156 0.3259962058301997 -6.345351449129157e-05 1743478
3156.5 0.3259938547783962 -5.964123742567459e-05 1743709
3157 0.3259919390974457 -5.590035544516912e-05 1743949
3157.5 0.3259904416688081 -5.227926392476323e-05 1744197
3158 0.3259893400129864 -4.88233588466116e-05 1744445
3158.5 0.325988606749136 -4.557446107129431e-05 1744695
3159 0.3259882101159761 -4.257030639027409e-05 1744925
3159.5 0.3259881145449515 -3.984410761912639e-05 1745162
3160 0.3259882812760064 -3.742419379122845e-05 1745400
3160.5 0.3259886690058255 -3.533373025388126e-05 1745635
3161 0.3259892345581209 -3.359052217323681e-05 1745865
3161.5 0.3259899335653879 -3.220690264092272e-05 1746093
3162 0.3259907211515786 -3.118970526502974e-05 1746330
3162.5 0.3259915526053186 -3.054031984020555e-05 1746611
3163 0.3259923840336484 -3.025482844631438e-05 1746854
3163.5 0.3259931729867332 -3.032421814053493e-05 1747223
3164 0.3259938790446424 -3.073466530142077e-05 1747464
3164.5 0.3259944643580247 -3.146788567161737e-05 1747713
3165 0.3259948941354001 -3.250154324219302e-05 1747960
3165.5 0.3259951370707405 -3.38097103398163e-05 1748341
3166 0.3259951657060688 -3.536337062667974e-05 1748692
3166.5 0.325994956724918 -3.713095621278079e-05 1749083
3167 0.325994491173661 -3.907890971513702e-05 1749407
3167.5 0.3259937546089027 -4.117226188310619e-05 1749634
3168 0.3259927371703333 -4.337521534473202e-05 1749935
3168.5 0.3259914335796266 -4.56517251146421e-05 1750300
3169 0.3259898430671298 -4.796606673547662e-05 1750672
3169.5 0.3259879692291986 -5.02833832980689e-05 1751082
3170 0.3259858198201025 -5.257020309084824e-05 1751520
3170.5 0.3259834064833596 -5.479492025797655e-05 1751966
3171 0.3259807444282838 -5.692823158611641e-05 1752420
3171.5 0.3259778520582594 -5.894352337848133e-05 1752889
3172 0.3259747505579352 -6.081720329698782e-05 1753320
3172.5 0.3259714634470533 -6.252897304388757e-05 1753755
3173 0.3259680161090195 -6.406203879513292e-05 1754202
3173.5 0.3259644353025885 -6.540325737310258e-05 1754571
3174 0.3259607486651461 -6.65432172375091e-05 1754967
3174.5 0.3259569842160579 -6.747625446243234e-05 1755234
3175 0.3259531698683933 -6.820040493817104e-05 1755583
3175.5 0.3259493329570348 -6.871729507032634e-05 1755925
3176 0.325945499790773 -6.903197423007454e-05 1756309
3176.5 0.325941695235438 -6.915269312340365e-05 1756683
3177 0.3259379423344891 -6.90906330786875e-05 1756977
3177.5 0.3259342619727146 -6.8859591989585e-05 1757263
3178 0.325930672587894 -6.847563328219454e-05 1757523
3178.5 0.3259271899343627 -6.795670479294091e-05 1757837
3179 0.3259238269014716 -6.732223483976455e-05 1758173
3179.5 0.325920593388951 -6.659271303802926e-05 1758525
3180 0.3259174962401846 -6.578926355191279e-05 1758857
3180.5 0.3259145392333725 -6.493321848051737e-05 1759169
3181 0.3259117231295844 -6.404569895661722e-05 1759574
3181.5 0.3259090457757171 -6.314721128863635e-05 1759908
3182 0.3259065022594548 -6.225726510808303e-05 1760251
3182.5 0.3259040851124721 -6.139402000257467e-05 1760636
3183 0.3259017845573087 -6.057396652791921e-05 1761039
3183.5 0.3258995887926641 -5.981164681216119e-05 1761502
3184 0.3258974843112374 -5.911941920233586e-05 1761956
3184.5 0.3258954562437421 -5.850727057364438e-05 1762405
3185 0.3258934887223361 -5.79826790366093e-05 1762820
3185.5 0.3258915652564474 -5.755052885405825e-05 1763212
3186 0.325889669113815 -5.721307843381609e-05 1763607
3186.5 0.3258877836995689 -5.696998130968752e-05 1764013
3187 0.3258858929262494 -5.68183590792259e-05 1764430
3187.5 0.325883981567921 -5.675292434756887e-05 1764848
3188 0.3258820355918506 -5.676615084790733e-05 1765143
3188.5 0.3258800424617008 -5.684848708464887e-05 1765431
3189 0.3258779914067202 -5.698860908971967e-05 1765696
3189.5 0.3258758736520755 -5.717370720720521e-05 1765963
3190 0.3258736826061956 -5.738980123828086e-05 1766225
3190.5 0.3258714140017959 -5.762207779582504e-05 1766487
3191 0.3258690659880976 -5.785524334513765e-05 1766792
3191.5 0.3258666391726525 -5.807388614811953e-05 1767033
3192 0.3258641366121077 -5.826284018871518e-05 1767290
3192.5 0.3258615637521461 -5.84075441379953e-05 1767540
3193 0.3258589283177925 -5.849438851905008e-05 1767796
3193.5 0.3258562401561383 -5.851104445185206e-05 1768046
3194 0.3258535110344186 -5.844676769346376e-05 1768373
3194.5 0.3258507543971756 -5.829267213293649e-05 1768626
3195 0.3258479850869851 -5.804196744512219e-05 1768893
3195.5 0.3258452190338868 -5.76901562451489e-05 1769178
3196 0.3258424729192458 -5.723518680334108e-05 1769415
3196.5 0.3258397638202235 -5.667755816757239e-05 1769643
3197 0.3258371088414426 -5.60203753832882e-05 1769878
3197.5 0.3258345247406529 -5.526935338565357e-05 1770149
3198 0.3258320275553747 -5.443276904971339e-05 1770416
3198.5 0.3258296322374947 -5.352136180670165e-05 1770768
3199 0.3258273523026936 -5.254818415328676e-05 1771069
3199.5 0.3258251995013809 -5.152840427919307e-05 1771415
3200 0.3258231835174517 -5.047906390261014e-05 1771705
3200.5 0.3258213117007541 -4.941879521783549e-05 1771992
3201 0.3258195888386046 -4.836750161109683e-05 1772222
3201.5 0.3258180169710299 -4.734600747639199e-05 1772483
3202 0.3258165952537209 -4.637568305192682e-05 1772730
3202.5 0.3258153198718462 -4.547805068851438e-05 1772962
3203 0.3258141840070499 -4.467437934638444e-05 1773190
3203.5 0.3258131778590302 -4.398527438893327e-05 1773419
3204 0.3258122887221869 -4.343026989630924e-05 1773659
3204.5 0.3258115011168596 -4.302743075472423e-05 1773904
3205 0.3258107969737404 -4.279297168875654e-05 1774148
3205.5 0.3258101558691252 -4.274090019371926e-05 1774392
3206 0.3258095553077456 -4.288268999661905e-05 1774627
3206.5 0.3258089710491074 -4.322699123226226e-05 1774872
3207 0.3258083774724371 -4.377938297163365e-05 1775124
3207.5 0.3258077479746523 -4.454217309217065e-05 1775357
3208 0.3258070553951276 -4.551424974315134e-05 1775597
3208.5 0.3258062724605024 -4.669098784580585e-05 1775847
3209 0.3258053722423548 -4.806421319031403e-05 1776094
3209.5 0.3258043286202517 -4.962222576351913e-05 1776327
3210 0.3258031167425104 -5.134988297763383e-05 1776650
3210.5 0.3258017134769212 -5.322874248590275e-05 1776958
3211 0.325800097843756 -5.523726328328483e-05 1777257
3211.5 0.3257982514235852 -5.735106281277991e-05 1777547
3212 0.3257961587327051 -5.954322684917637e-05 1777826
3212.5 0.3257938075594485 -6.178466802479391e-05 1778110
3213 0.3257911892551558 -6.404452801354981e-05 1778351
3213.5 0.3257882989742814 -6.629061761250449e-05 1778669
3214 0.3257851358587992 -6.848988826787156e-05 1778950
3214.5 0.3257817031629707 -7.060892799725268e-05 1779262
3215 0.3257780083153746 -7.261447417074276e-05 1779541
3215.5 0.3257740629161189 -7.447393524064418e-05 1779831
3216 0.3257698826681265 -7.615591325823762e-05 1780107
3216.5 0.3257654872424272 -7.763071889237923e-05 1780383
3217 0.3257609000784595 -7.88708706711125e-05 1780686
3217.5 0.3257561481213851 -7.985157030488938e-05 1780954
3218 0.3257512614994852 -8.055114621786072e-05 1781248
3218.5 0.3257462731456598 -8.095145780786055e-05 1781520
3219 0.3257412183680009 -8.103825347212623e-05 1781777
3219.5 0.3257361343752671 -8.080147606650352e-05 1782078
3220 0.3257310597638646 -8.023551020238111e-05 1782351
3220.5 0.3257260339736412 -7.933936661728617e-05 1782599
3221 0.3257210967203588 -7.811679976924068e-05 1782868
3221.5 0.3257162874131942 -7.657635578898785e-05 1783147
3222 0.3257116445659436 -7.473134896235951e-05 1783432
3222.5 0.32570720521082 -7.2599765992564e-05 1783727
3223 0.3257030043238064 -7.020409839186514e-05 1784094
3223.5 0.3256990742704661 -6.757110445821673e-05 1784419
3224 0.3256954442809025 -6.473150338675882e-05 1784864
3224.5 0.3256921399622378 -6.171960513263944e-05 1785205
3225 0.3256891828564918 -5.857288066352302e-05 1785537
3225.5 0.3256865900511776 -5.533147820108656e-05 1785862
3226 0.3256843738491876 -5.203769193586235e-05 1786168
3226.5 0.3256825415037563 -4.873539049514926e-05 1786435
3227 0.3256810950233481 -4.54694131356905e-05 1786712
3227.5 0.3256800310503464 -4.228494221090824e-05 1786945
3228 0.3256793408163292 -3.922686091660523e-05 1787224
3228.5 0.3256790101756328 -3.633910564142473e-05 1787490
3229 0.3256790197177205 -3.366402243313606e-05 1787757
3229.5 0.3256793449577289 -3.12417371352171e-05 1788016
3230 0.325679956603381 -2.910954864821239e-05 1788286
3230.5 0.3256808208952945 -2.730135452804569e-05 1788554
3231 0.3256819000166117 -2.584711775054236e-05 1788830
3231.5 0.3256831525667836 -2.477238295368129e-05 1789115
3232 0.3256845340933597 -2.409784982239915e-05 1789470
3232.5 0.3256859976747 -2.383901051441693e-05 1789785
3233 0.3256874945457119 -2.400585715018484e-05 1790241
3233.5 0.325688974758006 -2.460266441773256e-05 1790523
3234 0.325690387865265 -2.562785128798648e-05 1790836
3234.5 0.3256916836241652 -2.707392471321149e-05 1791095
3235 0.3256928127008857 -2.892750700664817e-05 1791388
3235.5 0.3256937273730363 -3.116944739281707e-05 1791757
3236 0.3256943822168413 -3.377501699237955e-05 1792084
3236.5 0.3256947347695175 -3.671418528141265e-05 1792411
3237 0.3256947461570617 -3.995197486078204e-05 1792777
3237.5 0.3256943816780961 -4.344889020441983e-05 1793140
3238 0.3256936113349537 -4.716141494342491e-05 1793562
3238.5 0.3256924103038971 -5.104257120306075e-05 1793962
3239 0.3256907593371748 -5.504253355727075e-05 1794306
3239.5 0.3256886450905357 -5.9109289315035e-05 1794653
3240 0.3256860603708697 -6.318933611770567e-05 1794934
3240.5 0.3256830042997322 -6.722840721797339e-05 1795255
3241 0.3256794823897067 -7.11722143391325e-05 1795575
3241.5 0.3256755065317853 -7.496719768484392e-05 1795921
3242 0.3256710948932178 -7.856127249116819e-05 1796327
3242.5 0.3256662717265528 -8.190456148671027e-05 1796660
3243 0.3256610670918934 -8.495010275523846e-05 1796957
3243.5 0.3256555164956239 -8.765452277633604e-05 1797241
3244 0.3256496604501048 -8.997866485086613e-05 1797507
3244.5 0.3256435439599821 -9.188816369280712e-05 1797762
3245 0.3256372159418385 -9.335395768067172e-05 1798041
3245.5 0.3256307285849238 -9.43527310996911e-05 1798313
3246 0.3256241366615725 -9.486727965909773e-05 1798601
3246.5 0.325617496796695 -9.488679362344165e-05 1798877
3247 0.3256108667063667 -9.44070540385528e-05 1799172
3247.5 0.3256043044160251 -9.343053874493773e-05 1799427
3248 0.3255978674691489 -9.196643613650164e-05 1799672
3248.5 0.3255916121374736 -9.00305659235723e-05 1799954
3249 0.3255855926438361 -8.764520747577061e-05 1800269
3249.5 0.3255798604086207 -8.483883763539785e-05 1800566
3250 0.3255744633304964 -8.164578118464668e-05 1800934
3250.5 0.3255694451117021 -7.810577840315852e-05 1801246
3251 0.3255648446375455 -7.426347534662218e-05 1801688
3251.5 0.3255606954190705 -7.016784359570021e-05 1802042
3252 0.3255570251069765 -6.58715372509482e-05 1802321
3252.5 0.3255538550839207 -6.143019586820065e-05 1802629
3253 0.325551200141235 -5.690170282723614e-05 1802964
3253.5 0.3255490682449412 -5.234540929192963e-05 1803310
3254 0.3255474603946896 -4.782133444316734e-05 1803662
3254.5 0.3255463705779623 -4.338935303815293e-05 1803932
3255 0.3255457858205508 -3.910838156613834e-05 1804189
3255.5 0.3255456863329444 -3.503557432726856e-05 1804566
3256 0.3255460457509498 -3.122554065694859e-05 1804889
3256.5 0.3255468314674997 -2.772959425463213e-05 1805212
3257 0.3255480050513413 -2.459504515547459e-05 1805633
3257.5 0.3255495227470493 -2.186454431310661e-05 1806067
3258 0.3255513360496641 -1.957549004838672e-05 1806527
3258.5 0.325553392346179 -1.775950477332168e-05 1806946
3259 0.3255556356151584 -1.644198943270371e-05 1807422
3259.5 0.3255580071749328 -1.564176203235739e-05 1807827
3260 0.3255604464700964 -1.537078545703832e-05 1808253
3260.5 0.3255628918855197 -1.563398854022358e-05 1808683
3261 0.3255652815766407 -1.642918304876293e-05 1809124
3261.5 0.3255675543045781 -1.774707790742965e-05 1809530
3262 0.3255696502645249 -1.957139062974938e-05 1809916
3262.5 0.3255715118959462 -2.187905456176347e-05 1810286
3263 0.3255730846633624 -2.464051920466879e-05 1810703
3263.5 0.325574317796886 -2.782013957838718e-05 1811012
3264 0.325575164982234 -3.13766493406908e-05 1811272
3264.5 0.325575584990643 -3.526371120283786e-05 1811516
3265 0.3255755422399368 -3.94305370995314e-05 1811763
3265.5 0.3255750072789668 -4.382256959392737e-05 1811998
3266 0.3255739571886813 -4.838221514102853e-05 1812255
3266.5 0.3255723758942919 -5.304961910742608e-05 1812510
3267 0.3255702543841793 -5.77634718625825e-05 1812754
3267.5 0.3255675908325472 -6.246183482411306e-05 1812989
3268 0.3255643906241111 -6.708297506365299e-05 1813225
3268.5 0.325560666280535 -7.156619696443203e-05 1813474
3269 0.3255564372896386 -7.585265946802139e-05 1813713
3269.5 0.3255517298398 -7.988616765530395e-05 1813958
3270 0.3255465764632604 -8.361392777225425e-05 1814202
3270.5 0.3255410155933304 -8.698725532943765e-05 1814439
3271 0.32553509104166 -8.99622265676432e-05 1814681
3271.5 0.3255288514028732 -9.250026438103064e-05 1814917
3272 0.3255223493948365 -9.456865071231561e-05 1815151
3272.5 0.3255156411437368 -9.614095846858014e-05 1815385
3273 0.3255087854238909 -9.719739713595976e-05 1815623
3273.5 0.3255018428628107 -9.772506748156523e-05 1815891
3274 0.3254948751225356 -9.771812200290416e-05 1816145
3274.5 0.3254879440685217 -9.717782910210223e-05 1816372
3275 0.3254811109375576 -9.611254030434458e-05 1816646
3275.5 0.3254744355161374 -9.453756118908391e-05 1816896
3276 0.3254679753405753 -9.247492803909035e-05 1817136
3276.5 0.3254617849297899 -8.995309351730414e-05 1817356
3277 0.3254559150612297 -8.700652593712234e-05 1817597
3277.5 0.3254504120997579 -8.367522787953228e-05 1817852
3278 0.3254453173885815 -8.00041810143359e-05 1818101
3278.5 0.3254406667103808 -7.604272498753579e-05 1818354
3279 0.3254364898258444 -7.184387912787745e-05 1818590
3279.5 0.3254328100956614 -6.746361649129646e-05 1818834
3280 0.325429644190894 -6.296010039173619e-05 1819063
3280.5 0.325427001895374 -5.839289405173735e-05 1819313
3281 0.3254248860024926 -5.382215434081613e-05 1819548
3281.5 0.3254232923074216 -4.930782074867896e-05 1819786
3282 0.325422209694497 -4.490881076284202e-05 1820033
3282.5 0.3254216203181389 -4.068223268566658e-05 1820287
3283 0.3254214998744305 -3.668262663721475e-05 1820544
3283.5 0.3254218179592026 -3.296124405220717e-05 1820771
3284 0.325422538507299 -2.956537539847305e-05 1821007
3284.5 0.325423620306599 -2.653773512949214e-05 1821235
3285 0.3254250175793485 -2.391591204580783e-05 1821497
3285.5 0.325426680622486 -2.173189229115242e-05 1821724
3286 0.3254285564978217 -2.001166116384547e-05 1821979
3286.5 0.3254305897623373 -1.877488879655142e-05 1822217
3287 0.3254327232283237 -1.803470356519656e-05 1822462
3287.5 0.3254348987427442 -1.779755584737394e-05 1822707
3288 0.3254370579749811 -1.806317347970247e-05 1822942
3288.5 0.3254391432020907 -1.882460898098129e-05 1823177
3289 0.3254410980807625 -2.006837733104598e-05 1823427
3289.5 0.3254428683954576 -2.177468184296168e-05 1823656
3290 0.3254444027725724 -2.391772445536653e-05 1823919
3290.5 0.3254456533510241 -2.646609561991866e-05 1824176
3291 0.3254465764003108 -2.938323788151911e-05 1824419
3291.5 0.3254471328779031 -3.262797626145594e-05 1824652
3292 0.3254472889187041 -3.61551076688734e-05 1824929
3292.5 0.3254470162503277 -3.991604079645967e-05 1825188
3293 0.325446292529008 -4.385947731195229e-05 1825424
3293.5 0.3254451015920976 -4.793212464587626e-05 1825666
3294 0.3254434336243192 -5.20794303053736e-05 1825923
3294.5 0.3254412852361208 -5.624632741723251e-05 1826157
3295 0.3254386594537727 -6.037798112324605e-05 1826426
3295.5 0.3254355656220331 -6.442052551788407e-05 1826673
3296 0.3254320192214487 -6.832178102961824e-05 1826924
3296.5 0.3254280416035228 -7.203194249985632e-05 1827186
3297 0.325423659648108 -7.550422870030082e-05 1827478
3297.5 0.3254189053484186 -7.869548464373001e-05 1827712
3298 0.325413815330052 -8.1566728774283e-05 1827958
3298.5 0.3254084303112418 -8.408363796067822e-05 1828205
3299 0.3254027945123505 -8.621696414608316e-05 1828530
3299.5 0.3253969550232421 -8.794287751803597e-05 1828775
3300 0.3253909611376885 -8.924323213587061e-05 1829024
3300.5 0.3253848636643329 -9.010575107525333e-05 1829295
3301 0.3253787142239998 -9.052412930407521e-05 1829611
3301.5 0.3253725645432072 -9.049805367347381e-05 1829857
3302 0.3253664657537337 -9.003314057595852e-05 1830113
3302.5 0.3253604677078782 -8.914079297272746e-05 1830342
3303 0.325354618318771 -8.783797960735248e-05 1830598
3303.5 0.3253489629346205 -8.614694028877036e-05 1830850
3304 0.3253435437552368 -8.409482212640427e-05 1831080
3304.5 0.3253383992984802 -8.171325252197189e-05 1831377
3305 0.3253335639235128 -7.903785555300493e-05 1831643
3305.5 0.3253290674168491 -7.6107719110751e-05 1831890
3306 0.3253249346462687 -7.296482077160357e-05 1832122
3306.5 0.3253211852866229 -6.965342087734902e-05 1832378
3307 0.325317833620534 -6.621943167067145e-05 1832650
3307.5 0.3253148884158765 -6.270977157281119e-05 1832902
3308 0.3253123528808362 -5.917171379948485e-05 1833156
3308.5 0.3253102246962289 -5.565223848761114e-05 1833382
3309 0.3253084961236818 -5.219739735090658e-05 1833605
3309.5 0.3253071541872201 -4.885169960108671e-05 1833862
3310 0.3253061809247796 -4.565752746796988e-05 1834111
3310.5 0.3253055537052355 -4.265458913338391e-05 1834340
3311 0.325305245605651 -3.987941626928887e-05 1834585
3311.5 0.3253052258426534 -3.736491264990581e-05 1834846
3312 0.325305460251164 -3.513995950225636e-05 1835083
3312.5 0.3253059118031112 -3.322908238220675e-05 1835323
3313 0.3253065411582858 -3.165218342662866e-05 1835559
3313.5 0.325307307239129 -3.042434185211821e-05 1835814
3314 0.3253081678210225 -2.955568455998004e-05 1836072
3314.5 0.3253090801295289 -2.905132768223863e-05 1836307
3315 0.3253100014360522 -2.891138887863198e-05 1836539
3315.5 0.3253108896435094 -2.913106918487256e-05 1836787
3316 0.3253117038538896 -2.970080223266209e-05 1837028
3316.5 0.3253124049099078 -3.060646772587391e-05 1837318
3317 0.3253129559034839 -3.182966517799561e-05 1837560
3317.5 0.3253133226443157 -3.334804310576027e-05 1837791
3318 0.3253134740825115 -3.513567814385605e-05 1838037
3318.5 0.3253133826799827 -3.716349790532404e-05 1838289
3319 0.3253130247261098 -3.939974087036097e-05 1838546
3319.5 0.3253123805940746 -4.181044614904844e-05 1838794
3320 0.3253114349351548 -4.435996563676682e-05 1839050
3320.5 0.3253101768092115 -4.701149086767567e-05 1839285
3321 0.3253085997505658 -4.972758677381569e-05 1839564
3321.5 0.3253067017693851 -5.247072457481411e-05 1839823
3322 0.3253044852896704 -5.520380615445713e-05 1840065
3322.5 0.3253019570257967 -5.78906725219474e-05 1840328
3323 0.3252991278004727 -6.049658930276774e-05 1840611
3323.5 0.3252960123077471 -6.298870264996378e-05 1840870
3324 0.3252926288254755 -6.533645950390164e-05 1841134
3324.5 0.3252889988823036 -6.751198674726816e-05 1841387
3325 0.3252851468848181 -6.949042449318306e-05 1841774
3325.5 0.3252810997110126 -7.125020949522585e-05 1842180
3326 0.3252768862765944 -7.277330546814067e-05 1842463
3326.5 0.3252725370809784 -7.404537794326022e-05 1842828
3327 0.3252680837399635 -7.505591214193664e-05 1843233
3327.5 0.325263558512197 -7.579827321791466e-05 1843602
3328 0.3252589938264859 -7.626970908539687e-05 1843930
3328.5 0.325254421816884 -7.6471296897829e-05 1844351
3329 0.3252498738722537 -7.640783506282797e-05 1844714
3329.5 0.3252453802066596 -7.608768345737737e-05 1845044
3330 0.3252409694565381 -7.552255523499462e-05 1845382
3330.5 0.3252366683100733 -7.472726428119627e-05 1845680
3331 0.3252325011736368 -7.371943296714795e-05 1846093
3331.5 0.3252284898794953 -7.251916536494179e-05 1846408
3332 0.3252246534383051 -7.11486915159896e-05 1846645
3332.5 0.3252210078391682 -6.963198867967929e-05 1846877
3333 0.3252175658992381 -6.799438573027143e-05 1847125
3333.5 0.3252143371641071 -6.626215701291333e-05 1847387
3334 0.3252113278593875 -6.446211201383013e-05 1847617
3334.5 0.3252085408931096 -6.262118714610397e-05 1847882
3335 0.3252059759078169 -6.076604580305451e-05 1848132
3335.5 0.32520362938046 -5.8922692589793e-05 1848361
3336 0.3252014947675311 -5.711610731481651e-05 1848599
3336.5 0.3251995626921999 -5.536990391405752e-05 1848834
3337 0.3251978211696471 -5.370601899704778e-05 1849111
3337.5 0.3251962558662619 -5.214443415700973e-05 1849390
3338 0.325194850387928 -5.070293558362414e-05 1849630
3338.5 0.3251935865922699 -4.93969138684629e-05 1849875
3339 0.3251924449194365 -4.823920621028812e-05 1850114
3339.5 0.3251914047358381 -4.723998252040974e-05 1850356
3340 0.3251904446851354 -4.640667620984208e-05 1850588
3340.5 0.3251895430407885 -4.574395972055439e-05 1850833
3341 0.3251886780545562 -4.525376415447236e-05 1851082
3341.5 0.3251878282954995 -4.493534166658971e-05 1851341
3342 0.3251869729743202 -4.478536863396289e-05 1851589
3342.5 0.3251860922481783 -4.479808699932223e-05 1851843
3343 0.3251851675015516 -4.49654806266092e-05 1852083
3343.5 0.325184181599162 -4.52774830034744e-05 1852328
3344 0.3251831191075383 -4.572221219050815e-05 1852592
3344.5 0.3251819664823322 -4.628622855394605e-05 1852857
3345 0.3251807122191372 -4.695481053342202e-05 1853138
3345.5 0.32517934696619 -4.77122434922261e-05 1853382
3346 0.3251778635979856 -4.854211657656567e-05 1853659
3346.5 0.3251762572495009 -4.942762247348178e-05 1853903
3347 0.325174525311384 -5.035185500448205e-05 1854195
3347.5 0.3251726673870729 -5.129809962035175e-05 1854432
3348 0.3251706852134778 -5.225011207073379e-05 1854776
3348.5 0.325168582547383 -5.319238080395114e-05 1855047
3349 0.3251663650202812 -5.411036900398389e-05 1855281
3349.5 0.325164039964854 -5.499073258491364e-05 1855513
3350 0.3251616162166908 -5.58215109320906e-05 1855763
3350.5 0.3251591038952353 -5.659228769436756e-05 1856037
3351 0.3251565141682056 -5.729431948514054e-05 1856286
3351.5 0.3251538590039631 -5.79206309312535e-05 1856530
3352 0.3251511509164186 -5.846607510866825e-05 1856762
3352.5 0.3251484027071425 -5.892735901216128e-05 1857013
3353 0.3251456272092886 -5.930303431273617e-05 1857266
3353.5 0.3251428370378827 -5.959345425117106e-05 1857548
3354 0.3251400443507924 -5.9800698089705e-05 1857779
3354.5 0.3251372606245029 -5.992846508627961e-05 1858013
3355 0.3251344964484679 -5.998194045908502e-05 1858259
3355.5 0.3251317613414397 -5.996763626491968e-05 1858491
3356 0.3251290635927632 -5.989321051624228e-05 1858728
3356.5 0.3251264101311226 -5.97672682019355e-05 1858971
3357 0.3251238064227279 -5.959914815156751e-05 1859211
3357.5 0.3251212564003785 -5.939869988727491e-05 1859451
3358 0.3251187624242824 -5.917605473887387e-05 1859692
3358.5 0.3251163252749285 -5.894139555499396e-05 1859932
3359 0.3251139441777393 -5.870472932486724e-05 1860160
3359.5 0.3251116168586696 -5.847566693335811e-05 1860406
3360 0.3251093396293639 -5.826321410757325e-05 1860647
3360.5 0.3251071074999693 -5.807557737995827e-05 1860865
3361 0.3251049143172188 -5.791998859514911e-05 1861107
3361.5 0.3251027529249613 -5.780255113055164e-05 1861342
3362 0.3251006153439302 -5.772811059075705e-05 1861586
3362.5 0.3250984929672079 -5.770015227987371e-05 1861825
3363 0.3250963767675798 -5.77207272623981e-05 1862087
3363.5 0.325094257512779 -5.779040829989364e-05 1862320
3364 0.3250921259844857 -5.790827640758248e-05 1862594
3364.5 0.3250899731968889 -5.807193821989972e-05 1862880
3365 0.3250877906106437 -5.8277573797605e-05 1863117
3365.5 0.3250855703381438 -5.852001396034961e-05 1863392
3366 0.3250833053361739 -5.879284569629453e-05 1863626
3366.5 0.3250809895822633 -5.908854369423797e-05 1863889
3367 0.3250786182313305 -5.939862557196646e-05 1864172
3367.5 0.325076187749568 -5.971382794466141e-05 1864400
3368 0.325073696022924 -6.002430009734015e-05 1864669
3368.5 0.3250711424379875 -6.031981170081085e-05 1864918
3369 0.3250685279335615 -6.058997074795178e-05 1865183
3369.5 0.3250658550217535 -6.082444768967998e-05 1865429
3370 0.3250631277779161 -6.10132016222217e-05 1865663
3370.5 0.3250603517993737 -6.114670432040021e-05 1865894
3371 0.32505753413337 -6.121615792770473e-05 1866142
3371.5 0.3250546831752774 -6.121370220134309e-05 1866390
3372 0.3250518085386067 -6.113260736990929e-05 1866633
3372.5 0.32504892089888 -6.096744888800826e-05 1866869
3373 0.3250460318139098 -6.071426066430403e-05 1867100
3373.5 0.3250431535234589 -6.037066369152652e-05 1867344
3374 0.3250402987316447 -5.993596741291102e-05 1867575
3374.5 0.3250374803757822 -5.941124161381279e-05 1867823
3375 0.3250347113856459 -5.879935712134904e-05 1868071
3375.5 0.3250320044373045 -5.810499412150828e-05 1868326
3376 0.3250293717058602 -5.733461745316254e-05 1868573
3376.5 0.3250268246214555 -5.64964188033212e-05 1868823
3377 0.3250243736329151 -5.560022629774477e-05 1869064
3377.5 0.3250220279833105 -5.465738254699217e-05 1869298
3378 0.3250197955015747 -5.368059276042257e-05 1869539
3378.5 0.3250176824140622 -5.268374507012459e-05 1869786
3379 0.3250156931796743 -5.16817057051849e-05 1870018
3379.5 0.3250138303517954 -5.069009211477789e-05 1870259
3380 0.3250120944698833 -4.972502754928927e-05 1870546
3380.5 0.3250104839830916 -4.880288096460865e-05 1870808
3381 0.3250089952077893 -4.79399964098585e-05 1871050
3381.5 0.3250076223203091 -4.715241628791102e-05 1871304
3382 0.3250063573856755 -4.64556030370478e-05 1871558
3382.5 0.3250051904224824 -4.586416386776272e-05 1871812
3383 0.325004109503498 -4.539158319903754e-05 1872057
3383.5 0.3250031008909631 -4.504996737350616e-05 1872297
3384 0.3250021492049853 -4.484980608992237e-05 1872556
3384.5 0.3250012376228497 -4.479975477734546e-05 1872800
3385 0.3250003481065461 -4.490644185051026e-05 1873051
3385.5 0.3249994616553061 -4.517430443429709e-05 1873305
3386 0.3249985585795004 -4.560545573225039e-05 1873557
3386.5 0.3249976187918475 -4.619958674564246e-05 1873814
3387 0.3249966221115487 -4.695390453299645e-05 1874042
3387.5 0.3249955485767068 -4.786310864280178e-05 1874274
3388 0.3249943787601745 -4.891940676325058e-05 1874523
3388.5 0.3249930940838639 -5.011257002092464e-05 1874753
3389 0.3249916771265159 -5.143002773539913e-05 1875000
3389.5 0.3249901119199388 -5.285700080811075e-05 1875229
3390 0.324988384228866 -5.43766723018377e-05 1875461
3390.5 0.3249864818097575 -5.597039316086735e-05 1875701
3391 0.3249843946441471 -5.761792044244287e-05 1875956
3391.5 0.3249821151424694 -5.929768488481416e-05 1876186
3392 0.3249796383147225 -6.098708413680474e-05 1876430
3392.5 0.3249769619047706 -6.266279752506223e-05 1876686
3393 0.3249740864856238 -6.430111784649322e-05 1876907
3393.5 0.3249710155136186 -6.587829535042559e-05 1877144
3394 0.3249677553399937 -6.737088882435056e-05 1877392
3394.5 0.3249643151790332 -6.875611852213764e-05 1877636
3395 0.3249607070325774 -7.001221557857708e-05 1877881
3395.5 0.3249569455713907 -7.111876254036113e-05 1878132
3396 0.3249530479745155 -7.205701971273656e-05 1878394
3396.5 0.3249490337284378 -7.281023217222261e-05 1878639
3397 0.3249449243884743 -7.336391252689965e-05 1878859
3397.5 0.3249407433054414 -7.37060948154303e-05 1879111
3398 0.3249365153211971 -7.382755531798414e-05 1879353
3398.5 0.3249322664371803 -7.372199650318472e-05 1879581
3399 0.3249280234605167 -7.338619084738284e-05 1879824
3399.5 0.3249238136326608 -7.282008182971054e-05 1880039
3400 0.3249196642458547 -7.202684001934265e-05 1880294
3400.5 0.3249156022529394 -7.101287282185015e-05 1880525
3401 0.3249116538762017 -6.978778712986109e-05 1880771
3401.5 0.3249078442210307 -6.836430481881926e-05 1880997
3402 0.3249041969001413 -6.675813173188083e-05 1881232
3402.5 0.3249007336740342 -6.498778149768511e-05 1881502
3403 0.32489747411317 -6.307435621046321e-05 1881735
3403.5 0.3248944352870864 -6.104128666389279e-05 1881971
3404 0.3248916314853296 -5.891403545667596e-05 1882202
3404.5 0.3248890739746575 -5.671976687138955e-05 1882453
3405 0.3248867707964764 -5.448698795775311e-05 1882717
3405.5 0.324884726607934 -5.224516571982244e-05 1882947
3406 0.3248829425694592 -5.002432570653891e-05 1883229
3406.5 0.3248814162809054 -4.785463762891499e-05 1883470
3407 0.3248801417677517 -4.576599387098146e-05 1883712
3407.5 0.324879109518096 -4.378758692039429e-05 1883956
3408 0.3248783065704492 -4.194749181557595e-05 1884180
3408.5 0.3248777166515737 -4.027225968809557e-05 1884407
3409 0.3248773203629079 -3.878652837095574e-05 1884636
3409.5 0.3248770954133663 -3.751265584698055e-05 1884868
3410 0.3248770168956255 -3.647038202875991e-05 1885094
3410.5 0.3248770576023575 -3.567652399604351e-05 1885323
3411 0.3248771883782453 -3.514470937367605e-05 1885555
3411.5 0.3248773785030778 -3.48851520181689e-05 1885777
3412 0.3248775961007299 -3.490447360219437e-05 1886008
3412.5 0.3248778085684142 -3.520557405056525e-05 1886228
3413 0.3248779830202635 -3.578755309868647e-05 1886452
3413.5 0.3248780867390457 -3.664568452439575e-05 1886678
3414 0.3248780876296472 -3.777144385639463e-05 1886930
3414.5 0.3248779546679028 -3.915258959924433e-05 1887161
3415 0.324877658338354 -4.07732972455013e-05 1887384
3415.5 0.3248771710546459 -4.261434458307008e-05 1887621
3416 0.324876467556471 -4.465334605964776e-05 1887857
3416.5 0.3248755252772665 -4.686503324860453e-05 1888086
3417 0.3248743246772582 -4.922157778181207e-05 1888329
3417.5 0.3248728495368903 -5.169295248437876e-05 1888568
3418 0.3248710872062361 -5.424732587462209e-05 1888814
3418.5 0.3248690288065676 -5.685148468712047e-05 1889035
3419 0.3248666693809305 -5.947127864582754e-05 1889261
3419.5 0.3248640079912849 -6.207208136443739e-05 1889484
3420 0.3248610477605018 -6.461926098744067e-05 1889719
3420.5 0.3248577958583012 -6.707865401258091e-05 1889961
3421 0.3248542634309916 -6.941703565533661e-05 1890196
3421.5 0.3248504654756764 -7.160258013174872e-05 1890419
3422 0.3248464206603877 -7.36053043458627e-05 1890645
3422.5 0.3248421510923725 -7.539748867215408e-05 1890889
3423 0.3248376820375022 -7.695406881861516e-05 1891132
3423.5 0.3248330415944897 -7.825299313817457e-05 1891361
3424 0.324828260328248 -7.927554022081784e-05 1891592
3424.5 0.324823370867315 -8.000659213827924e-05 1891812
3425 0.324818407470812 -8.043485932105307e-05 1892045
3425.5 0.3248134055708384 -8.055305371471972e-05 1892292
3426 0.3248084012965799 -8.035800757971655e-05 1892531
3426.5 0.3248034309866987 -7.985073605560197e-05 1892786
3427 0.3247985306967474 -7.903644239715165e-05 1893027
3427.5 0.3247937357084439 -7.792446559317204e-05 1893250
3428 0.3247890800476533 -7.652817088955509e-05 1893481
3428.5 0.3247845960178022 -7.486478454268727e-05 1893713
3429 0.3247803137552732 -7.295517491767249e-05 1893934
3429.5 0.3247762608130148 -7.082358280597627e-05 1894174
3430 0.3247724617782498 -6.849730455784928e-05 1894424
3430.5 0.3247689379296746 -6.600633229660839e-05 1894672
3431 0.324765706939017 -6.338295609427844e-05 1894893
3431.5 0.3247627826212035 -6.066133353240369e-05 1895140
3432 0.3247601747367216 -5.78770325407523e-05 1895376
3432.5 0.3247578888490175 -5.506655379221079e-05 1895620
3433 0.3247559262390424 -5.226683923041752e-05 1895857
3433.5 0.3247542838782129 -4.951477351138385e-05 1896125
3434 0.324752954460295 -4.684668525027591e-05 1896372
3434.5 0.3247519264918325 -4.429785497675802e-05 1896614
3435 0.32475118443999 -4.190203661697605e-05 1896868
3435.5 0.3247507089358154 -3.969099913922943e-05 1897114
3436 0.3247504770301916 -3.769409472461024e-05 1897360
3436.5 0.3247504624989936 -3.593785945906082e-05 1897601
3437 0.3247506361932798 -3.444565209315528e-05 1897841
3437.5 0.3247509664297078 -3.323733588780687e-05 1898089
3438 0.3247514194158216 -3.2329007964759e-05 1898333
3438.5 0.324751959704346 -3.173277991942313e-05 1898561
3439 0.3247525506702331 -3.145661273904669e-05 1898807
3439.5 0.3247531550038832 -3.150420831225678e-05 1899047
3440 0.324753735213746 -3.187495902658417e-05 1899288
3440.5 0.3247542541313538 -3.256395614102715e-05 1899562
3441 0.3247546754118478 -3.356205680104987e-05 1899799
3441.5 0.3247549640230863 -3.485600874707685e-05 1900044
3442 0.3247550867166092 -3.642863096434203e-05 1900291
3442.5 0.3247550124739821 -3.825904774460054e-05 1900553
3443 0.3247547129223953 -4.032297288882596e-05 1900816
3443.5 0.3247541627138333 -4.259304008579393e-05 1901056
3444 0.3247533398626213 -4.503917486344507e-05 1901287
3444.5 0.3247522260367717 -4.762900293764823e-05 1901526
3445 0.3247508067991798 -5.032828928417321e-05 1901758
3445.5 0.3247490717954307 -5.310140184140257e-05 1901993
3446 0.3247470148857275 -5.591179341917164e-05 1902215
3446.5 0.324744634219228 -5.872249514815691e-05 1902442
3447 0.3247419322498808 -6.149661465652954e-05 1902694
3447.5 0.324738915693678 -6.419783210991954e-05 1902929
3448 0.3247355954280345 -6.679088729541459e-05 1903180
3448.5 0.3247319863348315 -6.924205107127102e-05 1903417
3449 0.3247281070894154 -7.151957473815659e-05 1903653
3449.5 0.3247239798986087 -7.359411121142989e-05 1903910
3450 0.3247196301914788 -7.543910228310255e-05 1904159
3450.5 0.3247150862672533 -7.703112674962736e-05 1904409
3451 0.3247103789053641 -7.835020474159071e-05 1904655
3451.5 0.3247055409430974 -7.938005421458167e-05 1904925
3452 0.3247006068267728 -8.010829623844615e-05 1905156
3452.5 0.3246956121427103 -8.052660644518191e-05 1905407
3453 0.3246905931345087 -8.063081075306983e-05 1905653
3453.5 0.324685586213325 -8.042092426570213e-05 1905893
3454 0.324680627467912 -7.990113303837314e-05 1906128
3454.5 0.3246757521811451 -7.907971919911861e-05 1906393
3455 0.3246709943596702 -7.796893069660039e-05 1906645
3455.5 0.3246663862830626 -7.658479771117427e-05 1906891
3456 0.3246619580786129 -7.494689849738116e-05 1907123
3456.5 0.3246577373274744 -7.307807811637286e-05 1907363
3457 0.3246537487074094 -7.100412415536073e-05 1907606
3457.5 0.3246500136768913 -6.875340410922733e-05 1907853
3458 0.3246465502046741 -6.635646960949635e-05 1908096
3458.5 0.3246433725483144 -6.384563312022379e-05 1908326
3459 0.3246404910844233 -6.125452307419697e-05 1908562
3459.5 0.3246379121927005 -5.861762369078145e-05 1908811
3460 0.3246356381950294 -5.596980589564883e-05 1909048
3460.5 0.3246336673501514 -5.334585585051627e-05 1909289
3461 0.3246319939036624 -5.078000759726471e-05 1909541
3461.5 0.3246306081922976 -4.830548622507358e-05 1909787
3462 0.3246294968007251 -4.595406778486354e-05 1910031
3462.5 0.3246286427683609 -4.375566190389709e-05 1910258
3463 0.3246280258430158 -4.173792270021063e-05 1910515
3463.5 0.3246276227775732 -3.992589316688545e-05 1910761
3464 0.3246274076653122 -3.834168769613988e-05 1911002
3464.5 0.3246273523089843 -3.700421685117134e-05 1911229
3465 0.3246274266183101 -3.592895787690542e-05 1911469
3465.5 0.3246275990302278 -3.512777377933927e-05 1911679
3466 0.3246278369458934 -3.46087831062756e-05 1911911
3466.5 0.3246281071783227 -3.437628183978445e-05 1912158
3467 0.3246283764043784 -3.44307180737379e-05 1912385
3467.5 0.3246286116148536 -3.476871940822257e-05 1912622
3468 0.3246287805564498 -3.538317225770786e-05 1912843
3468.5 0.324628852159612 -3.626335155111324e-05 1913070
3469 0.3246287969464295 -3.739509861046586e-05 1913309
3469.5 0.3246285874131424 -3.876104433950621e-05 1913541
3470 0.3246281983821815 -4.03408742439285e-05 1913776
3470.5 0.3246276073191509 -4.211163124913303e-05 1914016
3471 0.3246267946106778 -4.404805178663339e-05 1914242
3471.5 0.3246257437996455 -4.612293019405641e-05 1914504
3472 0.3246244417749535 -4.830750612033801e-05 1914760
3472.5 0.3246228789136006 -5.057186935292946e-05 1915001
3473 0.3246210491735849 -5.288537628982404e-05 1915245
3473.5 0.3246189501368122 -5.521707216919451e-05 1915464
3474 0.3246165830019135 -5.75361131430239e-05 1915700
3474.5 0.3246139525275778 -5.981218233943857e-05 1915948
3475 0.3246110669276868 -6.201589419860738e-05 1916203
3475.5 0.3246079377202171 -6.41191815875888e-05 1916432
3476 0.3246045795324902 -6.60956604951624e-05 1916670
3476.5 0.3246010098659459 -6.792096747550298e-05 1916921
3477 0.3245972488241514 -6.957306544124867e-05 1917162
3477.5 0.324593318808239 -7.103251389767949e-05 1917384
3478 0.324589244184365 -7.228270025113737e-05 1917643
3478.5 0.3245850509281591 -7.33100294088492e-05 1917888
3479 0.3245807662513689 -7.41040695053763e-05 1918145
3479.5 0.3245764182161247 -7.465765223353827e-05 1918374
3480 0.3245720353423485 -7.49669269151813e-05 1918611
3480.5 0.3245676462138802 -7.503136811065202e-05 1918878
3481 0.3245632790888333 -7.48537372248405e-05 1919122
3481.5 0.3245589615195858 -7.443999921353663e-05 1919345
3482 0.3245547199875953 -7.379919611670624e-05 1919573
3482.5 0.3245505795579773 -7.294327973682443e-05 1919799
3483 0.32454656355842 -7.188690633258285e-05 1920028
3483.5 0.3245426932866386 -7.064719670235783e-05 1920267
3484 0.3245389877500878 -6.924346548298426e-05 1920495
3484.5 0.3245354634411676 -6.769692387957633e-05 1920725
3485 0.3245321341505978 -6.603036036772286e-05 1920958
3485.5 0.3245290108210681 -6.426780416589573e-05 1921184
3486 0.3245261014426661 -6.243417646021026e-05 1921412
3486.5 0.3245234109909725 -6.055493447419935e-05 1921643
3487 0.3245209414080864 -5.865571351177502e-05 1921851
3487.5 0.3245186916262326 -5.676197206297913e-05 1922088
3488 0.3245166576329951 -5.489864495017501e-05 1922330
3488.5 0.3245148325766445 -5.30898093098555e-05 1922554
3489 0.3245132069094517 -5.135836795575844e-05 1922782
3489.5 0.3245117685664 -4.972575435663131e-05 1923004
3490 0.3245105031761987 -4.821166309203261e-05 1923257
3490.5 0.3245093943011057 -4.683380922863861e-05 1923487
3491 0.324508423701687 -4.560771959360841e-05 1923719
3491.5 0.3245075716223495 -4.454655841848498e-05 1923947
3492 0.324506817093229 -4.366098929489517e-05 1924178
3492.5 0.3245061382438638 -4.295907482926795e-05 1924405
3493 0.3245055126239563 -4.244621481752044e-05 1924631
3493.5 0.324504917526523 -4.212512318969325e-05 1924865
3494 0.3245043303087413 -4.199584340761556e-05 1925097
3494.5 0.3245037287059275 -4.205580144454779e-05 1925321
3495 0.3245030911342414 -4.22998949416887e-05 1925621
3495.5 0.3245023969779464 -4.272061663087725e-05 1925851
3496 0.324501626857349 -4.330820964225864e-05 1926080
3496.5 0.3245007628738881 -4.405085188696247e-05 1926329
3497 0.3244997888292172 -4.493486632395605e-05 1926568
3497.5 0.3244986904155909 -4.594495359162959e-05 1926896
3498 0.3244974553752991 -4.706444321354628e-05 1927229
3498.5 0.3244960736273902 -4.827555937614285e-05 1927565
3499 0.3244945373604656 -4.955969712796826e-05 1927820
3499.5 0.32449284109081 -5.089770476484851e-05 1928105
3500 0.3244909816856702 -5.227016814551637e-05 1928414
3500.5 0.3244889583520097 -5.365769272564345e-05 1928820
3501 0.3244867725915801 -5.504117920405563e-05 1929152
3501.5 0.3244844281236178 -5.640208884099883e-05 1929560
3502 0.324481930776962 -5.772269473055629e-05 1929974
3502.5 0.32447928835379 -5.898631558450199e-05 1930331
3503 0.3244765104675724 -6.017752890728017e-05 1930713
3503.5 0.324473608358172 -6.128236080666788e-05 1931243
3504 0.3244705946873243 -6.228845008525407e-05 1931539
3504.5 0.3244674833179479 -6.31851846879808e-05 1932192
3505 0.3244642890809421 -6.39638090336585e-05 1932727
3505.5 0.3244610275332335 -6.461750122598905e-05 1933044
3506 0.3244577147108957 -6.51414196155089e-05 1933452
3506.5 0.3244543668811923 -6.553271866000364e-05 1933745
3507 0.3244510002973069 -6.579053450042185e-05 1934103
3507.5 0.3244476309594451 -6.591594112471549e-05 1934481
3508 0.3244442743857925 -6.59118784270895e-05 1934851
3508.5 0.3244409453966274 -6.578305387744301e-05 1935213
3509 0.3244376579146053 -6.553581989073196e-05 1935559
3509.5 0.3244344247839182 -6.51780293220608e-05 1935928
3510 0.3244312576107108 -6.471887180637121e-05 1936207
3510.5 0.3244281666267315 -6.416869390800858e-05 1936502
3511 0.3244251605778251 -6.353880624102192e-05 1936817
3511.5 0.3244222466384219 -6.284128086481199e-05 1937137
3512 0.3244194303527853 -6.208874234867248e-05 1937498
3512.5 0.3244167156033073 -6.129415593364883e-05 1937992
3513 0.3244141046057411 -6.047061619999626e-05 1938317
3513.5 0.3244115979308091 -5.963113957519773e-05 1938702
3514 0.3244091945512352 -5.878846389247341e-05 1939038
3514.5 0.3244068919128562 -5.795485803580985e-05 1939415
3515 0.324404686028107 -5.714194448820706e-05 1939725
3515.5 0.3244025715898517 -5.636053733898656e-05 1940014
3516 0.3244005421032406 -5.562049800843068e-05 1940291
3516.5 0.3243985900330286 -5.493061061908866e-05 1940522
3517 0.3243967069635957 -5.429847858813088e-05 1940805
3517.5 0.3243948837687351 -5.373044364052467e-05 1941182
3518 0.324393110788201 -5.323152805437751e-05 1941534
3518.5 0.3243913780079243 -5.280540055439035e-05 1941782
3519 0.324389675240828 -5.245436587314398e-05 1942014
3519.5 0.3243879923051946 -5.217937760937051e-05 1942243
3520 0.3243863191976646 -5.198007363370567e-05 1942464
3520.5 0.3243846462580601 -5.185483293148609e-05 1942706
3521 0.3243829643234271 -5.180085243494425e-05 1942963
3521.5 0.3243812648689243 -5.181424208841319e-05 1943192
3522 0.3243795401334341 -5.189013611492024e-05 1943417
3522.5 0.3243777832280721 -5.202281821463038e-05 1943648
3523 0.3243759882260974 -5.220585822876091e-05 1943867
3523.5 0.3243741502330577 -5.243225764930916e-05 1944092
3524 0.3243722654363688 -5.269460124732258e-05 1944313
3524.5 0.3243703311338818 -5.298521203207932e-05 1944540
3525 0.3243683457413732 -5.32963067402042e-05 1944767
3525.5 0.3243663087792385 -5.362014908816705e-05 1945004
3526 0.3243642208390463 -5.394919810151396e-05 1945220
3526.5 0.3243620835309294 -5.427624895928899e-05 1945444
3527 0.3243598994131241 -5.459456395821848e-05 1945680
3527.5 0.3243576719052518 -5.48979914068877e-05 1945911
3528 0.3243554051872038 -5.518107050003629e-05 1946134
3528.5 0.3243531040857219 -5.543912049446812e-05 1946359
3529 0.3243507739509484 -5.566831280431762e-05 1946587
3529.5 0.3243484205253855 -5.586572495161716e-05 1946814
3530 0.3243460498077868 -5.602937564032654e-05 1947035
3530.5 0.3243436679145905 -5.615824056475685e-05 1947249
3531 0.3243412809415042 -5.625224890946283e-05 1947471
3531.5 0.3243388948278275 -5.631226084148283e-05 1947702
3532 0.3243365152260335 -5.634002663250336e-05 1947928
3532.5 0.3243341473789941 -5.633812837114264e-05 1948150
3533 0.3243317960071109 -5.630990552985221e-05 1948372
3533.5 0.3243294652073846 -5.625936593098092e-05 1948596
3534 0.3243271583662496 -5.619108390901349e-05 1948816
3534.5 0.3243248780877362 -5.611008768494789e-05 1949050
3535 0.3243226261382345 -5.602173815270208e-05 1949268
3535.5 0.3243204034088362 -5.593160142170093e-05 1949501
3536 0.3243182098958997 -5.584531756313573e-05 1949729
3536.5 0.3243160447001585 -5.576846806779718e-05 1949957
3537 0.3243139060443629 -5.570644454007451e-05 1950177
3537.5 0.3243117913090964 -5.56643211254949e-05 1950399
3538 0.3243096970860858 -5.564673309859981e-05 1950619
3538.5 0.3243076192480234 -5.565776392555465e-05 1950851
3539 0.3243055530335898 -5.570084296298546e-05 1951070
3539.5 0.3243034931461257 -5.577865576483929e-05 1951297
3540 0.3243014338641251 -5.589306874449228e-05 1951518
3540.5 0.3242993691615224 -5.604506968512748e-05 1951739
3541 0.3242972928355601 -5.623472531026736e-05 1951957
3541.5 0.3242951986398714 -5.646115682488056e-05 1952178
3542 0.3242930804203273 -5.672253401887975e-05 1952403
3542.5 0.3242909322511207 -5.701608819594037e-05 1952631
3543 0.3242887485685473 -5.733814385593513e-05 1952863
3543.5 0.3242865242999789 -5.768416872518334e-05 1953085
3544 0.3242842549855798 -5.804884140015752e-05 1953309
3544.5 0.3242819368904429 -5.842613555346807e-05 1953531
3545 0.3242795671049629 -5.880941935062919e-05 1953759
3545.5 0.324277143631467 -5.919156844758963e-05 1953987
3546 0.3242746654553395 -5.956509068709442e-05 1954196
3546.5 0.324272132599134 -5.992226039075649e-05 1954425
3547 0.3242695461584663 -6.02552599572544e-05 1954647
3547.5 0.3242669083187567 -6.055632632820826e-05 1954881
3548 0.3242642223522558 -6.081789977512209e-05 1955101
3548.5 0.3242614925950797 -6.103277239485482e-05 1955320
3549 0.3242587244043641 -6.119423367905986e-05 1955540
3549.5 0.3242559240959585 -6.12962105449209e-05 1955767
3550 0.324253098863443 -6.133339928105512e-05 1955994
3550.5 0.3242502566795598 -6.130138697165856e-05 1956217
3551 0.3242474061814899 -6.119676011330212e-05 1956438
3551.5 0.3242445565416625 -6.101719832939027e-05 1956662
3552 0.3242417173260868 -6.076155131418177e-05 1956877
3552.5 0.3242388983424034 -6.042989739868311e-05 1957097
3553 0.3242361094800686 -6.002358241952055e-05 1957322
3553.5 0.3242333605452405 -5.954523788545393e-05 1957546
3554 0.3242306610930616 -5.899877776904444e-05 1957774
3554.5 0.3242280202601098 -5.83893735982745e-05 1958008
3555 0.3242254465998228 -5.772340787822661e-05 1958233
3555.5 0.3242229479236837 -5.700840623187508e-05 1958472
3556 0.3242205311509182 -5.625294900462096e-05 1958695
3556.5 0.324218202169321 -5.546656342427945e-05 1958918
3557 0.3242159657097056 -5.465959774105202e-05 1959146
3557.5 0.3242138252362795 -5.384307908508983e-05 1959373
3558 0.3242117828550045 -5.302855706736006e-05 1959597
3558.5 0.3242098392417623 -5.22279354078725e-05 1959828
3559 0.3242079935918286 -5.145329409962398e-05 1960055
3559.5 0.3242062435918531 -5.071670480311356e-05 1960291
3560 0.3242045854151834 -5.003004231127628e-05 1960507
3560.5 0.3242030137410259 -4.940479502615161e-05 1960725
3561 0.3242015217975456 -4.885187744416018e-05 1960939
3561.5 0.3242001014286419 -4.838144765545148e-05 1961159
3562 0.324198743183746 -4.800273282366985e-05 1961382
3562.5 0.3241974364296334 -4.772386552652521e-05 1961611
3563 0.3241961694828525 -4.755173370464299e-05 1961848
3563.5 0.3241949297610621 -4.749184678917062e-05 1962069
3564 0.3241937039512284 -4.754822035929768e-05 1962300
3564.5 0.3241924781923483 -4.772328142216142e-05 1962538
3565 0.3241912382701115 -4.801779611406084e-05 1962766
3565.5 0.3241899698206979 -4.843082129668073e-05 1962999
3566 0.3241886585407071 -4.895968117113437e-05 1963228
3566.5 0.3241872904001175 -4.959996966004343e-05 1963460
3567 0.324185851855062 -5.034557892065128e-05 1963681
3567.5 0.3241843300571621 -5.118875395431485e-05 1963913
3568 0.3241827130562124 -5.212017287734602e-05 1964137
3568.5 0.3241809899930184 -5.312905201991234e-05 1964356
3569 0.3241791512793414 -5.420327463050024e-05 1964577
3569.5 0.3241771887620459 -5.532954158910878e-05 1964809
3570 0.3241750958687455 -5.649354217857943e-05 1965035
3570.5 0.3241728677325079 -5.768014263613218e-05 1965256
3571 0.3241705012934454 -5.887358991125803e-05 1965478
3571.5 0.3241679953753649 -6.005772779647768e-05 1965715
3572 0.3241653507359811 -6.121622237850845e-05 1965923
3572.5 0.3241625700895951 -6.233279358223127e-05 1966153
3573 0.3241596581015395 -6.339144945219109e-05 1966372
3573.5 0.3241566213540858 -6.437671973794476e-05 1966595
3574 0.3241534682839654 -6.527388532199616e-05 1966825
3574.5 0.3241502090920516 -6.606920005394495e-05 1967051
3575 0.3241468556261879 -6.675010163004945e-05 1967274
3575.5 0.3241434212385439 -6.730540828526614e-05 1967499
3576 0.3241399206192929 -6.772549824104931e-05 1967713
3576.5 0.324136369608743 -6.800246907650082e-05 1967932
3577 0.324132784990428 -6.813027445826921e-05 1968156
3577.5 0.3241291842679467 -6.810483597320884e-05 1968388
3578 0.324125585428609 -6.792412815260735e-05 1968614
3578.5 0.3241220066971918 -6.75882351522965e-05 1968841
3579 0.3241184662832455 -6.709937795495413e-05 1969071
3579.5 0.3241149821255664 -6.646191138237805e-05 1969289
3580 0.3241115716374793 -6.568229064111037e-05 1969502
3580.5 0.3241082514566361 -6.476900756771198e-05 1969727
3581 0.32410503720297 -6.373249718394552e-05 1969951
3581.5 0.3241019432483849 -6.258501561039038e-05 1970185
3582 0.3240989825016024 -6.134049081322038e-05 1970420
3582.5 0.3240961662114056 -6.001434806625344e-05 1970655
3583 0.3240935037912789 -5.862331239349125e-05 1970892
3583.5 0.3240910026681473 -5.718519060970893e-05 1971120
3584 0.3240886681576183 -5.571863589321695e-05 1971347
3584.5 0.3240865033677213 -5.424289810082183e-05 1971581
3585 0.324084509132795 -5.277756326587121e-05 1971811
3585.5 0.3240826839787048 -5.134228590251313e-05 1972032
3586 0.3240810241201598 -4.995651786982423e-05 1972264
3586.5 0.3240795234904332 -4.863923762649027e-05 1972489
3587 0.3240781738033111 -4.740868372848687e-05 1972713
3587.5 0.3240769646466702 -4.628209638759578e-05 1972935
3588 0.3240758836065724 -4.527547081973097e-05 1973157
3588.5 0.32407491642037 -4.440332596724909e-05 1973380
3589 0.3240740471568557 -4.367849198275612e-05 1973605
3589.5 0.3240732584211136 -4.311191961515215e-05 1973830
3590 0.3240725315813402 -4.27125143447202e-05 1974049
3590.5 0.3240718470145936 -4.248699777816331e-05 1974274
3591 0.324071184368129 -4.243979844003519e-05 1974500
3591.5 0.3240705228327354 -4.257297369037717e-05 1974723
3592 0.3240698414243059 -4.288616406440378e-05 1974947
3592.5 0.3240691192697345 -4.337658087601572e-05 1975173
3593 0.3240683358931399 -4.403902745784091e-05 1975397
3593.5 0.3240674714984019 -4.486595393480388e-05 1975623
3594 0.3240665072440276 -4.584754495119655e-05 1975842
3594.5 0.3240654255064461 -4.697183930098918e-05 1976063
3595 0.3240642101279823 -4.822487995367138e-05 1976291
3595.5 0.3240628466459613 -4.959089253030181e-05 1976512
3596 0.3240613224996365 -5.105248987307662e-05 1976732
3596.5 0.3240596272119474 -5.259089997218223e-05 1976956
3597 0.3240577525434468 -5.41862141723569e-05 1977185
3597.5 0.3240556926161163 -5.581765228230366e-05 1977412
3598 0.3240534440052267 -5.746384095866418e-05 1977643
3598.5 0.3240510057978022 -5.91031015351137e-05 1977868
3599 0.3240483796167712 -6.071374332049713e-05 1978096
3599.5 0.324045569610301 -6.22743582987843e-05 1978321
3600 0.3240425824063602 -6.376411313079031e-05 1978543
3600.5 0.3240394270330076 -6.516303438230896e-05 1978769
3601 0.3240361148053971 -6.64522829865935e-05 1979000
3601.5 0.3240326591809644 -6.761441408876365e-05 1979226
3602 0.3240290755847141 -6.863361861486328e-05 1979464
3602.5 0.3240253812069374 -6.94959431553065e-05 1979683
3603 0.3240215947760973 -7.018948504868213e-05 1979915
3603.5 0.3240177363099643 -7.070455989274452e-05 1980138
3604 0.3240138268484034 -7.103383908995725e-05 1980363
3604.5 0.3240098881714776 -7.117245545055503e-05 1980590
3605 0.3240059425067273 -7.111807531954141e-05 1980814
3605.5 0.3240020122296791 -7.087093616078837e-05 1981044
3606 0.3239981195617068 -7.043384901293792e-05 1981273
3606.5 0.3239942862694226 -6.981216572287752e-05 1981498
3607 0.3239905333697629 -6.901371135512704e-05 1981721
3607.5 0.3239868808448536 -6.804868266305329e-05 1981944
3608 0.3239833473706184 -6.692951398318869e-05 1982171
3608.5 0.3239799500628814 -6.567071237059888e-05 1982395
3609 0.3239767042445023 -6.428866422417598e-05 1982619
3609.5 0.3239736232367784 -6.280141605074123e-05 1982846
3610 0.3239707181779977 -6.12284323788729e-05 1983061
3610.5 0.3239679978716791 -5.959033415389583e-05 1983286
3611 0.3239654686665963 -5.790862121814909e-05 1983507
3611.5 0.3239631343702474 -5.620538270357858e-05 1983732
3612 0.3239609961969742 -5.450299933173294e-05 1983962
3612.5 0.3239590527514394 -5.282384172869719e-05 1984199
3613 0.3239573000476836 -5.11899689167221e-05 1984419
3613.5 0.3239557315634889 -4.962283114017245e-05 1984649
3614 0.3239543383292836 -4.814298112049973e-05 1984873
3614.5 0.3239531090503371 -4.67697977150646e-05 1985095
3615 0.3239520302605404 -4.552122577810214e-05 1985318
3615.5 0.3239510865056247 -4.441353579337954e-05 1985550
3616 0.3239502605532617 -4.346110656873982e-05 1985776
3616.5 0.3239495336271239 -4.267623395768083e-05 1986008
3617 0.323948885661645 -4.206896820702321e-05 1986230
3617.5 0.3239482955739531 -4.164698212768239e-05 1986450
3618 0.323947741549196 -4.141547185288439e-05 1986671
3618.5 0.3239472013353136 -4.137709149233114e-05 1986892
3619 0.3239466525431867 -4.153192251648321e-05 1987111
3619.5 0.3239460729480154 -4.187747822090446e-05 1987335
3620 0.3239454407877847 -4.240874313201644e-05 1987558
3620.5 0.3239447350547183 -4.311824673013407e-05 1987783
3621 0.3239439357757258 -4.399617039039003e-05 1988008
3621.5 0.3239430242780219 -4.503048598303869e-05 1988236
3622 0.3239419834362995 -4.620712413905511e-05 1988456
3622.5 0.323940797898123 -4.75101697802063e-05 1988682
3623 0.3239394542844912 -4.892208214114409e-05 1988905
3623.5 0.3239379413629159 -5.042393617917332e-05 1989126
3624 0.3239362501907048 -5.199568198038913e-05 1989349
3624.5 0.3239343742266 -5.361641853208168e-05 1989575
3625 0.3239323094093455 -5.526467804449311e-05 1989800
3625.5 0.323930054202225 -5.691871687208032e-05 1990023
3626 0.3239276096030984 -5.855680900801745e-05 1990238
3626.5 0.3239249791199341 -6.015753810506854e-05 1990461
3627 0.3239221687123153 -6.17000840131022e-05 1990689
3627.5 0.3239191866998821 -6.316449991630457e-05 1990909
3628 0.323916043639104 -6.453197630044608e-05 1991137
3628.5 0.3239127521702352 -6.578508818053059e-05 1991364
3629 0.3239093268366861 -6.690802226766292e-05 1991593
3629.5 0.3239057838794446 -6.788678104881507e-05 1991815
3630 0.3239021410094889 -6.870936108835265e-05 1992039
3630.5 0.323898417161441 -6.936590323195869e-05 1992263
3631 0.3238946322319501 -6.98488127960798e-05 1992484
3631.5 0.3238908068064862 -7.015284825325408e-05 1992708
3632 0.3238869618783671 -7.027517736984841e-05 1992928
3632.5 0.3238831185639343 -7.021540021104789e-05 1993152
3633 0.3238792978178107 -6.997553889208247e-05 1993374
3633.5 0.3238755201521715 -6.955999441810055e-05 1993596
3634 0.3238718053638561 -6.897547141083113e-05 1993820
3634.5 0.3238681722730296 -6.82308719624237e-05 1994052
3635 0.3238646384769292 -6.733716027886815e-05 1994275
3635.5 0.323861220121966 -6.630720017150824e-05 1994503
3636 0.3238579316972183 -6.515556782020581e-05 1994732
3636.5 0.3238547858519993 -6.389834255991349e-05 1994949
3637 0.3238517932398446 -6.255287873037153e-05 1995177
3637.5 0.3238489623908853 -6.113756187156609e-05 1995400
3638 0.3238462996141504 -5.967155274300665e-05 1995633
3638.5 0.3238438089309219 -5.817452278961184e-05 1995859
3639 0.3238414920398268 -5.666638477039863e-05 1996084
3639.5 0.3238393483138965 -5.516702230591107e-05 1996305
3640 0.3238373748293739 -5.369602208715001e-05 1996538
3640.5 0.3238355664256307 -5.227241242309234e-05 1996778
3641 0.3238339157950829 -5.091441168661157e-05 1996996
3641.5 0.3238324136016378 -4.963919005200231e-05 1997219
3642 0.323831048625765 -4.846264770435904e-05 1997442
3642.5 0.3238298079339783 -4.739921244455269e-05 1997668
3643 0.3238286770701471 -4.646165931799377e-05 1997892
3643.5 0.3238276402658021 -4.566095456484499e-05 1998117
3644 0.3238266806663564 -4.500612582935703e-05 1998344
3644.5 0.3238257805699493 -4.450416018109593e-05 1998572
3645 0.3238249216754911 -4.415993109761508e-05 1998799
3645.5 0.3238240853363853 -4.39761551418992e-05 1999024
3646 0.3238232528163497 -4.3953378644733e-05 1999259
3646.5 0.323822405543769 -4.408999427850979e-05 1999486
3647 0.3238215253610691 -4.438228699052816e-05 1999715
3647.5 0.323820594765695 -4.482450835676509e-05 1999947
3648 0.3238195971394389 -4.540897802700237e-05 2000175
3648.5 0.3238185169630491 -4.612621056461606e-05 2000405
3649 0.3238173400133033 -4.696506564411976e-05 2000630
3649.5 0.3238160535399834 -4.791291926178575e-05 2000858
3650 0.3238146464205234 -4.895585334292344e-05 2001083
3650.5 0.32381310929042 -5.007886089757036e-05 2001309
3651 0.3238114346478647 -5.1266063687535e-05 2001532
3651.5 0.3238096169314403 -5.250093922384761e-05 2001759
3652 0.3238076525701126 -5.376655381654688e-05 2001985
3652.5 0.3238055400051438 -5.504579834966464e-05 2002211
3653 0.3238032796839684 -5.632162345278104e-05 2002449
3653.5 0.3238008740264509 -5.757727078697651e-05 2002671
3654 0.3237983273643479 -5.879649725552188e-05 2002898
3654.5 0.3237956458551527 -5.996378908711542e-05 2003130
3655 0.3237928373718576 -6.106456291890739e-05 2003351
3655.5 0.3237899113704923 -6.208535122526927e-05 2003570
3656 0.3237868787375865 -6.301396969269864e-05 2003794
3656.5 0.3237837516199621 -6.383966442684001e-05 2004017
3657 0.3237805432394921 -6.455323719099698e-05 2004257
3657.5 0.3237772676956294 -6.514714721063629e-05 2004485
3658 0.323773939758659 -6.561558843065414e-05 2004713
3658.5 0.3237705746567165 -6.595454147699878e-05 2004939
3659 0.3237671878596677 -6.616179994469518e-05 2005167
3659.5 0.3237637948629392 -6.623697100632783e-05 2005390
3660 0.3237604109743711 -6.618145070255889e-05 2005613
3660.5 0.3237570511070499 -6.59983746337539e-05 2005839
3661 0.323753729580973 -6.569254511494028e-05 2006060
3661.5 0.3237504599362308 -6.52703361792858e-05 2006296
3662 0.3237472547601792 -6.473957811465485e-05 2006515
3662.5 0.323744125530843 -6.410942348834173e-05 2006741
3663 0.3237410824785309 -6.339019685419332e-05 2006966
3663.5 0.3237381344673479 -6.25932305402134e-05 2007188
3664 0.3237352888979739 -6.173068908101146e-05 2007407
3664.5 0.3237325516327672 -6.081538498628538e-05 2007629
3665 0.3237299269438836 -5.986058862215304e-05 2007858
3665.5 0.3237274174847934 -5.887983502635673e-05 2008085
3666 0.3237250242852098 -5.788673048017972e-05 2008296
3666.5 0.3237227467690979 -5.689476162106588e-05 2008527
3667 0.3237205827951298 -5.591710979990222e-05 2008746
3667.5 0.323718528718608 -5.496647326906734e-05 2008969
3668 0.3237165794735871 -5.405489963247878e-05 2009198
3668.5 0.3237147286736635 -5.319363080068665e-05 2009420
3669 0.323712968729633 -5.239296247550618e-05 2009645
3669.5 0.3237112909820096 -5.166211994293071e-05 2009872
3670 0.3237096858462199 -5.100915168503542e-05 2010102
3670.5 0.3237081429681127 -5.044084203467261e-05 2010329
3671 0.3237066513873427 -4.996264379611324e-05 2010557
3671.5 0.3237051997060833 -4.957863144457472e-05 2010771
3672 0.3237037762605016 -4.92914752033178e-05 2010997
3672.5 0.323702369292436 -4.910243598219133e-05 2011222
3673 0.3237009671187369 -4.901138085267144e-05 2011448
3673.5 0.3236995582958401 -4.901681843397172e-05 2011672
3674 0.3236981317772177 -4.911595327951492e-05 2011899
3674.5 0.3236966770615388 -4.930475808459658e-05 2012119
3675 0.3236951843295162 -4.957806229059817e-05 2012351
3675.5 0.3236936445676424 -4.992965543986487e-05 2012557
3676 0.3236920496772333 -5.035240344335378e-05 2012779
3676.5 0.3236903925674579 -5.083837576117924e-05 2012995
3677 0.3236886672312914 -5.137898136770141e-05 2013221
3677.5 0.3236868688036074 -5.196511127803076e-05 2013454
3678 0.3236849936009139 -5.25872853541764e-05 2013680
3678.5 0.3236830391425178 -5.323580108529858e-05 2013886
3679 0.3236810041532024 -5.390088204920921e-05 2014108
3679.5 0.3236788885477709 -5.45728238091358e-05 2014343
3680 0.3236766933980786 -5.524213508097453e-05 2014567
3680.5 0.3236744208834547 -5.589967211903033e-05 2014807
3681 0.3236720742256196 -5.653676441129009e-05 2015021
3681.5 0.3236696576094597 -5.714532994489779e-05 2015243
3682 0.3236671760911747 -5.771797849707215e-05 2015471
3682.5 0.3236646354955203 -5.824810162156173e-05 2015703
3683 0.3236620423039684 -5.872994823313405e-05 2015925
3683.5 0.3236594035357492 -5.915868493811881e-05 2016149
3684 0.3236567266237728 -5.953044051426986e-05 2016377
3684.5 0.3236540192875196 -5.984233420323184e-05 2016601
3685 0.323651289404943 -6.009248774049891e-05 2016836
3685.5 0.3236485448854529 -6.028002130579727e-05 2017062
3686 0.3236457935459504 -6.040503382854726e-05 2017288
3686.5 0.3236430429918316 -6.046856832300035e-05 2017513
3687 0.3236403005047345 -6.047256315389156e-05 2017739
3687.5 0.3236375729386857 -6.041979034104095e-05 2017969
3688 0.3236348666261122 -6.03137821986049e-05 2018196
3688.5 0.3236321872950183 -6.015874776758795e-05 2018420
3689 0.3236295399984105 -5.995948063789878e-05 2018643
3689.5 0.3236269290568316 -5.972125986538149e-05 2018875
3690 0.3236243580146493 -5.944974576984495e-05 2019090
3690.5 0.3236218296104934 -5.915087245011176e-05 2019312
3691 0.3236193457619991 -5.883073887187914e-05 2019534
[truncated: 1,287,360 more chars]
