# Supplementary material for: Quantum dynamical effects of vibrational strong coupling in chemical reactivity
Source: Nat Commun. 2023 May 12;14:2733. doi: 10.1038/s41467-023-38368-x (PMC10182063; doi:10.1038/s41467-023-38368-x)
Supplement: Supplementary file 4 — Source Data [file 41467_2023_38368_MOESM4_ESM.zip › Data-VSC-HEOM-main/S1/S1b-IR-Q-5E-7.out]

Running.
Running.
0.0 1 -2.136533397881635e-16 0
0.5 0.9935252396929842 -0.1119672044193046 648
1 0.9741906078074621 -0.2224451165511308 1158
1.5 0.9422614644624917 -0.3299692593571288 1535
2 0.898172426798433 -0.4331193977391592 2054
2.5 0.8425197044456915 -0.5305378527920637 2564
3 0.7760519442662542 -0.620946966245858 2945
3.5 0.699659441377568 -0.7031654752650355 3321
4 0.6143616925822073 -0.7761236286800117 3584
4.5 0.5212934277981516 -0.8388767779530883 3844
5 0.4216892254062241 -0.8906173330716195 4095
5.5 0.3168669162086546 -0.9306848936041461 4361
6 0.2082099748154731 -0.9585744375880993 4618
6.5 0.09714912365276568 -0.9739424634426265 4878
7 -0.01485661369361184 -0.9766110089078517 5120
7.499999999999999 -0.1263391647469838 -0.9665694990667403 5370
8 -0.2358407164833221 -0.9439744041121062 5623
8.5 -0.3419328293585557 -0.9091467163037049 5880
9 -0.4432351092707112 -0.8625672841418762 6143
9.5 -0.5384331957229632 -0.8048700697912569 6424
10 -0.6262958337106381 -0.7368334228562692 6729
10.5 -0.7056908091980518 -0.6593694893873445 7004
11 -0.7755995432936248 -0.5735118991495285 7278
11.5 -0.8351301581555832 -0.480401896401294 7599
12 -0.8835288480165787 -0.3812730994251489 7913
12.5 -0.9201894112249731 -0.2774350915671166 8202
13 -0.94466082355905 -0.1702560613561048 8503
13.5 -0.9566527589506267 -0.06114472119958666 8838
14 -0.9560389908112313 0.04846825696013245 9127
14.5 -0.9428586350273374 0.1571490449031104 9413
15 -0.9173152240124708 0.2634794536483216 9680
15.5 -0.8797736295992705 0.3660754752856548 9950
16 -0.8307548806508555 0.4636053291104515 10210
16.5 -0.7709289486994115 0.5548067771396407 10480
17 -0.70110560132263 0.6385034842403809 10738
17.5 -0.6222234480013678 0.7136202111728058 10994
18 -0.5353373265399914 0.7791966446592534 11243
18.5 -0.4416041994723181 0.8343996869288558 11493
19 -0.3422677489465635 0.8785340478018638 11750
19.5 -0.2386418751377454 0.9110510049966112 12007
20 -0.1320933170654822 0.9315552226622893 12266
20.5 -0.0240236256245603 0.939809543839756 12547
21 0.08414927347055372 0.9357376992905281 12817
21.5 0.1910096843637147 0.9194249025583386 13082
22 0.295162669317592 0.8911163288772513 13342
22.5 0.3952522581387608 0.8512135032514331 13604
23 0.4899791011410514 0.8002686503416885 13870
23.5 0.578117335911265 0.7389770853460236 14120
24 0.658530449019786 0.668167750510385 14376
24.5 0.7301859275352713 0.5887920259206262 14631
25 0.792168511570924 0.5019109654967623 14876
25.5 0.8436918778890097 0.4086811293484271 15133
26 0.884108605568078 0.3103392015958735 15392
26.5 0.9129182976136522 0.2081855981845339 15648
27 0.9297737568635391 0.1035672819271842 15907
27.5 0.9344851402789014 -0.002139988163646862 16155
28 0.9270220423812149 -0.1075497393607966 16421
28.5 0.9075134858415822 -0.2112829618843354 16669
29 0.8762458246939029 -0.3119861414732165 16915
29.5 0.8336585929667548 -0.40834891209622 17170
30 0.7803383583527188 -0.4991210986101462 17412
30.5 0.7170106665081402 -0.5831289277526168 17659
31 0.6445301863627124 -0.6592901973170242 17910
31.5 0.5638691900952696 -0.7266282075405361 18153
32 0.4761045228985104 -0.7842842754496935 18401
32.5 0.3824032370348545 -0.8315286719265552 18658
33 0.2840070817295914 -0.8677698423263344 18935
33.5 0.1822160549389208 -0.8925617943138855 19188
34 0.07837123478625006 -0.9056095608874922 19446
34.5 -0.02616288266670319 -0.9067726720021476 19762
35 -0.1300163067655106 -0.896066594454891 20054
35.5 -0.2318315013554808 -0.8736621264057974 20388
36 -0.3302811245194004 -0.8398827597291325 20694
36.5 -0.424085327205551 -0.7952000499684333 20996
37 -0.5120283853640981 -0.7402270596594723 21285
37.5 -0.5929744495184708 -0.6757099658472495 21703
38 -0.6658822078129961 -0.6025179464316778 22064
38.5 -0.7298182733329424 -0.5216314822225546 22381
39 -0.7839691236884754 -0.4341292319805434 22642
39.5 -0.8276514402582146 -0.3411736560045087 22937
40 -0.8603207158414811 -0.2439955797626261 23226
40.5 -0.8815780224860372 -0.1438779024522177 23581
41 -0.8911748556344078 -0.04213866604241549 23858
41.5 -0.8890159961437831 0.05988629182840778 24124
42 -0.8751603578462689 0.1608608728570789 24466
42.5 -0.8498198147840043 0.2594662108698064 24775
43 -0.8133560287295355 0.354417893444565 25067
43.5 -0.7662753237387283 0.4444826875471591 25353
44 -0.7092216799400196 0.5284945514476361 25609
44.5 -0.6429679432079689 0.6053697250986604 25882
45 -0.5684053704833477 0.6741207037686923 26145
45.5 -0.4865316519870793 0.7338689148580276 26414
46 -0.3984375711540388 0.7838559352799489 26668
46.5 -0.3052924805336861 0.8234531063277164 26965
47 -0.208328786945179 0.8521694243093332 27246
47.5 -0.10882565164441 0.869657608131527 27522
48 -0.00809212100268608 0.8757182691480924 27779
48.5 0.09255008990875535 0.8703021336364997 28037
49 0.1917839344704949 0.8535102938999437 28281
49.5 0.2883142650562136 0.8255924898726732 28547
50 0.3808847316081502 0.7869434488949206 28799
50.49999999999999 0.4682941278290537 0.7380973366824877 29060
51.00000000000001 0.5494119723846925 0.67972039711421 29336
51.5 0.623193123087016 0.6126018819776 29592
52 0.6886912352227269 0.5376433939440645 29857
52.50000000000001 0.7450708908257373 0.4558467865035127 30093
53 0.7916182435535412 0.3683007831104757 30344
53.5 0.8277500436772748 0.2761664941421742 30604
54.00000000000001 0.853020929267741 0.1806620242348315 30859
54.5 0.8671288926678774 0.08304637397107086 31117
55 0.8699188554807432 -0.01539715140432234 31372
55.50000000000001 0.8613843102517281 -0.1133778076676234 31625
56 0.8416670124552468 -0.209614330109288 31873
56.5 0.8110547319751719 -0.302851683142247 32122
57.00000000000001 0.7699770986589347 -0.391877422129463 32383
57.5 0.718999601395541 -0.4755374541936159 32628
58 0.6588158241930524 -0.5527509932087478 32873
58.49999999999999 0.5902380255990143 -0.6225245152706741 33124
59 0.5141861892213958 -0.6839645345476359 33385
59.5 0.4316756927911414 -0.7362890353397346 33629
59.99999999999999 0.3438037609075337 -0.7788374142104926 33878
60.5 0.2517348820975418 -0.8110788059544728 34132
61 0.1566853839035267 -0.8326186886655085 34384
61.49999999999999 0.05990737022508231 -0.8432036859851547 34628
62 -0.03732776705016638 -0.8427245084379402 34878
62.5 -0.1337460450804272 -0.8312170002844984 35141
62.99999999999999 -0.2280875765659243 -0.8088612832225172 35395
63.5 -0.3191230272253601 -0.7759790132119048 35649
64 -0.405669629350184 -0.7330287913676407 35916
64.5 -0.4866065429186224 -0.6805997939295798 36171
65 -0.5608893648497855 -0.6194037094690369 36446
65.5 -0.6275635986642176 -0.5502650934269036 36708
66 -0.6857769109312356 -0.474110270512994 36971
66.5 -0.7347900172340412 -0.3919549341676273 37223
67 -0.7739860587510183 -0.3048906089541213 37476
67.5 -0.8028783506898078 -0.214070156201794 37727
68 -0.8211164054513146 -0.1206925152696001 37986
68.5 -0.8284901562561673 -0.02598688229921252 38235
69 -0.8249323307337586 0.06880346484469006 38485
69.5 -0.8105189483397618 0.1624374826723266 38723
70 -0.7854679401112553 0.2536926051516935 38984
70.5 -0.7501359138655211 0.3413807012521284 39219
71 -0.7050131121769363 0.4243635387331754 39489
71.5 -0.6507166340098348 0.5015675529882831 39772
72 -0.5879820134369322 0.5719977293944646 40025
72.5 -0.5176532701402304 0.6347504197438658 40275
73 -0.4406715660990877 0.6890249277756917 40529
73.5 -0.3580626207643198 0.7341337153915677 40778
74 -0.270923052868473 0.7695110996015641 41044
74.5 -0.1804058306285696 0.794720330364619 41292
75 -0.08770502328662867 0.8094589609881754 41562
75.5 0.005959944434920531 0.8135624453520932 41821
76 0.09936032741733229 0.8070059196224341 42073
76.5 0.1912741739894351 0.7899041500129133 42329
77 0.2805023072868658 0.7625096522214787 42580
77.5 0.3658839651855741 0.7252090121010292 42831
78 0.4463118949024644 0.6785174606034108 43086
78.5 0.5207467060474161 0.6230717787585718 43335
79 0.5882302961519268 0.5596216301200833 43576
79.5 0.647898175349376 0.4890194384433461 43840
80 0.698990531768353 0.4122089471007198 44099
80.5 0.7408618961225967 0.3302126136371427 44338
81 0.7729892827118381 0.2441180077141892 44605
81.5 0.7949787043368211 0.1550633932905858 44850
82 0.8065699802090824 0.06422268608408135 45114
82.5 0.8076397785153141 -0.02721001497417831 45377
83 0.7982028585788181 -0.1180361185395796 45622
83.5 0.7784115012394319 -0.2070682477962748 45878
84 0.7485531398371423 -0.2931457577778032 46142
84.5 0.7090462277214972 -0.3751498603452151 46399
85 0.6604344012111247 -0.4520181597925325 46646
85.5 0.6033790190952629 -0.5227584103059323 46923
86 0.5386501808137146 -0.586461317210191 47181
86.5 0.4671163451008444 -0.6423122169465935 47429
87 0.3897326888791391 -0.6896014858638251 47687
87.5 0.3075283623074265 -0.7277335449632755 47938
88 0.2215928099221383 -0.7562343464936719 48188
88.5 0.1330613395787699 -0.7747572484870178 48449
89 0.04310013025726483 -0.783087204699583 48703
89.5 -0.04710912337672413 -0.7811432196853946 48961
90 -0.1363847275451908 -0.7689790415909989 49207
90.5 -0.2235604633975988 -0.7467820884183871 49464
91 -0.3075008159624263 -0.7148706266536075 49713
91.5 -0.3871157592193163 -0.673689243998754 49974
92 -0.4613749048581364 -0.6238026801761818 50230
92.5 -0.5293208311521763 -0.5658881011065139 50484
93 -0.5900814196143348 -0.5007259219192751 50729
93.5 -0.6428810405737736 -0.4291893029757524 50981
94 -0.6870504443237274 -0.3522324601266246 51230
94.5 -0.7220352318400698 -0.2708779455732565 51481
95 -0.7474027980226865 -0.1862030687577884 51734
95.5 -0.7628476607148624 -0.09932563750801814 52000
96 -0.7681951101400253 -0.01138920807299254 52253
96.5 -0.7634031355771215 0.07645196139944661 52510
97 -0.7485626087826647 0.1630480560418919 52758
97.5 -0.7238957265603871 0.247268749454263 53014
98 -0.6897527376778367 0.3280179521061879 53258
98.5 -0.6466070017346257 0.4042480705928977 53514
99 -0.5950484493068988 0.4749735923208897 53765
99.49999999999999 -0.5357755334441189 0.5392838195480101 54020
100 -0.4695857821084093 0.5963545883319257 54268
100.5 -0.3973650791710525 0.6454588216924676 54522
101 -0.3200758178834806 0.6859757819810058 54771
101.5 -0.2387440851123862 0.7173989048628545 55026
102 -0.1544460468875033 0.7393421162239019 55283
102.5 -0.06829371580151623 0.7515445534584113 55535
103 0.01857971160014238 0.7538736337138646 55794
103.5 0.1050347541890988 0.7463264334816854 56040
104 0.18994058656582 0.7290293661418432 56297
104.5 0.2721898245009053 0.7022361664028023 56541
105 0.3507129622637606 0.6663242127329683 56796
105.5 0.424492273691346 0.6217892405661398 57046
106 0.4925749963953769 0.5692385199985591 57291
106.5 0.5540856283973769 0.5093825916068243 57534
107 0.6082371785813168 0.4430256726460137 57781
107.5 0.6543412264987197 0.3710548629952616 58026
108 0.6918166630600338 0.2944282955837171 58271
108.5 0.7201970012840975 0.2141623894566025 58513
109 0.7391361653189715 0.1313183749584183 58777
109.5 0.7484126861387702 0.04698826957558219 59039
110 0.7479322533947583 -0.03771951031864589 59279
110.5 0.737728594575925 -0.1216947123194349 59541
111 0.717962674628998 -0.20383979418864 59800
111.5 0.6889202312110186 -0.2830842628901226 60066
112 0.6510076825105412 -0.3583986192016697 60302
112.5 0.6047464657917166 -0.4288077263331122 60555
113 0.5507658852124259 -0.4934034290334708 60817
113.5 0.4897945667783095 -0.5513562599741771 61069
114 0.422650636268967 -0.6019260826092475 61324
114.5 0.3502307523790778 -0.644471534068137 61578
115 0.2734981419451814 -0.6784581477393176 61837
115.5 0.1934697967916926 -0.7034650528366276 62080
116 0.1112030022670795 -0.7191901671706511 62340
116.5 0.02778137582088968 -0.7254538193223911 62595
117 -0.05569940010767357 -0.7222007571716051 62847
117.5 -0.13814596312963 -0.7095005209933291 63108
118 -0.2184815850949561 -0.6875461808234175 63357
118.5 -0.2956602281071652 -0.6566514592253143 63622
119 -0.3686801589476104 -0.6172462816849678 63876
119.5 -0.4365969447925736 -0.5698708173435332 64140
120 -0.4985356617086322 -0.5151680923814083 64389
120.5 -0.5537021581982999 -0.4538752768379037 64653
121 -0.6013932288912238 -0.3868137627493414 64901
121.5 -0.6410055681625516 -0.314878166994465 65154
122 -0.6720433898117952 -0.2390244059507632 65423
122.5 -0.6941246167337431 -0.1602570008138929 65698
123 -0.7069855635202016 -0.07961578206633042 65967
123.5 -0.7104840548953105 0.001837831019803866 66248
124 -0.7046009435430862 0.08303479488774479 66505
124.5 -0.6894400119615008 0.1629124665636558 66755
125 -0.6652262641947061 0.2404285049685416 67005
125.5 -0.6323026343760566 0.3145744668943116 67266
126 -0.5911251596829554 0.3843889203780049 67528
126.5 -0.5422566852907459 0.4489699050326492 67785
127 -0.4863591879568913 0.5074865779318691 68044
127.5 -0.4241848227214913 0.559189894773494 68305
128 -0.3565658136453883 0.6034221891131912 68567
128.5 -0.2844033243111824 0.6396255272859136 68814
129 -0.2086554567963001 0.6673487330213038 69079
129.5 -0.1303245388256461 0.6862529934901506 69319
130 -0.050443867686079 0.6961159773562442 69566
130.5 0.02993591387447767 0.696834415101758 69817
131 0.1097606302146249 0.6884251121840298 70084
131.5 0.1879863923242176 0.6710243861999325 70342
132 0.2635932432197493 0.6448859399097009 70600
132.5 0.3355984509187701 0.6103772024341612 70850
133 0.4030692758250725 0.5679741909201943 71119
133.5 0.465135046734608 0.5182549642084263 71396
134 0.520998389202212 0.4618917582845634 71662
134.5 0.5699454615602136 0.3996419103150218 71905
135 0.6113550672949595 0.3323376936389334 72184
135.5 0.6447065275849654 0.2608752000121255 72440
136 0.6695862143822678 0.1862024174964373 72702
136.5 0.6856926622550474 0.1093066625062155 72958
137 0.6928401960673102 0.03120153253602168 73222
137.5 0.6909610312002678 -0.04708644809961444 73480
138 0.6801058231604148 -0.1245313136520223 73722
138.5 0.6604426638057892 -0.200121096370913 73979
139 0.6322545417864218 -0.2728710440125916 74229
139.5 0.5959353048707148 -0.3418364428638991 74470
140 0.5519841813540967 -0.406124879384854 74728
140.5 0.5009989364653644 -0.4649077814069668 74988
141 0.4436677573567955 -0.5174310897205042 75236
141.5 0.3807599766575666 -0.5630249227067429 75504
142 0.3131157594753736 -0.601112110260219 75760
142.5 0.2416348919570756 -0.6312154884177502 76024
143 0.1672648208974746 -0.6529638626624478 76273
143.5 0.09098810327193024 -0.6660965655810727 76527
144 0.01380943184627585 -0.6704665531865968 76778
144.5 -0.06325759190298914 -0.6660420035278792 77046
145 -0.1392037635042971 -0.6529064009401006 77327
145.5 -0.2130374852566104 -0.6312571091830503 77586
146 -0.2837977072169572 -0.6014024565086321 77877
146.5 -0.3505664305996593 -0.5637573751346634 78144
147 -0.4124806109958329 -0.5188376564256334 78398
147.5 -0.4687433071538818 -0.4672529010474891 78659
148 -0.5186339313919525 -0.4096982602396662 78908
148.5 -0.5615174699005652 -0.3469450799152899 79163
149 -0.5968525550729306 -0.2798305733594029 79425
149.5 -0.6241982873849079 -0.2092466606651646 79683
150 -0.6432197210302826 -0.1361281235717892 79952
150.5 -0.6536919452775047 -0.06144023291290071 80203
151 -0.6555027121152874 0.01383398765645502 80475
151.5 -0.6486535799502277 0.08870669369037239 80739
152 -0.6332595626564345 0.1621981776950595 81000
152.5 -0.6095472928979487 0.2333496826926992 81274
153 -0.5778517280919511 0.3012359040948674 81540
153.5 -0.5386114463999858 0.3649770169432508 81793
154 -0.4923625984775439 0.4237500722671473 82055
154.5 -0.4397315981408871 0.4767996150276931 82312
155 -0.3814266513980993 0.5234473867478148 82561
155.5 -0.3182282382289507 0.5631009883195922 82815
156 -0.2509786748932105 0.5952613924696448 83062
156.5 -0.1805708962286534 0.619529210760116 83325
157 -0.1079366072198669 0.6356096366022825 83581
157.5 -0.03403396095382948 0.6433160033403755 83835
158 0.04016507416886046 0.64257191479196 84084
158.5 0.1136874914967516 0.6334119244655737 84344
159 0.1855719995848656 0.6159807587680899 84608
159.5 0.2548815849627079 0.5905310986124297 84858
160 0.3207157201125166 0.557419952690426 85106
160.5 0.3822220576832823 0.5171036740394531 85360
161 0.4386074591612124 0.4701316891654147 85613
161.5 0.4891482153814696 0.4171390256598578 85869
162 0.5331993272732831 0.358837739749341 86122
162.5 0.570202727931408 0.2960073593409572 86385
163 0.5996943413299158 0.2294844706977042 86647
163.5 0.6213098885485768 0.1601515877309214 86914
164 0.6347893690598468 0.08892545189689706 87178
164.5 0.6399801622036546 0.01674491771824575 87426
165 0.6368387122247898 -0.05544141606867445 87677
165.5 0.6254307789223366 -0.1266876668706066 87931
166 0.6059302548162191 -0.1960630565040439 88182
166.5 0.578616568524764 -0.2626640651993878 88425
167 0.5438707125229911 -0.3256261927144821 88675
167.5 0.5021699513728349 -0.3841351735428359 88942
168 0.4540812836503569 -0.4374375008049681 89199
168.5 0.4002537469187881 -0.4848501228984977 89455
169 0.3414096700017241 -0.5257691882241061 89728
169.5 0.2783349903059146 -0.5596777261476068 89985
170 0.2118687658552534 -0.586152166630288 90235
170.5 0.1428920218751861 -0.6048676164689099 90501
171 0.07231608008140113 -0.6156018266265754 90772
171.5 0.001070525174896905 -0.6182378024861986 91029
172 -0.06990903265029259 -0.6127650267896744 91276
172.5 -0.1396932381707026 -0.5992792833014932 91522
173 -0.2073711534600457 -0.5779810876146526 91775
173.5 -0.2720621429906621 -0.5491727497582463 92033
174 -0.3329273265217156 -0.5132541111311296 92295
174.5 -0.3891804509062344 -0.4707170155415285 92544
175 -0.4400980400033437 -0.4221385905537798 92800
175.5 -0.4850286917591143 -0.3681734307177251 93068
176 -0.5234014030845527 -0.3095447883849314 93325
176.5 -0.5547328162558421 -0.2470348905172797 93600
177 -0.5786332950137186 -0.181474511005095 93862
177.5 -0.5948117541524642 -0.1137319373927158 94122
178 -0.6030791829560934 -0.04470147844132426 94381
178.5 -0.6033508201399252 0.0247083354514586 94655
179 -0.5956469557607698 0.09358670337586565 94943
179.5 -0.5800923536333874 0.1610324994498418 95238
180 -0.5569143058968897 0.2261660561820673 95535
180.5 -0.5264393492747674 0.2881406316534321 95818
181 -0.4890886900321798 0.3461534111116905 96105
181.5 -0.4453724014262292 0.3994559001189935 96377
182 -0.3958824733511778 0.4473635747908667 96656
182.5 -0.3412848086947165 0.4892646648024297 96924
183 -0.2823102744527399 0.5246279565750881 97194
183.5 -0.2197449277247578 0.553009517236113 97455
184 -0.154419547176197 0.5740582543871955 97731
184.5 -0.08719860927492265 0.5875202422334036 97990
185 -0.01896885547809849 0.5932417610041294 98250
185.5 0.0493723985226069 0.591171013625525 98514
186 0.1169290574534585 0.5813585010543206 98772
186.5 0.1828179900573063 0.5639560553257121 99050
187 0.2461805678141265 0.5392145469714349 99316
187.5 0.3061938481000778 0.5074803007973288 99583
188 0.3620812562093818 0.4691902708461746 99859
188.5 0.4131226276651075 0.4248660414920839 100187
189 0.4586634810433386 0.3751067368076829 100558
189.5 0.4981234020096446 0.3205809344184056 100852
190 0.5310034312749659 0.2620176928278725 101237
190.5 0.5568923625578701 0.2001968125010441 101641
191 0.5754718712121678 0.1359384606835369 101949
191.5 0.5865204097484408 0.0700922978938605 102239
192 0.5899158228377804 0.003526250151045234 102595
192.5 0.5856366513192738 -0.06288492478172816 102928
193 0.5737621120154408 -0.128271126596002 103206
193.5 0.5544707575642924 -0.1917783062581328 103541
194 0.5280378377743025 -0.2525796153283958 103829
194.5 0.494831400972731 -0.309886165306673 104104
195 0.4553071902269576 -0.3629572570790754 104434
195.5 0.4100024049591847 -0.4111099479052305 104819
196 0.3595284131442548 -0.4537278324679597 105102
196.5 0.3045625127888795 -0.4902689251814004 105375
197 0.2458388535645791 -0.5202725430756454 105630
197.5 0.1841386401505095 -0.5433651019823903 105948
198 0.1202797479002553 -0.559264753257209 106285
198.5 0.0551058887647773 -0.5677848036965089 106548
199 -0.01052452910888116 -0.5688358774358437 106808
199.5 -0.07574970109336052 -0.5624267952375805 107067
200 -0.1397157364499984 -0.5486641634704821 107334
200.5 -0.201587830993103 -0.5277506820291675 107586
201 -0.2605611559396774 -0.4999821972152341 107836
201.5 -0.3158713209927014 -0.4657435419846361 108088
202 -0.3668042757135817 -0.4255032217438173 108347
202.5 -0.4127055210121787 -0.3798070188450633 108605
203 -0.4529885120137899 -0.3292706028954458 108890
203.5 -0.4871421445229633 -0.2745712467734186 109185
204 -0.5147372296456497 -0.2164387596784419 109471
204.5 -0.5354318746881016 -0.1556457584758746 109743
205 -0.5489757030414366 -0.09299740691597254 109995
205.5 -0.5552128611905087 -0.02932075889774332 110267
206 -0.554083777049681 0.0345461532656196 110584
206.5 -0.545625650313607 0.09776534170041287 110927
207 -0.5299716722006389 0.1595098520394538 111250
207.5 -0.5073489886404868 0.2189745746741798 111543
208 -0.4780754373974269 0.2753867369277052 111833
208.5 -0.4425551056108647 0.3280159394936516 112121
209 -0.4012727695679289 0.3761836068732978 112413
209.5 -0.3547872929988252 0.4192717296209169 112722
210 -0.303724073617626 0.4567307858631444 113057
210.5 -0.2487666398460182 0.4880867406614179 113381
211 -0.1906475104985566 0.5129470341869345 113671
211.5 -0.130138439537252 0.5310054832088165 113988
212 -0.06804017570288841 0.5420460348771556 114289
212.5 -0.005171872804224975 0.5459453270207805 114561
213 0.05763970937902204 0.542674024972691 114856
213.5 0.1195710712972444 0.5322969210753287 115134
214 0.1798127642010625 0.5149717992905087 115412
214.5 0.2375799637665513 0.490947083530972 115679
215 0.2921226887322987 0.4605583042300324 115938
215.5 0.3427355315769611 0.4242234330648422 116207
216 0.388766775067246 0.3824371504469242 116476
216.5 0.4296267769424763 0.3357641241999268 116726
217 0.4647955149575357 0.2848313905807152 116982
217.5 0.4938291958458061 0.2303199403016896 117236
218 0.516365844334837 0.1729556223327234 117473
218.5 0.5321298019811959 0.1134994868713328 117724
219 0.540935080105177 0.05273769586140514 117973
219.5 0.5426875263076472 -0.008528865273023154 118224
220 0.537385779738765 -0.06949513749597332 118471
220.5 0.525121006254226 -0.1293624607408353 118718
221 0.5060754206287824 -0.1873490304374282 118970
221.5 0.4805196188884491 -0.24270010115932 119219
222 0.4488087593638518 -0.2946978042971451 119460
222.5 0.4113776460549331 -0.3426704521298585 119704
223 0.3687347821365534 -0.3860012077900828 119953
223.5 0.3214554747409112 -0.4241360093034823 120197
224 0.2701740843544924 -0.4565906460067498 120450
224.5 0.2155755231075316 -0.4829568970771894 120702
225 0.1583861157730952 -0.5029076544851251 120957
225.5 0.09936394530996581 -0.5162009662400109 121200
226 0.03928881117780596 -0.522682950161291 121453
226.5 -0.02104806665430579 -0.5222895433749565 121704
227 -0.08085446215050228 -0.5150470681181527 121967
227.5 -0.1393475391035007 -0.5010716100240225 122215
228 -0.1957640921424531 -0.4805672206520332 122466
228.5 -0.2493704989582005 -0.4538229714207716 122719
229 -0.2994722540456881 -0.4212089010890977 122953
229.5 -0.3454229601474512 -0.3831709133222311 123210
230 -0.3866326610733023 -0.3402246944846804 123460
230.5 -0.4225754085664543 -0.2929487344456789 123708
231 -0.4527959662627706 -0.2419765447019404 123966
231.5 -0.4769155654072406 -0.1879881783692801 124256
232 -0.4946366396939363 -0.131701165438224 124510
232.5 -0.5057464802126205 -0.0738609840174534 124757
233 -0.5101197658352752 -0.01523119401100998 125020
233.5 -0.507719939268654 0.04341663627944928 125274
234 -0.4985994142372642 0.1013130778155385 125527
234.5 -0.4828986146440119 0.1577009293638372 125772
235 -0.4608438618807005 0.211845114717723 126032
235.5 -0.4327441415267267 0.2630422593116705 126299
236 -0.3989867952847478 0.3106298215411963 126549
236.5 -0.360032197966388 0.3539946603247814 126799
237 -0.3164074924780073 0.3925809282030295 127052
237.5 -0.2686994678962207 0.4258971884584093 127294
238 -0.2175466767089592 0.4535226652314509 127530
238.5 -0.1636308969898188 0.4751125472643588 127774
239 -0.1076680535478361 0.4904022785644206 128041
239.5 -0.05039871884752389 0.4992107827779451 128303
240 0.007421680359156356 0.5014425822212323 128553
240.5 0.06503282126882591 0.497088787140388 128821
241 0.1216794769414179 0.4862269456733665 129080
241.5 0.1766214106622315 0.4690197599690322 129349
242 0.2291430432004103 0.4457126887822906 129628
242.5 0.2785627667886961 0.4166304714169373 129887
243 0.3242417846709473 0.3821726219384 130143
243.5 0.3655923616604981 0.3428079559443689 130413
244 0.4020853792326741 0.2990682246888375 130667
244.5 0.4332570981280598 0.251540942842794 130956
245 0.4587150421411867 0.2008615064949281 131261
245.5 0.4781429285679547 0.1477047070163886 131542
246 0.491304583526035 0.09277575402023092 131832
246.5 0.4980467938756441 0.03680092674331056 132103
247 0.498301061573579 -0.01948202230954849 132378
247.5 0.4920842408043852 -0.07533358474657553 132643
248 0.4794980529571045 -0.1300222067821371 132913
248.5 0.4607274892604185 -0.1828338654108983 133164
249 0.4360381254594402 -0.2330813849854818 133407
249.5 0.405772387123207 -0.2801133727113428 133676
250 0.3703448178277777 -0.3233226569469472 133927
250.5 0.3302364153880868 -0.3621541190794653 134183
251 0.2859881133449805 -0.3961118180410364 134439
251.5 0.2381934958968326 -0.4247653161251235 134699
252 0.187490844256978 -0.4477551255265799 134961
252.5 0.1345546208938693 -0.4647972068180101 135226
253 0.0800865051632549 -0.4756864632308972 135490
253.5 0.02480609938242665 -0.4802991879640766 135750
254 -0.03055857164237696 -0.4785944356170188 136015
254.5 -0.08528064229022909 -0.4706143030573235 136263
255 -0.1386439429748058 -0.4564831193932372 136531
255.5 -0.1899523671172146 -0.4364055590438568 136800
256 -0.2385389458047529 -0.4106637059941318 137069
256.5 -0.2837745119113408 -0.3796131110043546 137346
257 -0.3250758412080086 -0.3436778966362272 137622
257.5 -0.3619131652035241 -0.3033449772896236 137896
258 -0.3938169590268784 -0.2591574728562469 138179
258.5 -0.420383917478209 -0.2117074049414391 138435
259 -0.4412820433001547 -0.1616277737508352 138703
259.5 -0.4562547836106952 -0.1095841215679732 138963
260 -0.465124163132268 -0.05626569516353579 139224
260.5 -0.4677928761810323 -0.002376324396765244 139482
261 -0.4642453131677898 0.0513748623653019 139743
261.5 -0.4545475114256751 0.1042827636141621 140032
262 -0.4388460343337904 0.155655548296656 140292
262.5 -0.4173657967644698 0.2048236965383469 140553
263 -0.390406868660328 0.2511487194263204 140813
263.5 -0.3583403018658167 0.2940314443619017 141090
264 -0.3216030380230895 0.3329197585474439 141355
264.5 -0.2806919672290472 0.3673157106170215 141616
265 -0.2361572180858323 0.3967818791564849 141868
265.5 -0.1885947696201304 0.420946926765338 142126
266 -0.1386384841715257 0.4395102692575047 142383
266.5 -0.08695166764734587 0.4522458014335223 142642
267 -0.03421826941913383 0.4590046334247722 142906
267.5 0.01886616147869034 0.4597168047439051 143151
268 0.07160364434734753 0.454391956700374 143443
268.5 0.1233029382565933 0.4431189575771656 143715
269 0.1732885964766938 0.426064488733462 143984
269.5 0.2209097853822272 0.4034706134170323 144244
270 0.2655487527591173 0.3756513633613571 144540
270.5 0.306628835405486 0.3429883910321926 144888
271 0.3436219023068146 0.3059257475100821 145195
271.5 0.3760551373982945 0.2649638572920452 145476
272 0.4035170748964191 0.2206527716214242 145734
272.5 0.4256628102661933 0.1735847911770722 146027
273 0.4422183209539937 0.1243865569539196 146304
273.5 0.4529838429106836 0.07371071484514087 146577
274 0.4578362614963719 0.02222726470803606 146834
274.5 0.4567304884299734 -0.02938529150358383 147098
275 0.4496998098503028 -0.08044888567363828 147426
275.5 0.436855204113715 -0.1302947859155947 147691
276 0.4183836414877359 -0.1782723486175191 147952
276.5 0.3945453912330382 -0.2237575056722577 148213
277 0.365670374523026 -0.2661608762570133 148529
277.5 0.3321536140621841 -0.3049353978001024 148800
278 0.2944498429699307 -0.3395833774136773 149063
278.5 0.2530673463443943 -0.3696628729882148 149347
279 0.2085611187705532 -0.394793322229709 149681
279.5 0.1615254297631937 -0.4146603480508786 150058
280 0.1125858966260552 -0.4290196797669973 150342
280.5 0.06239117036973137 -0.4377001413474813 150629
281 0.01160434508555356 -0.4406056703787036 150915
281.5 -0.03910579553733997 -0.4377163442369808 151207
282 -0.08907357907795334 -0.4290884030831615 151525
282.5 -0.1376451768942909 -0.4148532724987639 151785
283 -0.1841871537977434 -0.3952156017142577 152039
283.5 -0.2280947231662465 -0.3704503462607423 152297
284 -0.2687995999871552 -0.3408989363383798 152593
284.5 -0.3057773499356871 -0.3069645840761308 152875
285 -0.3385541395308099 -0.2691067940032961 153152
285.5 -0.3667128005724674 -0.2278351513198884 153450
286 -0.389898131340945 -0.183702471807828 153790
286.5 -0.407821367305704 -0.1372974053498283 154048
287 -0.4202637652092326 -0.08923659191443445 154309
287.5 -0.4270792562126045 -0.04015647443720055 154586
288 -0.4281961361560766 0.009295122789603077 154899
288.5 -0.4236177737359872 0.05846753886377755 155163
289 -0.4134223303598393 0.106715831530258 155437
289.5 -0.3977614984437289 0.1534092305344843 155691
290 -0.3768582777894207 0.1979393783464652 155941
290.5 -0.3510038222535169 0.2397282506676115 156209
291 -0.3205534010341622 0.2782356536737406 156473
291.5 -0.2859215303937941 0.3129662008285713 156727
292 -0.2475763423606257 0.3434756792412156 157004
292.5 -0.2060332667682242 0.3693767238408239 157291
293 -0.1618481117757053 0.3903437269892019 157572
293.5 -0.1156096356483638 0.406116921421698 157838
294 -0.06793170897337095 0.4165055854603235 158089
294.5 -0.01944517155715943 0.4213903311332219 158337
295 0.02921050806216451 0.4207244480057369 158592
295.5 0.07739566029681669 0.4145342880189997 158850
296 0.1244788183926861 0.4029186892771702 159095
296.5 0.1698449881792947 0.3860474493574753 159344
297 0.2129036754575848 0.364158871172155 159632
297.5 0.253096566318227 0.3375564165251176 159954
298 0.2899047605694933 0.3066045141205294 160307
298.5 0.3228554646365456 0.2717235797444882 160672
299 0.3515280576879854 0.2333843165124121 160940
299.5 0.3755594532497659 0.1921013723225089 161201
300 0.3946486880659427 0.1484264398610662 161451
300.5 0.4085606803321925 0.1029408915636692 161712
301 0.4171291105227901 0.05624804775866798 161971
301.5 0.4202583897065816 0.008965180732559244 162249
302 0.4179246923473294 -0.03828463939379043 162573
302.5 0.4101760429481963 -0.08488074934111262 162830
303 0.3971314583658628 -0.1302130399347391 163092
303.5 0.3789791600226861 -0.1736899390810079 163349
304 0.3559738824225575 -0.214746126075934 163602
304.5 0.3284333161685509 -0.252849876721368 163856
305 0.2967337349341164 -0.2875099438891254 164114
305.5 0.2613048664084602 -0.3182818845758893 164363
306 0.222624076983956 -0.3447737520429729 164613
306.5 0.181209948753539 -0.3666510802326162 164872
307 0.137615335126271 -0.3836410971800586 165121
307.5 0.09241998795123967 -0.3955361144701741 165373
308 0.04622285438074849 -0.402196050780721 165625
308.5 -0.0003658542629848843 -0.403550059064724 165903
309 -0.04673271667662558 -0.3995972387993255 166185
309.5 -0.092269172589721 -0.3904064268104243 166445
310 -0.1363795044844447 -0.3761150723121105 166691
310.5 -0.1784886254068041 -0.3569272138177524 166976
311 -0.2180495711304732 -0.333110587327992 167232
311.5 -0.2545505991380418 -0.304992906526227 167493
312 -0.2875218023569855 -0.2729573664669313 167754
312.5 -0.3165411522531091 -0.2374374322866458 168077
313 -0.3412398936513378 -0.198910983672007 168326
313.5 -0.3613072224169906 -0.1578938940652329 168626
314 -0.3764941867717407 -0.1149331307697345 168929
314.5 -0.3866167634079198 -0.07059946814582742 169174
315 -0.3915580705637499 -0.02547991088325973 169464
315.5 -0.3912696916839758 0.01983007215575295 169730
316 -0.3857720950631525 0.06473440085417556 169989
316.5 -0.3751541467967809 0.1086442200308341 170245
317 -0.35957172629131 0.1509856159604462 170489
317.5 -0.3392454653509981 0.1912071121746972 170754
318 -0.3144576433135855 0.2287868467136984 171050
318.5 -0.2855482816980697 0.2632393374906928 171306
319 -0.2529104922136429 0.2941217481391848 171588
319.5 -0.2169851416243229 0.321039573552077 171862
320 -0.1782549057446186 0.3436516722033544 172196
320.5 -0.1372377926449052 0.3616745811576669 172482
321 -0.09448022187155412 0.3748860593029156 172736
321.5 -0.05054975205119284 0.3831278146567084 172986
322 -0.006027553581203696 0.3863073824613987 173352
322.5 0.03849927384341507 0.3843991320500421 173683
323 0.08244543738949589 0.3774443919874437 173995
323.5 0.1252351390663449 0.3655506946144268 174324
324 0.1663096146150512 0.3488901526962498 174605
324.5 0.2051344246702077 0.3276969922458743 174867
325 0.2412064031236973 0.3022642766105633 175188
325.5 0.2740601724248875 0.2729398674324123 175447
326 0.3032741415279691 0.240121677982954 175722
326.5 0.3284759092630992 0.2042522835010037 176001
327 0.3493470039671128 0.1658129614136316 176322
327.5 0.3656268991528315 0.125317241586897 176601
328 0.3771162547029999 0.08330405294325276 176851
328.5 0.3836793434157268 0.04033055781829192 177102
329 0.3852456335648732 -0.003035230751837482 177350
329.5 0.3818105093272613 -0.04622195106587711 177598
330 0.3734351223205304 -0.088662415107298 177841
330.5 0.3602453789406084 -0.1298010522437809 178142
331 0.3424300795354064 -0.1691011766563372 178435
331.5 0.3202382365526158 -0.2060519835021098 178791
332 0.2939756095091965 -0.2401751826797435 179160
332.5 0.2640005048087221 -0.2710311841171608 179483
333 0.2307188979480042 -0.2982247546685307 179751
333.5 0.1945789443833533 -0.3214100739056215 180071
334 0.1560649531570932 -0.3402951242206912 180376
334.5 0.1156909042163985 -0.3546453596138318 180641
335 0.07399359610247434 -0.3642866071968488 180925
335.5 0.03152551527629385 -0.3691071656792069 181211
336 -0.01115247827908174 -0.3690590757729246 181467
336.5 -0.05347855242083051 -0.3641585484208395 181752
337 -0.09489729357480546 -0.3544855478713668 182025
337.5 -0.1348669896778344 -0.3401825377458341 182295
338 -0.1728667099041308 -0.3214524092257069 182552
338.5 -0.2084030887181222 -0.2985556211821875 182827
339 -0.2410167259746525 -0.271806592340359 183076
339.5 -0.2702881201140601 -0.2415693952802251 183341
340 -0.2958430579003855 -0.2082528111018872 183602
340.5 -0.3173573915384614 -0.1723048118050586 183859
341 -0.3345611422795596 -0.1342065447484999 184123
341.5 -0.3472418786740915 -0.0944658998694335 184391
342 -0.3552473273320522 -0.05361074557658622 184666
342.5 -0.3584871842779622 -0.01218192331781236 184967
343 -0.3569341056006583 0.02927390628592802 185228
343.5 -0.3506238669588133 0.07021147118837988 185489
344 -0.3396546924667772 0.1100940545843745 185745
344.5 -0.3241857644077929 0.1484005263704258 185993
345 -0.3044349359592744 0.1846321473493165 186254
345.5 -0.2806756795270817 0.2183190574067212 186496
346 -0.2532333132365884 0.2490263633234194 186756
346.5 -0.2224805574884503 0.2763597474174878 187008
347 -0.1888324821350756 0.2999705247608159 187259
347.5 -0.1527409126583081 0.3195600841940939 187504
348 -0.1146883706295356 0.3348836566727628 187772
348.5 -0.07518162962230243 0.3457533635014591 188055
349 -0.03474497255036189 0.3520405066353203 188347
349.5 0.006086759938923694 0.3536770733146677 188588
350 0.04677523791933729 0.3506564377210358 188829
350.5 0.08678573414476258 0.3430332529589811 189083
351 0.1255941461526822 0.3309225373395142 189331
351.5 0.1626938563649729 0.3144979695266051 189587
352 0.1976023404595209 0.2939894174692024 189900
352.5 0.2298674378796657 0.2696797360418816 190161
353 0.2590732030637927 0.2419008778271423 190446
353.5 0.2848452617489459 0.2110293703680112 190697
354 0.3068556034509463 0.1774812213857969 190941
354.5 0.3248267488572824 0.1417063207894343 191183
355 0.338535239284841 0.1041824147060491 191438
355.5 0.3478144044391554 0.06540873215579115 191696
356 0.3525563743436812 0.02589934930985225 191966
356.5 0.3527133113582366 -0.01382362054449235 192230
357 0.3482978485416043 -0.05323692119237322 192501
357.5 0.3393827310975519 -0.09182304087044532 192772
358 0.3260996681377814 -0.1290770022495387 193059
358.5 0.3086374123614732 -0.1645129660000955 193355
359 0.2872390953532052 -0.1976705616522342 193601
359.5 0.2621988559069967 -0.2281208633214651 193848
360 0.233857807967653 -0.2554719328026406 194087
360.5 0.2025994033222394 -0.279373858470343 194349
361 0.1688442519640757 -0.2995232252824531 194593
361.5 0.1330444699889553 -0.3156669588719617 194847
362 0.0956776308797368 -0.3276054951264128 195100
362.5 0.0572404010151223 -0.3351952356818459 195341
363 0.01824194413890168 -0.3383502592779056 195587
363.5 -0.02080281770068391 -0.3370432688062547 195872
364 -0.05937999761854863 -0.331305764004297 196218
364.5 -0.09698350220888281 -0.3212274399665671 196503
365 -0.1331216658955676 -0.3069548218322757 196755
365.5 -0.1673236744132021 -0.2886891560253598 197006
366 -0.1991456935631433 -0.2666835881418089 197257
366.5 -0.2281766235308939 -0.2412396668709257 197496
367 -0.254043404229076 -0.2127032220817028 197752
367.5 -0.2764158032726899 -0.1814596732892562 198001
368 -0.2950106252165332 -0.1479288320348718 198245
368.5 -0.3095952884934056 -0.1125592681728959 198482
369 -0.3199907249807425 -0.07582231557601585 198734
369.5 -0.3260735661788657 -0.03820579727780816 198996
370 -0.3277775894850851 -0.0002075535116311651 199257
370.5 -0.3250944078680589 0.03767114156393508 199518
371 -0.3180733962558536 0.07493218746803045 199875
371.5 -0.3068208580168048 0.1110872022973278 200221
372 -0.2914984449018259 0.1456639189902086 200515
372.5 -0.2723208535991558 0.1782123492491907 200823
373 -0.2495528314994986 0.2083106347364532 201093
373.5 -0.2235055332578805 0.2355705095257256 201351
374 -0.1945322781514678 0.2596423031488958 201620
374.5 -0.1630237659611503 0.2802194198439371 201892
375 -0.1294028160493115 0.2970422367068019 202213
375.5 -0.09411870037795957 0.3099013712778053 202527
376 -0.05764114633306219 0.3186402775474635 202807
376.5 -0.0204540893281229 0.3231571383345058 203067
377 0.0169507417982188 0.3234060313502461 203318
377.5 0.05408032163611339 0.3193973558942355 203563
378 0.0904468215400823 0.3111975168985375 203806
378.5 0.1255740139923992 0.2989278728229705 204053
379 0.1590035039801968 0.2827629635724761 204315
379.5 0.1903007059133195 0.2629280440334116 204567
380 0.2190604882154527 0.2396959578847919 204842
380.5 0.2449124123402261 0.2133833949151592 205086
381 0.2675254985328009 0.1843465830545158 205358
381.5 0.2866124570996974 0.1529764736104365 205603
382 0.3019333311776868 0.1196934846844256 205885
382.5 0.3132985049089315 0.08494187335594178 206152
383 0.3205710394277884 0.0491838118860846 206398
383.5 0.3236683080311484 0.01289324685235583 206649
384 0.3225629112193383 -0.02345037726490062 206902
384.5 0.3172828618347904 -0.05936844699583579 207151
385 0.307911040164578 -0.09438947781571599 207404
385.5 0.2945839284833566 -0.1280552982925972 207665
386 0.2774896439688045 -0.1599270393980336 207914
386.5 0.256865298098402 -0.1895908507504143 208165
387 0.2329937194143034 -0.2166632694011074 208420
387.5 0.2061995848079784 -0.2407961715814161 208676
388 0.1768450121208881 -0.2616812435370861 208939
388.5 0.1453246737831627 -0.2790539141088536 209211
389 0.1120604973300058 -0.2926966989836396 209473
389.5 0.07749602386746761 -0.302441914443684 209734
390 0.04209049983907504 -0.3081737268740002 210008
390.5 0.006312780719291784 -0.3098295131394885 210253
391 -0.02936487251113319 -0.3074005160939419 210511
391.5 -0.06447302209525342 -0.3009317888126888 210769
392 -0.09855122534853628 -0.2905214305252705 211027
392.5 -0.1311540685458376 -0.2763191265407037 211295
393 -0.1618569838376901 -0.2585240135830099 211563
393.5 -0.1902617732917498 -0.2373819007692817 211815
394 -0.2160017682498007 -0.2131818848515164 212071
394.5 -0.2387465572179504 -0.1862524061976257 212335
395 -0.2582062213984489 -0.1569567992046954 212591
395.5 -0.274135023645641 -0.1256883973256642 212854
396 -0.2863345039956425 -0.09286525856597555 213129
396.5 -0.2946559428801948 -0.05892458209722421 213413
397 -0.2990021615831376 -0.02431689048008768 213658
397.5 -0.2993286383203153 0.0104999451587985 213911
397.9999999999999 -0.2956439274031117 0.04506675782633058 214166
398.5000000000001 -0.2880093781618948 0.07892913529222663 214418
399 -0.2765381595366384 0.1116433889797907 214676
399.5 -0.2613936053663102 0.1427823627762193 214925
400 -0.242786904306441 0.171941005774325 215171
400.5 -0.2209741668592061 0.1987416363045844 215431
400.9999999999999 -0.1962529101007522 0.2228388289095093 215690
401.5000000000001 -0.1689580082311801 0.2439238610919919 215987
402 -0.1394571639559563 0.2617286626645896 216303
402.5 -0.1081459618450421 0.276029217256118 216549
403 -0.07544257012913397 0.286648372904622 216793
403.5 -0.04178216181375369 0.2934580265826206 217050
403.9999999999999 -0.007611129466031681 0.296380655855597 217298
404.5000000000001 0.02661882948691004 0.2953901795565932 217573
405 0.0604566786446785 0.2905121382531579 217876
405.5 0.09345798097354682 0.2818231942699699 218178
406 0.1251907314773481 0.2694499599926115 218420
406.5 0.1552410077136581 0.2535671719971994 218687
406.9999999999999 0.183218364308404 0.2343952371111954 218955
407.5000000000001 0.2087609012251847 0.2121971847008179 219233
408.0000000000001 0.2315399400626113 0.187275067193245 219546
408.5 0.2512642480215486 0.1599658579772531 219819
409 0.267683755330872 0.1306369022918115 220106
409.5 0.2805927187619015 0.09968098242540979 220458
409.9999999999999 0.289832291305707 0.06751106343664025 220776
410.4999999999999 0.2952924660341379 0.03455478960696787 221183
411.0000000000001 0.2969133705084106 0.001248804899791329 221565
411.5 0.2946858967273414 -0.03196702721158738 221926
412 0.2886516604062652 -0.06465542809508654 222285
412.5 0.2789022922309178 -0.0963874559590457 222658
413 0.2655780725213496 -0.1267481298977165 223008
413.4999999999999 0.24886592935364 -0.1553418523033713 223284
414.0000000000001 0.2289968285089611 -0.1817975588519275 223561
414.5 0.2062425915416835 -0.2057735290790266 223837
415 0.1809121856776129 -0.2269617952439323 224140
415.5 0.1533475360739713 -0.2450920926651088 224435
416 0.123918917106361 -0.2599353009291037 224733
416.4999999999999 0.09301998471607889 -0.2713063322392738 224986
417.0000000000001 0.06106251638538836 -0.2790664305904711 225241
417.5 0.02847092895160826 -0.2831248533306397 225481
418 -0.004323352822109504 -0.2834399148952181 225730
418.5 -0.03688760226342157 -0.2800193809658159 226050
419 -0.0687934959898185 -0.2729202098986602 226347
419.4999999999999 -0.09962274313154894 -0.2622476468770775 226612
420.0000000000001 -0.1289725646558501 -0.2481536847524077 226876
420.5 -0.1564609510757901 -0.2308349138373984 227125
421 -0.1817316299708451 -0.210529790896605 227418
421.5 -0.2044586787837469 -0.187515365135512 227707
422 -0.2243507232331885 -0.1621035060256915 227965
422.4999999999999 -0.241154667327799 -0.134636684226334 228265
423.0000000000001 -0.2546589073066674 -0.10548336259011 228559
423.5 -0.2646959887798837 -0.07503305920035924 228906
424 -0.2711446738056567 -0.04369114851402223 229236
424.5 -0.2739313925186453 -0.01187346992880943 229571
425 -0.2730310621121221 0.01999918458619692 229844
425.4999999999999 -0.2684672643656229 0.05150663078766066 230111
426.0000000000001 -0.2603117813887123 0.08223482697048128 230492
426.5 -0.2486834977084039 0.1117813104482703 230734
427 -0.2337466851512773 0.1397604643774058 230988
427.5 -0.2157086950522042 0.1658085460582054 231251
428 -0.194817090054112 0.1895884112044055 231539
428.4999999999999 -0.1713562550465695 0.2107938728824567 231860
429.0000000000001 -0.1456435335306617 0.2291536388270229 232124
429.5 -0.1180249418064389 0.2444347765701283 232415
430 -0.08887051877873584 0.2564456622008536 232690
430.5 -0.05856937379831709 0.2650383755143016 232963
431 -0.027524498739723 0.2701105117195269 233219
431.4999999999999 0.003852586582490776 0.2716063876571512 233535
432.0000000000001 0.03514728457663265 0.2695176285248007 233877
432.5 0.06594739349541362 0.26388312931544 234124
433 0.09584853231127834 0.2547883934314976 234383
433.5 0.124459445507995 0.2423642591374183 234671
434 0.1514071182556689 0.226785032547052 235020
434.4999999999999 0.1763416351517098 0.2082660536047374 235309
435.0000000000001 0.19894071929776 0.1870607289086363 235562
435.5 0.2189138928921307 0.1634570721455617 235826
436 0.2360062056883092 0.1377737992684772 236108
436.5 0.2500014835320556 0.1103560312689474 236381
437 0.2607250556630999 0.08157066240363446 236629
437.4999999999999 0.2680459264653094 0.05180145596274645 236885
438.0000000000001 0.2718783647775533 0.0214439330657961 237145
438.5 0.2721828916371276 -0.009099877506048943 237377
439 0.2689666553152537 -0.03942675881191222 237625
439.5 0.2622831906138215 -0.06913762426114864 237883
440 0.2522315675170389 -0.09784276503675077 238130
440.4999999999999 0.2389549423237681 -0.1251669574925119 238380
441.0000000000001 0.2226385322206222 -0.1507543636440195 238630
441.5 0.2035070417896417 -0.1742731608083811 238879
442 0.1818215770792752 -0.1954198402160431 239119
442.5 0.1578760895106412 -0.213923118967968 239366
443 0.1319933979565897 -0.2295474149803773 239621
443.4999999999999 0.1045208427408185 -0.2420958404756055 239870
444.0000000000001 0.07582562998887367 -0.2514126760614009 240111
444.5 0.04628992866284033 -0.2573852944049965 240360
445 0.01630578567788385 -0.2599455098592808 240622
445.5 -0.01373007330631073 -0.2590703380382474 240867
446 -0.04342148852896479 -0.254782157166114 241120
446.4999999999999 -0.07237808693112442 -0.2471482709352221 241377
447.0000000000001 -0.100220410371868 -0.2362798804976418 241632
447.5 -0.1265848839452904 -0.2223304809802764 241882
448 -0.1511285594022812 -0.2054937054513001 242146
448.5 -0.1735335718472121 -0.1860006464782718 242406
449 -0.1935112518509907 -0.1641166922111663 242652
449.4999999999999 -0.2108058398436466 -0.1401379202086424 242897
450.0000000000001 -0.2251977550571866 -0.1143870979218266 243139
450.5 -0.236506377309455 -0.08720934378344308 243381
451 -0.2445923064709265 -0.05896750715700598 243641
451.5 -0.2493590714507761 -0.03003732892644842 243882
452 -0.2507542678826089 -0.0008024472069355895 244131
452.4999999999999 -0.2487701112860277 0.028350685500344 244377
453.0000000000001 -0.2434434002269021 0.05703790642453413 244621
453.5 -0.2348548917941243 0.08488240055559364 244866
454 -0.2231280994509923 0.1115196460478866 245128
454.5 -0.2084275309032129 0.1366021821465188 245387
455 -0.1909563909534227 0.1598041373263969 245648
455.4999999999999 -0.1709537812882775 0.1808254586879097 245913
456.0000000000001 -0.1486914356776453 0.1993957877739361 246164
456.5 -0.1244700350715399 0.2152779328038784 246432
457 -0.09861515248155811 0.2282708927957711 246700
457.5 -0.07147288226040065 0.2382123950930422 246958
458 -0.04340521238531835 0.244980914346766 247230
458.4999999999999 -0.01478520155865263 0.2484971479396458 247489
459.0000000000001 0.01400797467885066 0.2487249300817434 247740
459.5000000000001 0.04259404309746256 0.2456715742638196 248019
460 0.07059665080856137 0.2393876413229838 248278
460.5 0.09764831601299213 0.2299661379571289 248542
461 0.1233952463966103 0.2175411580193235 248803
461.4999999999999 0.1475019620478356 0.2022859862323542 249063
461.9999999999999 0.1696556625442681 0.1844106909912348 249329
462.5000000000001 0.1895702814148577 0.1641592395758833 249584
463 0.2069901754814673 0.1418061752906946 249848
463.5 0.2216934015599289 0.1176529017022398 250104
464 0.2334945385882597 0.09202362418778191 250350
464.5 0.2422470193729385 0.06526100337121885 250606
464.9999999999999 0.2478449427207368 0.03772157865396088 250869
465.5000000000001 0.2502243436654012 0.009771022900463111 251129
466 0.2493639067128991 -0.01822070862348506 251390
466.5 0.245285114419926 -0.0458842707615047 251647
467 0.238051831090077 -0.07285579777957721 251906
467.5 0.2277693288216117 -0.09878168533924496 252170
467.9999999999999 0.2145827704720905 -0.1233232223382024 252427
468.5000000000001 0.1986751712219273 -0.1461610119983596 252690
469 0.1802648672279414 -0.1669991245470819 252936
469.5 0.1596025262704811 -0.1855689275540979 253191
470 0.136967741230265 -0.2016325444031948 253475
470.5 0.112665252606989 -0.2149858964339591 253745
470.9999999999999 0.08702085104181134 -0.2254612899157921 253998
471.5000000000001 0.06037701486929632 -0.2329295151383676 254250
472 0.03308834104980238 -0.2373014314372979 254507
472.5 0.005516830379029123 -0.2385290188336439 254788
473 -0.0219729103936992 -0.23660588405962 255120
473.5 -0.04901848600324982 -0.2315672159760531 255395
473.9999999999999 -0.07526448606450432 -0.2234891926641551 255650
474.5000000000001 -0.1003671516040885 -0.2124878496988014 255985
475 -0.1239988735080392 -0.1987174261876168 256238
475.5 -0.1458524640700443 -0.1823682119969886 256490
476 -0.1656451459978326 -0.1636639260930929 256772
476.5 -0.1831222071323524 -0.1428586620184076 257058
476.9999999999999 -0.1980602737019702 -0.1202334421229009 257363
477.5000000000001 -0.2102701601097667 -0.09609242720175878 257625
478 -0.2195992589659634 -0.07075883259355675 257873
478.5 -0.2259334412526056 -0.04457060550802028 258150
479 -0.2291984430610064 -0.01787592133407872 258436
479.5 -0.2293607221865335 0.008971441110300776 258679
479.9999999999999 -0.2264277749089517 0.03561678401179962 258958
480.5000000000001 -0.2204479104362458 0.06170917270483175 259214
481 -0.2115094876509681 0.08690605376968494 259459
481.5 -0.1997396258762868 0.110877748364985 259701
482 -0.1853024082808934 0.1333117619050592 259953
482.5 -0.1683966031772974 0.1539168537952362 260202
482.9999999999999 -0.149252934750106 0.172426814275032 260461
483.5000000000001 -0.1281309405978546 0.1886038994443455 260709
484 -0.1053154588080272 0.2022418802059931 260960
484.5 -0.08111279204128821 0.2131686660858452 261208
485 -0.0558466002166015 0.2212484706187679 261461
485.5 -0.02985357681156462 0.2263834911374972 261730
485.9999999999999 -0.00347896647883814 0.2285150822900987 261979
486.5000000000001 0.02292801640318068 0.2276244093531526 262240
487 0.04901880750226378 0.223732574312619 262497
487.5 0.07445008956332484 0.2169002146608219 262750
488 0.09888830612108154 0.2072265818140087 263002
488.5 0.1220140326007831 0.1948481128986981 263264
488.9999999999999 0.1435261475753972 0.1799365162966535 263513
489.5000000000001 0.1631457497583756 0.1626963976907816 263764
490 0.1806197698311977 0.1433624593346579 264030
490.5 0.1957242303857505 0.1221963107989359 264281
491 0.2082671120460724 0.09948293445704051 264532
491.5 0.2180907891571464 0.07552685339576674 264778
491.9999999999999 0.2250740042183838 0.05064805321713634 265024
492.5000000000001 0.2291333564184643 0.02517771228818236 265282
493 0.2302242861135212 -0.0005462026434313599 265556
493.5 0.2283415437959094 -0.02618341694684434 265809
494 0.2235191389367349 -0.05139584537104376 266059
494.5 0.2158297709615019 -0.07585204668517076 266308
494.9999999999999 0.2053837514437472 -0.0992315770504328 266560
495.5000000000001 0.1923274332865188 -0.1212291849920787 266812
496 0.1768411691182815 -0.1415587931031427 267060
496.5 0.1591368272737633 -0.1599572145919122 267305
497 0.1394548994813362 -0.1761875564408661 267556
497.5 0.1180612396620442 -0.1900422652258905 267804
497.9999999999999 0.09524347799304976 -0.2013457764925549 268044
498.5000000000001 0.07130715853908649 -0.209956733935456 268303
499 0.04657165225646127 -0.2157697504050444 268547
499.5 0.02136589998106475 -0.2187166888963771 268794
500 -0.003975957910250622 -0.2187674480740302 269053
500.5 -0.02911900715190007 -0.2159302434716158 269313
500.9999999999999 -0.05373198198812319 -0.2102513821856419 269554
501.5000000000001 -0.0774916259707618 -0.2018145355733369 269835
502 -0.1000869337985104 -0.1907395210742545 270076
502.5 -0.1212232185830571 -0.1771806107190101 270330
503 -0.1406259513992615 -0.1613243900808641 270586
503.5 -0.158044323141965 -0.1433871972860911 270852
503.9999999999999 -0.1732544825273843 -0.1236121771508764 271130
504.5000000000001 -0.1860624084899776 -0.1022659904851151 271391
505 -0.1963063801761611 -0.07963522303283467 271678
505.5 -0.2038590131574104 -0.05602254234816088 271944
506 -0.2086288363040752 -0.03174265408614874 272219
506.5 -0.2105613898997978 -0.007118111679318733 272469
506.9999999999999 -0.2096398319527066 0.01752496485735463 272717
507.5000000000001 -0.2058850461887982 0.04186120421922993 272964
508 -0.1993552518084479 0.06557027614999357 273217
508.5 -0.1901451216616424 0.08834110424715885 273465
509 -0.1783844219645531 0.1098759438773682 273714
509.5 -0.1642361929545554 0.129894271790594 273993
509.9999999999999 -0.1478944958804312 0.1481364366680812 274238
510.5000000000001 -0.1295817573710197 0.1643670231465473 274485
511.0000000000001 -0.1095457474455063 0.1783778857851598 274742
511.5 -0.08805623215426746 0.1899908139284892 274990
512 -0.06540134600986934 0.1990597934071492 275229
512.5 -0.04188373293003084 0.2054728364408177 275489
513 -0.01781650732295721 0.20915335689296 275748
513.5 0.006480910836021704 0.2100610740953991 276010
514 0.03068703158632137 0.2081924347330273 276271
514.5 0.05448254510598823 0.2035805486709527 276521
515 0.07755453023766486 0.1962946410336344 276798
515.5 0.09960056599420947 0.1864390292230529 277062
516 0.1203326920683268 0.1741516398067361 277306
516.5 0.1394811665253503 0.159602086234505 277567
517 0.1567979716905495 0.1429893340761982 277865
517.5 0.1720600227126087 0.1245389858365992 278102
518 0.1850720373455591 0.1045002223286806 278368
518.5 0.1956690300870524 0.08314244200834051 278673
519 0.2037183988792398 0.06075164353626021 278972
519.5 0.2091215780513353 0.03762660008600874 279229
520 0.2118152369867825 0.01407487652095781 279482
520.5 0.2117720100552233 -0.009591257516463426 279732
521 0.209000749579515 -0.03305896434447077 280003
521.5 0.2035462999280662 -0.05601897005643545 280279
522 0.1954887971492033 -0.07816963688472126 280533
522.5 0.1849425048135017 -0.09922092253598674 280786
523 0.1720542028198712 -0.1188981745720045 281046
523.5 0.1570011517717463 -0.136945710242388 281302
524 0.1399886610645 -0.1531301351555421 281565
524.5 0.1212472939720673 -0.1672433577604654 281816
525 0.1010297477129632 -0.1791052607555484 282085
525.5 0.07960745065282711 -0.1885659951849447 282350
526 0.05726692240872884 -0.1955078680656269 282629
526.5 0.03430594561377291 -0.1998467998405076 282908
527 0.01102960044139203 -0.2015333337019617 283160
527.5 -0.01225378535187711 -0.2005531847989514 283407
528 -0.0352367171482471 -0.1969273234503287 283720
528.5 -0.05761659099206545 -0.1907115926556731 283961
529 -0.07909967441845454 -0.1819958663416713 284205
529.5 -0.09940495826249482 -0.1709027608254459 284464
530 -0.1182678289830125 -0.1575859178369625 284727
530.5 -0.1354435135544234 -0.1422278830438607 284981
531 -0.1507102521249076 -0.1250376092905953 285225
531.5 -0.1638721573660481 -0.1062476186311081 285477
532 -0.1747617236970788 -0.08611086163728138 285726
532.5 -0.1832419542982572 -0.06489731634746311 285969
533 -0.1892080789687494 -0.04289037253064701 286243
533.5 -0.1925888413657438 -0.02038304964047309 286502
534 -0.1933473399099201 0.002325901114756689 286761
534.5 -0.1914814125812275 0.02493595877953184 287019
535 -0.1870235618792463 0.04714880623716634 287281
535.5 -0.1800404223039934 0.06867226287820193 287535
536 -0.170631778745556 0.08922412455061882 287786
536.5 -0.1589291500748928 0.1085358603686823 288035
537 -0.1450939579260076 0.1263561179961947 288290
537.5 -0.1293153060768318 0.1424539916915524 288537
538 -0.111807400901919 0.1566220106692079 288783
538.5 -0.09280664801859335 0.1686788091500245 289041
539 -0.0725684644193714 0.1784714437895528 289294
539.5 -0.05136384902365192 0.1858773289300594 289541
540 -0.02947575764433149 0.1908057652550437 289814
540.5 -0.007195330811435659 0.1931990428651886 290078
541 0.01518197530544193 0.1930331054694536 290332
541.5 0.03736030350297133 0.1903177682187416 290594
542 0.05904730385569351 0.1850964876247608 290862
542.5 0.07995798414681558 0.1774456879250872 291120
543 0.09981845174786634 0.1674736540987675 291388
543.5 0.1183694978594146 0.1553190074282962 291649
544 0.1353699772509818 0.1411487849686468 291919
544.5 0.1505999394763599 0.1251561494508373 292181
545 0.1638634709514908 0.1075577609488829 292436
545.5 0.1749912112191689 0.08859084601265908 292693
546 0.1838425111345739 0.06851000385864253 292955
546.5 0.1903072055284353 0.04758379256582724 293213
547 0.1943069780755645 0.02609114100258332 293474
547.5 0.1957963015463203 0.004317634376845473 293731
548 0.1947629422745041 -0.01744827717001208 293989
548.5 0.1912280234619617 -0.03891909663424202 294253
549 0.1852456477810138 -0.05981207438987734 294511
549.5 0.176902085553494 -0.07985292856491542 294762
550 0.1663145405028836 -0.09877944264249093 295031
550.5 0.1536295106186422 -0.1163448931405048 295304
551 0.1390207669666403 -0.1323212626049808 295561
551.5 0.1226869782574705 -0.146502196118318 295821
552 0.1048490135805041 -0.1587056630326934 296085
552.5 0.08574695986636009 -0.168776289643272 296341
553 0.0656368943003339 -0.1765873329612653 296598
553.5 0.04478745502748175 -0.1820422705732846 296854
554 0.0234762560268198 -0.1850759867160269 297108
554.5 0.001986193955715064 -0.1856555400852936 297366
555 -0.0193983039476047 -0.183780504463773 297628
555.5 -0.04039504118056481 -0.1794828789189767 297891
556 -0.06072777281237843 -0.1728265700160119 298154
556.5 -0.08012983682002918 -0.1639064541343276 298412
557 -0.09834764822924212 -0.1528470334987449 298675
557.5 -0.1151440103164153 -0.1398007048604785 298921
558 -0.1303011996766457 -0.1249456648237002 299172
558.5 -0.1436237850750923 -0.1084834805414656 299416
559 -0.1549411436312257 -0.09063635884006289 299679
559.5 -0.1641096419885679 -0.07164415071693293 299918
560 -0.1710144546407676 -0.05176113154426846 300170
560.5 -0.1755709964574361 -0.03125260015494521 300421
561 -0.1777259516147089 -0.01039134225359409 300678
561.5 -0.1774578865170349 0.01054599474485375 300940
562 -0.1747774398264957 0.03128256731407415 301212
562.5 -0.1697270883206418 0.05154499332349711 301479
563 -0.1623804929050997 0.07106695317229687 301729
563.5 -0.1528414346391478 0.08959268715346687 301989
564 -0.141242356018138 0.1068803431591655 302257
564.5 -0.1277425279254669 0.122705130948047 302522
565 -0.1125258675510934 0.1368622418768262 302786
565.5 -0.09579843710969527 0.1491694962147881 303048
566 -0.07778565732060631 0.1594696838673549 303310
566.5 -0.05872927328026988 0.1676325684827668 303568
567 -0.0388841135190281 0.1735565294484036 303832
567.5 -0.01851468564732001 0.1771698211392933 304095
568 0.002108345971115494 0.1784314338958806 304352
568.5 0.02271175365482479 0.1773315465128671 304609
569 0.04302336328119268 0.1738915654453163 304893
569.5 0.06277564676434341 0.1681637514102196 305162
570 0.08170924275523415 0.1602304395090057 305423
570.5 0.09957635926960992 0.1502028643471328 305699
571 0.1161440136425465 0.1382196068105867 305956
571.5 0.1311970674854982 0.1244446841078328 306214
572 0.1445410171513195 0.1090653093348676 306467
572.5 0.1560045035557066 0.09228935110995519 306730
573 0.1654415090142715 0.07434252769781911 306990
573.5 0.1727332129813556 0.05546537345054667 307248
574 0.1777894831626861 0.03591001829058029 307516
574.5 0.1805499833575099 0.01593682331313064 307770
575 0.1809848845015433 -0.00418908263834683 308022
575.5 0.1790951706617235 -0.02420131939111684 308273
576 0.1749125371071953 -0.04383577825652999 308541
576.5 0.1684988829769349 -0.06283410468724498 308828
577 0.1599454064116166 -0.08094709489188566 309076
577.5 0.1493713152452881 -0.09793796178892729 309359
578 0.1369221713924431 -0.1135854275354341 309615
578.5 0.1227678918521419 -0.1276866022795662 309880
579 0.1071004337204647 -0.1400596117250553 310142
579.5 0.09013119469765947 -0.1505459395208058 310395
580 0.07208816424387075 -0.1590124543527988 310674
580.5 0.05321286373007773 -0.1653530958662635 310941
581 0.03375711660803647 -0.1694901981264094 311202
581.5 0.01397969175072411 -0.1713754341744497 311482
582 -0.005857135333518256 -0.1709903702873926 311791
582.5 -0.02549105775308049 -0.1683466237378325 312057
583 -0.04466320294028538 -0.1634856231048628 312324
583.5 -0.06312154306018014 -0.1564779754396204 312593
584 -0.08062420522857508 -0.1474224497695507 312854
584.5 -0.09694263809861681 -0.1364445914659987 313129
585 -0.1118645933964222 -0.1236949868340284 313401
585.5 -0.1251968835488152 -0.1093472018482168 313673
586 -0.1367678796146338 -0.09359542319399369 313966
586.5 -0.1464297172634293 -0.07665183362595088 314254
587 -0.1540601824936941 -0.05874375707261904 314508
587.5 -0.1595642530937084 -0.04011061185761335 314760
588 -0.1628752764637204 -0.02100071283230126 315008
588.5 -0.1639557692766321 -0.001667965094693879 315257
589 -0.1627978294908387 0.01763150672016953 315518
589.5 -0.1594231563762914 0.03664274886718175 315765
590 -0.1538826794049795 0.0551153437910077 316013
590.5 -0.1462558020211535 0.07280670591371675 316269
591 -0.1366492713766387 0.08948526456942206 316516
591.5 -0.1251956900258042 0.104933492358925 316774
592 -0.1120516902587992 0.1189507393576948 317025
592.5 -0.09739579614930254 0.1313558362873312 317262
593 -0.08142600244699552 0.1419894329171164 317503
593.5 -0.06435710310269539 0.1507160415553714 317747
594 -0.04641780542837025 0.1574257594713335 317986
594.5 -0.02784766862393002 0.1620356484035548 318233
595 -0.008893907613026235 0.1644907539024135 318478
595.5 0.01019189520658614 0.1647647520608048 318719
596 0.02915712659673027 0.1628602161443716 318962
596.5 0.04775148327962124 0.1588085006748231 319212
597 0.06573027275889218 0.1526692455801401 319461
597.5 0.08285763066683131 0.14452950803691 319757
598 0.09890961236940339 0.1345025345265967 320048
598.5 0.113677118341059 0.1227261903448949 320319
599 0.1269686151315381 0.1093610682796438 320676
599.5 0.1386126165548403 0.09458830234964161 320999
600 0.1484598929977758 0.07860711631977443 321287
600.5 0.1563853804275838 0.06163214012767428 321559
601 0.162289764725187 0.04389053032960617 321826
601.5 0.1661007213283081 0.02561893316045966 322140
602 0.167773794778408 0.007060330773099824 322493
602.5 0.1672929075657081 -0.01153918734864396 322746
603 0.1646704925934094 -0.02993368493877289 323024
603.5 0.159947248570263 -0.04788062829345088 323406
604 0.1531915226237854 -0.065144081513988 323789
604.5 0.1444983293388561 -0.08149780558681818 324086
605 0.1339880202035176 -0.09672822062728499 324361
605.5 0.1218046220227731 -0.1106371925358889 324637
606 0.1081138671821576 -0.1230446077439584 324899
606.5 0.09310094264945519 -0.1337907026270188 325160
607 0.07696798824315358 -0.1427381174987852 325514
607.5 0.05993137792295771 -0.149773648821447 325817
608 0.04221882062952593 -0.1548096773284927 326175
608.5 0.02406631948214144 -0.1577852541001543 326446
609 0.005715029905572969 -0.1586668312004757 326822
609.5 -0.01259194152094744 -0.1574486282180378 327183
610 -0.03061275503351007 -0.1541526308865462 327462
610.5 -0.04811002990949727 -0.1488282228326509 327721
611 -0.06485396884622423 -0.1415514563420892 328006
611.5 -0.08062537340269685 -0.1324239727876177 328409
612 -0.09521851096883978 -0.1215715879607021 328772
612.5 -0.1084437957983729 -0.1091425619332652 329149
613 -0.1201302492024394 -0.09530557718863104 329485
613.5 -0.1301277070159351 -0.08024745254858248 329740
614 -0.1383087458761509 -0.06417062383705358 329982
614.5 -0.1445703036474082 -0.04729042521634406 330248
615 -0.1488349734347 -0.02983220767049668 330512
615.5 -0.1510519549987872 -0.01202833316033602 330794
616 -0.151197651956314 0.005884915490070849 331033
616.5 -0.1492759078603484 0.02367046791395584 331275
617 -0.1453178790467122 0.04109360121119982 331588
617.5 -0.1393815469360312 0.05792503522139063 331872
618 -0.1315508772371373 0.07394394727553899 332150
618.5 -0.1219346381415923 0.08894086681843515 332400
619 -0.1106648940706418 0.1027204119906166 332643
619.5 -0.09789519577628363 0.1151038324519881 332958
620 -0.08379849155195869 0.1259313253879723 333291
620.5 -0.06856478792420934 0.1350640947272284 333619
621 -0.05239859142770376 0.1423861270755243 333922
621.5 -0.03551616587064007 0.1478056616862524 334165
622 -0.01814264183988598 0.15125633589304 334400
622.5 -0.000509017045595928 0.1526979917688728 334645
623 0.01715091255958879 0.1521171342911692 334891
623.5 0.03460365014754212 0.1495270359231975 335132
624 0.05161908286492713 0.1449674872076017 335432
624.5 0.06797351344248907 0.1385041976455867 335776
625 0.08345259865500146 0.1302278557437067 336090
625.5 0.09785415606433656 0.1202528615885387 336354
626 0.1109908023247511 0.1087157495990169 336622
626.5 0.1226923886561091 0.09577332315068245 336983
627 0.1328082018653144 0.08160052651285757 337277
627.5 0.141208902480853 0.06638808294008806 337592
628 0.1477881751168154 0.05033993076915354 337915
628.5 0.1524640700531816 0.03367049195386148 338167
629 0.155180019156493 0.01660180958878031 338561
629.5 0.1559055136139239 -0.0006394073966658484 338856
630 0.154636435456177 -0.01782479307092474 339121
630.5 0.1513950394406639 -0.03472734695793377 339390
631 0.146229586495129 -0.05112443014734353 339665
631.5 0.1392136345220018 -0.06680069554294558 339994
632 0.1304449968746438 -0.08155091371352473 340253
632.5 0.1200443831789304 -0.09518265729536325 340522
633 0.1081537413300906 -0.1075188088660095 340786
633.5 0.09493432339104961 -0.1183998596373326 341074
634 0.08056450170394849 -0.1276859691689916 341350
634.5 0.0652373647545289 -0.1352587595423749 341663
635 0.04915812515800265 -0.1410228210160292 341922
635.5 0.03254137452862377 -0.1449069100582854 342249
636 0.01560822192297911 -0.1468648247692785 342598
636.5 -0.001416646015146136 -0.1468759470077785 342975
637 -0.01830794415026192 -0.1449454449708471 343226
637.5 -0.03484276772127379 -0.1411041344774222 343611
638 -0.05080353161930006 -0.1354080017207978 343987
638.5 -0.06598083134882975 -0.1279373947200008 344383
639 -0.08017618808426585 -0.1187958950573677 344790
639.5 -0.09320464186776596 -0.1081088856819828 345258
640 -0.1048971590986779 -0.09602183453107288 345676
640.5 -0.1151028230106863 -0.08269831742214159 346145
641 -0.1236907787852078 -0.06831780704937934 346551
641.5 -0.1305519082684825 -0.05307325793495135 346963
642 -0.1356002129003757 -0.03716851980026705 347388
642.5 -0.1387738873761543 -0.02081561400084197 347748
643 -0.1400360706959961 -0.004231909383274906 348078
643.5 -0.1393752655555607 0.01236276484719263 348432
644 -0.1368054214373097 0.02874903093003573 348723
644.5 -0.1323656812179824 0.04471086048337852 348977
645 -0.1261197955536617 0.06003842031604559 349218
645.5 -0.1181552136815434 0.07453082865772315 349600
646 -0.1085818635291795 0.08799878563237888 349885
646.5 -0.09753063809180915 0.1002670435596496 350156
647 -0.08515160887313489 0.1111766848783432 350421
647.5 -0.07161199073452418 0.1205871781151025 350807
648 -0.0570938857160317 0.1283781853337994 351081
648.5 -0.04179183623818497 0.1344510978565043 351444
649 -0.02591022052961087 0.1387302806997007 351704
649.5 -0.009660525121212852 0.1411640100706872 352066
650 0.006741469222428033 0.14172509236666 352334
650.5 0.02307855071841249 0.1404111573581076 352612
651 0.03913495096339994 0.1372446225625191 352882
651.5 0.05469919250455346 0.1322723301666444 353166
652 0.06956687203114681 0.1255648621780759 353505
652.5 0.08354334258633304 0.1172155437227382 353803
653 0.09644625963142334 0.107339148498251 354070
653.5 0.1081079576886014 0.0960703242903788 354315
654 0.1183776266160293 0.08356176010996039 354572
654.5 0.1271232592998766 0.06998211986325677 354895
655 0.1342333456437649 0.05551377048604831 355204
655.5 0.1396182911555683 0.04035033511210461 355443
656 0.1432115421284394 0.02469410407597841 355705
656.5 0.1449704033377243 0.008753338340104401 356111
657 0.1448765382756476 -0.007260498735553543 356392
657.5 0.1429361461666724 -0.02313554451286219 356648
658 0.1391798142921414 -0.03866233795325411 356903
658.5 0.1336620484464806 -0.05363658125250028 357153
659 0.12646048859205 -0.06786182584893219 357546
659.5 0.1176748209198348 -0.08115204751825658 357813
660 0.1074254015040845 -0.09333407682805625 358064
660.5 0.09585161050861848 -0.1042498532263712 358322
661 0.08310995941158644 -0.1137584734538181 358585
661.5 0.06937197691833852 -0.1217380077644884 358934
662 0.05482190208724091 -0.1280870605794456 359205
662.5 0.03965421566398572 -0.1327260556356236 359454
663 0.02407104267457405 -0.1355982293860921 359708
663.5 0.008279460939676825 -0.1366703203055199 359957
664 -0.007511248676621676 -0.1359329458052332 360204
664.5 -0.02309237379657496 -0.1334006626115509 360461
665 -0.03825852715959561 -0.129111710654098 360720
665.5 -0.05281035197145408 -0.1231274446919607 360970
666 -0.06655714036373857 -0.1155314620197099 361221
666.5 -0.07931933059836697 -0.1064284385882983 361471
667 -0.09093085034551185 -0.09594268969520257 361858
667.5 -0.1012412754839492 -0.08421647499395653 362157
668 -0.1101177763914339 -0.07140807089851595 362507
668.5 -0.1174468265748921 -0.05768963646946873 362788
669 -0.1231356516969692 -0.04324490152807017 363039
669.5 -0.1271134005435686 -0.02826670801620477 363284
670 -0.1293320231996106 -0.01295443747671081 363651
670.5 -0.1297668456075631 0.0024886410543817 363919
671 -0.128416833723235 0.01785806749179282 364178
671.5 -0.125304544602148 0.03295089573708514 364424
672 -0.1204757658929304 0.04756837154424375 364773
672.5 -0.1139988493267744 0.06151854790592017 365149
673 -0.1059637478198781 0.07461880357058201 365418
673.5 -0.09648076969591386 0.0866982316717292 365693
674 -0.08567906723697112 0.09759986725379681 365941
674.5 -0.07370488023566374 0.1071827246904015 366234
675 -0.06071955840308839 0.1153236185789169 366583
675.5 -0.04689738934575353 0.1219187446257821 366908
676 -0.03242326132258407 0.1268850002698745 367182
676.5 -0.01749019209860398 0.1301610282831515 367531
677 -0.002296756898123365 0.1317079702918524 367789
677.5 0.01295555029394129 0.1315099210282818 368138
678 0.02806498704390513 0.1295740781011278 368390
678.5 0.04283222903047346 0.1259305861085214 368676
679 0.05706299763426744 0.120632077959168 369093
679.5 0.07057061394253486 0.113752920259489 369426
680 0.08317844561927312 0.1053881735161634 369673
680.5 0.09472221459477323 0.09565228164266647 369930
681 0.1050521354517374 0.08467750879633083 370194
681.5 0.1140348567011024 0.07261214486294132 370444
682 0.1215551798179012 0.05961850390608821 370694
682.5 0.1275175339095908 0.04587074256958775 370947
683 0.131847187175758 0.03155252772882552 371192
683.5 0.1344911798448362 0.01685458460136457 371542
684 0.1354189669931904 0.001972158024328442 371808
684.5 0.1346227635150276 -0.0128975793327391 372057
685 0.1321175874666769 -0.0275581374385129 372332
685.5 0.1279410020033382 -0.04181630351642733 372579
686 0.1221525601075955 -0.05548468656959128 372935
686.5 0.1148329602242555 -0.06838417832808248 373198
687 0.1060829247138768 -0.08034629832451655 373634
687.5 0.09602181666783587 -0.09121539241913527 373893
688 0.0847860140434277 -0.1008506561120172 374140
688.5 0.07252706323376816 -0.1091279563696947 374395
689 0.0594096370431345 -0.1159414284239342 374649
689.5 0.04560932455693274 -0.1212048270347223 374984
690 0.03131028254431189 -0.1248526150067462 375257
690.5 0.0167027797831647 -0.1268407752646089 375506
691 0.001980667029743513 -0.1271473364796645 375872
691.5 -0.01266119374810791 -0.125772606051556 376122
692 -0.02702950680476267 -0.1227391081296087 376362
692.5 -0.04093509264917858 -0.1180912282617497 376623
693 -0.05419537705822165 -0.1118945701299589 376912
693.5 -0.0666367863471005 -0.1042350336203733 377241
694 -0.07809701749674008 -0.09521762713322761 377628
694.5 -0.08842715347291361 -0.08496503051486541 377929
695 -0.09749359619424838 -0.07361592824564051 378207
695.5 -0.1051797920868064 -0.06132313550128628 378491
696 -0.1113877279680954 -0.04825154238256583 378757
696.5 -0.1160391780951948 -0.03457590394415084 379040
697 -0.1190766865486167 -0.02047850561876276 379317
697.5 -0.1204642726608274 -0.006146735201651148 379562
698 -0.1201878508888135 0.008229406286205576 379814
698.5 -0.1182553603245218 0.02245982181436266 380073
699 -0.1146966028850774 0.03635683031170631 380315
699.5 -0.1095627930753987 0.04973764021668463 380626
700 -0.1029258260183376 0.06242675203143279 380920
700.5 -0.0948772741516677 0.07425825832457229 381296
701 -0.08552712654847221 0.08507801106392691 381617
701.5 -0.07500228818111679 0.09474562799094971 381906
702 -0.06344485957515571 0.1031363119481068 382172
702.5 -0.05101022014747794 0.1101424596087925 382433
703 -0.03786494105592662 0.115675038902177 382694
703.5 -0.02418455557283035 0.1196647175343365 383034
704 -0.01015121680443866 0.1220627283403871 383291
704.5 0.004048726010774037 0.1228414607154774 383531
705 0.01822720039719374 0.1219947710185678 383778
705.5 0.03219689993626124 0.1195380085734032 384034
706 0.04577375703358093 0.1155077576565208 384381
706.5 0.05877936653606741 0.1099612996126486 384686
707 0.07104332830967408 0.1029758029240194 384931
707.5 0.08240547804097201 0.09464725263335215 385168
708 0.09271797708155734 0.08508913393372176 385411
708.5 0.1018472340913857 0.0744308879475042 385654
709 0.1096756335290752 0.0628161606792495 385903
709.5 0.1161030486528202 0.05040086880519205 386142
710 0.1210481195994039 0.03735110832051693 386391
710.5 0.1244492802618399 0.02384093407415753 386649
711 0.1262655210460711 0.0100500398541751 386919
711.5 0.1264768781090643 -0.003838630075946193 387198
712 0.125084643317559 -0.01764130626376257 387456
712.5 0.1221112928704162 -0.03117582404593395 387714
713 0.1176001362487981 -0.04426402610729997 387978
713.5 0.1116146908481672 -0.05673410595499989 388215
714 0.1042377912556461 -0.06842286150336227 388481
714.5 0.0955704456181638 -0.07917782923161479 388842
715 0.08573045485539658 -0.08885927102964873 389103
715.5 0.07485081356351488 -0.09734198786429188 389364
716 0.06307791429092005 -0.1045169367522238 389620
716.5 0.05056957940869729 -0.1102926301838568 389869
717 0.03749294701362029 -0.1145963000693196 390130
717.5 0.02402223916180671 -0.1173748114337794 390381
718 0.01033644221287284 -0.1185953144324397 390734
718.5 -0.003383069850905386 -0.1182456267410536 391006
719 -0.01695493759167696 -0.1163343419592557 391264
719.5 -0.03020021197460787 -0.1128906632939517 391512
720 -0.04294471228782095 -0.1079639654202947 391768
720.5 -0.05502131507541538 -0.1016230910005278 392013
721 -0.06627214402574573 -0.09395539182896057 392265
721.5 -0.07655063214201993 -0.08506552791875775 392512
722 -0.08572342928229064 -0.07507404100923382 392767
722.5 -0.0936721302668472 -0.06411572190962368 393009
723 -0.1002948011841142 -0.05233779376867755 393252
723.5 -0.105507284248449 -0.03989793573423719 393511
724 -0.1092442645380291 -0.02696217351262531 393755
724.5 -0.1114600851284049 -0.01370266502803433 393999
725 -0.112129300494607 -0.0002954106957194026 394252
725.5 -0.1112469615372149 0.01308208125668551 394507
726 -0.1088286291491531 0.02625314346917009 394752
726.5 -0.104910116833012 0.03904428107391439 394996
727 -0.09954696645580847 0.05128745551188001 395248
727.5 -0.09281366474216274 0.0628222904984399 395501
728 -0.08480261151158811 0.07349817119955505 395746
728.5 -0.07562285391632473 0.08317620916385039 395993
729 -0.06539860399032386 0.09173104739856867 396244
729.5 -0.05426755963782179 0.09905248215355436 396491
730 -0.04237905173478052 0.1050468804575506 396761
730.5 -0.02989204225543754 0.1096383752016448 397003
731 -0.01697300024049388 0.1127698225486942 397265
731.5 -0.003793683968796883 0.114403509624968 397514
732 0.009471141138765172 0.1145216037786315 397754
732.5 0.02264601858047842 0.1131263381247335 398016
733 0.03555712012561634 0.110239931592405 398268
733.5 0.0480345378165184 0.1059042452007067 398519
734 0.05991451841931148 0.1001801797686129 398763
734.5 0.07104161095807192 0.09314682366609198 399017
735 0.08127069918929565 0.08490036249243851 399256
735.5 0.09046889246415908 0.07555276568195819 399511
736 0.09851725036326214 0.06523026794507232 399750
736.5 0.1053123187458958 0.05407166611703652 399992
737 0.1107674574027523 0.0422264543722214 400241
737.5 0.1148139423030283 0.02985282283843161 400488
738 0.1174018284464189 0.01711554638647668 400738
738.5 0.1185005625271417 0.004183791752958963 400992
739 0.1180993379482182 -0.008771127838295936 401243
739.5 0.1162071881454223 -0.02157802077095155 401512
740 0.1128528176462372 -0.03406807783687155 401771
740.5 0.1080841737538944 -0.04607709590459153 402022
741 0.1019677651644344 -0.05744763518278335 402271
741.5 0.09458773715065734 -0.06803108175651222 402512
742 0.08604471613717013 -0.07768958839623689 402864
742.5 0.07645443950371544 -0.08629786831483215 403144
743 0.06594618925020811 -0.09374481855341819 403394
743.5 0.05466105070009258 -0.09993495198513884 403656
744 0.04275001967577716 -0.1047896195060111 403906
744.5 0.03037198352195059 -0.1082480067988128 404149
745 0.01769160295468242 -0.1102678930718965 404394
745.5 0.00487712295605828 -0.110826162349497 404641
746 -0.007901858199783635 -0.1099190611812217 404893
746.5 -0.02047663222345801 -0.1075622000022196 405139
747 -0.03268160673591597 -0.103790298767438 405399
747.5 -0.04435648449220413 -0.09865668085852985 405659
748 -0.0553483672430268 -0.09223252257584721 405897
748.5 -0.0655137566406571 -0.08460586873696221 406165
749 -0.07472042602430849 -0.07588042796518241 406527
749.5 -0.08284913869052207 -0.06617416412651562 406775
750 -0.08979519034222064 -0.05561770302401241 407005
750.5 -0.09546975578744096 -0.04435257584993574 407248
751 -0.09980102259329461 -0.03252932299786031 407524
751.5 -0.1027350972569681 -0.02030548362156911 407769
752 -0.1042366724953161 -0.007843497772721366 408141
752.5 -0.1042894474372137 0.004691450963499855 408426
753 -0.1028962957859524 0.01713362369966068 408689
753.5 -0.1000791803589939 0.02931891637312855 408960
754 -0.09587881576508639 0.04108702284506072 409227
754.5 -0.09035408429982678 0.05228354247653695 409521
755 -0.08358121338643269 0.06276200449122778 409786
755.5 -0.07565272601612703 0.07238578260174805 410039
756 -0.06667617861113005 0.08102987489185427 410316
756.5 -0.05677270350401081 0.08858252578803066 410580
757 -0.04607537576399295 0.09494666909664637 410911
757.5 -0.03472742637081801 0.100041173497726 411228
758 -0.02288032571066567 0.1038018745408673 411508
758.5 -0.01069176302107166 0.1061823800473672 411772
759 0.001676451278217608 0.1071546388468822 412021
759.5 0.01406053248041732 0.1067092659266496 412265
760 0.02629688924431201 0.1048556203045265 412513
760.5 0.03822428333244563 0.1016216352109604 412775
761 0.04968595293880461 0.09705340343619286 413024
761.5 0.06053167166143072 0.0912145239243127 413281
762 0.07061971609446818 0.08418521883277891 413525
762.5 0.07981871628770812 0.0760612332835143 413781
763 0.08800936493204629 0.06695253287026939 414042
763.5 0.09508596305432075 0.05698181661960585 414345
764 0.100957782218538 0.04628286549532876 414746
764.5 0.1055502257026112 0.03499874865750662 415057
765 0.1088057738171142 0.02327991151004337 415343
765.5 0.1106847014190628 0.01128217107179157 415599
766 0.1111655587107747 -0.0008353546336078342 415872
766.5 0.1102454095609807 -0.01291235566904859 416122
767 0.107939824800734 -0.02478944981644242 416374
767.5 0.1042826311876962 -0.03631028474038508 416632
768 0.09932541995619959 -0.04732359497298039 416868
768.5 0.09313682203460621 -0.05768518667479837 417114
769 0.08580156007427331 -0.06725982414729978 417367
769.5 0.07741929035571689 -0.07592299343343686 417613
770 0.06810325037914186 -0.08356252002669555 417857
770.5 0.05797873047261901 -0.09008001969158204 418100
771 0.04718139002904403 -0.09539216365354652 418340
771.5 0.03585544098314779 -0.09943174191313525 418608
772 0.02415172283653891 -0.1021485111442288 418920
772.5 0.01222569491039682 -0.1035098165133143 419183
773 0.000235372534703602 -0.1035009797674707 419428
773.5 -0.01166076544292968 -0.1021254490430343 419692
774 -0.02330587013474662 -0.09940470900354473 419964
774.5 -0.03454678943782707 -0.09537795308278438 420247
775 -0.04523608098773056 -0.09010152274463515 420554
775.5 -0.05523394480018145 -0.08364812173483159 420817
776 -0.06441005028547678 -0.07610581625018102 421166
776.5 -0.0726452337769644 -0.06757683474982601 421419
777 -0.07983304448293377 -0.05817618374404968 421662
777.5 -0.0858811188264646 -0.04803009828499387 421953
778 -0.0907123654523727 -0.03727434801947143 422196
778.5 -0.09426594572315909 -0.02605242151927289 422466
779 -0.09649803726271818 -0.01451361315517517 422750
779.5 -0.0973823710008483 -0.00281103800756118 423022
780 -0.09691053518479897 0.008900398806247512 423318
780.5 -0.09509204291605734 0.02046605147101849 423647
781 -0.09195416290038477 0.03173357438184193 424015
781.5 -0.08754151622530722 0.04255492770227513 424297
782 -0.08191544506062635 0.05278832118582247 424555
782.5 -0.07515316217347705 0.06230007075384913 424909
783 -0.06734669302068692 0.07096634353718409 425177
783.5 -0.05860162489011187 0.07867476862046507 425429
784 -0.04903568007386429 0.08532589255671272 425694
784.5 -0.03877713233728256 0.09083446081982872 425949
785 -0.0279630879685543 0.09513050870631121 426193
785.5 -0.01673765442908556 0.09816024775293568 426445
786 -0.005250021051799596 0.09988673647020806 426690
786.5 0.006347522664521039 0.1002903270655713 426930
787 0.01790160485569092 0.09936888280733028 427182
787.5 0.0292597984662685 0.09713776372053209 427433
788 0.04027263101800428 0.09362958136931561 427682
788.5 0.05079555048848927 0.08889372652603504 427933
789 0.06069082145999083 0.08299567651562684 428175
789.5 0.06982932668199321 0.07601609191492023 428423
790 0.07809225050011684 0.06804971504299462 428671
790.5 0.08537262222079707 0.05920408526418891 428919
791 0.09157669938326686 0.04959808850630135 429168
791.5 0.0966251730722041 0.03936036054193843 429431
792 0.100454179796711 0.02862756546316876 429699
792.5 0.1030161070519473 0.01754257237440193 429945
793 0.1042801824340702 0.006252554615421672 430189
793.4999999999999 0.104232839060404 -0.005092963210484101 430434
794 0.1028778530166035 -0.01634408450123901 430678
794.5000000000001 0.100236251571645 -0.0273525200277234 430935
795 0.0963459939297296 -0.03797354128922751 431186
795.5 0.0912614292857221 -0.04806788213636927 431434
795.9999999999999 0.08505253987802505 -0.05750356369067263 431684
796.5 0.07780397955139079 -0.06615761866314458 431934
797.0000000000001 0.06961392101515224 -0.0739176925600627 432176
797.5 0.06059272747480394 -0.08068350094373977 432427
798 0.0508614665943384 -0.08636812386638687 432678
798.5 0.04055028678367686 -0.09089912078994725 432918
799 0.02979667757365041 -0.09421945171436914 433166
799.4999999999999 0.0187436373176141 -0.09628819282889231 433411
800 0.007537772625131809 -0.09708103774090489 433664
800.5000000000001 -0.003672645225356634 -0.09659057818825387 433913
801 -0.01473964114171621 -0.09482636106567718 434166
801.5 -0.02551748842276845 -0.09181472155548583 434411
801.9999999999999 -0.03586462657124241 -0.08759839510764915 434657
802.5 -0.04564551949028696 -0.08223591392599899 434910
803.0000000000001 -0.05473242968682682 -0.07580079644711757 435162
803.5 -0.06300708527265071 -0.06838054100942285 435414
804 -0.07036221802512536 -0.06007543746655506 435664
804.5 -0.07670295252367737 -0.0509972128680468 435907
805 -0.0819480283918524 -0.04126752948062039 436157
805.4999999999999 -0.08603083992061816 -0.03101635532746901 436406
806 -0.08890027979645959 -0.02038022905601793 436655
806.5000000000001 -0.09052137627489949 -0.009500442286046754 436891
807 -0.09087571589144297 0.001478836377302898 437137
807.5 -0.08996164665095158 0.01241247077008316 437396
807.9999999999999 -0.08779425954527717 0.02315627475928669 437643
808.5 -0.08440514917910749 0.03356891267302191 437937
809.0000000000001 -0.07984195719667503 0.04351375753618631 438298
809.5 -0.07416770505887496 0.05286068269415468 438588
810 -0.06745992548388377 0.06148776334510626 438969
810.5 -0.05980960449830414 0.06928286574722615 439284
811 -0.05131994851578459 0.07614510340295211 439612
811.4999999999999 -0.04210499313375783 0.08198614132771839 439973
812 -0.03228807238690924 0.0867313315608074 440322
812.5000000000001 -0.02200016899174632 0.09032066534331055 440703
813 -0.01137816763711917 0.09270952984237832 441010
813.5 -0.0005630346013500352 0.0938692599090674 441340
813.9999999999999 0.01030205210769099 0.09378747808440802 441612
814.5 0.02107359729899447 0.09246821887850763 441872
815.0000000000001 0.0316096827750151 0.08993183620334171 442238
815.5 0.04177183614767296 0.08621469570354763 442600
816.0000000000001 0.05142684969799197 0.08136865656323913 442926
816.5 0.06044852540218321 0.07546035013329445 443213
817 0.06871932327881154 0.06857026538639484 443520
817.4999999999999 0.07613189154240424 0.06079165373144351 443858
818 0.08259045866018994 0.0522292680718948 444195
818.5000000000001 0.08801206927865171 0.04299795314336083 444498
819 0.09232764808994753 0.03322110608675032 444815
819.5 0.09548287801667392 0.02302902787934618 445136
819.9999999999999 0.0974388815759813 0.01255718763629889 445463
820.5 0.09817269690751249 0.001944422891316383 445719
820.9999999999999 0.09767754267908979 -0.008668900245866357 446001
821.5 0.09596286888324766 -0.01914274268601735 446253
822.0000000000001 0.09305419336950559 -0.0293392391926971 446547
822.5 0.08899272678427915 -0.03912451210684567 446809
823 0.08383479137522694 -0.04837042811569409 447066
823.4999999999999 0.07765104182302504 -0.05695627502690682 447412
824 0.07052549885552303 -0.06477033661970914 447734
824.5000000000001 0.0625544088430481 -0.07171134504217873 448059
825 0.05384494483743635 -0.07768979188875344 448335
825.5 0.04451376657171829 -0.08262908100172661 448580
826 0.03468545875571561 -0.0864665081692728 448831
826.5 0.02449086856167549 -0.08915405521176352 449092
826.9999999999999 0.01406536447356573 -0.09065898842674755 449414
827.5 0.003547039657560707 -0.09096425396788538 449770
828.0000000000001 -0.006925116312685125 -0.09006866542969855 450119
828.5 -0.01721305318232983 -0.08798688166241073 450388
829 -0.02718147895950821 -0.08474917561299194 450635
829.4999999999999 -0.0366996381233758 -0.0804009977431543 450890
830 -0.04564302573703408 -0.07500234027619671 451133
830.5000000000001 -0.05389501500800819 -0.0686269111367636 451371
831 -0.06134837703466142 -0.06136112893651875 451611
831.5 -0.06790667295020017 -0.05330295269192398 451860
832 -0.07348550040665161 -0.04456056210734354 452105
832.5 -0.07801357830592599 -0.03525090618971289 452347
832.9999999999999 -0.08143365585732991 -0.02549813965502543 452592
833.5 -0.08370323439152842 -0.01543196802014933 452832
834.0000000000001 -0.08479509285851351 -0.005185923427707412 453146
834.5 -0.08469761054835054 0.005104405887607419 453470
835 -0.08341488326360127 0.01530316902649414 453785
835.4999999999999 -0.08096663190572044 0.0252760450359096 454079
836 -0.07738790517820912 0.03489201106069292 454377
836.5000000000001 -0.07272858082074542 0.04402506277269812 454615
837 -0.06705267243519197 0.05255586449948724 454857
837.5 -0.06043745151156422 0.06037330745607224 455102
838 -0.05297239667636815 0.06737595574710215 455412
838.5 -0.04475798443567239 0.07347336133592133 455746
838.9999999999999 -0.03590433774157544 0.07858723095027394 456014
839.5 -0.0265297505467278 0.08265242988811021 456269
840.0000000000001 -0.01675910810357589 0.0856178098741525 456538
840.5 -0.006722224092612967 0.08744685046927556 456830
841 0.00344788328972935 0.08811810601894815 457081
841.4999999999999 0.01361675340094708 0.08762545271088429 457336
842 0.02365026004911149 0.08597813296135487 457646
842.5000000000001 0.03341637974572073 0.08320059702919708 457985
843 0.04278692801444265 0.07933214443104487 458342
843.5 0.05163924093257875 0.07442637036540979 458652
844 0.05985777985906122 0.06855042491233752 458914
844.5 0.06733563836865299 0.06178409522588456 459201
844.9999999999999 0.0739759317519971 0.05421872324654154 459540
845.5 0.07969305103692734 0.04595597359986159 459820
846.0000000000001 0.08441376531634667 0.03710646828812619 460116
846.5 0.08807815820730713 0.02778830649879885 460370
847 0.09064038648728544 0.01812548932465899 460631
847.4999999999999 0.09206925132732552 0.008246270397087746 460897
848 0.09234857503600903 -0.00171854563929932 461155
848.5000000000001 0.09147737880998939 -0.01163733424714068 461393
849 0.0894698596217707 -0.02137938881214402 461630
849.5 0.08635516702870749 -0.03081664222095112 461872
850 0.08217698332376711 -0.03982534953679191 462111
850.5 0.07699291303375075 -0.04828770967590242 462343
850.9999999999999 0.07087369027040659 -0.05609340484494072 462650
851.5 0.06390221482146553 -0.06314103763491749 462965
852.0000000000001 0.05617243010094096 -0.06933944706481786 463286
852.5 0.04778805813200157 -0.0746088865090818 463619
853 0.0388612085846804 -0.07888204830518464 463939
853.4999999999999 0.02951088051075312 -0.08210492189566286 464257
854 0.01986137678847071 -0.08423747458542588 464543
854.5000000000001 0.01004065239302505 -0.08525414636032839 464887
855 0.000178618430727726 -0.08514415268524438 465201
855.5 -0.009594575594245331 -0.08391159174640117 465552
856 -0.01915025857836789 -0.08157535518976669 465934
856.5 -0.02836293104693341 -0.07816884400061259 466319
856.9999999999999 -0.03711191254115646 -0.07373949373480086 466611
857.5 -0.04528292155113242 -0.06834811581609594 466853
858.0000000000001 -0.05276956732263299 -0.06206806402303009 467110
858.5 -0.05947473407707465 -0.05498423757200251 467364
859 -0.06531183964904783 -0.04719193433058194 467620
859.4999999999999 -0.07020595224460506 -0.0387955696387229 467872
860 -0.07409475093312096 -0.02990727795062459 468108
860.5000000000001 -0.07692931758027113 -0.02064541601386933 468352
861 -0.07867475018146376 -0.01113298755601783 468600
861.5 -0.07931058993384232 -0.001496010436074485 468844
862 -0.07883105685907658 0.008138152073208166 469092
862.5 -0.0772450913257407 0.01764247378500605 469354
862.9999999999999 -0.07457620138553778 0.02689193966390858 469652
863.5 -0.07086211839808161 0.03576518940525725 469953
864.0000000000001 -0.06615426594064329 0.04414610893094487 470263
864.5 -0.0605170494490624 0.05192534894250041 470549
865 -0.05402697638177386 0.05900175068374187 470806
865.4999999999999 -0.04677161890995542 0.06528366033598597 471067
866 -0.0388484331843089 0.07069011498139285 471303
866.5000000000001 -0.03036345108636462 0.07515188480395729 471564
867 -0.02142986201540608 0.07861235812956287 471805
867.5000000000001 -0.01216650367000249 0.08102825801043764 472066
868 -0.002696281937713728 0.08237018130714151 472320
868.5 0.006855459106816882 0.08262295358289586 472576
868.9999999999999 0.01636259548748835 0.08178579556923934 472827
869.5 0.02569988796682943 0.07987229945621828 473080
870.0000000000001 0.03474463107979147 0.07691021577161862 473330
870.5 0.04337826485857488 0.07294105410895635 473583
871 0.05148792808938926 0.06801950341021183 473833
871.4999999999999 0.0589679327632566 0.06221267987449721 474080
872 0.06572114047031803 0.05559921281698998 474324
872.4999999999999 0.07166022282563603 0.04826818091412537 474580
873 0.07670878958593026 0.04031791321371258 474848
873.5000000000001 0.08080236989979681 0.03185467103712382 475107
874 0.08388923410470046 0.02299122843241996 475392
874.5 0.08593104561598804 0.01384537013254256 475753
874.9999999999999 0.08690333471785031 0.004538327015024705 476082
875.5 0.08679578843338989 -0.004806830164094787 476402
876.0000000000001 0.08561235308928396 -0.01406681748891147 476685
876.5 0.08337114866765254 -0.02311976356266869 476937
877 0.08010419652091345 -0.0318468127198505 477215
877.5 0.07585696448186301 -0.04013368469124214 477474
878 0.07068773579867699 -0.0478721702660663 477775
878.4999999999999 0.06466681063148813 -0.05496154338767346 478062
879 0.05787555103350151 -0.06130987126737848 478366
879.5000000000001 0.05040528237670479 -0.06683520548914698 478648
880 0.04235606604363568 -0.07146663868707184 478957
880.5 0.03383535986826973 -0.07514521318620555 479224
880.9999999999999 0.02495658424945264 -0.07782466998100257 479522
881.5 0.01583761306098321 -0.07947202855781939 479786
882.0000000000001 0.006599209428191577 -0.08006799032015971 480094
882.5 -0.00263657288019823 -0.07960716071764751 480430
883 -0.01174800129228991 -0.07809808758100759 480761
883.5 -0.0206152682286168 -0.0755631155937941 481109
884 -0.02912206573308123 -0.07203805925520392 481399
884.4999999999999 -0.03715711025384492 -0.06757169907508163 481669
885 -0.04461559759504426 -0.06222510806080712 481967
885.5000000000001 -0.05140056902810666 -0.05607081777575954 482255
886 -0.05742417076760646 -0.04919183534145211 482533
886.5 -0.06260879046439737 -0.04168052469294718 482864
886.9999999999999 -0.06688805602856142 -0.0336373671546407 483211
887.5 -0.07020768394412866 -0.02516961795820468 483530
888.0000000000001 -0.07252616625173063 -0.0163898766563995 483790
888.5 -0.07381528752740613 -0.007414590478586148 484102
889 -0.07406046544699273 0.001637489487729588 484385
889.5 -0.07326091086583902 0.01064687883055538 484686
890 -0.07142960573194537 0.01949493630007456 485023
890.4999999999999 -0.06859309955547446 0.02806542545703767 485336
891 -0.06479112754714965 0.03624604093661163 485670
891.5000000000001 -0.06007605588091181 0.04392987929661731 485956
892 -0.0545121618015784 0.05101683519704599 486217
892.5 -0.04817475845646361 0.05741490468758784 486474
892.9999999999999 -0.04114917635279817 0.06304137864745273 486810
893.5 -0.03352961520398815 0.06782391090974042 487102
894.0000000000001 -0.02541788160313604 0.07170144729089264 487462
894.5 -0.01692202943018254 0.07462500361159992 487741
895 -0.00815492114065936 0.07655828281393043 488037
895.5 0.0007672709164475615 0.07747812342343184 488328
896 0.00972660325942757 0.07737477384597523 488603
896.4999999999999 0.01860491973999731 0.07625198929740039 488924
897 0.02728540913045584 0.07412695050899817 489178
897.5000000000001 0.03565414130794032 0.07103000570254979 489459
898 0.04360156184271508 0.06700423965402683 489803
898.5 0.05102392539357057 0.06210487593457807 490142
898.9999999999999 0.05782464916637949 0.05639852060129805 490470
899.5 0.06391556878978666 0.04996225767992202 490765
900.0000000000001 0.06921808028986061 0.04288260871002863 491019
900.5 0.07366415338524379 0.0352543703854681 491321
901 0.07719720305512308 0.02717934589576161 491593
901.5 0.07977280823093046 0.01876498693785087 491950
902 0.08135926850366106 0.0101229645043516 492329
902.4999999999999 0.08193799189482107 0.001367687449946553 492664
903 0.08150370898162086 -0.007385211519487647 492983
903.5000000000001 0.08006451096632766 -0.01602040240784906 493252
904 0.07764171160527848 -0.02442437689493668 493512
904.5 0.07426953523420561 -0.03248693971075214 493784
904.9999999999999 0.06999463541267788 -0.04010265283209113 494071
905.5 0.06487545093156126 -0.04717221358372809 494328
906.0000000000001 0.05898140805436236 -0.05360374864236511 494596
906.5 0.05239197986830348 -0.05931400709239424 494850
907 0.04519561547789946 -0.06422943705269551 495101
907.5 0.03748855345852164 -0.06828713196457148 495354
908 0.02937353547816987 -0.07143563438133813 495603
908.4999999999999 0.02095843727325122 -0.0736355870065431 495929
909 0.01235483521225601 -0.07486022276479048 496242
909.5000000000001 0.003676527486568265 -0.07509568782954811 496572
910 -0.004961970479779751 -0.07434119374766497 496895
910.5 -0.01344693651647931 -0.07260899706125384 497258
910.9999999999999 -0.02166693817408739 -0.06992420710420361 497578
911.5 -0.02951429548862242 -0.06632442491284839 497904
912.0000000000001 -0.03688649085111773 -0.06185921840845678 498231
912.5 -0.04368750753215389 -0.05658944115409906 498513
913 -0.04982907939521983 -0.0505864040320233 498763
913.5 -0.05523183554435134 -0.04393091110323084 499088
914 -0.05982632507436546 -0.03671217267356782 499368
914.4999999999999 -0.06355390870688508 -0.02902661017747531 499615
915 -0.06636750588050951 -0.02097656888108879 499895
915.5000000000001 -0.06823218779500077 -0.01266895558279179 500171
916 -0.06912560896142347 -0.004213819436623444 500416
916.5 -0.06903827195547946 0.00427710526981552 500694
916.9999999999999 -0.06797362228133008 0.01269187509485065 500940
917.5 -0.06594797249872847 0.02091981269023925 501205
918.0000000000001 -0.06299025701761575 0.02885296188328787 501477
918.5 -0.059141621191813 0.03638750347203264 501756
919.0000000000001 -0.05445485051775746 0.04342511317495411 502006
919.5 -0.04899364783687607 0.04987424398286876 502316
920 -0.0428317684238037 0.05565131619875659 502641
920.4999999999999 -0.03605202469133333 0.0606817997071139 502976
921 -0.02874517393273502 0.0649011744709065 503317
921.5000000000001 -0.02100870403099282 0.06825575689166492 503607
922 -0.01294553337315252 0.07070338146470923 503859
922.5 -0.004662642299581599 0.0722139290928758 504120
922.9999999999999 0.003730345721343599 0.07276969546266462 504368
923.5 0.01212261438357579 0.07236559500930363 504626
923.9999999999999 0.02040361711943842 0.07100919817367159 504963
924.5 0.0284645326658088 0.06872060185553291 505304
925.0000000000001 0.03619969446309727 0.0655321351650618 505633
925.5 0.04350797511992487 0.06148790473922401 505958
926 0.05029410781292978 0.0566431859928124 506281
926.4999999999999 0.05646992736498108 0.05106366868823443 506560
927 0.0619555148441488 0.04482456710720895 506849
927.5000000000001 0.06668023083507615 0.03800960686660216 507093
928 0.07058362403615771 0.03070990201688506 507393
928.5 0.07361620350991183 0.02302273747448894 507641
929 0.0757400647376846 0.01505027305049778 507932
929.5 0.07692936157895371 0.006898186332181545 508180
929.9999999999999 0.07717061828403554 -0.00132572756173978 508482
930.5 0.07646287782972587 -0.009512980806018659 508779
931.0000000000001 0.07481768501220781 -0.0175558234482553 509094
931.5 0.0722589049118255 -0.02534866088597814 509320
932 0.06882237951128903 -0.03278943960211855 509568
932.4999999999999 0.06455542737403847 -0.03978098298200049 509830
933 0.05951619334495955 -0.04623225973570914 510078
933.5000000000001 0.05377285719449695 -0.05205956837896793 510359
934 0.04740271196389465 -0.05718762237064249 510669
934.5 0.04049112445989703 -0.06155052185011323 510999
935 0.03313039186985423 -0.06509259944482002 511328
935.5 0.02541850980313834 -0.06776912930672686 511626
935.9999999999999 0.01745786819496119 -0.06954689036366341 511918
936.5 0.009353892419687567 -0.07040457671307375 512216
937.0000000000001 0.001213647641090843 -0.07033305011578973 512515
937.5 -0.006855575131706738 -0.06933543163910352 512846
938 -0.01474767261687721 -0.06742703162394181 513157
938.4999999999999 -0.02235912384469753 -0.0646351192822615 513577
939 -0.02959034743250175 -0.06099853533982199 514013
939.5000000000001 -0.0363470037627443 -0.05656715319850292 514351
940 -0.04254122504512647 -0.05140119607434223 514622
940.5 -0.04809275723403009 -0.0455704194465404 514942
941 -0.0529299989715379 -0.0391531699043159 515269
941.5 -0.05699092411779475 -0.03223533307993776 515629
941.9999999999999 -0.0602238759956073 -0.02490918478677184 515972
942.5 -0.06258822319394702 -0.01727216072232816 516266
943.0000000000001 -0.06405486862243735 -0.009425561132196595 516518
943.5 -0.06460660546132191 -0.001473207648248893 516762
944 -0.06423831568286362 0.006479929896664249 517080
944.4999999999999 -0.06295700890367799 0.0143291185223039 517336
945 -0.06078170143557977 0.02197124075464965 517613
945.5000000000001 -0.05774313750731727 0.02930614873905237 517915
946 -0.05388335670335428 0.03623797603885724 518241
946.5 -0.04925511368140913 0.04267638994501186 518576
947 -0.04392115816137105 0.04853776794651026 518850
947.5 -0.03795338499925081 0.05374628304920265 519138
947.9999999999999 -0.03143186584727557 0.05823488386735633 519436
948.5 -0.02444377543320124 0.06194615683161336 519715
949.0000000000001 -0.01708222684858541 0.06483305943952444 520004
949.5 -0.00944503139969915 0.06685951519943109 520297
950 -0.001633399531083926 0.06800086276204054 520702
950.4999999999999 0.006249399931607945 0.06824415367205827 521111
951 0.01409940446509613 0.06758829517893854 521374
951.5000000000001 0.02181332843113989 0.06604403659460578 521618
952 0.02928992149654716 0.0636337997498085 521867
952.5 0.0364312970319043 0.06039135615237953 522109
953 0.04314421306830612 0.0563613554630927 522359
953.5 0.04934128905762027 0.05159871185164375 522609
953.9999999999999 0.0549421425671006 0.04616785665103896 522856
954.5 0.0598744311312957 0.04014186746914964 523101
955.0000000000001 0.06407478576830054 0.03360148551872465 523339
955.5 0.06748962412609676 0.02663403437099533 523575
956 0.0700758328384098 0.01933225460450428 523821
956.4999999999999 0.07180131041653631 0.01179306989370914 524068
957 0.07264536386066155 0.004116300947575132 524317
957.5000000000001 0.07259895411655638 -0.00359665564411281 524570
958 0.07166478750545935 -0.0112441661776289 524805
958.5 0.06985725228987653 -0.01872569854608706 525042
959 0.06720220157913548 -0.02594314326774488 525289
959.5 0.06373658579888102 -0.03280209948034902 525516
959.9999999999999 0.05950793992177644 -0.03921310905274877 525763
960.5 0.05457373255658767 -0.04509282268835359 526013
961.0000000000001 0.04900058579475267 -0.05036508282895492 526248
961.5 0.04286337639397293 -0.05496190929915942 526512
962 0.0362442304154807 -0.05882437494582439 526744
962.4999999999999 0.02923142480553404 -0.06190336000569517 526975
963 0.02191821060468093 -0.06416017555806469 527202
963.5000000000001 0.01440157346512885 -0.06556704816596295 527447
964 0.006780947944517395 -0.06610745965587085 527685
964.5 -0.0008430973863660927 -0.06577633790766152 527936
965 -0.008370186640826671 -0.06458009649793693 528185
965.5 -0.01570145762346164 -0.06253652303506578 528420
965.9999999999999 -0.0227408597690415 -0.05967451801671617 528656
966.5 -0.02939641198003382 -0.05603368800428426 528894
967.0000000000001 -0.03558140389840022 -0.05166379881756433 529131
967.5 -0.04121552493136891 -0.04662409628229366 529354
968 -0.04622590633952098 -0.04098250378892438 529588
968.4999999999999 -0.05054806287522225 -0.03481470752067697 529835
969 -0.05412672181418623 -0.02820314166183802 530108
969.5000000000001 -0.05691652873452632 -0.02123588718461172 530343
970 -0.05888262104574298 -0.01400549891807107 530610
970.5000000000001 -0.06000106203270265 -0.006607776511757758 530911
971 -0.06025913003328377 0.0008595043922327608 531142
971.5 -0.05965545928839799 0.008297883980018989 531374
971.9999999999999 -0.05820003096408195 0.01560951601838286 531603
972.5 -0.05591401482140015 0.02269845444046119 531829
973.0000000000001 -0.0528294639749348 0.02947191185416177 532060
973.5 -0.04898886710883101 0.03584147347288182 532307
974 -0.0444445643854185 0.04172425059444495 532569
974.4999999999999 -0.03925803506092032 0.04704395858798197 532866
975 -0.03349906649247074 0.05173190537829723 533109
975.4999999999999 -0.02724481575888674 0.05572787762903839 533344
976 -0.02057877650442032 0.0589809132033532 533598
976.5000000000001 -0.01358966483218994 0.06144995000512631 533840
977 -0.006370239106510077 0.06310434295492323 534072
977.5 0.0009839306422238469 0.06392424261039527 534312
977.9999999999999 0.008375727390602414 0.06390083077774537 534556
978.5 0.01570776914422444 0.0630364103545436 534793
979.0000000000001 0.02288369139137865 0.0613443485696592 535034
979.5 0.02980941310594017 0.05884887471790416 535266
980 0.03639436967404323 0.05558473539972295 535499
980.5 0.04255269659433297 0.05159671214478109 535741
981 0.04820434848829463 0.04693900809811189 535976
981.4999999999999 0.0532761388457611 0.04167451215503956 536222
982 0.05770268700902259 0.03587395052417069 536455
982.5000000000001 0.06142726015235542 0.02961493715561922 536696
983 0.06440249942533231 0.0229809357754518 536941
983.5 0.06659102097900212 0.01606014740031475 537192
983.9999999999999 0.06796588426320219 0.008944338153825492 537446
984.5 0.0685109217486112 0.001727622956557773 537688
985.0000000000001 0.06822092606521919 -0.00549477879508227 537941
985.5 0.06710169243529099 -0.01262779911575688 538191
986 0.06516991618870159 -0.01957777232576956 538434
986.5 0.0624529470565174 -0.02625366450065646 538671
987 0.0589884038197844 -0.03256826534490388 538977
987.4999999999999 0.05482365471996004 -0.03843932689221184 539269
988 0.05001517079133987 -0.04379063417205888 539542
988.5000000000001 0.0446277609312713 -0.04855299391348522 539785
989 0.03873369905937082 -0.05266512846926955 540042
989.5 0.03241175511243673 -0.05607446342195961 540291
989.9999999999999 0.02574614285925498 -0.05873779876029853 540522
990.5 0.01882539858312079 -0.06062185507132066 540770
991.0000000000001 0.01174120555605958 -0.06170368785897663 541013
991.5 0.004587179906352317 -0.06197096485239714 541248
992 -0.00254236604838998 -0.06142210298254062 541485
992.5 -0.00955366667239356 -0.06006626356095466 541727
993 -0.01635473571451655 -0.05792320606418834 541969
993.4999999999999 -0.02285657264324574 -0.05502300278738316 542207
994 -0.0289743268004553 -0.0514056184562933 542447
994.5000000000001 -0.03462840415367249 -0.04712036065447718 542699
995 -0.03974550221867468 -0.04222520860855703 542936
995.5 -0.04425955970430744 -0.03678602945725365 543171
995.9999999999999 -0.04811260858611342 -0.03087569258878949 543413
996.5 -0.05125551762907485 -0.02457309394731625 543648
997.0000000000001 -0.05364861783482671 -0.01796210336528216 543909
997.5 -0.05526220186559721 -0.0111304489602804 544151
998 -0.05607689117482793 -0.004168553429414409 544392
998.5 -0.05608386633060266 0.002831662328424401 544617
999 -0.05528495782935319 0.009777992439133654 544867
999.4999999999999 -0.0536925965398497 0.01657916012195718 545104
1000 -0.05132962476689825 0.02314601662061443 545338
1000.5 -0.04822897075609342 0.02939270925529676 545560
1001 -0.04443319125134779 0.03523780329812599 545793
1001.5 -0.03999388844228119 0.04060534301922412 546030
1002 -0.03497100927634329 0.04542583808637898 546272
1002.5 -0.02943203663943085 0.04963716251694952 546517
1003 -0.02345108330887698 0.05318535456232883 546753
1003.5 -0.0171079008359297 0.05602530723702787 546993
1004 -0.01048681660505366 0.05812134066835403 547238
1004.5 -0.003675613230635925 0.05944764901917003 547478
1005 0.003235634823639194 0.05998861640428723 547719
1005.5 0.01015575199044167 0.05973899795851976 547958
1006 0.0169936639742273 0.05870396399825089 548192
1006.5 0.02365959590611881 0.0568990070249671 548427
1007 0.03006625052168724 0.05434971312475444 548665
1007.5 0.03612995090599281 0.05109140109848062 548906
1008 0.04177173285381652 0.04716863438991911 549154
1008.5 0.04691837259213145 0.04263461254073275 549462
1009 0.05150333649685464 0.03755045047032363 549775
1009.5 0.05546764049468293 0.03198435533465454 550104
1010 0.05876060805900322 0.02601071204235746 550422
1010.5 0.06134051707005455 0.01970908968167316 550762
1011 0.06317512729545244 0.01316318212289559 551093
1011.5 0.06424208183800173 0.006459696895126095 551348
1012 0.06452917757224075 -0.0003127929172735552 551824
1012.5 0.06403450132713681 -0.007065018562161935 552279
1013 0.06276643034678894 -0.0137081918447452 552603
1013.5 0.06074349735045829 -0.02015517219800903 552833
1014 0.05799412229414724 -0.02632160926403177 553072
1014.5 0.0545562146848657 -0.03212704601107633 553307
1015 0.050476651992735 -0.0374959679668596 553661
1015.5 0.04581064132301338 -0.04235878489230253 553931
1016 0.04062097302889916 -0.04665273214211145 554246
1016.5 0.03497717634683357 -0.05032268004618177 554608
1017 0.02895458840082896 -0.05332184088431864 554938
1017.5 0.02263334903478566 -0.05561236439948201 555176
1018 0.0160973348775598 -0.05716581428329872 555509
1018.5 0.009433046812664729 -0.05796351965205247 555832
1019 0.002728465603270085 -0.0579967971907166 556127
1019.5 -0.003928109193550263 -0.05726704135478031 556390
1020 -0.01044922170614894 -0.05578568176200253 556620
1020.5 -0.01674940832280856 -0.05357400865580406 556854
1021 -0.02274631728302948 -0.05066286905572734 557087
1021.5 -0.02836178462509585 -0.04709223790549746 557374
1022 -0.03352285243918245 -0.04291067016348356 557671
1022.5 -0.03816271616843042 -0.0381746413324372 557906
1023 -0.04222158866609431 -0.03294778537504961 558140
1023.5 -0.0456474698419282 -0.02730004029029888 558464
1024 -0.04839681200023604 -0.02130671281556355 558693
1024.5 -0.05043507236841362 -0.01504747475574449 559004
1025 -0.05173714581967034 -0.008605304309897586 559260
1025.5 -0.05228767238687698 -0.0020653864571069 559492
1026 -0.05208121582495889 0.00448601303214038 559726
1026.5 -0.05112231118493459 0.01096268508116253 559964
1027 -0.04942538109102768 0.01727961129581847 560246
1027.5 -0.04701452214047058 0.02335407954611538 560587
1028 -0.04392316455092268 0.02910676650841737 560907
1028.5 -0.04019360984046792 0.03446277300620824 561212
1029 -0.03587645291820584 0.03935259864276842 561570
1029.5 -0.03102989646870187 0.04371304305064612 561889
1030 -0.02571896691144112 0.04748802207906088 562127
1030.5 -0.02001464248878417 0.05062928838786739 562431
1031 -0.01399290516634062 0.05309704719996258 562789
1031.5 -0.007733729003611261 0.05486045936581881 563172
1032 -0.001320018457785501 0.05589802539544456 563517
1032.5 0.005163489290474931 0.05619784569451074 563884
1033 0.01163134346137035 0.05575775388162507 564237
1033.5 0.01799850547566205 0.05458532174107458 564529
1034 0.02418146660310592 0.05269773605763164 564791
1034.5 0.03009934277630506 0.05012154926490859 565070
1035 0.0356749322228047 0.04689230749413581 565312
1035.5 0.04083572209232787 0.04305406121438386 565604
1036 0.04551483096070235 0.03865876518720403 565928
1036.5 0.04965187496754971 0.03376557589842152 566228
1037 0.05319374637925968 0.02844005595867913 566528
1037.5 0.056095294548158 0.02275329616507788 566768
1038 0.05831990054722285 0.01678096697341405 567016
1038.5 0.05983993817968648 0.01060231203050953 567247
1039 0.06063711557541838 0.004299097147520035 567485
1039.5 0.06070269317100088 -0.002045471351324543 567717
1040 0.06003757550684169 -0.008347844601195951 567943
1040.5 0.05865227594087922 -0.01452523100717477 568172
1041 0.05656675505241172 -0.02049668342074713 568417
1041.5 0.05381013516930595 -0.0261841594117488 568660
1042 0.05042029507548084 -0.03151354075395738 568900
1042.5 0.04644335052188427 -0.03641559881294281 569137
1043 0.04193302765268232 -0.04082689326891942 569367
1043.5 0.03694993784969958 -0.04469059251497889 569613
1044 0.03156076377419838 -0.0479572051298823 569848
1044.5 0.02583736752937713 -0.05058521302025817 570089
1045 0.01985583286475622 -0.05254159814351559 570329
1045.5 0.01369545418215207 -0.05380225614243342 570564
1046 0.007437685771562013 -0.05435229172629347 570804
1046.5 0.00116506519562624 -0.05418619220159615 571038
1047 -0.005039874952623559 -0.0533078771670509 571271
1047.5 -0.01109569257584531 -0.0517306240213473 571501
1048 -0.01692310461020451 -0.04947687056666523 571730
1048.5 -0.02244602456119682 -0.0465778976044371 571963
1049 -0.02759255546581521 -0.04307339599138978 572200
1049.5 -0.03229592532891706 -0.03901092413277219 572436
1050 -0.03649535287002357 -0.03444526331624369 572670
1050.5 -0.04013683236323317 -0.02943767961557187 572909
1051 -0.04317382744461744 -0.02405510230089698 573146
1051.5 -0.04556786498367215 -0.01836922976625046 573376
1052 -0.04728902145172327 -0.01245557491147835 573622
1052.5 -0.04831629565277049 -0.006392462682889383 573856
1053 -0.04863786319202441 -0.0002599930751187494 574094
1053.5 -0.04825120962428326 0.005861016681576829 574369
1054 -0.04716314082757787 0.01189009678421638 574686
1054.5 -0.04538967076598267 0.01774818234992248 575014
1055 -0.04295578841784089 0.02335864984709013 575334
1055.5 -0.03989510723067385 0.02864831888439133 575613
1056 -0.03624940200096365 0.03354840626606446 575886
1056.5 -0.03206803954571409 0.03799541988189349 576179
1057 -0.02740731091405438 0.04193198082213823 576502
1057.5 -0.02232967416319899 0.04530756308022327 576833
1058 -0.01690291787728887 0.04807914131606603 577177
1058.5 -0.01119925662513223 0.05021173838558333 577486
1059 -0.005294370420587716 0.05167886568064849 577746
1059.5 0.0007335990437524431 0.05246285075069573 578003
1060 0.006805082081723352 0.05255504817331705 578247
1060.5 0.01284013094889955 0.05195593118669566 578474
1061 0.01875947217920351 0.05067506317114469 578721
1061.5 0.02448554747639222 0.04873094964956001 578967
1062 0.02994352949855709 0.04615077304644786 579203
1062.5 0.03506229923756813 0.04297001398170558 579441
1063 0.03977537223319808 0.0392319643584059 579684
1063.5 0.04402176156598406 0.03498713891408171 579931
1064 0.04774676643403533 0.03029259322405643 580182
1064.5 0.05090267612527359 0.02521115735609497 580409
1065 0.0534493803343958 0.01981059546239892 580641
1065.5 0.05535487802789195 0.01416270254375541 580872
1066 0.05659567841395096 0.008342350419324051 581130
1066.5 0.05715708900899313 0.002426495573985589 581387
1067 0.05703338728981295 -0.003506837974629582 581723
1067.5 0.05622787396004189 -0.009379587351131955 582019
1068 0.05475280742150631 -0.01511467748237403 582253
1068.5 0.05262922060444326 -0.02063703224534808 582500
1069 0.04988662285489741 -0.02587455684313182 582729
1069.5 0.04656259108268474 -0.03075907856011037 582962
1070 0.04270225581936438 -0.03522723362675784 583193
1070.5 0.03835768920385449 -0.03922128866325796 583428
1071 0.03358720318583764 -0.04268988606007409 583681
1071.5 0.02845456739744551 -0.04558870368017181 583956
1072 0.02302815717688892 -0.04788102041812247 584188
1072.5 0.0173800431204488 -0.04953818041032108 584502
1073 0.0115850342801625 -0.05053995004122274 584746
1073.5 0.005719687704262555 -0.05087476331483483 585004
1074 -0.0001387025712753877 -0.0505398526397905 585306
1074.5 -0.005913123733833173 -0.04954126359057988 585596
1075 -0.0115278561998866 -0.04789375373692666 585852
1075.5 -0.01690946612208566 -0.04562057715771559 586129
1076 -0.02198776539365134 -0.04275315775526773 586414
1076.5 -0.02669672660563493 -0.03933065594046144 586662
1077 -0.03097534103600063 -0.03539943465019244 586962
1077.5 -0.03476840852814504 -0.03101243196781204 587202
1078 -0.03802724903972689 -0.02622844882747549 587447
1078.5 -0.04071032669805832 -0.02111136137908314 587687
1079 -0.04278377837157914 -0.0157292685575968 587920
1079.5 -0.04422184004239541 -0.01015358622654857 588162
1080 -0.04500716562546717 -0.004458099940020448 588389
1080.5 -0.04513103430768492 0.001282011118231238 588632
1081 -0.04459344395583256 0.00699116611187594 588875
1081.5 -0.04340308964676354 0.01259437736134412 589108
1082 -0.04157722788617601 0.01801823489655844 589350
1082.5 -0.03914142858422234 0.02319186783151593 589593
1083 -0.03612921832712044 0.02804786997598703 589837
1083.5 -0.03258161990467202 0.03252317760107414 590078
1084 -0.02854659440557929 0.03655988793450921 590314
1084.5 -0.02407839345807696 0.04010600776931295 590552
1085 -0.01923683035622893 0.04311612251478373 590789
1085.5 -0.01408647985724441 0.04555197708896959 591025
1086 -0.008695817348894167 0.04738296123241242 591259
1086.5 -0.003136308856862982 0.04858649309823199 591495
1087 0.002518536020117079 0.04914829632654764 591722
1087.5 0.00819413570199974 0.04906256722381069 591957
1088 0.01381581990927551 0.04833203012113745 592196
1088.5 0.0193098116763311 0.04696788046095739 592448
1089 0.02460419518656046 0.04498961663877594 592688
1089.5 0.02962985673797043 0.04242476308716195 592933
1090 0.03432138653287414 0.03930848851304243 593177
1090.5 0.03861792953099177 0.03568312456838325 593449
1091 0.04246397430430335 0.03159759153049312 593729
1091.5 0.04581006967474541 0.02710673877464329 594007
1092 0.04861345989087661 0.022270608922801 594254
1092.5 0.05083863019379909 0.01715363553381962 594541
1093 0.0524577558212309 0.01182378504979851 594816
1093.5 0.05345104878565751 0.006351654419680211 595104
1094 0.05380699812079696 0.0008095363755632872 595394
1094.5 0.0535225007021615 -0.004729535267240697 595705
1095 0.05260288119358487 -0.01019274768348978 596010
1095.5 0.05106180113311209 -0.01550846581613505 596264
1096 0.04892105862935926 -0.02060717129195624 596504
1096.5 0.04621028157417698 -0.0254223711735564 596758
1097 0.04296651867039669 -0.0298914646738315 597052
1097.5 0.03923373390637697 -0.03395655654137365 597342
1098 0.03506221136462678 -0.03756520655463481 597623
1098.5 0.03050787841364818 -0.04067110542911796 597904
1099 0.02563155638525694 -0.04323466843363316 598186
1099.5 0.020498148770445 -0.04522353911540446 598441
1100 0.0151757777633937 -0.04661299673474731 598726
1100.5 0.009734880635405039 -0.04738626229211669 598961
1101 0.004247277920064054 -0.04753469937649269 599204
1101.5 -0.001214774268297901 -0.04705790745646197 599438
1102 -0.006579535282895319 -0.04596370665554367 599680
1102.5 -0.01177672184652527 -0.04426801448255048 599918
1103 -0.01673842844584142 -0.04199461640725852 600159
1103.5 -0.02140001417002626 -0.03917483356273452 600400
1104 -0.02570094441732587 -0.0358470922001199 600641
1104.5 -0.02958557651525697 -0.03205640080193597 600880
1105 -0.03300387906512254 -0.02785374195937546 601113
1105.5 -0.03591207571836648 -0.02329538722201579 601359
1106 -0.03827320510913351 -0.0184421441206678 601600
1106.5 -0.04005758979050853 -0.01335854543288772 601847
1107 -0.04124320823625246 -0.008111991494914988 602077
1107.5 -0.04181596525923856 -0.002771856954138513 602318
1108 -0.04176985754507186 0.002591426204765386 602548
1108.5 -0.04110703238669607 0.00790729724453061 602787
1109 -0.03983773911480195 0.01310599463300427 603033
1109.5 -0.03798017413097748 0.01811947117490597 603258
1110 -0.03556022184719883 0.02288228431787913 603566
1110.5 -0.03261109519813222 0.02733244998953653 603852
1111 -0.02917288070395841 0.03141224883086906 604148
1111.5 -0.02529199430393981 0.03506897434518154 604406
1112 -0.02102055533854833 0.03825561327168508 604653
1112.5 -0.01641568711566603 0.04093144940827629 604950
1113 -0.01153875344048866 0.0430625831365254 605197
1113.5 -0.006454541307190522 0.04462236002966315 605439
1114 -0.001230400632687572 0.04559170313632731 605689
1114.5 0.004064647549652088 0.04595934481285278 605941
1115 0.009360822632467675 0.04572195530796504 606201
1115.5 0.01458850367928847 0.04488416666822962 606460
1116 0.01967914426702984 0.04345849191250417 606700
1116.5 0.02456617090956399 0.04146514080074179 606968
1117 0.02918585329187235 0.03893173487871088 607218
1117.5 0.03347813494447484 0.03589292579774653 607455
1118 0.03738741353650844 0.03238992217030275 607702
1118.5 0.04086326065541211 0.02846993141138979 607934
1119 0.04386107176223934 0.02418552411749466 608199
1119.5 0.04634263795303971 0.01959392953403909 608489
1120 0.04827663220584461 0.01475627154694029 608763
1120.5 0.049639003935496 0.009736755392066128 609051
1121 0.05041327689960659 0.004601815898666236 609291
1121.5 0.05059074678208804 -0.0005807614386245987 609532
1122 0.050170576108896 -0.005742734935804934 609770
1122.5 0.04915978550635079 -0.01081630494498314 610005
1123 0.04757314167768788 -0.01573500401115536 610259
1123.5 0.04543294383041994 -0.02043456727796878 610498
1124 0.04276871161781054 -0.02485377174924739 610738
1124.5 0.03961677894485507 -0.02893523345121666 610976
1125 0.03601979921581111 -0.03262615212145194 611221
1125.5 0.03202616875055397 -0.03587899376659166 611451
1126 0.0276893761559132 -0.03865210227204399 611690
1126.5 0.02306728639198838 -0.04091023220190152 611937
1127 0.01822136910996765 -0.04262499598321733 612177
1127.5 0.01321588154647787 -0.04377521981154726 612514
1128 0.008117016830991697 -0.04434720382898675 612779
1128.5 0.002992028990134594 -0.04433488339567698 613009
1129 -0.002091653789381222 -0.04373988958409062 613213
1129.5 -0.007067315952290888 -0.04257150835502985 613443
1130 -0.01186982976266543 -0.04084653920765048 613751
1130.5 -0.01643650741203114 -0.038589055415417 613995
1131 -0.02070791890400686 -0.03583006924838165 614234
1131.5 -0.02462866504982387 -0.03260710682270986 614492
1132 -0.0281480955261872 -0.02896369839474889 614736
1132.5 -0.03122096269457764 -0.02494879101385214 614981
1133 -0.03380800274912642 -0.02061609145141533 615220
1133.5 -0.03587643673689393 -0.01602334822018968 615462
1134 -0.03740038506664602 -0.01123158227639904 615712
1134.5 -0.03836119027568897 -0.006304276647566723 616015
1135 -0.03874764404364558 -0.00130653574302377 616296
1135.5 -0.03855611571101724 0.003695774524585427 616539
1136 -0.03779058086217736 0.008636894454386271 616777
1136.5 -0.03646254984988175 0.01345203468225013 617021
1137 -0.03459089745409709 0.0180782253651007 617251
1137.5 -0.03220159616465175 0.02245513929915294 617495
1138 -0.02932735683789588 0.02652587821754472 617769
1138.5 -0.02600718168574289 0.03023771202412703 618045
1139 -0.02228583569540141 0.03354276136485555 618317
1139.5 -0.01821324363497359 0.03639861470745352 618565
1140 -0.01384382076021955 0.03876887198337593 618804
1140.5 -0.009235746188782187 0.04062360783167674 619049
1141 -0.004450188639125306 0.04193974855896893 619341
1141.5 0.0004495051669445546 0.04270135807889547 619605
1142 0.005398648674609342 0.04289982930311558 619836
1142.5 0.01033206915365071 0.0425339787077083 620101
1143 0.01518496558231385 0.04161004307753145 620382
1143.5 0.01989375946943174 0.04014157871958101 620620
1144 0.0243969274483189 0.03814926471779587 620877
1144.5 0.02863580474393566 0.03566061305922822 621160
1145 0.03255534902541279 0.03270958967857236 621452
1145.5 0.03610485470344699 0.02933615162881934 621692
1146 0.03923860840879177 0.02558570667516384 621983
1146.5 0.04191647718484157 0.02150850261309363 622277
1147 0.04410442183336696 0.01715895451685915 622513
1147.5 0.04577492885560923 0.01259491891960473 622760
1148 0.04690735551775318 0.007876924601168664 623012
1148.5 0.04748818372575959 0.003067370205361657 623254
1149 0.04751117960428904 -0.00177030068142918 623495
1149.5 0.04697745692193667 -0.006572436089244028 623806
1150 0.04589544377373494 -0.01127601283486536 624074
1150.5 0.04428075320511983 -0.01581946329719365 624346
1151 0.04215595972257236 -0.02014348095611693 624631
1151.5 0.03955028486835602 -0.02419179416009714 624932
1152 0.03649919622408714 -0.02791189803219429 625267
1152.5 0.03304392533476869 -0.03125573500026364 625542
1153 0.02923091109675466 -0.03418031513667862 625796
1153.5 0.02511117611623967 -0.03664826830664656 626028
1154 0.02073964440685593 -0.03862832104099882 626251
1154.5 0.01617440954473858 -0.04009569205694158 626486
1155 0.01147596302740915 -0.04103240143516802 626722
1155.5 0.00670639308109313 -0.04142748960949413 626955
1156 0.001928564523402977 -0.04127714352054376 627181
1156.5 -0.002794709489729032 -0.04058472851213344 627416
1157 -0.00740149292495164 -0.03936072579168366 627650
1157.5 -0.01183153869687796 -0.03762257651782973 627893
1158 -0.01602707622154422 -0.03539443480310624 628123
1158.5 -0.01993356440777598 -0.03270683311106699 628353
1159 -0.02350040027692075 -0.02959626466991038 628581
1159.5 -0.02668157400975604 -0.02610468860370121 628809
1160 -0.02943626194713462 -0.02227896448359578 629043
1160.5 -0.03172934990820677 -0.01817022391212767 629280
1161 -0.03353188012557796 -0.01383318756184355 629535
1161.5 -0.03482141611797073 -0.009325436785048366 629756
1162 -0.03558232091421333 -0.004706649485254634 629981
1162.5 -0.03580594519312047 -3.781038591099426e-05 630214
1163 -0.03549072309679116 0.004619593857413088 630452
1163.5 -0.03464217469422539 0.009204384082725737 630687
1164 -0.03327281530187012 0.01365649193407984 630930
1164.5 -0.03140197309153926 0.01791774651733945 631162
1165 -0.02905551761805182 0.02193263410174424 631399
1165.5 -0.02626550306314247 0.02564902095047577 631640
1166 -0.02306973110351872 0.02901882987351781 631862
1166.5 -0.0195112393548895 0.03199866172854169 632098
1167 -0.01563772230682627 0.03455035384170192 632329
1167.5 -0.0115008925329806 0.03664146817000473 632556
1168 -0.007155790726284687 0.03824570296886703 632792
1168.5 -0.002660053759510181 0.03934322275000333 633032
1169 0.001926849500302144 0.03992090240222297 633267
1169.5 0.006544404496135733 0.03997248248663361 633492
1170 0.01113184901186455 0.03949863389301374 633724
1170.5 0.01562897241008917 0.03850693124020773 633965
1171 0.01997690556849562 0.03701173560451738 634202
1171.5 0.02411889115555521 0.03503398835043043 634441
1172 0.02800102417143764 0.03260091900200127 634678
1172.5 0.03157295309675975 0.02974567121555905 634898
1173 0.03478853253441707 0.02650685198051468 635124
1173.5 0.03760641889079153 0.02292801017099689 635351
1174 0.03999060141309884 0.01905705148395982 635582
1174.5 0.04191086176912375 0.01494559761748507 635814
1175 0.04334315631240826 0.0106482982557343 636046
1175.5 0.04426991620729857 0.006222105025300463 636278
1176 0.04468026168037874 0.001725517063986251 636504
1176.5 0.04457012780320293 -0.002782191808642758 636739
1177 0.04394230038080197 -0.007241754113470112 636979
1177.5 0.04280636170573186 -0.01159468763994337 637210
1178 0.04117854712282586 -0.01578406204725781 637447
1178.5 0.0390815145197238 -0.01975524309417605 637684
1179 0.03654402999735121 -0.02345660477300035 637915
1179.5 0.03360057406789926 -0.02684020007016823 638144
1180 0.03029087376127306 -0.02986238164369634 638366
1180.5 0.02665936698098898 -0.03248436438847697 638595
1181 0.02275460632468805 -0.03467272264499716 638828
1181.5 0.0186286103615193 -0.0363998156848158 639062
1182 0.01433617102867036 -0.03764413606532809 639304
1182.5 0.009934126363749494 -0.03839057647414035 639553
1183 0.005480608221569644 -0.03863061176609135 639780
1183.5 0.001034274927781526 -0.03836239401921137 640036
1184 -0.003346461005904651 -0.03759075958483343 640266
1184.5 -0.007604199941413647 -0.03632714826650097 640518
1185 -0.01168330688036092 -0.0345894359169758 640765
1185.5 -0.01553063809495998 -0.03240168287738034 641020
1186 -0.0190962331380951 -0.02979380178243753 641350
1186.5 -0.02233396322646319 -0.02680114930653918 641653
1187 -0.02520212758742203 -0.02346404741328504 641896
1187.5 -0.02766399006591237 -0.01982724058337342 642159
1188 -0.02968824909298508 -0.01593929632049007 642402
1188.5 -0.0312494350112268 -0.01185195696152153 642700
1189 -0.03232822972275492 -0.007619451436712646 643011
1189.5 -0.03291170465949141 -0.003297776129434612 643354
1190 -0.03299347415937349 0.001056045632300281 643622
1190.5 -0.03257376245162718 0.005384715664258599 643921
1191 -0.03165938359442567 0.009631414679167956 644260
1191.5 -0.03026363485411962 0.01374054779329646 644595
1192 -0.02840610515169905 0.01765847200914349 644847
1192.5 -0.02611240131429675 0.02133419615920772 645085
1193 -0.02341379594283045 0.02472004418244111 645338
1193.5 -0.02034680172728153 0.02777227311062884 645584
1194 -0.01695267799535953 0.03045163775959752 645899
1194.5 -0.01327687615602211 0.03272389484143635 646220
1195 -0.00936843148520829 0.03456024002907521 646494
1195.5 -0.005279309387096178 0.03593767240262618 646740
1196 -0.001063714841462483 0.03683928167586027 647051
1196.5 0.003222625791010398 0.0372544546281172 647312
1197 0.007523201094122738 0.03717899823819979 647583
1197.5 0.01178145932727721 0.03661517811818073 647995
1198 0.01594155175214462 0.03557167196198972 648373
1198.5 0.01994906478864066 0.03406343884144315 648733
1199 0.02375173140618719 0.03211150628631378 649110
1199.5 0.02730011245410163 0.02974267816065288 649523
1200 0.03054823905424706 0.02698916738079934 649949
1200.5 0.03345420771395533 0.02388815849787201 650383
1201 0.03598072046037806 0.02048130607633493 650812
1201.5 0.03809556304008129 0.0168141756286909 651260
1202 0.03977201505987266 0.01293563460380726 651693
1202.5 0.0409891868553426 0.008897201563358896 652077
1203 0.04173227885026297 0.004752362209270304 652488
1203.5 0.04199276019979088 0.0005558613381922738 652897
1204 0.04176846457970292 -0.003637019908174317 653281
1204.5 0.04106360207848054 -0.007771191959228546 653647
1205 0.03988868725451927 -0.01179248031735519 654041
1205.5 0.03826038452248965 -0.01564833514779511 654421
1206 0.03620127311646154 -0.01928851766636238 654801
1206.5 0.03373953492861392 -0.0226657543640558 655138
1207 0.03090856952746827 -0.02573635055372707 655423
1207.5 0.02774654160550004 -0.02846075528083978 655700
1208 0.02429586698042592 -0.03080407030037847 655996
1208.5 0.02060264406613082 -0.03273649657619333 656287
1209 0.01671603842788575 -0.03423371259734195 656612
1209.5 0.01268762863328823 -0.03527717971706675 656901
1210 0.00857072209764149 -0.03585437069176987 657213
1210.5 0.004419649994162451 -0.03595891861677453 657502
1211 0.0002890505508891107 -0.03559068450927599 657780
1211.5 -0.003766849815550948 -0.03475574286274483 658071
1212 -0.007694948075406833 -0.03346628557697785 658355
1212.5 -0.0114439595371359 -0.03174044573979527 658621
1213 -0.01496508708413005 -0.02960204378597751 658911
1213.5 -0.01821265596811971 -0.02708025957269447 659237
1214 -0.02114470590607715 -0.0242092348751621 659573
1214.5 -0.02372353281022103 -0.02102761170902898 659859
1215 -0.02591617316279871 -0.01757801271533061 660123
1215.5 -0.02769482481947282 -0.01390647058905264 660373
1216 -0.02903719887697359 -0.01006181418383593 660672
1216.5 -0.02992679816079421 -0.006095019474817227 660930
1217 -0.03035311886483159 -0.002058534002076206 661232
1217.5 -0.03031177289402798 0.001994416256853615 661490
1218 -0.0298045295097446 0.006010528429441078 661771
1218.5 -0.02883927594192999 0.009937123462992112 662063
1219 -0.02742989769810848 0.01372283680436968 662430
1219.5 -0.02559608035278485 0.01731828999313487 662723
1220 -0.0233630356282277 0.02067673439124007 663121
1220.5 -0.0207611555653199 0.02375465866164722 663519
1221 -0.01782559951836806 0.0265123521067136 663819
1221.5 -0.01459581957829253 0.02891441657804845 664158
1222 -0.01111503082319717 0.03093022036462689 664545
1222.5 -0.007429633503704168 0.03253428824587161 664879
1223 -0.003588594883541977 0.03370662275069987 665195
1223.5 0.0003572010341091447 0.03443295258076308 665492
1224 0.00435562726351744 0.0347049051240518 665788
1224.5 0.00835400215955589 0.03452010099084916 666063
1225 0.01229978322208923 0.03388216953436403 666370
1225.5 0.01614125724838869 0.03280068535966042 666769
1226 0.01982821777236901 0.03129102686299792 667113
1226.5 0.02331262092035279 0.02937415886577174 667462
1227 0.02654921112007083 0.02707634239949794 667895
1227.5 0.02949610851835931 0.0244287756477591 668205
1228 0.03211535048772199 0.0214671709453489 668525
1228.5 0.03437338022540897 0.01823127356241339 668828
1229 0.03624147616246851 0.01476432875148139 669130
1229.5 0.03769611669473536 0.01111250419825268 669445
1230 0.03871927561227244 0.0073242755843809 669760
1230.5 0.03929864452683151 0.003449783435046278 670051
1231 0.03942777956615754 -0.0004598302199784763 670364
1231.5 0.03910617060657024 -0.004353096600196939 670617
1232 0.03833923233794237 -0.008178897444687017 670846
1232.5 0.03713821748446642 -0.01188713589068859 671183
1233 0.03552005352691492 -0.01542939215982276 671486
1233.5 0.03350710527402495 -0.01875955547416136 671722
1234 0.03112686659906986 -0.02183442395940382 671960
1234.5 0.02841158557997277 -0.02461426473491844 672228
1235 0.02539782814546532 -0.02706332693426577 672584
1235.5 0.0221259861245975 -0.0291503010376314 672843
1236 0.01863973631209742 -0.03084871862071532 673079
1236.5 0.0149854577884657 -0.03213728742333151 673313
1237 0.01121161526327689 -0.03300015750456412 673549
1237.5 0.007368116636237865 -0.03342711516827838 673781
1238 0.00350565328779462 -0.03341370230091147 674052
1238.5 -0.0003249681843960381 -0.03296125975005426 674414
1239 -0.004073493977400386 -0.03207689437435032 674657
1239.5 -0.007690882064183496 -0.03077337039945773 674902
1240 -0.01112994350675535 -0.02906892670804788 675151
1240.5 -0.01434595771906346 -0.02698702266101937 675498
1241 -0.01729725366195968 -0.02455601597961015 675743
1241.5 -0.01994574942154452 -0.0218087771017365 676090
1242 -0.02225744318914876 -0.01878224524918964 676333
1242.5 -0.02420284931844144 -0.01551693219460966 676570
1243 -0.0257573738737742 -0.01205638038874207 676803
1243.5 -0.02690162489396408 -0.008446582690737826 677041
1244 -0.02762165346643738 -0.004735371429777762 677375
1244.5 -0.02790912262640788 -0.0009717849089504381 677648
1245 -0.02776140205231479 0.002794580262662278 677904
1245.5 -0.0271815875094373 0.006514222459668266 678140
1246 -0.0261784449854711 0.01013838535054327 678376
1246.5 -0.02476628045183552 0.01361969668897308 678737
1247 -0.02296473715956666 0.01691278722105262 679000
1247.5 -0.02079852332606606 0.01997488162655235 679230
1248 -0.01829707397633358 0.02276635380146007 679470
1248.5 -0.01549415155780086 0.02525123927808966 679701
1249 -0.01242739074038165 0.02739769816152239 679961
1249.5 -0.009137793532629218 0.02917842262911075 680280
1250 -0.005669181481665218 0.03057098378421675 680531
1250.5 -0.002067612270677746 0.03155811346629581 680771
1251 0.001619231523665376 0.03212791748602805 681003
1251.5 0.005342673406214933 0.03227401766491168 681241
1252 0.009053685325235416 0.03199562100147363 681473
1252.5 0.01270353294816852 0.03129751524854589 681714
1253 0.01624441536243414 0.03018999115520165 681947
1253.5 0.01963009080825736 0.02868869259018225 682182
1254 0.02281648025639649 0.02681439670833582 682420
1254.5 0.02576224095660112 0.02459272723535169 682651
1255 0.02842930249825325 0.02205380481699367 682890
1255.5 0.03078335843720311 0.01923183919576549 683125
1256 0.03279430714530789 0.01616466872989879 683370
1256.5 0.03443663622345992 0.01289325344702204 683608
1257 0.03568974557573642 0.009461128419139616 683844
1257.5 0.03653820506157383 0.005913824749036122 684076
1258 0.03697194351363861 0.002298265864542871 684310
1258.5 0.03698636681973264 -0.001337852878820509 684550
1259 0.03658240370558183 -0.004946693088212733 684774
1259.5 0.03576647880927818 -0.008480902428417885 685012
1260 0.03455041359491273 -0.01189423565232081 685240
1260.5 0.03295125659996093 -0.01514215942587527 685471
1261 0.03099104543583645 -0.01818243304121515 685700
1261.5 0.02869650385162282 -0.02097565744954474 685941
1262 0.02609867801570434 -0.02348578548201321 686173
1262.5 0.02323251695786831 -0.02568058665592739 686398
1263 0.02013640283523385 -0.02753206057818751 686631
1263.5 0.0168516373297859 -0.02901679364943142 686870
1264 0.01342189104508213 -0.03011625453175542 687111
1264.5 0.009892623237731032 -0.03081702465987139 687327
1265 0.0063104795895952 -0.03111096093928032 687573
1265.5 0.002722675994753899 -0.03099528867399858 687805
1266 -0.000823623502193514 -0.03047262368866888 688052
1266.5 -0.004281926424738094 -0.02955092354332591 688284
1267 -0.007607021100902014 -0.02824336867137446 688527
1267.5 -0.01075556743793135 -0.02656817519021913 688755
1268 -0.0136866615196315 -0.02454834202741927 688986
1268.5 -0.01636236667541845 -0.0222113358615526 689224
1269 -0.01874820413049318 -0.01958871818499817 689501
1269.5 -0.02081359689622708 -0.01671571954510569 689832
1270 -0.02253226119140582 -0.01363076670100217 690099
1270.5 -0.02388254038990163 -0.01037496903684504 690364
1271 -0.02484767725916324 -0.006991571090922791 690607
1271.5 -0.02541602107635477 -0.003525378487048784 690963
1272 -0.02558116707408262 -2.21648848179761e-05 691215
1272.5 -0.02534202656393983 0.003471932205579631 691471
1273 -0.02470282700170299 0.00691101877291336 691758
1273.5 -0.02367304218085059 0.01025004682748979 692012
1274 -0.02226725365898459 0.01344540419023987 692244
1274.5 -0.02050494542267431 0.01645548383033329 692479
1275 -0.0184102346684074 0.01924122532281736 692756
1275.5 -0.01601154240933746 0.02176662138412861 693073
1276 -0.01334120839853383 0.02399918292120973 693320
1276.5 -0.01043505557933338 0.0259103565928568 693567
1277 -0.007331909922870527 0.02747588952219281 693800
1277.5 -0.004073082083568968 0.0286761365081919 694025
1278 -0.0007018177880242184 0.0294963058524601 694265
1278.5 0.002737275734846186 0.02992664073475079 694503
1279 0.006198819679174649 0.02996253392608893 694733
1279.5 0.009637262145227836 0.02960457451054474 694976
1280 0.01300747729081704 0.02885852618396795 695221
1280.5 0.01626535727402218 0.02773523759853719 695454
1281 0.01936838922610088 0.02625048611394227 695725
1281.5 0.02227620971104603 0.02442475718770126 696166
1282 0.02495112944442385 0.02228296247711566 696505
1282.5 0.02735862145444774 0.01985410052272677 696827
1283 0.02946776636707554 0.01717086462748721 697082
1283.5 0.03125164907746583 0.01426920322756229 697339
1284 0.03268770172453866 0.01118783866093129 697598
1284.5 0.03375798860485958 0.007967750770940505 697849
1285 0.03444942943697169 0.004651632226898316 698212
1285.5 0.03475395820729729 0.001283322797081494 698508
1286 0.03466861568292794 -0.002092769933257384 698822
1286.5 0.0341955745536884 -0.00543225574825306 699213
1287 0.03334209705421389 -0.008691345184486702 699487
1287.5 0.03212042580470528 -0.01182742344749251 699727
1288 0.03054760948486108 -0.014799607343504 699978
1288.5 0.02864526580773632 -0.0175692779517113 700207
1289 0.0264392850778191 -0.02010058210075296 700526
1289.5 0.02395947838977953 -0.02236089614188635 700871
1290 0.02123917524111646 -0.02432124602439213 701120
1290.5 0.01831477598401943 -0.02595667826929671 701396
1291 0.01522526512078953 -0.02724657709747418 701756
1291.5 0.01201169194569756 -0.02817492368874883 702026
1292 0.008716625447874552 -0.02873049432013128 702319
1292.5 0.005383590709539565 -0.02890699494349985 702599
1293 0.002056494257624667 -0.02870313060510615 702835
1293.5 -0.00122095404802949 -0.028122608970081 703074
1294 -0.004405814981640874 -0.02717407808328364 703311
1294.5 -0.007456482240336422 -0.02587099936194147 703599
1295 -0.01033322569541887 -0.0242314576642142 703898
1295.5 -0.01299870851667048 -0.02227791109997979 704124
1296 -0.01541847144286625 -0.02003688403503318 704370
1296.5 -0.01756137792167142 -0.01753860747730536 704607
1297 -0.01940001437339755 -0.01481661171407267 704848
1297.5 -0.02091104043848788 -0.01190727668365472 705086
1298 -0.02207548473993453 -0.008849346105882845 705316
1298.5 -0.02287898242009642 -0.005683411855759058 705549
1299 -0.02331195148686109 -0.002451375438377578 705776
1299.5 -0.02336970581645017 0.0008041062943261767 706008
1300 -0.02305250349863582 0.004040183856569779 706265
1300.5 -0.02236553006361205 0.007214378852011588 706570
1301 -0.02131881698699781 0.01028514129464036 706815
1301.5 -0.01992709671915588 0.01321239321875876 707049
1302 -0.01820959631603992 0.01595805146953042 707285
1302.5 -0.01618977255026387 0.01848652285844352 707564
1303 -0.01389499214256054 0.0207651652497333 707872
1303.5 -0.0113561614653598 0.02276470860904065 708099
1304 -0.008607310722653099 0.02445963058802896 708352
1304.5 -0.00568513819519915 0.02582848183098713 708604
1305 -0.002628520649963469 0.0268541568633878 708840
1305.5 0.0005220035590327576 0.0275241071489051 709072
1306 0.003724771829955872 0.02783049367085016 709303
1306.5 0.00693754797388979 0.02777027719610342 709546
1307 0.01011807892259572 0.027345245203797 709807
1307.5 0.01322465014904317 0.02656197529632089 710060
1308 0.01621663250322882 0.0254317357456838 710315
1308.5 0.01905501329840699 0.02397032465287766 710598
1309 0.02170290470929243 0.02219785000084911 710826
1309.5 0.02412602286083142 0.02013845365248976 711064
1310 0.02629313138936005 0.01781998307365867 711411
1310.5 0.02817644374184172 0.0152736152381931 711752
1311 0.02975197903682351 0.01253343778837959 712046
1311.5 0.03099986693523517 0.009635993072508123 712396
1312 0.03190459765178606 0.006619791153898952 712741
1312.5 0.03245521396936238 0.003524798277156834 713106
1313 0.03264544288974176 0.0003919075824540786 713440
1313.5 0.0324737653538744 -0.002737600926411044 713723
1314 0.03194342328334885 -0.005822604032168214 713996
1314.5 0.03106236402064184 -0.008822675416200821 714288
1315 0.02984312306847842 -0.01169861514232805 714564
1315.5 0.02830264683728759 -0.01441296158088451 714828
1316 0.02646205789373651 -0.0169304790913852 715106
1316.5 0.02434636595242789 -0.01921861511887185 715406
1317 0.02198412855728914 -0.02124792077834322 715701
1317.5 0.01940706604983831 -0.02299242949773975 715962
1318 0.01664963600996029 -0.02442998885605319 716238
1318.5 0.0137485728735131 -0.02554254138163115 716527
1319 0.01074239887336763 -0.0263163507582138 716815
1319.5 0.007670912810763019 -0.02674217061355735 717110
1320 0.004574663437619845 -0.02681535382797962 717469
1320.5 0.001494414414328346 -0.02653590108769206 717836
1321 -0.001529392100654033 -0.02590844820993545 718216
1321.5 -0.004457166174257718 -0.0249421925731279 718641
1322 -0.007250688174114982 -0.02365075978485432 719000
1322.5 -0.00987360741974197 -0.0220520125030838 719394
1323 -0.0122919149073783 -0.02016780408124865 719764
1323.5 -0.01447438396479152 -0.01802368042590506 720136
1324 -0.01639297313066386 -0.0156485341272812 720538
1324.5 -0.01802318606530487 -0.01307421553939572 720874
1325 -0.01934438387843905 -0.01033510603965293 721134
1325.5 -0.02034004589791091 -0.007467659180780034 721389
1326 -0.02099797559178024 -0.004509915854515726 721617
1326.5 -0.02131044908625757 -0.001500999911444999 721860
1327 -0.0212743044835434 0.001519399079244329 722091
1327.5 -0.0208909709667873 0.004511549095448771 722328
1328 -0.02016643747371794 0.007436198058050289 722558
1328.5 -0.01911116151554051 0.01025508849202061 722859
1329 -0.01773991950299761 0.01293145770810846 723122
1329.5 -0.01607160070674738 0.01543051696922057 723371
1330 -0.0141289477144204 0.01771990339969862 723685
1330.5 -0.01193824694229156 0.019770098771042 723929
1331 -0.009528973406406833 0.0215548097490787 724182
1331.5 -0.006933394547866921 0.02305130470899919 724425
1332 -0.004186138432186225 0.02424070280899472 724674
1332.5 -0.001323732096494341 0.02510821165263033 724939
1333 0.001615883804952635 0.02564331055597588 725275
1333.5 0.004593857611667894 0.02583987715877254 725523
1334 0.007570939869678579 0.02569625586991528 725754
1334.5 0.01050800037034451 0.02521526740633743 726008
1335 0.0133665422076714 0.02440415946083042 726278
1335.5 0.01610920610432048 0.02327449930819644 726636
1336 0.01870025840288129 0.02184200992024354 726893
1336.5 0.0211060563517552 0.02012635189851704 727126
1337 0.02329548463089966 0.01815085423968247 727389
1337.5 0.02524035745732575 0.01594219761292255 727687
1338 0.02691578107822195 0.0135300544429796 727971
1338.5 0.02830047199454148 0.0109466906486127 728200
1339 0.02937702685262466 0.008226534377097045 728440
1339.5 0.03013214058794543 0.005405717494699018 728683
1340 0.03055677009473545 0.002521595935489799 728910
1340.5 0.03064624141886197 -0.0003877447278727427 729149
1341 0.03040029921930939 -0.003283991950877537 729382
1341.5 0.02982309800604202 -0.00612911049048023 729618
1342 0.02892313542884027 -0.008885841651094274 729844
1342.5 0.02771312865281055 -0.01151819095357967 730077
1343 0.02620983560168075 -0.01399189784767872 730312
1343.5 0.02443382356995112 -0.01627488134188141 730544
1344 0.02240918839007266 -0.01833765575808505 730780
1344.5 0.02016322798216985 -0.02015371122704287 731009
1345 0.01772607470308621 -0.02169985401889487 731242
1345.5 0.01513029144111614 -0.02295650234456337 731484
1346 0.01241043686588626 -0.02390793386118309 731723
1346.5 0.009602605633562331 -0.02454248176001306 731972
1347 0.006743949660941347 -0.02485267699983112 732211
1347.5 0.003872186814135909 -0.0248353349635332 732490
1348 0.001025103505637446 -0.02449158555106732 732827
1348.5 -0.001759942244159643 -0.02382684646820545 733091
1349 -0.004446510748963596 -0.02285074021814325 733339
1349.5 -0.006999557180000909 -0.02157695604169711 733647
1350 -0.009385888442746957 -0.02002305877224108 733890
1350.5 -0.0115745944542572 -0.01821024726407829 734126
1351 -0.01353744822127643 -0.01616306570863804 734361
1351.5 -0.01524926954485352 -0.01390907176321441 734599
1352 -0.01668824766960771 -0.01147846597401075 734953
1352.5 -0.01783621874841385 -0.008903687471850863 735220
1353 -0.01867889459867717 -0.006218981348697927 735455
1353.5 -0.01920603987643912 -0.003459943480615508 735699
1354 -0.01941159548063249 -0.0006630488435138075 735946
1354.5 -0.0192937467127609 0.002134830431537059 736177
1355 -0.01885493544767097 0.004896910898888658 736406
1355.5 -0.0181018163092617 0.007586981136501819 736634
1356 -0.01704515758120801 0.01016987623391944 736879
1356.5 -0.01569968830738833 0.01261193721599612 737116
1357 -0.01408389374020543 0.01488144940348556 737361
1357.5 -0.01221976196818096 0.01694905400500124 737605
1358 -0.01013248518832002 0.01878812760249272 737837
1358.5 -0.007850119675553109 0.0203751246291824 738068
1359 -0.005403209033479754 0.02168987843895181 738355
1359.5 -0.002824375780820552 0.02271585712270466 738697
1360 -0.0001478867304183398 0.02344037083279219 739008
1360.5 0.002590802052792516 0.0238547280230705 739242
1361 0.005355514675837847 0.02395433869095232 739493
1361.5 0.008109833012273008 0.02373876340990763 739815
1362 0.01081757616541962 0.02321170765696001 740139
1362.5 0.01344327549118138 0.02238096166036564 740378
1363 0.01595263894708919 0.02125828670836001 740617
1363.5 0.01831299869171549 0.01985924956121859 740851
1364 0.02049373609554453 0.01820300728671656 741164
1364.5 0.02246667863745678 0.01631204548454308 741477
1365 0.02420646354585059 0.01421187346992724 741716
1365.5 0.02569086349483363 0.01193068054282763 741944
1366 0.02690107017774302 0.009498957969346057 742180
1366.5 0.02782193214560574 0.006949091740123815 742429
1367 0.02844214390944945 0.004314931540774228 742662
1367.5 0.02875438395444743 0.001631341667218316 742900
1368 0.02875539999210017 -0.001066260159597967 743137
1368.5 0.02844604047501564 -0.003742369982420612 743369
1369 0.02783123210811261 -0.006361864640512217 743606
1369.5 0.02691990380088445 -0.008890462506277418 743846
1370 0.02572485820836921 -0.01129517188508822 744083
1370.5 0.02426259269445261 -0.01354472121656873 744319
1371 0.02255307221111603 -0.01560996547104418 744585
1371.5 0.02061945721261673 -0.01746426346331879 744841
1372 0.01848779030623068 -0.01908382120290231 745086
1372.5 0.01618664587355163 -0.02044799685984676 745365
1373 0.01374674737156435 -0.0215395634422604 745626
1373.5 0.01120055743470005 -0.02234492584838133 745865
1374 0.008581846242598756 -0.02285428956522855 746094
1374.5 0.005925243889012997 -0.02306177892917576 746406
1375 0.003265782681836449 -0.02296550353276039 746674
1375.5 0.0006384354202749637 -0.02256757204777833 747006
1376 -0.001922344268608639 -0.0218740534281633 747249
1376.5 -0.004383073495609298 -0.02089488614816389 747547
1377 -0.006711677662133499 -0.0196437368128188 747804
1377.5 -0.008877908285360019 -0.01813781013976002 748078
1378 -0.01085373565635695 -0.01639761294528646 748440
1378.5 -0.01261371123765255 -0.0144466753651976 748755
1379 -0.01413529511873063 -0.01231123309429118 749118
1379.5 -0.01539914432031726 -0.01001987493056245 749366
1380 -0.0163893582647689 -0.007603160354528762 749612
1380.5 -0.01709367830328747 -0.005093212255058729 749862
1381 -0.01750363880340888 -0.00252329022577745 750189
1381.5 -0.0176146679440702 7.264990337982421e-05 750424
1382 -0.01742613703200369 0.002660404469542693 750666
1382.5 -0.01694135783341013 0.005205972397056764 750901
1383 -0.01616752809984332 0.007676001706095479 751143
1383.5 -0.01511562614797252 0.0100382262492398 751381
1384 -0.01380025602044088 0.01226188696023396 751618
1384.5 -0.01223944540066161 0.01431813211859019 751879
1385 -0.01045439906966126 0.01618039142485084 752169
1385.5 -0.008469211269983335 0.01782471904009713 752423
1386 -0.006310540872724788 0.01923010116481414 752771
1386.5 -0.004007253722136028 0.02037872421076548 753008
1387 -0.001590036951726184 0.02125620014864878 753255
1387.5 0.0009090095788745385 0.0218517461868952 753508
1388 0.003456799290429664 0.02215831654539379 753805
1388.5 0.006019696683784706 0.02217268472406517 754136
1389 0.008563961143081993 0.02189547532163384 754413
1389.5 0.01105619088993402 0.0213311451259862 754650
1390 0.01346376125020331 0.02048791386535892 754888
1390.5 0.01575525148599207 0.01937764567049563 755153
1391 0.01790085461172781 0.01801568294316524 755407
1391.5 0.01987276485245131 0.01642063494761065 755653
1392 0.02164553771121841 0.01461412403048769 755972
1392.5 0.02319641798666765 0.01262049292400898 756206
1393 0.0245056315161794 0.01046647708920726 756446
1393.5 0.0255566369087779 0.008180846505009873 756677
1394 0.0263363340684332 0.005794021698410538 756913
1394.5 0.02683522688551167 0.003337669136480649 757248
1395 0.02704753808410326 0.0008442813581746325 757524
1395.5 0.02697127484770891 -0.001653252590340383 757799
1396 0.02660824449688349 -0.004122080741006873 758157
1396.5 0.02596402015129165 -0.006529820096887042 758522
1397 0.02504785696656021 -0.008844981157989809 758772
1397.5 0.02387256018465049 -0.01103737951766193 759143
1398 0.02245430686672666 -0.01307852915274609 759406
1398.5 0.02081242378142508 -0.01494201228636104 759720
1399 0.01896912449116368 -0.01660382102445275 759965
1399.5 0.01694920920727001 -0.01804266635177531 760207
1400 0.01477973146442625 -0.0192402505144595 760435
1400.5 0.01248963609004666 -0.02018149930885079 760703
1401 0.01010937330928606 -0.02085475133322628 760940
1401.5 0.007670494126783267 -0.02125190183315148 761176
1402 0.005205232358208506 -0.02136849937495354 761413
1402.5 0.002746078845338111 -0.02120379420705134 761662
1403 0.0003253534758159513 -0.02076073780740737 761981
1403.5 -0.002025219357973681 -0.02004593375871934 762232
1404 -0.004274926287368648 -0.01906954073267582 762503
1404.5 -0.006394466043677433 -0.01784512899225824 762835
1405 -0.008356330847834475 -0.01638949242845508 763070
1405.5 -0.01013516315252517 -0.01472241872693866 763333
1406 -0.01170808311377029 -0.01286642080369328 763656
1406.5 -0.01305498256675061 -0.01084643314923338 763886
1407 -0.01415878173290689 -0.008689477172442624 764120
1407.5 -0.01500564538597187 -0.006424300031400986 764354
1408 -0.01558515574686063 -0.004080991774785052 764646
1408.5 -0.01589043995401326 -0.001690585889274308 764914
1409 -0.01591825055917559 0.0007153514475268193 765160
1409.5 -0.01566899812070263 0.003105137975328371 765421
1410 -0.01514673559904682 0.005447392325251066 765680
1410.5 -0.01435909489379821 0.007711445874938389 765921
1411 -0.01331717649012278 0.009867744082415654 766163
1411.5 -0.01203539379644883 0.01188823204982013 766398
1412 -0.01053127434674664 0.01374671929012766 766626
1412.5 -0.008825220602013566 0.01541921895749978 766865
1413 -0.006940233609318916 0.01688425715090833 767164
1413.5 -0.0049016032561957 0.01812314830650043 767517
1414 -0.002736569287106343 0.01912023315125208 767814
1414.5 -0.0004739576216562086 0.0198630761926654 768092
1415 0.001856203173568573 0.02034262025986775 768430
1415.5 0.004223080160140976 0.02055329618324904 768756
1416 0.006595443770748091 0.02049308629512079 769025
1416.5 0.008942079630968082 0.02016354104490382 769380
1417 0.01123219903222893 0.01956974864096515 769785
1417.5 0.01343584266115643 0.01872025824927823 770102
1418 0.01552427229423014 0.01762695788843783 770399
1418.5 0.01747034533968138 0.01630490875324281 770693
1419 0.01924886734841601 0.01477213826730201 770966
1419.5 0.02083691791908909 0.01304939470153184 771228
1420 0.02221414578513094 0.01115986669301571 771481
1420.5 0.02336302928858985 0.009128871451060849 771755
1421 0.02426909891147736 0.00698351583858401 772115
1421.5 0.02492111904361986 0.004752334862053368 772374
1422 0.02531122671002397 0.00246491238772336 772678
1422.5 0.02543502555320622 0.0001514891222508094 772953
1423 0.0252916339592031 -0.002157436950747764 773243
1423.5 0.02488368682221397 -0.004431512401877166 773535
1424 0.02421729105401577 -0.006640927163437583 773830
1424.5 0.02330193555238252 -0.00875680507626257 774148
1425 0.02215035693974577 -0.01075158106223823 774504
1425.5 0.02077836296142866 -0.01259935999898487 774878
1426 0.01920461598442172 -0.01427625262757779 775243
1426.5 0.01745037955566163 -0.01576068413928425 775584
1427 0.01553923145640372 -0.01703367145878664 775984
1427.5 0.0134967471203784 -0.01807906566420407 776350
1428 0.01135015766244451 -0.01888375645271067 776727
1428.5 0.009127987086562733 -0.0194378360683902 777060
1429 0.006859673503029274 -0.01973472064937322 777428
1429.5 0.004575179381768871 -0.01977122751707677 777715
1430 0.002304595998676425 -0.01954760751399332 778001
1430.5 7.774729399184042e-05 -0.01906753209023134 778280
1431 -0.002076201645133603 -0.01833803543505238 778625
1431.5 -0.00412912634108683 -0.01736941254013756 778956
1432 -0.006054309927189688 -0.01617507465849135 779280
1432.5 -0.007826790607990313 -0.01477136417920469 779578
1433 -0.009423685062787693 -0.01317733146648717 779912
1433.5 -0.01082448360576368 -0.01141447670457304 780286
1434 -0.01201131329928506 -0.009506460241917647 780650
1434.5 -0.01296916564908859 -0.007478785332699541 780973
1435 -0.01368608598535255 -0.005358457525842786 781326
1435.5 -0.01415332214571826 -0.003173625247080268 781742
1436 -0.01436543061831462 -0.0009532063542733637 782079
1436.5 -0.01432033886754627 0.001273494382638233 782354
1437 -0.01401936314533956 0.003477171820131316 782638
1437.5 -0.01346718167802867 0.005628905902376299 782949
1438 -0.01267176370635867 0.007700540978034498 783340
1438.5 -0.01164425543545741 0.009665054000290085 783609
1439 -0.01039882451548431 0.01149690679794993 783989
1439.5 -0.008952465214629462 0.01317237782841732 784381
1440 -0.007324766957154253 0.01466986910606335 784773
1440.5 -0.005537649373602753 0.015970184338099 785172
1441 -0.003615067442024684 0.01705677468987998 785446
1441.5 -0.001582690682482763 0.01791594903738458 785773
1442 0.0005324393026442753 0.01853704604053372 786153
1442.5 0.002702268377200219 0.01891256588069487 786560
1443 0.004898101731234661 0.01903826004233278 786929
1443.5 0.007090983126436757 0.01891317807520464 787302
1444 0.009252076517642463 0.01853967084236847 787712
1444.5 0.01135304502378516 0.01792335033306666 788155
1445 0.01336642227057904 0.0170730066906952 788496
1445.5 0.01526597124148757 0.01600048366707236 788832
1446 0.01702702595145201 0.01472051425772151 789205
1446.5 0.01862681149691756 0.01325051879178456 789496
1447 0.02004473833258267 0.01161036823772502 789814
1447.5 0.02126266697594368 0.009822115935837688 790129
1448 0.0222651397403485 0.007909701374943052 790452
1448.5 0.02303957654051659 0.005898629988282329 790791
1449 0.023576432295374 0.003815633247978082 791151
1449.5 0.02386931396516302 0.001688313584626331 791508
1450 0.02391505579628648 -0.0004552211544497893 791901
1450.5 0.02371375190112006 -0.002586728870321473 792227
1451 0.02326874586372721 -0.004678205102546345 792565
1451.5 0.02258657762860829 -0.006702250749994477 792889
1452 0.02167688849084445 -0.00863243079671341 793266
1452.5 0.02055228555489242 -0.01044361934897117 793622
1453 0.01922816755866085 -0.01211232648283176 794026
1453.5 0.01772251446244276 -0.01361700265350121 794388
1454 0.01605564367224814 -0.01493831672475646 794773
1454.5 0.0142499361979872 -0.01605940403484007 795141
1455 0.0123295364332366 -0.01696608131941908 795511
1455.5 0.01032002958002048 -0.01764702575711711 795885
1456 0.008248101024867192 -0.01809391588277168 796140
1456.5 0.006141182197787069 -0.01830153262153269 796386
1457 0.004027087610954164 -0.01826781922644593 796636
1457.5 0.001933647876760896 -0.01799389944622418 796883
1458 -0.0001116564556316567 -0.01748405380130766 797128
1458.5 -0.002082055430444077 -0.01674565439777336 797392
1459 -0.003951839854920411 -0.01578905925291798 797674
1459.5 -0.005696696530792881 -0.01462746763627113 797940
1460 -0.007294024179247512 -0.01327673843845968 798260
1460.5 -0.008723225957298802 -0.01175517406111256 798515
1461 -0.009965974782935752 -0.0100832727676153 798779
1461.5 -0.01100644805472579 -0.008283452841219108 799029
1462 -0.01183152876377701 -0.006379752258539611 799298
1462.5 -0.01243097044651535 -0.00439750789821397 799576
1463 -0.01279752390959892 -0.00236301856246283 799898
1463.5 -0.01292702416702003 -0.0003031962902780646 800264
1464 -0.01281843655727612 0.001754789417552761 800712
1464.5 -0.01247386154842049 0.003783869761067182 801104
1465 -0.01189849828369994 0.005757432472634938 801357
1465.5 -0.01110056746316285 0.007649670642485489 801653
1466 -0.01009119468994516 0.009435919968665184 801992
1466.5 -0.008884255926923953 0.01109298002693452 802260
1467 -0.007496187203310299 0.01259941537870238 802590
1467.5 -0.005945761175103435 0.01393583261207912 802876
1468 -0.004253833572119304 0.01508512973871402 803140
1468.5 -0.002443062951995877 0.01603271474281691 803371
1469 -0.0005376075231807287 0.01676669049359995 803619
1469.5 0.001437196909944308 0.01727800368274216 804013
1470 0.003455173589638961 0.01756055592835034 804357
1470.5 0.005489651565019913 0.0176112756898707 804609
1471 0.00751381797927321 0.01743015015781151 804909
1471.5 0.009501071233375853 0.01702021681109059 805202
1472 0.01142537037734872 0.01638751486633469 805569
1472.5 0.01326157614273519 0.01554099737053064 805816
1473 0.01498577915283952 0.01449240520413951 806150
1473.5 0.01657561102848232 0.01325610475937811 806465
1474 0.01801053434408674 0.01184889153135546 806817
1474.5 0.01927210767852701 0.01028976230196521 807095
1475 0.02034422234339004 0.008599659002151814 807360
1475.5 0.02121330775353462 0.006801187702147353 807588
1476 0.0218685028259324 0.004918316496849415 807840
1476.5 0.02230179124708605 0.002976056320625783 808126
1477 0.02250809893077607 0.001000128939118731 808366
1477.5 0.02248535249007549 -0.0009833734775776203 808627
1478 0.0222344980638269 -0.002948332697582675 808891
1478.5 0.02175948036126563 -0.0048689481440648 809141
1479 0.0210671823122896 -0.006720075465552558 809400
1479.5 0.02016732622812428 -0.008477555519429414 809649
1480 0.01907233788102845 -0.01011852946692036 809901
1480.5 0.0177971753956322 -0.01162173587269287 810135
1481 0.01635912530218945 -0.01296778595049941 810372
1481.5 0.01477756852750662 -0.01413941339466978 810608
1482 0.01307371948707579 -0.01512169558164892 810849
1482.5 0.01127034178699098 -0.01590224331151466 811086
1483 0.009391444342146723 -0.01647135668130182 811330
1483.5 0.007461961964213496 -0.01682214513435882 811663
1484 0.005507424665854087 -0.01695061020682544 811923
1484.5 0.003553620064195088 -0.01685568998730913 812165
1485 0.001626253345064237 -0.01653926481238163 812462
1485.5 -0.0002493907309268653 -0.01600612423192533 812713
1486 -0.002048779338823047 -0.01526389578788424 812958
1486.5 -0.003748452272440799 -0.01432293665091839 813237
1487 -0.005326327610976622 -0.01319618964525573 813476
1487.5 -0.006761988389283056 -0.01189900565633322 813730
1488 -0.008036946553124683 -0.01044893485256685 814002
1488.5 -0.009134880790063984 -0.008865489556121974 814258
1489 -0.01004184517995963 -0.007169881962651487 814532
1489.5 -0.01074644600161402 -0.005384740231934507 814805
1490 -0.0112399844586083 -0.003533806746066238 815057
1490.5 -0.0115165635421028 -0.001641622555838202 815330
1491 -0.01157315772529821 0.0002667977935992813 815603
1491.5 -0.01140964467700681 0.002166296751874485 815838
1492 -0.01102879868384886 0.004031905203572217 816088
1492.5 -0.0104362459753306 0.005839170495435165 816349
1493 -0.009640382646830346 0.00756447674374091 816613
1493.5 -0.008652256365737902 0.009185353228689566 816843
1494 -0.007485413519239583 0.01068076685117879 817083
1494.5 -0.006155713912335514 0.0120313948483724 817322
1495 -0.00468111554576081 0.01321987423493041 817554
1495.5 -0.003081432390096533 0.01423102475296343 817783
1496 -0.001378068419510618 0.0150520424714158 818016
1496.5 0.0004062685281964789 0.01567266156984509 818254
1497 0.002247869243117264 0.01608528226716149 818497
1497.5 0.004122337959774103 0.01628506330712893 818738
1498 0.006004915321233184 0.01626997788330287 818977
1498.5 0.007870805217882746 0.01604083237033362 819232
1499 0.009695501188981465 0.015601247719791 819463
1499.5 0.01145510809295379 0.01495760387037947 819707
1500 0.01312665482673756 0.01411894800814462 819948
1500.5 0.01468839400413783 0.01309686798564121 820185
1501 0.01612008468625086 0.01190533266385046 820432
1501.5 0.01740325449103082 0.01056050137096346 820665
1502 0.0185214376907596 0.009080505072393424 820904
1502.5 0.01946038623170482 0.007485202211363629 821134
1503 0.02020825097520631 0.005795912504429716 821364
1503.5 0.02075573085890488 0.004035132257174627 821602
1504 0.02109618810546187 0.002226234998486358 821833
1504.5 0.02122572805819644 0.0003931614143596006 822060
1505 0.02114324269256871 -0.001439897308209397 822299
1505.5 0.02085041733313895 -0.003248818541495787 822540
1506 0.02035170059117277 -0.005009865475874699 822772
1506.5 0.01965423802204174 -0.006699998407122152 823009
1507 0.01876777047761928 -0.008297175972413844 823245
1507.5 0.0177044985907515 -0.009780642398993136 823487
1508 0.01647891527055409 -0.01113119702462129 823725
1508.5 0.01510760850299181 -0.01233144259274895 823971
1509 0.01360903713553977 -0.01336600911451045 824199
1509.5 0.01200328267273497 -0.01422175042021308 824439
1510 0.01031178041662416 -0.01488791089049948 824666
1510.5 0.00855703354857178 -0.01535626025687026 824904
1511 0.006762313963281014 -0.01562119478741 825139
1511.5 0.004951353829514814 -0.0156798036206871 825375
1512 0.003148031962871348 -0.01553189947294733 825613
1512.5 0.00137605915275803 -0.01518001341477276 825850
1513 -0.0003413334121749398 -0.01462935388710366 826085
1513.5 -0.001981698528311873 -0.01388773059668192 826314
1514 -0.003523666185365939 -0.01296544439138999 826544
1514.5 -0.004947221771290108 -0.01187514466060129 826766
1515 -0.006233965654625083 -0.01063165622871205 827014
1515.5 -0.007367350780372646 -0.009251778105991678 827251
1516 -0.008332895214307086 -0.007754056824626195 827513
1516.5 -0.0091183669089611 -0.006158537414645248 827810
1517 -0.009713938337784783 -0.004486495360116635 828068
1517.5 -0.01011230904716402 -0.002760153116921761 828365
1518 -0.01030879460370871 -0.001002384966541821 828679
1518.5 -0.01030138086078324 0.0007635858768162959 828922
1519 -0.01009074292772165 0.002514493897485637 829188
1519.5 -0.009680228691462912 0.004227337601797099 829476
1520 -0.009075807207304675 0.005879681502960389 829871
1520.5 -0.008285982736954821 0.007449949805036074 830255
1521 -0.007321675662004421 0.008917707944062049 830577
1521.5 -0.006196071933461452 0.01026392831502106 830877
1522 -0.00492444312742884 0.01147123673179968 831168
1522.5 -0.003523939558059084 0.01252413643058501 831464
1523 -0.002013359246634775 0.01340920673168138 831741
1523.5 -0.0004128958555270693 0.0141152738163816 832032
1524 0.001256131036100177 0.01463355144969558 832308
1524.5 0.002971559715056425 0.01495774988140593 832598
1525 0.00471068040066551 0.01508415158172478 832837
1525.5 0.006450535695649726 0.01501165290812349 833072
1526 0.008168223448862191 0.01474177125086053 833316
1526.5 0.009841198036801386 0.01427861766037501 833549
1527 0.01144756610288519 0.01362883541403249 833773
1527.5 0.01296637287754991 0.01280150542673264 834023
1528 0.01437787533712159 0.01180801984375013 834309
1528.5 0.01566379864316194 0.01066192556920645 834623
1529 0.01680757253406656 0.009378739874352976 834926
1529.5 0.01779454461392766 0.007975740591308091 835216
1530 0.01861216779635291 0.006471733725357761 835491
1530.5 0.0192501595088262 0.004886801608186143 835750
1531 0.01970063064163131 0.003242034961748417 836024
1531.5 0.01995818262926486 0.001559252444795979 836277
1532 0.02001997147625631 -0.0001392885912229495 836531
1532.5 0.0198857379777496 -0.001831186304939375 836816
1533 0.01955780383227445 -0.003494189640077134 837099
1533.5 0.01904103379393551 -0.005106490783082767 837391
1534 0.01834276445784489 -0.006647010961774713 837665
1534.5 0.01747270071015194 -0.00809567584187075 837917
1535 0.01644278129674609 -0.00943367692570119 838174
1535.5 0.01526701536710417 -0.01064371555177999 838460
1536 0.01396129222658152 -0.01171022633249523 838713
1536.5 0.0125431668768209 -0.01261957714673028 838978
1537 0.01103162423539466 -0.01336024312094359 839220
1537.5 0.009446825198311274 -0.01392295238184295 839482
1538 0.007809837939120432 -0.01430080174159833 839753
1538.5 0.006142358023137956 -0.01448934087749022 840022
1539 0.004466421052474023 -0.01448662398664868 840292
1539.5 0.002804111645415385 -0.01429322832753605 840574
1540 0.001177272591265678 -0.01391223949735947 840885
1540.5 -0.0003927819913659682 -0.01334920373288832 841240
1541 -0.001885545728303529 -0.01261204795542415 841549
1541.5 -0.003281587643886866 -0.01171096870324061 841929
1542 -0.004562804904308386 -0.01065829150114195 842311
1542.5 -0.005712657365210009 -0.009468302601580724 842601
1543 -0.00671638088730629 -0.00815705539002228 842941
1543.5 -0.00756117667182788 -0.006742154074303944 843229
1544 -0.00823637419097489 -0.005242517569393658 843500
1544.5 -0.008733565642976225 -0.003678126741465538 843764
1545 -0.009046710242015001 -0.002069758385364388 844049
1545.5 -0.009172207055120013 -0.0004387094746802216 844346
1546 -0.009108935515785307 0.0011934846582504 844598
1546.5 -0.00885826317202705 0.002805334485479935 844851
1547 -0.008424020659152006 0.004375679042422478 845117
1547.5 -0.007812444318991254 0.005883963564386802 845353
1548 -0.0070320873120676 0.007310508360281488 845577
1548.5 -0.00609370048154423 0.00863676540869596 845818
1549 -0.005010084622451246 0.009845559333069007 846105
1549.5 -0.003795916181460639 0.01092130962769403 846451
1550 -0.002467548756548996 0.0118502312619242 846798
1550.5 -0.001042793077799017 0.01262051108265341 847118
1551 0.0004593215736697281 0.01322245776100089 847513
1551.5 0.002018801315612261 0.01364862338373829 847931
1552 0.003614953597042138 0.01389389516861806 848344
1552.5 0.005226661578499167 0.01395555618033847 848753
1553 0.006832663324340494 0.01383331433512912 849221
1553.5 0.008411832118071148 0.01352929940140608 849625
1554 0.009943454207319567 0.01304802812608516 850042
1554.5 0.01140750032928693 0.01239633803539078 850604
1555 0.01278488745963862 0.01158329086983991 851040
1555.5 0.01405772736651276 0.01062004701014197 851487
1556 0.0152095587346402 0.009519712628833424 851932
1556.5 0.01622555984996112 0.008297161656649519 852335
1557 0.01709273909950412 0.006968834978319466 852741
1557.5 0.01780010084107067 0.005552519565454256 853162
1558 0.01833878452839664 0.004067110510709066 853590
1558.5 0.01870217533549945 0.002532359144172323 854015
1559 0.01888598490406724 0.0009686105872173803 854537
1559.5 0.01888830123494944 -0.0006034657713238893 854934
1560 0.01870960715377758 -0.00216314930842542 855277
1560.5 0.01835276719607535 -0.003689941105158241 855551
1561 0.01782298317341227 -0.005163833196980891 855905
1561.5 0.01712771909374208 -0.00656557060165537 856255
1562 0.016276596510633 -0.007876902695434661 856555
1562.5 0.01528126176238909 -0.009080820658041567 856873
1563 0.01415522692803388 -0.01016177789958619 857233
1563.5 0.01291368666801893 -0.01110589061529588 857613
1564 0.01157331342891396 -0.01190111588358027 858018
1564.5 0.01015203376921545 -0.01253740502587079 858577
1565 0.008668788804209161 -0.01300683027877952 858945
1565.5 0.00714328196847844 -0.01330368318595905 859336
1566 0.005595717452629521 -0.01342454349385 859715
1566.5 0.004046532784151116 -0.01336831772725461 860083
1567 0.002516129089668981 -0.01313624702217793 860469
1567.5 0.001024602596440778 -0.01273188419931691 860944
1568 -0.0004085190953788396 -0.01216104046659489 861279
1568.5 -0.001764532510909162 -0.01143170253790753 861585
1569 -0.003025802228427034 -0.01055392134253012 861975
1569.5 -0.004175990057961636 -0.009539673870371362 862669
1570 -0.005200266494721774 -0.008402700047609016 863411
1570.5 -0.00608550171320942 -0.007158316860670004 863810
1571 -0.006820433644925395 -0.005823212239834432 864220
1571.5 -0.007395810991197094 -0.004415221473173585 864547
1572 -0.007804509358703918 -0.002953089143755225 864909
1572.5 -0.00804161906423977 -0.001456219765243387 865288
1573 -0.008104503532346284 5.557956910122253e-05 865673
1573.5 -0.007992827599657047 0.001562361113174458 866036
1574 -0.007708555437939022 0.003044299509026375 866495
1574.5 -0.007255918208638489 0.004481952475648586 867003
1575 -0.006641351959948977 0.005856515719805225 867306
1575.5 -0.005873406667784404 0.00715006872886044 867664
1576 -0.004962627699441469 0.008345808234990397 867912
1576.5 -0.00392141133824192 0.0094282663115121 868210
1577 -0.002763836344370635 0.01038351027294111 868461
1577.5 -0.001505473837100572 0.01119932179791916 868697
1578 -0.0001631780626113651 0.01186535297496703 868952
1578.5 0.001245139143919732 0.01237325728133001 869213
1579 0.002700747186471301 0.01271679384082133 869490
1579.5 0.004184345644571674 0.01289190366304526 869782
1580 0.005676320011772827 0.01289675693894331 870104
1580.5 0.007157000849766761 0.01273177085130349 870383
1581 0.008606922936244018 0.01239959774862026 870692
1581.5 0.01000708099428618 0.01190508392134509 870947
1582 0.01133917864567787 0.01125519960597455 871190
1582.5 0.01258586732917324 0.01045894121951296 871475
1583 0.01373097206603663 0.009527207189676817 871741
1583.5 0.0147597011371148 0.008472649090044491 872082
1584 0.0156588369557825 0.007309500109720071 872383
1584.5 0.01641690567632591 0.006053383179825061 872699
1585 0.01702432336423415 0.004721101340475291 873058
1585.5 0.01747351686958818 0.003330413158493435 873421
1586 0.01775901788304976 0.001899796195060627 873772
1586.5 0.01787752901133686 0.0004482016714429357 874178
1587 0.0178279610807711 -0.001005196412009648 874535
1587.5 0.01761144125855802 -0.002441254384494636 874871
1588 0.01723129196687267 -0.003841110901905778 875227
1588.5 0.01669298094948173 -0.005186434517393797 875641
1589 0.01600404322947687 -0.006459663577825738 875975
1589.5 0.01517397606474951 -0.007644235308794441 876295
1590 0.01421410836029109 -0.008724801101996287 876587
1590.5 0.01313744632865361 -0.009687425208860291 876859
1591 0.0119584974976387 -0.01051976427066088 877135
1591.5 0.01069307544351323 -0.01121122537490111 877407
1592 0.00935808787518029 -0.01175310061699879 877650
1592.5 0.007971310906600998 -0.01213867646135625 877892
1593 0.006551152528674207 -0.01236331653252124 878128
1593.5 0.005116408425554423 -0.01242451682086352 878366
1594 0.003686013372373428 -0.01232193265328627 878642
1594.5 0.002278791500433839 -0.0120573771531172 878885
1595 0.0009132087216377911 -0.01163479128953148 879153
1595.5 -0.0003928694337543094 -0.01106018599069286 879492
1596 -0.001622411392352249 -0.01034155716134095 879875
1596.5 -0.002759441474147781 -0.009488774799996198 880262
1597 -0.003789247300428243 -0.008513447748667054 880674
1597.5 -0.004698569982634355 -0.00742876592452476 880977
1598 -0.005475774635998005 -0.006249322174351224 881286
1598.5 -0.006110999027777045 -0.004990916154898098 881694
1599 -0.006596278463980914 -0.003670342872248065 882081
1599.5 -0.006925645336702648 -0.002305168707904324 882523
1600 -0.007095202092281813 -0.000913497916187114 882905
1600.5 -0.007103166734010482 0.0004862673053726468 883266
1601 -0.006949890337263061 0.001875669995013702 883791
1601.5 -0.006637846424955177 0.003236441643589051 884176
1602 -0.006171592422227711 0.004550742246269864 884553
1602.5 -0.005557703776321472 0.005801394036764329 884940
1603 -0.004804681685933094 0.006972105843737482 885455
1603.5 -0.003922835729229092 0.008047685141192305 885930
1604 -0.002924143006639288 0.009014235034836539 886432
1604.5 -0.001822085719296555 0.009859333632568254 886899
1605 -0.0006314693825872959 0.01057219348634835 887592
1605.5 0.0006317758768703629 0.01114379906165109 888448
1606 0.001950808276589308 0.01156702048576755 889155
1606.5 0.003308098741461249 0.01183670214352534 889645
1607 0.004685663688172167 0.01194972502423632 889961
1607.5 0.006065303141537338 0.01190504207243244 890228
1608 0.007428841031946147 0.01170368615256372 890563
1608.5 0.008758364503211847 0.01134875059957889 890879
1609 0.01003645908203689 0.01084534268841485 891149
1609.5 0.01124643662362613 0.01020051071112789 891392
1610 0.01237255305175785 0.009423145696043687 891616
1610.5 0.01340021305437689 0.008523859134355629 891864
1611 0.01431615907551534 0.007514838391747155 892097
1611.5 0.01510864215860543 0.006409681771792668 892345
1612 0.01576757244210633 0.005223215460361448 892603
1612.5 0.01628464738249742 0.003971294812625998 892866
1613 0.01665345607840426 0.002670592643585682 893126
1613.5 0.01686955838891942 0.001338377346725169 893364
1614 0.0169305378747934 -7.716208520948155e-06 893585
1614.5 0.01683602793863895 -0.00134991996298628 893807
1615 0.01658771089500241 -0.002670567053568158 894173
1615.5 0.01618929005842065 -0.003952324208648372 894450
1616 0.01564643529268488 -0.005178419098050071 894698
1616.5 0.0149667028128079 -0.006332859657442526 894929
1617 0.01415943036806678 -0.007400642521143553 895187
1617.5 0.01323560925556631 -0.008367947848734037 895417
1618 0.01220773491485667 -0.009222318017691356 895658
1618.5 0.01108963813132773 -0.009952817873809109 895894
1619 0.009896299125814401 -0.01055017448051684 896200
1619.5 0.008643647026865207 -0.01100689458397857 896528
1620 0.007348347407654449 -0.01131735830932671 896777
1620.5 0.006027580719205881 -0.01147788792058404 897017
1621 0.00469881456357094 -0.01148679080851275 897262
1621.5 0.00337957282349928 -0.01134437621239367 897495
1622 0.00208720469810079 -0.01105294552905664 897726
1622.5 0.0008386566867061894 -0.01061675641075945 897965
1623 -0.0003497494842065033 -0.01004196119816306 898208
1623.5 -0.001462530082802269 -0.009336520571141999 898444
1624 -0.002485240958889406 -0.008510093624095629 898679
1624.5 -0.003404664873645278 -0.007573905879553982 898917
1625 -0.004208982144694111 -0.006540597040205426 899151
1625.5 -0.004887922405699889 -0.005424050541298211 899393
1626 -0.005432895534526515 -0.004239207199304407 899640
1626.5 -0.005837100083824495 -0.003001865455779773 899883
1627 -0.006095607848872348 -0.001728470884918322 900116
1627.5 -0.006205423525610156 -0.0004358977672463949 900359
1628 -0.006165518742813265 0.0008587743714372714 900592
1628.5 -0.005976840091872102 0.002138486298560344 900831
1629 -0.005642291121172517 0.00338642371430357 901074
1629.5 -0.005166688605075057 0.004586238035903431 901320
1630 -0.004556693735455774 0.005722260429517951 901554
1630.5 -0.003820719212255816 0.006779706289475915 901776
1631 -0.002968813524196298 0.007744867498372958 902020
1631.5 -0.002012524007637525 0.008605289969868739 902265
1632 -0.0009647405466422578 0.009349934176863419 902641
1632.5 0.0001604779729239147 0.00996931659825305 902887
1633 0.001348092121173673 0.01045563027456362 903132
1633.5 0.002582282769890695 0.01080284294298157 903373
1634 0.003846661646049208 0.01100677152188029 903613
1634.5 0.005124488792696157 0.01106513202988645 903848
1635 0.006398894053573803 0.0109775643506473 904086
1635.5 0.007653099652915321 0.01074563158742237 904318
1636 0.008870640935599489 0.01037279408702832 904585
1636.5 0.01003558236527647 0.009864358546085288 904819
1637 0.01113272594864088 0.009227402939566358 905070
1637.5 0.01214780936169469 0.008470678328043624 905303
1638 0.01306769119708965 0.007604488901621191 905543
1638.5 0.01388052092848073 0.006640551901413356 905783
1639 0.01457589139583611 0.005591839319893439 906088
1639.5 0.01514497185200892 0.004472403516135877 906323
1640 0.01558061987238859 0.003297189087882361 906553
1640.5 0.01587747071259975 0.002081833516849618 906785
1641 0.01603200300021889 0.0008424592445516831 907050
1641.5 0.01604257996131158 -0.0004045400586288571 907367
1642 0.01590946570707791 -0.001642716199608315 907603
1642.5 0.01563481643572606 -0.002855783281205847 907845
1643 0.01522264673551428 -0.004027831776886981 908070
1643.5 0.01467877150235224 -0.005143537049459858 908337
1644 0.0140107243051273 -0.006188359582565981 908636
1644.5 0.01322765333983087 -0.007148734310585107 908863
1645 0.01234019640558185 -0.008012246583462203 909099
1645.5 0.01136033660797442 -0.008767792485881953 909340
1646 0.01030124074428641 -0.009405721442663828 909595
1646.5 0.009177082547753443 -0.009917959281347475 909833
1647 0.008002853161484191 -0.01029811018546191 910082
1647.5 0.006794161374199239 -0.01054153625439796 910316
1648 0.005567026277776828 -0.0106454136843573 910554
1648.5 0.004337665098998073 -0.01060876489555499 910791
1649 0.003122279013778929 -0.01043246624958064 911049
1649.5 0.001936839770925336 -0.01011923132335322 911388
1650 0.0007968799339052773 -0.009673570028179708 911627
1650.5 -0.0002827105063534764 -0.009101724179805409 911863
1651 -0.001287878486225525 -0.008411580433856994 912098
1651.5 -0.002205590656691987 -0.007612561796688466 912323
1652 -0.003024002227605956 -0.006715499200488672 912553
1652.5 -0.00373260968362408 -0.0057324848899685 912790
1653 -0.004322385405051032 -0.004676709602669905 913025
1653.5 -0.004785892470684398 -0.003562285732901083 913259
1654 -0.005117378185605015 -0.00240405884783786 913501
1654.5 -0.005312845161168608 -0.001217410071169974 913728
1655 -0.005370099073422801 -1.805196296731261e-05 913967
1655.5 -0.005288772535819621 0.001178179397204613 914196
1656 -0.005070324838309605 0.002355533374413337 914428
1656.5 -0.004718017623505755 0.00349855203408483 914672
1657 -0.00423686688739006 0.004592272963854314 914919
1657.5 -0.003633572002835065 0.005622425002065148 915162
1658 -0.002916422764949663 0.006575614314282203 915386
1658.5 -0.002095185743999041 0.007439498393453687 915610
1659 -0.001180971500655354 0.008202945725185847 915855
1659.5 -0.0001860844661129278 0.008856179054715679 916090
1660 0.0008761424870537738 0.00939090041392693 916337
1660.5 0.001991526561375326 0.009800396312157683 916572
1661 0.003145224250179433 0.0100796217602972 916790
1661.5 0.004321928730053275 0.01022526208020608 917032
1662 0.00550607280694023 0.01023577174705158 917284
1662.5 0.006682034726871004 0.01011138981679625 917628
1663 0.007834344132070783 0.009854131800777053 917882
1663.5 0.008947885448830852 0.009467758159970226 918129
1664 0.010008096034912 0.008957719899056738 918352
1664.5 0.01100115649071238 0.008331082040744994 918587
1665 0.01191417064888056 0.007596426050033835 918827
1665.5 0.01273533289993612 0.006763732552429617 919069
1666 0.01345408068480231 0.005844245945996092 919303
1666.5 0.0140612301865906 0.004850322741192602 919538
1667 0.01454909348077379 0.003795265671725531 919766
1667.5 0.01491157565198498 0.002693145801407577 920005
1668 0.01514425065373953 0.001558615003975342 920248
1668.5 0.01524441497081466 0.0004067113130355911 920485
1669 0.01521111843905707 -0.000747340273699421 920712
1669.5 0.01504517188010728 -0.001888328899021268 920948
1670 0.01474913151491842 -0.003001258204990961 921195
1670.5 0.01432726042596211 -0.004071543308371501 921430
1671 0.01378546763962482 -0.005085201807135049 921663
1671.5 0.01313122569354175 -0.006029036318267292 921914
1672 0.01237346783465503 -0.006890806165599799 922165
1672.5 0.01152246625894642 -0.007659385985951157 922407
1673 0.01058969304963771 -0.00832490920039289 922658
1673.5 0.009587665693983286 -0.008878894502544697 922884
1674 0.008529779256725831 -0.009314353744669782 923111
1674.5 0.007430127458304753 -0.009625879851904193 923356
1675 0.006303315045839117 -0.009809713661869062 923608
1675.5 0.005164263952990705 -0.009863788867617119 923937
1676 0.004028015819713559 -0.009787754532618639 924262
1676.5 0.002909533483717968 -0.009582974943439624 924526
1677 0.001823504061778264 -0.009252506864975118 924863
1677.5 0.0007841462108044514 -0.008801054560629176 925101
1678 -0.0001949759036519316 -0.008234903231760415 925356
1678.5 -0.001101129499165577 -0.007561831813211854 925625
1679 -0.001922578623343442 -0.006791006331118217 925878
1679.5 -0.002648736007906888 -0.005932855281920895 926124
1680 -0.003270299367023094 -0.004998928724338381 926374
1680.5 -0.003779370387342177 -0.004001742985923155 926619
1681 -0.004169554890084809 -0.002954613070086795 926869
1681.5 -0.004436042897789671 -0.001871475005734309 927102
1682 -0.004575667606592397 -0.0007667005079363379 927346
1682.5 -0.004586942545590087 0.0003450935871964354 927581
1683 -0.004470076494215987 0.001449238588250342 927831
1683.5 -0.004226966022770604 0.002531207361088433 928073
1684 -0.003861165816439359 0.003576805339645385 928323
1684.5 -0.003377837235381325 0.004572356625014381 928563
1685 -0.002783675848956003 0.005504882734566783 928804
1685.5 -0.002086818957123837 0.006362271666434513 929149
1686 -0.001296734372917254 0.007133435078745459 929519
1686.5 -0.0004240919832350607 0.007808451545684308 929811
1687 0.0005193801720937678 0.008378694041531989 930044
1687.5 0.001521053363877232 0.008836940016752212 930350
1688 0.002567567067603205 0.009177462664073856 930594
1688.5 0.003645007031053385 0.009396102224221284 930817
1689 0.004739090143968926 0.009490316447109046 931059
1689.5 0.005835353655194923 0.009459209601393449 931396
1690 0.006919346232246184 0.009303539709581811 931714
1690.5 0.007976818340895107 0.009025703973676085 931988
1691 0.008993909438321568 0.008629702643767787 932265
1691.5 0.009957329522282361 0.008121081865322087 932511
1692 0.01085453265991754 0.007506856316367523 932845
1692.5 0.01167388023205633 0.006795412709837818 933090
1693 0.0124047917706496 0.005996395485445077 933328
1693.5 0.0130378814362912 0.005120576246460187 933740
1694 0.01356507837738922 0.004179708706641034 934086
1694.5 0.01397972942977668 0.003186371098577838 934419
1695 0.01427668285248542 0.002153798154530411 934681
1695.5 0.01445235204887014 0.001095704902382882 935000
1696 0.01450475848887756 2.610462098152198e-05 935241
1696.5 0.01443355332445938 -0.001040876630405698 935477
1697 0.01424001747226103 -0.002091186455305482 935806
1697.5 0.01392704022204857 -0.003111031076693455 936047
1698 0.01349907671211118 -0.004087056374230423 936291
1698.5 0.01296208489037421 -0.005006522627587741 936585
1699 0.01232344284853791 -0.00585747068085558 936854
1699.5 0.01159184767270426 -0.006628877362373563 937092
1700 0.01077719719432951 -0.007310798141872472 937330
1700.5 0.009890456246817338 -0.007894495180547859 937565
1701 0.00894350923278605 -0.008372549127239179 937882
1701.5 0.007949000982424292 -0.008738953232593426 938174
1702 0.006920168032157049 -0.008989188590010766 938407
1702.5 0.005870662573184937 -0.009120279564128562 938634
1703 0.004814371409830195 -0.009130828731240138 938880
1703.5 0.003765232326914074 -0.009021030927857113 939106
1704 0.002737050292906154 -0.008792666280009251 939473
1704.5 0.001743315921052513 -0.00844907236317507 939697
1705 0.0007970285742542232 -0.007995095917297634 939946
1705.5 -8.947356830160886e-05 -0.007437024809551097 940182
1706 -0.0009046742628800159 -0.00678250119586816 940532
1706.5 -0.001638028678529017 -0.006040417077341775 940803
1707 -0.002280099661552362 -0.005220793676281233 941110
1707.5 -0.002822679028114011 -0.004334646265967302 941379
1708 -0.003258892328087142 -0.003393836275308318 941615
1708.5 -0.003583285745339198 -0.002410912652245207 941947
1709 -0.00379189403869914 -0.001398944605812095 942232
1709.5 -0.00388228868068609 -0.000371347954511134 942569
1710 -0.003853605614321532 0.0006582926132360249 942952
1710.5 -0.003706552318502812 0.001676403013289802 943298
1711 -0.003443394145905296 0.002669598605006633 943647
1711.5 -0.003067920170591622 0.003624860040721776 943995
1712 -0.00258538905184023 0.004529703816639819 944326
1712.5 -0.002002455682623296 0.005372345292449359 944597
1713 -0.001327079642236373 0.006141852052364516 944966
1713.5 -0.0005684167095294242 0.006828285613421163 945205
1714 0.0002633050870705102 0.007422829645890074 945447
1714.5 0.001156923206870415 0.007917903053446489 945711
1715 0.00210049026862773 0.008307256464780262 946036
1715.5 0.00308143365159226 0.008586050910899029 946305
1716 0.004086722895480072 0.008750917700481555 946588
1716.5 0.005103042672087926 0.008799998756103164 946984
1717 0.006116969033972671 0.00873296693364271 947245
1717.5 0.007115146608755338 0.008551026112249394 947519
1718 0.008084464401565848 0.008256891109388719 947893
1718.5 0.009012227892917222 0.007854747741174877 948251
1719 0.009886325174475389 0.007350193608934667 949050
1719.5 0.01069538494996315 0.006750160445315092 949639
1720 0.01142892434160513 0.006062819093938471 950212
1720.5 0.01207748458251576 0.005297468422488908 950496
1721 0.01263275284033658 0.004464409677243603 950774
1721.5 0.01308766860500047 0.003574807974751208 951074
1722 0.01343651328120592 0.002640542791187612 951439
1722.5 0.01367498185123095 0.001674049449780253 951698
1723 0.01380023571309279 0.0006881537198098714 951938
1723.5 0.01381093604956866 -0.0003040982743432851 952172
1724 0.01370725734191015 -0.001289612579885165 952411
1724.5 0.01349088090477486 -0.002255420097901754 952651
1725 0.01316496858250023 -0.003188847145352511 952962
1725.5 0.01273411700787186 -0.004077681655047532 953282
1726 0.01220429307956524 -0.004910332835529639 953511
1726.5 0.01158275156011958 -0.00567598220494525 953887
1727 0.01087793592942358 -0.006364724032382265 954124
1727.5 0.01009936384621936 -0.0069676933651335 954371
1728 0.009257498769238095 -0.007477179988927291 954611
1728.5 0.008363609467696251 -0.007886726858068863 954842
1729 0.007429619305716124 -0.008191211741095347 955201
1729.5 0.006467947314810756 -0.008386911052162216 955470
1730 0.005491343171254977 -0.008471545075948175 955716
1730.5 0.004512718269670506 -0.0084443040412209 956038
1731 0.003544975129579971 -0.008305854752062415 956365
1731.5 0.002600837387513828 -0.00805832774274887 956619
1732 0.001692682613357145 -0.007705285179016688 956905
1732.5 0.0008323801462652735 -0.007251669981546871 957230
1733 3.113607331085217e-05 -0.006703736893634788 957468
1733.5 -0.0007006526259216868 -0.006068966450959128 957780
1734 -0.001353532871909766 -0.005355963034042416 958013
1734.5 -0.001919117469031331 -0.004574338390505518 958258
1735 -0.002390192708338553 -0.003734582201885767 958501
1735.5 -0.002760810210752995 -0.002847921436189819 958889
1736 -0.003026361843618751 -0.001926170370354261 959272
1736.5 -0.00318363676979916 -0.0009815732845693593 959533
1737 -0.003230859926529835 -2.664192150067281e-05 959874
1737.5 -0.003167711477875886 0.0009260101333071176 960111
1738 -0.002995327036612026 0.001863833958897146 960452
1738.5 -0.002716278705315616 0.00277451049759395 960694
1739 -0.002334537239082187 0.003646112271543876 961032
1739.5 -0.001855415880216043 0.004467259495562163 961303
1740 -0.001285496655260477 0.005227268544400305 961587
1740.5 -0.0006325401536724432 0.005916290838890126 961901
1741 9.461997767204447e-05 0.00652544034697715 962138
1741.5 0.0008861963919249984 0.007046908050624409 962373
1742 0.001731579640833784 0.007474061905841784 962614
1742.5 0.002619480246696293 0.007801531018294519 962866
1743 0.003538079346794713 0.008025272968443419 963243
1743.5 0.004475185901635291 0.008142623445138454 963520
1744 0.005418398377322092 0.008152327582022461 963753
1744.5 0.006355268759151391 0.008054552633876192 963991
1745 0.007273466728655976 0.007850881876925911 964256
1745.5 0.008160941840104692 0.007544289864879167 964588
1746 0.009006081564744828 0.007139099417784934 964839
1746.5 0.00979786313135928 0.006640920960504795 965065
1747 0.01052599717912641 0.006056575058489148 965299
1747.5 0.01118106135209235 0.005393999217658874 965538
1748 0.01175462210222819 0.004662140219641678 965770
1748.5 0.01223934312816902 0.003870833450751296 966001
1749 0.0126290790571444 0.003030670850506758 966233
1749.5 0.01291895317588179 0.002152859251016682 966468
1750 0.01310541822972889 0.001249071000341746 966693
1750.5 0.01318629953504812 0.0003312888594573227 966935
1751 0.01316081988507549 -0.0005883527675350738 967175
1751.5 0.01302960597078146 -0.001497728167605088 967416
1752 0.01279467628262886 -0.002384880100183652 967653
1752.5 0.01245941070326169 -0.003238176921597518 967888
1753 0.01202850224186333 -0.004046464989159407 968118
1753.5 0.01150789159503076 -0.004799214349364251 968344
1754 0.01090468544345538 -0.005486655808593026 968579
1754.5 0.01022705960555103 -0.006099907603479199 968820
1755 0.009484148365665787 -0.006631090030016302 969052
1755.5 0.008685921473112002 -0.007073426553645066 969286
1756 0.007843050466641981 -0.007421330104747412 969544
1756.5 0.006966766115152526 -0.007670473462739066 969791
1757 0.006068708877588137 -0.007817842844628343 970029
1757.5 0.005160774371815878 -0.007861774037656402 970269
1758 0.004254955902589597 -0.007801970647472792 970520
1758.5 0.003363186131886424 -0.007639504270155644 970773
1759 0.002497179980518542 -0.007376796635120263 971023
1759.5 0.001668280828001193 -0.007017584003424584 971364
1760 0.0008873120285568996 -0.006566864339047716 971602
1760.5 0.000164435685576792 -0.00603082799632973 971915
1761 -0.0004909794740887997 -0.005416772881964649 972219
1761.5 -0.001070479409578089 -0.004733005251925917 972507
1762 -0.001566633689989573 -0.003988727489849191 972752
1762.5 -0.001973130631160293 -0.003193914381291698 972981
1763 -0.002284857429045078 -0.002359179545766654 973217
1763.5 -0.002497964274525667 -0.001495633813628798 973453
1764 -0.002609911648343391 -0.0006147374361733281 973687
1764.5 -0.002619500218691232 0.0002718519065642002 973924
1765 -0.00252688299484393 0.001152433285789386 974235
1765.5 -0.00233355962498673 0.002015416853848258 974539
1766 -0.002042352962020285 0.00284947628975329 974784
1766.5 -0.001657368254463828 0.003643697356416357 975018
1767 -0.00118393554758162 0.00438772062236527 975247
1767.5 -0.0006285360995300338 0.005071876482923823 975475
1768 1.286174209363132e-06 0.005687310722392232 975707
1768.5 0.0006970270202966538 0.006226098988205636 975936
1769 0.001449336544984247 0.006681348698604446 976169
1769.5 0.002248144744281369 0.007047287074980584 976415
1770 0.003082796183005658 0.007319334176481222 976656
1770.5 0.003942192022905457 0.007494160015152833 976888
1771 0.00481493750808035 0.007569725042211947 977122
1771.5 0.005689492949151775 0.007545303517102994 977344
1772 0.006554326206851885 0.007421489497913167 977598
1772.5 0.007398064661373843 0.007200185421451583 977840
1773 0.008209644666077038 0.006884573470831254 978146
1773.5 0.008978456522733689 0.006479070154692527 978416
1774 0.009694483079857073 0.00598926474230207 978647
1774.5 0.01034843014485037 0.005421842409770264 978908
1775 0.01093184701351381 0.004784493151793003 979263
1775.5 0.01143723555529715 0.004085807698052581 979547
1776 0.01185814644774748 0.003335161841308066 979795
1776.5 0.01218926132677996 0.002542590733103823 980027
1777 0.01242645980836064 0.001718654831013843 980378
1777.5 0.01256687053940296 0.0008742992867896808 980729
1778 0.01260890564844133 2.070864636259005e-05 980965
1778.5 0.01255227818712614 -0.0008308412106443592 981318
1779 0.01239800237885365 -0.001669131933090704 981563
1779.5 0.01214837671792623 -0.00248315039812704 981795
1780 0.01180695018853001 -0.003262233305233307 982161
1780.5 0.01137847209454768 -0.003996206767286419 982402
1781 0.01086882620588231 -0.004675519072537063 982641
1781.5 0.01028495013174564 -0.005291364886329163 982951
1782 0.009634741023584794 -0.005835799278905284 983229
1782.5 0.008926948887493359 -0.006301840104098568 983470
1783 0.008171058945773363 -0.00668355741123448 983707
1783.5 0.007377164627733089 -0.006976148747026512 984001
1784 0.006555832889017347 -0.00717599939330373 984281
1784.5 0.005717963655262603 -0.007280726787524389 984595
1785 0.004874645258436862 -0.007289208583524321 984833
1785.5 0.004037007781973038 -0.007201594027024501 985070
1786 0.003216076253171938 -0.007019298541197275 985303
1786.5 0.002422625618111424 -0.006744981639148702 985555
1787 0.001667039405563978 -0.006382508499592653 985871
1787.5 0.0009591739326426437 -0.005936895756382571 986179
1788 0.0003082298268429007 -0.00541424225912216 986424
1788.5 -0.0002773674620812884 -0.004821645758090578 986668
1789 -0.0007900766099776343 -0.004167106649640927 986889
1789.5 -0.001223337418570804 -0.003459420085684386 987193
1790 -0.001571654622099448 -0.002708057900693415 987495
1790.5 -0.001830667431514226 -0.001923041939918417 987793
1791 -0.001997203938294462 -0.001114810481549753 988132
1791.5 -0.002069319701853267 -0.0002940795319911898 988377
1792 -0.002046320054775892 0.0005282991638358331 988612
1792.5 -0.001928765875980476 0.001341481516928245 988848
1793 -0.001718462800444138 0.002134773999722376 989085
1793.5 -0.00141843405251356 0.002897774180610278 989334
1794 -0.001032877305139883 0.003620507041699716 989594
1794.5 -0.00056710617681399 0.004293555294630874 989834
1795 -2.747717878573503e-05 0.004908181993190079 990065
1795.5 0.0005786968852936853 0.00545644384758218 990438
1796 0.001243245889330658 0.005931293772079258 990652
1796.5 0.001957252386537092 0.006326671343627165 990896
1797 0.002711171163381221 0.006637580011888598 991143
1797.5 0.003494956744263371 0.006860150078939833 991376
1798 0.004298197144982239 0.006991686657035143 991729
1798.5 0.00511025209530149 0.007030702012967933 991968
1799 0.005920393896835105 0.006976931914927552 992206
1799.5 0.006717949052691733 0.006831335809622097 992446
1800 0.00749243880018046 0.006596080871006551 992754
1800.5 0.00823371669738323 0.006274510174403697 993090
1801 0.00893210145822035 0.005871095458334073 993327
1801.5 0.009578503298130791 0.005391375138245559 993670
1802 0.01016454214270531 0.004841878428908107 993975
1802.5 0.01068265616329825 0.004230036613003964 994234
1803 0.01112619923527219 0.003564082660046749 994458
1803.5 0.01148952606431049 0.002852940550047078 994741
1804 0.01176806389214409 0.002106105788371847 995043
1804.5 0.01195836987284897 0.00133351871032727 995313
1805 0.01205817340217396 0.0005454322647099274 995609
1805.5 0.01206640288260223 -0.0002477239662231588 995862
1806 0.01198319661337041 -0.001035481708052758 996308
1806.5 0.01180989770472978 -0.001807472073463287 996550
1807 0.01154903312655363 -0.002553561959273389 996775
1807.5 0.01120427721019733 -0.003263986968106083 997008
1808 0.01078040012655272 -0.003929479112209671 997264
1808.5 0.01028320205983236 -0.004541387630404726 997615
1809 0.009719433983200661 -0.00509179134439442 997908
1809.5 0.00909670611650565 -0.005573601096421774 998151
1810 0.008423385305796265 -0.005980650944906531 998383
1810.5 0.007708482706973592 -0.006307776946421621 998605
1811 0.006961533279986187 -0.006550882519129099 998952
1811.5 0.006192468703853434 -0.006706989562348838 999253
1812 0.005411485405173985 -0.006774274696880762 999633
1812.5 0.004628909452619174 -0.006752090188510739 999888
1813 0.003855060106497254 -0.006640969320173966 1000129
1813.5 0.003100113825383271 -0.006442616183837447 1000356
1814 0.002373970520934828 -0.006159880068578929 1000637
1814.5 0.001686123817563868 -0.005796714823876882 1000971
1815 0.00104553701612541 -0.005358123774123282 1001207
1815.5 0.00046052638103692 -0.004850090949246405 1001446
1816 -6.134673063333597e-05 -0.004279499574618088 1001697
1816.5 -0.0005133735001875074 -0.003654038928797217 1001938
1817 -0.0008897837792229529 -0.002982100827983683 1002174
1817.5 -0.001185819618192484 -0.002272667129385344 1002436
1818 -0.001397795256406154 -0.001535189760321104 1002667
1818.5 -0.001523142819225264 -0.0007794648743382783 1002921
1819 -0.001560443158597758 -1.55028087194202e-05 1003160
1819.5 -0.001509441470401825 0.0007466044314121712 1003516
1820 -0.001371047523682174 0.001496816409218264 1003908
1820.5 -0.00114732054011299 0.002225276454552397 1004270
1821 -0.0008414389642193564 0.002922441085097629 1004565
1821.5 -0.0004576555633736014 0.003579204951962245 1004927
1822 -1.238488748518882e-06 0.004187019675007991 1005179
1822.5 0.0005216008882597778 0.004738005018106201 1005447
1823 0.001103792377522698 0.005225050959635502 1005703
1823.5 0.00173750246432828 0.005641909337409514 1006030
1824 0.002414239607813544 0.005983273888173186 1006428
1824.5 0.003124967929549794 0.006244847657926662 1006792
1825 0.003860227771369567 0.006423396928529293 1007079
1825.5 0.004610261515073978 0.006516790986038016 1007353
1826 0.005365142991625093 0.006524027244642035 1007633
1826.5 0.006114908764608697 0.006445241434365884 1007927
1827 0.00684968955265376 0.006281702758346156 1008197
1827.5 0.007559840058319781 0.00603579412383267 1008471
1828 0.008236065496612656 0.00571097774750515 1008756
1828.5 0.008869543164365683 0.005311746627647981 1009016
1829 0.00945203746152988 0.00484356256067143 1009290
1829.5 0.009976006865979176 0.004312781554988508 1009584
1830 0.01043470147350264 0.003726567659065005 1009846
1830.5 0.01082224984272346 0.003092796370428209 1010136
1831 0.01113373402901836 0.002419948926609366 1010461
1831.5 0.01136525185016483 0.001716998895677719 1010785
1832 0.01151396559728823 0.0009932925817120375 1011098
1832.5 0.01157813658543117 0.0002584248380094968 1011499
1833 0.01155714512631775 -0.0004778880629125454 1011825
1833.5 0.01145149569912931 -0.001205936819095081 1012191
1834 0.0112628072907926 -0.001916147053176088 1012579
1834.5 0.01099378907281429 -0.002599205145453695 1012891
1835 0.01064820177450438 -0.003246180293205163 1013218
1835.5 0.01023080529998192 -0.003848641197654998 1013506
1836 0.009747293316188996 -0.004398765855070705 1013800
1836.5 0.009204215708907535 -0.004889443023427337 1014068
1837 0.008608889961264169 -0.005314364049617821 1014394
1837.5 0.007969302652382396 -0.005668103872748478 1014717
1838 0.007294002400845416 -0.005946190164882246 1015075
1838.5 0.006591985686841532 -0.006145159729713624 1015390
1839 0.005872577076881816 -0.006262601449945603 1015773
1839.5 0.00514530544467327 -0.006297185253316999 1016149
1840 0.004419777830236326 -0.006248676752912755 1016553
1840.5 0.003705552606089345 -0.006117937407115491 1016957
1841 0.00301201362399196 -0.005906910235813141 1017382
1841.5 0.002348246998340368 -0.005618591319739448 1017806
1842 0.001722922143129968 -0.005256987496587957 1018247
1842.5 0.00114417861901762 -0.004827060848352114 1018707
1843 0.0006195202662812592 -0.004334660746839413 1019030
1843.5 0.0001557179995055127 -0.003786444386232865 1019301
1844 -0.0002412774780118536 -0.003189786880824919 1019612
1844.5 -0.0005664119162357616 -0.002552682140692187 1019996
1845 -0.0008155917414069553 -0.001883635856380239 1020234
1845.5 -0.0009857354457561329 -0.001191552024109855 1020484
1846 -0.001074811500893847 -0.0004856145243239455 1020734
1846.5 -0.001081862331178596 0.0002248346724526536 1021040
1847 -0.001007014068325278 0.0009304190582221686 1021326
1847.5 -0.000851471996655522 0.001621851265508613 1021681
1848 -0.0006175017872221346 0.002290055240363444 1022039
1848.5 -0.0003083968060718522 0.002926285304195201 1022426
1849 7.156803531644906e-05 0.003522240543527395 1022791
1849.5 0.0005171952432641893 0.00407017303253068 1023058
1850 0.001022435707485144 0.004562988478445848 1023338
1850.5 0.001580470701707387 0.004994337983638722 1023618
1851 0.002183803809141607 0.005358699738590498 1023895
1851.5 0.002824361534771074 0.005651449595994871 1024224
1852 0.003493601255254222 0.005868919625473845 1024488
1852.5 0.004182625064124795 0.00600844390923412 1024814
1853 0.00488229799612478 0.006068391009114699 1025114
1853.5 0.005583369060834904 0.006048182712658541 1025420
1854 0.006276593482928394 0.005948298847719815 1025689
1854.5 0.006952854534744602 0.005770268139288515 1025974
1855 0.00760328335655544 0.005516645266237608 1026247
1855.5 0.008219375190696179 0.005190974457154366 1026514
1856 0.008793100507189499 0.004797740140918927 1026773
1856.5 0.00931700956987599 0.004342305336928964 1027033
1857 0.009784329082380427 0.003830838629627586 1027301
1857.5 0.01018904966125106 0.003270230720191987 1027554
1858 0.01052600300783833 0.002668001682961424 1027837
1858.5 0.01079092778924892 0.00203220017368465 1028127
1859 0.01098052339015387 0.001371295939414571 1028416
1859.5 0.01109249085931572 0.0006940670645629538 1028677
1860 0.01112556054526508 9.483453181526274e-06 1028963
1860.5 0.01107950609233085 -0.0006734119068541929 1029305
1861 0.01095514464886485 -0.001345622326964242 1029627
1861.5 0.01075432332160968 -0.001998315873143025 1029995
1862 0.01047989209133414 -0.002622941334674713 1030439
1862.5 0.01013566358271938 -0.003211340184481909 1030780
1863 0.009726360253684251 -0.003755853066181171 1031092
1863.5 0.009257549733637672 -0.004249419418950942 1031393
1864 0.008735569194392978 -0.004685668945451015 1031645
1864.5 0.008167439779670521 -0.005059003738979641 1031993
1865 0.007560772247405728 -0.005364670012307244 1032301
1865.5 0.00692366509181918 -0.005598818510480556 1032584
1866 0.006264596507947011 -0.005758552841468017 1032913
1866.5 0.005592311638858225 -0.005841965119787924 1033165
1867 0.004915706604127133 -0.005848158487074102 1033425
1867.5 0.004243710846565456 -0.005777256247644587 1033674
1868 0.003585169352297942 -0.005630397534238934 1033957
1868.5 0.00294872629680057 -0.00540971959683675 1034232
1869 0.002342711646601993 -0.005118326983520341 1034465
1869.5 0.001775032203330287 -0.004760248054381628 1034700
1870 0.001253068514290953 -0.00434037943524245 1035053
1870.5 0.00078357899266215 -0.003864419175288101 1035332
1871 0.0003726124918087587 -0.003338789519557874 1035579
1871.5 2.543046349303802e-05 -0.002770550341684016 1035844
1872 -0.0002535602995485392 -0.00216730440258436 1036088
1872.5 -0.0004608634783424728 -0.001537095705445447 1036333
1873 -0.0005939368944935439 -0.000888302304944919 1036569
1873.5 -0.0006512234858139199 -0.0002295249981451108 1036884
1874 -0.0006321692162027784 0.0004305266250234335 1037194
1874.5 -0.0005372277184026397 0.001083149262894345 1037487
1875 -0.0003678516436420694 0.001719760595110179 1037750
1875.5 -0.0001264708674349668 0.002332012077023438 1038032
1876 0.0001835421263653086 0.002911898353928315 1038259
1876.5 0.000557919193034173 0.003451861862075812 1038517
1877 0.0009915551545258017 0.003944891250660285 1038793
1877.5 0.0014785773034594 0.004384612344022107 1039138
1878 0.002012424838686314 0.004765370465021139 1039464
1878.5 0.002585937159199306 0.005082303057513848 1039850
1879 0.003191449829246489 0.005331401676531994 1040214
1879.5 0.003820896929560767 0.005509562557353587 1040535
1880 0.004465918428859486 0.005614625127267087 1040892
1880.5 0.005117971147227438 0.005645397984420052 1041272
1881 0.005768441839444624 0.005601672034575184 1041628
1881.5 0.006408760902282254 0.005484220646662233 1041999
1882 0.007030515205531659 0.005294786859462123 1042358
1882.5 0.007625558562053942 0.005036057842326917 1042721
1883 0.008186118387187101 0.004711626980280212 1043099
1883.5 0.008704897151908189 0.004325944115959965 1043535
1884 0.009175167306457179 0.003884254635534985 1043814
1884.5 0.009590858440687257 0.003392528230932061 1044094
1885 0.009946635552984301 0.002857378304561076 1044393
1885.5 0.01023796741976623 0.002285973103489357 1044706
1886 0.0104611841907047 0.001685939776135229 1044983
1886.5 0.01061352347912162 0.001065262634666099 1045267
1887 0.01069316437056763 0.000432176979251785 1045526
1887.5 0.01069924893334189 -0.0002049401047755818 1045774
1888 0.01063189098052521 -0.000837680529644565 1046059
1888.5 0.01049217200177149 -0.001457716103548362 1046309
1889 0.01028212435240709 -0.002056908082877407 1046566
1889.5 0.01000470195509095 -0.002627413938036908 1046799
1890 0.009663738933181837 -0.003161789933137413 1047024
1890.5 0.009263896752898106 -0.003653088178717092 1047267
1891 0.008810600601268811 -0.004094946893039633 1047523
1891.5 0.008309965866812223 -0.004481672700358593 1047793
1892 0.007768715718019831 -0.004808313902580269 1048042
1892.5 0.007194090889413185 -0.005070723782528768 1048278
1893 0.006593752884701741 -0.005265613130878391 1048546
1893.5 0.00597568189012714 -0.005390591332972664 1048804
1894 0.005348070757374843 -0.005444195504270592 1049042
1894.5 0.004719216463639535 -0.005425907322015635 1049287
1895 0.004097410485959001 -0.005336157363802883 1049539
1895.5 0.00349082953744238 -0.005176316928862736 1049929
1896 0.002907428104424818 -0.0049486774829054 1050249
1896.5 0.002354834196044858 -0.004656418030103641 1050584
1897 0.001840249671677129 -0.0043035608740937 1050833
1897.5 0.001370356447716052 -0.003894916381671919 1051087
1898 0.000951229804287299 -0.003436017506173559 1051321
1898.5 0.0005882599156727791 -0.002933044960475079 1051549
1899 0.0002860826168903341 -0.002392744050436319 1051764
1899.5 4.852029447627253e-05 -0.001822334286834636 1052006
1900 -0.0001214663462485629 -0.001229412986060666 1052266
1900.5 -0.0002218150304712499 -0.0006218541458707378 1052547
1901 -0.0002513867257175293 -7.703941363963139e-06 1052784
1901.5 -0.0002099782207178516 0.0006049257726572979 1053037
1902 -9.832233779849826e-05 0.001207964544169678 1053323
1902.5 8.192419138756702e-05 0.001793489578489549 1053595
1903 0.0003282049944748063 0.002353829766786167 1053906
1903.5 0.0006371001194913714 0.002881666123445317 1054297
1904 0.001004373382125009 0.003370127318108509 1054620
1904.5 0.001425030345416655 0.003812879056323549 1054967
1905 0.001893386139754285 0.004204206147094719 1055398
1905.5 0.002403142203447855 0.004539086195059345 1055679
1906 0.002947470909031603 0.004813253968193449 1055919
1906.5 0.003519106939246233 0.005023255617333138 1056179
1907 0.004110444190698113 0.005166492059707318 1056442
1907.5 0.004713636913567119 0.005241250983291361 1056723
1908 0.005320703743314893 0.005246727080182977 1057057
1908.5 0.005923633245774913 0.00518303027335614 1057351
1909 0.006514489580694751 0.005051181859998545 1057708
1909.5 0.007085516890915249 0.004853098654079488 1058001
1910 0.007629241044834612 0.00459156536872853 1058374
1910.5 0.008138567398300125 0.00427019563335072 1058827
1911 0.008606873298040949 0.003893382189139937 1059219
1911.5 0.009028094121418601 0.003466236947829779 1059641
1912 0.009396801735626417 0.00299452173030401 1060166
1912.5 0.009708274362308977 0.002484570622361181 1060616
1913 0.009958556949504215 0.001943204992931983 1061075
1913.5 0.01014451128027265 0.001377642313991942 1061512
1914 0.01026385518465934 0.0007954000000957822 1061921
1914.5 0.01031519036690069 0.0002041955478866657 1062316
1915 0.01029801851110297 -0.0003881556986767062 1062692
1915.5 0.01021274548397595 -0.0009738438038322175 1063083
1916 0.01006067361054042 -0.001545167152833151 1063448
1916.5 0.009843982155969695 -0.002094633666744651 1063766
1917 0.009565696301795679 -0.002615058989831437 1064162
1917.5 0.009229645055575315 -0.003099660363543226 1064517
1918 0.008840408677794962 -0.003542144961329642 1064887
1918.5 0.008403256346397624 -0.003936791534736341 1065264
1919 0.007924074906073438 -0.004278524312401794 1065665
1919.5 0.007409289664712317 -0.00456297819844956 1066190
1920 0.006865778301689819 -0.004786554433935247 1066572
1920.5 0.006300779040631305 -0.004946466012884575 1066932
1921 0.005721794311852256 -0.005040772281336157 1067274
1921.5 0.005136491185889192 -0.005068402291851716 1067639
1922 0.004552599898718149 -0.005029166635260793 1068022
1922.5 0.003977811810935035 -0.004923757623985483 1068392
1923 0.00341967814710378 -0.004753737855123378 1068795
1923.5 0.002885510847659904 -0.004521517334524406 1069162
1924 0.002382286834417238 -0.004230319493363327 1069629
1924.5 0.001916556942323255 -0.003884136574213277 1070020
1925 0.001494360705326163 -0.003487675002460101 1070288
1925.5 0.001121148103952025 -0.003046291489252208 1070524
1926 0.0008017092875401739 -0.002565920732359375 1070757
1926.5 0.0005401131763360852 -0.002052995689760672 1071119
1927 0.0003396557292460172 -0.001514361496097042 1071456
1927.5 0.0002028185336219938 -0.0009571841730877614 1071731
1928 0.0001312382357001692 -0.0003888553505920199 1072121
1928.5 0.0001256871860980623 0.0001831057356263333 1072401
1929 0.0001860655260033306 0.0007511516708090792 1072674
1929.5 0.0003114047883316114 0.001307806398801728 1073105
1930 0.0004998829361942292 0.001845763558342108 1073513
1930.5 0.0007488506105023246 0.002357982325315793 1073824
1931 0.001054868211421545 0.002837779504512458 1074257
1931.5 0.001413753296610617 0.003278916667137041 1074560
1932 0.001820637644582029 0.003675681198773218 1074951
1932.5 0.002270033205868554 0.004022960205721014 1075226
1933 0.002755906049597663 0.004316306324500037 1075541
1933.5 0.00327175731005572 0.004551994588512349 1075928
1934 0.003810710048190981 0.004727069625923357 1076235
1934.5 0.004365600867904968 0.004839382592133904 1076505
1935 0.004929075067367119 0.004887617377054867 1076905
1935.5 0.005493684062202462 0.004871305769933159 1077214
1936 0.00605198379077592 0.004790831410822246 1077475
1936.5 0.006596632802236112 0.004647422506002669 1077722
1937 0.007120488735567853 0.004443133432781263 1077950
1937.5 0.007616701922490381 0.004180815505178866 1078224
1938 0.008078804888260195 0.003864077314137419 1078534
1938.5 0.008500796581704682 0.003497235192174649 1078783
1939 0.008877220238330598 0.003085254481108535 1079068
1939.5 0.009203233867123316 0.002633682400887355 1079400
1940 0.009474672451497499 0.002148573426146472 1079664
1940.5 0.009688101066429046 0.001636408173466557 1079911
1941 0.009840858235588978 0.001104006885192882 1080159
1941.5 0.009931088982682159 0.0005584386640343837 1080393
1942 0.009957767168426499 6.927665631795635e-06 1080694
1942.5 0.009920706846864582 -0.0005432425067911123 1081001
1943 0.009820562520093225 -0.001084824941145196 1081297
1943.5 0.009658818317101673 -0.001610704820296978 1081573
1944 0.009437766268292078 -0.002113992835731783 1081815
1944.5 0.009160473990496196 -0.002588115385308552 1082047
1945 0.008830742236018615 -0.003026900374941136 1082283
1945.5 0.008453052891613582 -0.003424657505057769 1082560
1946 0.008032508137613133 -0.003776251998294605 1082789
1946.5 0.00757476159204936 -0.004077170814036067 1083028
1947 0.007085942368071019 -0.004323580496914164 1083267
1947.5 0.006572573063908417 -0.004512375918850842 1083564
1948 0.006041482781925269 -0.004641219296161877 1083836
1948.5 0.005499716335931021 -0.004708568993004847 1084068
1949 0.00495444085312113 -0.004713697758318729 1084285
1949.5 0.004412851008190731 -0.004656700183561094 1084549
1950 0.003882074141952445 -0.004538489311143199 1084798
1950.5 0.003369076515037868 -0.00436078246660836 1085136
1951 0.002880571929033775 -0.004126076529406656 1085578
1951.5 0.002422933912987064 -0.003837612995725091 1085939
1952 0.002002112623099361 -0.003499333320417757 1086264
1952.5 0.001623557538326023 -0.003115825151899369 1086568
1953 0.001292146955391907 -0.002692260192263708 1086972
1953.5 0.001012125194517652 -0.00223432452332804 1087260
1954 0.0007870483231652982 -0.001748142336383253 1087562
1954.5 0.0006197390907612067 -0.001240194087897102 1087800
1955 0.0005122516441716072 -0.0007172301741949825 1088042
1955.5 0.0004658464633378021 -0.0001861812743324781 1088273
1956 0.0004809758206606316 0.0003459334487262689 1088592
1956.5 0.0005572799282612754 0.0008720990733987678 1088867
1957 0.0006935937959847765 0.001385397346984178 1089106
1957.5 0.0008879646818198983 0.001879097598236142 1089350
1958 0.001137679877144354 0.002346744941012403 1089589
1958.5 0.001439304433698033 0.002782244613818291 1089826
1959 0.001788728309213981 0.003179941353994153 1090065
1959.5 0.00218122228589618 0.003534692773599325 1090303
1960 0.002611501902022412 0.00384193578578025 1090524
1960.5 0.003073798533347832 0.004097745224464794 1090754
1961 0.003561936669028554 0.004298883905328541 1090991
1961.5 0.004069416347655323 0.004442843490716834 1091222
1962 0.004589499653694916 0.004527875644042158 1091456
1962.5 0.005115300124004778 0.004553013088471218 1091689
1963 0.005639873878744026 0.004518080318746973 1091920
1963.5 0.006156311271376422 0.004423693851982879 1092151
1964 0.00665782784876647 0.004271252041403519 1092381
1964.5 0.007137853424614586 0.004062914614467317 1092617
1965 0.007590118097459732 0.003801572231781696 1092852
1965.5 0.008008734087785952 0.003490806493938406 1093084
1966 0.008388272326795544 0.003134840948144442 1093318
1966.5 0.008723832801348976 0.002738483763674786 1093549
1967 0.009011107744440234 0.002307062853202809 1093785
1967.5 0.009246436857220442 0.001846354314573343 1094021
1968 0.009426853855700837 0.001362505153314625 1094262
1968.5 0.009550123751417963 0.0008619513190399607 1094494
1969 0.009614770398976452 0.0003513321479415069 1094737
1969.5 0.009620093972848905 -0.000162597651914915 1094969
1970 0.009566178169387284 -0.0006730573063719122 1095207
1970.5 0.009453887065914964 -0.001173329391945996 1095443
1971 0.009284851705227245 -0.001656848185096763 1095675
1971.5 0.009061446609029395 -0.002117285782657431 1095907
1972 0.008786756556009257 -0.002548634864478857 1096152
1972.5 0.008464534087641265 -0.002945287016523925 1096385
1973 0.0080991483257842 -0.003302105593964534 1096629
1973.5 0.007695525799090138 -0.003614492178433697 1096864
1974 0.007259084078718455 -0.003878445770453861 1097108
1974.5 0.006795659116507934 -0.004090613956022227 1097339
1975 0.006311427259410478 -0.004248335394065181 1097580
1975.5 0.005812822981598054 -0.004349673087532222 1097886
1976 0.005306453429366619 -0.00439343802373372 1098174
1976.5 0.004799010913102078 -0.004379202897500912 1098521
1977 0.004297184504669252 -0.004307305762160473 1098921
1977.5 0.003807571907354723 -0.004178843586430223 1099298
1978 0.003336592758864043 -0.003995655828397966 1099669
1978.5 0.002890404505970231 -0.003760298268989919 1100098
1979 0.002474821952562162 -0.003476007475043177 1100505
1979.5 0.002095241531572893 -0.003146656384596336 1100888
1980 0.001756571286292224 -0.00277670162270141 1101260
1980.5 0.001463167468776464 -0.00237112326343386 1101673
1981 0.00121877857352058 -0.001935357851441594 1102105
1981.5 0.001026497524462763 -0.001475225583067373 1102489
1982 0.0008887226240967361 -0.0009968526216884393 1102902
1982.5 0.0008071277564357418 -0.0005065895834906699 1103289
1983 0.000782642212366525 -1.092727765510986e-05 1103619
1983.5 0.0008154403781914731 0.0004835891817110136 1103994
1984 0.00090494139757648 0.0009704467560207497 1104400
1984.5 0.001049818785429701 0.001443250215621256 1104778
1985 0.001248019841169485 0.001895806098254285 1105139
1985.5 0.001496794580124104 0.00232220379096289 1105500
1986 0.001792733777130795 0.002716892674609677 1105850
1986.5 0.002131815597399517 0.003074754324808402 1106115
1987 0.002509460177930459 0.003391168830822062 1106375
1987.5 0.002920591419678027 0.003662074373919834 1106646
1988 0.003359705157572794 0.003884019297727636 1106953
1988.5 0.003820942793647967 0.004054206004023933 1107211
1989 0.00429816940891645 0.004170526116868791 1107510
1989.5 0.004785055313195057 0.004231586474445646 1107821
1990 0.005275159949481756 0.004236725629989241 1108111
1990.5 0.005762017041286751 0.004186020669047294 1108361
1991 0.006239219857831011 0.004080284278409951 1108590
1991.5 0.006700505473397973 0.003921052130646329 1108817
1992 0.007139836913296858 0.003710560775615696 1109048
1992.5 0.007551482109619254 0.003451716354896224 1109281
1993 0.007930088634800676 0.003148054575163367 1109513
1993.5 0.008270753239309002 0.002803692490581755 1109748
1994 0.00856908529076874 0.002423272750762715 1109986
1994.5 0.008821263294524513 0.002011901068400766 1110223
1995 0.009024083768931436 0.001575077748074688 1110444
1995.5 0.00917500185127481 0.001118624193757106 1110672
1996 0.009272163120793118 0.0006486053763487782 1110896
1996.5 0.009314426242327112 0.0001712492932312223 1111128
1997 0.009301376156086576 -0.0003071355112190499 1111360
1997.5 0.009233327664294522 -0.0007802432724413281 1111593
1998 0.00911131939237673 -0.001241854079785165 1111827
1998.5 0.008937098229238412 -0.001685915604033734 1112059
1999 0.008713094476335082 -0.002106622405083135 1112292
1999.5 0.00844238805705958 -0.002498491781173059 1112524
2000 0.008128666254833543 -0.002856435169325939 1112770
2000.5 0.007776173558683893 -0.003175824167835468 1113010
2001 0.007389654297564769 -0.003452550324911469 1113248
2001.5 0.00697428883792369 -0.00368307792194006 1113492
2002 0.006535624201803036 -0.003864489074115501 1113725
2002.5 0.006079500034050772 -0.003994520574175246 1113961
2003 0.005611970906078274 -0.004071592015242651 1114191
2003.5 0.00513922598930494 -0.004094824844881854 1114435
2004 0.004667507163401849 -0.004064052122850556 1114663
2004.5 0.004203026642302833 -0.003979818878102809 1114899
2005 0.003751885204494621 -0.003843373084716563 1115133
2005.5 0.003319992103316692 -0.00365664739996167 1115359
2006 0.00291298770807682 -0.003422231929057779 1115602
2006.5 0.002536169888084191 -0.003143338398704219 1115839
2007 0.002194425099764843 -0.002823756233658703 1116083
2007.5 0.001892165072572083 -0.002467801136032262 1116315
2008 0.001633269913319379 -0.002080256864185415 1116559
2008.5 0.001421038361877609 -0.001666310995894152 1116783
2009 0.001258145835061909 -0.001231485537672888 1117013
2009.5 0.001146610791276415 -0.0007815633078047621 1117259
2010 0.001087769837482884 -0.0003225110739026052 1117499
2010.5 0.001082261883790887 0.0001395995339629474 1117749
2011 0.001130021530978981 0.0005986722868743526 1117978
2011.5 0.001230281754137809 0.001048666736937591 1118220
2012 0.001381585822992281 0.001483677654151077 1118439
2012.5 0.00158180827792737 0.001898012476182211 1118680
2013 0.001828184661909155 0.002286265755846428 1118911
2013.5 0.002117349593917673 0.002643389633268923 1119153
2014 0.002445382660689802 0.002964759414603642 1119384
2014.5 0.002807861501926745 0.003246233406031471 1119610
2015 0.003199921370972716 0.00348420622964836 1119843
2015.5 0.003616320369523786 0.003675654935729526 1120078
2016 0.004051509482253077 0.003818177322533928 1120321
2016.5 0.004499706476269459 0.00391002197899827 1120551
2017 0.004954972681835082 0.003950109675968955 1120796
2017.5 0.005411291635358325 0.003938045846565262 1121030
2018 0.005862648543785907 0.003874124014331327 1121265
2018.5 0.006303109521394096 0.00375932014745425 1121514
2019 0.006726899555695834 0.003595278036921697 1121754
2019.5 0.007128478178626327 0.003384285914488885 1122011
2020 0.007502611852053132 0.003129244641170974 1122270
2020.5 0.007844442122509123 0.002833627907169469 1122498
2021 0.008149548658231389 0.002501434988238694 1122731
2021.5 0.008414006351306128 0.002137136700146742 1123004
2022 0.008634435748022152 0.001745615280830032 1123258
2022.5 0.008808046160336949 0.001332099007945703 1123511
2023 0.008932670909453024 0.0009020924267884392 1123799
2023.5 0.009006794257573633 0.0004613031190997464 1124099
2024 0.009029569694554323 1.55659864567258e-05 1124404
2024.5 0.009000829360918023 -0.0004292339478523136 1124669
2025 0.008921084506033489 -0.000867239197641217 1124915
2025.5 0.008791516998619079 -0.001292696909078892 1125271
2026 0.008613962024562079 -0.001700034378208967 1125526
2026.5 0.008390882222789064 -0.002083931999974009 1125768
2027 0.008125333622064947 -0.002439392694383929 1126055
2027.5 0.007820923848669385 -0.002761806904347722 1126295
2028 0.007481763175502369 -0.003047012320368921 1126547
2028.5 0.007112409075996519 -0.00329134755895784 1126883
2029 0.006717805030060807 -0.003491699103266041 1127141
2029.5 0.006303214403066179 -0.00364554090499777 1127474
2030 0.005874150281663141 -0.003750966144885307 1127741
2030.5 0.005436302201195902 -0.003806710753614169 1128103
2031 0.004995460738005896 -0.003812168404657409 1128490
2031.5 0.004557440965525116 -0.003767396803568342 1128819
2032 0.00412800578544178 -0.003673115213389299 1129084
2032.5 0.00371279014424919 -0.00353069327143945 1129359
2033 0.003317227131210758 -0.003342131267322367 1129594
2033.5 0.002946476926411988 -0.003110032164037569 1129841
2034 0.002605359527518847 -0.002837565752120695 1130077
2034.5 0.002298292131681454 -0.002528425429360689 1130315
2035 0.002029231985431119 -0.00218677819451215 1130552
2035.5 0.001801625441285084 -0.00181720853129132 1130789
2036 0.001618363876100422 -0.001424656937678052 1131016
2036.5 0.001481747034133452 -0.001014353924130393 1131249
2037 0.001393454258498635 -0.0005917503618756729 1131494
2037.5 0.001354523969607256 -0.0001624451082427682 1131728
2038 0.00136534163960115 0.0002678891305283611 1131964
2038.5 0.001425636399235258 0.0006935807178307562 1132205
2039 0.001534486299594833 0.001109033797664458 1132438
2039.5 0.001690332136966082 0.001508801814409084 1132724
2040 0.001890999636614614 0.001887658875999569 1133003
2040.5 0.00213372968164355 0.002240668026015113 1133243
2041 0.002415216167938424 0.0025632455333269 1133473
2041.5 0.002731650966832591 0.002851220362715265 1133705
2042 0.00307877538483896 0.003100888055510704 1133943
2042.5 0.003451937425788898 0.003309058324942307 1134206
2043 0.003846154086081799 0.003473095755469558 1134498
2043.5 0.004256177849438716 0.003590953087792226 1134759
2044 0.00467656649438989 0.003661196670239373 1135009
2044.5 0.005101755286381907 0.003683023761512514 1135245
2045 0.005526130597377772 0.003656271477911447 1135489
2045.5 0.00594410397949446 0.003581417288769925 1135756
2046 0.006350185715758198 0.003459571075408993 1136054
2046.5 0.006739056880471037 0.003292458880006391 1136318
2047 0.007105638963816221 0.003082398579917815 1136570
2047.5 0.007445160149857751 0.002832267828739497 1136851
2048 0.007753217383528594 0.002545464706384548 1137129
2048.5 0.008025833419904375 0.002225861615343007 1137403
2049 0.008259508117241092 0.001877753047870308 1137677
2049.5 0.008451263312987057 0.001505797927968972 1138024
2050 0.008598680708214903 0.00111495730167146 1138270
2050.5 0.008699932279499719 0.0007104282084065581 1138580
2051 0.008753802836943587 0.0002975746143832749 1138826
2051.5 0.008759704451485096 -0.000118143674650828 1139102
2052 0.008717682582447768 -0.0005312431796744998 1139387
2052.5 0.008628413846044972 -0.0009362890402989084 1139625
2053 0.008493195475818477 -0.001327966479741851 1139868
2053.5 0.00831392663529203 -0.001701150503651056 1140103
2054 0.008093081850030426 -0.00205097291924868 1140337
2054.5 0.00783367692940864 -0.002372885798926673 1140588
2055 0.007539227846365033 -0.002662720561520019 1140842
2055.5 0.007213703134960323 -0.002916741904345284 1141082
2056 0.006861470449501669 -0.003131695888899494 1141323
2056.5 0.006487238004231787 -0.003304851561923419 1141547
2057 0.006095991678158452 -0.003434035580282961 1141787
2057.5 0.005692928624671605 -0.003517659401649161 1142029
2058 0.005283388269464698 -0.003554738702011383 1142275
2058.5 0.00487278161239556 -0.003544904784321934 1142510
2059 0.004466519768896824 -0.003488407848670405 1142751
2059.5 0.00406994269414608 -0.003386112101920212 1142988
2060 0.00368824902836172 -0.003239482792285522 1143230
2060.5 0.003326427984399515 -0.003050565360469102 1143519
2061 0.002989194169545012 -0.002821957002325691 1143788
2061.5 0.002680926192444353 -0.002556771037206852 1144038
2062 0.002405609854061675 -0.002258594569886703 1144288
2062.5 0.002166786659108453 -0.00193144002104271 1144556
2063 0.00196750831240852 -0.001579691180542045 1144807
2063.5 0.001810297784115126 -0.001208044508237688 1145075
2064 0.001697117439665909 -0.0008214464677049413 1145311
2064.5 0.001629344636027202 -0.0004250277285728778 1145559
2065 0.00160775508639947 -2.403511219267891e-05 1145808
2065.5 0.001632514192452693 0.00037623781715046 1146045
2066 0.001703176437702178 0.0007705205977648857 1146278
2066.5 0.001818692829216286 0.001153635231719804 1146508
2067 0.001977426268872469 0.001520564149311011 1146750
2067.5 0.002177174631241197 0.001866515885236028 1146984
2068 0.002415201224245915 0.002186987607331868 1147213
2068.5 0.002688272212341988 0.002477823682403179 1147462
2069 0.002992700491336961 0.002735269517970782 1147695
2069.5 0.003324395420316825 0.002956019982958484 1147937
2070 0.003678917740532384 0.003137261783537793 1148177
2070.5 0.004051538944510946 0.003276709251578956 1148402
2071 0.004437304301945869 0.003372633091321696 1148643
2071.5 0.004831098702800508 0.00342388172380065 1148864
2072 0.005227714443124548 0.00342989496698777 1149088
2072.5 0.005621920055750507 0.003390709891237538 1149324
2073 0.00600852927659364 0.003306958793095411 1149556
2073.5 0.006382469237839698 0.003179859334486385 1149801
2074 0.006738846991833435 0.003011196997369888 1150036
2074.5 0.007073013493780637 0.002803300104772866 1150269
2075 0.00738062420709685 0.002559007756373757 1150502
2075.5 0.007657695541877738 0.002281631119233732 1150726
2076 0.007900656393885288 0.001974908600653248 1150949
2076.5 0.008106394117866568 0.001642955509350152 1151190
2077 0.00827229434404524 0.001290208882184429 1151431
2077.5 0.008396274129243651 0.0009213682155809203 1151670
2078 0.008476808023193821 0.0005413328928321336 1151909
2078.5 0.008512946724991474 0.0001551371399391813 1152145
2079 0.008504328103079935 -0.0002321166269489872 1152387
2079.5 0.008451180453313702 -0.0006153251804815162 1152625
2080 0.008354317972205819 -0.0009894516981295298 1152871
2080.5 0.008215128525053751 -0.001349591930421705 1153108
2081 0.008035553889914991 -0.001691038452609063 1153369
2081.5 0.007818062757034304 -0.002009342158461094 1153605
2082 0.007565616858018845 -0.002300370193389394 1153881
2082.5 0.007281630688576499 -0.002560359573063072 1154116
2083 0.006969925371812934 -0.002785965792450028 1154364
2083.5 0.006634677284843222 -0.002974305797990969 1154607
2084 0.006280362138836872 -0.003122994771472256 1154860
2084.5 0.005911695260715297 -0.003230176257089638 1155097
2085 0.005533568872815479 -0.003294545252077545 1155411
2085.5 0.005150987204317776 -0.003315363974930935 1155746
2086 0.004769000294640479 -0.003292470122424199 1155992
2086.5 0.004392637364011561 -0.003226277526044008 1156241
2087 0.004026840629870415 -0.003117769218786459 1156475
2087.5 0.003676400439613594 -0.002968483023198652 1156718
2088 0.003345892570615497 -0.002780489869756353 1156958
2088.5 0.003039618517716226 -0.002556365149873543 1157195
2089 0.002761549546906576 -0.002299153498790251 1157433
2089.5 0.002515275242329422 -0.002012327489095388 1157664
2090 0.00230395721266271 -0.00169974079459918 1157912
2090.5 0.002130288553280929 -0.001365576455652055 1158148
2091 0.001996459583248498 -0.001014290939893577 1158382
2091.5 0.001904130292219222 -0.0006505547459990378 1158614
2092 0.001854409842823154 -0.0002791903415918598 1158843
2092.5 0.001847843380309381 9.489174044204547e-05 1159065
2093 0.001884406304326711 0.0004667578008743212 1159298
2093.5 0.001963506059048126 0.0008315160110012212 1159538
2094 0.002083991398683198 0.001184380730565233 1159774
2094.5 0.002244168987082949 0.001520735261517953 1160011
2095 0.002441827093916255 0.001836192215191284 1160245
2095.5 0.002674266057048631 0.002126650703996926 1160484
2096 0.00293833509249608 0.002388349612629913 1160723
2096.5 0.003230474950809966 0.002617916257306316 1160957
2097 0.003546765843045021 0.002812409804087767 1161197
2097.5 0.003882979991551264 0.002969358887990037 1161440
2098 0.004234638101585792 0.003086792952387244 1161692
2098.5 0.00459706899992025 0.003163266912165216 1161959
2099 0.004965471646855645 0.003197878833024757 1162225
2099.5 0.005334978698846426 0.003190280412104358 1162560
2100 0.005700720780636903 0.003140680140450261 1162808
2100.5 0.00605789061863867 0.003049839124547711 1163045
2101 0.006401806191293341 0.002919059640863145 1163274
2101.5 0.006727972067288352 0.00275016659285978 1163519
2102 0.007032138128497502 0.002545482132983343 1163762
2102.5 0.007310354911031705 0.002307793801451677 1164061
2103 0.007559024844300098 0.002040316618155029 1164362
2103.5 0.007774948723861165 0.001746649642482864 1164601
2104 0.007955366818324268 0.001430727587419541 1165013
2104.5 0.008097994082775933 0.001096768137871132 1165383
2105 0.008201049030179602 0.0007492156780820618 1165718
2105.5 0.008263275896874775 0.0003926821784720619 1165984
2106 0.008283959827552881 3.18860276971564e-05 1166329
2106.5 0.00826293489772381 -0.0003284103792284143 1166572
2107 0.008200584886482237 -0.0006834634716221386 1166886
2107.5 0.008097836808080947 -0.001028610924120681 1167179
2108 0.007956147306157114 -0.001359332846982965 1167473
2108.5 0.007777482108183767 -0.001671310943051818 1167812
2109 0.007564288828599536 -0.001960484857564858 1168052
2109.5 0.00731946349591886 -0.002223104985969115 1168289
2110 0.007046311260806215 -0.002455781053434259 1168521
2110.5 0.006748501817551046 -0.002655525837212654 1168824
2111 0.006430020139626512 -0.00281979346858053 1169098
2111.5 0.00609511319017485 -0.002946511823929459 1169439
2112 0.005748233319564471 -0.003034108593682392 1169677
2112.5 0.005393979103954455 -0.003081530702026188 1169988
2113 0.005037034410557597 -0.003088256838859121 1170230
2113.5 0.004682106496618786 -0.003054302956672192 1170474
2114 0.004333863959769112 -0.002980220678107162 1170709
2114.5 0.003996875357264416 -0.0028670886534329 1171057
2115 0.003675549300700072 -0.002716496999922068 1171389
2115.5 0.003374076811282939 -0.002530525045873139 1171674
2116 0.003096376688947887 -0.002311712689618132 1171915
2116.5 0.002846044606974425 -0.002063025767139122 1172160
2117 0.002626306592863491 -0.00178781589980039 1172393
2117.5 0.00243997749676839 -0.001489775365176962 1172632
2118 0.002289424981543528 -0.001172887598099279 1172863
2118.5 0.00217653949438448 -0.0008413739850119923 1173097
2119 0.002102710600077028 -0.0004996376618468483 1173335
2119.5 0.002068809971118874 -0.0001522050632372365 1173567
2120 0.002075181241554436 0.0001963340014150014 1173799
2120.5 0.002121636840444188 0.000541386952111043 1174033
2121 0.00220746182867923 0.0008784189228427364 1174265
2121.5 0.002331424670566908 0.001203012330412101 1174521
2122 0.002491794780469444 0.001510924745411243 1174760
2122.5 0.002686366595972428 0.001798144307666515 1175048
2123 0.00291248984375663 0.002060941962740659 1175390
2123.5 0.003167105583659402 0.002295919839814335 1175630
2124 0.003446787541391745 0.002500055143833418 1175864
2124.5 0.003747788171996343 0.002670738995495853 1176092
2125 0.004066088835275353 0.002805809720641567 1176465
2125.5 0.004397453411864545 0.002903580164986555 1176825
2126 0.00473748464505472 0.002962858689912328 1177114
2126.5 0.005081682459411891 0.002982963589119298 1177387
2127 0.005425503483148411 0.002963730753259782 1177710
2127.5 0.005764420987340183 0.002905514499024118 1178065
2128 0.006093984451625437 0.002809181569380842 1178456
2128.5 0.006409877972978043 0.002676098401577763 1178709
2129 0.006707976751403335 0.002508111847912881 1178938
2129.5 0.006984400913704287 0.002307523620021348 1179187
2130 0.007235565973424004 0.002077058809375682 1179423
2130.5 0.007458229271176113 0.001819828913791427 1179652
2131 0.007649531794196657 0.001539289870966876 1179890
2131.5 0.007807034836348388 0.0012391956645404 1180140
2132 0.00792875102913875 0.0009235481249913794 1180382
2132.5 0.008013169349646188 0.000596543596211328 1180618
2133 0.008059273791577778 0.0002625171781140544 1180865
2133.5 0.008066555469933737 -7.411471426035673e-05 1181103
2134 0.008035018016812015 -0.0004089127144349011 1181350
2134.5 0.007965176214595193 -0.0007374730200767162 1181581
2135 0.007858047901949163 -0.001055485289556854 1181815
2135.5 0.007715139276554268 -0.001358789158715727 1182053
2136 0.007538423805120462 -0.001643428637192581 1182296
2136.5 0.00733031503487205 -0.001905703673509544 1182536
2137 0.007093633680232862 -0.002142218217215544 1182774
2137.5 0.006831569432860925 -0.002349924154253965 1183017
2138 0.006547638011506767 -0.002526160547667479 1183257
2138.5 0.00624563402951724 -0.002668687679036063 1183500
2139 0.005929580311388228 -0.002775715455808303 1183724
2139.5 0.005603674334897378 -0.002845925824995381 1183958
2140 0.005272232511452546 -0.002878488913546559 1184190
2140.5 0.004939633043917967 -0.002873072699050656 1184436
2141 0.004610258118004052 -0.002829846100104273 1184678
2141.5 0.004288436190131552 -0.002749475462619439 1184915
2142 0.003978385131441884 -0.002633114505363483 1185156
2142.5 0.003684156974392285 -0.002482387873985658 1185390
2143 0.003409584985346733 -0.002299368536559859 1185613
2143.5 0.003158233754079573 -0.002086549334162397 1185866
2144 0.002933352949601556 -0.001846809076158067 1186102
2144.5 0.00273783534176648 -0.001583373640693506 1186337
2145 0.002574179630401117 -0.001299772605476909 1186583
2145.5 0.002444458559001068 -0.0009997919914223022 1186823
2146 0.002350292719221176 -0.0006874237514160326 1187064
2146.5 0.002292830376408706 -0.0003668126776895969 1187301
2147 0.002272733566295028 -4.22014335347408e-05 1187544
2147.5 0.002290170629742576 0.0002821255620273199 1187771
2148 0.002344815267242303 0.0006018986547874764 1188022
2148.5 0.002435852108799535 0.0009129191358449797 1188260
2149 0.002561988709068501 0.001211114343202863 1188556
2149.5 0.002721473793226654 0.001492590961719727 1188841
2150 0.002912121497226361 0.001753685824262652 1189122
2150.5 0.003131341267794789 0.001991013551606888 1189390
2151 0.003376173013894661 0.002201510411961986 1189647
2151.5 0.003643327033265998 0.002382473832377854 1189912
2152 0.003929228176025397 0.0025315970530012 1190169
2152.5 0.00423006365289854 0.002646998480420213 1190422
2153 0.004541833849202359 0.002727245367277393 1190677
2153.5 0.004860405467765473 0.002771371520998047 1190929
2154 0.005181566295057814 0.002778888823866703 1191177
2154.5 0.005501080865249096 0.002749792428730837 1191419
2155 0.005814746286964941 0.002684559578233315 1191658
2155.5 0.006118447497265189 0.002584142079567182 1191909
2156 0.006408211216808315 0.002449952550200057 1192157
2156.5 0.006680257899141945 0.002283844631733315 1192395
2157 0.006931050995294305 0.002088087447972242 1192644
2157.5 0.007157342891943125 0.001865334658355326 1192896
2158 0.007356216926892335 0.0016185885281454 1193142
2158.5 0.007525124938774869 0.001351159501310216 1193380
2159 0.007661919868101347 0.001066621819979676 1193629
2159.5 0.007764882993177045 0.0007687657850162507 1193905
2160 0.007832745456125745 0.0004615472949250114 1194163
2160.5 0.00786470381032848 0.0001490353345196396 1194402
2161 0.007860429399995534 -0.0001646418899781818 1194718
2161.5 0.007820071464288552 -0.0004753514567054629 1194976
2162 0.0077442539413122 -0.0007790101554922911 1195259
2162.5 0.007634066030309429 -0.00107163812035532 1195596
2163 0.007491046652425374 -0.00134941096305668 1195871
2163.5 0.00731716303037654 -0.001608709725188158 1196127
2164 0.007114783684225984 -0.001846167996724932 1196473
2164.5 0.006886646213216529 -0.002058715587983978 1196726
2165 0.006635820301308134 -0.002243618188884401 1196954
2165.5 0.006365666445820906 -0.002398512503700912 1197187
2166 0.006079790963606798 -0.002521436410394328 1197424
2166.5 0.00578199787675223 -0.002610853760274894 1197673
2167 0.005476238319344184 -0.002665673505313165 1198003
2167.5 0.005166558137813717 -0.002685262915903839 1198235
2168 0.004857044379417973 -0.002669454730306743 1198560
2168.5 0.004551771376266914 -0.002618548157295555 1198808
2169 0.004254747135799101 -0.002533303734676958 1199153
2169.5 0.003969860742740487 -0.002414932127230266 1199466
2170 0.003700831462441711 -0.002265077027195852 1199721
2170.5 0.003451160211307306 -0.002085792397665437 1200009
2171 0.003224084027145744 -0.001879514373088123 1200411
2171.5 0.003022534131137584 -0.001649028200638811 1200701
2172 0.00284909812430375 -0.001397430670496364 1200973
2172.5 0.002705986805518811 -0.001128088541314361 1201220
2173 0.002595006036009528 -0.0008445935185865435 1201450
2173.5 0.002517534007739377 -0.0005507143875526103 1201690
2174 0.002474504201009721 -0.000250346938198931 1201927
2174.5 0.002466394240967957 5.253765266940065e-05 1202184
2175 0.00249322078450703 0.0003539452987126114 1202427
2175.5 0.002554540489306137 0.0006499116475756939 1202658
2176 0.002649457036552644 0.0009365541971246352 1202906
2176.5 0.002776634099257306 0.001210123199614604 1203169
2177 0.002934314070076073 0.001467050686732343 1203527
2177.5 0.003120342287204531 0.001703996974918481 1203772
2178 0.003332196425200501 0.001917894045204498 1204022
2178.5 0.00356702065045142 0.002105985234513461 1204263
2179 0.003821664079307719 0.002265860725390316 1204529
2179.5 0.004092723021449856 0.002395488377769724 1204773
2180 0.004376586442558944 0.002493239508893388 1205020
2180.5 0.004669484039439056 0.002557909295017394 1205283
2181 0.004967536287913476 0.002588731540200434 1205546
2181.5 0.005266805799497207 0.002585387632282439 1205793
2182 0.005563349307333672 0.002548009583156617 1206033
2182.5 0.005853269595354664 0.002477177128586909 1206266
2183 0.006132766687143601 0.002373908941095704 1206515
2183.5 0.006398187622494458 0.002239648086812214 1206763
2184 0.006646074169989611 0.002076241932614355 1207016
2184.5 0.006873207852777118 0.001885916782427568 1207270
2185 0.007076651701710238 0.001671247590215912 1207513
2185.5 0.007253788194612327 0.001435123161119349 1207778
2186 0.007402352892039164 0.001180707310527642 1208028
2186.5 0.007520463337834202 0.0009113965028817279 1208273
2187 0.007606642856227993 0.0006307745369899868 1208519
2187.5 0.007659838945373356 0.0003425648820648766 1208787
2188 0.007679436039122845 5.058129805221144e-05 1209036
2188.5 0.007665262483588325 -0.0002413226052250189 1209289
2189 0.007617591651582499 -0.000529304203307899 1209563
2189.5 0.007537137195416771 -0.0008095824164593831 1209905
2190 0.007425042515698098 -0.001078487328235219 1210294
2190.5 0.007282864599713384 -0.001332508212469292 1210618
2191 0.007112552456718262 -0.001568339340510959 1210910
2191.5 0.006916420447990774 -0.001782922971399274 1211186
2192 0.006697116875951427 -0.001973488966290416 1211469
2192.5 0.006457588258123229 -0.002137590514341218 1211752
2193 0.006201039767413526 -0.002273135509770374 1212056
2193.5 0.005930892369424259 -0.002378413178261519 1212334
2194 0.005650737229608794 -0.002452115614453737 1212624
2194.5 0.005364287997553576 -0.002493353960135081 1212926
2195 0.005075331602040451 -0.002501669024008745 1213223
2195.5 0.004787678208511292 -0.00247703621759248 1213577
2196 0.004505110999898579 -0.002419864756963798 1213916
2196.5 0.004231336442400938 -0.002330991155682758 1214269
2197 0.003969935689687311 -0.002211667109314118 1214690
2197.5 0.003724317762335752 -0.00206354194554449 1215008
2198 0.003497675114294978 -0.001888639884982575 1215382
2198.5 0.003292942165149795 -0.001689332425412667 1215701
2199 0.003112757336429687 -0.001468306225660816 1216012
2199.5 0.002959429082678328 -0.001228526923506166 1216357
2200 0.002834906354141888 -0.0009731993744729582 1216635
2200.5 0.002740753868463197 -0.0007057248441969602 1216984
2201 0.002678132504483641 -0.0004296557257868972 1217365
2201.5 0.002647785063013694 -0.0001486483847053192 1217713
2202 0.002650027568145616 0.000133585243215295 1218035
2202.5 0.002684746209293773 0.0004133266602099089 1218281
2203 0.002751399949631091 0.0006868997747340646 1218537
2203.5 0.002849028751928362 0.0009507191847991134 1218787
2204 0.002976267298979545 0.001201337142639234 1219029
2204.5 0.003131364013780618 0.001435488585859989 1219286
2205 0.00331220511536541 0.001650133647263277 1219527
2205.5 0.003516343380593883 0.001842497090256799 1219781
2206 0.003741031221090289 0.002010104158660647 1220035
2206.5 0.003983257628734214 0.002150812378249177 1220283
2207 0.004239788493336053 0.002262838901856841 1220512
2207.5 0.004507209753021177 0.002344783049599424 1220809
2208 0.004781972801952382 0.002395643759917258 1221064
2208.5 0.005060441551793853 0.00241483173487861 1221317
2209 0.005338940523111947 0.002402176133588312 1221581
2209.5 0.005613803330964819 0.00235792573969549 1221874
2210 0.005881420925389784 0.002282744601930003 1222127
2210.5 0.006138288952379048 0.002177702219358502 1222372
2211 0.006381053614155271 0.002044258414679716 1222621
2211.5 0.006606555428922373 0.001884243108435016 1222863
2212 0.006811870319471884 0.001699831273584485 1223098
2212.5 0.006994347496666077 0.001493513412621125 1223342
2213 0.007151643647394895 0.001268061957451721 1223578
2213.5 0.007281752986521478 0.001026494044909437 1223850
2214 0.007383032787919147 0.0007720311673016463 1224120
2214.5 0.007454224070212861 0.0005080562372404689 1224432
2215 0.007494467177462136 0.00023806863864497 1224693
2215.5 0.007503312062898159 -3.436213916712477e-05 1224937
2216 0.007480723154053793 -0.0003056436702744694 1225186
2216.5 0.007427078749271266 -0.0005722079408315908 1225457
2217 0.007343164967689769 -0.0008305582538764814 1225705
2217.5 0.007230164346456021 -0.001077315073969 1225935
2218 0.007089639249121749 -0.0013092602109155 1226178
2218.5 0.006923510317071298 -0.001523378765255615 1226416
2219 0.006734030260475925 -0.001716898289146923 1226661
2219.5 0.006523753345851823 -0.001887324654354965 1226924
2220 0.00629550099302372 -0.002032474163720321 1227172
2220.5 0.006052323944440446 -0.002150501493125975 1227413
2221 0.005797461513710897 -0.002239923106944933 1227646
2221.5 0.005534298457362907 -0.002299635850459195 1227879
2222 0.005266320043705661 -0.002328930486998937 1228113
2222.5 0.004997065914921312 -0.002327500014698961 1228345
2223 0.004730083352852469 -0.002295442666916927 1228583
2223.5 0.004468880565218997 -0.002233259570589365 1228827
2224 0.004216880607130506 -0.002141847107189168 1229087
2224.5 0.003977376542804102 -0.002022484090565618 1229341
2225 0.003753488434503143 -0.001876813943880339 1229574
2225.5 0.003548122720138561 -0.001706822123210251 1229808
2226 0.003363934508075084 -0.001514809097317507 1230068
2226.5 0.003203293277913762 -0.001303359250780815 1230332
2227 0.003068252429920205 -0.001075306130393452 1230582
2227.5 0.002960523073958515 -0.0008336945017800674 1230838
2228 0.002881452391970522 -0.0005817397239622361 1231077
2228.5 0.00283200684697015 -0.0003227849835913407 1231313
2229 0.002812760447017826 -6.025695733672852e-05 1231549
2229.5 0.002823888205558365 0.0002023795098662638 1231798
2230 0.00286516487073712 0.0004616671115733571 1232059
2230.5 0.002935968926763141 0.0007142015689442759 1232312
2231 0.003035291800982277 0.0009566763039904467 1232550
2231.5 0.003161752141970305 0.001185925711027471 1232798
2232 0.003313614967554182 0.001398966460374596 1233047
2232.5 0.00348881541808651 0.001593036295713617 1233305
2233 0.003684986790364571 0.001765629820908671 1233571
2233.5 0.003899492472080049 0.001914530813024884 1233803
2234 0.004129461346327939 0.002037840645212346 1234051
2234.5 0.004371826191142609 0.002134002455408939 1234293
2235 0.004623364560837424 0.002201820753758753 1234535
2235.5 0.004880741604587203 0.002240476222480963 1234814
2236 0.005140554253605815 0.002249535525845715 1235071
2236.5 0.005399376191731401 0.002228956014069586 1235354
2237 0.00565380301543842 0.002179085272456834 1235627
2237.5 0.005900496988343571 0.002100655535091752 1235890
2238 0.00613623080215434 0.001994773049935792 1236127
2238.5 0.00635792977061365 0.001862902548412998 1236403
2239 0.006562711905108669 0.001706847036609783 1236640
2239.5 0.006747925349927073 0.00152872318623356 1236935
2240 0.006911182691253687 0.001330932660673213 1237164
2240.5 0.007050391696413376 0.001116129764140181 1237412
2241 0.007163782088005229 0.0008871858492611834 1237697
2241.5 0.00724992801079304 0.0006471509600316052 1238021
2242 0.007307765906800572 0.0003992132221913778 1238266
2242.5 0.007336607575241187 0.0001466565214061391 1238599
2243 0.007336148257872454 -0.000107182969229105 1238855
2243.5 0.007306469656260505 -0.0003589608371584044 1239184
2244 0.007248037854392489 -0.0006053684725187787 1239509
2244.5 0.00716169618720441 -0.0008431765247790912 1239890
2245 0.007048653162012745 -0.001069277203375877 1240161
2245.5 0.006910465604678039 -0.001280724868556124 1240496
2246 0.006749017264738432 -0.001474774382580919 1240740
2246.5 0.006566493172915473 -0.001648916722300172 1241038
2247 0.006365350099542557 -0.001800911391452629 1241395
2247.5 0.006148283512884579 -0.001928815214369125 1241641
2248 0.005918191481350666 -0.002031007141474394 1241871
2248.5 0.005678136002676433 -0.002106208750438536 1242110
2249 0.005431302275764304 -0.002153500184307623 1242351
2249.5 0.005180956456611235 -0.002172331328676527 1242599
2250 0.004930402458299826 -0.002162528093148395 1242865
2250.5 0.004682938366156275 -0.002124293727115891 1243145
2251 0.004441813042760296 -0.002058205165442614 1243381
2251.5 0.004210183493499728 -0.001965204465054105 1243629
2252 0.003991073551868459 -0.001846585457905747 1243881
2252.5 0.003787334424882336 -0.001703975808433627 1244103
2253 0.0036016076130987 -0.001539314723594377 1244350
2253.5 0.003436290687132847 -0.001354826620178095 1244604
2254 0.003293506363712696 -0.001152991106499088 1244867
2254.5 0.003175075279731829 -0.000936509683152912 1245129
2255 0.003082492813049659 -0.0007082696096614876 1245385
2255.5 0.003016910244616293 -0.0004713054199703646 1245632
2256 0.002979120498590832 -0.000228758599453542 1245898
2256.5 0.002969548636249144 1.616404105263901e-05 1246150
2257 0.002988247216448694 0.000260232742907123 1246396
2257.5 0.003034896571069096 0.0005002373692733007 1246660
2258 0.003108809979028382 0.0007330296058686717 1246921
2258.5 0.003208943658040697 0.0009555642383574676 1247169
2259 0.003333911430078502 0.001164938965484287 1247425
2259.5 0.003482003855360165 0.001358432227726657 1247677
2260 0.003651211571401177 0.001533538558717845 1247921
2260.5 0.00383925251900415 0.001688001000579011 1248190
2261 0.004043602686729368 0.001819840164139033 1248430
2261.5 0.004261529960034687 0.001927379560271282 1248677
2262 0.004490130621485854 0.002009266878629471 1248913
2262.5 0.004726368014724074 0.002064490944248222 1249158
2263 0.004967112857665834 0.002092394140064186 1249385
2263.5 0.005209184670041144 0.002092680143643476 1249633
2264 0.005449393767100705 0.002065416888471269 1249880
2264.5 0.00568458326529724 0.002011034723247873 1250133
2265 0.005911670547030536 0.001930319805909253 1250388
2265.5 0.006127687640104418 0.001824402831715709 1250641
2266 0.006329819983245522 0.001694743255907404 1250885
2266.5 0.006515443071651987 0.00154310923030885 1251129
2267 0.006682156505761057 0.001371553529106661 1251352
2267.5 0.006827815001844173 0.001182385791099529 1251620
2268 0.006950555964175894 0.0009781414533500167 1251860
2268.5 0.007048823264821916 0.0007615477937398059 1252107
2269 0.007121386927927629 0.0005354875368957307 1252352
2269.5 0.007167358470083638 0.0003029605088417234 1252590
2270 0.007186201706165466 6.704385015074257e-05 1252830
2270.5 0.007177738890224589 -0.0001691486849835713 1253071
2271 0.007142152122747521 -0.000402507805678051 1253326
2271.5 0.007079980018081943 -0.0006299695956687599 1253572
2272 0.006992109688230813 -0.0008485557209625513 1253800
2272.5 0.006879764160714289 -0.001055412406459346 1254036
2273 0.006744485407989177 -0.001247847671749289 1254275
2273.5 0.006588113223213525 -0.001423366340529255 1254524
2274 0.006412760231202311 -0.001579702368651345 1254753
2274.5 0.006220783373535684 -0.00171484807229297 1255016
2275 0.006014752252304969 -0.001827079879628444 1255280
2275.5 0.00579741475732603 -0.001914980276120298 1255511
2276 0.005571660436297191 -0.001977455664506759 1255788
2276.5 0.005340482095888825 -0.00201374991505859 1256052
2277 0.005106936143764075 -0.002023453438986907 1256326
2277.5 0.004874102196773062 -0.002006507677242331 1256614
2278 0.004645042488852577 -0.001963204957568082 1256977
2278.5 0.004422761613408963 -0.001894183733754349 1257263
2279 0.004210167129166052 -0.001800419281782942 1257521
2279.5 0.0040100315457165 -0.001683209987151784 1257774
2280 0.003824956185510189 -0.001544159415346216 1258120
2280.5 0.003657337393021467 -0.00138515441242453 1258349
2281 0.003509335529717292 -0.001208339534291669 1258648
2281.5 0.00338284715563901 -0.00101608815077718 1259037
2282 0.003279480755424836 -0.0008109706134960961 1259409
2282.5 0.003200536319016323 -0.0005957199141026916 1259714
2283 0.003146989035749715 -0.0003731952914651116 1260036
2283.5 0.003119477305719771 -0.0001463442720887633 1260309
2284 0.003118295214949835 8.183635252573769e-05 1260598
2284.5 0.00314338956176939 0.0003083400952261716 1260927
2285 0.003194361461671374 0.0005301903670411912 1261319
2285.5 0.003270472497590723 0.0007444795743286732 1261686
2286 0.003370655322807191 0.0009484072059633894 1262011
2286.5 0.003493528565314415 0.001139316411918891 1262295
2287 0.003637415826277792 0.00131472859575469 1262621
2287.5 0.003800368511860559 0.001472375570905403 1262972
2288 0.00398019218792485 0.00161022886390663 1263326
2288.5 0.004174476101558577 0.001726525786330417 1263703
2289 0.004380625472627998 0.001819791940718328 1264084
2289.5 0.00459589612313365 0.001888859873607188 1264452
2290 0.004817430982506492 0.001932883640200818 1264820
2290.5 0.005042297983496404 0.00195134909966392 1265128
2291 0.00526752884626962 0.001944079816677605 1265407
2291.5 0.005490158237952754 0.001911238503048048 1265693
2292 0.00570726279125829 0.001853323992031603 1265956
2292.5 0.005915999469028252 0.001771163796854126 1266288
2293 0.006113642771481572 0.001665902362885797 1266598
2293.5 0.00629762029949519 0.001538985179323945 1266881
2294 0.006465546210156541 0.001392138970297786 1267166
2294.5 0.006615252129775819 0.001227348236334452 1267462
2295 0.006744815124145235 0.001046828464452289 1267752
2295.5 0.006852582365606911 0.0008529963681612885 1268097
2296 0.006937192180907362 0.000648437556797288 1268396
2296.5 0.006997591212273817 0.0004358720664065774 1268736
2297 0.00703304747600203 0.0002181182114134114 1269099
2297.5 0.007043159157401617 -1.944762795988652e-06 1269488
2298 0.007027859037480672 -0.0002214147317119931 1269851
2298.5 0.006987414504515934 -0.0004374049453227926 1270221
2299 0.006922423161885212 -0.0006470819795356853 1270594
2299.5 0.006833804101467136 -0.0008477028867096422 1270945
2300 0.006722784968778481 -0.0010366510584538 1271248
2300.5 0.006590885001074851 -0.001211470332066456 1271579
2301 0.006439894272167187 -0.001369896896329199 1272340
2301.5 0.006271849427019936 -0.001509888582494577 1272986
2302 0.006089006234654822 -0.001629651161801568 1273490
2302.5 0.005893809328900271 -0.001727661311239961 1273883
2303 0.0056888595425721 -0.001802685954018222 1274301
2303.5 0.005476879271283241 -0.001853797729669107 1274670
2304 0.005260676327873059 -0.001880386400305944 1274996
2304.5 0.005043106767106406 -0.001882166053532481 1275399
2305 0.004827037172591195 -0.001859178018194179 1275804
2305.5 0.00461530690365501 -0.001811789465801115 1276271
2306 0.004410690799146972 -0.001740687727304465 1276912
2306.5 0.004215862827818292 -0.001646870411221089 1277251
2307 0.004033361161196719 -0.001531631464134042 1277964
2307.5 0.00386555512490464 -0.001396543367630262 1278621
2308 0.00371461445845577 -0.001243435716077354 1279200
2308.5 0.003582481282059831 -0.001074370466633655 1279578
2309 0.00347084513229498 -0.0008916141959201021 1280217
2309.5 0.003381121387173034 -0.0006976077363028432 1280614
2310 0.003314433355676273 -0.00049493359824659 1281009
2310.5 0.003271598257897893 -0.0002862816132728246 1281669
2311 0.00325311727012276 -7.441325433859743e-05 1282081
2311.5 0.00325916975523116 0.0001378748933370899 1282503
2312 0.00328961174341095 0.0003477880280290643 1282923
2312.5 0.003343978672056027 0.0005525699073127448 1283273
2313 0.003421492337651414 0.0007495390202423679 1283541
2313.5 0.00352107195713576 0.0009361236814309901 1283804
2314 0.003641349182416369 0.001109895587992829 1284048
2314.5 0.003780686860094409 0.001268601401739671 1284306
2315 0.00393720127971234 0.001410191946157603 1284560
2315.5 0.004108787608596022 0.001532848640155838 1284802
2316 0.004293148170216017 0.001635006827934997 1285052
2316.5 0.004487823186468222 0.001715375706063256 1285292
2317 0.004690223572840361 0.001772954594414359 1285524
2317.5 0.004897665349489828 0.001807045346402179 1285786
2318 0.00510740521113559 0.001817260745291552 1286030
2318.5 0.00531667678461308 0.001803528786592284 1286280
2319 0.005522727095124405 0.001766092800946974 1286555
2319.5 0.005722852760723926 0.001705507426784504 1286803
2320 0.005914435439413905 0.00162263049660657 1287031
2320.5 0.006094976064306819 0.00151861095438651 1287302
2321 0.006262127419477059 0.001394872973485182 1287554
2321.5 0.006413724632134524 0.001253096494048317 1287794
2322 0.006547813185286022 0.001095194445398181 1288033
2322.5 0.006662674088719608 0.0009232869618641745 1288281
2323 0.006756845884493744 0.0007396729392571687 1288528
2323.5 0.006829143205620896 0.0005467993132813822 1288782
2324 0.006878671652734499 0.0003472284701591656 1289021
2324.5 0.006904838802601784 0.0001436042232502308 1289264
2325 0.006907361213739458 -6.138319281753111e-05 1289520
2325.5 0.006886267347422667 -0.0002650326472416145 1289758
2326 0.006841896376347519 -0.0004646676884796045 1289995
2326.5 0.006774892907400456 -0.0006576717017081377 1290234
2327 0.006686197698690851 -0.0008415221867174312 1290478
2327.5 0.006577034503510676 -0.0010138237074381 1290728
2328 0.006448893224508831 -0.001172339082955403 1290985
2328.5 0.006303509609446183 -0.001315018414136462 1291240
2329 0.00614284176480581 -0.001440025569544473 1291523
2329.5 0.005969043804686498 -0.001545761788737457 1291755
2330 0.005784436989276459 -0.001630886099881994 1292032
2330.5 0.005591478739313551 -0.001694332291332212 1292276
2331 0.005392729939877524 -0.001735322222858093 1292508
2331.5 0.005190820968289505 -0.001753375310941055 1292748
2332 0.004988416896544414 -0.00174831407333982 1292995
2332.5 0.004788182328384538 -0.001720265670292138 1293227
2333 0.004592746334723743 -0.001669659432568134 1293484
2333.5 0.004404667948621163 -0.001597220419431185 1293723
2334 0.004226402672429528 -0.001503959101697157 1293965
2334.5 0.004060270435235353 -0.001391157315828253 1294215
2335 0.003908425418472378 -0.00126035068368919 1294441
2335.5 0.00377282814190754 -0.001113307738596024 1294703
2336 0.003655220171422469 -0.0009520060410026345 1294947
2336.5 0.003557101774561292 -0.0007786056060438439 1295217
2337 0.003479712810166953 -0.0005954199996852588 1295460
2337.5 0.003424017095114898 -0.0004048854899755655 1295731
2338 0.003390690444755984 -0.0002095286644780182 1295962
2338.5 0.003380112534817033 -1.19329440644052e-05 1296219
2339 0.003392362681828552 0.0001852955633502055 1296461
2339.5 0.003427219587325303 0.000379562418031536 1296706
2340 0.00348416503878245 0.0005683189599428492 1296951
2340.5 0.003562391508196946 0.000749095728283922 1297205
2341 0.003660813538084926 0.0009195347510653173 1297459
2341.5 0.003778082755112232 0.001077420282751683 1297706
2342 0.003912606304254191 0.001220707589539566 1297971
2342.5 0.004062568451909769 0.001347549408580338 1298214
2343 0.004225955065351996 0.001456319739051579 1298489
2343.5 0.004400580638811674 0.001545634658992132 1298737
2344 0.004584117503843445 0.001614369901761483 1298986
2344.5 0.00477412683382941 0.001661674969327106 1299239
2345 0.004968091029889238 0.001686983605744648 1299484
2345.5 0.005163447058370284 0.001690020502560226 1299738
2346 0.005357620298697918 0.001670804157789651 1299974
2346.5 0.005548058454808473 0.001629645860954721 1300206
2347 0.005732265083725025 0.001567144827710571 1300457
2347.5 0.005907832301047205 0.001484179558208254 1300728
2348 0.006072472235115398 0.001381895542837831 1300970
2348.5 0.006224046819202424 0.001261689486741305 1301224
2349 0.006360595534036876 0.001125190269847607 1301471
2349.5 0.006480360740955001 0.0009742369015729306 1301735
2350 0.00658181027863127 0.0008108537681991716 1301974
2350.5 0.006663657033208603 0.0006372235057882218 1302233
2351 0.006724875232242526 0.0004556578618631378 1302501
2351.5 0.006764713256644787 0.0002685669346001053 1302754
2352 0.006782702811175629 7.842719860515406e-05 1303006
2352.5 0.006778664342375643 -0.0001122512587574513 1303266
2353 0.006752708642503565 -0.0003009578572438475 1303497
2353.5 0.006705234628400583 -0.00048521456302655 1303758
2354 0.00663692333456851 -0.0006626084128272402 1303989
2354.5 0.006548728209467189 -0.0008308230962283529 1304266
2355 0.00644186185245208 -0.000987669183022013 1304513
2355.5 0.006317779375252184 -0.001131112601372923 1304774
2356 0.006178158615826588 -0.00125930099662807 1305018
2356.5 0.006024877473260337 -0.001370587629470623 1305260
2357 0.005859988669541275 -0.001463552505395483 1305494
2357.5 0.005685692277116529 -0.001537020464730111 1305757
2358 0.005504306379638233 -0.001590076003135898 1306022
2358.5 0.005318236256908217 -0.001622074636157425 1306269
2359 0.005129942503424034 -0.001632650667357792 1306507
2359.5 0.004941908502885047 -0.001621721267276497 1306744
2360 0.004756607688381186 -0.00158948681923978 1307005
2360.5 0.004576471019676419 -0.001536427537297175 1307253
2361 0.004403855105006398 -0.001463296410602591 1307486
2361.5 0.004241011385203103 -0.001371108576759075 1307728
2362 0.004090056782878859 -0.001261127273370946 1307978
2362.5 0.003952946199062364 -0.00113484656168474 1308241
2363 0.003831447214359805 -0.000993971058168728 1308506
2363.5 0.003727117321762921 -0.0008403929486352291 1308756
2364 0.003641283984048345 -0.0006761665945481207 1309019
2364.5 0.003575027770769652 -0.0005034810720292042 1309282
2365 0.003529168788645166 -0.0003246310103857654 1309520
2365.5 0.00350425657524068 -0.0001419861183936048 1309767
2366 0.003500563579822395 4.204019718370272e-05 1310022
2366.5 0.003518082307722378 0.000225022705477997 1310272
2367 0.003556526156146491 0.0004045562970550026 1310517
2367.5 0.00361533392070236 0.0005782875805263684 1310765
2368 0.003693677903673523 0.0007439457153533978 1311012
2368.5 0.003790475507849147 0.0008993720771052935 1311261
2369 0.003904404154155629 0.001042548367863227 1311535
2369.5 0.004033919318021937 0.001171622805943733 1311785
2370 0.004177275438908986 0.001284934055354764 1312036
2370.5 0.004332549420270335 0.001381032586037385 1312269
2371 0.004497666403866779 0.001458699190570712 1312517
2371.5 0.004670427473260824 0.001516960421161065 1312764
2372 0.004848538916838965 0.001555100751887403 1313019
2372.5 0.00502964266116119 0.001572671314784001 1313282
2373 0.005211347471061812 0.001569495103828225 1313541
2373.5 0.005391260503899519 0.001545668587662026 1313805
2374 0.005567018801781748 0.001501559719292163 1314047
2374.5 0.005736320307502018 0.001437802378459928 1314307
2375 0.005896953997289312 0.001355287329222497 1314560
2375.5 0.006046828736163612 0.00125514982092912 1314805
2376 0.00618400047954211 0.001138754004609604 1315028
2376.5 0.006306697467495605 0.001007674378247125 1315282
2377 0.006413343085403632 0.0008636745129435787 1315522
2377.5 0.006502576096327123 0.0007086833471036439 1315769
2378 0.00657326798578185 0.000544769367010594 1316003
2378.5 0.00662453719828046 0.0003741130191415057 1316265
2379 0.006655760086496038 0.0001989777219282643 1316510
2379.5 0.006666578437634033 2.167986213146571e-05 1316756
2380 0.006656903486999377 -0.0001554418266597026 1316990
2380.5 0.006626916375210901 -0.0003300570988064489 1317235
2381 0.006577065052430382 -0.0004998748383440555 1317485
2381.5 0.006508057679720969 -0.0006626731049289648 1317729
2382 0.006420852623614165 -0.0008163281901911213 1317983
2382.5 0.0063166451845434 -0.0009588423047355902 1318229
2383 0.006196851242411797 -0.001088369535060141 1318482
2383.5 0.00606308804264817 -0.001203239733375065 1318742
2384 0.005917152383145295 -0.001301980031403519 1318978
2384.5 0.005760996495990863 -0.001383333701323943 1319216
2385 0.00559670194746136 -0.001446276122657741 1319453
2385.5 0.005426451904973788 -0.001490027652627094 1319684
2386 0.005252502140259917 -0.001514063238791689 1319932
2386.5 0.005077151153683305 -0.001518118656069405 1320179
2387 0.004902709815168394 -0.001502193294979167 1320436
2387.5 0.004731470922527754 -0.00146654947352226 1320681
2388 0.004565679078001763 -0.001411708290938876 1320913
2388.5 0.004407501278579116 -0.001338442087036225 1321169
2389 0.004258998605228197 -0.001247763615285717 1321438
2389.5 0.004122099380690888 -0.001140912080846565 1321693
2390 0.003998574145188014 -0.001019336235530173 1321927
2390.5 0.003890012774539552 -0.000884674759941973 1322215
2391 0.003797804036152 -0.0007387341981287706 1322458
2391.5 0.003723117845463206 -0.0005834647415666296 1322715
2392 0.003666890449204002 -0.0004209341868418067 1322945
2392.5 0.003629812722722087 -0.0002533004145535731 1323203
2393 0.003612321727138853 -8.278275550938534e-05 1323463
2393.5 0.003614595628826483 8.836737604184671e-05 1323692
2394 0.003636552039174911 0.0002578961937509517 1323957
2394.5 0.003677849787455378 0.0004235772031888887 1324189
2395 0.00373789409437542 0.0005832404283098279 1324426
2395.5 0.003815845069253776 0.0007348008169101687 1324674
2396 0.00391062941021044 0.0008762854534546246 1324918
2396.5 0.004020955144935153 0.001005859224317706 1325162
2397 0.004145329210014838 0.001121848601793059 1325417
2397.5 0.004282077629980088 0.001222763238861717 1325654
2398 0.004429368023651513 0.00130731509633431 1325902
2398.5 0.00458523413546083 0.001374434857191531 1326134
2399 0.00474760206357339 0.001423285419294922 1326369
2399.5 0.004914317835177779 0.001453272296639814 1326643
2400 0.005083175962504761 0.001464050800453777 1326872
2400.5 0.005251948601201381 0.001455529914160273 1327111
2401 0.005418414925760182 0.001427872819961896 1327350
2401.5 0.005580390334866578 0.001381494078972683 1327585
2402 0.005735755102790082 0.001317053510861654 1327846
2402.5 0.005882482101250464 0.001235446862281115 1328166
2403 0.006018663229416119 0.001137793395375199 1328416
2403.5 0.006142534207650887 0.001025420567847033 1328662
2404 0.006252497413069887 0.0008998460138828685 1328921
2404.5 0.006347142461585161 0.0007627570701970956 1329163
2405 0.00642526427155958 0.000615988123120574 1329420
2405.5 0.00648587837802889 0.0004614960805984639 1329662
2406 0.006528233303244879 0.0003013342968345972 1329909
2406.5 0.006551819828544502 0.0001376252968143252 1330213
2407 0.0065563770537369 -2.746733718857672e-05 1330473
2407.5 0.006541895172776649 -0.0001917675449461756 1330731
2408 0.006508614937892376 -0.0003531154561323047 1330979
2408.5 0.006457023827991468 -0.0005093957692148907 1331217
2409 0.006387848980490534 -0.000658565468701734 1331478
2409.5 0.006302046988155948 -0.0007986805177507727 1331743
2410 0.00620079070352476 -0.0009279211776009861 1331988
2410.5 0.006085453232477784 -0.001044615624273688 1332232
2411 0.005957589335044637 -0.001147261556274054 1332481
2411.5 0.005818914485062789 -0.001234545514271495 1332736
2412 0.005671281870454263 -0.001305359664586036 1332980
2412.5 0.005516657642237383 -0.001358815832340382 1333236
2413 0.005357094742621017 -0.00139425660689791 1333482
2413.5 0.005194705660351168 -0.001411263381204094 1333724
2414 0.0050316344746748 -0.001409661227363963 1333984
2414.5 0.004870028557688985 -0.001389520552680593 1334213
2415 0.004712010308359361 -0.001351155522895117 1334457
2415.5 0.004559649290085631 -0.001295119281945808 1334731
2416 0.004414935137395619 -0.001222196039642504 1334971
2416.5 0.004279751586259188 -0.001133390139679963 1335250
2417 0.004155851966787141 -0.00102991225985311 1335487
2417.5 0.004044836476937924 -0.0009131629336732431 1335724
2418 0.003948131531573123 -0.0007847136173318645 1335977
2418.5 0.003866971453111701 -0.0006462855576668928 1336219
2419 0.003802382738512648 -0.0004997267450460351 1336457
2419.5 0.003755171102790135 -0.0003469872595306385 1336697
2420 0.003725911462196568 -0.0001900933390093687 1336934
2420.5 0.003714940981091722 -3.112051393751893e-05 1337180
2421 0.003722355265870511 0.0001278338353132227 1337428
2421.5 0.003748007747687412 0.000284678135835833 1337679
2422 0.003791512253641435 0.0004373541297773347 1337951
2422.5 0.003852248724128353 0.0005838638705521462 1338222
2423 0.003929371992776654 0.0007222958537837253 1338463
2423.5 0.004021823505303754 0.0008508499414042976 1338733
2424 0.00412834581528213 0.0009678607541301143 1338996
2424.5 0.004247499658692263 0.001071819228546914 1339230
2425 0.004377683375729429 0.001161392059999096 1339481
2425.5 0.00451715441805718 0.001235438781037752 1339728
2426 0.004664052652951525 0.00129302625696173 1339961
2426.5 0.00481642515289972 0.001333440414555437 1340195
2427 0.004972252140496135 0.001356195057024987 1340440
2427.5 0.005129473744150923 0.00136103765686864 1340699
2428 0.005286017210371871 0.001347952058473808 1340999
2428.5 0.005439824213311767 0.001317158063080334 1341320
2429 0.005588877901947524 0.001269107909849087 1341600
2429.5 0.00573122932966505 0.001204479707583973 1341857
2430 0.005865022920093691 0.001124167911638657 1342110
2430.5 0.005988520636636486 0.001029270979172161 1342366
2431 0.00610012454108332 0.0009210763726954033 1342617
2431.5 0.006198397448729356 0.0008010431162946889 1342856
2432 0.006282081413246415 0.0006707821405808573 1343115
2432.5 0.006350113803823438 0.0005320346808852191 1343361
2433 0.006401640769406936 0.0003866490181390948 1343597
2433.5 0.006436027919802286 0.000236555872914406 1343850
2434 0.006452868090473308 8.374278000181849e-05 1344108
2434.5 0.006451986096608652 -6.977221655121951e-05 1344354
2435 0.006433440421893939 -0.00022196719998081 1344597
2435.5 0.006397521827911672 -0.000370842997524702 1344846
2436 0.006344748910650849 -0.0005144494271120725 1345100
2436.5 0.006275860670712987 -0.0006509108296189052 1345349
2437 0.006191806202922009 -0.0007784505525996835 1345596
2437.5 0.006093731648672306 -0.0008954140660920791 1345843
2438 0.005982964589988838 -0.001000290409941412 1346097
2438.5 0.0058609960974639 -0.001091731694846962 1346342
2439 0.005729460674544402 -0.001168570405682584 1346616
2439.5 0.005590114367682447 -0.001229834285233654 1346871
2440 0.005444811335281896 -0.001274758608922535 1347128
2440.5 0.005295479187875899 -0.001302795695931872 1347354
2441 0.005144093427310315 -0.001313621538913613 1347589
2441.5 0.004992651323692593 -0.001307139472702996 1347817
2442 0.004843145575364066 -0.001283480841633632 1348056
2442.5 0.004697538099090459 -0.001243002664654293 1348308
2443 0.004557734295028875 -0.001186282336957585 1348591
2443.5 0.004425558123865012 -0.001114109445725976 1348921
2444 0.004302728321929516 -0.001027474815371024 1349175
2444.5 0.004190836064260317 -0.0009275569337934094 1349492
2445 0.004091324365699196 -0.0008157059452529021 1349829
2445.5 0.004005469486467289 -0.0006934254269659408 1350108
2446 0.003934364581577484 -0.0005623521951361292 1350393
2446.5 0.003878905803277034 -0.0004242344114009742 1350696
2447 0.003839781032876412 -0.0002809082823229992 1351016
2447.5 0.003817461383249461 -0.0001342736622896788 1351310
2448 0.003812195576453613 1.373111620858797e-05 1351595
2448.5 0.003824007262805249 0.0001611548516479577 1351872
2449 0.003852695308860829 0.0003060591837188753 1352226
2449.5 0.003897837042611879 0.0004465440661513874 1352593
2450 0.003958794405317258 0.0005807726675429139 1352973
2450.5 0.004034722921280852 0.0007069953740311529 1353297
2451 0.004124583360036031 0.0008235725803422416 1353594
2451.5 0.004227155930301256 0.0009289959725232897 1353861
2452 0.004341056812182306 0.001021908026306897 1354192
2452.5 0.004464756803840912 0.001101119469271865 1354432
2453 0.004596601831620578 0.001165624482430232 1354745
2453.5 0.004734835048765844 0.001214613447216517 1355084
2454 0.004877620227698318 0.00124748307667302 1355399
2454.5 0.005023066134575633 0.001263843804477332 1355702
2455 0.005169251562762031 0.001263524341880236 1355994
2455.5 0.00531425069402953 0.001246573350130905 1356237
2456 0.005456158452877816 0.001213258214064871 1356540
2456.5 0.005593115520342885 0.001164060940715954 1356856
2457 0.005723332679034197 0.001099671244583266 1357139
2457.5 0.005845114170814951 0.001020976918042731 1357425
2458 0.005956879762382658 0.0009290516208566238 1357685
2458.5 0.006057185231821874 0.0008251402563413694 1357937
2459 0.006144741010745241 0.000710642133066052 1358193
2459.5 0.006218428741617851 0.0005870921395657694 1358442
2460 0.006277315537935476 0.0004561401850957298 1358750
2460.5 0.006320665765723093 0.0003195291815960098 1359097
2461 0.006347950197921979 0.00017907186050065 1359437
2461.5 0.006358852428201152 3.662673257526947e-05 1359853
2462 0.006353272467096363 -0.0001059264905766227 1360176
2462.5 0.006331327480664744 -0.0002467116884634686 1360540
2463 0.006293349669552558 -0.0003838810102934844 1360842
2463.5 0.006239881324010789 -0.0005156391157452889 1361195
2464 0.006171667127461349 -0.0006402666600926188 1361492
2464.5 0.006089643817231784 -0.0007561427166457849 1361830
2465 0.00599492734556501 -0.0008617658442756446 1362159
2465.5 0.005888797716525018 -0.0009557735263953274 1362454
2466 0.005772681704535117 -0.00103695972993557 1362827
2466.5 0.00564813368761398 -0.00110429035826032 1363177
2467 0.005516814852562849 -0.001156916400287176 1363551
2467.5 0.005380471050096284 -0.001194184608921666 1364162
2468 0.005240909594932916 -0.001215645574872968 1364876
2468.5 0.005099975318960484 -0.001221059096551748 1365572
2469 0.004959526194596563 -0.001210396782598433 1366276
2469.5 0.00482140885027645 -0.00118384186017711 1366942
2470 0.004687434300560693 -0.001141786199013214 1367503
2470.5 0.00455935420966988 -0.001084824597766448 1368076
2471 0.004438837999384182 -0.001013746415232931 1368631
2471.5 0.004327451100303649 -0.0009295246635916976 1369113
2472 0.004226634629621571 -0.0008333027139966717 1369635
2472.5 0.004137686759034812 -0.0007263787958349226 1370275
2473 0.004061746013470106 -0.0006101884995230125 1370774
2473.5 0.003999776715253831 -0.0004862855184258331 1371204
2474 0.003952556759546622 -0.0003563208880264107 1371675
2474.5 0.003920667875689513 -0.0002220209995618653 1372161
2475 0.003904488495981499 -8.516468072851989e-05 1372631
2475.5 0.003904189318771033 5.244035244478473e-05 1373135
2476 0.003919731617055598 0.0001889813609926274 1373591
2476.5 0.00395086830751664 0.0003226644507722165 1374003
2477 0.003997147758550736 0.0004517381284895148 1374462
2477.5 0.004057920279870583 0.0005745162368368483 1374882
2478 0.004132347201113953 0.0006893999685827697 1375331
2478.5 0.004219412413075246 0.0007948986723771934 1375763
2479 0.004317936213104253 0.000889649179702565 1376176
2479.5 0.004426591266317491 0.0009724334025857786 1376625
2480 0.004543920466927079 0.001042193975110615 1377075
2480.5 0.004668356459563008 0.001098047738119788 1377517
2481 0.004798242559260706 0.001139296895414666 1377991
2481.5 0.00493185479107805 0.001165437700861918 1378423
2482 0.005067424756316933 0.001176166568684655 1378885
2482.5 0.005203163022229468 0.001171383533413752 1379346
2483 0.005337282726009736 0.001151193021049422 1379800
2483.5 0.005468023081878126 0.001115901928469783 1380261
2484 0.005593672482171998 0.001066015043554046 1380699
2484.5 0.005712590889525029 0.001002227873396944 1381156
2485 0.005823231227356274 0.0009254169819199745 1381623
2485.5 0.005924159489854293 0.0008366279706903334 1382077
2486 0.006014073310238283 0.0007370612674157148 1382552
2486.5 0.00609181874706443 0.0006280559149943266 1383008
2487 0.006156405072438996 0.0005110715797963216 1383407
2487.5 0.006207017372870926 0.0003876690207030041 1383872
2488 0.006243026802788734 0.0002594892800408231 1384305
2488.5 0.006263998362064302 0.0001282318736687808 1384803
2489 0.006269696101813819 -4.367730092260073e-06 1385262
2489.5 0.006260085696846007 -0.0001365610444155861 1385751
2490 0.006235334357946405 -0.0002666096079011018 1386202
2490.5 0.00619580809226622 -0.0003928078349379779 1386663
2491 0.006142066354960607 -0.0005135053723101863 1387127
2491.5 0.006074854169436469 -0.0006271286691581052 1387587
2492 0.005995091826676228 -0.0007322014785447236 1388024
2492.5 0.005903862305667476 -0.0008273640236884422 1388447
2493 0.005802396586578617 -0.0009113905802112176 1388877
2493.5 0.005692057055593038 -0.000983205247260906 1389392
2494 0.005574319224895682 -0.00104189570480851 1389976
2494.5 0.005450752012880599 -0.001086724781464958 1390658
2495 0.005322996847940298 -0.001117139686445371 1391262
2495.5 0.005192745873974041 -0.001132778790439983 1391886
2496 0.005061719546830279 -0.001133475872715461 1392356
2496.5 0.004931643918139337 -0.001119261785335857 1392850
2497 0.004804227906313682 -0.001090363519514384 1393400
2497.5 0.004681140853859423 -0.00104720069333524 1393843
2498 0.004563990665574899 -0.0009903795139679051 1394339
2498.5 0.004454302813779013 -0.0009206843005897858 1394788
2499 0.004353500484536637 -0.0008390666861034942 1395202
2499.5 0.004262886123099179 -0.0007466326459659606 1395645
2500 0.004183624617674196 -0.0006446275306449613 1396118
2500.5 0.004116728338437152 -0.0005344193040183869 1396582
2501 0.004063044223702998 -0.0004174802130999432 1397078
2501.5 0.004023243077720933 -0.0002953671345154313 1397610
2502 0.003997811215010348 -0.0001697008599107902 1398194
2502.5 0.003987044554914246 -4.214459573491419e-05 1398680
2503 0.003991045237524096 8.561803755826293e-05 1399168
2503.5 0.004009720798757892 0.0002119052160194256 1399791
2504 0.004042785908593919 0.0003350590395752243 1400337
2504.5 0.004089766642720267 0.0004534672852894889 1400953
2505 0.004150007224600304 0.0005655845012449314 1401400
2505.5 0.00422267914261177 0.0006699521652173276 1401964
2506 0.004306792515916758 0.0007652176453602533 1402596
2506.5 0.004401209553464304 0.0008501517165878047 1403227
2507 0.004504659923398633 0.0009236644060096088 1403879
2507.5 0.004615757825494054 0.0009848189633692706 1404561
2508 0.004733020537381174 0.001032843777659128 1405286
2508.5 0.00485488818654786 0.001067142088591707 1406058
2509 0.004979744484631294 0.001087299371033647 1406660
2509.5 0.005105938148559585 0.001093088301458452 1407230
2510 0.005231804724800351 0.001084471247539052 1407932
2510.5 0.005355688528428494 0.001061600254754736 1408630
2511 0.00547596440798756 0.001024814536896711 1409303
2511.5 0.005591059050185216 0.0009746355101871236 1410005
2512 0.005699471545286097 0.0009117594429464839 1410684
2512.5 0.005799792944542382 0.0008370478239314123 1411408
2513 0.005890724554987357 0.0007515155822110177 1412003
2513.5 0.005971094734216364 0.0006563173193682923 1412656
2514 0.006039873968156177 0.0005527317405401576 1413348
2514.5 0.006096188038001473 0.0004421444940135717 1414006
2515 0.006139329108163926 0.0003260296494767216 1414452
2515.5 0.006168764594889462 0.0002059300623231372 1414868
2516 0.006184143704783214 8.343688540321723e-05 1415290
2516.5 0.006185301563442186 -3.983149986333523e-05 1415717
2517 0.006172260886325018 -0.000162250854188221 1416122
2517.5 0.006145231176461181 -0.0002822124708780851 1416550
2518 0.006104605466190424 -0.0003981443045066913 1416971
2518.5 0.006050954652398579 -0.0005085315604416836 1417384
2519 0.005985019506253399 -0.0006119364757108895 1417810
2519.5 0.005907700468831065 -0.0007070170330580175 1418227
2520 0.00582004537286355 -0.0007925443647694136 1418646
2520.5 0.005723235257754034 -0.0008674186207492855 1419053
2521 0.005618568469652004 -0.0009306830961366616 1419466
2521.5 0.005507443260434969 -0.0009815364372112783 1419887
2522 0.00539133911862451 -0.001019342770112107 1420305
2522.5 0.00527179708132792 -0.001043639624645714 1420738
2523 0.005150399289038138 -0.001054143554821626 1421168
2523.5 0.005028748054386876 -0.001050753388327563 1421596
2524 0.004908444721615068 -0.001033551068543271 1422005
2524.5 0.004791068595536211 -0.001002800084472388 1422410
2525 0.004678156217106181 -0.0009589415157280649 1422821
2525.5 0.004571181257407663 -0.0009025877510220437 1423240
2526 0.004471535292989705 -0.0008345139690676428 1423661
2526.5 0.004380509713198425 -0.0007556475000161015 1424080
2527 0.004299278994564613 -0.0006670552131217102 1424492
2527.5 0.004228885558692441 -0.0005699291019159147 1424922
2528 0.004170226408672977 -0.0004655702614323893 1425357
2528.5 0.004124041715116582 -0.000355371472664305 1425820
2529 0.004090905496781391 -0.0002407986271869031 1426252
2529.5 0.004071218512820061 -0.0001233712395172589 1426672
2530 0.004065203454246991 -4.642306124350742e-06 1427123
2530.5 0.004072902491734302 0.000113822222094022 1427530
2531 0.004094177205681148 0.0002304640826802253 1427939
2531.5 0.004128710893079535 0.0003437531878544258 1428399
2532 0.004176013214434535 0.0004522076849351356 1428845
2532.5 0.004235427113299425 0.0005544133280835608 1429259
2533 0.004306137911258413 0.0006490419082817625 1429687
2533.5 0.00438718445282057 0.0007348685015282542 1430101
2534 0.004477472148047779 0.0008107873114320689 1430516
2534.5 0.004575787736173036 0.0008758259014857515 1430928
2535 0.004680815571290763 0.000929157634040198 1431344
2535.5 0.004791155211703839 0.0009701121570964251 1431763
2536 0.004905340077941679 0.0009981838061478847 1432182
2536.5 0.005021856931030644 0.001013037816102605 1432598
2537 0.005139165912470075 0.001014514267417031 1432997
2537.5 0.005255720880669462 0.001002629720596241 1433448
2538 0.005369989775413267 0.0009775765237609439 1433891
2538.5 0.005480474742271721 0.0009397198086464946 1434400
2539 0.005585731752755768 0.0008895922207796018 1435003
2539.5 0.005684389463360194 0.0008278864592751604 1435560
2540 0.005775167067345674 0.0007554457303196725 1436109
2540.5 0.005856890907028246 0.0006732522455854203 1436604
2541 0.005928509631280986 0.0005824139221968949 1437236
2541.5 0.005989107702677059 0.0004841494641188822 1437917
2542 0.006037917080949032 0.000379772025653925 1438786
2542.5 0.006074326933905329 0.0002706716758579638 1439603
2543 0.006097891253305457 0.0001582968978757483 1440465
2543.5 0.006108334281096534 4.4135369269844e-05 1441309
2544 0.006105553680485071 -7.03057217815698e-05 1442110
2544.5 0.006089621416174156 -0.0001835195641196621 1442967
2545 0.006060782338340318 -0.0002940195527912132 1443669
2545.5 0.006019450495160064 -0.000400358798978928 1444135
2546 0.005966203228522884 -0.000501149064771215 1444834
2546.5 0.005901773136595991 -0.000595078875124293 1445485
2547 0.005827038014754603 -0.0006809305708639601 1446170
2547.5 0.005743008912698303 -0.0007575960811459619 1446741
2548 0.005650816469996068 -0.0008240912112425061 1447320
2548.5 0.005551695714522975 -0.0008795682616107665 1447810
2549 0.005446969527986247 -0.0009233268166557251 1448328
2549.5 0.005338030999730291 -0.0009548225661224619 1448947
2550 0.005226324904047842 -0.0009736740483137751 1449515
2550.5 0.005113328547126265 -0.0009796672319774588 1450138
2551 0.005000532237393066 -0.0009727578823761199 1450778
2551.5 0.004889419637298255 -0.0009530716863609827 1451467
2552 0.004781448255437682 -0.0009209021408322552 1452069
2552.5 0.004678030335378173 -0.0008767062383927024 1452721
2553 0.004580514391635041 -0.0008210980129009388 1453371
2553.5 0.00449016763406151 -0.0007548400356280003 1453897
2554 0.004408159509568617 -0.0006788329794486685 1454709
2554.5 0.004335546574773179 -0.0005941033936095746 1455421
2555 0.004273258895080712 -0.0005017898547831506 1456198
2555.5 0.004222088145094832 -0.0004031276810403337 1456984
2556 0.004182677562383244 -0.000299432413786179 1457811
2556.5 0.004155513881829433 -0.0001920822883657165 1458637
2557 0.004140921351390424 -8.249992676367935e-05 1459097
2557.5 0.004139057902416574 2.786650456830993e-05 1459686
2558 0.004149913519136079 0.0001375624223379331 1460209
2558.5 0.004173310822844012 0.0002451459869868709 1460791
2559 0.004208907857145945 0.0003492070439549068 1461411
2559.5 0.004256203031674888 0.0004483855969395231 1462051
2560 0.004314542153407204 0.0005413895712857065 1462699
2560.5 0.004383127447418908 0.0006270116356342117 1463245
2561 0.004461028443004786 0.0007041448629748489 1463840
2561.5 0.004547194576866608 0.0007717970281150131 1464471
2562 0.00464046934287741 0.0008291033570662616 1465090
2562.5 0.004739605798032965 0.0008753375647227335 1465747
2563 0.004843283216865477 0.0009099210401735952 1466427
2563.5 0.00495012467203807 0.0009324300637494526 1467144
2564 0.005058715307248194 0.0009426009661192675 1467859
2564.5 0.005167621060085387 0.0009403331670806333 1468566
2565 0.005275407587219822 0.0009256900597597438 1469053
2565.5 0.005380659142301603 0.0008988977343866604 1469698
2566 0.005481997158245315 0.0008603415642607296 1470284
2566.5 0.005578098290133482 0.0008105607045962825 1470803
2567 0.005667711682727812 0.0007502405822712181 1471358
2567.5 0.005749675237417705 0.0006802034807330114 1472080
2568 0.005822930667210484 0.0006013973491060519 1472616
2568.5 0.005886537144887623 0.0005148829875683663 1473236
2569 0.005939683368492033 0.0004218197820265277 1473954
2569.5 0.005981697889614609 0.0003234501797446531 1474539
2570 0.006012057573228103 0.000221083113637826 1475185
2570.5 0.006030394082761199 0.0001160765962177821 1475860
2571 0.006036498310382164 9.819714511953522e-06 1476632
2571.5 0.006030322699720827 -9.628573546213633e-05 1477272
2572 0.006011981436137714 -0.0002008437319838031 1477877
2572.5 0.00598174850778221 -0.0003024823850979506 1478382
2573 0.005940053668696288 -0.0003998719269981694 1478950
2573.5 0.005887476362747461 -0.0004917420995379593 1479589
2574 0.005824737693854886 -0.0005768987116536514 1480038
2574.5 0.005752690553455561 -0.0006542391510197318 1480610
2575 0.005672308040111884 -0.0007227666486021019 1481446
2575.5 0.005584670328275958 -0.0007816031117307607 1482236
2576 0.005490950163214456 -0.0008300003606503892 1482764
2576.5 0.005392397176702536 -0.000867349624964507 1483296
2577 0.005290321233090929 -0.0008931891796778922 1483880
2577.5 0.005186075027547702 -0.0009072100253516807 1484403
2578 0.005081036167520469 -0.0009092595428850619 1484908
2578.5 0.004976588974644145 -0.0008993430802815663 1485540
2579 0.00487410624735905 -0.0008776234560909262 1486190
2579.5 0.00477493122437412 -0.0008444183916783028 1486832
2580 0.004680359985819147 -0.0008001959116996168 1487529
2580.5 0.004591624522531056 -0.000745567778796983 1487984
2581 0.004509876694504619 -0.0006812810542229114 1488441
2581.5 0.00443617328723939 -0.0006082079005203841 1488864
2582 0.004371462359702094 -0.0005273337652100572 1489306
2582.5 0.004316571060101943 -0.0004397441053697641 1489772
2583 0.00427219506588272 -0.0003466098317645648 1490209
2583.5 0.004238889782536611 -0.0002491716675567374 1490696
2584 0.004217063412333199 -0.0001487236303851163 1491160
2584.5 0.004206971979146335 -4.659585757821142e-05 1491589
2585 0.004208716369584141 5.586299768156958e-05 1492007
2585.5 0.004222241423927185 0.0001573035663924713 1492428
2586 0.004247337083310806 0.0002563935251621119 1492846
2586.5 0.004283641572506782 0.0003518350853669507 1493281
2587 0.004330646570923332 0.000442381980592613 1493704
2587.5 0.004387704298402084 0.0005268557301273114 1494119
2588 0.004454036417386622 0.0006041609664081681 1494539
2588.5 0.004528744629396285 0.0006732996272121177 1494964
2589 0.004610822821768156 0.0007333838288621321 1495393
2589.5 0.004699170600614355 0.0007836472545750148 1495829
2590 0.004792608028139439 0.0008234549120676547 1496260
2590.5 0.004889891367101527 0.000852311136395361 1496711
2591 0.004989729622477077 0.0008698657374261663 1497175
2591.5 0.005090801660462763 0.0008759182160462055 1497612
2592 0.005191773677942329 0.0008704199988147027 1498104
2592.5 0.005291316791545237 0.0008534746670036056 1498576
2593 0.005388124514472977 0.0008253361824191308 1499055
2593.5 0.005480929891371076 0.000786405138761992 1499565
2594 0.005568522066645534 0.0007372230931929759 1500020
2594.5 0.005649762069685003 0.00067846505789103 1500543
2595 0.005723597611341311 0.0006109302553935846 1500985
2595.5 0.005789076699589051 0.0005355312640807373 1501553
2596 0.005845359898345396 0.0004532817010126087 1501992
2596.5 0.005891731071764369 0.0003652826081832101 1502421
2597 0.005927606476679211 0.0002727077248715964 1502849
2597.5 0.005952542087978763 0.0001767878429392288 1503318
2598 0.005966239065272327 7.879445346148863e-05 1503766
2598.5 0.00596854729390905 -1.997709815355419e-05 1504203
2599 0.005959466958943439 -0.000118224725522772 1504620
2599.5 0.005939148136641137 -0.000214656757153797 1505085
2600 0.005907888414252872 -0.0003080089089011167 1505642
2600.5 0.005866128574708176 -0.0003970608501182166 1506139
2601 0.005814446408250293 -0.0004806521465608176 1506664
2601.5 0.00575354873752013 -0.0005576973718849096 1507113
2602 0.005684261765877692 -0.000627200191088031 1507545
2602.5 0.005607519880522851 -0.0006882662333042282 1508003
2603 0.005524353061960386 -0.0007401145877905489 1508449
2603.5 0.005435873069288023 -0.0007820877755129082 1508914
2604 0.005343258586441979 -0.0008136600692018534 1509436
2604.5 0.005247739527710343 -0.000834444056829354 1509908
2605 0.005150580711355147 -0.0008441953668615697 1510364
2605.5 0.005053065117937483 -0.0008428154980577479 1510838
2606 0.004956476954821169 -0.0008303527216880478 1511289
2606.5 0.004862084750283792 -0.0008070010495008465 1511751
2607 0.004771124699671397 -0.0007730972862469232 1512221
2607.5 0.004684784482114521 -0.0007291162107283992 1512652
2608 0.004604187759540352 -0.0006756639538543553 1513091
2608.5 0.00453037956016329 -0.0006134696657312895 1513522
2609 0.004464312736448724 -0.0005433755860882517 1513956
2609.5 0.004406835672889576 -0.0004663256530434102 1514408
2610 0.004358681402011272 -0.0003833528040929305 1514842
2610.5 0.004320458268057816 -0.0002955651400008143 1515307
2611 0.004292642257064106 -0.0002041311367741989 1515742
2611.5 0.004275571089765731 -0.0001102641029379078 1516191
2612 0.004269440150334191 -1.520608872305541e-05 1516633
2612.5 0.004274300299564758 7.978853955939069e-05 1517095
2613 0.004290057596209189 0.0001734696428581918 1517504
2613.5 0.004316474924965964 0.0002646077523695842 1517977
2614 0.004353175504548924 0.0003520101960179881 1518409
2614.5 0.004399648224580511 0.0004345366970241995 1518830
2615 0.004455254736122953 0.0005111142406751007 1519257
2615.5 0.004519238197781643 0.0005807510155917755 1519685
2616 0.004590733557788771 0.0006425492484978384 1520109
2616.5 0.004668779232581004 0.0006957167665428269 1520547
2617 0.004752330024380813 0.0007395771384321249 1520969
2617.5 0.004840271104407976 0.0007735782647229634 1521394
2618 0.004931432874790059 0.0007972993084089211 1521811
2618.5 0.005024606511179756 0.0008104558790552731 1522222
2619 0.005118559979661973 0.0008129034069693502 1522638
2619.5 0.005212054315848614 0.0008046386678851637 1523057
2620 0.005303859951180667 0.0007857994430921669 1523486
2620.5 0.005392772871416858 0.0007566623245207836 1523912
2621 0.005477630395077727 0.0007176386986886913 1524342
2621.5 0.005557326365189908 0.0006692689672909197 1524762
2622 0.005630825555955767 0.0006122150852709249 1525185
2622.5 0.005697177106843556 0.000547251519137565 1525605
2623 0.005755526809901225 0.0004752547488088183 1526038
2623.5 0.005805128091661995 0.000397191455100883 1526458
2624 0.005845351548621472 0.0003141055518975558 1526878
2624.5 0.005875692914685256 0.0002271042368120411 1527293
2625 0.005895779359954244 0.0001373432466028806 1527709
2625.5 0.005905374042450599 4.601151356984734e-05 1528124
2626 0.00590437885759509 -4.568457348990344e-05 1528550
2626.5 0.005892835354117828 -0.0001365370955302695 1528977
2627 0.005870923809303739 -0.0002253525065726649 1529398
2627.5 0.005838960480721444 -0.0003109673048237037 1529820
2628 0.005797393075539788 -0.0003922632659491589 1530248
2628.5 0.005746794501887007 -0.0004681820391782593 1530661
2629 0.005687854989145776 -0.000537738915837902 1531072
2629.5 0.005621372685312184 -0.0006000355913240445 1531486
2630 0.005548242859299978 -0.0006542717552504081 1531886
2630.5 0.005469445854088741 -0.0006997553603856482 1532315
2631 0.005386033952662724 -0.0007359114387847279 1532739
2631.5 0.005299117332559718 -0.000762289352998814 1533160
2632 0.005209849296370609 -0.0007785683911497816 1533583
2632.5 0.005119410974554631 -0.0007845616367013312 1534026
2633 0.005028995703349837 -0.0007802180666554489 1534447
2633.5 0.0049397932842873 -0.0007656228553470174 1534874
2634 0.004852974332817425 -0.0007409958846903841 1535296
2634.5 0.00476967492182287 -0.000706688485337633 1535731
2635 0.004690981721354954 -0.0006631784564283986 1536159
2635.5 0.00461791782885411 -0.0006110634341408551 1536616
2636 0.004551429474501207 -0.0005510527007981862 1537066
2636.5 0.00449237377432805 -0.0004839575465636431 1537535
2637 0.004441507689457098 -0.0004106803145064962 1538013
2637.5 0.004399478333536102 -0.0003322022767983137 1538471
2638 0.004366814752303111 -0.0002495705047852449 1538900
2638.5 0.004343921279504413 -0.0001638839084855343 1539313
2639 0.004331072552357152 -7.627863151965899e-05 1539729
2639.5 0.004328410247678407 1.20870045380325e-05 1540145
2640 0.004335941576988435 0.0001000478069908473 1540553
2640.5 0.004353539555638838 0.0001864470678719573 1540979
2641 0.004380945037623976 0.0002701517665561789 1541402
2641.5 0.004417770484515028 0.0003500674194342547 1541827
2642 0.004463505414215096 0.0004251523821382806 1542251
2642.5 0.004517523453268722 0.0004944314175390352 1542705
2643 0.004579090895558195 0.0005570083529057151 1543125
2643.5 0.004647376650652859 0.0006120776620856524 1543561
2644 0.004721463447100993 0.0006589348231554966 1543976
2644.5 0.004800360139799791 0.0006969853185184112 1544405
2645 0.004883014956453134 0.0007257521626512377 1544831
2645.5 0.00496832950621239 0.0007448818623967558 1545255
2646 0.005055173364040715 0.0007541487355860692 1545669
2646.5 0.005142399037267529 0.000753457535586393 1546095
2647 0.005228857116292424 0.0007428443518106837 1546515
2647.5 0.005313411409509332 0.0007224757790004231 1546945
2648 0.00539495386327026 0.0006926463709008208 1547372
2648.5 0.005472419071076338 0.0006537744164883482 1547792
2649 0.005544798182120496 0.0006063960988879595 1548207
2649.5 0.005611152027726237 0.0005511581182437342 1548623
2650 0.005670623295012845 0.0004888088798062519 1549043
2650.5 0.005722447590120647 0.0004201883671125356 1549462
2651 0.00576596324837342 0.0003462168371186549 1549877
2651.5 0.005800619765635345 0.0002678824892818555 1550302
2652 0.005825984743609611 0.0001862282736841422 1550731
2652.5 0.005841749261677665 0.0001023380141757275 1551150
2653 0.005847731608825928 1.732203105735012e-05 1551595
2653.5 0.005843879330974097 -6.769754609096966e-05 1552023
2654 0.005830269571314349 -0.0001516015812640812 1552486
2654.5 0.005807107703801568 -0.0002332886554006197 1552939
2655 0.005774724282401897 -0.0003116895166728425 1553376
2655.5 0.00573357035081637 -0.0003857810682219384 1553810
2656 0.005684211178857155 -0.0004545997104647757 1554230
2656.5 0.005627318512185266 -0.0005172538640888893 1554661
2657 0.005563661441453767 -0.0005729355111079038 1555098
2657.5 0.005494096014786491 -0.0006209306047153462 1555540
2658 0.005419553733729509 -0.0006606282139691634 1555984
2658.5 0.005341029087130453 -0.0006915282863558268 1556396
2659 0.005259566289647275 -0.0007132479297928509 1556812
2659.5 0.005176245401607053 -0.0007255261353843445 1557253
2660 0.005092168014600447 -0.0007282268829823102 1557679
2660.5 0.005008442692415304 -0.0007213405930512313 1558104
2661 0.004926170359620422 -0.0007049839102008112 1558550
2661.5 0.00484642983027909 -0.0006793978257525183 1558983
2662 0.004770263666906604 -0.0006449441685499784 1559412
2662.5 0.004698664554924468 -0.0006021005146240078 1559848
2663 0.004632562370576587 -0.0005514535869997103 1560264
2663.5 0.004572812110662969 -0.0004936912366153881 1560682
2664 0.004520182840646063 -0.0004295931137545963 1561094
2664.5 0.0044753478038557 -0.0003600201563342678 1561508
2665 0.004438875818847956 -0.0002859030366244212 1561924
2665.5 0.004411224074672846 -0.0002082297213027923 1562353
2666 0.004392732415106636 -0.0001280323110002401 1562833
2666.5 0.004383619183058191 -4.637333452777286e-05 1563274
2667 0.004383978675628191 3.566832031970028e-05 1563740
2667.5 0.004393780238961187 0.0001170116531960224 1564193
2668 0.004412869010365802 0.000196587786856771 1564641
2668.5 0.004440968293474011 0.0002733540046672459 1565145
2669 0.004477683530751646 0.0003463074057155724 1565593
2669.5 0.004522507816741921 0.0004144979988134618 1566034
2670 0.004574828875295124 0.0004770410645372545 1566553
2670.5 0.004633937404973315 0.0005331286245596909 1566979
2671 0.004699036679068212 0.000582039869709373 1567408
2671.5 0.004769253270461928 0.0006231504123042289 1567832
2672 0.004843648757104335 0.0006559402441462224 1568233
2672.5 0.004921232251362435 0.0006800002989242164 1568650
2673 0.005000973586076062 0.000695037536417338 1569072
2673.5 0.005081816981961826 0.0007008784855737222 1569490
2674 0.005162695015145514 0.0006974712039970718 1569931
2674.5 0.005242542700142681 0.0006848856323347695 1570373
2675 0.005320311502587563 0.0006633123432489067 1570911
2675.5 0.00539498309743764 0.0006330597057861871 1571350
2676 0.005465582692230706 0.0005945495067659146 1571923
2676.5 0.005531191741185275 0.0005483110910044973 1572566
2677 0.00559095988442578 0.0004949741015255872 1573061
2677.5 0.005644115957262947 0.0004352599191151548 1573602
2678 0.005689977927121503 0.0003699719174337125 1574214
2678.5 0.005727961630209257 0.0002999846651753778 1574963
2679 0.005757588196168381 0.0002262322202686947 1575723
2679.5 0.005778490066523255 0.0001496956726740352 1576497
2680 0.005790415531506353 7.13901018001645e-05 1577167
2680.5 0.005793231729551479 -7.648878180884837e-06 1577795
2681 0.005786926074132304 -8.637880688560762e-05 1578388
2681.5 0.00577160609342248 -0.0001637641193063355 1578913
2682 0.005747497689186851 -0.0002387897593942795 1579506
2682.5 0.005714941842105264 -0.0003104744867737213 1580154
2683 0.00567438981110829 -0.0003778837022466744 1580660
2683.5 0.005626396894000816 -0.0004401416245540633 1581118
2684 0.005571614835406306 -0.0004964426598532428 1581678
2684.5 0.005510782985639196 -0.0005460618164281716 1582240
2685 0.005444718330274698 -0.0005883640301166082 1582775
2685.5 0.005374304524728466 -0.0006228122806425345 1583312
2686 0.00530048008089214 -0.0006489743952831921 1584003
2686.5 0.005224225863636116 -0.0006665284538608763 1584712
2687 0.005146552063648279 -0.0006752667276950435 1585420
2687.5 0.005068484819520571 -0.0006750981046321184 1586155
2688 0.004991052666144359 -0.0006660489723297764 1586840
2688.5 0.004915272988282892 -0.000648262552343889 1587529
2689 0.004842138657636543 -0.0006219966979806923 1588256
2689.5 0.004772605028818234 -0.0005876201890651873 1588782
2690 0.004707577464456537 -0.0005456075764742241 1589262
2690.5 0.004647899552217604 -0.0004965326482310865 1589728
2691 0.004594342166987344 -0.0004410606069103544 1590208
2691.5 0.004547593519914523 -0.0003799390648236609 1590637
2692 0.004508250322640081 -0.000313987978731951 1591088
2692.5 0.004476810180009926 -0.0002440886594607417 1591531
2693 0.004453665308089097 -0.000171172003606759 1592074
2693.5 0.00443909765658625 -9.620610436654082e-05 1592564
2694 0.004433275496094906 -2.018340626595366e-05 1593009
2694.5 0.004436251511110622 5.589242587228539e-05 1593435
2695 0.004447962419849493 0.0001310197500852982 1593898
2695.5 0.004468230121737019 0.0002042121279072694 1594427
2696 0.004496764353322607 0.0002745112691394688 1594986
2696.5 0.004533166813569663 0.0003409995709798218 1595484
2697 0.004576936700232856 0.0004028120875385676 1595918
2697.5 0.004627477580616031 0.0004591477737093202 1596353
2698 0.004684105502644894 0.0005092798573401602 1596772
2698.5 0.004746058236115461 0.0005525652055205226 1597203
2699 0.004812505519398764 0.00058845256440506 1597610
2699.5 0.004882560173983864 0.0006164895671517368 1598028
2700 0.004955289938188914 0.0006363284210541978 1598455
2700.5 0.005029729862305016 0.0006477302025772678 1598871
2701 0.005104895100473674 0.0006505677075240334 1599278
2701.5 0.005179793929821802 0.0006448268227271128 1599706
2702 0.005253440824845343 0.0006306064052114856 1600258
2702.5 0.00532486941477107 0.0006081166744630509 1600775
2703 0.005393145153633148 0.0005776761429964367 1601235
2703.5 0.005457377537044298 0.0005397071295902969 1601710
2704 0.005516731706058474 0.0004947299180970844 1602211
2704.5 0.005570439287023209 0.0004433556423946666 1602728
2705 0.005617808326786812 0.0003862779945990776 1603224
2705.5 0.005658232194916094 0.0003242638688862615 1603723
2706 0.005691197338526996 0.0002581430669789792 1604210
2706.5 0.005716289790745402 0.0001887972033666948 1604681
2707 0.005733200350491892 0.0001171479584878094 1605170
2707.5 0.00574172836899876 4.414483628617189e-05 1605666
2708 0.005741784096985031 -2.924741134490433e-05 1606106
2708.5 0.005733389565488561 -0.0001020615267725916 1606573
2709 0.005716677992731834 -0.0001733404872867418 1607057
2709.5 0.005691891728823451 -0.0002421500764884745 1607635
2710 0.005659378769314422 -0.0003075911213620138 1608272
2710.5 0.005619587887385825 -0.0003688112348348508 1608851
2711 0.005573062452494689 -0.0004250159105753783 1609373
2711.5 0.005520433020414488 -0.0004754788257199516 1609869
2712 0.005462408795551105 -0.0005195512180397572 1610349
2712.5 0.005399768080988424 -0.0005566702166044093 1610814
2713 0.005333347844731393 -0.0005863660191039748 1611272
2713.5 0.005264032541902369 -0.0006082678244642682 1611733
2714 0.005192742342062811 -0.0006221084460243529 1612199
2714.5 0.005120420918260482 -0.000627727548118052 1612694
2715 0.005048022959747916 -0.0006250734671791161 1613303
2715.5 0.004976501573517277 -0.0006142035972298721 1613961
2716 0.004906795740813117 -0.0005952833385677994 1614464
2716.5 0.004839817993611106 -0.0005685836273834145 1614925
2717 0.004776442472707527 -0.0005344770826770354 1615514
2717.5 0.004717493523603211 -0.0004934328249470401 1616086
2718 0.004663734978861959 -0.0004460100384610789 1616721
2718.5 0.004615860266183466 -0.0003928503652681789 1617414
2719 0.004574483470183121 -0.0003346692342513373 1618000
2719.5 0.004540131462968285 -0.0002722462422608718 1618535
2720 0.004513237204218332 -0.0002064147165314028 1619107
2720.5 0.004494134295806065 -0.0001380505980140691 1619753
2721 0.004483052859251367 -6.806079381775354e-05 1620290
2721.5 0.004480116786697767 2.62884645891033e-06 1620774
2722 0.004485342397882157 7.308577119055495e-05 1621241
2722.5 0.004498638516969985 0.000142383022246209 1621740
2723 0.004519807964397376 0.0002096114235447777 1622206
2723.5 0.004548550440246006 0.0002738915024681336 1622681
2724 0.004584466757419853 0.0003343849879058941 1623140
2724.5 0.004627064365235618 0.0003903057347028394 1623607
2725 0.004675764087210376 0.0004409299322383936 1624111
2725.5 0.004729907981051212 0.0004856054646775736 1624741
2726 0.004788768214326507 0.0005237603019601188 1625419
2726.5 0.004851556836214973 0.0005549098136827665 1625905
2727 0.004917436314255386 0.0005786629125022823 1626461
2727.5 0.004985530695303243 0.0005947269493495864 1627099
2728 0.005054937242063923 0.0006029112993887908 1627548
2728.5 0.005124738390713268 0.000603129595057275 1628143
2729 0.005194013871307619 0.0005954005804530327 1628755
2729.5 0.005261852830970766 0.0005798475795558743 1629459
2730 0.005327365800242167 0.0005566965890390275 1630182
2730.5 0.005389696345467761 0.000526273024506532 1630865
2731 0.005448032254673845 0.0004889971666421393 1631512
2731.5 0.005501616110919301 0.0004453783707459427 1632203
2732 0.005549755115581295 0.0003960081192437613 1632913
2732.5 0.005591830034277143 0.0003415520117717534 1633617
2733 0.005627303150020578 0.0002827408011699792 1634331
2733.5 0.005655725121593638 0.0002203605959864969 1634795
2734 0.00567674065980546 0.0001552423607403587 1635234
2734.5 0.005690092950108597 8.825085408194192e-05 1635638
2735 0.005695626766742498 2.027315200997697e-05 1636052
2735.5 0.005693290240949268 -4.779309163084483e-05 1636470
2736 0.005683135263627975 -0.0001150514921011594 1636909
2736.5 0.005665316520825935 -0.0001806187319024108 1637342
2737 0.005640089178469108 -0.0002436361548976838 1637792
2737.5 0.005607805250473236 -0.0003032810043253244 1638208
2738 0.005568908701619105 -0.0003587771577130581 1638624
2738.5 0.005523929353093994 -0.000409405218722064 1639051
2739 0.005473475674181293 -0.0004545118347959792 1639486
2739.5 0.005418226558018949 -0.0004935181200378235 1639926
2740 0.005358922192457806 -0.0005259270748446717 1640378
2740.5 0.005296354148663899 -0.0005513299073321961 1640805
2741 0.005231354820075825 -0.0005694111762971541 1641242
2741.5 0.005164786352522226 -0.0005799526911986968 1641676
2742 0.005097529212622487 -0.0005828361211789601 1642112
2742.5 0.00503047054595768 -0.0005780442822699762 1642546
2743 0.004964492478856485 -0.0005656610894202988 1642972
2743.5 0.004900460517966334 -0.0005458701775897987 1643413
2744 0.004839212200075627 -0.0005189522136725169 1643878
2744.5 0.004781546140944603 -0.0004852809381849681 1644301
2745 0.00472821162624685 -0.0004453179922757404 1644724
2745.5 0.004679898880198229 -0.0003996066014541365 1645141
2746 0.00463723013816057 -0.0003487642022947421 1645560
2746.5 0.004600751638580439 -0.0002934741120579559 1645986
2747 0.004570926637206874 -0.0002344763534968991 1646409
2747.5 0.004548129532794085 -0.0001725577579399289 1646826
2748 0.004532641178619367 -0.0001085414789069513 1647232
2748.5 0.004524645438333219 -4.327605592054381e-05 1647675
2749 0.004524227028116926 2.237582628309817e-05 1648091
2749.5 0.004531370670073589 8.754873432115031e-05 1648580
2750 0.004545961564447633 0.0001513858880388095 1649011
2750.5 0.004567787170883077 0.000213050417558862 1649455
2751 0.004596540271722485 0.0002717363276867034 1649899
2751.5 0.004631823273542487 0.0003266790261045629 1650319
2752 0.004673153686936927 0.0003771652779206059 1650773
2752.5 0.004719970709208779 0.0004225424570633784 1651210
2753 0.004771642820314489 0.0004622269746205632 1651637
2753.5 0.004827476289306559 0.0004957117753821219 1652147
2754 0.004886724476810811 0.0005225728064105099 1652584
2754.5 0.004948597808903595 0.0005424743752555278 1653116
2755 0.005012274289252168 0.0005551733302736084 1653576
2755.5 0.005076910409654807 0.0005605220112026104 1653981
2756 0.005141652314250548 0.0005584699344746958 1654415
2756.5 0.005205647069720546 0.0005490641945047802 1654874
2757 0.005268053892806925 0.0005324485791486142 1655334
2757.5 0.005328055187440116 0.0005088614144591358 1655778
2758 0.005384867246671618 0.0004786321705590684 1656250
2758.5 0.00543775047941506 0.0004421768766732864 1656703
2759 0.005486019028633418 0.0003999924089132435 1657126
2759.5 0.005529049655984213 0.0003526497290754362 1657577
2760 0.005566289777930541 0.0003007861663152454 1658002
2760.5 0.005597264549809425 0.0002450968459107062 1658467
2761 0.005621582907164103 0.0001863253802783602 1658896
2761.5 0.005638942487621464 0.0001252539468050521 1659338
2762 0.005649133371542607 6.269288479577366e-05 1659789
2762.5 0.005652040595394431 -5.300501889776565e-07 1660198
2763 0.005647645408073608 -6.358063219620397e-05 1660645
2763.5 0.005636025257045626 -0.0001256291662832352 1661097
2764 0.005617352507921234 -0.0001858614004601635 1661526
2764.5 0.005591891917758666 -0.0002434892047420548 1661975
2765 0.005559996898734477 -0.0002977608773356982 1662400
2765.5 0.005522104624652901 -0.0003479709432738959 1662825
2766 0.005478730047857652 -0.00039346931785754 1663280
2766.5 0.005430458908273312 -0.0004336697159745265 1663704
2767 0.00537793982935234 -0.0004680571986156438 1664181
2767.5 0.00532187560746957 -0.0004961947595618864 1664650
2768 0.005263013811637194 -0.0005177288681179152 1665138
2768.5 0.005202136819177606 -0.0005323938977393784 1665750
2769 0.005140051420077779 -0.0005400153852606645 1666307
2769.5 0.005077578128068881 -0.0005405120809763376 1666942
2770 0.00501554033996243 -0.000533896765857445 1667554
2770.5 0.004954753486389137 -0.0005202758284807629 1668217
2771 0.004896014316812512 -0.0004998476105995467 1668817
2771.5 0.004840090459534565 -0.0004728995464730492 1669357
2772 0.004787710393409301 -0.0004398041368862941 1669929
2772.5 0.004739553962188959 -0.0004010138140240334 1670350
2773 0.004696243554928915 -0.0003570547678146255 1670780
2773.5 0.004658336066773146 -0.0003085198178424805 1671201
2774 0.004626315743858073 -0.0002560604272668072 1671649
2774.5 0.004600588004150406 -0.0002003779662204444 1672073
2775 0.004581474312936702 -0.0001422143417535411 1672520
2775.5 0.004569208177582685 -8.23421194106305e-05 1672988
2776 0.0045639323112685 -2.155426788467301e-05 1673433
2776.5 0.004565696999879682 3.934633720122927e-05 1673876
2777 0.004574459690299741 9.95575115303772e-05 1674298
2777.5 0.004590085802218634 0.0001582883225257255 1674733
2778 0.004612350749455975 0.0002147694730343994 1675187
2778.5 0.004640943140910227 0.0002682633720212538 1675629
2779 0.004675469115794085 0.0003180737605190401 1676080
2779.5 0.004715457753003856 0.0003635547672951175 1676577
2780 0.004760367480490516 0.0004041192765432358 1677010
2780.5 0.004809593397533823 0.000439246499285837 1677454
2781 0.004862475411036281 0.0004684886509500941 1677946
2781.5 0.004918307076503462 0.0004914766496137492 1678495
2782 0.004976345025394163 0.0005079247625429374 1678930
2782.5 0.005035818853123703 0.0005176341426878141 1679410
2783 0.005095941336277872 0.0005204952115754734 1679852
2783.5 0.005155918843616725 0.0005164888603470157 1680265
2784 0.005214961803261422 0.0005056864563234506 1680712
2784.5 0.00527229508809051 0.0004882486582469408 1681179
2785 0.00532716818282189 0.0004644230590214825 1681586
2785.5 0.005378864999500707 0.0004345406901645398 1682016
2786 0.005426713213103717 0.0003990114370765101 1682438
2786.5 0.005470092995635924 0.0003583184284433055 1682871
2787 0.005508445035344907 0.0003130114764236961 1683305
2787.5 0.005541277737397547 0.0002636996565641046 1683706
2788 0.00556817351342232 0.0002110431274701373 1684130
2788.5 0.005588794079567394 0.0001557443000037861 1684546
2789 0.005602884695997721 9.853847404309132e-05 1684970
2789.5 0.005610277294873412 4.018406753244994e-05 1685440
2790 0.005610892458630761 -1.854743241731925e-05 1685864
2790.5 0.00560474022562875 -7.688166331124215e-05 1686349
2791 0.00559191971572609 -0.0001340515913191421 1686781
2791.5 0.005572617583912268 -0.0001893075912045997 1687212
2792 0.005547105325525162 -0.0002419272697450633 1687676
2792.5 0.005515735471645712 -0.0002912249039898634 1688104
2793 0.005478936727768825 -0.000336560371122391 1688594
2793.5 0.005437208122620244 -0.0003773474537201863 1689009
2794 0.005391112246842005 -0.0004130614127452855 1689431
2794.5 0.005341267673037118 -0.0004432457305303762 1689861
2795 0.005288340659196179 -0.0004675179372194934 1690288
2795.5 0.005233036246688395 -0.0004855744464245378 1690707
2796 0.005176088871670781 -0.0004971943391055151 1691138
2796.5 0.005118252614854817 -0.0005022420486964975 1691579
2797 0.005060291218993822 -0.000500668915093938 1692039
2797.5 0.005002968006162784 -0.0004925135901056075 1692469
2798 0.004947035827864877 -0.0004779012921287147 1692875
2798.5 0.004893227180206664 -0.0004570419229843464 1693308
2799 0.004842244613852955 -0.0004302270747828374 1693744
2799.5 0.004794751564240032 -0.0003978259692346493 1694221
2800 0.004751363721652757 -0.0003602803857635369 1694672
2800.5 0.004712641053339298 -0.0003180986479411888 1695121
2801 0.004679080580947963 -0.0002718487499740479 1695566
2801.5 0.004651110006345788 -0.0002221507160752404 1695986
2802 0.004629082267456031 -0.0001696682954044717 1696423
2802.5 0.004613271093284641 -0.0001151001037299577 1696885
2803 0.004603867613962319 -5.917032995113881e-05 1697324
2803.5 0.004600978067585778 -2.619131031187907e-06 1697759
2804 0.004604622631086713 5.380715734290732e-05 1698038
2804.5 0.004614735387482864 0.0001093658649727381 1698267
2805 0.004631165426868766 0.0001633277564607406 1698519
2805.5 0.004653679063582388 0.0002149865971868522 1698747
2806 0.004681963137334096 0.0002636683905387509 1698983
2806.5 0.00471562935189846 0.0003087401656527264 1699226
2807 0.004754219591432345 0.0003496182011673419 1699474
2807.5 0.004797212141772478 0.0003857755782279313 1699713
2808 0.004844028732344895 0.0004167489651007537 1699965
2808.5 0.004894042303741988 0.0004421445461374278 1700218
2809 0.004946585396723828 0.000461643019333036 1700450
2809.5 0.005000959050499767 0.0004750035991904559 1700684
2810 0.005056442091743339 0.0004820669748723209 1700930
2810.5 0.005112300690969118 0.0004827571875136291 1701182
2811 0.005167798059712935 0.0004770824048977459 1701417
2811.5 0.005222204160445073 0.0004651345862766432 1701674
2812 0.005274805301324592 0.0004470880447499284 1701932
2812.5 0.005324913489764842 0.0004231969291137551 1702172
2813 0.005371875422297038 0.0003937916612595919 1702407
2813.5 0.00541508099333886 0.0003592743788582854 1702674
2814 0.005453971212127266 0.0003201134460285658 1702919
2814.5 0.005488045425167316 0.0002768371067921899 1703144
2815 0.005516867750970822 0.0002300263672032988 1703387
2815.5 0.005540072644483158 0.0001803072019640859 1703615
2816 0.005557369520279728 0.0001283421899748883 1703861
2816.5 0.00556854637619926 7.482169050422279e-05 1704094
2817 0.005573472372400762 2.045467741145804e-05 1704343
2817.5 0.005572099334707327 -3.404064695985973e-05 1704557
2818 0.005564462165349046 -8.794633402741764e-05 1704796
2818.5 0.005550678158649886 -0.0001405541422333444 1705072
2819 0.005530945233629801 -0.0001911748369240388 1705297
2819.5 0.00550553910972261 -0.0002391472148013235 1705534
2820 0.005474809465656515 -0.0002838467348562376 1705768
2820.5 0.005439175134825327 -0.0003246936431976561 1706033
2821 0.0053991184030218 -0.0003611604861564735 1706257
2821.5 0.005355178486046487 -0.00039277891438661 1706481
2822 0.005307944275295433 -0.0004191456902830072 1706764
2822.5 0.005258046448830995 -0.0004399278217643563 1706999
2823 0.005206149053532193 -0.000454866757180159 1707234
2823.5 0.005152940670600144 -0.0004637815886410579 1707469
2824 0.00509912528187738 -0.0004665712242707709 1707696
2824.5 0.005045412958062158 -0.0004632155035618853 1707920
2825 0.004992510491916791 -0.0004537752440046909 1708152
2825.5 0.00494111209996116 -0.0004383912212631671 1708390
2826 0.004891890314906791 -0.0004172820992091269 1708617
2826.5 0.004845487188245116 -0.0003907413399097305 1708867
2827 0.004802505917996832 -0.0003591331370142669 1709111
2827.5 0.004763503010719925 -0.0003228874287286346 1709329
2828 0.004728981079544298 -0.0002824940585341921 1709558
2828.5 0.004699382371350561 -0.0002384961628460813 1709780
2829 0.004675083106357836 -0.0001914828747719164 1710008
2829.5 0.004656388702462449 -0.0001420814418965228 1710245
2830 0.004643529944823771 -9.094886347006303e-05 1710518
2830.5 0.004636660148582621 -3.876315842081195e-05 1710742
2831 0.004635853349390909 1.378561982578162e-05 1710964
2831.5 0.004641103542803245 6.600450271925506e-05 1711206
2832 0.004652324979712448 0.0001172067396993921 1711424
2832.5 0.00466935351108586 0.0001667208247507876 1711667
2833 0.004691948961459943 0.0002138992978210237 1711904
2833.5 0.004719798497159262 0.0002581272058116323 1712140
2834 0.004752520942199367 0.0002988301126451614 1712377
2834.5 0.004789671982480548 0.0003354815541479055 1712603
2835 0.004830750187343076 0.0003676098410801813 1712837
2835.5 0.004875203766982424 0.0003948041224907918 1713067
2836 0.004922437974753369 0.0004167196315496639 1713300
2836.5 0.004971823055145572 0.0004330820469881729 1713537
2837 0.005022702631295272 0.0004436909151030971 1713761
2837.5 0.005074402420396642 0.0004484220897994913 1713982
2838 0.005126239161360054 0.0004472291611933085 1714208
2838.5 0.005177529636581318 0.0004401438566930923 1714453
2839 0.005227599668766324 0.0004272754120541489 1714703
2839.5 0.005275792974404829 0.0004088089234690877 1714924
2840 0.005321479757694906 0.0003850027051467357 1715143
2840.5 0.005364064932450899 0.0003561846898614692 1715380
2841 0.005402995864730207 0.0003227479224562632 1715612
2841.5 0.005437769535515249 0.0002851452080921279 1715873
2842 0.005467939030695415 0.000243882988000349 1716129
2842.5 0.005493119274702768 0.0001995145254700714 1716361
2843 0.005512991934340698 0.0001526324936634991 1716621
2843.5 0.0055273094304704 0.000103861064480698 1716846
2844 0.005535898007136235 5.384760399852883e-05 1717073
2844.5 0.005538659820259281 3.254084904196757e-06 1717305
2845 0.005535574021041101 -4.72516702274173e-05 1717532
2845.5 0.005526696822525232 -9.700479904323976e-05 1717781
2846 0.005512160551184957 -0.0001453521467483417 1718006
2846.5 0.005492171698766713 -0.0001916608356492965 1718243
2847 0.005467008002742347 -0.0002353265445364097 1718486
2847.5 0.005437014596438687 -0.0002757813896608947 1718719
2848 0.005402599282053019 -0.0003125013046015722 1718977
2848.5 0.005364226991169479 -0.0003450128231916945 1719212
2849 0.005322413507916759 -0.0003728991777958929 1719443
2849.5 0.005277718539414342 -0.0003958056344797247 1719684
2850 0.005230738226521377 -0.0004134439968750061 1719921
2850.5 0.005182097195021855 -0.0004255962216751694 1720190
2851 0.005132440253161012 -0.0004321171005473624 1720438
2851.5 0.005082423845819494 -0.0004329359756639527 1720697
2852 0.005032707378518637 -0.0004280574688703934 1720936
2852.5 0.004983944525859231 -0.0004175612175493029 1721185
2853 0.004936774638891612 -0.000401600623339714 1721422
2853.5 0.0048918143643036 -0.0003804006328531332 1721671
2854 0.00484964958521851 -0.000354254582223603 1721911
2854.5 0.004810827788864407 -0.000323520149571086 1722149
2855 0.004775850960470415 -0.0002886144710860847 1722373
2855.5 0.004745169095547994 -0.0002500084873070865 1722596
2856 0.004719174414323623 -0.0002082205961201185 1722847
2856.5 0.004698196352616528 -0.0001638096979328077 1723089
2857 0.004682497393030329 -0.0001173677262490293 1723327
2857.5 0.004672269789089134 -6.95117633953701e-05 1723565
2858 0.00466763322304798 -2.087584634455645e-05 1723806
2858.5 0.00466863342570221 2.789742862106576e-05 1724065
2859 0.004675241773775937 7.616539130718381e-05 1724315
2859.5 0.004687355867554074 0.0001232937610811604 1724560
2860 0.004704801078506864 0.0001686649770272488 1724793
2860.5 0.004727333043909811 0.0002116862854450277 1725027
2861 0.004754641073053372 0.0002517974788430498 1725259
2861.5 0.004786352417727599 0.0002884781854545155 1725488
2862 0.004822037348413243 0.0003212546144931261 1725718
2862.5 0.004861214967158604 0.0003497056697901042 1725949
2863 0.004903359678606204 0.000373468353006546 1726185
2863.5 0.004947908232178321 0.0003922423871832031 1726435
2864 0.004994267241143245 0.0004057940018436795 1726675
2864.5 0.005041821078258674 0.000413958832066842 1726899
2865 0.005089940042999876 0.0004166438957405202 1727127
2865.5 0.005137988692086917 0.00041382862544427 1727378
2866 0.005185334223166797 0.0004055649439219341 1727622
2866.5 0.005231354801103265 0.0003919763847292347 1727861
2867 0.005275447717380959 0.0003732562722113251 1728091
2867.5 0.005317037275623332 0.0003496649873145713 1728347
2868 0.005355582300119108 0.0003215263577039083 1728593
2868.5 0.005390583169494468 0.0002892232220852733 1728860
2869 0.005421588284185319 0.0002531922293729246 1729110
2869.5 0.005448199884066409 0.0002139179432541741 1729363
2870 0.005470079141377193 0.0001719263316610743 1729591
2870.5 0.005486950463829778 0.0001277777285443368 1729860
2871 0.005498604953360792 8.205936205842269e-05 1730122
2871.5 0.005504902977255148 3.537754872296889e-05 1730363
2872 0.005505775820175527 -1.165034274389469e-05 1730593
2872.5 0.005501226397819844 -5.840405147109647e-05 1730838
2873 0.005491329025337858 -0.0001042686005653266 1731082
2873.5 0.005476228246104777 -0.0001486423816118586 1731313
2874 0.00545613673880882 -0.0001909450413274114 1731567
2874.5 0.005431332332898424 -0.0002306250670386663 1731808
2875 0.005402154174096526 -0.0002671669719046431 1732054
2875.5 0.005368998092769075 -0.0003000979863391094 1732297
2876 0.005332311238290698 -0.0003289941688440945 1732523
2876.5 0.005292586052046232 -0.000353485857345218 1732776
2877 0.005250353660220627 -0.0003732623910170964 1733008
2877.5 0.005206176774951837 -0.0003880760423826418 1733247
2878 0.005160642198657252 -0.0003977451100322376 1733484
2878.5 0.005114353031314265 -0.0004021561334963899 1733708
2879 0.005067920684118928 -0.0004012652034694516 1733947
2879.5 0.00502195680521749 -0.00039509835256762 1734191
2880 0.004977065224079047 -0.0003837510239528031 1734431
2880.5 0.004933834020544831 -0.000367386627304794 1734670
2881 0.00489282782266213 -0.0003462342036174121 1734914
2881.5 0.004854580434117611 -0.0003205852319724121 1735146
2882 0.004819587887472609 -0.0002907896226550027 1735375
2882.5 0.004788302013536441 -0.0002572509515704949 1735621
2883 0.004761124610173448 -0.0002204210007649355 1735851
2883.5 0.004738402285720967 -0.0001807936788160371 1736080
2884 0.004720422043109086 -0.0001388984028286194 1736294
2884.5 0.004707407660840476 -9.529303063882763e-05 1736531
2885 0.004699516916343514 -5.055643751614475e-05 1736766
2885.5 0.004696839685995876 -5.280836079937057e-06 1736982
2886 0.004699396944478507 3.993605873691424e-05 1737235
2886.5 0.004707140674215362 8.449891607838226e-05 1737477
2887 0.004719954683640274 0.0001278226229134274 1737704
2887.5 0.004737656321067162 0.000169339962118959 1737950
2888 0.004759999059181146 0.0002085090342020752 1738199
2888.5 0.00478667591376981 0.0002448203256132352 1738456
2889 0.00481732364942569 0.0002778033315174355 1738703
2889.5 0.004851527714714615 0.0003070326470059667 1738943
2890 0.004888827839852516 0.0003321334479631356 1739175
2890.5 0.004928724221389305 0.0003527862910522295 1739437
2891 0.004970684210870877 0.000368731171441566 1739679
2891.5 0.005014149418037048 0.0003797707868317374 1739906
2892 0.005058543133894752 0.0003857729669360207 1740157
2892.5 0.005103277975048242 0.0003866722386662738 1740394
2893 0.005147763648019567 0.0003824705087388453 1740633
2893.5 0.005191414730985133 0.0003732368570871654 1740856
2894 0.005233658370400886 0.0003591064461955373 1741112
2894.5 0.005273941791385382 0.0003402785630975902 1741379
2895 0.005311739523454948 0.0003170138221599474 1741634
2895.5 0.005346560247218748 0.0002896305677479105 1741867
2896 0.005377953172886963 0.0002585005263016853 1742112
2896.5 0.005405513867851364 0.0002240437671031874 1742360
2897 0.00542888945807519 0.000186723039957971 1742617
2897.5 0.005447783136478575 0.0001470375660388701 1742845
2898 0.005461957920811799 0.0001055163651342441 1743073
2898.5 0.005471239613547373 6.271120842497566e-05 1743306
2899 0.005475518926958277 1.918929060609762e-05 1743531
2899.5 0.005474752747643091 -2.447428138746449e-05 1743759
2900 0.005468964526160794 -6.770408363802736e-05 1744002
2900.5 0.005458243788998327 -0.0001099319542336351 1744232
2901 0.005442744781659891 -0.0001506044562203495 1744464
2901.5 0.005422684263085967 -0.0001891901265473351 1744683
2902 0.005398338482732007 -0.0002251864161156635 1744911
2902.5 0.005370039382316516 -0.0002581262303650088 1745135
2903 0.005338170074345731 -0.0002875839853367406 1745358
2903.5 0.005303159658906539 -0.0003131811007616296 1745594
2904 0.005265477448768368 -0.0003345908593454949 1745812
2904.5 0.00522562668043856 -0.000351542569963449 1746036
2905 0.005184137795376963 -0.0003638249818080879 1746260
2905.5 0.005141561381009085 -0.0003712889065439479 1746494
2906 0.005098460865417142 -0.0003738490160661632 1746727
2906.5 0.005055405062578977 -0.0003714847944053125 1746964
2907 0.005012960666733129 -0.0003642406335175474 1747186
2907.5 0.004971684794852781 -0.000352225074001337 1747411
2908 0.004932117675311778 -0.0003356092030401886 1747634
2908.5 0.004894775578636679 -0.0003146242329365777 1747867
2909 0.004860144082793056 -0.0002895582943306827 1748107
2909.5 0.004828671760799561 -0.0002607524884480487 1748337
2910 0.004800764372665915 -0.0002285962523593057 1748584
2910.5 0.004776779636788207 -0.0001935221001372153 1748810
2911 0.004757022648102058 -0.0001559998108463702 1749088
2911.5 0.004741742001595792 -0.0001165301413951075 1749323
2912 0.004731126670338516 -7.563814832675355e-05 1749546
2912.5 0.004725303677109715 -3.386620755136474e-05 1749793
2913 0.004724336588160162 8.233175242154401e-06 1750038
2913.5 0.004728224846730277 5.010466824634431e-05 1750401
2914 0.004736903952845441 9.119743477444637e-05 1750738
2914.5 0.004750246484745073 0.0001309723756130636 1751067
2915 0.004768063946230775 0.0001689091973208754 1751300
2915.5 0.004790109413384208 0.0002045132138540839 1751611
2916 0.004816080943649141 0.0002373217926602084 1751937
2916.5 0.004845625700331776 0.0002669103613028845 1752337
2917 0.004878344736277605 0.0002928978966935649 1752720
2917.5 0.004913798371953328 0.0003149518260293219 1753161
2918 0.004951512095508213 0.0003327922764741088 1753517
2918.5 0.004990982905709657 0.0003461956193668486 1753830
2919 0.005031686013027899 0.0003549972641762614 1754232
2919.5 0.005073081809655715 0.0003590936674232198 1754529
2920 0.005114623015946878 0.0003584435322235139 1754883
2920.5 0.005155761908682585 0.0003530681848285482 1755185
2921 0.00519595753575123 0.0003430511254167718 1755537
2921.5 0.00523468282226259 0.0003285367612708724 1755887
2922 0.005271431474802193 0.0003097283412216028 1756225
2922.5 0.005305724593440841 0.0002868851207074495 1756522
2923 0.005337116905205844 0.0002603187968530536 1756930
2923.5 0.005365202537937641 0.0002303892624770534 1757216
2924 0.005389620259726142 0.0001974997367781163 1757578
2924.5 0.005410058116360457 0.0001620913385017535 1757885
2925 0.00542625740733495 0.0001246371745561179 1758236
2925.5 0.005438015949825566 8.563602323035611e-05 1758555
2926 0.005445190589563059 4.560569629546326e-05 1758985
2926.5 0.00544769892755892 5.076168270221606e-06 1759434
2927 0.005445520242049378 -3.541743603593857e-05 1759719
2927.5 0.005438695595677755 -7.534190296957491e-05 1760036
2928 0.005427327128692065 -0.000114172947339668 1760371
2928.5 0.00541157654965272 -0.000151402093285592 1760688
2929 0.005391662845683033 -0.0001865433284530906 1761054
2929.5 0.0053678592445143 -0.000219139444452586 1761424
2930 0.005340489470344568 -0.0002487679809394327 1761719
2930.5 0.005309923344717336 -0.0002750466960979141 1762104
2931 0.005276571792115304 -0.0002976384927552751 1762459
2931.5 0.005240881317643368 -0.0003162557367113644 1762844
2932 0.005203328030946867 -0.000330663912044117 1763149
2932.5 0.005164411296287978 -0.0003406845670313252 1763454
2933 0.005124647093411881 -0.000346197513796035 1763738
2933.5 0.005084561177416017 -0.0003471422547103051 1763990
2934 0.005044682128246121 -0.0003435186188478562 1764257
2934.5 0.005005534381652774 -0.0003353866022245537 1764651
2935 0.004967631333440093 -0.0003228654160684241 1765020
2935.5 0.004931468607626287 -0.0003061317577796154 1765287
2936 0.004897517576733925 -0.0002854173294384526 1765519
2936.5 0.004866219218870324 -0.0002610056385626248 1765740
2937 0.004837978391596012 -0.0002332281251741052 1765963
2937.5 0.004813158596875131 -0.0002024596679905259 1766231
2938 0.004792077304735045 -0.0001691135305908209 1766461
2938.5 0.004775001895722607 -0.0001336358156170969 1766672
2939 0.004762146273934012 -9.649950137112266e-05 1766893
2939.5 0.004753668193424484 -5.819814046409017e-05 1767126
2940 0.004749667331294493 -1.923930441523129e-05 1767352
2940.5 0.004750184130825796 1.986213878442022e-05 1767576
2941 0.004755199427836841 5.859082516051257e-05 1767798
2941.5 0.0047646348630762 9.643768352432363e-05 1768029
2942 0.004778354073113879 0.0001329066231456064 1768261
2942.5 0.004796164641957069 0.0001675210325240048 1768481
2943 0.00481782078564655 0.000199830004177113 1768716
2943.5 0.004843026732510678 0.0002294142041998437 1768944
2944 0.004871440752692433 0.0002558913102460876 1769165
2944.5 0.004902679782138668 0.0002789209474722994 1769395
2945 0.004936324578558483 0.0002982090587834797 1769624
2945.5 0.004971925340019481 0.000313511653342979 1769859
2946 0.005009007710943637 0.0003246378856461088 1770086
2946.5 0.005047079095364418 0.0003314524264019077 1770301
2947 0.005085635193474899 0.0003338770958982292 1770528
2947.5 0.005124166674781432 0.0003318917403170126 1770750
2948 0.005162165899610523 0.0003255343414892992 1770980
2948.5 0.005199133600316749 0.0003149003607006348 1771204
2949 0.005234585434307755 0.000300141327243375 1771420
2949.5 0.005268058322926496 0.0002814626923303899 1771636
2950 0.005299116493281461 0.0002591209786045409 1771860
2950.5 0.005327357144250217 0.0002334202646742194 1772081
2951 0.00535241566304248 0.0002047080527571762 1772309
2951.5 0.00537397032482544 0.0001733705755104177 1772553
2952 0.005391746414902979 0.0001398276053594697 1772778
2952.5 0.005405519720707908 0.000104526836022639 1773010
2953 0.005415119349307018 6.79379113732255e-05 1773240
2953.5 0.005420429835120723 3.054618122573195e-05 1773469
2954 0.005421392512001427 -7.153732984842993e-06 1773693
2954.5 0.005418006133572675 -4.466447738025602e-05 1773913
2955 0.005410326735674382 -8.149252327002955e-05 1774139
2955.5 0.00539846674475792 -0.0001171546568220075 1774364
2956 0.0053825933459948 -0.0001511843154849409 1774599
2956.5 0.005362926134575829 -0.000183137688122466 1774824
2957 0.00533973408305496 -0.0002125994991523619 1775042
2957.5 0.005313331866511671 -0.0002391884013602666 1775263
2958 0.005284075595651293 -0.0002625619074127003 1775490
2958.5 0.005252358015625921 -0.000282420796357158 1775717
2959 0.005218603235240186 -0.0002985129384821946 1775934
2959.5 0.00518326105721758 -0.0003106364897224456 1776159
2960 0.005146800985267888 -0.0003186424152274341 1776386
2960.5 0.005109705987749603 -0.0003224363106562113 1776615
2961 0.005072466100713347 -0.0003219794990930812 1776840
2961.5 0.005035571955005573 -0.0003172893910790275 1777053
2962 0.004999508312885192 -0.0003084391049917795 1777273
2962.5 0.004964747699251484 -0.0002955563547561137 1777504
2963 0.004931744211107751 -0.0002788216214966248 1777730
2963.5 0.004900927586313311 -0.0002584656351311895 1777961
2964 0.00487269760904515 -0.0002347662009218626 1778182
2964.5 0.004847418924747839 -0.0002080444145330846 1778412
2965 0.004825416331762982 -0.000178660317083824 1778640
2965.5 0.004806970610371231 -0.0001470080489176919 1778873
2966 0.004792314942739552 -0.0001135105672596911 1779111
2966.5 0.004781631969340698 -7.861399849735147e-05 1779331
2967 0.004775051518907745 -4.27817004465636e-05 1779557
2967.5 0.004772649040016268 -6.488113580112402e-06 1779780
2968 0.004774444753071395 2.978751723524559e-05 1780004
2968.5 0.004780403531938575 6.556746746028983e-05 1780225
2969 0.004790435514822862 0.0001003818206410757 1780450
2969.5 0.004804397434398189 0.0001337746364907784 1780678
2970 0.004822094647742166 0.000165309918381159 1780919
2970.5 0.004843283837467818 0.0001945773021876568 1781141
2971 0.004867676346680073 0.0002211973923109233 1781375
2971.5 0.004894942102137713 0.0002448266755429882 1781601
2972 0.004924714072376677 0.0002651619491917188 1781822
2972.5 0.004956593200647771 0.0002819442064447736 1782040
2973 0.004990153746429425 0.0002949619292551574 1782271
2973.5 0.005024948964072542 0.0003040537469666001 1782495
2974 0.005060517042885637 0.000309110427362158 1782703
2974.5 0.005096387229727929 0.0003100761757007105 1782931
2975 0.005132086052985652 0.0003069492264853334 1783143
2975.5 0.005167143565688824 0.0002997817220632164 1783368
2976 0.005201099525493774 0.0002886788815651118 1783594
2976.5 0.005233509430308421 0.0002737974730292731 1783819
2977 0.005263950330455925 0.0002553436106976112 1784038
2977.5 0.005292026341427114 0.0002335699083005591 1784261
2978 0.005317373785418654 0.0002087720275463867 1784485
2978.5 0.00533966589493504 0.0001812846688910091 1784707
2979 0.005358617017678672 0.0001514770588836145 1784942
2979.5 0.005373986268683312 0.0001197479948683117 1785163
2980 0.005385580583070507 8.652051348905347e-05 1785384
2980.5 0.005393257130827165 5.223625422185392e-05 1785621
2981 0.005396925063508503 1.734959298427424e-05 1785857
2981.5 0.005396546571649163 -1.767837630053133e-05 1786083
2982 0.005392137240800779 -5.238593251383811e-05 1786311
2982.5 0.005383765703383327 -8.63168101140534e-05 1786536
2983 0.005371552592819834 -0.0001190261937817086 1786765
2983.5 0.005355668815595288 -0.0001500865462212809 1786984
2984 0.005336333165822419 -0.0001790931928123386 1787206
2984.5 0.005313809315489942 -0.000205669590208984 1787432
2985 0.005288402221703029 -0.0002294722103440525 1787655
2985.5 0.005260453999793309 -0.0002501949765430825 1787884
2986 0.005230339318079604 -0.000267573194521203 1788122
2986.5 0.005198460376211442 -0.0002813869278416256 1788347
2987 0.005165241534346042 -0.0002914637748658965 1788580
2987.5 0.005131123664827994 -0.0002976810122234335 1788800
2988 0.005096558301504222 -0.0002999670782645185 1789020
2988.5 0.00506200166427074 -0.000298302378724439 1789244
2989 0.005027908637883561 -0.0002927194058006272 1789468
2989.5 0.00499472678445716 -0.00028330217091068 1789702
2990 0.004962890468417649 -0.0002701849604374202 1789929
2990.5 0.004932815170986379 -0.0002535504326586679 1790154
2991 0.004904892068567176 -0.0002336270826874872 1790368
2991.5 0.004879482945736089 -0.0002106861105004032 1790589
2992 0.00485691550893651 -0.0001850377348987507 1790822
2992.5 0.004837479161528518 -0.000157027003430957 1791049
2993 0.004821421294603034 -0.0001270291548081209 1791282
2993.5 0.004808944141032996 -9.544459608788245e-05 1791503
2994 0.004800202232689009 -6.269356180867709e-05 1791728
2994.5 0.004795300492696367 -2.921052626566466e-05 1791957
2995 0.004794292986161315 4.561556819505551e-06 1792180
2995.5 0.004797182344059899 3.817711090815654e-05 1792400
2996 0.004803919866077338 7.11938121423342e-05 1792631
2996.5 0.004814406299228817 0.0001031784062980146 1792859
2997 0.004828493280200593 0.0001337123907389472 1793090
2997.5 0.004845985420641351 0.0001623974868986343 1793319
2998 0.004866643006221271 0.0001888608317757901 1793536
2998.5 0.004890185272270958 0.0002127598208204121 1793759
2999 0.004916294211317893 0.0002337865393595996 1793978
2999.5 0.004944618860952366 0.0002516717252992508 1794203
3000 0.004974780014266563 0.0002661882121640129 1794421
3000.5 0.005006375289699332 0.0002771538085180759 1794642
3001 0.00503898449255459 0.0002844335773498391 1794864
3001.5 0.005072175196800883 0.0002879414870034599 1795094
3002 0.005105508473049055 0.0002876414135930867 1795325
3002.5 0.005138544686878022 0.0002835474834303508 1795564
3003 0.005170849290954469 0.0002757237527185343 1795803
3003.5 0.005201998534678804 0.000264283230502541 1796027
3004 0.005231585016379409 0.0002493862594973041 1796253
3004.5 0.005259223005351502 0.0002312382778351128 1796488
3005 0.005284553464261989 0.0002100869928642567 1796713
3005.5 0.005307248706573958 0.0001862190057916792 1796929
3006 0.00532701662862557 0.0001599559330912279 1797154
3006.5 0.005343604461761347 0.0001316500771041827 1797373
3007 0.005356801996381061 0.0001016797040559707 1797599
3007.5 0.005366444236854345 7.044399272789636e-05 1797824
3008 0.005372413453855134 3.835772119139476e-05 1798051
3008.5 0.005374640608695061 5.845762282074243e-06 1798273
3009 0.005373106132573962 -2.666253917898417e-05 1798518
3009.5 0.005367840052207112 -5.873903304675188e-05 1798750
3010 0.00535892146192022 -8.996239964732813e-05 1798976
3010.5 0.005346477350909799 -0.0001199236805634231 1799191
3011 0.005330680802836349 -0.0001482316318480886 1799419
3011.5 0.005311748593138324 -0.0001745178296369592 1799644
3012 0.005289938217319276 -0.0001984414615772317 1799874
3012.5 0.005265544390865938 -0.0002196937418072741 1800114
3013 0.005238895068305614 -0.0002380018923449235 1800343
3013.5 0.005210347035116868 -0.0002531326396056392 1800567
3014 0.005180281131690346 -0.0002648951812944349 1800805
3014.5 0.00514909717322417 -0.0002731435860103315 1801034
3015 0.005117208633272636 -0.0002777785954739509 1801257
3015.5 0.005085037161598725 -0.0002787488072368228 1801488
3016 0.005053007008974893 -0.0002760512239493085 1801717
3016.5 0.005021539432607985 -0.0002697311636438211 1801939
3017 0.004991047155922719 -0.0002598815339204385 1802165
3017.5 0.004961928955525561 -0.000246641481291878 1802394
3018 0.00493456444630139 -0.000230194435144111 1802623
3018.5 0.004909309132796352 -0.0002107655736900496 1802842
3019 0.004886489791351734 -0.0001886187468331916 1803078
3019.5 0.004866400242925171 -0.0001640528979175954 1803308
3020 0.004849297571230346 -0.0001373980328283527 1803521
3020.5 0.004835398834815412 -0.0001090107907389185 1803754
3021 0.004824878315065442 -7.92696759032212e-05 1803981
3021.5 0.004817865334943872 -4.85700141961105e-05 1804207
3022 0.004814442675678069 -1.731870156088129e-05 1804432
3022.5 0.004814645610646678 1.407118591593145e-05 1804662
3023 0.004818461567546149 4.518584894589651e-05 1804886
3023.5 0.004825830421609702 7.561621694732733e-05 1805104
3024 0.004836645414333408 0.000104963323130878 1805335
3024.5 0.004850754683940859 0.0001328435321750486 1805565
3025 0.004867963385797666 0.0001588935520342913 1805780
3025.5 0.004888036373275451 0.0001827751644480592 1806009
3026 0.004910701402262453 0.0002041796125984715 1806238
3026.5 0.004935652815719202 0.0002228315890438935 1806453
3027 0.004962555658472076 0.0002384927724719312 1806680
3027.5 0.00499105016690355 0.0002509648678947418 1806898
3028 0.005020756573408549 0.0002600921115704161 1807119
3028.5 0.005051280161500685 0.0002657632090871565 1807346
3029 0.005082216504322334 0.0002679126825965525 1807570
3029.5 0.005113156817076122 0.0002665216110280027 1807795
3030 0.005143693352580497 0.0002616177551540343 1808018
3030.5 0.005173424768772768 0.0002532750674996685 1808242
3031 0.005201961397542307 0.0002416125951907842 1808466
3031.5 0.005228930345764341 0.0002267927918100005 1808692
3032 0.005253980361799227 0.0002090192620693162 1808901
3032.5 0.005276786403988685 0.0001885339705152335 1809138
3033 0.005297053851774696 0.0001656139524577034 1809368
3033.5 0.005314522304931664 0.0001405675717682752 1809595
3034 0.005328968921972604 0.0001137303760416735 1809831
3034.5 0.005340211254989566 8.546060478325229e-05 1810055
3035 0.005348109544934805 5.613441070614088e-05 1810277
3035.5 0.005352568448551131 2.614085784016009e-05 1810500
3036 0.00535353817572208 -4.123237075769117e-06 1810720
3036.5 0.005351015023833922 -3.425855155917753e-05 1810948
3037 0.005345041303719082 -6.386852336752528e-05 1811167
3037.5 0.00533570465977765 -9.256456609391221e-05 1811386
3038 0.00532313679484608 -0.0001199711658179317 1811608
3038.5 0.005307511618193208 -0.0001457307920038397 1811827
3039 0.005289042842572593 -0.0001695085584626673 1812053
3039.5 0.005267981063447181 -0.0001909965736576897 1812269
3040 0.005244610360233663 -0.0002099179238859124 1812491
3040.5 0.005219244465603371 -0.0002260302378538336 1812721
3041 0.005192222554442198 -0.0002391287868160927 1812948
3041.5 0.00516390470894394 -0.0002490490806844948 1813172
3042 0.005134667120426656 -0.0002556689272586136 1813396
3042.5 0.00510489709176691 -0.0002589099288875429 1813625
3043 0.00507498790680341 -0.0002587383983499941 1813852
3043.5 0.005045333634635906 -0.0002551656834375263 1814077
3044 0.005016323937422339 -0.0002482478975412501 1814297
3044.5 0.004988338950048113 -0.0002380850613726292 1814514
3045 0.004961744298912619 -0.0002248196686908801 1814744
3045.5 0.004936886325066951 -0.0002086346964611432 1814966
3046 0.004914087574071459 -0.0001897510871302153 1815192
3046.5 0.004893642611262949 -0.0001684247375852237 1815412
3047 0.004875814216679335 -0.000144943035765669 1815650
3047.5 0.004860830008744701 -0.0001196209917476769 1815872
3048 0.004848879540040246 -9.279701533549072e-05 1816094
3048.5 0.004840111902153542 -6.482839671225427e-05 1816317
3049 0.004834633869795409 -3.608655046230051e-05 1816535
3049.5 0.004832508607190936 -6.952086232996663e-06 1816754
3050 0.004833754952284706 2.219022858108315e-05 1816980
3050.5 0.004838347286648842 5.095654750092417e-05 1817211
3051 0.004846215991247637 7.896899797490811e-05 1817444
3051.5 0.004857248480496319 0.0001058606422581034 1817669
3052 0.004871290799455264 0.000131280281067819 1817895
3052.5 0.004888149761624599 0.000154897037168222 1818121
3053 0.004907595597744788 0.0001764046591025539 1818345
3053.5 0.004929365079356564 0.0001955254891363685 1818568
3054 0.004953165074718512 0.0002120140440465685 1818798
3054.5 0.004978676489098322 0.0002256601626266881 1819022
3055 0.005005558536519605 0.0002362916796081235 1819249
3055.5 0.005033453285821653 0.0002437765920415279 1819471
3056 0.005061990420428862 0.0002480246909573916 1819699
3056.5 0.005090792148573012 0.0002489886382395966 1819923
3057 0.005119478198898975 0.0002466644760058178 1820148
3057.5 0.005147670835432596 0.0002410915632964919 1820386
3058 0.005174999825810519 0.0002323519424303876 1820608
3058.5 0.005201107297463141 0.0002205691448899638 1820843
3059 0.005225652418091332 0.0002059064539549712 1821068
3059.5 0.00524831583926115 0.0001885646484116787 1821285
3060 0.005268803845223374 0.0001687792584347171 1821504
3060.5 0.005286852153100894 0.0001468173710805674 1821735
3061 0.005302229315322101 0.0001229740286638109 1821960
3061.5 0.005314739680547412 9.756826853392844e-05 1822189
3062 0.005324225875267427 7.093885736416692e-05 1822416
3062.5 0.005330570774664598 4.343977694600614e-05 1822650
3063 0.005333698938140399 1.543552160383393e-05 1822876
3063.5 0.005333577492026029 -1.270373033451022e-05 1823107
3064 0.005330216449321651 -4.060700708307666e-05 1823340
3064.5 0.005323668463750918 -6.790743138410412e-05 1823567
3065 0.005314028022874783 -9.424704156585968e-05 1823789
3065.5 0.005301430092383676 -0.0001192814823553101 1824021
3066 0.005286048230883086 -0.0001426845040127191 1824247
3066.5 0.005268092201409876 -0.0001641522110431223 1824470
3067 0.00524780511247484 -0.0001834070051940421 1824699
3067.5 0.005225460127536407 -0.00020020117162217 1824921
3068 0.005201356787390299 -0.0002143200619472742 1825150
3068.5 0.005175816994939994 -0.0002255848333437524 1825375
3069 0.005149180716127446 -0.0002338547087759724 1825599
3069.5 0.005121801454399004 -0.0002390287298829944 1825839
3070 0.005094041558911251 -0.0002410469807759323 1826064
3070.5 0.005066267428711107 -0.0002398912680372168 1826292
3071 0.005038844676329117 -0.0002355852494120649 1826525
3071.5 0.005012133314590569 -0.0002281940109632403 1826745
3072 0.004986483029973673 -0.0002178230997246526 1826960
3072.5 0.004962228604535906 -0.0002046170260417929 1827186
3073 0.004939685546307791 -0.0001887572567336005 1827412
3073.5 0.004919145985148757 -0.0001704597268601207 1827648
3074 0.004900874887411876 -0.0001499719041464755 1827879
3074.5 0.004885106638423811 -0.0001275694459147311 1828101
3075 0.004872042036811576 -0.0001035524936360064 1828328
3075.5 0.004861845739166813 -7.824165486784547e-05 1828560
3076 0.004854644187504834 -5.19737263267362e-05 1828782
3076.5 0.004850524045530769 -2.509721511205972e-05 1829004
3077 0.004849531162955239 2.03228239545118e-06 1829210
3077.5 0.004851670080096042 2.905678272145221e-05 1829437
3078 0.004856904077854274 5.562063642751126e-05 1829668
3078.5 0.004865155770957229 8.137520595372907e-05 1829897
3079 0.004876308235210898 0.0001059834386812809 1830115
3079.5 0.004890206652496696 0.0001291242752651178 1830339
3080 0.004906660450471458 0.0001504968356159328 1830561
3080.5 0.00492544590747564 0.0001698243279920344 1830789
3081 0.004946309187106235 0.0001868576304534003 1831019
3081.5 0.004968969761346706 0.0002013784983800917 1831240
3082 0.004993124176137968 0.0002132023568050353 1831467
3082.5 0.005018450108887181 0.0002221806418888377 1831684
3083 0.005044610663700446 0.0002282026618969602 1831922
3083.5 0.005071258847138629 0.0002311969544465432 1832143
3084 0.005098042165070107 0.0002311321234861005 1832369
3084.5 0.005124607279757241 0.0002280171463672094 1832584
3085 0.005150604665681834 0.0002219011483718959 1832817
3085.5 0.005175693202794925 0.0002128726490800636 1833034
3086 0.00519954464686305 0.0002010582919056015 1833257
3086.5 0.005221847918362361 0.0001866210749064087 1833488
3087 0.005242313153917124 0.0001697581074937442 1833715
3087.5 0.005260675467555095 0.0001506979238448411 1833943
3088 0.005276698373014515 0.0001296973895791242 1834155
3088.5 0.005290176822930322 0.0001070382435180141 1834386
3089 0.005300939825891074 8.302332104316972e-05 1834610
3089.5 0.005308852608020292 5.79725096378336e-05 1834840
3090 0.005313818291824094 3.221849058874036e-05 1835068
3090.5 0.005315779071476051 6.10232349894653e-06 1835274
3091 0.005314716870398447 -2.003106781834328e-05 1835496
3091.5 0.005310653473853982 -4.583744835163086e-05 1835721
3092 0.005303650136196275 -7.097780374154872e-05 1835929
3092.5 0.00529380666934647 -9.512279134097647e-05 1836149
3093 0.005281260025878707 -0.0001179570520783527 1836371
3093.5 0.005266182396717363 -0.0001391833267060287 1836595
3094 0.005248778849788412 -0.0001585263227416029 1836820
3094.5 0.005229284541943248 -0.0001757362818361429 1837042
3095 0.005207961542007173 -0.0001905922013820764 1837263
3095.5 0.005185095307825933 -0.0002029046688498588 1837494
3096 0.005160990864626581 -0.0002125182725531232 1837719
3096.5 0.005135968735817216 -0.000219313558216865 1837942
3097 0.005110360680474443 -0.0002232085067862978 1838173
3097.5 0.005084505294169606 -0.0002241595152845254 1838396
3098 0.005058743531434109 -0.0002221618691203159 1838613
3098.5 0.005033414209041354 -0.0002172497009756588 1838844
3099 0.005008849549378407 -0.0002094954381774951 1839069
3099.5 0.004985370822495208 -0.0001990087471895781 1839296
3100 0.004963284143963813 -0.0001859349904604538 1839527
3100.5 0.004942876483476799 -0.0001704532172453539 1839749
3101 0.004924411936192325 -0.0001527737160999753 1839974
3101.5 0.004908128305235308 -0.0001331351624433612 1840207
3102 0.004894234039537366 -0.0001118013998313842 1840435
3102.5 0.004882905566401457 -8.905789830378528e-05 1840663
3103 0.004874285052873748 -6.520793730554889e-05 1840890
3103.5 0.004868478624267749 -4.056856418467694e-05 1841113
3104 0.004865555062089422 -1.546638208868641e-05 1841342
3104.5 0.004865544997239696 9.766776813860329e-06 1841570
3105 0.004868440607805494 3.479823549866787e-05 1841796
3105.5 0.004874195824080458 5.92988557459841e-05 1842024
3106 0.004882727036769384 8.294736356425959e-05 1842251
3106.5 0.004893914297714047 0.0001054345595657841 1842469
3107 0.004907602996020118 0.0001264673591488384 1842700
3107.5 0.004923605986249048 0.0001457726097286722 1842922
3108 0.004941706139447437 0.0001631006353358648 1843143
3108.5 0.004961659282294657 0.0001782284626230168 1843363
3109 0.004983197484630783 0.0001909626866384881 1843587
3109.5 0.005006032651143577 0.0002011419395806396 1843811
3110 0.005029860369105334 0.0002086389310723348 1844038
3110.5 0.005054363960805548 0.0002133620342220016 1844261
3111 0.005079218686765978 0.0002152563977877415 1844486
3111.5 0.005104096043981861 0.0002143045710544035 1844711
3112 0.005128668102329427 0.0002105266344865669 1844937
3112.5 0.005152611821928155 0.0002039798357476724 1845160
3113 0.005175613294648719 0.0001947577371908913 1845387
3113.5 0.005197371854107379 0.0001829888873449967 1845617
3114 0.005217604000367009 0.0001688350351542066 1845844
3114.5 0.005236047088148238 0.0001524889117030826 1846078
3115 0.005252462730604219 0.0001341716097881356 1846308
3115.5 0.005266639874585877 0.0001141295969135636 1846538
3116 0.005278397507767767 9.26314020219325e-05 1846768
3116.5 0.005287586962958113 6.996402046056057e-05 1846990
3117 0.005294093790313622 4.642908527713795e-05 1847213
3117.5 0.005297839173948008 2.233885588796005e-05 1847426
3118 0.005298780875485588 -1.987922568035828e-06 1847650
3118.5 0.005296913693387873 -2.623023431458759e-05 1847877
3119 0.005292269433287853 -5.006902675310778e-05 1848089
3119.5 0.005284916391019064 -7.319140719876251e-05 1848313
3120 0.005274958356440004 -9.529474736534666e-05 1848549
3120.5 0.00526253315244404 -0.0001160906417879058 1848777
3121 0.005247810729628035 -0.0001353086684383655 1849011
3121.5 0.005230990842890856 -0.0001526999025317022 1849259
3122 0.005212300341669029 -0.0001680401379005765 1849480
3122.5 0.005191990110521002 -0.0001811327742885633 1849711
3123 0.005170331701279053 -0.0001918113334223423 1849932
3123.5 0.005147613701940665 -0.0001999415717105769 1850149
3124 0.005124137890818304 -0.0002054231628148034 1850373
3124.5 0.005100215227166252 -0.0002081909290732768 1850596
3125 0.005076161731520687 -0.000208215606755944 1850813
3125.5 0.005052294310300733 -0.0002055041363078883 1851054
3126 0.005028926579807484 -0.0002000994750178182 1851284
3126.5 0.005006364744619935 -0.0001920799358445196 1851500
3127 0.004984903584524482 -0.0001815580623646836 1851723
3127.5 0.004964822602541686 -0.0001686790558882775 1851952
3128 0.004946382384353359 -0.0001536187766429371 1852179
3128.5 0.004929821216515213 -0.0001365813464802056 1852419
3129 0.004915352007306926 -0.0001177963857315361 1852643
3129.5 0.00490315954996933 -9.751592157363939e-05 1852874
3130 0.004893398163464112 -7.601100948988433e-05 1853105
3130.5 0.004886189740826366 -5.356811308266853e-05 1853324
3131 0.00488162222973259 -3.048529055420262e-05 1853544
3131.5 0.004879748564149683 -7.068238591213095e-06 1853769
3132 0.004880586059939514 1.637375386743784e-05 1853998
3132.5 0.004884116281149545 3.953188845347619e-05 1854227
3133 0.004890285377503388 6.21019229155074e-05 1854454
3133.5 0.004899004887398067 8.378816589237029e-05 1854678
3134 0.004910152994599537 0.0001043073484908672 1854912
3134.5 0.004923576220883946 0.0001233923220065383 1855134
3135 0.004939091531178172 0.0001407955335500393 1855367
3135.5 0.004956488822382531 0.0001562922343943922 1855588
3136 0.004975533762082215 0.0001696833794980947 1855816
3136.5 0.004995970938835443 0.0001807981808362502 1856043
3137 0.0050175272817245 0.0001894962818301199 1856250
3137.5 0.005039915703421922 0.0001956695252421622 1856475
3138 0.005062838918201577 0.0001992432923307534 1856696
3138.5 0.005085993384149169 0.0002001773967639645 1856917
3139 0.005109073317325331 0.0001984665226991544 1857145
3139.5 0.005131774724825674 0.0001941402024663534 1857369
3140 0.005153799403573181 0.0001872623353687737 1857592
3140.5 0.00517485885227123 0.000177930255153046 1857817
3141 0.005194678045227807 0.0001662733596256618 1858049
3141.5 0.005212999018716725 0.0001524513216227385 1858275
3142 0.005229584223141293 0.0001366519060027701 1858499
3142.5 0.005244219597473451 0.0001190884224552048 1858715
3143 0.005256717326214813 9.999684863492077e-05 1858948
3143.5 0.005266918243412035 7.963266238295518e-05 1859168
3144 0.005274693853000948 5.826742552238202e-05 1859393
3144.5 0.005279947939888466 3.618516487735631e-05 1859603
3145 0.005282617751638415 1.367859871292623e-05 1859831
3145.5 0.005282674736335957 -8.954741298688696e-06 1860062
3146 0.005280124828088456 -3.141644123648185e-05 1860277
3146.5 0.005275008277600456 -5.341113730119498e-05 1860503
3147 0.005267399031258647 -7.465039760700194e-05 1860720
3147.5 0.00525740366809934 -9.485650240659467e-05 1860943
3148 0.005245159909828804 -0.0001137660732345232 1861170
3148.5 0.005230834724649047 -0.0001311335035744406 1861384
3149 0.005214622050936533 -0.000146734146395238 1861610
3149.5 0.005196740171758136 -0.0001603672172212146 1861830
3150 0.005177428775725439 -0.0001718583752571558 1862052
3150.5 0.005156945743724907 -0.0001810619494282911 1862281
3151 0.005135563704566932 -0.0001878627809591349 1862498
3151.5 0.00511356640552612 -0.0001921776592403479 1862717
3152 0.005091244946061178 -0.0001939563331504882 1862935
3152.5 0.005068893924676694 -0.0001931820856377907 1863164
3153 0.005046807549900939 -0.0001898718651510275 1863393
3153.5 0.005025275766691072 -0.0001840759733615471 1863623
3154 0.005004580449238646 -0.0001758773144634661 1863849
3154.5 0.004984991710138283 -0.0001653902170987804 1864083
3155 0.004966764374218279 -0.0001527588455532124 1864292
3155.5 0.004950134663035093 -0.0001381552222336214 1864509
3156 0.004935317133137883 -0.0001217768884987557 1864732
3156.5 0.004922501907752914 -0.0001038442356061324 1864962
3157 0.004911852237568665 -8.459754179815284e-05 1865200
3157.5 0.004903502421873956 -6.42937553251765e-05 1865424
3158 0.004897556116472936 -4.320306644380719e-05 1865655
3158.5 0.004894085049637339 -2.160531409379771e-05 1865880
3159 0.004893128161926445 2.137249867965539e-07 1866105
3159.5 0.004894691180081316 2.19661155267803e-05 1866321
3160 0.004898746629456153 4.336556141549375e-05 1866549
3160.5 0.004905234283662761 6.413117176271031e-05 1866781
3161 0.004914062044349705 8.399114581155634e-05 1867005
3161.5 0.004925107238391759 0.0001026863283909416 1867227
3162 0.004938218314302159 0.0001199735894267627 1867455
3162.5 0.004953216914470397 0.0001356289834711742 1867691
3163 0.004969900294941247 0.0001494506482228015 1867918
3163.5 0.004988044059948377 0.0001612614045566442 1868152
3164 0.005007405174357575 0.0001709110246125329 1868380
3164.5 0.005027725213612443 0.000178278138950964 1868607
3165 0.005048733807754305 0.0001832717586150968 1868830
3165.5 0.005070152233647287 0.0001858323930730511 1869062
3166 0.005091697107709218 0.000185932750386971 1869291
3166.5 0.0051130841302514 0.0001835780114932329 1869513
3167 0.005134031831980252 0.0001788056761083098 1869739
3167.5 0.005154265273315975 0.0001716849834227757 1869964
3168 0.005173519647935528 0.0001623159163373036 1870187
3168.5 0.005191543743336765 0.0001508278034558071 1870412
3169 0.005208103213228761 0.0001373775383105234 1870624
3169.5 0.005222983619150726 0.0001221474402830845 1870848
3170 0.005235993201873837 0.0001053427863395132 1871073
3170.5 0.005246965346803192 8.71890469551802e-05 1871293
3171 0.005255760711721619 6.792886341307746e-05 1871517
3171.5 0.005262268989747307 4.781880696629719e-05 1871735
3172 0.005266410285253365 2.712596312120635e-05 1871959
3172.5 0.005268136085652653 6.124386486383186e-06 1872181
3173 0.005267429817319296 -1.490852678325967e-05 1872408
3173.5 0.00526430697942543 -3.569570095694687e-05 1872619
3174 0.005258814855046747 -5.596402879660686e-05 1872845
3174.5 0.005251031804459504 -7.544795771791123e-05 1873062
3175 0.005241066151040453 -9.38929669804131e-05 1873287
3175.5 0.005229054675518877 -0.0001110588904029519 1873516
3176 0.005215160739446011 -0.0001267230412551495 1873738
3176.5 0.005199572063574696 -0.0001406830986956564 1873965
3177 0.005182498191318873 -0.0001527597183754954 1874186
3177.5 0.005164167671529816 -0.0001627988335562357 1874412
3178 0.005144824998431993 -0.0001706736172573807 1874642
3178.5 0.00512472734965915 -0.0001762860804892993 1874871
3179 0.005104141165882086 -0.0001795682864864404 1875101
3179.5 0.005083338617490388 -0.0001804831659656281 1875322
3180 0.005062594005157706 -0.0001790249237280062 1875542
3180.5 0.00504218014186709 -0.0001752190323304434 1875776
3181 0.00502236476409107 -0.0001691218140014498 1875998
3181.5 0.005003407019311264 -0.0001608196173960134 1876224
3182 0.004985554075932043 -0.0001504276011019296 1876455
3182.5 0.004969037899909439 -0.0001380881409574365 1876680
3183 0.004954072240103451 -0.0001239688831489262 1876917
3183.5 0.004940849861502463 -0.0001082604696641666 1877147
3184 0.004929540062100481 -9.117396692098112e-05 1877359
3184.5 0.004920286505378051 -7.293803221875273e-05 1877588
3185 0.004913205396096775 -5.379585602114003e-05 1877804
3185.5 0.00490838402252327 -3.400192092999676e-05 1878034
3186 0.004905879683311506 -1.381862051646038e-05 1878256
3186.5 0.004905719012158789 6.487217093397862e-06 1878479
3187 0.004907897708077713 2.664785484537881e-05 1878702
3187.5 0.004912380673763999 4.639817503705229e-05 1878928
3188 0.004919102559159456 6.54791637795307e-05 1879148
3188.5 0.004927968701980871 8.36413058697984e-05 1879374
3189 0.004938856451779727 0.0001006478456030859 1879608
3189.5 0.004951616859082538 0.0001162778709377741 1879832
3190 0.004966076706402494 0.00013032918086416 1880057
3190.5 0.004982040853472436 0.0001426208987895471 1880280
3191 0.004999294864984255 0.0001529957981951223 1880498
3191.5 0.005017607885483317 0.0001613223106983788 1880723
3192 0.005036735722905247 0.0001674961909161735 1880949
3192.5 0.005056424099596439 0.0001714418171107874 1881170
3193 0.005076412027563134 0.000173113111453256 1881398
3193.5 0.005096435263171857 0.0001724940687902217 1881629
3194 0.005116229795596648 0.0001695988879855229 1881868
3194.5 0.005135535322984236 0.0001644717051570905 1882088
3195 0.005154098670592335 0.000157185933374115 1882311
3195.5 0.005171677106040805 0.000147843218549896 1882537
3196 0.005188041508289264 0.000136572026294335 1882765
3196.5 0.005202979348995299 0.0001235258793108778 1882992
3197 0.005216297447487933 0.0001088812694728981 1883220
3197.5 0.00522782446367406 9.283527293484966e-05 1883436
3198 0.005237413096741639 7.560290046927565e-05 1883653
3198.5 0.005244941961482211 5.741421862247074e-05 1883878
3199 0.005250317118375415 3.851128020560101e-05 1884097
3199.5 0.00525347323820062 1.914490504712831e-05 1884323
3200 0.005254374386804817 -4.286462038709729e-07 1884549
3200.5 0.005253014420695433 -1.995106113858213e-05 1884776
3201 0.005249416989276993 -3.916538271725559e-05 1884995
3201.5 0.005243635144741187 -5.78193895501156e-05 1885221
3202 0.005235750565784299 -7.566890488678514e-05 1885456
3202.5 0.005225872406394768 -9.248099092691008e-05 1885689
3203 0.005214135785861744 -0.0001080369866894927 1885918
3203.5 0.005200699940837054 -0.0001221353498489353 1886140
3204 0.005185746064678692 -0.0001345942656319416 1886365
3204.5 0.005169474863355194 -0.0001452539890344596 1886587
3205 0.005152103860845546 -0.0001539788902188545 1886812
3205.5 0.005133864490181024 -0.000160659176939892 1887036
3206 0.005114999009002837 -0.0001652122721703439 1887258
3206.5 0.005095757280717434 -0.000167583829695298 1887481
3207 0.005076393463992927 -0.0001677483752572846 1887709
3207.5 0.00505716265443404 -0.0001657095657981719 1887932
3208 0.005038317522787032 -0.0001615000643926658 1888160
3208.5 0.005020104993954475 -0.0001551810335354569 1888388
3209 0.0050027630104454 -0.0001468412544628329 1888608
3209.5 0.004986517422659291 -0.0001365958850939286 1888836
3210 0.00497157904661988 -0.0001245848739024583 1889052
3210.5 0.004958140927462644 -0.0001109710515149969 1889275
3211 0.004946375844168916 -9.593792601822584e-05 1889504
3211.5 0.004936434087769069 -7.968721179068099e-05 1889725
3212 0.004928441541550694 -6.24361251049293e-05 1889947
3212.5 0.004922498087755481 -4.441448272958372e-05 1890168
3213 0.004918676360884294 -2.586164225911695e-05 1890392
3213.5 0.004917020863112482 -7.023324881354218e-06 1890614
3214 0.004917547452507924 1.18516372668654e-05 1890846
3214.5 0.004920243209806883 3.051458612363257e-05 1891090
3215 0.004925066684502304 4.872031176056483e-05 1891316
3215.5 0.004931948516002328 6.623027238999032e-05 1891537
3216 0.004940792420688607 8.281571806024084e-05 1891765
3216.5 0.004951476530910099 9.826067715849404e-05 1891992
3217 0.004963855067350166 0.0001123647667552158 1892214
3217.5 0.004977760321863979 0.0001249457902469337 1892440
3218 0.004993004923854973 0.0001358420886515721 1892667
3218.5 0.005009384359596721 0.0001449146152434992 1892890
3219 0.005026679710656278 0.0001520487069387079 1893128
3219.5 0.005044660574779234 0.0001571555299041692 1893353
3220 0.005063088130290612 0.0001601731812148693 1893587
3220.5 0.005081718303278984 0.0001610674329594261 1893817
3221 0.005100304995584825 0.0001598321099395145 1894044
3221.5 0.005118603330924718 0.0001564890969567699 1894271
3222 0.005136372876356545 0.0001510879765691988 1894500
3222.5 0.005153380796728743 0.0001437053030629864 1894721
3223 0.00516940490075092 0.0001344435231609138 1894940
3223.5 0.005184236538859722 0.0001234295586127768 1895168
3224 0.005197683315110383 0.0001108130702257126 1895391
3224.5 0.005209571577873487 9.676442703565331e-05 1895616
3225 0.005219748657121835 8.147240814139055e-05 1895846
3225.5 0.005228084819514933 6.514166817048375e-05 1896069
3226 0.005234474916280285 4.799000037708561e-05 1896292
3226.5 0.005238839703002515 3.024543394684721e-05 1896514
3227 0.005241126814806796 1.21432041707371e-05 1896723
3227.5 0.005241311385004493 -6.077364278372784e-06 1896953
3228 0.00523939629999571 -2.417601969442022e-05 1897171
3228.5 0.005235412088032295 -4.191474954841176e-05 1897404
3229 0.00522941644427255 -5.906090885588038e-05 1897628
3229.5 0.005221493399342098 -7.539026960565717e-05 1897854
3230 0.005211752143290806 -9.068995130206682e-05 1898084
3230.5 0.005200325521341928 -0.0001047611943436904 1898305
3231 0.005187368222108587 -0.0001174219401324867 1898543
3231.5 0.005173054682947621 -0.0001285091844474496 1898766
3232 0.005157576740780732 -0.0001378810736910795 1898996
3232.5 0.005141141059989702 -0.0001454187170831368 1899220
3233 0.005123966371844605 -0.0001510276916877464 1899440
3233.5 0.005106280562314827 -0.0001546392212658325 1899663
3234 0.005088317647011983 -0.0001562110142902353 1899887
3234.5 0.005070314673397643 -0.000155727750987831 1900118
3235 0.005052508591240851 -0.0001532012139214818 1900333
3235.5 0.005035133132620171 -0.0001486700613331069 1900557
3236 0.005018415742530319 -0.000142199247175469 1900787
3236.5 0.005002574600378708 -0.0001338790964024142 1901016
3237 0.004987815771353966 -0.0001238240486043494 1901251
3237.5 0.004974330524835409 -0.0001121710874085274 1901470
3238 0.004962292854714666 -9.907787715565871e-05 1901698
3238.5 0.004951857233749815 -8.472063216226407e-05 1901922
3239 0.004943156630905687 -6.929174733275227e-05 1902151
3239.5 0.004936300817094562 -5.299722195188353e-05 1902385
3240 0.004931374980866684 -3.605391112771808e-05 1902614
3240.5 0.004928438671461581 -1.868664153369795e-05 1902842
3241 0.004927525082274369 -1.125229788707742e-06 1903064
3241.5 0.004928640683274329 1.639855700515203e-05 1903286
3242 0.004931765206295181 3.365405838998695e-05 1903507
3242.5 0.004936851982459522 5.041475504106241e-05 1903739
3243 0.004943828626364918 6.646124071813019e-05 1903972
3243.5 0.004952598057107017 8.158409270878275e-05 1904198
3244 0.004963039841805671 9.558660323304779e-05 1904433
3244.5 0.004975011843091264 0.0001082873362083774 1904657
3245 0.004988352148054596 0.0001195224761678536 1904892
3245.5 0.005002881252516771 0.0001291479389490377 1905119
3246 0.005018404471182442 0.0001370412169881436 1905338
3246.5 0.005034714541343046 0.0001431029356206636 1905567
3247 0.005051594385333115 0.000147258100657392 1905794
3247.5 0.005068819994944363 0.0001494570216221925 1906010
3248 0.005086163399493245 0.0001496758993500021 1906240
3248.5 0.005103395678237131 0.0001479170710931469 1906465
3249 0.005120289977354303 0.0001442089108121032 1906693
3249.5 0.005136624491747594 0.00013860538687354 1906912
3250 0.005152185372499628 0.0001311852838839243 1907136
3250.5 0.00516676952189019 0.0001220510997918966 1907350
3251 0.005180187239467217 0.0001113276336393499 1907585
3251.5 0.005192264684720619 9.916028337410763e-05 1907803
3252 0.005202846124414149 8.571307690380658e-05 1908035
3252.5 0.005211795935550314 7.116646302210585e-05 1908253
3253 0.005219000338237934 5.571489193008432e-05 1908473
3253.5 0.005224368836356475 3.956421776787172e-05 1908699
3254 0.005227835347817151 2.29289578297806e-05 1908928
3254.5 0.005229359010356748 6.02944493191295e-06 1909146
3255 0.005228924653109112 -1.09110892880673e-05 1909365
3255.5 0.005226542928626749 -2.766946154951358e-05 1909593
3256 0.005222250104509735 -4.402547569674277e-05 1909818
3256.5 0.005216107518283916 -5.976481438074785e-05 1910049
3257 0.005208200703594988 -7.468184570116459e-05 1910274
3257.5 0.005198638200091993 -8.858230807494746e-05 1910498
3258 0.005187550063506088 -0.0001012858382986521 1910734
3258.5 0.005175086096334959 -0.0001126283099284931 1910968
3259 0.0051614138231682 -0.0001224639516868411 1911197
3259.5 0.005146716237988337 -0.0001306672185803466 1911416
3260 0.005131189353712559 -0.0001371343917432604 1911644
3260.5 0.005115039586764318 -0.0001417848866549301 1911873
3261 0.005098481011549997 -0.0001445622532742839 1912093
3261.5 0.005081732521336794 -0.0001454348557343414 1912317
3262 0.005065014933164022 -0.0001443962234919437 1912537
3262.5 0.005048548075057931 -0.0001414650701755209 1912757
3263 0.005032547893952078 -0.0001366849807593567 1912981
3263.5 0.005017223622341222 -0.0001301237720585987 1913216
3264 0.005002775040823183 -0.0001218725358277594 1913431
3264.5 0.004989389872322201 -0.0001120443779003981 1913655
3265 0.004977241341958994 -0.0001007728707747186 1913880
3265.5 0.004966485934262116 -8.82102407771914e-05 1914114
3266 0.004957261376732464 -7.45253143755913e-05 1914335
3266.5 0.004949684875716328 -5.990125131949924e-05 1914551
3267 0.004943851627151006 -4.453309502030083e-05 1914774
3267.5 0.004939833621068197 -2.862517290903908e-05 1914990
3268 0.004937678754822485 -1.238838139955576e-05 1915225
3268.5 0.004937410265907259 3.962608487505773e-06 1915454
3269 0.004939026490983785 2.021218783467875e-05 1915678
3269.5 0.004942500953435825 3.614665140666556e-05 1915900
3270 0.00494778277743049 5.155700666811251e-05 1916119
3270.5 0.004954797422171529 6.624171333745842e-05 1916346
3271 0.004963447725832292 8.000931758619429e-05 1916570
3271.5 0.004973615244604887 9.268094647485837e-05 1916798
3272 0.004985161868454946 0.0001040926301482407 1917024
3272.5 0.004997931691576199 0.0001140974216659927 1917246
3273 0.005011753112243261 0.0001225672870889962 1917468
3273.5 0.005026441133807227 0.0001293947415393031 1917705
3274 0.005041799836004615 0.0001344942103604715 1917933
3274.5 0.00505762498358873 0.0001378030981800041 1918162
3275 0.00507370673757164 0.0001392825525672258 1918389
3275.5 0.005089832433105057 0.0001389179130365337 1918618
3276 0.005105789387246144 0.0001367188403136266 1918830
3276.5 0.005121367699557461 0.0001327191250059411 1919045
3277 0.005136363008682519 0.0001269761790422833 1919270
3277.5 0.005150579168715342 0.0001195702174149703 1919506
3278 0.00516383081033399 0.0001106031418159074 1919730
3278.5 0.005175945753277757 0.0001001971416528163 1919960
3279 0.005186767238793517 8.849303161240591e-05 1920189
3279.5 0.005196155953129864 7.564834835577738e-05 1920420
3280 0.005203991815985618 6.183523204342144e-05 1920646
3280.5 0.005210175510982839 4.723812115266528e-05 1920880
3281 0.005214629738692236 3.205129143382448e-05 1921115
3281.5 0.00521730017644317 1.647627182226407e-05 1921340
3282 0.00521815613305339 7.191716571879641e-07 1921572
3282.5 0.00521719089066177 -1.501204536476494e-05 1921794
3283 0.005214421729988297 -3.051030446513319e-05 1922012
3283.5 0.005209889639523556 -4.557214412066648e-05 1922238
3284 0.00520365871331074 -6.000038563878695e-05 1922467
3284.5 0.005195815246071118 -7.360671296406326e-05 1922685
3285 0.005186466538386347 -8.621412898267891e-05 1922907
3285.5 0.005175739428435008 -9.765925630708051e-05 1923138
3286 0.005163778570338219 -0.0001077944526552772 1923369
3286.5 0.005150744482452355 -0.0001164897134594356 1923591
3287 0.005136811391914976 -0.0001236343372122611 1923819
3287.5 0.005122164904363269 -0.0001291383322484392 1924045
3288 0.005106999529970131 -0.0001329335471192478 1924261
3288.5 0.005091516098752783 -0.0001349745104051208 1924485
3289 0.005075919099479961 -0.0001352389696742573 1924722
3289.5 0.005060413977419011 -0.0001337281232840063 1924951
3290 0.005045204426613372 -0.0001304665427828836 1925185
3290.5 0.005030489712358875 -0.0001255017877509943 1925407
3291 0.005016462059055233 -0.0001189037189615916 1925637
3291.5 0.005003304137655832 -0.0001107635197033358 1925853
3292 0.004991186685537022 -0.0001011924389196319 1926085
3292.5 0.004980266289777885 -9.03202734483671e-05 1926303
3293 0.004970683362608115 -7.829361003514165e-05 1926526
3293.5 0.00496256033517526 -6.52738509017331e-05 1926750
3294 0.004956000092839123 -5.143504943880365e-05 1926967
3294.5 0.004951084671959313 -3.696158502195347e-05 1927193
3295 0.004947874234646437 -2.204570799205169e-05 1927412
3295.5 0.004946406334243524 -6.884987468486531e-06 1927639
3296 0.004946695480442766 8.320304142758995e-06 1927854
3296.5 0.004948733008973622 2.336983534006426e-05 1928090
3297 0.004952487256774853 3.806585352341665e-05 1928312
3297.5 0.004957904039538367 5.221578207880055e-05 1928535
3298 0.004964907424539358 6.563474246088157e-05 1928758
3298.5 0.004973400787797934 7.814796826263951e-05 1928988
3299 0.004983268140902402 8.959307976992425e-05 1929214
3299.5 0.004994375709312214 9.982218941905247e-05 1929435
3300 0.005006573740695324 0.000108703810880149 1929661
3300.5 0.005019698518882567 0.000116124547146614 1929887
3301 0.005033574556378102 0.0001219905359859373 1930111
3301.5 0.005048016936085793 0.0001262286343590692 1930334
3302 0.005062833771023799 0.0001287873269011572 1930557
3302.5 0.005077828749328289 0.0001296373472291404 1930787
3303 0.005092803730810812 0.0001287720046526223 1931018
3303.5 0.005107561360743529 0.0001262072127630492 1931231
3304 0.005121907666410702 0.0001219812203109806 1931458
3304.5 0.005135654602282286 0.0001161540487001905 1931686
3305 0.005148622510432247 0.0001088066442789809 1931912
3305.5 0.005160642464028198 0.0001000397573428339 1932145
3306 0.005171558463343421 8.997256332956213e-05 1932374
3306.5 0.005181229455764911 7.874104504188236e-05 1932604
3307 0.00518953115366357 6.649615782926791e-05 1932830
3307.5 0.005196357626723509 5.340180246088869e-05 1933051
3308 0.005201622648358646 3.96326328883884e-05 1933274
3308.5 0.00520526077913663 2.53717281995371e-05 1933497
3309 0.005207228173637965 1.080815977472912e-05 1933719
3309.5 0.005207503100855796 -3.865514043626421e-06 1933948
3310 0.005206086172039331 -1.845579258955274e-05 1934181
3310.5 0.005203000273752703 -3.277078321047017e-05 1934393
3311 0.005198290207807812 -4.662272370697996e-05 1934630
3311.5 0.005192022043585472 -5.98304437357182e-05 1934855
3312 0.005184282192031259 -7.222173292662244e-05 1935081
3312.5 0.005175176214252947 -8.363558477933309e-05 1935308
3313 0.005164827381106811 -9.392428712067702e-05 1935537
3313.5 0.005153375003395442 -0.000102955332002605 1935767
3314 0.005140972555268662 -0.0001106131203689377 1935991
3314.5 0.005127785616082139 -0.0001168004395866573 1936217
3315 0.005113989658292168 -0.0001214396949859731 1936431
3315.5 0.005099767710919752 -0.00012447387984211 1936667
3316 0.005085307929677285 -0.0001258672717167999 1936880
3316.5 0.005070801105998473 -0.0001256058467123499 1937106
3317 0.005056438147931222 -0.0001236974069277246 1937342
3317.5 0.005042407566136861 -0.0001201714201947704 1937566
3318 0.005028892998084422 -0.0001150785749635728 1937790
3318.5 0.005016070802937913 -0.0001084900569490061 1938027
3319 0.005004107758618623 -0.0001004965577966707 1938248
3319.5 0.004993158891095617 -9.120702952786512e-05 1938469
3320 0.00498336546413755 -8.074720183426213e-05 1938694
3320.5 0.004974853155571582 -6.925788237050058e-05 1938925
3321 0.004967730443570579 -5.689306299701129e-05 1939143
3321.5 0.004962087223662595 -4.381785741990864e-05 1939368
3322 0.004957993674063848 -3.020629782763817e-05 1939588
3322.5 0.004955499383620473 -1.623901990785874e-05 1939821
3323 0.004954632753148881 -2.10086702021597e-06 1940046
3323.5 0.004955400677336075 1.202155471604574e-05 1940273
3324 0.004957788510648624 2.594233809815882e-05 1940507
3324.5 0.004961760316949958 3.947872082265983e-05 1940733
3325 0.004967259398791262 5.245348361027813e-05 1940958
3325.5 0.004974209098669082 6.469726902318771e-05 1941186
3326 0.004982513860982421 7.605079065212113e-05 1941403
3326.5 0.004992060540019125 8.636690387432264e-05 1941621
3327 0.005002719936100413 9.551251128197149e-05 1941846
3327.5 0.005014348539055805 0.0001033702781285421 1942067
3328 0.005026790455525411 0.0001098401357070721 1942293
3328.5 0.005039879494228162 0.0001148405534248464 1942529
3329 0.00505344138132317 0.0001183095634352933 1942757
3329.5 0.005067296076351479 0.0001202055249885034 1942970
3330 0.005081260157999481 0.0001205076191227418 1943197
3330.5 0.005095149248086955 0.0001192160678946211 1943423
3331 0.00510878044176233 0.0001163520759878616 1943650
3331.5 0.005121974711891333 0.0001119574962016574 1943879
3332 0.005134559256048461 0.0001060942239513451 1944101
3332.5 0.00514636975536065 9.884332946856186e-05 1944324
3333 0.005157252515693663 9.030393981884085e-05 1944543
3333.5 0.005167066463298937 8.059188611671652e-05 1944767
3334 0.005175684969028667 6.98381343694419e-05 1944992
3334.5 0.005182997477551995 5.818702118071336e-05 1945222
3335 0.005188910920635262 4.579431805915292e-05 1945442
3335.5 0.005193350896447392 3.282515027038316e-05 1945663
3336 0.005196262599979941 1.945179801829121e-05 1945878
3336.5 0.005197611492987672 5.85140921712151e-06 1946109
3337 0.005197383705315557 -7.796345797096037e-06 1946337
3337.5 0.005195586163036666 -2.13116465828655e-05 1946570
3338 0.005192246442434294 -3.451689063037679e-05 1946796
3338.5 0.005187412352473817 -4.723902595150727e-05 1947028
3339 0.005181151251978132 -5.931181760363604e-05 1947255
3339.5 0.005173549111196628 -7.057801847888666e-05 1947474
3340 0.005164709330798188 -8.089141602918684e-05 1947698
3340.5 0.005154751334477711 -9.011872830579207e-05 1947921
3341 0.005143808954304138 -9.814132474617343e-05 1948148
3341.5 0.005132028630616051 -0.0001048567495134831 1948373
3342 0.005119567450655559 -0.0001101800278520858 1948600
3342.5 0.005106591052190201 -0.0001140447388311374 1948827
3343 0.00509327142008143 -0.0001164038409679611 1949049
3343.5 0.005079784605093695 -0.0001172302405123304 1949278
3344 0.005066308395184887 -0.0001165170955880484 1949506
3344.5 0.005053019970064687 -0.000114277852884006 1949727
3345 0.005040093569946516 -0.0001105460171170691 1949951
3345.5 0.005027698209150207 -0.0001053746570070394 1950182
3346 0.005015995464541211 -9.883565496331351e-05 1950412
3346.5 0.005005137367727733 -9.101871103831598e-05 1950634
3347 0.004995264428494533 -8.203011491040838e-05 1950867
3347.5 0.004986503815151946 -7.199130267691837e-05 1951097
3348 0.004978967715344781 -6.103721802699233e-05 1951328
3348.5 0.004972751898427555 -4.931449988797261e-05 1951543
3349 0.004967934497803006 -3.697952086547534e-05 1951771
3349.5 0.004964575028676014 -2.419630269770212e-05 1951999
3350 0.004962713653534827 -1.113433649464623e-05 1952229
3350.5 0.004962370704377099 2.033663286764897e-06 1952460
3351 0.004963546467294265 1.51340413844634e-05 1952687
3351.5 0.004966221231558317 2.799449064052365e-05 1952920
3352 0.004970355601867124 4.044631712420023e-05 1953144
3352.5 0.004975891068942889 5.232665170772051e-05 1953364
3353 0.004982750830289411 6.348057911739107e-05 1953591
3353.5 0.004990840849641903 7.376315664558651e-05 1953820
3354 0.005000051140530441 8.304129623535911e-05 1954040
3354.5 0.005010257256465827 9.119548551767116e-05 1954268
3355 0.005021321967582424 9.812132556610961e-05 1954500
3355.5 0.005033097101170609 0.0001037308656057912 1954731
3356 0.005045425521433238 0.0001079537176387123 1954947
3356.5 0.005058143222032569 0.0001107379368904677 1955184
3357 0.005071081503578673 0.0001120506571037591 1955415
3357.5 0.005084069207165565 0.0001118784729608595 1955634
3358 0.005096934974399482 0.0001102275652669809 1955858
3358.5 0.005109509504093057 0.0001071235679249367 1956082
3359 0.005121627775921513 0.0001026111791337238 1956310
3359.5 0.005133131211850661 9.675352260490014e-05 1956536
3360 0.005143869747042468 8.963126786669907e-05 1956763
3360.5 0.005153703783210904 8.134152187383959e-05 1956986
3361 0.005162505999019328 7.199650711983561e-05 1957211
3361.5 0.005170162994060373 6.17220442194928e-05 1957422
3362 0.00517657674521209 5.065585945629086e-05 1957646
3362.5 0.00518166585669041 3.894574003984509e-05 1957866
3363 0.005185366587883518 2.674756176373183e-05 1958083
3363.5 0.005187633646021781 1.422321536882458e-05 1958306
3364 0.005188440733866803 1.538459181560443e-06 1958533
3364.5 0.005187780845855098 -1.113927350550819e-05 1958765
3365 0.005185666309460816 -2.364308332276233e-05 1958991
3365.5 0.005182128571905068 -3.580880085633296e-05 1959212
3366 0.005177217735692011 -4.74771409449844e-05 1959439
3366.5 0.005171001849749585 -5.849578698707624e-05 1959667
3367 0.00516356596615272 -6.872137799968691e-05 1959886
3367.5 0.005155010975467002 -7.802137252430449e-05 1960107
3368 0.00514545223663099 -8.627576516332739e-05 1960330
3368.5 0.005135018019958534 -9.33786335358233e-05 1960551
3369 0.005123847784254156 -9.923949573236277e-05 1960771
3369.5 0.005112090311162954 -0.0001037844608963238 1960995
3370 0.005099901721695303 -0.0001069571583286695 1961228
3370.5 0.005087443401352185 -0.0001087194334677437 1961447
3371 0.005074879861410582 -0.0001090518021957661 1961673
3371.5 0.005062376564696046 -0.0001079536581281819 1961900
3372 0.0050500977445626 -0.0001054432308084131 1962127
3372.5 0.005038204245813555 -0.000101557296015686 1962349
3373 0.005026851415932293 -9.635064265413771e-05 1962578
3373.5 0.005016187074254656 -8.989530388453421e-05 1962797
3374 0.005006349585615527 -8.227956324372602e-05 1963030
3374.5 0.004997466063556715 -7.360674943117733e-05 1963251
3375 0.004989650726411037 -6.39938361882446e-05 1963478
3375.5 0.004983003427503338 -5.35698662187163e-05 1963708
3376 0.004977608378360634 -4.247422036582199e-05 1963924
3376.5 0.004973533081232348 -3.085475524230049e-05 1964154
3377 0.004970827484423079 -1.886583418086963e-05 1964379
3377.5 0.004969523370970869 -6.666277711363518e-06 1964604
3378 0.004969633988103948 5.582739238838373e-06 1964826
3378.5 0.004971153921719232 1.771981559479716e-05 1965052
3379 0.004974059216888707 2.958544974648507e-05 1965289
3379.5 0.00497830774215766 4.102413454466825e-05 1965516
3380 0.004983839792195339 5.188639417807954e-05 1965740
3380.5 0.004990578920234243 6.203073626754766e-05 1965975
3381 0.004998432988731826 7.132549369939102e-05 1966182
3381.5 0.005007295423845615 7.965053223933276e-05 1966408
3382 0.005017046656667387 8.689880179858078e-05 1966615
3382.5 0.00502755573174817 9.297771134061605e-05 1966825
3383 0.005038682061294682 9.781030979200792e-05 1967045
3383.5 0.005050277301556915 0.0001013362579212982 1967278
3384 0.005062187326379832 0.0001035125789418112 1967501
3384.5 0.005074254271678914 0.0001043141785398952 1967730
3385 0.005086318623734717 0.0001037341280904141 1967955
3385.5 0.005098221323696352 0.0001017837079556451 1968183
3386 0.005109805860543108 9.849221093069745e-05 1968408
3386.5 0.005120920324978846 9.390650905631098e-05 1968633
3387 0.005131419397320566 8.809039012689829e-05 1968854
3387.5 0.005141166243382972 8.112367323719963e-05 1969072
3388 0.005150034293640551 7.310111559542001e-05 1969303
3388.5 0.005157908882550963 6.413112554663377e-05 1969527
3389 0.005164688726825371 5.433429926222767e-05 1969758
3389.5 0.00517028722360806 4.384180082667834e-05 1969984
3390 0.005174633551948881 3.279360746270663e-05 1970205
3390.5 0.005177673563585707 2.133664335403617e-05 1970430
3391 0.005179370451865037 9.622826929778268e-06 1970667
3391.5 0.005179705190579472 -2.192942451817488e-06 1970893
3392 0.005178676737551465 -1.395483175311533e-05 1971128
3392.5 0.005176302000904119 -2.550812839685139e-05 1971338
3393 0.005172615569089358 -3.670127423308401e-05 1971568
3393.5 0.005167669208851558 -4.738785260756231e-05 1971805
3394 0.005161531138348885 -5.74285024937631e-05 1972029
3394.5 0.005154285085595899 -6.669273467985878e-05 1972247
3395 0.005146029145190495 -7.506062635744814e-05 1972477
3395.5 0.005136874448909799 -8.242437212227319e-05 1972707
3396 0.005126943668169253 -8.868967134567715e-05 1972929
3396.5 0.005116369368504924 -9.377693408278941e-05 1973150
3397 0.005105292238134526 -9.76222901196411e-05 1973373
3397.5 0.005093859214251935 -0.0001001783883939155 1973591
3398 0.00508222153199409 -0.0001014149768176562 1973813
3398.5 0.005070532721971478 -0.0001013192554477872 1974040
3399 0.005058946582861999 -9.989599895299172e-05 1974267
3399.5 0.005047615155826759 -9.716744737360625e-05 1974491
3400 0.005036686727411226 -9.317296722445913e-05 1974714
3400.5 0.005026303887150065 -8.796848800879042e-05 1974940
3401 0.005016601665304541 -8.162572215491705e-05 1975168
3401.5 0.005007705775038898 -7.423117921756886e-05 1975387
3402 0.004999730981903303 -6.588498786586355e-05 1975606
3402.5 0.004992779621754312 -5.669954167483932e-05 1975832
3403 0.004986940286233497 -4.67979870149275e-05 1976052
3403.5 0.0049822866926688 -3.63125733643539e-05 1976286
3404 0.004978876752790179 -2.538288812709948e-05 1976506
3404.5 0.004976751851995776 -1.415399950130823e-05 1976743
3405 0.004975936348101624 -2.774532091448636e-06 1976969
3405.5 0.004976437295594894 8.605299222194975e-06 1977206
3406 0.004978244398425496 1.983567116092405e-05 1977430
3406.5 0.004981330191354411 3.076912353747347e-05 1977658
3407 0.004985650446867446 4.126249442963277e-05 1977891
3407.5 0.004991144801701743 5.117879365557575e-05 1978120
3408 0.004997737594156375 6.038899004816225e-05 1978348
3408.5 0.005005338900606751 6.877368922509316e-05 1978563
3409 0.005013845757050374 7.622468005503605e-05 1978793
3409.5 0.005023143549112928 8.264632980613047e-05 1979021
3410 0.005033107551769387 8.795681000834228e-05 1979259
3410.5 0.005043604598113503 9.208913733735902e-05 1979484
3411 0.00505449485486425 9.499201630454445e-05 1979715
3411.5 0.005065633680951786 9.663047318172933e-05 1979949
3412 0.005076873544493951 9.69862733660753e-05 1980164
3412.5 0.005088065972770939 9.605811726199826e-05 1980398
3413 0.005099063509438222 9.386161268611179e-05 1980618
3413.5 0.005109721653190714 9.042902474864719e-05 1980844
3414 0.005119900752403412 8.580880709195738e-05 1981081
3414.5 0.005129467830920597 8.006492123504101e-05 1981305
3415 0.005138298321137801 7.327595354492476e-05 1981531
3415.5 0.005146277681804204 6.55340419949635e-05 1981745
3416 0.005153302879550666 5.694362734228174e-05 1981975
3416.5 0.005159283714997966 4.762004562956059e-05 1982198
3417 0.00516414397639671 3.768798096079108e-05 1982409
3417.5 0.005167822406066084 2.727979929013547e-05 1982629
3418 0.005170273467402151 1.653378547479702e-05 1982866
3418.5 0.005171467902884141 5.592307057609079e-06 1983083
3419 0.00517139307628442 -5.400070852284789e-06 1983308
3419.5 0.005170053095146659 -1.629849465283161e-05 1983532
3420 0.005167468712499956 -2.695973007926044e-05 1983746
3420.5 0.005163677009686101 -3.724404367670277e-05 1983972
3421 0.005158730865053807 -4.701703321423579e-05 1984205
3421.5 0.005152698216080466 -5.615138307681139e-05 1984447
3422 0.005145661125181471 -6.452852172255223e-05 1984671
3422.5 0.005137714662025014 -7.204015964278691e-05 1984895
3423 0.00512896561755165 -7.85896878924101e-05 1985115
3423.5 0.005119531067073962 -8.40934191464853e-05 1985342
3424 0.005109536801772435 -8.848165535989996e-05 1985568
3424.5 0.005099115649585333 -9.169956843182143e-05 1985801
3425 0.005088405707890982 -9.370788277451689e-05 1986019
3425.5 0.005077548511483289 -9.448335132346481e-05 1986240
3426 0.005066687160130658 -9.401901926749569e-05 1986460
3426.5 0.005055964430476829 -9.232427258759597e-05 1986682
3427 0.005045520897182729 -8.942467133379963e-05 1986911
3427.5 0.005035493088020824 -8.536157040381988e-05 1987127
3428 0.005026011697121515 -8.019153337740815e-05 1987365
3428.5 0.005017199879741229 -7.398554767028195e-05 1987588
3429 0.005009171650787098 -6.682805186535353e-05 1987811
3429.5 0.005002030407908186 -5.881578852307854e-05 1988032
3430 0.004995867598268313 -5.005649803524514e-05 1988269
3430.5 0.004990761546173519 -4.066747113813929e-05 1988487
3431 0.004986776456563862 -3.077397951528921e-05 1988709
3431.5 0.00498396160702442 -2.050760547365392e-05 1988928
3432 0.004982350738454918 -1.000449295041726e-05 1989154
3432.5 0.004981961651895263 5.964569155438747e-07 1989375
3433 0.004982796016270202 1.115542174501949e-05 1989609
3433.5 0.004984839389026913 2.153350115817345e-05 1989836
3434 0.004988061448831453 3.159454300638928e-05 1990062
3434.5 0.004992416436700105 4.120692859814044e-05 1990291
3435 0.004997843799207249 5.024529352405322e-05 1990513
3435.5 0.005004269024767871 5.859216159601558e-05 1990733
3436 0.005011604661474313 6.613947061849888e-05 1990955
3436.5 0.005019751502607668 7.278997019057528e-05 1991178
3437 0.005028599923772792 7.845847347420831e-05 1991407
3437.5 0.005038031353652621 8.307294683473339e-05 1991632
3438 0.005047919858665608 8.657542343644821e-05 1991864
3438.5 0.005058133820362779 8.892272923071726e-05 1992092
3439 0.005068537683235856 9.008701227447478e-05 1992313
3439.5 0.005078993749739886 9.005606893019271e-05 1992534
3440 0.00508936399877351 8.883346318954828e-05 1992769
3440.5 0.005099511903614151 8.643843809656891e-05 1992996
3441 0.005109304225375703 8.290562098581101e-05 1993222
3441.5 0.005118612758442085 7.828452696110192e-05 1993451
3442 0.005127316005024448 7.263886768490371e-05 1993679
3442.5 0.00513530075698313 6.604567509282304e-05 1993896
3443 0.005142463564334607 5.859425205894673e-05 1994128
3443.5 0.005148712071409238 5.038496428414972e-05 1994352
3444 0.005153966203419016 4.152788973214304e-05 1994570
3444.5 0.005158159188208995 3.214134377030352e-05 1994797
3445 0.005161238400176489 2.235029976072299e-05 1995024
3445.5 0.005163166015717527 1.228472617114204e-05 1995257
3446 0.005163919472069764 2.077862318781781e-06 1995484
3446.5 0.005163491724030473 -8.135544390459599e-06 1995717
3447 0.005161891295704412 -1.822101641848446e-05 1995943
3447.5 0.005159142127141711 -2.804611579975345e-05 1996162
3448 0.005155283218427336 -3.748218231755675e-05 1996391
3448.5 0.005150368076442911 -4.640601735164077e-05 1996616
3449 0.005144463972106124 -5.470149137256607e-05 1996836
3449.5 0.005137651018367278 -6.226105412161002e-05 1997062
3450 0.005130021081575131 -6.898712785161239e-05 1997291
3450.5 0.005121676540984671 -7.479336559558041e-05 1997511
3451 0.005112728913139493 -7.960575825448679e-05 1997740
3451.5 0.005103297359596412 -8.336357632888558e-05 1997970
3452 0.005093507097946598 -8.602013433339443e-05 1998200
3452.5 0.005083487737308278 -8.754336829914636e-05 1998428
3453 0.00507337156040407 -8.791621925541542e-05 1998664
3453.5 0.005063291774981013 -8.713681815474622e-05 1998891
3454 0.005053380757674654 -8.521847033195047e-05 1999126
3454.5 0.005043768313456976 -8.218944023155825e-05 1999352
3455 0.005034579973541688 -7.809253976587952e-05 1999577
3455.5 0.005025935354053395 -7.298452624217994e-05 1999798
3456 0.005017946596908584 -6.693531828883668e-05 2000023
3456.5 0.00501071691321686 -6.002704058411984e-05 2000253
3457 0.005004339248107855 -5.235291041652733e-05 2000475
3457.5 0.004998895084240423 -4.401598115346116e-05 2000701
3458 0.004994453399379444 -3.512775953898925e-05 2000930
3458.5 0.004991069791356417 -2.58067153577559e-05 2001170
3459 0.004988785781491338 -1.617670337009317e-05 2001375
3459.5 0.004987628305174485 -6.365318525717041e-06 2001602
3460 0.004987609395819696 3.497793713772506e-06 2001822
3460.5 0.00498872606583874 1.328264958009748e-05 2002049
3461 0.004990960385682626 2.28606391302902e-05 2002276
3461.5 0.004994279759385624 3.210621576527663e-05 2002509
3462 0.004998637392464738 4.089854095218655e-05 2002732
3462.5 0.005003972945506071 4.912306261594444e-05 2002954
3463 0.005010213364342431 5.667300659589963e-05 2003186
3463.5 0.005017273875425977 6.34507617622597e-05 2003418
3464 0.005025059132854739 6.936914083839546e-05 2003651
3464.5 0.005033464501551338 7.43525006589244e-05 2003880
3465 0.005042377459340728 7.833770748704984e-05 2004096
3465.5 0.005051679099154015 8.127493509247534e-05 2004320
3466 0.005061245711316993 8.312828552546496e-05 2004555
3466.5 0.005070950424880738 8.387622488346346e-05 2004786
3467 0.005080664886229808 8.351182882270882e-05 2005013
3467.5 0.005090260952770622 8.204283508586999e-05 2005243
3468 0.005099612379362641 7.949150286460937e-05 2005462
3468.5 0.005108596475309597 7.589428135948933e-05 2005692
3469 0.00511709571017442 7.130129240530568e-05 2005910
3469.5 0.00512499924741249 6.577563446491362e-05 2006139
3470 0.005132204385823991 5.939251762696742e-05 2006375
3470.5 0.00513861789009243 5.22382414423608e-05 2006598
3471 0.005144157193186085 4.440902947187267e-05 2006821
3471.5 0.005148751455131804 3.600973626723192e-05 2007041
3472 0.005152342464602369 2.715244414563565e-05 2007263
3472.5 0.005154885371863712 1.795496852270051e-05 2007485
3473 0.005156349243879043 8.539291723013214e-06 2007723
3473.5 0.005156717434732247 -9.700539236642556e-07 2007951
3474 0.00515598776698256 -1.044763227987147e-05 2008174
3474.5 0.005154172522063299 -1.976875714197471e-05 2008397
3475 0.005151298240355989 -2.881113173432954e-05 2008623
3475.5 0.005147405334075636 -3.745645240990021e-05 2008845
3476 0.005142547518558599 -4.559195553938258e-05 2009074
3476.5 0.005136791069920613 -5.311188737441605e-05 2009297
3477 0.005130213919317239 -5.99188777380046e-05 2009524
3477.5 0.005122904596163058 -6.592519971204213e-05 2009748
3478 0.005114961034621645 -7.105389903986436e-05 2009980
3478.5 0.00510648925944064 -7.523977872003735e-05 2010196
3479 0.00509760196875195 -7.843022621242494e-05 2010421
3479.5 0.005088417032767127 -8.058587278287017e-05 2010653
3480 0.005079055928354939 -8.168107675043419e-05 2010879
3480.5 0.005069642130279461 -8.170422474124459e-05 2011108
3481 0.005060299480392619 -8.065784746454605e-05 2011336
3481.5 0.005051150556308897 -7.855854897756932e-05 2011562
3482 0.005042315061039772 -7.543675086398546e-05 2011768
3482.5 0.005033908254732836 -7.133625518358978e-05 2011997
3483 0.005026039449050059 -6.631363242651841e-05 2012222
3483.5 0.005018810583840765 -6.04374429926052e-05 2012447
3484 0.005012314904629603 -5.378730288556587e-05 2012669
3484.5 0.005006635758063258 -4.645280633431166e-05 2012887
3485 0.005001845520861628 -3.853231990357639e-05 2013109
3485.5 0.004998004676020375 -3.013166430934809e-05 2013338
3486 0.004995161048036721 -2.136270159002155e-05 2013558
3486.5 0.004993349206805879 -1.234184648345445e-05 2013775
3487 0.004992590047589253 -3.188521808040264e-06 2014000
3487.5 0.004992890552118066 5.976421669316007e-06 2014222
3488 0.004994243733498105 1.503229998212294e-05 2014440
3488.5 0.00499662876515432 2.386018429681836e-05 2014671
3489 0.005000011291630671 3.234446193571085e-05 2014901
3489.5 0.005004343916672346 4.037434961201968e-05 2015121
3490 0.00500956686169533 4.784533908201622e-05 2015349
3490.5 0.005015608785523972 5.466055636139326e-05 2015577
3491 0.005022387754177762 6.073201684081284e-05 2015797
3491.5 0.005029812347543166 6.598176005282534e-05 2016020
3492 0.005037782887999008 7.034284946973284e-05 2016241
3492.5 0.00504619277449793 7.376022452753458e-05 2016472
3493 0.005054929904261886 7.619139405040598e-05 2016698
3493.5 0.005063878163143383 7.760696236677025e-05 2016931
3494 0.005072918964850352 7.799098163366184e-05 2017150
3494.5 0.005081932818641751 7.734112619119267e-05 2017371
3495 0.005090800904780099 7.56686871229364e-05 2017602
3495.5 0.00509940663697997 7.299838756983896e-05 2017827
3496 0.005107637191317533 6.936802170355676e-05 2018054
3496.5 0.005115384981562182 6.482792257893391e-05 2018280
3497 0.005122549061649683 5.944026632427543e-05 2018508
3497.5 0.005129036437026565 5.3278222262911e-05 2018731
3498 0.005134763267843461 4.642496056242993e-05 2018948
3498.5 0.005139655948443882 3.897253085287874e-05 2019170
3499 0.005143652049264988 3.102062691828993e-05 2019395
3499.5 0.00514670110911455 2.267525402573786e-05 2019614
3500 0.005148765267790277 1.404731669400902e-05 2019844
3500.5 0.005149819731135944 5.251145704227091e-06 2020067
3501 0.005149853062855717 -3.597016095147686e-06 2020291
3501.5 0.005148867299703695 -1.238054914584955e-05 2020516
3502 0.005146877889000013 -2.098399343124406e-05 2020753
3502.5 0.005143913449766558 -2.929456539496502e-05 2020979
3503 0.005140015361093904 -3.720363560812083e-05 2021203
3503.5 0.005135237183616158 -4.460814783593036e-05 2021432
3504 0.005129643922151679 -5.141196097736006e-05 2021654
3504.5 0.00512331113963751 -5.752709641575787e-05 2021882
3505 0.00511632393441614 -6.287487460997332e-05 2022091
3505.5 0.005108775794700173 -6.738692625640504e-05 2022321
3506 0.005100767345620909 -7.100606504251442e-05 2022550
3506.5 0.005092405005639989 -7.368701086884032e-05 2022779
3507 0.005083799570252067 -7.539695441455164e-05 2023009
3507.5 0.005075064741816373 -7.611595603442484e-05 2023247
3508 0.005066315625013947 -7.58371741746825e-05 2023474
3508.5 0.00505766720782859 -7.456692075222882e-05 2023704
3509 0.005049232848087224 -7.232454322655533e-05 2023940
3509.5 0.005041122785469141 -6.914213537586348e-05 2024167
3510 0.005033442698505627 -6.50640810386787e-05 2024402
3510.5 0.005026292325447346 -6.014643726990468e-05 2024621
3511 0.005019764166986288 -5.445616545725284e-05 2024854
3511.5 0.005013942287693486 -4.807022092289339e-05 2025080
3512 0.005008901231689786 -4.10745133702987e-05 2025310
3512.5 0.005004705066521927 -3.356275220378806e-05 2025532
3513 0.005001406567491169 -2.563519222673664e-05 2025757
3513.5 0.004999046552800621 -1.739729649481594e-05 2025977
3514 0.004997653377874138 -8.958334146814848e-06 2026198
3514.5 0.004997242595082251 -4.299318443682539e-07 2026417
3515 0.004997816782916466 8.075401986718667e-06 2026641
3515.5 0.004999365546411973 1.644576061365334e-05 2026875
3516 0.005001865688359304 2.45713106027757e-05 2027094
3516.5 0.005005281548598679 3.23457322328528e-05 2027316
3517 0.005009565506484894 3.966760983568349e-05 2027541
3517.5 0.005014658639475741 4.644175389336852e-05 2027768
3518 0.005020491528760135 5.258043766814923e-05 2028006
3518.5 0.005026985200930682 5.800453231151215e-05 2028236
3519 0.00503405219294325 6.264452577828349e-05 2028456
3519.5 0.005041597726017317 6.64414124399936e-05 2028683
3520 0.005049520972734268 6.934744202871987e-05 2028905
3520.5 0.005057716400405979 7.132671842461509e-05 2029128
3521 0.005066075172826571 7.235564080222217e-05 2029357
3521.5 0.005074486591799161 7.242318174580795e-05 2029568
3522 0.005082839559355058 7.153099910447656e-05 2029785
3522.5 0.005091024041361049 6.969338055513741e-05 2030017
3523 0.005098932513243387 6.693702204648252e-05 2030242
3523.5 0.00510646136884327 6.330064348091609e-05 2030466
3524 0.005113512273954923 5.883444712517864e-05 2030696
3524.5 0.005119993446873672 5.35994262962836e-05 2030896
3525 0.005125820849289935 4.766653382044708e-05 2031122
3525.5 0.005130919272088948 4.111572158355302e-05 2031360
3526 0.005135223302040737 3.403486415873086e-05 2031583
3526.5 0.005138678156969967 2.651858098828061e-05 2031818
3527 0.005141240378759609 1.866697289429795e-05 2032051
3527.5 0.005142878375442191 1.058428977837129e-05 2032262
3528 0.005143572805642172 2.37754723189467e-06 2032472
3528.5 0.005143316800726412 -5.844889595861019e-06 2032697
3529 0.005142116022168312 -1.397473614238009e-05 2032911
3529.5 0.005139988553807344 -2.190521372487044e-05 2033138
3530 0.005136964630859948 -2.953245123108912e-05 2033370
3530.5 0.005133086209681971 -3.675684481796111e-05 2033598
3531 0.005128406384368804 -4.348435782949536e-05 2033815
3531.5 0.005122988658279245 -4.962774397965204e-05 2034036
3532 0.005116906080457999 -5.510767790094602e-05 2034263
3532.5 0.005110240258683289 -5.985377842121866e-05 2034500
3533 0.005103080262459661 -6.380551138201162e-05 2034724
3533.5 0.005095521430689262 -6.691296043271648e-05 2034951
3534 0.005087664099970686 -6.913745600338934e-05 2035174
3534.5 0.005079612270477335 -7.04520545521103e-05 2035401
3535 0.005071472227143646 -7.084186217480178e-05 2035625
3535.5 0.005063351134429348 -7.030419872999178e-05 2035853
3536 0.00505535562323081 -6.884860074077012e-05 2036079
3536.5 0.005047590388563147 -6.649666346321539e-05 2036310
3537 0.005040156816445224 -6.328172462684414e-05 2036534
3537.5 0.005033151657986478 -5.924839443031243e-05 2036769
3538 0.005026665768005555 -5.445193838741923e-05 2036998
3538.5 0.005020782924614931 -4.895752153814158e-05 2037218
3539 0.005015578745096461 -4.283932434191299e-05 2037447
3539.5 0.005011119712084518 -3.617954223224388e-05 2037671
3540 0.005007462322583887 -2.906728231156113e-05 2037893
3540.5 0.005004652370699569 -2.159737198349712e-05 2038115
3541 0.005002724373166238 -1.386909543991944e-05 2038337
3541.5 0.005001701144861403 -5.984874827539671e-06 2038561
3542 0.005001593529492522 1.951086397423739e-06 2038786
3542.5 0.005002400288592033 9.834179966702837e-06 2039006
3543 0.005004108149861635 1.756077097603183e-05 2039239
3543.5 0.005006692013806852 2.502955959236832e-05 2039465
3544 0.005010115315521793 3.214290840979662e-05 2039687
3544.5 0.005014330536449867 3.8808118071282e-05 2039914
3545 0.00501927985898565 4.493863450060293e-05 2040135
3545.5 0.00502489595492153 5.045517203329064e-05 2040364
3546 0.005031102897004531 5.528673788423252e-05 2040596
3546.5 0.005037817181276846 5.937154472707355e-05 2040821
3547 0.005044948846447316 6.265779966859341e-05 2041054
3547.5 0.005052402675300924 6.510435955951365e-05 2041288
3548 0.005060079462112402 6.668124436949001e-05 2041514
3548.5 0.005067877329204393 6.737000224450661e-05 2041723
3549 0.005075693075187766 6.716392183434517e-05 2041945
3549.5 0.005083423537051351 6.606808950012293e-05 2042171
3550 0.005090966948133083 6.409929106031223e-05 2042399
3550.5 0.005098224274106709 6.128575978113089e-05 2042629
3551 0.005105100509454626 5.766677433678417e-05 2042843
3551.5 0.005111505917464545 5.329211243022748e-05 2043075
3552 0.005117357197575835 4.822136765017418e-05 2043305
3552.5 0.005122578564900919 4.252313892039859e-05 2043525
3553 0.005127102727943394 3.627410354981953e-05 2043755
3553.5 0.005130871751911854 2.955798639497135e-05 2043979
3554 0.005133837796568059 2.246443898090467e-05 2044204
3554.5 0.005135963719228815 1.508784357516283e-05 2044430
3555 0.005137223535341419 7.526058157650108e-06 2044659
3555.5 0.005137602730947119 -1.208810350230351e-07 2044886
3556 0.005137098423312426 -7.752082197885134e-06 2045114
3556.5 0.005135719368016459 -1.526712839925084e-05 2045339
3557 0.005133485812808481 -2.256739824060054e-05 2045572
3557.5 0.005130429200566094 -2.955735937493167e-05 2045790
3558 0.005126591725664976 -3.614581792718903e-05 2046014
3558.5 0.005122025749989291 -4.224710748591262e-05 2046234
3559 0.005116793086643083 -4.778220217409122e-05 2046455
3559.5 0.005110964161143418 -5.267973934778436e-05 2046677
3560 0.005104617061462568 -5.687693869912919e-05 2046903
3560.5 0.005097836489720163 -6.032040593922816e-05 2047128
3561 0.00509071262958648 -6.296681078723768e-05 2047360
3561.5 0.00508333994453058 -6.478343067393799e-05 2047590
3562 0.00507581592291724 -6.574855335866569e-05 2047810
3562.5 0.005068239786613699 -6.58517335338672e-05 2048028
3563 0.005060711180203595 -6.509390042678391e-05 2048258
3563.5 0.0050533288581152 -6.348731537725396e-05 2048483
3564 0.005046189386952648 -6.105538034830956e-05 2048708
3564.5 0.005039385880072881 -5.783230028609768e-05 2048935
3565 0.005033006780981132 -5.386260416189882e-05 2049161
3565.5 0.005027134711431407 -4.920053137656404e-05 2049384
3566 0.00502184539922398 -4.390929196238412e-05 2049599
3566.5 0.005017206699603445 -3.806021065639911e-05 2049818
3567 0.005013277722891503 -3.173176642117852e-05 2050043
3567.5 0.005010108079556471 -2.500854033474594e-05 2050268
3568 0.005007737252346236 -1.798008594328759e-05 2050498
3568.5 0.005006194103412471 -1.073973715359684e-05 2050719
3569 0.005005496522556398 -3.383369524436222e-06 2050943
3569.5 0.005005651220851895 3.991868612634273e-06 2051164
3570 0.005006653671976927 1.128883841885844e-05 2051393
3570.5 0.005008488201633296 1.841168928454724e-05 2051626
3571 0.005011128223484536 2.526711721161601e-05 2051851
3571.5 0.005014536618116907 3.176558633062203e-05 2052076
3572 0.005018666249654863 3.782249756968479e-05 2052302
3572.5 0.00502346061286473 4.335928923082519e-05 2052506
3573 0.005028854601881232 4.830445516613993e-05 2052725
3573.5 0.005034775390114285 5.259446736896633e-05 2052953
3574 0.00504114340945736 5.617459108853008e-05 2053176
3574.5 0.005047873415642939 5.899958202300554e-05 2053404
3575 0.005054875625491851 6.10342567260326e-05 2053626
3575.5 0.005062056910894143 6.225392905433759e-05 2053847
3576 0.005069322033653042 6.264470726664898e-05 2054066
3576.5 0.005076574904827467 6.220364823285318e-05 2054292
3577 0.005083719851929566 6.093876710279745e-05 2054515
3577.5 0.005090662877274725 5.886890269132593e-05 2054733
3578 0.005097312890941991 5.602344073485001e-05 2054953
3578.5 0.005103582902181427 5.244189904008362e-05 2055178
3579 0.00510939115369451 4.817338035298535e-05 2055404
3579.5 0.005114662184007216 4.327590050186858e-05 2055631
3580 0.005119327804141528 3.781560099050711e-05 2055854
3580.5 0.005123327975955543 3.18658567138475e-05 2056078
3581 0.005126611580850664 2.550629082122873e-05 2056300
3581.5 0.005129137069017598 1.882170994242661e-05 2056525
3582 0.005130872980991542 1.190097400510338e-05 2056757
3582.5 0.005131798334989762 4.835815695518431e-06 2056988
3583 0.005131902875289183 -2.280374762715826e-06 2057217
3583.5 0.005131187178743218 -9.353783422117147e-06 2057445
3584 0.005129662618412585 -1.629140872532945e-05 2057669
3584.5 0.005127351185168439 -2.30022836408984e-05 2057891
3585 0.005124285169993539 -2.939866776935166e-05 2058125
3585.5 0.005120506711533871 -3.539719380607732e-05 2058348
3586 0.005116067215214866 -4.091995338983871e-05 2058574
3586.5 0.005111026651910391 -4.589550820348473e-05 2058793
3587 0.005105452745716996 -5.025981321497696e-05 2059016
3587.5 0.005099420061820581 -5.395704013831087e-05 2059241
3588 0.005093009006728343 -5.694029053911467e-05 2059473
3588.5 0.005086304754260388 -5.917218949057856e-05 2059701
3589 0.005079396111636561 -6.06253522819996e-05 2059919
3589.5 0.00507237434074507 -6.128271837334245e-05 2060160
3590 0.005065331950229158 -6.113774855226104e-05 2060385
3590.5 0.005058361474370585 -6.019448306162973e-05 2060609
3591 0.00505155425488041 -5.846746030179904e-05 2060836
3591.5 0.005044999241626043 -5.598149754828735e-05 2061053
3592 0.005038781828031915 -5.277133693827311e-05 2061276
3592.5 0.005032982736392882 -4.888116174426206e-05 2061497
3593 0.005027676967641698 -4.436398964755045e-05 2061719
3593.5 0.005022932829224912 -3.928095132549212e-05 2061938
3594 0.00501881105367699 -3.37004641542541e-05 2062162
3594.5 0.005015364019254977 -2.769731218343261e-05 2062390
3595 0.005012635082622273 -2.135164474312769e-05 2062616
3595.5 0.005010658032068527 -1.474790708237725e-05 2062844
3596 0.005009456668143258 -7.973717297000703e-06 2063067
3596.5 0.005009044516885263 -1.118704474082719e-06 2063292
3597 0.005009424679070511 5.726676548797345e-06 2063529
3597.5 0.005010589817101617 1.247233814454845e-05 2063756
3598 0.005012522279345569 1.902974485273563e-05 2063978
3598.5 0.005015194359917655 2.531307475306906e-05 2064204
3599 0.005018568690131573 3.124034203021559e-05 2064429
3599.5 0.005022598756112726 3.673446605529409e-05 2064651
3600 0.005027229535425195 4.1724273052495e-05 2064891
3600.5 0.005032398244015414 4.614541734377204e-05 2065114
3601 0.005038035183346131 4.994121025783226e-05 2065336
3601.5 0.005044064676302576 5.30633460368599e-05 2065563
3602 0.005050406079314194 5.547251545872514e-05 2065786
3602.5 0.005056974857165462 5.713889939525829e-05 2066010
3603 0.005063683706180012 5.804253612841098e-05 2066229
3603.5 0.005070443710863546 5.817355792445375e-05 2066459
3604 0.005077165518690105 5.753229409945118e-05 2066677
3604.5 0.005083760517518407 5.612923957417117e-05 2066899
3605 0.005090142000131081 5.398488968999052e-05 2067136
3605.5 0.005096226300601036 5.11294438158992e-05 2067354
3606 0.00510193388760009 4.760238199725822e-05 2067574
3606.5 0.005107190400371941 4.345192055698618e-05 2067794
3607 0.005111927613883899 3.873435413765377e-05 2068012
3607.5 0.005116084320640145 3.351329314797842e-05 2068245
3608 0.005119607117769785 2.785880693032156e-05 2068476
3608.5 0.005122451089279929 2.184648417947327e-05 2068702
3609 0.005124580374771311 1.555642320169054e-05 2068934
3609.5 0.005125968617431477 9.072165493082998e-06 2069156
3610 0.005126599285729208 2.479586826767144e-06 2069398
3610.5 0.005126465864910956 -4.134239440157793e-06 2069604
3611 0.005125571916124784 -1.068219180216377e-05 2069828
3611.5 0.005123931002745282 -1.70782476179775e-05 2070059
3612 0.005121566485222809 -2.3238612607213e-05 2070292
[truncated: 1,340,173 more chars]
