# Supplementary material for: Quantum dynamical effects of vibrational strong coupling in chemical reactivity
Source: Nat Commun. 2023 May 12;14:2733. doi: 10.1038/s41467-023-38368-x (PMC10182063; doi:10.1038/s41467-023-38368-x)
Supplement: Supplementary file 4 — Source Data [file 41467_2023_38368_MOESM4_ESM.zip › Data-VSC-HEOM-main/S10/S10b_0.00125.out]

500.0 2.4831445378759478e-06 2.4831445110951923e-06
555.555555556 2.4831563004871664e-06 2.4831554713462706e-06
611.111111111 2.483158689674129e-06 2.483159223942693e-06
666.666666667 2.483164029226485e-06 2.4831644977443417e-06
722.222222222 2.483162923375049e-06 2.483162202771863e-06
777.777777778 2.4831555275545757e-06 2.4831554887084326e-06
833.333333333 2.4831535011011645e-06 2.483154128609537e-06
888.888888889 2.483155075355822e-06 2.4831547608033858e-06
944.444444444 2.483175554949411e-06 2.4831747079539705e-06
1005.10204082 2.4837720508323664e-06 2.483773383702263e-06
1030.6122449 2.4843605919732537e-06 2.484361239280106e-06
1056.12244898 2.485476484316493e-06 2.4854752736017286e-06
1081.63265306 2.4876907878063864e-06 2.487688874458648e-06
1100.0 2.4907217143098768e-06 2.4907182650128633e-06
1107.14285714 2.492488015348635e-06 2.492485119226623e-06
1110.52631579 2.4934917203054485e-06 2.493488828567209e-06
1121.05263158 2.497537888159102e-06 2.497547661948321e-06
1131.57894737 2.5036984260053315e-06 2.5037023866007922e-06
1132.65306122 2.5044872533555346e-06 2.504497501919598e-06
1142.10526316 2.5134443077815216e-06 2.5134187862232517e-06
1152.63157895 2.5294360929085986e-06 2.5294315503233974e-06
1158.16326531 2.5418817885773277e-06 2.5419319764451896e-06
1163.15789474 2.55664597442481e-06 2.556705560415685e-06
1173.68421053 2.6020884697338186e-06 2.6021216433565686e-06
1183.67346939 2.659662959385145e-06 2.6597319219102375e-06
1184.21052632 2.6627430759597896e-06 2.6626849682362693e-06
1194.73684211 2.6941538493562288e-06 2.694125972721915e-06
1205.26315789 2.6607800325903112e-06 2.6608488878400284e-06
1209.18367347 2.640617966713845e-06 2.6405967058229213e-06
1215.78947368 2.6079032794011114e-06 2.6079246138273016e-06
1226.31578947 2.5684849151031166e-06 2.5684106701487612e-06
1234.69387755 2.5475519507369487e-06 2.5474895310572696e-06
1236.84210526 2.5432848755160685e-06 2.543265971384782e-06
1247.36842105 2.5272951558705e-06 2.5273504280557194e-06
1257.89473684 2.5169213134575144e-06 2.516921276489521e-06
1260.20408163 2.5151603819422575e-06 2.515129749898185e-06
1268.42105263 2.5098376751539377e-06 2.5098003412649845e-06
1278.94736842 2.5047319704185004e-06 2.5047470122644392e-06
1285.71428571 2.502220005046758e-06 2.5022406251638507e-06
1289.47368421 2.5010184310199543e-06 2.501038322558917e-06
1300.0 2.498259484386064e-06 2.4982379626513335e-06
1311.2244898 2.4959306448910417e-06 2.4959443088389945e-06
1336.73469388 2.4924117786088848e-06 2.4923983383487618e-06
1362.24489796 2.4901985795882783e-06 2.4901942937906526e-06
1387.75510204 2.4887140873819576e-06 2.4887239287872836e-06
1413.26530612 2.487691914422938e-06 2.487691138513383e-06
1438.7755102 2.4869426662312966e-06 2.4869363567784174e-06
1464.28571429 2.486368059791781e-06 2.4863715308521265e-06
1489.79591837 2.4859366446017662e-06 2.4859399296428795e-06
1515.30612245 2.4856114407139776e-06 2.485606539639971e-06
1540.81632653 2.4853484354668835e-06 2.4853479569554325e-06
1566.32653061 2.4851427027676997e-06 2.485148056251444e-06
1591.83673469 2.484998445444825e-06 2.48499571139154e-06
1617.34693878 2.4848878716224962e-06 2.4848829624757385e-06
1642.85714286 2.4847966837856445e-06 2.4848038422135494e-06
1668.36734694 2.484752127252629e-06 2.484754164298981e-06
1693.87755102 2.484725533698868e-06 2.4847139942556158e-06
1719.3877551 2.4847102531660904e-06 2.484714979433571e-06
1744.89795918 2.48472343199187e-06 2.4847378947079346e-06
1770.40816327 2.4847966256621e-06 2.484780977434747e-06
1795.91836735 2.484855387606436e-06 2.4848414433388517e-06
1821.42857143 2.484884745448493e-06 2.4849141501904715e-06
1846.93877551 2.4849838798267533e-06 2.4849916676767923e-06
1872.44897959 2.485105672501068e-06 2.485062715427452e-06
1897.95918367 2.485106526901336e-06 2.4851093744713883e-06
1923.46938776 2.485057258146298e-06 2.485108512706612e-06
1948.97959184 2.485051782624502e-06 2.485036660613632e-06
1974.48979592 2.4849244775613057e-06 2.4848768796497033e-06
2000.0 2.484608984044684e-06 2.4846349576612434e-06
