# Supplementary material for: Quantum dynamical effects of vibrational strong coupling in chemical reactivity
Source: Nat Commun. 2023 May 12;14:2733. doi: 10.1038/s41467-023-38368-x (PMC10182063; doi:10.1038/s41467-023-38368-x)
Supplement: Supplementary file 4 — Source Data [file 41467_2023_38368_MOESM4_ESM.zip › Data-VSC-HEOM-main/S10/S10b_0.0025.out]

500.0 2.477172423806925e-06 2.4771725315075893e-06
555.555555556 2.4771964870145336e-06 2.4771932483453657e-06
611.111111111 2.4772328604805688e-06 2.4772347799708673e-06
666.666666667 2.4772737423986034e-06 2.4772757801355966e-06
722.222222222 2.4772963603324095e-06 2.477293617373904e-06
777.777777778 2.4772808082029747e-06 2.477280288469708e-06
833.333333333 2.4772527089704808e-06 2.477255253410026e-06
888.888888889 2.47728063227663e-06 2.4772802251855592e-06
944.444444444 2.4776078301337796e-06 2.4776038043131553e-06
1005.10204082 2.479761970832162e-06 2.4797647666348925e-06
1030.6122449 2.48208426136833e-06 2.482089942662674e-06
1056.12244898 2.4864670055554722e-06 2.4864663467686014e-06
1081.63265306 2.495059698321792e-06 2.4950551809396116e-06
1100.0 2.5065806834195517e-06 2.506583320385347e-06
1107.14285714 2.5132057978024008e-06 2.513187547367514e-06
1110.52631579 2.5169219534644907e-06 2.5169007761538414e-06
1121.05263158 2.5316474037876874e-06 2.5316360193440342e-06
1131.57894737 2.5531051955166626e-06 2.5531468859024394e-06
1132.65306122 2.555900403782575e-06 2.55585487242624e-06
1142.10526316 2.5851376635355166e-06 2.585178307044447e-06
1152.63157895 2.633345824842403e-06 2.63331117490723e-06
1158.16326531 2.6673883310833046e-06 2.667322418895667e-06
1163.15789474 2.7040555997857637e-06 2.7039906605721338e-06
1173.68421053 2.7974125675963176e-06 2.7973881915571323e-06
1183.67346939 2.8848989385991143e-06 2.8848951148088233e-06
1184.21052632 2.888652262144686e-06 2.888652871193336e-06
1194.73684211 2.923036697839567e-06 2.9230365535029836e-06
1205.26315789 2.8789301558050666e-06 2.878929118680395e-06
1209.18367347 2.850295521908853e-06 2.8502954597541573e-06
1215.78947368 2.7983200130159996e-06 2.798313091435396e-06
1226.31578947 2.7225999663870852e-06 2.722624032320117e-06
1234.69387755 2.6749734853035356e-06 2.6749880683824215e-06
1236.84210526 2.6645279233360093e-06 2.6645849958010367e-06
1247.36842105 2.62269980691546e-06 2.6226864877523128e-06
1257.89473684 2.5926986799546702e-06 2.592622495689543e-06
1260.20408163 2.5871681080210012e-06 2.5872269764446885e-06
1268.42105263 2.5707309992046988e-06 2.5707417762862486e-06
1278.94736842 2.5544151936012985e-06 2.5544835251282324e-06
1285.71428571 2.5461193430489357e-06 2.546179716504574e-06
1289.47368421 2.542166240924111e-06 2.5421396047714216e-06
1300.0 2.532622949357283e-06 2.5325733944539224e-06
1311.2244898 2.5245891604301246e-06 2.524572115015438e-06
1336.73469388 2.511944625432821e-06 2.5119019588916497e-06
1362.24489796 2.5038197644577774e-06 2.5038322260370487e-06
1387.75510204 2.4983352489745726e-06 2.498362618142853e-06
1413.26530612 2.4944933675954275e-06 2.494478359200263e-06
1438.7755102 2.4916357957369038e-06 2.4916207629918368e-06
1464.28571429 2.489448601947576e-06 2.4894657295578476e-06
1489.79591837 2.487805554017197e-06 2.4878111782984303e-06
1515.30612245 2.4865460042128495e-06 2.4865279727567723e-06
1540.81632653 2.4855264432694273e-06 2.4855289999758845e-06
1566.32653061 2.4847365489545266e-06 2.4847539436774762e-06
1591.83673469 2.4841722527939867e-06 2.484160697401566e-06
1617.34693878 2.483734207566118e-06 2.483718688926595e-06
1642.85714286 2.4833806298421343e-06 2.4834047889702854e-06
1668.36734694 2.483193875557189e-06 2.4832021871777564e-06
1693.87755102 2.483118797922996e-06 2.4830814383392606e-06
1719.3877551 2.483058617809024e-06 2.483065335763e-06
1744.89795918 2.4830764551545914e-06 2.483125732047645e-06
1770.40816327 2.48327954658586e-06 2.4832514688319068e-06
1795.91836735 2.4834839025204034e-06 2.483426905783388e-06
1821.42857143 2.4835785902688015e-06 2.483627327228337e-06
1846.93877551 2.4837646022864674e-06 2.48381876953521e-06
1872.44897959 2.484015928458482e-06 2.4839568129919204e-06
1897.95918367 2.484021069760723e-06 2.4839848498399897e-06
1923.46938776 2.483787534955826e-06 2.483842565731563e-06
1948.97959184 2.483475973728393e-06 2.4834837691879912e-06
1974.48979592 2.4829324116534033e-06 2.482894027304411e-06
2000.0 2.482089693155711e-06 2.4821068988929393e-06
