# Supplementary material for: Quantum dynamical effects of vibrational strong coupling in chemical reactivity
Source: Nat Commun. 2023 May 12;14:2733. doi: 10.1038/s41467-023-38368-x (PMC10182063; doi:10.1038/s41467-023-38368-x)
Supplement: Supplementary file 4 — Source Data [file 41467_2023_38368_MOESM4_ESM.zip › Data-VSC-HEOM-main/S10/S10b_0.005.out]

500.0 2.453503287241283e-06 2.453506467831358e-06
555.555555556 2.4535630979708886e-06 2.4535514265032382e-06
611.111111111 2.453749820150533e-06 2.4537538241175694e-06
666.666666667 2.4538979834286774e-06 2.4539082139441287e-06
722.222222222 2.454005333074779e-06 2.4539980864745737e-06
777.777777778 2.453961954591795e-06 2.45395504586889e-06
833.333333333 2.4538288821879804e-06 2.4538351620609148e-06
888.888888889 2.4539418930537876e-06 2.4539520455092025e-06
944.444444444 2.4554570284252444e-06 2.4554538573827846e-06
1005.10204082 2.463625765921691e-06 2.4636037952756185e-06
1030.6122449 2.4724730661011776e-06 2.4724580432060153e-06
1056.12244898 2.4887388697934686e-06 2.4887393060822906e-06
1081.63265306 2.519302032808453e-06 2.5192992921794924e-06
1100.0 2.5576227154610635e-06 2.557589105941444e-06
1107.14285714 2.5782441891118526e-06 2.5782137029740325e-06
1110.52631579 2.589453960675353e-06 2.5894154948618846e-06
1121.05263158 2.631276295148574e-06 2.6312646156761942e-06
1131.57894737 2.685678004407605e-06 2.6856963869234385e-06
1132.65306122 2.6920980948030775e-06 2.6920481065863065e-06
1142.10526316 2.754622159811471e-06 2.7546445801448183e-06
1152.63157895 2.8374270508050114e-06 2.8374318912785094e-06
1158.16326531 2.8845918570353898e-06 2.8845997304212637e-06
1163.15789474 2.927478939055226e-06 2.927475391190303e-06
1173.68421053 3.009608220840732e-06 3.0096081806207544e-06
1183.67346939 3.061580089269114e-06 3.0615800918686847e-06
1184.21052632 3.063333554404596e-06 3.0633335608905062e-06
1194.73684211 3.0737618122872124e-06 3.07376181090928e-06
1205.26315789 3.042810235925702e-06 3.0428102339047833e-06
1209.18367347 3.023577695793921e-06 3.0235776936770085e-06
1215.78947368 2.9855275906324875e-06 2.985527590216535e-06
1226.31578947 2.9187999114336175e-06 2.9187997746548206e-06
1234.69387755 2.8667521602726204e-06 2.866752127418011e-06
1236.84210526 2.8540230935031227e-06 2.854021740028401e-06
1247.36842105 2.796510723734676e-06 2.7965055023836357e-06
1257.89473684 2.747664251244735e-06 2.7476541322757694e-06
1260.20408163 2.738055435565253e-06 2.7380677881687786e-06
1268.42105263 2.7070025742493452e-06 2.706999139563569e-06
1278.94736842 2.6733844469653616e-06 2.673406293060609e-06
1285.71428571 2.6549412438715787e-06 2.654963957007429e-06
1289.47368421 2.6456144954429634e-06 2.645644882830496e-06
1300.0 2.6226216556330995e-06 2.6226091309987357e-06
1311.2244898 2.6021758566054925e-06 2.6022185132595834e-06
1336.73469388 2.567516501175487e-06 2.567560908430357e-06
1362.24489796 2.5438029275548166e-06 2.5438003109708147e-06
1387.75510204 2.526912016905424e-06 2.5268660270284806e-06
1413.26530612 2.514415662052366e-06 2.51439870772122e-06
1438.7755102 2.5049431257738137e-06 2.5049803069526995e-06
1464.28571429 2.497705427387855e-06 2.4977258388029294e-06
1489.79591837 2.4920967022438353e-06 2.4920641763546196e-06
1515.30612245 2.4876306299732715e-06 2.487610415032033e-06
1540.81632653 2.484064317770874e-06 2.484098078078761e-06
1566.32653061 2.4813185045652586e-06 2.4813380773644556e-06
1591.83673469 2.479232083471963e-06 2.4791926564521347e-06
1617.34693878 2.4775791480248625e-06 2.477557527104762e-06
1642.85714286 2.476301802064509e-06 2.4763510585238164e-06
1668.36734694 2.4754808544253576e-06 2.4755078546359644e-06
1693.87755102 2.4750113759186867e-06 2.4749547806877652e-06
1719.3877551 2.4747083139843965e-06 2.4746705885011367e-06
1744.89795918 2.4745275094394605e-06 2.474579196537049e-06
1770.40816327 2.4745668664249444e-06 2.474613647123012e-06
1795.91836735 2.474721829446579e-06 2.4746948011972302e-06
1821.42857143 2.474766137864472e-06 2.4747301369939494e-06
1846.93877551 2.474616639413176e-06 2.4746207387970754e-06
1872.44897959 2.474262118278853e-06 2.4742744243227633e-06
1897.95918367 2.4736217472560984e-06 2.4736212794167505e-06
1923.46938776 2.472630676332569e-06 2.472629005935893e-06
1948.97959184 2.471311646244639e-06 2.471312112986427e-06
1974.48979592 2.4697296230480575e-06 2.4697295235143437e-06
2000.0 2.4679717846557107e-06 2.467971820362406e-06
