# Supplementary material for: Quantum dynamical effects of vibrational strong coupling in chemical reactivity
Source: Nat Commun. 2023 May 12;14:2733. doi: 10.1038/s41467-023-38368-x (PMC10182063; doi:10.1038/s41467-023-38368-x)
Supplement: Supplementary file 4 — Source Data [file 41467_2023_38368_MOESM4_ESM.zip › Data-VSC-HEOM-main/S10/S10c.py]

import numpy as np
import matplotlib.pyplot as plt
plt.rcParams.update({'font.size': 16})

eV = 1.0 / 27.2114
cmn1 = 1.0/219474.63

width= 5
aspect_ratio= 1.12
fig_size = (width, width / aspect_ratio)
plt.figure(figsize=fig_size, constrained_layout=True)

color = ['#ef5777', '#48dbfb', '#8854d0', '#079992', '#e58e26',"#ff9ff3"]

def plot_curve(filename, label, scalefactor, c = 'black'):
    data = np.genfromtxt(filename)
    plt.plot(data[:, 0], data[:, 1]/scalefactor, label = label, c = c, lw = 2.5)


data_no_cav = np.genfromtxt(f"S10b_1000_no_cavity.out")
plt.xlim(500, 2000)
plt.xlabel(r'$\omega_c$ $(\mathrm{cm}^{-1})$')
plt.ylabel(r'$\kappa /\kappa_0$')


plot_curve(f"S10c_0.005_100.out", r'$\tau_c=100$ fs', data_no_cav[0, 4], c ='#F6DA62')
plot_curve(f"S10c_0.005_200.out", r'$200$ fs', data_no_cav[0, 4], c = '#F4B757')
plot_curve(f"S10c_0.005_500.out", r'$500$ fs', data_no_cav[0, 4], c = '#F3734C')
plot_curve(f"S10b_0.005.out", r'$1000$ fs', data_no_cav[0, 4], '#F13D36')
plt.plot([500, 2000], [1, 1], 'k', lw = 3, label='no cavity')
 
plt.legend()
#plt.plot([500, 2000], [1, 1], 'k', lw = 3, label='no cavity')


 
plt.savefig('S10c.pdf')
