# Supplementary material for: Quantum dynamical effects of vibrational strong coupling in chemical reactivity
Source: Nat Commun. 2023 May 12;14:2733. doi: 10.1038/s41467-023-38368-x (PMC10182063; doi:10.1038/s41467-023-38368-x)
Supplement: Supplementary file 4 — Source Data [file 41467_2023_38368_MOESM4_ESM.zip › Data-VSC-HEOM-main/S10/S10c_0.005_100.out]

500.0 2.4530661903674728e-06 2.4530661953317745e-06
555.555555556 2.4530784589694528e-06 2.4530784581524857e-06
611.111111111 2.4533326808421653e-06 2.4533326843180256e-06
666.666666667 2.4536543396567165e-06 2.4536543449390905e-06
722.222222222 2.4539375831451632e-06 2.453937584273231e-06
777.777777778 2.4546374385837063e-06 2.454637434162167e-06
833.333333333 2.4557989192333485e-06 2.4557989144425666e-06
888.888888889 2.45832692240116e-06 2.4583269204149615e-06
944.444444444 2.464838713396391e-06 2.4648387126323287e-06
1005.10204082 2.487022489509862e-06 2.487022488081147e-06
1030.6122449 2.508266463066606e-06 2.508266456276091e-06
1056.12244898 2.5462467657169537e-06 2.546246765157126e-06
1081.63265306 2.618435880122275e-06 2.618435880234326e-06
1100.0 2.7134453009636848e-06 2.713445299738923e-06
1107.14285714 2.7671645410025237e-06 2.7671645463810237e-06
1110.52631579 2.7971375241802525e-06 2.7971375255829953e-06
1121.05263158 2.9142470918692343e-06 2.9142470918739837e-06
1131.57894737 3.079038941639848e-06 3.0790389446238223e-06
1132.65306122 3.0991962090134073e-06 3.0991962118333917e-06
1142.10526316 3.307966611709194e-06 3.3079666094060534e-06
1152.63157895 3.6092328894092667e-06 3.609232892185907e-06
1158.16326531 3.7894325356582963e-06 3.789432538103381e-06
1163.15789474 3.953633649133767e-06 3.9536336469568745e-06
1173.68421053 4.237923452775687e-06 4.2379234509329465e-06
1183.67346939 4.326148031240686e-06 4.326148033224295e-06
1184.21052632 4.3243552901948335e-06 4.324355291285138e-06
1194.73684211 4.176022821591296e-06 4.176022824747948e-06
1205.26315789 3.902826069935546e-06 3.902826068026858e-06
1209.18367347 3.7947082406173978e-06 3.7947082407163736e-06
1215.78947368 3.6212360386761854e-06 3.621236036076111e-06
1226.31578947 3.384294134590844e-06 3.384294134197658e-06
1234.69387755 3.233680410349307e-06 3.2336804075326777e-06
1236.84210526 3.2000429086657608e-06 3.200042911769356e-06
1247.36842105 3.06026532711439e-06 3.060265329564327e-06
1257.89473684 2.9542777578530345e-06 2.954277758311413e-06
1260.20408163 2.9346112498717433e-06 2.9346112477452023e-06
1268.42105263 2.873104931068515e-06 2.8731049330253137e-06
1278.94736842 2.8100583594647435e-06 2.8100583580938457e-06
1285.71428571 2.776807923381054e-06 2.7768079221081983e-06
1289.47368421 2.7603456158107664e-06 2.7603456168421277e-06
1300.0 2.7205619807525485e-06 2.7205619847071412e-06
1311.2244898 2.686354873907824e-06 2.6863548763181807e-06
1336.73469388 2.6301770238333496e-06 2.6301770257956903e-06
1362.24489796 2.5929310215157376e-06 2.5929310217114306e-06
1387.75510204 2.5669412700193576e-06 2.566941271650508e-06
1413.26530612 2.5480744109213172e-06 2.5480744145150205e-06
1438.7755102 2.5339560671645846e-06 2.533956072287142e-06
1464.28571429 2.5232171422885917e-06 2.523217148090802e-06
1489.79591837 2.5147947287693566e-06 2.5147947356648024e-06
1515.30612245 2.508163134951149e-06 2.5081631342574475e-06
1540.81632653 2.5029102852932565e-06 2.5029102841014163e-06
1566.32653061 2.4987489580652836e-06 2.498748956586368e-06
1591.83673469 2.4954747876209575e-06 2.4954747825750044e-06
1617.34693878 2.4929374161353454e-06 2.4929374186535582e-06
1642.85714286 2.491022753197858e-06 2.4910227535108475e-06
1668.36734694 2.489643762492831e-06 2.489643763986144e-06
1693.87755102 2.488739097824223e-06 2.488739098986807e-06
1719.3877551 2.4882473123144087e-06 2.488247308288575e-06
1744.89795918 2.4881191928125482e-06 2.488119191271505e-06
1770.40816327 2.488296939704996e-06 2.4882969367305137e-06
1795.91836735 2.488704531047779e-06 2.488704528803888e-06
1821.42857143 2.489233165598911e-06 2.489233169765402e-06
1846.93877551 2.4897256670050116e-06 2.4897256664598616e-06
1872.44897959 2.489966885598222e-06 2.48996688501557e-06
1897.95918367 2.4897002155677676e-06 2.4897002172667725e-06
1923.46938776 2.4886954426438613e-06 2.4886954417078157e-06
1948.97959184 2.486799574925949e-06 2.4867995740311115e-06
1974.48979592 2.4837270164969616e-06 2.4837270153017367e-06
2000.0 2.4792807882122744e-06 2.4792807937069314e-06
