# Supplementary material for: Quantum dynamical effects of vibrational strong coupling in chemical reactivity
Source: Nat Commun. 2023 May 12;14:2733. doi: 10.1038/s41467-023-38368-x (PMC10182063; doi:10.1038/s41467-023-38368-x)
Supplement: Supplementary file 4 — Source Data [file 41467_2023_38368_MOESM4_ESM.zip › Data-VSC-HEOM-main/S10/S10c_0.005_200.out]

500.0 2.4533030174306236e-06 2.453303019659089e-06
555.555555556 2.453343890921938e-06 2.4533438900860984e-06
611.111111111 2.4535600260182207e-06 2.453560018016852e-06
666.666666667 2.453791695008538e-06 2.45379169166275e-06
722.222222222 2.4540077740203438e-06 2.4540077795430676e-06
777.777777778 2.4542487138072492e-06 2.4542487179839174e-06
833.333333333 2.4546484807712496e-06 2.4546484776976275e-06
888.888888889 2.455778542064641e-06 2.4557785442905725e-06
944.444444444 2.4593776820429326e-06 2.459377679660922e-06
1005.10204082 2.4733084765634683e-06 2.473308477999345e-06
1030.6122449 2.4873118196458835e-06 2.4873118236257076e-06
1056.12244898 2.5127048862541093e-06 2.5127048867552885e-06
1081.63265306 2.561216413906632e-06 2.56121641755275e-06
1100.0 2.625056106263751e-06 2.6250561061643908e-06
1107.14285714 2.6611592964646376e-06 2.661159293432488e-06
1110.52631579 2.6813221420078432e-06 2.681322137901874e-06
1121.05263158 2.760377582153789e-06 2.760377584251948e-06
1131.57894737 2.8729879328104417e-06 2.872987933645307e-06
1132.65306122 2.886921078270356e-06 2.8869210740966527e-06
1142.10526316 3.0341319356881556e-06 3.034131938321553e-06
1152.63157895 3.2604679631459437e-06 3.2604679598670618e-06
1158.16326531 3.408376183219758e-06 3.40837618523653e-06
1163.15789474 3.556364824349768e-06 3.5563648180160094e-06
1173.68421053 3.877415610246412e-06 3.877415605150607e-06
1183.67346939 4.092644608473237e-06 4.092644604047258e-06
1184.21052632 4.099124621524022e-06 4.099124619035854e-06
1194.73684211 4.096882487230135e-06 4.09688248963837e-06
1205.26315789 3.89670757727962e-06 3.896707579349564e-06
1209.18367347 3.7980942028529614e-06 3.798094203627041e-06
1215.78947368 3.628034502051042e-06 3.6280344994490356e-06
1226.31578947 3.382559964194291e-06 3.3825599677238063e-06
1234.69387755 3.2234806579084405e-06 3.2234806618108182e-06
1236.84210526 3.187942842261962e-06 3.1879428399320205e-06
1247.36842105 3.0410410218163113e-06 3.0410410238380493e-06
1257.89473684 2.9311703530353436e-06 2.931170352094706e-06
1260.20408163 2.9109867669787705e-06 2.9109867639931073e-06
1268.42105263 2.848356099394039e-06 2.84835609966783e-06
1278.94736842 2.7850302188776673e-06 2.7850302189007837e-06
1285.71428571 2.7520324701165004e-06 2.7520324729477284e-06
1289.47368421 2.7358056535929347e-06 2.735805656935085e-06
1300.0 2.6969112191354873e-06 2.696911218586013e-06
1311.2244898 2.663852947325007e-06 2.663852944949907e-06
1336.73469388 2.6104066550758193e-06 2.6104066551978916e-06
1362.24489796 2.575612363631848e-06 2.575612360859774e-06
1387.75510204 2.551668673152227e-06 2.5516686727196675e-06
1413.26530612 2.534474016414074e-06 2.534474019680236e-06
1438.7755102 2.521718910896479e-06 2.5217189103547003e-06
1464.28571429 2.5120334454147547e-06 2.51203344708689e-06
1489.79591837 2.5045391854169414e-06 2.504539190672453e-06
1515.30612245 2.498681317794497e-06 2.4986813178171642e-06
1540.81632653 2.49407882666474e-06 2.4940788259484894e-06
1566.32653061 2.490466586695827e-06 2.4904665855475995e-06
1591.83673469 2.487656270970379e-06 2.4876562702794725e-06
1617.34693878 2.485511577091738e-06 2.485511576043483e-06
1642.85714286 2.4839312473516627e-06 2.4839312476293497e-06
1668.36734694 2.4828382057108493e-06 2.4828382045755405e-06
1693.87755102 2.4821596764940434e-06 2.48215967697857e-06
1719.3877551 2.4818703924140882e-06 2.4818703930457207e-06
1744.89795918 2.48190918071006e-06 2.4819091782470693e-06
1770.40816327 2.4822204553825573e-06 2.4822204536199423e-06
1795.91836735 2.482730731193868e-06 2.482730734024629e-06
1821.42857143 2.483336009131293e-06 2.4833360109635614e-06
1846.93877551 2.483889373213367e-06 2.4838893697606304e-06
1872.44897959 2.4841944085760666e-06 2.4841944085278975e-06
1897.95918367 2.4840153073065514e-06 2.484015309824527e-06
1923.46938776 2.483115797965364e-06 2.483115798261397e-06
1948.97959184 2.4813223047979274e-06 2.4813223095711723e-06
1974.48979592 2.4785850244497675e-06 2.478585021832408e-06
2000.0 2.475070903688483e-06 2.475070903866061e-06
