# Supplementary material for: Quantum dynamical effects of vibrational strong coupling in chemical reactivity
Source: Nat Commun. 2023 May 12;14:2733. doi: 10.1038/s41467-023-38368-x (PMC10182063; doi:10.1038/s41467-023-38368-x)
Supplement: Supplementary file 4 — Source Data [file 41467_2023_38368_MOESM4_ESM.zip › Data-VSC-HEOM-main/S10/S10c_0.005_500.out]

500.0 2.453455990755069e-06 2.4534558805559343e-06
555.555555556 2.453499147754415e-06 2.453499345777101e-06
611.111111111 2.453704949180195e-06 2.453704815829706e-06
666.666666667 2.4538780805812586e-06 2.4538780440730713e-06
722.222222222 2.4540016046607853e-06 2.454001767098e-06
777.777777778 2.454025495405604e-06 2.4540254167558393e-06
833.333333333 2.4540312001206923e-06 2.454031114410823e-06
888.888888889 2.4543933106751694e-06 2.454393442223727e-06
944.444444444 2.456401014391815e-06 2.456401097220805e-06
1005.10204082 2.4659460567646524e-06 2.4659457484130818e-06
1030.6122449 2.476074107833233e-06 2.476074065596011e-06
1056.12244898 2.4946994957495776e-06 2.49469990222867e-06
1081.63265306 2.5302123076995092e-06 2.5302125541743926e-06
1100.0 2.576160485589334e-06 2.576161074136545e-06
1107.14285714 2.601681421020116e-06 2.601681285149002e-06
1110.52631579 2.6157863560168044e-06 2.615786253551484e-06
1121.05263158 2.6700985926857884e-06 2.6700978660243786e-06
1131.57894737 2.744905060379965e-06 2.744904380931928e-06
1132.65306122 2.753965380695156e-06 2.7539656808860323e-06
1142.10526316 2.8473403142722137e-06 2.8473399145060374e-06
1152.63157895 2.9836537989384424e-06 2.983653574461137e-06
1158.16326531 3.06896121847944e-06 3.068961145547311e-06
1163.15789474 3.1521140612204606e-06 3.1521140313949884e-06
1173.68421053 3.3293277376853663e-06 3.3293277359532165e-06
1183.67346939 3.4574944720637365e-06 3.4574944678363606e-06
1184.21052632 3.462180080363976e-06 3.4621800822058214e-06
1194.73684211 3.4948769363037388e-06 3.4948769387319345e-06
1205.26315789 3.422365088110541e-06 3.422365086932908e-06
1209.18367347 3.3772256323727596e-06 3.377225635655244e-06
1215.78947368 3.2908013351827776e-06 3.2908013363166286e-06
1226.31578947 3.1495140435407864e-06 3.1495140413936646e-06
1234.69387755 3.0481335946185045e-06 3.0481335907247245e-06
1236.84210526 3.024446051753089e-06 3.024446035291156e-06
1247.36842105 2.922514289758599e-06 2.9225142439789393e-06
1257.89473684 2.8420615935482465e-06 2.84206153322708e-06
1260.20408163 2.8268914346406636e-06 2.8268915330489184e-06
1268.42105263 2.7790510364295957e-06 2.779051081157897e-06
1278.94736842 2.729508213737119e-06 2.729508385294122e-06
1285.71428571 2.703230981606895e-06 2.703231172980134e-06
1289.47368421 2.690194386871533e-06 2.690194429856719e-06
1300.0 2.6586417589257815e-06 2.658641549562565e-06
1311.2244898 2.6314893686209667e-06 2.6314895187203545e-06
1336.73469388 2.586959593941604e-06 2.586959478931333e-06
1362.24489796 2.557563724670513e-06 2.557563569892462e-06
1387.75510204 2.5371560139200536e-06 2.537156181962404e-06
1413.26530612 2.5224148351483776e-06 2.5224149112800547e-06
1438.7755102 2.511436653255166e-06 2.511436408524344e-06
1464.28571429 2.5030720239339386e-06 2.5030721075362e-06
1489.79591837 2.496598387512443e-06 2.496598590124342e-06
1515.30612245 2.4915398256292592e-06 2.4915395638629502e-06
1540.81632653 2.4875715463733993e-06 2.4875715216246923e-06
1566.32653061 2.4844674901738773e-06 2.4844678167702556e-06
1591.83673469 2.482065977477033e-06 2.4820657325628815e-06
1617.34693878 2.4802461519314015e-06 2.48024596003316e-06
1642.85714286 2.478918383038326e-06 2.478918845690638e-06
1668.36734694 2.4780147511961356e-06 2.4780146655825706e-06
1693.87755102 2.477460401280214e-06 2.4774598754513244e-06
1719.3877551 2.4772351840737155e-06 2.4772355427532174e-06
1744.89795918 2.4772721080292307e-06 2.4772725571327778e-06
1770.40816327 2.477509468545546e-06 2.4775090193319037e-06
1795.91836735 2.47786622728991e-06 2.477865913536553e-06
1821.42857143 2.4782399290884118e-06 2.478240220601002e-06
1846.93877551 2.4785020188742566e-06 2.4785021527314505e-06
1872.44897959 2.478501007050598e-06 2.4785009108579967e-06
1897.95918367 2.478083317027839e-06 2.4780833081551595e-06
1923.46938776 2.4771257823969553e-06 2.4771257979156933e-06
1948.97959184 2.475572369337058e-06 2.475572363715677e-06
1974.48979592 2.4734629017726695e-06 2.4734629030793093e-06
2000.0 2.470936923729776e-06 2.470936923645851e-06
