# Supplementary material for: Quantum dynamical effects of vibrational strong coupling in chemical reactivity
Source: Nat Commun. 2023 May 12;14:2733. doi: 10.1038/s41467-023-38368-x (PMC10182063; doi:10.1038/s41467-023-38368-x)
Supplement: Supplementary file 4 — Source Data [file 41467_2023_38368_MOESM4_ESM.zip › Data-VSC-HEOM-main/S11/S11d.out]

0.025 1.0752126202317928e-07 1.0752123831671413e-07
0.0275862068966 1.1113467772940979e-07 1.1113470840453674e-07
0.0301724137931 1.1423610427059764e-07 1.1423615924788108e-07
0.0327586206897 1.1687128868975819e-07 1.1687132001547136e-07
0.0353448275862 1.1908980833507442e-07 1.1908983052971178e-07
0.0379310344828 1.209404425752996e-07 1.209404568930375e-07
0.0405172413793 1.2246950018757018e-07 1.2246951857138678e-07
0.0413793103448 1.229255099386032e-07 1.2292682787801607e-07
0.0431034482759 1.2371923975962573e-07 1.237192463807833e-07
0.0456896551724 1.2472792064488433e-07 1.2472793530362728e-07
0.048275862069 1.2552934437059819e-07 1.255293474936884e-07
0.0508620689655 1.261535973404021e-07 1.2615360335934308e-07
0.0534482758621 1.266266299906467e-07 1.2662663719807325e-07
0.0560344827586 1.2697125039681687e-07 1.2697125484627896e-07
0.0577586206897 1.271428573348071e-07 1.2714324374494562e-07
0.0586206896552 1.2720721961203632e-07 1.2720722358590746e-07
0.0612068965517 1.2735163787958632e-07 1.273516378146926e-07
0.0637931034483 1.2741926535923228e-07 1.274192672159717e-07
0.0663793103448 1.274228451239465e-07 1.2742284445312478e-07
0.0689655172414 1.273733485808682e-07 1.2737335842161228e-07
0.0715517241379 1.272802508354437e-07 1.2728025385128664e-07
0.0741379310345 1.2715168868240156e-07 1.2715168373678874e-07
0.076724137931 1.2699463095771425e-07 1.2699463907165374e-07
0.0793103448276 1.268151361347304e-07 1.2681513654574084e-07
0.0818965517241 1.266183452749321e-07 1.2661834376458173e-07
0.0844827586207 1.2640870283966922e-07 1.2640869794044413e-07
0.0870689655172 1.26189997497289e-07 1.2619000421578112e-07
0.0896551724138 1.2596551781202968e-07 1.259655225266842e-07
0.0905172413793 1.2589008175374182e-07 1.2589010880638018e-07
0.0922413793103 1.2573803942351925e-07 1.257380417443725e-07
0.0948275862069 1.255099451362715e-07 1.2550994352052596e-07
0.0974137931034 1.2528325675617895e-07 1.2528325717767652e-07
0.1 1.2505971447571025e-07 1.250597072153552e-07
0.106896551724 1.2451059535846417e-07 1.2451059470214058e-07
0.123275862069 1.2340342023669687e-07 1.2340341931428646e-07
0.139655172414 1.2270993342018325e-07 1.2270993048859584e-07
0.156034482759 1.2244274914561692e-07 1.2244274838791403e-07
0.172413793103 1.2256753777374493e-07 1.225675333635455e-07
0.188793103448 1.2303343820605886e-07 1.2303343969839118e-07
0.205172413793 1.2378664300273758e-07 1.2378664361297728e-07
0.221551724138 1.247762969083715e-07 1.247762960995268e-07
0.237931034483 1.2595691584972408e-07 1.259569156873032e-07
0.254310344828 1.2728905736291496e-07 1.2728906039091354e-07
0.270689655172 1.2873916963976515e-07 1.2873916936809376e-07
0.287068965517 1.3027903498331577e-07 1.3027902752364187e-07
0.303448275862 1.31885086313994e-07 1.3188508845971246e-07
0.319827586207 1.3353777702596876e-07 1.335377773385334e-07
0.336206896552 1.3522084011165283e-07 1.3522083647579162e-07
0.352586206897 1.3692074340222795e-07 1.3692074015875485e-07
0.368965517241 1.3862618510942892e-07 1.3862619201772307e-07
0.385344827586 1.4032770788771626e-07 1.4032770586736505e-07
0.401724137931 1.4201727113173853e-07 1.4201726957809987e-07
0.418103448276 1.4368808904483934e-07 1.4368808990393714e-07
0.434482758621 1.4533441807354647e-07 1.4533441685032597e-07
0.450862068966 1.4695144461725175e-07 1.4695144718152367e-07
0.46724137931 1.4853530316669586e-07 1.4853530946934382e-07
0.483620689655 1.5008313768818095e-07 1.5008313324062085e-07
0.5 1.515932061527956e-07 1.5159320797666801e-07
