# Supplementary material for: Quantum dynamical effects of vibrational strong coupling in chemical reactivity
Source: Nat Commun. 2023 May 12;14:2733. doi: 10.1038/s41467-023-38368-x (PMC10182063; doi:10.1038/s41467-023-38368-x)
Supplement: Supplementary file 4 — Source Data [file 41467_2023_38368_MOESM4_ESM.zip › Data-VSC-HEOM-main/S11/S11e-100.out]

750.0 1.2756369707879204e-07 1.3437398710635842e-07
775.510204082 1.277181861822888e-07 1.345314223020096e-07
801.020408163 1.2792086890762627e-07 1.3473876080682803e-07
826.530612245 1.2820207343766957e-07 1.3502733877765824e-07
852.040816327 1.2858819962493458e-07 1.3542470843280804e-07
877.551020408 1.2909007892711532e-07 1.359431346128361e-07
903.06122449 1.2988390654890118e-07 1.367644759043966e-07
928.571428571 1.3089516044367936e-07 1.3781178198770494e-07
954.081632653 1.3206354964175945e-07 1.3901586795576985e-07
979.591836735 1.3301343862890918e-07 1.3996982700824344e-07
1005.10204082 1.3329162423339489e-07 1.4018321824479263e-07
1030.6122449 1.3300822338435574e-07 1.397664761266289e-07
1056.12244898 1.3271491911852112e-07 1.3929335847796857e-07
1081.63265306 1.3286344064662926e-07 1.3921547120656932e-07
1107.14285714 1.337573133755382e-07 1.398050068016028e-07
1132.65306122 1.3570644530560029e-07 1.4130856723434985e-07
1158.16326531 1.3926567183027283e-07 1.44168583667382e-07
1183.67346939 1.457683393129457e-07 1.495573974866893e-07
1200.0 1.5229342495154027e-07 1.5509229919600578e-07
1209.18367347 1.5541386963605426e-07 1.5759075393900482e-07
1210.52631579 1.562836966031823e-07 1.583689377028994e-07
1221.05263158 1.6347628303527857e-07 1.648608563803795e-07
1231.57894737 1.6899185738477093e-07 1.697564682795687e-07
1234.69387755 1.7039273238890815e-07 1.7100438237236246e-07
1242.10526316 1.7297932918850727e-07 1.7331052931689763e-07
1252.63157895 1.742525680245038e-07 1.744387354662032e-07
1260.20408163 1.7325382836109119e-07 1.7353871286186478e-07
1263.15789474 1.7247315771411312e-07 1.7283804094648779e-07
1273.68421053 1.683836200428803e-07 1.691718592586721e-07
1284.21052632 1.6321691133511773e-07 1.6456017327723063e-07
1285.71428571 1.62456329560728e-07 1.6388433109769514e-07
1294.73684211 1.5799724801574757e-07 1.59944567280622e-07
1305.26315789 1.5328818288378662e-07 1.558396818032222e-07
1311.2244898 1.5093170403364143e-07 1.5380843777736374e-07
1315.78947368 1.492845183508794e-07 1.5239638638634203e-07
1326.31578947 1.4594669308839946e-07 1.495463901419788e-07
1336.73469388 1.4328003265628815e-07 1.4729098194688006e-07
1336.84210526 1.4325529925165597e-07 1.472701591576824e-07
1347.36842105 1.4106822492599288e-07 1.454362652268994e-07
1357.89473684 1.392865484163433e-07 1.439502810160978e-07
1362.24489796 1.3864854235819178e-07 1.43419370872289e-07
1368.42105263 1.3782726025734444e-07 1.4273760010136438e-07
1378.94736842 1.366237814435268e-07 1.4174283824445585e-07
1387.75510204 1.357749707388815e-07 1.4104363538570887e-07
1389.47368421 1.3562377228222181e-07 1.4091915846208377e-07
1400.0 1.3478643268299314e-07 1.402304078075273e-07
1413.26530612 1.3391439598600138e-07 1.3951603401935707e-07
1438.7755102 1.3265602949867876e-07 1.384883896328478e-07
1464.28571429 1.3177086701275212e-07 1.3776862038763303e-07
1489.79591837 1.3112691545237826e-07 1.3724690489258472e-07
1515.30612245 1.3064559268084497e-07 1.368580712096161e-07
1540.81632653 1.3027814712150677e-07 1.3656244754160725e-07
1566.32653061 1.299924751449136e-07 1.3633373272120913e-07
1591.83673469 1.297665644961895e-07 1.3615396630940014e-07
1617.34693878 1.2940516039727805e-07 1.358386855283128e-07
1642.85714286 1.292589296988319e-07 1.3572357983368976e-07
1668.36734694 1.291383217057864e-07 1.3562912006027467e-07
1693.87755102 1.290378713628793e-07 1.3555099391352556e-07
1719.3877551 1.2895333446213114e-07 1.3548568448829048e-07
1744.89795918 1.2888126672681244e-07 1.3543010441131605e-07
1770.40816327 1.2881878313414224e-07 1.3538185430471855e-07
1795.91836735 1.2876364632338364e-07 1.3533936711523407e-07
1821.42857143 1.2871467763166541e-07 1.3530172692826697e-07
1846.93877551 1.2867374626314856e-07 1.3527090389526794e-07
1872.44897959 1.2933587388597013e-07 1.3598147987920693e-07
1897.95918367 1.2930753060405313e-07 1.3596128186022763e-07
1923.46938776 1.292799653843123e-07 1.359412283411989e-07
1948.97959184 1.2925309469087157e-07 1.3592113208406005e-07
1974.48979592 1.2922484450795492e-07 1.3589892734874492e-07
2000.0 1.2919234986546325e-07 1.3587204854134088e-07
