# Supplementary material for: Quantum dynamical effects of vibrational strong coupling in chemical reactivity
Source: Nat Commun. 2023 May 12;14:2733. doi: 10.1038/s41467-023-38368-x (PMC10182063; doi:10.1038/s41467-023-38368-x)
Supplement: Supplementary file 4 — Source Data [file 41467_2023_38368_MOESM4_ESM.zip › Data-VSC-HEOM-main/S11/S11e-1000.out]

750.0 1.2743794649066464e-07 1.342646700044386e-07
775.510204082 1.2754860305563626e-07 1.343812176035819e-07
801.020408163 1.276936757703122e-07 1.3453345029688406e-07
826.530612245 1.278847227193776e-07 1.3473340737643188e-07
852.040816327 1.28136524433527e-07 1.3499798130630523e-07
877.551020408 1.2846634172972524e-07 1.3534456198079803e-07
903.06122449 1.2888482058430761e-07 1.3578015824045572e-07
928.571428571 1.2937403743978237e-07 1.3628279355485758e-07
954.081632653 1.298539970850527e-07 1.3676396810748984e-07
979.591836735 1.301774090469134e-07 1.370646697327755e-07
1005.10204082 1.3023075874821805e-07 1.3708512528860577e-07
1030.6122449 1.3006549390504624e-07 1.368909261448409e-07
1056.12244898 1.298556035020613e-07 1.3664460176711774e-07
1081.63265306 1.2976752705267545e-07 1.3650202124183138e-07
1107.14285714 1.299366804488181e-07 1.3659596787125573e-07
1132.65306122 1.3049606956966075e-07 1.3703832614180544e-07
1158.16326531 1.3150971626722626e-07 1.378633210085825e-07
1183.67346939 1.334400857071598e-07 1.3947851797956345e-07
1200.0 1.3570044484410682e-07 1.4140204447133952e-07
1209.18367347 1.37543859575545e-07 1.429938196380956e-07
1210.52631579 1.3785400097817446e-07 1.4326641981730587e-07
1221.05263158 1.4074158250930836e-07 1.4580535710239503e-07
1231.57894737 1.4447897101909478e-07 1.4912604209484953e-07
1234.69387755 1.4573760453472658e-07 1.5026022677625723e-07
1242.10526316 1.4890368512723784e-07 1.5314695145248605e-07
1252.63157895 1.5311954415668013e-07 1.571247675296368e-07
1260.20408163 1.5508799163954252e-07 1.5903994495726225e-07
1263.15789474 1.554448454199365e-07 1.5939605240759623e-07
1273.68421053 1.5453460675642456e-07 1.5855543704251815e-07
1284.21052632 1.5091437685164159e-07 1.5512998765788688e-07
1285.71428571 1.5027880218600665e-07 1.5453396280766825e-07
1294.73684211 1.4634474655943015e-07 1.5090226932611465e-07
1305.26315789 1.421513847975289e-07 1.4713517622854474e-07
1311.2244898 1.4014480041519843e-07 1.453521219617245e-07
1315.78947368 1.387998211018625e-07 1.4415887792915903e-07
1326.31578947 1.3625852531192579e-07 1.4191245624046119e-07
1336.73469388 1.3438954371184952e-07 1.4027341506549166e-07
1336.84210526 1.3437423739809492e-07 1.4025900237695927e-07
1347.36842105 1.3296231446490216e-07 1.3903949207583554e-07
1357.89473684 1.319091641583428e-07 1.3812319384725067e-07
1362.24489796 1.3154662107592248e-07 1.3781129411968784e-07
1368.42105263 1.3110597206259125e-07 1.3742538861939274e-07
1378.94736842 1.3048043557728753e-07 1.3689021957465365e-07
1387.75510204 1.300684820045584e-07 1.3653426745250052e-07
1389.47368421 1.2999275162942488e-07 1.3647243487920627e-07
1400.0 1.2961109175878908e-07 1.3614006816576078e-07
1413.26530612 1.2923627332494052e-07 1.3581563532364626e-07
1438.7755102 1.2873670105796026e-07 1.3538555648966326e-07
1464.28571429 1.28421143999528e-07 1.3511430835260765e-07
1489.79591837 1.2821343508548955e-07 1.3493686474526593e-07
1515.30612245 1.2807209947864183e-07 1.3481634041032764e-07
1540.81632653 1.2797354086518892e-07 1.347335569015516e-07
1566.32653061 1.2790381230966313e-07 1.3467492555988028e-07
1591.83673469 1.2785432390472773e-07 1.346338859656805e-07
1617.34693878 1.278192106992647e-07 1.3460434438137006e-07
1642.85714286 1.2779469506760468e-07 1.3458384237903133e-07
1668.36734694 1.2777731054584487e-07 1.3456949402956977e-07
1693.87755102 1.2776450868266154e-07 1.3455995536901134e-07
1719.3877551 1.277545360161088e-07 1.345537882840952e-07
1744.89795918 1.277464944447735e-07 1.345501134973024e-07
1770.40816327 1.277401756926718e-07 1.3454782314906556e-07
1795.91836735 1.2773567891643387e-07 1.3454606678145372e-07
1821.42857143 1.2773306277681514e-07 1.3454493735724335e-07
1846.93877551 1.2773213480655335e-07 1.3454454411477863e-07
1872.44897959 1.2772436034440986e-07 1.3453728490836714e-07
1897.95918367 1.2772135912070234e-07 1.3453562016854852e-07
1923.46938776 1.2771859184884444e-07 1.345365967064624e-07
1948.97959184 1.277144605908926e-07 1.3453809170874934e-07
1974.48979592 1.2770923225946368e-07 1.345388564234828e-07
2000.0 1.2770277084936446e-07 1.3453761895799683e-07
