# Supplementary material for: Quantum dynamical effects of vibrational strong coupling in chemical reactivity
Source: Nat Commun. 2023 May 12;14:2733. doi: 10.1038/s41467-023-38368-x (PMC10182063; doi:10.1038/s41467-023-38368-x)
Supplement: Supplementary file 4 — Source Data [file 41467_2023_38368_MOESM4_ESM.zip › Data-VSC-HEOM-main/S11/S11e-200.out]

750.0 1.2749310001501637e-07 1.3431198347206685e-07
775.510204082 1.2762359277463377e-07 1.3444707463462069e-07
801.020408163 1.2779691344315238e-07 1.346272148664212e-07
826.530612245 1.2803263698753085e-07 1.3487217042200492e-07
852.040816327 1.2835713972013314e-07 1.3520963518100893e-07
877.551020408 1.2880698065286748e-07 1.3567867411929362e-07
903.06122449 1.2944088523179645e-07 1.3634038616622398e-07
928.571428571 1.302833948165242e-07 1.3721864424366336e-07
954.081632653 1.312695390251671e-07 1.3824183393404986e-07
979.591836735 1.3209687301626498e-07 1.390841251982495e-07
1005.10204082 1.3235261016170545e-07 1.3930497565697101e-07
1030.6122449 1.3203898850256883e-07 1.3890637644243702e-07
1056.12244898 1.3160167098825786e-07 1.3835011527415752e-07
1081.63265306 1.3143935899689213e-07 1.3804127810463969e-07
1107.14285714 1.3179151636244835e-07 1.382049224968752e-07
1132.65306122 1.328625892344573e-07 1.3900273735709569e-07
1158.16326531 1.349458470620629e-07 1.4065206919560563e-07
1183.67346939 1.3904572334896952e-07 1.439964619963177e-07
1200.0 1.4366428364128505e-07 1.4785784844546464e-07
1209.18367347 1.4718034384416248e-07 1.508158785102754e-07
1210.52631579 1.4779648391097325e-07 1.5134283863044795e-07
1221.05263158 1.533382021306992e-07 1.561307173295063e-07
1231.57894737 1.597681417621015e-07 1.6176655351465112e-07
1234.69387755 1.6175638770063718e-07 1.635229392981029e-07
1242.10526316 1.6628466157770325e-07 1.6754994320237972e-07
1252.63157895 1.709653090887495e-07 1.7175190464887172e-07
1260.20408163 1.720078760422923e-07 1.7268604648687374e-07
1263.15789474 1.717841296966515e-07 1.7248173765287377e-07
1273.68421053 1.6842693166188337e-07 1.6945365824760272e-07
1284.21052632 1.625866937180907e-07 1.6422219536109453e-07
1285.71428571 1.616769637374842e-07 1.63412666094852e-07
1294.73684211 1.5629306989807573e-07 1.5865553545498073e-07
1305.26315789 1.50712631524169e-07 1.537852991376573e-07
1311.2244898 1.4801944665856698e-07 1.514641499295854e-07
1315.78947368 1.4618756201329366e-07 1.4989617158291936e-07
1326.31578947 1.4264439068716832e-07 1.4688397567574973e-07
1336.73469388 1.3994180936376324e-07 1.4460069461965615e-07
1336.84210526 1.3991739904307714e-07 1.4458012138092554e-07
1347.36842105 1.3780920019483235e-07 1.4281073598038448e-07
1357.89473684 1.3616664786749908e-07 1.4144145148082346e-07
1362.24489796 1.355953516047783e-07 1.4096668199583165e-07
1368.42105263 1.3487339077673194e-07 1.4036621869385739e-07
1378.94736842 1.3384348413971533e-07 1.3951138715947345e-07
1387.75510204 1.3313777463839604e-07 1.3892818016973887e-07
1389.47368421 1.3301391118973067e-07 1.388260388087623e-07
1400.0 1.3233837390285663e-07 1.3826923272979647e-07
1413.26530612 1.316542672507479e-07 1.377050351232784e-07
1438.7755102 1.3070474933062705e-07 1.3692537069978014e-07
1464.28571429 1.300665715345722e-07 1.364033375119897e-07
1489.79591837 1.2961996300359154e-07 1.3603857053310734e-07
1515.30612245 1.2929691544643052e-07 1.3577595170231376e-07
1540.81632653 1.2905704070886946e-07 1.3558165031608409e-07
1566.32653061 1.2887508197301586e-07 1.3543550879575215e-07
1591.83673469 1.287344946521956e-07 1.3532297440835118e-07
1617.34693878 1.2860116634397174e-07 1.3521335518396933e-07
1642.85714286 1.2851337828351765e-07 1.3514419501512168e-07
1668.36734694 1.2844262368787317e-07 1.3508915874793575e-07
1693.87755102 1.2838501847000684e-07 1.3504480508597388e-07
1719.3877551 1.2833760433479508e-07 1.3500844117743802e-07
1744.89795918 1.2829797831596695e-07 1.3497830893133815e-07
1770.40816327 1.28264148125935e-07 1.349529919890056e-07
1795.91836735 1.2823457002551238e-07 1.3493085027833806e-07
1821.42857143 1.282083840368416e-07 1.3491085119242926e-07
1846.93877551 1.2818643255038717e-07 1.348945609971708e-07
1872.44897959 1.2835867017044877e-07 1.3508366568186136e-07
1897.95918367 1.283356846719959e-07 1.350653240661044e-07
1923.46938776 1.283181392226226e-07 1.350518812671933e-07
1948.97959184 1.283014347952289e-07 1.3503896717660969e-07
1974.48979592 1.282838267554756e-07 1.350253115768999e-07
2000.0 1.28263076511728e-07 1.350083636931989e-07
