# Supplementary material for: Quantum dynamical effects of vibrational strong coupling in chemical reactivity
Source: Nat Commun. 2023 May 12;14:2733. doi: 10.1038/s41467-023-38368-x (PMC10182063; doi:10.1038/s41467-023-38368-x)
Supplement: Supplementary file 4 — Source Data [file 41467_2023_38368_MOESM4_ESM.zip › Data-VSC-HEOM-main/S11/S11e-2000.out]

750.0 1.2743308082364732e-07 1.3425837069414281e-07
775.510204082 1.2753143114236023e-07 1.3437149146965352e-07
801.020408163 1.276628705388498e-07 1.3451760636919566e-07
826.530612245 1.2784080004958378e-07 1.3470669936253932e-07
852.040816327 1.280774739564228e-07 1.349516248642645e-07
877.551020408 1.2838146647614532e-07 1.352616286582353e-07
903.06122449 1.287494780597966e-07 1.3563166979634313e-07
928.571428571 1.291500895863721e-07 1.3602882859077937e-07
954.081632653 1.295075823659696e-07 1.3637135967570585e-07
979.591836735 1.2971768028439526e-07 1.3654951249259272e-07
1005.10204082 1.2972550044093731e-07 1.3653125344059124e-07
1030.6122449 1.2958920329948113e-07 1.3638908948104435e-07
1056.12244898 1.294360119489189e-07 1.3622906812320108e-07
1081.63265306 1.2938822920119301e-07 1.3615801462229538e-07
1107.14285714 1.2956121978907634e-07 1.3628249840755145e-07
1132.65306122 1.3008112839326006e-07 1.3670175316632946e-07
1158.16326531 1.3097873240350694e-07 1.3742374682073051e-07
1183.67346939 1.3259722508896424e-07 1.3876742376836766e-07
1200.0 1.342524676859796e-07 1.4030885389673402e-07
1209.18367347 1.3555726146205914e-07 1.4155184272097944e-07
1210.52631579 1.3581386723126815e-07 1.4176130404569508e-07
1221.05263158 1.3777314776699255e-07 1.4366304315325053e-07
1231.57894737 1.4029243815735802e-07 1.4601332182875413e-07
1234.69387755 1.4109144779694062e-07 1.4678658696326835e-07
1242.10526316 1.4289532963346048e-07 1.4870327916634566e-07
1252.63157895 1.452586141254009e-07 1.5124853682645096e-07
1260.20408163 1.4626665248001516e-07 1.5244680837004644e-07
1263.15789474 1.4643971897625263e-07 1.5266986500390873e-07
1273.68421053 1.459013986826103e-07 1.5215639332653287e-07
1284.21052632 1.438766262305372e-07 1.4996874399718606e-07
1285.71428571 1.4351141263199887e-07 1.4957851668410196e-07
1294.73684211 1.4116246888041826e-07 1.471415994620395e-07
1305.26315789 1.3849488314213835e-07 1.4449771707333998e-07
1311.2244898 1.3714223305429513e-07 1.4319317069890712e-07
1315.78947368 1.3619073833406517e-07 1.4229577408770912e-07
1326.31578947 1.343575437876304e-07 1.405502236602879e-07
1336.73469388 1.329862111480483e-07 1.392370202286538e-07
1336.84210526 1.3295635445465603e-07 1.392253755133186e-07
1347.36842105 1.3188774781014229e-07 1.382331348766044e-07
1357.89473684 1.309808675143477e-07 1.3747410543591152e-07
1362.24489796 1.3073215209675957e-07 1.3721258950866628e-07
1368.42105263 1.3038025552297713e-07 1.3688757148195048e-07
1378.94736842 1.2992163750608437e-07 1.3643693379118366e-07
1387.75510204 1.2949036508128692e-07 1.3613598028128884e-07
1389.47368421 1.294844150966188e-07 1.3608351653930996e-07
1400.0 1.2912339759085902e-07 1.3580035904507493e-07
1413.26530612 1.288121885064866e-07 1.3552493800976044e-07
1438.7755102 1.2840820903644093e-07 1.3515982857126148e-07
1464.28571429 1.281510232820397e-07 1.3493188361636476e-07
1489.79591837 1.279816059962121e-07 1.3478431661761887e-07
1515.30612245 1.278700013299315e-07 1.3468581827943418e-07
1540.81632653 1.2779940854425032e-07 1.346193591377681e-07
1566.32653061 1.277582859385934e-07 1.3457376705108707e-07
1591.83673469 1.27736937618793e-07 1.3454298201563814e-07
1617.34693878 1.2772782499707092e-07 1.3452202329031022e-07
1642.85714286 1.2772161252523098e-07 1.3450825918652567e-07
1668.36734694 1.277115531323198e-07 1.3449966344465883e-07
1693.87755102 1.2769542995558456e-07 1.3449501930635435e-07
1719.3877551 1.2767479248030047e-07 1.3449305441354096e-07
1744.89795918 1.2765514812954855e-07 1.34492949811654e-07
1770.40816327 1.276442658232968e-07 1.3449381643976104e-07
1795.91836735 1.2764757612479578e-07 1.344950987847739e-07
1821.42857143 1.2766383748511717e-07 1.3449680114377986e-07
1846.93877551 1.276853840337719e-07 1.3449885552567105e-07
1872.44897959 1.2768637936579244e-07 1.344859681059181e-07
1897.95918367 1.27687671299494e-07 1.344877260633475e-07
1923.46938776 1.2767113551070173e-07 1.3449148204015165e-07
1948.97959184 1.2764316309942553e-07 1.3449573114858e-07
1974.48979592 1.2761665479490107e-07 1.3449959498964423e-07
2000.0 1.2760360749943065e-07 1.3450231509627421e-07
