# Supplementary material for: Quantum dynamical effects of vibrational strong coupling in chemical reactivity
Source: Nat Commun. 2023 May 12;14:2733. doi: 10.1038/s41467-023-38368-x (PMC10182063; doi:10.1038/s41467-023-38368-x)
Supplement: Supplementary file 4 — Source Data [file 41467_2023_38368_MOESM4_ESM.zip › Data-VSC-HEOM-main/S11/S11e-500.out]

750.0 1.2745234017190704e-07 1.342764927417298e-07
775.510204082 1.2756830125503482e-07 1.3439833266883503e-07
801.020408163 1.2772160483208772e-07 1.3455936616888864e-07
826.530612245 1.279267721271751e-07 1.3477416767459153e-07
852.040816327 1.2820376138721408e-07 1.350644962243389e-07
877.551020408 1.2857913222210033e-07 1.3545827458435255e-07
903.06122449 1.2907937407193763e-07 1.3598062187832839e-07
928.571428571 1.2970576445896674e-07 1.3663027415420316e-07
954.081632653 1.3037958805395472e-07 1.373212200492201e-07
979.591836735 1.308912674417484e-07 1.3782712850386953e-07
1005.10204082 1.3101826557260327e-07 1.3792395034858295e-07
1030.6122449 1.307902555870757e-07 1.3765003112449343e-07
1056.12244898 1.3047109850830446e-07 1.3726876726459053e-07
1081.63265306 1.303109654054732e-07 1.370251357776523e-07
1107.14285714 1.30483536380237e-07 1.3709064243621473e-07
1132.65306122 1.3114342794470126e-07 1.375881149683325e-07
1158.16326531 1.3241426078587905e-07 1.3860032802033044e-07
1183.67346939 1.3492908904393645e-07 1.4066147469743218e-07
1200.0 1.3789352975622415e-07 1.4314818563215897e-07
1209.18367347 1.4032578865123666e-07 1.4520992597651457e-07
1210.52631579 1.4074180549825894e-07 1.455654508624598e-07
1221.05263158 1.4462696962311895e-07 1.4889888760457422e-07
1231.57894737 1.49707194537357e-07 1.533148337676377e-07
1234.69387755 1.5142457889944359e-07 1.54824174232215e-07
1242.10526316 1.5573181162946918e-07 1.5864163979318792e-07
1252.63157895 1.613841636965794e-07 1.6374790566930774e-07
1260.20408163 1.638393988889647e-07 1.6599697253706106e-07
1263.15789474 1.6419989430901582e-07 1.6632896764761084e-07
1273.68421053 1.6247888198556296e-07 1.647624316908947e-07
1284.21052632 1.5732887908594163e-07 1.600972440335401e-07
1285.71428571 1.5646518378318312e-07 1.5932070575352892e-07
1294.73684211 1.51263625345273e-07 1.546944010097797e-07
1305.26315789 1.4591015872517368e-07 1.5001247945369885e-07
1311.2244898 1.433951722746106e-07 1.478319961743619e-07
1315.78947368 1.4172035821830287e-07 1.4638658974693778e-07
1326.31578947 1.3858513288079883e-07 1.4369019425821582e-07
1336.73469388 1.362862131803152e-07 1.4172935000517363e-07
1336.84210526 1.362658701387039e-07 1.4171204257473283e-07
1347.36842105 1.345400454259515e-07 1.402460712120253e-07
1357.89473684 1.332403342162519e-07 1.3914525030288408e-07
1362.24489796 1.3279829305983078e-07 1.387712394014916e-07
1368.42105263 1.3224752545875938e-07 1.383067941624062e-07
1378.94736842 1.3147801965904507e-07 1.376572132667371e-07
1387.75510204 1.3096260889139446e-07 1.372234071171779e-07
1389.47368421 1.308732381574545e-07 1.3714797128496762e-07
1400.0 1.3039174005213136e-07 1.3674263436490565e-07
1413.26530612 1.299154317838909e-07 1.3634176675409733e-07
1438.7755102 1.2927654137807234e-07 1.3580524374176803e-07
1464.28571429 1.2886529909254934e-07 1.3545991750507679e-07
1489.79591837 1.2858900393973602e-07 1.3522895632048148e-07
1515.30612245 1.2839687708303097e-07 1.3506842869974627e-07
1540.81632653 1.2825957730363692e-07 1.349550548693912e-07
1566.32653061 1.281593047235749e-07 1.3487221115711412e-07
1591.83673469 1.280847875584643e-07 1.348117029331974e-07
1617.34693878 1.2802707840038583e-07 1.3476493865139223e-07
1642.85714286 1.279843696122721e-07 1.3473134767692343e-07
1668.36734694 1.2795164243013583e-07 1.347060788229783e-07
1693.87755102 1.2792642964805482e-07 1.3468710349595264e-07
1719.3877551 1.2790687408850878e-07 1.3467282066573903e-07
1744.89795918 1.2789145284099812e-07 1.346621392400906e-07
1770.40816327 1.2787888559201344e-07 1.3465378735883146e-07
1795.91836735 1.278681577194558e-07 1.3464641695828572e-07
1821.42857143 1.2785871501777039e-07 1.3464004542138634e-07
1846.93877551 1.2785087398461017e-07 1.3463526314053586e-07
1872.44897959 1.2786409866841823e-07 1.346532708712513e-07
1897.95918367 1.278545737832103e-07 1.346459914946854e-07
1923.46938776 1.2784848939067885e-07 1.3464245896356146e-07
1948.97959184 1.2784260706099796e-07 1.3463967457762636e-07
1974.48979592 1.27835644406803e-07 1.3463605889012627e-07
2000.0 1.2782581578138566e-07 1.3462966029538682e-07
