# Supplementary material for: Quantum dynamical effects of vibrational strong coupling in chemical reactivity
Source: Nat Commun. 2023 May 12;14:2733. doi: 10.1038/s41467-023-38368-x (PMC10182063; doi:10.1038/s41467-023-38368-x)
Supplement: Supplementary file 4 — Source Data [file 41467_2023_38368_MOESM4_ESM.zip › Data-VSC-HEOM-main/S11/S11f-CM.out]

5.999999999999999778e-02 8.500470081710474746e-02 1.029012758839777195e-03
6.700000000000000400e-02 8.391875142721649805e-02 1.097989975935906911e-03
7.499999999999999722e-02 8.578079087235404576e-02 1.029492591684330561e-03
8.200000000000000344e-02 8.707645836430430442e-02 9.613882013766932933e-04
8.999999999999999667e-02 9.355283370317017677e-02 1.070221089588375670e-03
9.700000000000000289e-02 9.964969192396090636e-02 1.076446013900398411e-03
1.049999999999999961e-01 1.084912092773727688e-01 1.019306046532663778e-03
1.120000000000000023e-01 1.148299463922224234e-01 1.127854669503361353e-03
1.199999999999999956e-01 1.162758428099907315e-01 1.040875494876712442e-03
1.270000000000000018e-01 1.164846694147373130e-01 1.041435799930288519e-03
1.350000000000000089e-01 1.068783158528127802e-01 1.004470000006845365e-03
1.419999999999999873e-01 9.844622935289004673e-02 1.025109235572957802e-03
1.499999999999999944e-01 9.373011358232001544e-02 9.200220472092891528e-04
1.570000000000000007e-01 9.039244733194863601e-02 1.048185444290174835e-03
1.650000000000000078e-01 8.806589876497503133e-02 1.061378353467427177e-03
1.719999999999999862e-01 9.007725354595635947e-02 1.069667527370810490e-03
1.799999999999999933e-01 8.936660172363591892e-02 1.005390768805372549e-03
1.869999999999999996e-01 9.037395618550915499e-02 9.133309051391716882e-04
1.950000000000000067e-01 9.209407736119037957e-02 9.813361539865385515e-04
2.020000000000000129e-01 9.159552450432775772e-02 9.465667632516825900e-04
2.099999999999999922e-01 9.334418918076939353e-02 1.086567340750010111e-03
2.169999999999999984e-01 9.369646311322483989e-02 9.699236515702727018e-04
2.250000000000000056e-01 9.557987536484525981e-02 1.006159090277562729e-03
2.320000000000000118e-01 9.629124503769846688e-02 1.057250961508123801e-03
2.399999999999999911e-01 9.444056491686675381e-02 1.016111127158238680e-03
2.469999999999999973e-01 9.400597954269407364e-02 8.928601191915264265e-04
2.620000000000000107e-01 8.933879359727037173e-02 9.898869868804208508e-04
