# Supplementary material for: Quantum dynamical effects of vibrational strong coupling in chemical reactivity
Source: Nat Commun. 2023 May 12;14:2733. doi: 10.1038/s41467-023-38368-x (PMC10182063; doi:10.1038/s41467-023-38368-x)
Supplement: Supplementary file 4 — Source Data [file 41467_2023_38368_MOESM4_ESM.zip › Data-VSC-HEOM-main/S12/S12b-0.025.out]

500.0 1.041280366069631e-09 1.0408313636751261e-09
618.75 1.042385448033444e-09 1.0418754380421275e-09
737.5 1.0445363356077014e-09 1.0441121745849662e-09
856.25 1.0540316178506249e-09 1.0539633531778172e-09
975.0 1.0881449640305352e-09 1.0886876961213069e-09
1000.0 1.110386427607154e-09 1.1109726101624477e-09
1017.24137931 1.1330301663144268e-09 1.1335973131838663e-09
1034.48275862 1.1656806075731477e-09 1.1661594375378092e-09
1051.72413793 1.2146135056078438e-09 1.2149217146511133e-09
1068.96551724 1.2905167896170236e-09 1.2906072134334854e-09
1086.20689655 1.4128031590953307e-09 1.412654926119897e-09
1103.44827586 1.6157824141550303e-09 1.6154683897068899e-09
1120.68965517 1.9483017002120425e-09 1.9480336084137737e-09
1137.93103448 2.4021094204314293e-09 2.4021190787414166e-09
1155.17241379 2.6879213634518195e-09 2.688259126219261e-09
1172.4137931 2.472301078356043e-09 2.4725293425205507e-09
1189.65517241 2.0591231561359124e-09 2.0589495767165066e-09
1206.89655172 1.7862235841424796e-09 1.786366281862378e-09
1224.13793103 1.9240183365303717e-09 1.92392082571728e-09
1241.37931034 1.7146596124725205e-09 1.7146451426636032e-09
1258.62068966 1.4048185494050721e-09 1.4048135965566797e-09
1275.86206897 1.2932450486323947e-09 1.2932459338193523e-09
1293.10344828 1.2343917629633515e-09 1.2343891777975249e-09
1310.34482759 1.1963627685133409e-09 1.196360857088595e-09
1327.5862069 1.169176767067182e-09 1.1691737596671804e-09
1344.82758621 1.148824598817463e-09 1.1488363442231025e-09
1362.06896552 1.1332935437003213e-09 1.1333271483690196e-09
1379.31034483 1.12123656899934e-09 1.1213841847501617e-09
1396.55172414 1.112303587102957e-09 1.1120880436596714e-09
1413.79310345 1.1045148154472698e-09 1.1047781871857975e-09
1431.03448276 1.0988217744777216e-09 1.0989475091945694e-09
1448.27586207 1.0945473591494215e-09 1.094230408632392e-09
1465.51724138 1.0907093592852226e-09 1.090407897687093e-09
1482.75862069 1.087113666426693e-09 1.0871484607558771e-09
1500.0 1.084027203086487e-09 1.0843881557652436e-09
1525.0 1.0804157221225544e-09 1.0809450657988225e-09
1643.75 1.0719105874962577e-09 1.0714973171830388e-09
1762.5 1.0670141229505363e-09 1.0666463088362873e-09
1881.25 1.0647180787854564e-09 1.064700398834645e-09
2000.0 1.0611322593294046e-09 1.0613936840562092e-09
