# Supplementary material for: Quantum dynamical effects of vibrational strong coupling in chemical reactivity
Source: Nat Commun. 2023 May 12;14:2733. doi: 10.1038/s41467-023-38368-x (PMC10182063; doi:10.1038/s41467-023-38368-x)
Supplement: Supplementary file 4 — Source Data [file 41467_2023_38368_MOESM4_ESM.zip › Data-VSC-HEOM-main/S12/S12b-0.05.out]

500.0 1.1862663388635919e-09 1.1862641834091058e-09
618.75 1.187133599956075e-09 1.1871420807383835e-09
737.5 1.1904729505188904e-09 1.1904796363613829e-09
856.25 1.2039709754683108e-09 1.2039769305604388e-09
975.0 1.2249534783129262e-09 1.2249584599486685e-09
1000.0 1.2379148639394165e-09 1.2379215400079451e-09
1017.24137931 1.2513282373594152e-09 1.2513284116821787e-09
1034.48275862 1.270367659358796e-09 1.270371996370641e-09
1051.72413793 1.2981604615693485e-09 1.2981624705100197e-09
1068.96551724 1.3399557262622047e-09 1.3399551438716576e-09
1086.20689655 1.4046140317154178e-09 1.4046190572622055e-09
1103.44827586 1.5058484995870086e-09 1.5058548112691207e-09
1120.68965517 1.6609890648017e-09 1.6609926949948061e-09
1137.93103448 1.8577613062034164e-09 1.8577704137631143e-09
1155.17241379 1.9866048052064923e-09 1.986610493027738e-09
1172.4137931 1.914347405928983e-09 1.914348811552583e-09
1189.65517241 1.7311042197736246e-09 1.731107672563443e-09
1206.89655172 1.5863728433521042e-09 1.5863765401354675e-09
1224.13793103 1.6038639377703043e-09 1.6038649007071552e-09
1241.37931034 1.5851962876768834e-09 1.5851888834970059e-09
1258.62068966 1.4151779675057255e-09 1.4151789542373168e-09
1275.86206897 1.3438559554166319e-09 1.343858613126894e-09
1293.10344828 1.3069482954514428e-09 1.3069495527950952e-09
1310.34482759 1.2832388745472097e-09 1.28324002399122e-09
1327.5862069 1.2661034173270258e-09 1.2661020476805705e-09
1344.82758621 1.2532200636052702e-09 1.2532188440788242e-09
1362.06896552 1.243476573199625e-09 1.2434736130386627e-09
1379.31034483 1.2360351575186368e-09 1.2360327817315228e-09
1396.55172414 1.2302622038810271e-09 1.2302634418169246e-09
1413.79310345 1.2257184430070237e-09 1.2257180492075622e-09
1431.03448276 1.2220896402148921e-09 1.222087377706985e-09
1448.27586207 1.2191497241605024e-09 1.2191486839478322e-09
1465.51724138 1.216888934024318e-09 1.2168959298776758e-09
1482.75862069 1.2148630957446482e-09 1.2148681152088817e-09
1500.0 1.2131577202377108e-09 1.2131650057539644e-09
1525.0 1.2107840813560785e-09 1.2107914510220248e-09
1643.75 1.2053194843466485e-09 1.2053198179404536e-09
1762.5 1.2020832616242966e-09 1.2020863634113328e-09
1881.25 1.2016775671999594e-09 1.2016803248247095e-09
2000.0 1.1982222094752053e-09 1.198226337181292e-09
