# Supplementary material for: Quantum dynamical effects of vibrational strong coupling in chemical reactivity
Source: Nat Commun. 2023 May 12;14:2733. doi: 10.1038/s41467-023-38368-x (PMC10182063; doi:10.1038/s41467-023-38368-x)
Supplement: Supplementary file 4 — Source Data [file 41467_2023_38368_MOESM4_ESM.zip › Data-VSC-HEOM-main/S12/S12b-0.075.out]

500.0 1.233773282166714e-09 1.2337721658542373e-09
618.75 1.2348804112070833e-09 1.2348832459064506e-09
737.5 1.2391043867578527e-09 1.2391036349370058e-09
856.25 1.2543859359601441e-09 1.2543862401421035e-09
975.0 1.2694707319024034e-09 1.2694739670361757e-09
1000.0 1.2765620625594898e-09 1.2765631750210734e-09
1017.24137931 1.2843323518131356e-09 1.28433491999474e-09
1034.48275862 1.295592603088648e-09 1.295589880831792e-09
1051.72413793 1.3121895322729982e-09 1.3121877961481707e-09
1068.96551724 1.3372646884319433e-09 1.3372676487749219e-09
1086.20689655 1.3757153533048306e-09 1.3757148205634936e-09
1103.44827586 1.4337720110510074e-09 1.4337732371485919e-09
1120.68965517 1.520768918455018e-09 1.5207686653056392e-09
1137.93103448 1.6279394559447704e-09 1.627938560116747e-09
1155.17241379 1.7029942189326555e-09 1.7029903723084555e-09
1172.4137931 1.6692810295619705e-09 1.66928050646782e-09
1189.65517241 1.563471814924067e-09 1.5634692852434093e-09
1206.89655172 1.4692425080277448e-09 1.469243442857401e-09
1224.13793103 1.4600784471581047e-09 1.4600795039880162e-09
1241.37931034 1.4945511879101415e-09 1.4945525884928233e-09
1258.62068966 1.3953502665884455e-09 1.3953497639639234e-09
1275.86206897 1.3422463543415694e-09 1.3422426601238314e-09
1293.10344828 1.3154100398047563e-09 1.3154072608362119e-09
1310.34482759 1.2986186856801673e-09 1.298620953397099e-09
1327.5862069 1.2866366712766973e-09 1.2866376398161623e-09
1344.82758621 1.277698379832957e-09 1.2776951127517945e-09
1362.06896552 1.2710153185365997e-09 1.2710136744050653e-09
1379.31034483 1.2659811282158292e-09 1.26598214929531e-09
1396.55172414 1.262127674464486e-09 1.262129565368387e-09
1413.79310345 1.2591240807605732e-09 1.2591262976688556e-09
1431.03448276 1.2567482839103748e-09 1.2567478980476573e-09
1448.27586207 1.2548383983426906e-09 1.2548383624137557e-09
1465.51724138 1.2535523423840327e-09 1.2535537004382122e-09
1482.75862069 1.252241839249445e-09 1.2522446017527362e-09
1500.0 1.2511547474237373e-09 1.2511567655790256e-09
1525.0 1.2492581366051e-09 1.249256525193332e-09
1643.75 1.2459470991972927e-09 1.2459502512905204e-09
1762.5 1.2431468097803098e-09 1.2431422438021832e-09
1881.25 1.2436976510024486e-09 1.2436977937519972e-09
2000.0 1.2406422371411244e-09 1.2406410332821346e-09
