# Supplementary material for: Quantum dynamical effects of vibrational strong coupling in chemical reactivity
Source: Nat Commun. 2023 May 12;14:2733. doi: 10.1038/s41467-023-38368-x (PMC10182063; doi:10.1038/s41467-023-38368-x)
Supplement: Supplementary file 4 — Source Data [file 41467_2023_38368_MOESM4_ESM.zip › Data-VSC-HEOM-main/S12/S12b-0.1.out]

500.0 1.2498989084448946e-09 1.249893006969036e-09
618.75 1.2512407944580313e-09 1.251240730166921e-09
737.5 1.2557777159139374e-09 1.2557765262690982e-09
856.25 1.2716296598697451e-09 1.271630161257331e-09
975.0 1.2868162372701887e-09 1.286813205665005e-09
1000.0 1.2907118760727695e-09 1.2907131298389836e-09
1017.24137931 1.2952504954596042e-09 1.295248141835783e-09
1034.48275862 1.3018838882055283e-09 1.30188269806073e-09
1051.72413793 1.3118693206615416e-09 1.3118726004083046e-09
1068.96551724 1.3277206722684168e-09 1.3277235018583513e-09
1086.20689655 1.3529121909279478e-09 1.3529108847034336e-09
1103.44827586 1.3901224264236445e-09 1.3901188305137192e-09
1120.68965517 1.4460746673058488e-09 1.446077223909613e-09
1137.93103448 1.5125352366125665e-09 1.512532753885956e-09
1155.17241379 1.5629714256097984e-09 1.562968809434948e-09
1172.4137931 1.5427873793369295e-09 1.5427868859666928e-09
1189.65517241 1.4702357737541063e-09 1.4702343669265612e-09
1206.89655172 1.3997309113965427e-09 1.3997340865974448e-09
1224.13793103 1.3843442470935827e-09 1.384343598971034e-09
1241.37931034 1.436040478709538e-09 1.4360414608290432e-09
1258.62068966 1.3800288018404623e-09 1.380024978732623e-09
1275.86206897 1.3351269488857815e-09 1.3351254073864572e-09
1293.10344828 1.3124195184783618e-09 1.3124185006705199e-09
1310.34482759 1.2985959032299879e-09 1.2985968625464872e-09
1327.5862069 1.2889993854621144e-09 1.2890004384588644e-09
1344.82758621 1.2819466925297214e-09 1.2819431315462027e-09
1362.06896552 1.27672478804035e-09 1.2767257888148905e-09
1379.31034483 1.2728381394002117e-09 1.2728368298304793e-09
1396.55172414 1.2698899176019952e-09 1.2698882291514777e-09
1413.79310345 1.2676085514020762e-09 1.2676103807550223e-09
1431.03448276 1.2658223940382364e-09 1.2658202328466801e-09
1448.27586207 1.264395323716404e-09 1.2643925101125787e-09
1465.51724138 1.2636327288668933e-09 1.2636359300824871e-09
1482.75862069 1.262652911335443e-09 1.2626550052178155e-09
1500.0 1.2618452036205005e-09 1.2618474237683187e-09
1525.0 1.2599254850016205e-09 1.2599233963162417e-09
1643.75 1.2575874072315612e-09 1.2575874044950885e-09
1762.5 1.2549385718935153e-09 1.2549373688666078e-09
1881.25 1.256337576904518e-09 1.256334493861804e-09
2000.0 1.2535126757613155e-09 1.2535087810446794e-09
