# Supplementary material for: Quantum dynamical effects of vibrational strong coupling in chemical reactivity
Source: Nat Commun. 2023 May 12;14:2733. doi: 10.1038/s41467-023-38368-x (PMC10182063; doi:10.1038/s41467-023-38368-x)
Supplement: Supplementary file 4 — Source Data [file 41467_2023_38368_MOESM4_ESM.zip › Data-VSC-HEOM-main/S12/S12c-CM.out]

5.999999999999999778e-02 1.215016406691209749e-01 9.667801949606112232e-04
6.700000000000000400e-02 1.216766631682291017e-01 1.071277561736604100e-03
7.499999999999999722e-02 1.265094887953745750e-01 9.674762170885486262e-04
8.200000000000000344e-02 1.281647424120634093e-01 1.063200204540867789e-03
8.999999999999999667e-02 1.346683377091008049e-01 9.299034908560061680e-04
9.700000000000000289e-02 1.456482925029419784e-01 1.032784802468237392e-03
1.049999999999999961e-01 1.603373576576645476e-01 9.758516355668709610e-04
1.120000000000000023e-01 1.640464660724156587e-01 8.624828546029180820e-04
1.199999999999999956e-01 1.628753292571034905e-01 1.111318993924113830e-03
1.270000000000000018e-01 1.580171726817611311e-01 1.031993879907268504e-03
1.350000000000000089e-01 1.468659450621551121e-01 9.505255041865999380e-04
1.419999999999999873e-01 1.363708854927318526e-01 1.088514396800641017e-03
1.499999999999999944e-01 1.307846413257927609e-01 1.090703299051660764e-03
1.570000000000000007e-01 1.284722929272194281e-01 1.091793561751537188e-03
1.650000000000000078e-01 1.292928728705434738e-01 1.131118859560704265e-03
1.719999999999999862e-01 1.298430936507312117e-01 1.123356633250514143e-03
1.799999999999999933e-01 1.316557710901832545e-01 1.026592009678861661e-03
1.869999999999999996e-01 1.312870973643731065e-01 9.130330698283133225e-04
1.950000000000000067e-01 1.330136334096752582e-01 1.064953043705555444e-03
2.020000000000000129e-01 1.361622416713579309e-01 1.147914133909914286e-03
2.099999999999999922e-01 1.353912897768707879e-01 1.027033572922259009e-03
2.169999999999999984e-01 1.375411380195362410e-01 9.388051466744861632e-04
2.250000000000000056e-01 1.377253319645478924e-01 1.102547832651301369e-03
2.320000000000000118e-01 1.354457895962473124e-01 1.023049982307877234e-03
2.399999999999999911e-01 1.344358552152526143e-01 1.051012477260883631e-03
2.469999999999999973e-01 1.333137366962042492e-01 1.103616252532992970e-03
2.550000000000000044e-01 1.311158652446951789e-01 1.054129907100973332e-03
2.620000000000000107e-01 1.279174500820178528e-01 1.167326389227888632e-03
