# Supplementary material for: Quantum dynamical effects of vibrational strong coupling in chemical reactivity
Source: Nat Commun. 2023 May 12;14:2733. doi: 10.1038/s41467-023-38368-x (PMC10182063; doi:10.1038/s41467-023-38368-x)
Supplement: Supplementary file 4 — Source Data [file 41467_2023_38368_MOESM4_ESM.zip › Data-VSC-HEOM-main/S13/S13a.out]

10.0 2.0708420144458184e-08 2.0652985865601687e-11
12.492492492492492 2.583386092619487e-08 2.58002724430293e-11
14.984984984984985 3.093545161647825e-08 3.094725689177864e-11
17.47747747747748 3.600859576444789e-08 3.6093879089153764e-11
19.96996996996997 4.104878340979069e-08 4.124007899828526e-11
22.46246246246246 4.605160405346386e-08 4.638579668236428e-11
24.954954954954957 5.101275900518128e-08 5.1530972318857615e-11
27.44744744744745 5.592807303859911e-08 5.6675546213700514e-11
29.93993993993994 6.079350529237163e-08 6.181945881546513e-11
32.432432432432435 6.560515936298778e-08 6.696265072950203e-11
34.92492492492492 7.03592925434264e-08 7.210506273205102e-11
37.41741741741742 7.505232417006219e-08 7.724663578432017e-11
39.90990990990991 7.968084304879034e-08 8.238731104652899e-11
42.4024024024024 8.424161393990188e-08 8.752702989191421e-11
44.8948948948949 8.873158308971285e-08 9.266573392069484e-11
47.387387387387385 9.314788280522485e-08 9.780336497399409e-11
49.87987987987988 9.748783507607011e-08 1.0293986514771613e-10
52.372372372372375 1.0174895425557963e-07 1.0807517680637389e-10
54.86486486486486 1.0592894881993174e-07 1.1320924259686701e-10
57.35735735735736 1.1002572223091919e-07 1.18342005462206e-10
59.849849849849846 1.1403737293386276e-07 1.2347340865518098e-10
62.34234234234234 1.179621935275557e-07 1.2860339575197242e-10
64.83483483483484 1.2179866914781276e-07 1.3373191066570068e-10
67.32732732732732 1.2554547511020688e-07 1.3885889765991366e-10
69.81981981981983 1.2920147386089466e-07 1.439843013620081e-10
72.31231231231232 1.3276571128706626e-07 1.4910806677658407e-10
74.8048048048048 1.3623741244051848e-07 1.542301392987291e-10
77.29729729729729 1.3961597672916772e-07 1.5935046472722983e-10
79.7897897897898 1.429009726320177e-07 1.6446898927771003e-10
82.28228228228228 1.4609213199322105e-07 1.6958565959569113e-10
84.77477477477477 1.4918934395045744e-07 1.747004227695743e-10
87.26726726726727 1.5219264855194966e-07 1.7981322634354226e-10
89.75975975975976 1.5510223011509393e-07 1.8492401833037622e-10
92.25225225225225 1.5791841037795328e-07 1.9003274722418994e-10
94.74474474474475 1.6064164149279327e-07 1.951393620130749e-10
97.23723723723724 1.6327249890849298e-07 2.0024381219165788e-10
99.72972972972973 1.6581167418607864e-07 2.053460477735662e-10
102.22222222222223 1.6825996778886459e-07 2.1044601930380084e-10
104.71471471471472 1.7061828188578144e-07 2.155436778710148e-10
107.2072072072072 1.7288761320347924e-07 2.2063897511969434e-10
109.69969969969969 1.7506904595974518e-07 2.2573186326224324e-10
112.1921921921922 1.7716374490771633e-07 2.3082229509096487e-10
114.6846846846847 1.7917294851732586e-07 2.359102239899448e-10
117.17717717717717 1.810979623174289e-07 2.409956039468286e-10
119.66966966966966 1.8294015241913746e-07 2.460783895644956e-10
122.16216216216216 1.8470093923807213e-07 2.511585360726257e-10
124.65465465465466 1.863817914305364e-07 2.5623599933915843e-10
127.14714714714715 1.8798422005604322e-07 2.613107358816426e-10
129.63963963963965 1.8950977297619496e-07 2.663827028784759e-10
132.13213213213214 1.9096002949763814e-07 2.7145185818003116e-10
134.62462462462463 1.9233659526469258e-07 2.765181603196704e-10
137.11711711711712 1.9364109740529554e-07 2.8158156852464385e-10
139.6096096096096 1.9487517993210226e-07 2.8664204272687357e-10
142.1021021021021 1.9604049939895044e-07 2.9169954357361903e-10
144.59459459459458 1.971387208114166e-07 2.967540324380266e-10
147.0870870870871 1.9817151378887317e-07 3.0180547142955835e-10
149.5795795795796 1.9914054897428268e-07 3.068538234043022e-10
152.07207207207207 2.0004749468693788e-07 3.1189905197516005e-10
154.56456456456456 2.0089401381246664e-07 3.169411215219151e-10
157.05705705705705 2.016817609236584e-07 3.219799972011758e-10
159.54954954954954 2.0241237962503059e-07 3.2701564495619754e-10
162.04204204204206 2.0308750011352625e-07 3.32048031526579e-10
164.53453453453454 2.0370873694731126e-07 3.370771244578348e-10
167.02702702702703 2.042776870143165e-07 3.421028921108423e-10
169.51951951951952 2.047959276919297e-07 3.4712530367116365e-10
172.012012012012 2.0526501518908775e-07 3.5214432915824e-10
174.5045045045045 2.0568648306193064e-07 3.5715993943445933e-10
176.99699699699698 2.0606184089416044e-07 3.621721062140984e-10
179.4894894894895 2.0639257313328206e-07 3.6718080207213584e-10
181.981981981982 2.066801380739894e-07 3.721860004529384e-10
184.47447447447448 2.069259669800914e-07 3.7718767567881786e-10
186.96696696696696 2.0713146333653695e-07 3.821858029584621e-10
189.45945945945945 2.0729800222330064e-07 3.871803583952355e-10
191.95195195195194 2.0742692980311588e-07 3.9217131899535367e-10
194.44444444444446 2.0751956291529038e-07 3.9715866267592673e-10
196.93693693693695 2.0757718876810626e-07 4.0214236827287726e-10
199.42942942942943 2.0760106472258681e-07 4.0712241554872865e-10
201.92192192192192 2.075924181607028e-07 4.120987852002653e-10
204.4144144144144 2.075524464313881e-07 4.170714588660668e-10
206.9069069069069 2.074823168680371e-07 4.220404191339114e-10
209.39939939939939 2.0738316687145983e-07 4.270056495480562e-10
211.8918918918919 2.072561040525733e-07 4.319671346163873e-10
214.38438438438436 2.0710220642940897e-07 4.3692485981744487e-10
216.87687687687688 2.06922522673313e-07 4.4187881160732376e-10
219.36936936936937 2.0671807239950696e-07 4.4682897742644476e-10
221.86186186186185 2.0648984649746125e-07 4.51775345706206e-10
224.35435435435437 2.0623880749681104e-07 4.5671790587550587e-10
226.84684684684686 2.059658899648128e-07 4.6165664836714465e-10
229.33933933933935 2.0567200093159952e-07 4.665915646241042e-10
231.83183183183186 2.0535802033974158e-07 4.715226471057024e-10
234.3243243243243 2.0502480151486216e-07 4.764498892936297e-10
236.8168168168168 2.046731716542844e-07 4.813732856978639e-10
239.3093093093093 2.043039323309085e-07 4.862928318624643e-10
241.8018018018018 2.0391786000972466e-07 4.912085243712511e-10
244.2942942942943 2.0351570657456863e-07 4.961203608533629e-10
246.7867867867868 2.0309819986291462e-07 5.010283399887019e-10
249.27927927927928 2.0266604420667765e-07 5.059324615132594e-10
251.7717717717718 2.0221992097716886e-07 5.108327262243328e-10
254.26426426426423 2.0176048913250452e-07 5.157291359856241e-10
256.7567567567568 2.0128838576591945e-07 5.206216937322307e-10
259.24924924924926 2.0080422665357727e-07 5.255104034755247e-10
261.74174174174175 2.003086068006008e-07 5.303952703079211e-10
264.23423423423424 1.998021009841693e-07 5.352763004075416e-10
266.7267267267267 1.9928526429264658e-07 5.401535010427713e-10
269.2192192192192 1.9875863265980807e-07 5.450268805767076e-10
271.7117117117117 1.9822272339333911e-07 5.498964484715103e-10
274.2042042042042 1.976780356968675e-07 5.547622152926467e-10
276.6966966966967 1.971250511848795e-07 5.59624192713037e-10
279.18918918918916 1.9656423438995114e-07 5.644823935171049e-10
281.6816816816817 1.9599603326179831e-07 5.693368316047224e-10
284.1741741741742 1.9542087965771822e-07 5.741875219950707e-10
286.6666666666667 1.9483918982405918e-07 5.790344808303974e-10
289.1591591591592 1.9425136486841162e-07 5.838777253796902e-10
291.65165165165166 1.9365779122226842e-07 5.887172740422526e-10
294.14414414414415 1.9305884109395016e-07 5.935531463512002e-10
296.63663663663664 1.924548729116365e-07 5.983853629768627e-10
299.1291291291291 1.9184623175638478e-07 6.032139457301069e-10
301.6216216216216 1.9123324978505518e-07 6.080389175655742e-10
304.1141141141141 1.9061624664309408e-07 6.128603025848403e-10
306.6066066066066 1.8999552986715876e-07 6.176781260394937e-10
309.0990990990991 1.8937139527759497e-07 6.224924143341395e-10
311.59159159159157 1.887441273608003e-07 6.273031950293293e-10
314.0840840840841 1.8811399964153387e-07 6.321104968444147e-10
316.5765765765766 1.874812750452475e-07 6.369143496603388e-10
319.0690690690691 1.8684620625053512e-07 6.417147845223494e-10
321.5615615615616 1.8620903603181045e-07 6.465118336426554e-10
324.05405405405406 1.8556999759233845e-07 6.51305530403014e-10
326.54654654654655 1.8492931488775763e-07 6.560959093572581e-10
329.03903903903904 1.842872029402395e-07 6.608830062337657e-10
331.5315315315315 1.836438681434437e-07 6.656668579378698e-10
334.024024024024 1.829995085584318e-07 6.704475025542162e-10
336.5165165165165 1.8235431420071123e-07 6.752249793490691e-10
339.009009009009 1.8170846731858566e-07 6.799993287725629e-10
341.5015015015015 1.8106214266299325e-07 6.847705924609115e-10
343.99399399399397 1.804155077490156e-07 6.895388132385696e-10
346.4864864864865 1.797687231092462e-07 6.94304035120352e-10
348.978978978979 1.7912194253920636e-07 6.990663033135127e-10
351.4714714714715 1.7847531333499773e-07 7.038256642197846e-10
353.963963963964 1.7782897652338414e-07 7.085821654373881e-10
356.45645645645646 1.7718306708449134e-07 7.13335855763001e-10
358.94894894894895 1.7653771416731602e-07 7.180867851937025e-10
361.44144144144144 1.7589304129823282e-07 7.228350049288887e-10
363.93393393393393 1.7524916658268686e-07 7.275805673721602e-10
366.4264264264264 1.7460620290025837e-07 7.323235261331911e-10
368.9189189189189 1.7396425809328347e-07 7.370639360295736e-10
371.4114114114114 1.7332343514921196e-07 7.418018530886498e-10
373.9039039039039 1.7268383237688272e-07 7.465373345493249e-10
376.39639639639637 1.7204554357689192e-07 7.51270438863869e-10
378.8888888888889 1.7140865820622814e-07 7.560012256997109e-10
381.3813813813814 1.707732615373447e-07 7.607297559412241e-10
383.8738738738739 1.7013943481183592e-07 7.654560916915076e-10
386.3663663663664 1.6950725538888205e-07 7.701802962741669e-10
388.85885885885887 1.6887679688862214e-07 7.74902434235096e-10
391.35135135135135 1.6824812933061258e-07 7.796225713442615e-10
393.84384384384384 1.6762131926752417e-07 7.843407745974964e-10
396.33633633633633 1.6699642991422788e-07 7.890571122183011e-10
398.8288288288288 1.6637352127241484e-07 7.937716536596552e-10
401.3213213213213 1.6575265025089395e-07 7.984844696058513e-10
403.8138138138138 1.6513387078170517e-07 8.031956319743365e-10
406.3063063063063 1.6451723393218442e-07 8.079052139175833e-10
408.79879879879877 1.6390278801311142e-07 8.126132898249785e-10
411.2912912912913 1.632905786830688e-07 8.173199353247406e-10
413.7837837837838 1.626806490491372e-07 8.220252272858671e-10
416.2762762762763 1.6207303976404715e-07 8.267292438201097e-10
418.7687687687688 1.614677891199057e-07 8.314320642839906e-10
421.26126126126127 1.6086493313861226e-07 8.361337692808504e-10
423.75375375375376 1.6026450565907392e-07 8.408344406629408e-10
426.24624624624624 1.596665384213286e-07 8.455341615335584e-10
428.73873873873873 1.590710611476804e-07 8.502330162492252e-10
431.2312312312312 1.5847810162094762e-07 8.5493109042192e-10
433.72372372372377 1.578876857599229e-07 8.596284709213598e-10
436.2162162162162 1.5729983769213953e-07 8.643252458773384e-10
438.7087087087086 1.567145798240366e-07 8.690215046821217e-10
441.2012012012012 1.5613193290861217e-07 8.73717337992903e-10
443.6936936936937 1.5555191611065107e-07 8.784128377343257e-10
446.1861861861862 1.5497454706961043e-07 8.831080971010714e-10
448.67867867867875 1.5439984196024492e-07 8.878032105605152e-10
451.1711711711712 1.5382781555104891e-07 8.924982738554587e-10
453.6636636636636 1.5325848126059237e-07 8.971933840069371e-10
456.15615615615616 1.526918512118232e-07 9.018886393171035e-10
458.64864864864865 1.5212793628440738e-07 9.065841393721973e-10
461.1411411411412 1.5156674616517474e-07 9.112799850455985e-10
463.6336336336336 1.510082893967379e-07 9.159762785009679e-10
466.12612612612605 1.5045257342434706e-07 9.206731231954804e-10
468.6186186186186 1.4989960464104349e-07 9.253706238831513e-10
471.1111111111111 1.4934938843117143e-07 9.300688866182619e-10
473.60360360360363 1.4880192921230557e-07 9.347680187588828e-10
476.0960960960962 1.4825723047565116e-07 9.394681289705047e-10
478.5885885885886 1.477152948249691e-07 9.44169327229773e-10
481.08108108108104 1.4717612401407977e-07 9.488717248283319e-10
483.5735735735736 1.4663971898299468e-07 9.535754343767864e-10
486.06606606606607 1.4610607989272507e-07 9.582805698087753e-10
488.5585585585586 1.4557520615881427e-07 9.629872463851663e-10
491.05105105105105 1.450470964836391e-07 9.676955806983731e-10
493.5435435435435 1.4452174888752402e-07 9.724056906767992e-10
496.036036036036 1.439991607387101e-07 9.771176955894102e-10
498.5285285285285 1.4347932878221998e-07 9.818317160504402e-10
501.02102102102106 1.4296224916765742e-07 9.865478740242323e-10
503.5135135135135 1.4244791747598005e-07 9.912662928302159e-10
506.00600600600603 1.419363287452815e-07 9.95987097148035e-10
508.49849849849846 1.4142747749561846e-07 1.0007104130228105e-09
510.990990990991 1.4092135775291646e-07 1.00543636787056e-09
513.4834834834835 1.4041796307198785e-07 1.0101650904837703e-09
515.975975975976 1.3991728655869293e-07 1.0148967110371177e-09
518.4684684684685 1.394193208912754e-07 1.0196313610933586e-09
520.960960960961 1.3892405834090144e-07 1.0243691736093735e-09
523.4534534534534 1.3843149079143107e-07 1.029110282942383e-09
525.9459459459459 1.3794160975844883e-07 1.033854824856331e-09
528.4384384384384 1.3745440640758098e-07 1.0386029365284425e-09
530.9309309309309 1.3696987157212417e-07 1.0433547565559568e-09
533.4234234234234 1.3648799577001034e-07 1.0481104249630434e-09
535.9159159159159 1.360087692201322e-07 1.0528700832078993e-09
538.4084084084084 1.3553218185805136e-07 1.0576338741900334e-09
540.9009009009009 1.3505822335111176e-07 1.0624019422577501e-09
543.3933933933934 1.3458688311297994e-07 1.0671744332158123e-09
545.8858858858858 1.3411815031763185e-07 1.071951494333322e-09
548.3783783783783 1.3365201391280726e-07 1.0767332743517885e-09
550.8708708708708 1.3318846263294987e-07 1.0815199234934096e-09
553.3633633633634 1.327274850116519e-07 1.086311593469562e-09
555.8558558558559 1.322690693936216e-07 1.0911084374895063e-09
558.3483483483484 1.318132039461895e-07 1.0959106102693083e-09
560.8408408408409 1.313598766703715e-07 1.1007182680409826e-09
563.3333333333334 1.3090907541150338e-07 1.1055315685618644e-09
565.8258258258259 1.3046078786946314e-07 1.1103506711242074e-09
568.3183183183183 1.3001500160849557e-07 1.115175736565019e-09
570.8108108108108 1.2957170406665316e-07 1.1200069272761308e-09
573.3033033033033 1.291308825648679e-07 1.1248444072145136e-09
575.7957957957958 1.2869252431566625e-07 1.1296883419128383e-09
578.2882882882883 1.2825661643154104e-07 1.134538898490288e-09
580.7807807807808 1.2782314593299222e-07 1.1393962456636215e-09
583.2732732732733 1.2739209975624845e-07 1.144260553758502e-09
585.7657657657658 1.2696346476068118e-07 1.1491319947210861e-09
588.2582582582583 1.26537227735922e-07 1.1540107421298803e-09
590.7507507507507 1.2611337540869432e-07 1.1588969712078743e-09
593.2432432432432 1.2569189444936998e-07 1.1637908588349464e-09
595.7357357357357 1.252727714782594e-07 1.1686925835605557e-09
598.2282282282282 1.2485599307164688e-07 1.1736023256167176e-09
600.7207207207207 1.2444154576757839e-07 1.1785202669312734e-09
603.2132132132132 1.2402941607141214e-07 1.183446591141454e-09
605.7057057057057 1.2361959046113992e-07 1.188381483607747e-09
608.1981981981982 1.2321205539248753e-07 1.1933251314280683e-09
610.6906906906906 1.2280679730380253e-07 1.1982777234522452e-09
613.1831831831831 1.2240380262073678e-07 1.2032394502968167e-09
615.6756756756756 1.220030577607316e-07 1.2082105043601553e-09
618.1681681681682 1.2160454913731205e-07 1.2131910798379142e-09
620.6606606606607 1.212082631641984e-07 1.2181813727388078e-09
623.1531531531532 1.2081418625923996e-07 1.2231815809007316e-09
625.6456456456457 1.2042230484817902e-07 1.2281919040072197e-09
628.1381381381382 1.2003260536825067e-07 1.2332125436042574e-09
630.6306306306307 1.1964507427162397e-07 1.2382437031174438e-09
633.1231231231232 1.192596980286914e-07 1.2432855878695156e-09
635.6156156156156 1.1887646313121073e-07 1.2483384050982396e-09
638.1081081081081 1.1849535609530616e-07 1.253402363974672e-09
640.6006006006006 1.1811636346433267e-07 1.258477675621799e-09
643.0930930930931 1.1773947181160935e-07 1.2635645531335632e-09
645.5855855855856 1.1736466774302636e-07 1.2686632115942753e-09
648.0780780780781 1.1699193789952997e-07 1.273773868098427e-09
650.5705705705706 1.1662126895949023e-07 1.2788967417709068e-09
653.063063063063 1.1625264764095602e-07 1.2840320537876224e-09
655.5555555555555 1.1588606070380094e-07 1.289180027396542e-09
658.048048048048 1.1552149495176465e-07 1.2943408879391615e-09
660.5405405405405 1.151589372343933e-07 1.2995148628723943e-09
663.033033033033 1.1479837444888283e-07 1.304702181790909e-09
665.5255255255255 1.1443979354182862e-07 1.3099030764499014e-09
668.018018018018 1.1408318151088539e-07 1.3151177807883262e-09
670.5105105105105 1.137285254063402e-07 1.320346530952582e-09
673.003003003003 1.133758123326021e-07 1.3255895653206692e-09
675.4954954954954 1.1302502944961141e-07 1.3308471245268162e-09
677.9879879879879 1.1267616397417203e-07 1.3361194514865916e-09
680.4804804804805 1.123292031812088e-07 1.3414067914225114e-09
682.972972972973 1.1198413440495393e-07 1.3467093918901327e-09
685.4654654654655 1.1164094504006421e-07 1.3520275028046663e-09
687.957957957958 1.1129962254267195e-07 1.357361376468099e-09
690.4504504504505 1.1096015443137236e-07 1.3627112675968418e-09
692.942942942943 1.1062252828814962e-07 1.3680774333499107e-09
695.4354354354355 1.1028673175924394e-07 1.3734601333576476e-09
697.927927927928 1.0995275255596183e-07 1.378859629750997e-09
700.4204204204204 1.0962057845543215e-07 1.3842761871913356e-09
702.9129129129129 1.0929019730130943e-07 1.3897100729008828e-09
705.4054054054054 1.0896159700442695e-07 1.395161556693679e-09
707.8978978978979 1.0863476554340156e-07 1.400630911007161e-09
710.3903903903904 1.0830969096519164e-07 1.4061184109343365e-09
712.8828828828829 1.0798636138561058e-07 1.411624334256565e-09
715.3753753753754 1.0766476498979718e-07 1.4171489614769617e-09
717.8678678678679 1.0734489003264499e-07 1.4226925758544362e-09
720.3603603603603 1.0702672483919163e-07 1.4282554634383644e-09
722.8528528528528 1.0671025780497047e-07 1.4338379131039238e-09
725.3453453453453 1.0639547739632552e-07 1.4394402165880844e-09
727.8378378378378 1.0608237215069127e-07 1.445062668526286e-09
730.3303303303303 1.0577093067683899e-07 1.4507055664897958e-09
732.8228228228228 1.054611416550906e-07 1.4563692110237673e-09
735.3153153153153 1.0515299383750162e-07 1.4620539056860184e-09
737.8078078078078 1.0484647604801438e-07 1.4677599570865275e-09
740.3003003003003 1.0454157718258281e-07 1.4734876749276735e-09
742.7927927927927 1.0423828620926966e-07 1.4792373720452248e-09
745.2852852852853 1.0393659216831798e-07 1.4850093644500928e-09
747.7777777777778 1.0363648417219714e-07 1.4908039713708657e-09
750.2702702702703 1.0333795140562492e-07 1.4966215152971396e-09
752.7627627627628 1.030409831255666e-07 1.5024623220236453e-09
755.2552552552553 1.0274556866121219e-07 1.508326720695211e-09
757.7477477477478 1.0245169741393228e-07 1.5142150438525499e-09
760.2402402402403 1.0215935885721388e-07 1.5201276274789113e-09
762.7327327327328 1.0186854253657714e-07 1.5260648110475896e-09
765.2252252252252 1.015792380694732e-07 1.5320269375703244e-09
767.7177177177177 1.0129143514516492e-07 1.5380143536465969e-09
770.2102102102102 1.0100512352459041e-07 1.5440274095138469e-09
772.7027027027027 1.0072029304021062e-07 1.550066459098621e-09
775.1951951951952 1.0043693359584171e-07 1.5561318600686706e-09
777.6876876876877 1.001550351664725e-07 1.562223973886029e-09
780.1801801801802 9.98745877980683e-08 1.5683431658610623e-09
782.6726726726727 9.959558160736119e-08 1.574489805207539e-09
785.1651651651651 9.931800678162772e-08 1.5806642650987179e-09
787.6576576576576 9.904185357845471e-08 1.5868669227244805e-09
790.1501501501501 9.876711232549322e-08 1.5930981593495377e-09
792.6426426426426 9.849377342020204e-08 1.599358360372708e-09
795.1351351351351 9.822182732958049e-08 1.6056479153873131e-09
797.6276276276276 9.795126458989158e-08 1.6119672182426943e-09
800.1201201201201 9.76820758063758e-08 1.6183166671068821e-09
802.6126126126126 9.741425165295595e-08 1.6246966645304386e-09
805.105105105105 9.714778287193384e-08 1.631107617511486e-09
807.5975975975975 9.68826602736788e-08 1.6375499375619666e-09
810.0900900900901 9.661887473630894e-08 1.6440240407751287e-09
812.5825825825826 9.635641720536515e-08 1.650530347894296e-09
815.0750750750751 9.60952786934786e-08 1.6570692843829127e-09
817.5675675675676 9.58354502800318e-08 1.6636412804959158e-09
820.0600600600601 9.557692311081391e-08 1.670246771352449e-09
822.5525525525526 9.531968839767051e-08 1.676886197009936e-09
825.0450450450451 9.506373741814791e-08 1.6835600025395726e-09
827.5375375375376 9.480906151513297e-08 1.6902686381032219e-09
830.03003003003 9.455565209648814e-08 1.697012559031778e-09
832.5225225225225 9.43035006346823e-08 1.7037922259050093e-09
835.015015015015 9.40525986664177e-08 1.7106081046329143e-09
837.5075075075075 9.380293779225328e-08 1.7174606665386241e-09
840.0 9.355450967622445e-08 1.7243503884428828e-09
842.4924924924925 9.330730604545997e-08 1.7312777527501319e-09
844.984984984985 9.306131868979578e-08 1.7382432475362432e-09
847.4774774774775 9.281653946138635e-08 1.7452473666379176e-09
849.96996996997 9.25729602743135e-08 1.7522906097438114e-09
852.4624624624624 9.233057310419329e-08 1.7593734824873897e-09
854.9549549549549 9.208936998778056e-08 1.7664964965415748e-09
857.4474474474474 9.184934302257227e-08 1.7736601697152129e-09
859.9399399399399 9.161048436640887e-08 1.7808650260513945e-09
862.4324324324324 9.13727862370744e-08 1.7881115959276795e-09
864.9249249249248 9.113624091189565e-08 1.7954004161582517e-09
867.4174174174175 9.090084072734006e-08 1.8027320300980653e-09
869.9099099099099 9.0666578078613e-08 1.8101069877489929e-09
872.4024024024026 9.04334454192542e-08 1.8175258458680583e-09
874.894894894895 9.020143526073391e-08 1.8249891680777641e-09
877.3873873873874 8.997054017204846e-08 1.8324975249785813e-09
879.8798798798799 8.974075277931585e-08 1.8400514942636351e-09
882.3723723723723 8.951206576537102e-08 1.8476516608356392e-09
884.864864864865 8.928447186936142e-08 1.85529861692613e-09
887.3573573573574 8.905796388634261e-08 1.862992962217048e-09
889.8498498498499 8.883253466687412e-08 1.87073530396471e-09
892.3423423423424 8.860817711661598e-08 1.878526257126248e-09
894.8348348348347 8.83848841959254e-08 1.886366444488539e-09
897.3273273273275 8.816264891945442e-08 1.8942564967997058e-09
899.8198198198198 8.794146435574823e-08 1.9021970529032218e-09
902.3123123123123 8.772132362684406e-08 1.9101887598747105e-09
904.8048048048047 8.750221990787125e-08 1.91823227316147e-09
907.2972972972974 8.728414642665234e-08 1.926328256724789e-09
909.7897897897898 8.706709646330512e-08 1.9344773831851347e-09
912.2822822822823 8.68510633498459e-08 1.9426803339702537e-09
914.7747747747748 8.663604046979398e-08 1.95093779946628e-09
917.2672672672671 8.642202125777762e-08 1.959250479171875e-09
919.7597597597598 8.620899919914108e-08 1.967619081855522e-09
922.2522522522522 8.599696782955353e-08 1.976044325716004e-09
924.7447447447447 8.578592073461902e-08 1.9845269385461614e-09
927.2372372372372 8.557585154948839e-08 1.993067657899993e-09
929.7297297297296 8.536675395847267e-08 2.0016672312631884e-09
932.2222222222223 8.515862169465804e-08 2.0103264162271575e-09
934.7147147147147 8.495144853952284e-08 2.0190459806666532e-09
937.2072072072074 8.474522832255598e-08 2.027826702921062e-09
939.6996996996997 8.453995492087755e-08 2.036669371979443e-09
942.1921921921922 8.433562225886097e-08 2.045574787669421e-09
944.6846846846847 8.413222430775725e-08 2.054543760850011e-09
947.1771771771771 8.392975508532117e-08 2.0635771136084623e-09
949.6696696696698 8.37282086554394e-08 2.072675679461233e-09
952.1621621621622 8.352757912776064e-08 2.0818403035591837e-09
954.6546546546547 8.332786065732787e-08 2.091071842897084e-09
957.1471471471472 8.312904744421257e-08 2.1003711665275614e-09
959.6396396396395 8.293113373315118e-08 2.109739155779558e-09
962.1321321321323 8.273411381318349e-08 2.1191767044814494e-09
964.6246246246246 8.253798201729352e-08 2.1286847191888924e-09
967.1171171171171 8.234273272205216e-08 2.1382641194175645e-09
969.6096096096096 8.214836034726238e-08 2.147915837880865e-09
972.102102102102 8.195485935560637e-08 2.1576408207327463e-09
974.5945945945947 8.176222425229512e-08 2.1674400278157573e-09
977.0870870870871 8.157044958472017e-08 2.177314432914457e-09
979.5795795795796 8.137952994210757e-08 2.187265024014328e-09
982.072072072072 8.118945995517424e-08 2.1972928035663007e-09
984.5645645645644 8.100023429578646e-08 2.2073987887570667e-09
987.0570570570571 8.081184767662089e-08 2.2175840117852874e-09
989.5495495495495 8.06242948508277e-08 2.227849520143874e-09
992.042042042042 8.0437570611696e-08 2.2381963769084724e-09
994.5345345345345 8.02516697923218e-08 2.248625661032319e-09
997.0270270270269 8.006658726527818e-08 2.25913846764763e-09
999.5195195195196 7.988231794228768e-08 2.2697359083736747e-09
1002.012012012012 7.969885677389735e-08 2.280419111631717e-09
1004.5045045045047 7.951619874915575e-08 2.2911892229670068e-09
1006.996996996997 7.933433889529263e-08 2.30204740537797e-09
1009.4894894894895 7.915327227740075e-08 2.3129948396528244e-09
1011.981981981982 7.897299399812019e-08 2.3240327247137785e-09
1014.4744744744744 7.879349919732484e-08 2.335162277969017e-09
1016.9669669669671 7.861478305181151e-08 2.3463847356727042e-09
1019.4594594594595 7.843684077499108e-08 2.3577013532931556e-09
1021.951951951952 7.825966761658219e-08 2.36911340588945e-09
1024.4444444444443 7.808325886230721e-08 2.380622188496673e-09
1026.936936936937 7.790760983359057e-08 2.3922290165200184e-09
1029.4294294294295 7.773271588725939e-08 2.403935226137987e-09
1031.921921921922 7.75585724152465e-08 2.415742174714931e-09
1034.4144144144145 7.738517484429572e-08 2.427651241223171e-09
1036.906906906907 7.721251863566952e-08 2.4396638266749748e-09
1039.3993993993995 7.704059928485883e-08 2.451781354564625e-09
1041.8918918918919 7.68694123212955e-08 2.4640052713208576e-09
1044.3843843843845 7.669895330806667e-08 2.47633704676998e-09
1046.8768768768768 7.652921784163163e-08 2.488778174609912e-09
1049.3693693693695 7.636020155154102e-08 2.5013301728954703e-09
1051.8618618618618 7.619190010015814e-08 2.5139945845352043e-09
1054.3543543543544 7.602430918238258e-08 2.526772977800105e-09
1056.8468468468468 7.585742452537624e-08 2.5396669468444628e-09
1059.3393393393394 7.569124188829137e-08 2.5526781122393032e-09
1061.8318318318318 7.552575706200104e-08 2.5658081215186347e-09
1064.3243243243244 7.536096586883165e-08 2.5790586497389695e-09
1066.8168168168168 7.519686416229798e-08 2.5924314000523977e-09
1069.3093093093094 7.503344782683995e-08 2.6059281042936676e-09
1071.8018018018017 7.487071277756201e-08 2.6195505235816e-09
1074.2942942942943 7.47086549599746e-08 2.633300448935294e-09
1076.7867867867867 7.45472703497376e-08 2.647179701905491e-09
1079.2792792792793 7.438655495240608e-08 2.661190135221588e-09
1081.7717717717717 7.422650480317835e-08 2.675333633454669e-09
1084.2642642642643 7.406711596664578e-08 2.6896121136970836e-09
1086.7567567567567 7.390838453654512e-08 2.7040275262589915e-09
1089.2492492492493 7.375030663551257e-08 2.7185818553824127e-09
1091.7417417417416 7.35928784148403e-08 2.7332771199732174e-09
1094.2342342342342 7.343609605423482e-08 2.7481153743516604e-09
1096.7267267267268 7.327995576157745e-08 2.7630987090219213e-09
1099.2192192192192 7.312445377268694e-08 2.778229251461265e-09
1101.7117117117118 7.296958635108406e-08 2.7935091669293447e-09
1104.2042042042042 7.281534978775829e-08 2.8089406592982957e-09
1106.6966966966968 7.266174040093631e-08 2.824525971904174e-09
1109.1891891891892 7.250875453585297e-08 2.840267388420418e-09
1111.6816816816818 7.235638856452363e-08 2.8561672337539726e-09
1114.1741741741741 7.220463888551898e-08 2.8722278749647347e-09
1116.6666666666667 7.20535019237416e-08 2.888451722209047e-09
1119.1591591591591 7.190297413020449e-08 2.904841229707946e-09
1121.6516516516517 7.175305198181153e-08 2.921398896740924e-09
1124.144144144144 7.160373198114001e-08 2.938127268665944e-09
1126.6366366366367 7.145501065622476e-08 2.955028937966559e-09
1129.129129129129 7.130688456034456e-08 2.972106545326931e-09
1131.6216216216217 7.115935027181002e-08 2.9893627807355944e-09
1134.114114114114 7.101240439375373e-08 3.0068003846188777e-09
1136.6066066066066 7.086604355392194e-08 3.024422149004887e-09
1139.099099099099 7.072026440446827e-08 3.042230918718984e-09
1141.5915915915916 7.057506362174915e-08 3.0602295926117776e-09
1144.084084084084 7.043043790612121e-08 3.0784211248205913e-09
1146.5765765765766 7.028638398174013e-08 3.096808526065519e-09
1149.069069069069 7.014289859636175e-08 3.1153948649810985e-09
1151.5615615615616 6.999997852114452e-08 3.134183269484794e-09
1154.054054054054 6.985762055045406e-08 3.1531769281833735e-09
1156.5465465465466 6.971582150166908e-08 3.172379091818498e-09
1159.0390390390392 6.95745782149894e-08 3.191793074752668e-09
1161.5315315315315 6.943388755324548e-08 3.2114222564969015e-09
1164.0240240240241 6.929374640170956e-08 3.2312700832814827e-09
1166.5165165165165 6.915415166790882e-08 3.251340069671102e-09
1169.009009009009 6.90151002814398e-08 3.2716358002259746e-09
1171.5015015015015 6.887658919378481e-08 3.2921609312102907e-09
1173.993993993994 6.873861537812981e-08 3.312919192349659e-09
1176.4864864864865 6.860117582918394e-08 3.333914388639097e-09
1178.978978978979 6.846426756300071e-08 3.355150402203283e-09
1181.4714714714714 6.832788761680078e-08 3.3766311942107826e-09
1183.963963963964 6.819203304879629e-08 3.3983608068440457e-09
1186.4564564564564 6.805670093801684e-08 3.4203433653270695e-09
1188.948948948949 6.79218883841369e-08 3.4425830800126757e-09
1191.4414414414414 6.7787592507305e-08 3.4650842485313506e-09
1193.933933933934 6.765381044797414e-08 3.487851258003833e-09
1196.4264264264264 6.75205393667341e-08 3.510888587319552e-09
1198.918918918919 6.738777644414484e-08 3.5342008094832435e-09
1201.4114114114113 6.725551888057175e-08 3.5577925940319576e-09
1203.903903903904 6.712376389602224e-08 3.581668709525085e-09
1206.3963963963963 6.69925087299837e-08 3.6058340261097614e-09
1208.888888888889 6.686175064126315e-08 3.6302935181643678e-09
1211.3813813813813 6.67314869078282e-08 3.655052267022857e-09
1213.873873873874 6.660171482664931e-08 3.680115463782706e-09
1216.3663663663663 6.647243171354371e-08 3.7054884121995096e-09
1218.8588588588589 6.634363490302071e-08 3.731176531671246e-09
1221.3513513513512 6.621532174812814e-08 3.757185360315415e-09
1223.8438438438438 6.608748962030047e-08 3.783520558142427e-09
1226.3363363363364 6.596013590920817e-08 3.81018791032861e-09
1228.8288288288288 6.58332580226084e-08 3.8371933305925324e-09
1231.3213213213214 6.570685338619708e-08 3.8645428646783564e-09
1233.8138138138138 6.55809194434624e-08 3.892242693950087e-09
1236.3063063063064 6.545545365553938e-08 3.920299139100859e-09
1238.7987987987988 6.533045350106608e-08 3.94871866398142e-09
1241.2912912912914 6.520591647604077e-08 3.977507879552306e-09
1243.7837837837837 6.508184009368067e-08 4.006673547964186e-09
1246.2762762762763 6.495822188428183e-08 4.036222586771312e-09
1248.7687687687687 6.483505939508021e-08 4.066162073282931e-09
1251.2612612612613 6.471235019011414e-08 4.09649924905796e-09
1253.7537537537537 6.459009185008801e-08 4.127241524548277e-09
1256.2462462462463 6.446828197223702e-08 4.158396483896362e-09
1258.7387387387387 6.434691817019338e-08 4.18997188989311e-09
1261.2312312312313 6.422599807385357e-08 4.221975689102043e-09
1263.7237237237237 6.410551932924684e-08 4.254416017156294e-09
1266.2162162162163 6.398547959840477e-08 4.287301204235131e-09
1268.7087087087086 6.386587655923239e-08 4.3206397807269254e-09
1271.2012012012012 6.374670790537984e-08 4.354440483086011e-09
1273.6936936936936 6.362797134611576e-08 4.388712259890929e-09
1276.1861861861862 6.350966460620154e-08 4.4234642781121385e-09
1278.6786786786786 6.339178542576674e-08 4.45870592959747e-09
1281.1711711711712 6.327433156018553e-08 4.494446837784077e-09
1283.6636636636636 6.315730077995456e-08 4.53069686464591e-09
1286.1561561561562 6.304069087057152e-08 4.5674661178863375e-09
1288.6486486486488 6.292449963241505e-08 4.604764958385764e-09
1291.1411411411411 6.28087248806257e-08 4.642604007914755e-09
1293.6336336336337 6.269336444498785e-08 4.680994157123457e-09
1296.126126126126 6.257841616981277e-08 4.719946573818787e-09
1298.6186186186187 6.246387791382277e-08 4.759472711541311e-09
1301.111111111111 6.234974755003622e-08 4.799584318454265e-09
1303.6036036036037 6.223602296565377e-08 4.840293446557838e-09
1306.096096096096 6.212270206194563e-08 4.881612461242372e-09
1308.5885885885887 6.200978275413952e-08 4.923554051194937e-09
1311.081081081081 6.189726297131006e-08 4.9661312386741364e-09
1313.5735735735736 6.178514065626887e-08 5.009357390169143e-09
1316.066066066066 6.167341376545575e-08 5.053246227459274e-09
1318.5585585585586 6.156208026883071e-08 5.097811839091645e-09
1321.051051051051 6.145113814976725e-08 5.1430686922949e-09
1323.5435435435436 6.134058540494624e-08 5.1890316453482526e-09
1326.036036036036 6.123042004425096e-08 5.235715960425814e-09
1328.5285285285286 6.112064009066306e-08 5.283137316937198e-09
1331.021021021021 6.101124358015937e-08 5.331311825386523e-09
1333.5135135135135 6.090222856160966e-08 5.380256041773047e-09
1336.006006006006 6.079359309667539e-08 5.429986982557684e-09
1338.4984984984985 6.068533525970918e-08 5.480522140221164e-09
1340.990990990991 6.057745313765543e-08 5.531879499440616e-09
1343.4834834834835 6.046994482995148e-08 5.584077553913027e-09
1345.9759759759759 6.036280844843e-08 5.637135323855212e-09
1348.4684684684685 6.025604211722207e-08 5.6910723742117645e-09
1350.960960960961 6.0149643972661e-08 5.7459088336038795e-09
1353.4534534534534 6.004361216318736e-08 5.8016654140537586e-09
1355.945945945946 5.993794484925442e-08 5.858363431521284e-09
1358.4384384384384 5.983264020323476e-08 5.916024827291249e-09
1360.930930930931 5.972769640932751e-08 5.974672190252009e-09
1363.4234234234234 5.962311166346657e-08 6.034328780108023e-09
1365.915915915916 5.951888417322942e-08 6.095018551571689e-09
1368.4084084084084 5.9415012157746986e-08 6.156766179581789e-09
1370.900900900901 5.931149384761413e-08 6.219597085598894e-09
1373.3933933933934 5.9208327484800967e-08 6.283537465030607e-09
1375.885885885886 5.910551132256495e-08 6.348614315842665e-09
1378.3783783783783 5.9003043625363855e-08 6.414855468414754e-09
1380.870870870871 5.890092266876933e-08 6.482289616703694e-09
1383.3633633633633 5.879914673938132e-08 6.550946350779686e-09
1385.855855855856 5.869771413474327e-08 6.6208561908055085e-09
1388.3483483483483 5.859662316325797e-08 6.692050622532141e-09
1390.8408408408409 5.8495872144104235e-08 6.764562134389072e-09
1393.3333333333333 5.8395459407154264e-08 6.838424256251582e-09
1395.8258258258259 5.829538329289172e-08 6.913671599972461e-09
1398.3183183183182 5.819564215233055e-08 6.990339901770599e-09
1400.8108108108108 5.8096234346934526e-08 7.068466066574638e-09
1403.3033033033032 5.799715824853744e-08 7.1480882144252645e-09
1405.7957957957958 5.7898412239263996e-08 7.229245729046614e-09
1408.2882882882882 5.779999471145153e-08 7.311979308703251e-09
1410.7807807807808 5.770190406757215e-08 7.396331019467043e-09
1413.2732732732732 5.760413872015581e-08 7.48234435102504e-09
1415.7657657657658 5.750669709171392e-08 7.570064275168514e-09
1418.2582582582584 5.740957761466362e-08 7.659537307111197e-09
1420.7507507507507 5.731277873125283e-08 7.75081156979463e-09
1423.2432432432433 5.721629889348572e-08 7.843936861348312e-09
1425.7357357357357 5.7120136563049086e-08 7.938964725882817e-09
1428.2282282282283 5.702429021123919e-08 8.03594852780599e-09
1430.7207207207207 5.6928758318889325e-08 8.134943529863879e-09
1433.2132132132133 5.683353937629791e-08 8.23600697512194e-09
1435.7057057057057 5.673863188315734e-08 8.33919817311554e-09
1438.1981981981983 5.66440343484833e-08 8.444578590414302e-09
1440.6906906906906 5.6549745290544856e-08 8.55221194586083e-09
1443.1831831831832 5.645576323679496e-08 8.662164310762124e-09
1445.6756756756756 5.636208672380175e-08 8.774504214330227e-09
1448.1681681681682 5.626871429718025e-08 8.889302754689523e-09
1450.6606606606606 5.617564451152486e-08 9.006633715789142e-09
1453.1531531531532 5.608287593034221e-08 9.126573690582927e-09
1455.6456456456456 5.599040712598475e-08 9.24920221086397e-09
1458.1381381381382 5.5898236679584874e-08 9.374601884168587e-09
1460.6306306306305 5.580636318098956e-08 9.50285853819322e-09
1463.1231231231232 5.5714785228695614e-08 9.634061373199853e-09
1465.6156156156155 5.5623501429785476e-08 9.768303122919379e-09
1468.1081081081081 5.553251039986351e-08 9.905680224499394e-09
1470.6006006006005 5.544181076299293e-08 1.0046292998082491e-08
1473.093093093093 5.53514011516332e-08 1.019024583664473e-08
1475.5855855855855 5.526128020657799e-08 1.0337647406769955e-08
1478.078078078078 5.517144657689362e-08 1.0488610861086996e-08
1480.5705705705707 5.5081898919858124e-08 1.0643254063150546e-08
1483.063063063063 5.499263590090076e-08 1.0801699825607067e-08
1485.5555555555557 5.4903656193541975e-08 1.096407616255077e-08
1488.048048048048 5.4814958479334064e-08 1.1130516557044576e-08
1490.5405405405406 5.47265414478021e-08 1.1301160244858095e-08
1493.033033033033 5.463840379638563e-08 1.147615251555603e-08
1495.5255255255256 5.455054423038054e-08 1.165564503216165e-08
1498.018018018018 5.4462961462881734e-08 1.1839796170716941e-08
1500.5105105105106 5.43756542147261e-08 1.2028771381168932e-08
1503.003003003003 5.4288621214436e-08 1.2222743571127349e-08
1505.4954954954956 5.420186119816325e-08 1.2421893514166396e-08
1507.987987987988 5.4115372909633617e-08 1.2626410284482113e-08
1510.4804804804805 5.402915510009164e-08 1.2836491719869065e-08
1512.972972972973 5.394320652824613e-08 1.30523449151452e-08
1515.4654654654655 5.385752596021588e-08 1.327418674833711e-08
1517.957957957958 5.3772112169476115e-08 1.3502244442135408e-08
1520.4504504504505 5.368696393680503e-08 1.3736756163350371e-08
1522.9429429429429 5.360208005023119e-08 1.3977971663335886e-08
1525.4354354354355 5.351745930498104e-08 1.4226152962615247e-08
1527.9279279279278 5.343310050342699e-08 1.4481575083230563e-08
1530.4204204204204 5.334900245503594e-08 1.4744526832657337e-08
1532.9129129129128 5.326516397631824e-08 1.5015311643476443e-08
1535.4054054054054 5.3181583890776967e-08 1.5294248473384236e-08
1537.8978978978978 5.309826102885781e-08 1.558167277054698e-08
1540.3903903903904 5.301519422789917e-08 1.5877937509780663e-08
1542.882882882883 5.293238233208285e-08 1.618341430555697e-08
1545.3753753753754 5.284982419238505e-08 1.6498494608416598e-08
1547.867867867868 5.27675186665278e-08 1.6823590992009737e-08
1550.3603603603603 5.268546461893078e-08 1.715913853869584e-08
1552.852852852853 5.260366092066358e-08 1.7505596332423088e-08
1555.3453453453453 5.252210644939832e-08 1.786344906848499e-08
1557.837837837838 5.244080008936262e-08 1.8233208790729577e-08
1560.3303303303303 5.235974073129312e-08 1.8615416767882187e-08
1562.822822822823 5.2278927272389134e-08 1.90106455218592e-08
1565.3153153153153 5.219835861626694e-08 1.9419501022303053e-08
1567.8078078078079 5.2118033672914265e-08 1.9842625063087137e-08
1570.3003003003003 5.2037951358645225e-08 2.028069783823415e-08
1572.7927927927929 5.1958110596055606e-08 2.0734440736595915e-08
1575.2852852852852 5.187851031397859e-08 2.1204619376777197e-08
1577.7777777777778 5.1799149447440665e-08 2.169204690618839e-08
1580.2702702702702 5.1720026937618116e-08 2.219758759081155e-08
1582.7627627627628 5.164114173179374e-08 2.2722160725314e-08
1585.2552552552552 5.15624927833139e-08 2.3266744896577764e-08
1587.7477477477478 5.1484079051546026e-08 2.3832382637602996e-08
1590.2402402402402 5.140589950183639e-08 2.4420185513140784e-08
1592.7327327327328 5.1327953105468224e-08 2.5031339683402523e-08
1595.2252252252251 5.1250238839620227e-08 2.566711199785619e-08
1597.7177177177177 5.1172755687325384e-08 2.6328856677566676e-08
1600.21021021021 5.109550263743011e-08 2.701802265187863e-08
1602.7027027027027 5.101847868455369e-08 2.7736161623623054e-08
1605.195195195195 5.094168282904822e-08 2.8484936946606272e-08
1607.6876876876877 5.086511407695857e-08 2.9266133410118925e-08
1610.1801801801803 5.0788771439983015e-08 3.008166803778872e-08
1612.6726726726727 5.071265393543388e-08 3.09336020225804e-08
1615.1651651651653 5.063676058619872e-08 3.182415393641533e-08
1617.6576576576576 5.056109042070174e-08 3.275571437212638e-08
1620.1501501501502 5.048564247286541e-08 3.3730862197716424e-08
1622.6426426426426 5.041041578207265e-08 3.47523826286714e-08
1625.1351351351352 5.033540939312907e-08 3.582328735403377e-08
1627.6276276276276 5.0260622356225636e-08 3.6946836986791174e-08
1630.1201201201202 5.018605372690158e-08 3.8126566149808764e-08
1632.6126126126126 5.011170256600771e-08 3.9366311556074e-08
1635.1051051051052 5.0037567939669856e-08 4.067024349776986e-08
1637.5975975975975 4.9963648919252786e-08 4.204290122417686e-08
1640.0900900900901 4.988994458132424e-08 4.348923276557e-08
1642.5825825825825 4.981645400761937e-08 4.501463985141054e-08
1645.0750750750751 4.974317628500541e-08 4.662502867908713e-08
1647.5675675675675 4.967011050544668e-08 4.8326867417665534e-08
1650.06006006006 4.959725576596978e-08 5.0127251483848215e-08
1652.5525525525525 4.952461116862914e-08 5.203397780980976e-08
1655.045045045045 4.945217582047282e-08 5.405562954127296e-08
1657.5375375375374 4.9379948833508564e-08 5.6201672867110365e-08
1660.03003003003 4.930792932467015e-08 5.84825679989246e-08
1662.5225225225224 4.923611641578401e-08 6.090989670293141e-08
1665.015015015015 4.916450923353605e-08 6.3496509252751e-08
1667.5075075075074 4.909310690943882e-08 6.625669424013625e-08
1670.0 4.902190857979891e-08 6.920637537623567e-08
1672.4924924924926 4.895091338568456e-08 7.236334027045305e-08
1674.984984984985 4.8880120472893634e-08 7.574750722790742e-08
1677.4774774774776 4.880952899192167e-08 7.938123741185988e-08
1679.96996996997 4.873913809793041e-08 8.32897013413143e-08
1682.4624624624626 4.866894695071633e-08 8.750131072303594e-08
1684.954954954955 4.8598954714679684e-08 9.20482291643634e-08
1687.4474474474475 4.8529160558793494e-08 9.696697852610802e-08
1689.93993993994 4.845956365657306e-08 1.0229916174766325e-07
1692.4324324324325 4.8390163186045533e-08 1.0809232816602726e-07
1694.9249249249249 4.832095832971981e-08 1.1440101399795451e-07
1697.4174174174175 4.825194827455656e-08 1.2128799921640105e-07
1699.9099099099099 4.818313221193868e-08 1.2882583314230015e-07
1702.4024024024025 4.8114509337641736e-08 1.3709869552053788e-07
1704.8948948948948 4.804607885180486e-08 1.4620467878347197e-07
1707.3873873873874 4.797783995890168e-08 1.5625860217080256e-07
1709.8798798798798 4.7909791867711655e-08 1.673955014948708e-07
1712.3723723723724 4.7841933791291483e-08 1.7977498255241334e-07
1714.8648648648648 4.777426494694682e-08 1.9358668556631235e-07
1717.3573573573574 4.770678455620417e-08 2.0905718828210952e-07
1719.8498498498498 4.763949184478306e-08 2.2645878439516513e-07
1722.3423423423424 4.7572386042568304e-08 2.461207229682465e-07
1724.8348348348345 4.750546638358266e-08 2.6844369893724927e-07
1727.3273273273273 4.7438732105959507e-08 2.9391866619847703e-07
1729.81981981982 4.737218245191589e-08 3.2315143245978784e-07
1732.312312312312 4.73058166677257e-08 3.568950278581499e-07
1734.8048048048047 4.7239634003693005e-08 3.9609256573380596e-07
1737.2972972972975 4.717363371412574e-08 4.4193428675844476e-07
1739.7897897897901 4.710781505730943e-08 4.959337343586664e-07
1742.2822822822823 4.704217729548129e-08 5.600295154804754e-07
1744.7747747747749 4.6976719694804256e-08 6.367206026779828e-07
1747.2672672672672 4.691144152534161e-08 7.292437984814874e-07
1749.7597597597598 4.6846342061031356e-08 8.417995451946805e-07
1752.2522522522522 4.678142057966118e-08 9.79821066692181e-07
1754.7447447447448 4.671667636284331e-08 1.1502485455816768e-06
1757.237237237237 4.6652108695989775e-08 1.36168509059746e-06
1759.7297297297296 4.6587716868287706e-08 1.6241148798632334e-06
1762.2222222222224 4.6523500172674905e-08 1.947457529660932e-06
1764.714714714715 4.64594579058156e-08 2.337541163909137e-06
1767.2072072072071 4.639558936807635e-08 2.7874106789001345e-06
1769.6996996996997 4.633189386350209e-08 3.2630225566753584e-06
1772.1921921921921 4.626837069979253e-08 3.6895991915479993e-06
1774.6846846846847 4.62050191882785e-08 3.959350605693014e-06
1777.177177177177 4.6141838643898695e-08 3.981278563085646e-06
1779.6696696696697 4.607882838517636e-08 3.7457809731934214e-06
1782.1621621621618 4.6015987734196425e-08 3.332783617088342e-06
1784.6546546546545 4.5953316016582565e-08 2.852807506064289e-06
1787.1471471471473 4.589081256147458e-08 2.3893517184071746e-06
1789.6396396396399 4.58284767015059e-08 1.9835986225776496e-06
1792.132132132132 4.576630777278127e-08 1.6461607867285045e-06
1794.6246246246246 4.570430511485455e-08 1.3723942553033267e-06
1797.1171171171175 4.5642468070706747e-08 1.152360833365681e-06
1799.6096096096096 4.5580795986724245e-08 9.75632693065849e-07
1802.1021021021022 4.5519288212677034e-08 8.330960203832718e-07
1804.5945945945946 4.545794410169731e-08 7.173633578845192e-07
1807.0870870870872 4.539676301025805e-08 6.226479099640689e-07
1809.5795795795793 4.5335744298151945e-08 5.44482589465863e-07
1812.0720720720722 4.5274887328470206e-08 4.794339927750255e-07
1814.5645645645648 4.5214191467581895e-08 4.2485965241862493e-07
1817.057057057057 4.5153656085113045e-08 3.787165846974401e-07
1819.5495495495495 4.509328055392621e-08 3.394153028635545e-07
1822.0420420420423 4.503306425010001e-08 3.0571018770458095e-07
1824.5345345345345 4.4973006552908886e-08 2.766176171588243e-07
1827.027027027027 4.491310684480301e-08 2.513548304185004e-07
1829.5195195195195 4.4853364511388315e-08 2.2929413201974774e-07
1832.012012012012 4.47937789414067e-08 2.0992841419661624e-07
1834.5045045045042 4.473434952671633e-08 1.9284504106087832e-07
1836.996996996997 4.467507566227219e-08 1.7770593339774003e-07
1839.4894894894896 4.461595674610665e-08 1.6423227525838425e-07
1841.9819819819818 4.455699217931027e-08 1.5219268632948948e-07
1844.4744744744744 4.449818136601268e-08 1.4139401013878303e-07
1846.9669669669672 4.443952371336367e-08 1.3167408990873673e-07
1849.4594594594594 4.438101863151436e-08 1.2289606501322111e-07
1851.951951951952 4.43226655335985e-08 1.1494383860740024e-07
1854.4444444444443 4.4264463835714003e-08 1.0771845330063598e-07
1856.936936936937 4.4206412956904474e-08 1.0113517543224769e-07
1859.429429429429 4.414851231914101e-08 9.512113580165719e-08
1861.921921921922 4.4090761347304003e-08 8.96134100393975e-08
1864.4144144144145 4.403315946916519e-08 8.455744837300224e-08
1866.9069069069067 4.3975706115369793e-08 7.990578464199532e-08
1869.3993993993993 4.391840071941869e-08 7.561696971721959e-08
1871.891891891892 4.3861242717650924e-08 7.165468619766571e-08
1874.3843843843847 4.380423154922615e-08 6.798701028469076e-08
1876.8768768768768 4.374736665610733e-08 6.458579372700377e-08
1879.3693693693695 4.369064748304343e-08 6.14261441780413e-08
1881.8618618618618 4.3634073477552364e-08 5.848598657472608e-08
1884.3543543543544 4.357764408990403e-08 5.574569150636728e-08
1886.8468468468466 4.352135877310342e-08 5.3187759201069745e-08
1889.3393393393394 4.346521698287389e-08 5.079654987094798e-08
1891.831831831832 4.340921817764054e-08 4.8558052846250336e-08
1894.3243243243242 4.3353361818513755e-08 4.645968828375519e-08
1896.8168168168168 4.329764736927278e-08 4.449013632718821e-08
1899.3093093093096 4.324207429634946e-08 4.26391894816232e-08
1901.8018018018017 4.3186642068812156e-08 4.089762468245755e-08
1904.2942942942943 4.313135015834965e-08 3.9257092125940453e-08
1906.7867867867867 4.307619803925527e-08 3.771001840850863e-08
1909.2792792792793 4.3021185188411065e-08 3.624952191701263e-08
1911.7717717717715 4.296631108527218e-08 3.486933873767088e-08
1914.2642642642643 4.291157521185119e-08 3.3563757621242346e-08
1916.7567567567569 4.285697705270272e-08 3.232756276591661e-08
1919.249249249249 4.280251609490805e-08 3.115598336605806e-08
1921.7417417417416 4.274819182805988e-08 3.0044649030969536e-08
1924.2342342342345 4.2694003744247196e-08 2.898955030865291e-08
1926.726726726727 4.263995133804025e-08 2.7987003659535867e-08
1929.2192192192192 4.258603410647565e-08 2.703362031789588e-08
1931.7117117117118 4.25322515490415e-08 2.612627855714172e-08
1934.2042042042042 4.247860316766274e-08 2.5262098941615184e-08
1936.6966966966968 4.242508846668651e-08 2.4438422204095648e-08
1939.1891891891892 4.237170695286769e-08 2.3652789436366293e-08
1941.6816816816818 4.231845813535443e-08 2.2902924321341532e-08
1944.174174174174 4.2265341525673916e-08 2.2186717170496256e-08
1946.6666666666665 4.221235663771815e-08 2.1502210560567814e-08
1949.1591591591593 4.215950298772983e-08 2.0847586389519112e-08
1951.651651651652 4.2106780094288416e-08 2.0221154194165272e-08
1954.144144144144 4.2054187478296156e-08 1.9621340591238037e-08
1956.6366366366367 4.2001724662964316e-08 1.904667972042497e-08
1959.129129129129 4.1949391173799484e-08 1.8495804582463175e-08
1961.6216216216217 4.1897186538589944e-08 1.796743917800075e-08
1964.114114114114 4.184511028739218e-08 1.7460391363945134e-08
1966.6066066066066 4.1793161952517425e-08 1.6973546353610736e-08
1969.0990990990988 4.1741341068518384e-08 1.6505860795368627e-08
1971.5915915915914 4.1689647172175945e-08 1.6056357371837825e-08
1974.0840840840842 4.1638079802486076e-08 1.562411986809984e-08
1976.5765765765768 4.1586638500646775e-08 1.520828866306851e-08
1979.069069069069 4.153532281004509e-08 1.4808056603123714e-08
1981.5615615615616 4.148413227624425e-08 1.442266522150007e-08
1984.054054054054 4.143306644697094e-08 1.4051401270790845e-08
1986.5465465465466 4.138212487210251e-08 1.3693593539344255e-08
1989.0390390390392 4.1331307103654476e-08 1.334860992535932e-08
1991.5315315315315 4.1280612695767944e-08 1.3015854745167045e-08
1994.0240240240241 4.123004120469719e-08 1.2694766254567643e-08
1996.5165165165163 4.1179592188797335e-08 1.238481436420962e-08
1999.009009009009 4.112926520851206e-08 1.2085498531880565e-08
2001.5015015015017 4.107905982636146e-08 1.1796345816260628e-08
2003.9939939939939 4.102897560692995e-08 1.1516909078186014e-08
2006.4864864864865 4.0979012116854227e-08 1.1246765316810917e-08
2008.9789789789793 4.092916892481138e-08 1.0985514129253916e-08
2011.4714714714714 4.087944560150706e-08 1.0732776283387127e-08
2013.963963963964 4.0829841719663645e-08 1.0488192394389874e-08
2016.4564564564564 4.078035685400867e-08 1.025142169655272e-08
2018.948948948949 4.0730990581263125e-08 1.0022140902592825e-08
2021.4414414414412 4.068174248012999e-08 9.800043143442894e-09
2023.933933933934 4.063261213128279e-08 9.584836982102878e-09
2026.4264264264266 4.05835991173542e-08 9.376245495713338e-09
2028.9189189189187 4.05347030229248e-08 9.174005420520738e-09
2031.4114114114113 4.0485923434511816e-08 8.977866354867854e-09
2033.9039039039042 4.0437259940558044e-08 8.787590015762572e-09
2036.3963963963963 4.038871213142074e-08 8.602949544955764e-09
2038.888888888889 4.034027959936066e-08 8.42372886080406e-09
2041.3813813813813 4.029196193853115e-08 8.249722052504739e-09
2043.873873873874 4.0243758744967325e-08 8.080732813572367e-09
2046.366366366366 4.019566961657526e-08 7.916573911685263e-09
2048.858858858859 4.014769415312137e-08 7.75706669226264e-09
2051.3513513513512 4.009983195622174e-08 7.602040613347653e-09
2053.843843843844 4.005208262933161e-08 7.451332809564096e-09
2056.3363363363364 4.000444577773487e-08 7.304787683093372e-09
2058.828828828829 3.9956921008533695e-08 7.162256519778567e-09
2061.321321321321 3.990950793063819e-08 7.023597128610458e-09
2063.813813813814 3.986220615475612e-08 6.8886735029855015e-09
2066.3063063063064 3.9815015293382737e-08 6.757355502249311e-09
2068.798798798799 3.976793496079064e-08 6.6295185521515506e-09
2071.291291291291 3.9720964773019715e-08 6.505043362942657e-09
2073.7837837837837 3.967410434786714e-08 6.383815663936985e-09
2076.2762762762763 3.962735330487748e-08 6.265725953455083e-09
2078.768768768769 3.95807112653328e-08 6.150669263136598e-09
2081.261261261261 3.953417785224292e-08 6.038544935690165e-09
2083.7537537537537 3.948775269033562e-08 5.929256415213364e-09
2086.2462462462463 3.944143540604705e-08 5.822711049278832e-09
2088.738738738739 3.939522562751207e-08 5.718819902039107e-09
2091.231231231231 3.934912298455476e-08 5.617497577656512e-09
2093.7237237237237 3.93031271086789e-08 5.518662053412429e-09
2096.2162162162163 3.9257237633058645e-08 5.4222345218958215e-09
2098.708708708709 3.921145419252909e-08 5.328139241711669e-09
2101.201201201201 3.916577642357706e-08 5.2363033961892604e-09
2103.6936936936936 3.9120203964331794e-08 5.1466569596047146e-09
2106.186186186186 3.9074736454555896e-08 5.059132570465942e-09
2108.678678678679 3.9029373535636175e-08 4.973665411437653e-09
2111.171171171171 3.898411485057458e-08 4.890193095512753e-09
2113.6636636636636 3.893896004397927e-08 4.8086555580622544e-09
2116.156156156156 3.889390876205567e-08 4.728994954420178e-09
2118.6486486486488 3.884896065259759e-08 4.651155562681928e-09
2121.1411411411414 3.880411536497846e-08 4.575083691415923e-09
2123.6336336336335 3.875937255014257e-08 4.5007275920071706e-09
2126.126126126126 3.871473186059632e-08 4.428037375369553e-09
2128.6186186186187 3.867019295039966e-08 4.3569649327805615e-09
2131.1111111111113 3.862575547515753e-08 4.287463860607032e-09
2133.6036036036035 3.8581419092011235e-08 4.219489388705639e-09
2136.096096096096 3.8537183459630086e-08 4.152998312294845e-09
2138.5885885885887 3.849304823820294e-08 4.087948927107851e-09
2141.0810810810813 3.844901308942984e-08 4.024300967647394e-09
2143.5735735735734 3.840507767651375e-08 3.962015548374595e-09
2146.066066066066 3.836124166415225e-08 3.901055107673711e-09
2148.5585585585586 3.831750471852942e-08 3.84138335444465e-09
2151.051051051051 3.8273866507307626e-08 3.782965217183436e-09
2153.5435435435434 3.823032669961952e-08 3.725766795419539e-09
2156.036036036036 3.818688496605987e-08 3.6697553133862888e-09
2158.5285285285286 3.814354097867773e-08 3.614899075808375e-09
2161.021021021021 3.8100294410968393e-08 3.5611674256964853e-09
2163.5135135135133 3.805714493786559e-08 3.5085307040461166e-09
2166.006006006006 3.801409223573359e-08 3.4569602113430703e-09
2168.4984984984985 3.7971135982359507e-08 3.4064281707840586e-09
2170.990990990991 3.792827585694549e-08 3.356907693125616e-09
2173.4834834834833 3.788551154010109e-08 3.30837274307986e-09
2175.975975975976 3.7842842713835606e-08 3.26079810717978e-09
2178.4684684684685 3.7800269061550527e-08 3.214159363041464e-09
2180.960960960961 3.7757790268031995e-08 3.1684328499542384e-09
2183.4534534534537 3.7715406019443325e-08 3.1235956407338307e-09
2185.945945945946 3.7673116003317557e-08 3.0796255147771203e-09
2188.4384384384384 3.7630919908550064e-08 3.0365009322602307e-09
2190.930930930931 3.758881742539122e-08 2.9942010094251227e-09
2193.4234234234236 3.754680824543912e-08 2.952705494902595e-09
2195.915915915916 3.7504892061632343e-08 2.9119947470223854e-09
2198.4084084084084 3.746306856824267e-08 2.8720497120637838e-09
2200.900900900901 3.7421337460868045e-08 2.8328519034026463e-09
2203.3933933933936 3.737969843642537e-08 2.794383381512794e-09
2205.8858858858857 3.733815119314352e-08 2.756626734782226e-09
2208.3783783783783 3.729669543055622e-08 2.71956506110645e-09
2210.870870870871 3.725533084949519e-08 2.6831819502234004e-09
2213.3633633633635 3.721405715208314e-08 2.647461466755834e-09
2215.8558558558557 3.717287404172689e-08 2.6123881339293313e-09
2218.3483483483483 3.713178122311054e-08 2.5779469179351985e-09
2220.840840840841 3.7090778402188673e-08 2.5441232129095004e-09
2223.3333333333335 3.7049865286179575e-08 2.510902826500541e-09
2225.8258258258256 3.700904158355856e-08 2.4782719659987465e-09
2228.3183183183182 3.696830700405125e-08 2.4462172250041076e-09
2230.810810810811 3.692766125862699e-08 2.4147255706075566e-09
2233.3033033033034 3.688710405949223e-08 2.383784331063785e-09
2235.7957957957956 3.684663512008398e-08 2.353381183934199e-09
2238.288288288288 3.6806254155063304e-08 2.3235041446796307e-09
2240.780780780781 3.676596088030887e-08 2.294141555683538e-09
2243.2732732732734 3.6725755012910535e-08 2.2652820756872052e-09
2245.765765765766 3.66856362711629e-08 2.2369146696194293e-09
2248.258258258258 3.664560437455905e-08 2.2090285988040405e-09
2250.7507507507507 3.660565904378416e-08 2.1816134115292456e-09
2253.2432432432433 3.6565800000709304e-08 2.154658933963777e-09
2255.735735735736 3.65260269683852e-08 2.1281552614052337e-09
2258.228228228228 3.648633967103602e-08 2.1020927498469714e-09
2260.7207207207207 3.644673783405321e-08 2.07646200785027e-09
2263.2132132132133 3.6407221183989444e-08 2.0512538887094184e-09
2265.705705705706 3.63677894485525e-08 2.0264594828975548e-09
2268.198198198198 3.632844235659927e-08 2.002070110781999e-09
2270.6906906906906 3.62891796381297e-08 1.97807731559809e-09
2273.1831831831832 3.625000102428086e-08 1.954472856671208e-09
2275.675675675676 3.6210906247321056e-08 1.9312487028769436e-09
2278.168168168168 3.617189504064389e-08 1.908397026330022e-09
2280.6606606606606 3.613296713876241e-08 1.8859101962928207e-09
2283.153153153153 3.6094122277303325e-08 1.8637807732949026e-09
2285.645645645646 3.6055360193001245e-08 1.8420015034552043e-09
2288.138138138138 3.6016680623692866e-08 1.820565312999003e-09
2290.6306306306305 3.597808330831132e-08 1.7994653029620553e-09
2293.123123123123 3.593956798688046e-08 1.7786947440746987e-09
2295.6156156156158 3.590113440050928e-08 1.7582470718189553e-09
2298.108108108108 3.5862782291386254e-08 1.7381158816519962e-09
2300.6006006006005 3.58245114027738e-08 1.7182949243896338e-09
2303.093093093093 3.578632147900271e-08 1.6987781017437753e-09
2305.5855855855857 3.5748212265466715e-08 1.6795594620079747e-09
2308.0780780780783 3.571018350861692e-08 1.6606331958855392e-09
2310.5705705705705 3.56722349559565e-08 1.641993632454853e-09
2313.063063063063 3.563436635603512e-08 1.623635235266758e-09
2315.5555555555557 3.559657745844376e-08 1.6055525985691654e-09
2318.0480480480483 3.5558868013809256e-08 1.5877404436541103e-09
2320.5405405405404 3.552123777378901e-08 1.570193615322801e-09
2323.033033033033 3.548368649106578e-08 1.5529070784643166e-09
2325.5255255255256 3.5446213919342334e-08 1.5358759147438312e-09
2328.018018018018 3.5408819813336397e-08 1.5190953193963506e-09
2330.5105105105104 3.537150392877531e-08 1.5025605981222008e-09
2333.003003003003 3.533426602239101e-08 1.4862671640805428e-09
2335.4954954954956 3.529710585191483e-08 1.4702105349774743e-09
2337.987987987988 3.5260023176072484e-08 1.4543863302452762e-09
2340.4804804804803 3.522301775457901e-08 1.438790268309621e-09
2342.972972972973 3.5186089348133645e-08 1.423418163941585e-09
2345.4654654654655 3.5149237718414997e-08 1.4082659256915423e-09
2347.957957957958 3.511246262807597e-08 1.3933295534019948e-09
2350.4504504504503 3.507576384073886e-08 1.3786051357966426e-09
2352.942942942943 3.5039141120990466e-08 1.3640888481430054e-09
2355.4354354354355 3.500259423437721e-08 1.349776949986091e-09
2357.927927927928 3.49661229474003e-08 1.3356657829506168e-09
2360.42042042042 3.492972702751092e-08 1.3217517686094638e-09
2362.912912912913 3.48934062431054e-08 1.3080314064160712e-09
2365.4054054054054 3.4857160363520545e-08 1.2945012716986498e-09
2367.897897897898 3.4820989159028806e-08 1.2811580137140494e-09
2370.39039039039 3.47848924008337e-08 1.2679983537593097e-09
2372.8828828828828 3.4748869861065005e-08 1.2550190833389457e-09
2375.3753753753754 3.4712921312774234e-08 1.2422170623861142e-09
2377.867867867868 3.4677046529929926e-08 1.2295892175358266e-09
2380.3603603603606 3.4641245287413136e-08 1.2171325404485425e-09
2382.8528528528527 3.460551736101282e-08 1.2048440861824097e-09
2385.3453453453453 3.45698625274213e-08 1.192720971612591e-09
2387.837837837838 3.4534280564229815e-08 1.1807603738961418e-09
2390.3303303303305 3.4498771249923966e-08 1.168959528980899e-09
2392.8228228228227 3.446333436387933e-08 1.157315730157014e-09
2395.3153153153153 3.442796968635694e-08 1.1458263266496792e-09
2397.807807807808 3.4392676998499e-08 1.1344887222517982e-09
2400.3003003003005 3.4357456082324424e-08 1.12330037399523e-09
2402.7927927927926 3.432230672072453e-08 1.1122587908594423e-09
2405.285285285285 3.4287228697458676e-08 1.1013615325163233e-09
2407.777777777778 3.4252221797149995e-08 1.090606208110062e-09
2410.2702702702704 3.4217285805281114e-08 1.0799904750709283e-09
2412.7627627627626 3.4182420508189907e-08 1.0695120379619208e-09
2415.255255255255 3.414762569306524e-08 1.0591686473572375e-09
2417.747747747748 3.411290114794285e-08 1.0489580987515837e-09
2420.2402402402404 3.407824666170108e-08 1.0388782314993298e-09
2422.7327327327325 3.404366202405678e-08 1.0289269277826252e-09
2425.225225225225 3.4009147025561185e-08 1.0191021116075472e-09
2427.7177177177177 3.397470145759578e-08 1.0094017478274287e-09
2430.2102102102103 3.3940325112368264e-08 9.998238411925441e-10
2432.7027027027025 3.3906017782908485e-08 9.90366435425322e-10
2435.195195195195 3.3871779263064365e-08 9.810276123203117e-10
2437.6876876876877 3.383760934749798e-08 9.71805490868184e-10
2440.1801801801803 3.3803507831681475e-08 9.626982264029848e-10
2442.672672672673 3.3769474511893206e-08 9.53704009771993e-10
2445.165165165165 3.3735509185213744e-08 9.448210665274692e-10
2447.6576576576576 3.370161164952194e-08 9.360476561396376e-10
2450.1501501501502 3.3667781703491105e-08 9.273820712303226e-10
2452.642642642643 3.363401914658508e-08 9.188226368265385e-10
2455.135135135135 3.360032377905443e-08 9.103677096335202e-10
2457.6276276276276 3.356669540193257e-08 9.02015677326575e-10
2460.12012012012 3.353313381703206e-08 8.937649578612276e-10
2462.612612612613 3.349963882694067e-08 8.856139988010973e-10
2465.105105105105 3.34662102350178e-08 8.775612766630309e-10
2467.5975975975975 3.3432847845390583e-08 8.696052962789306e-10
2470.09009009009 3.33995514629503e-08 8.617445901738586e-10
2472.5825825825827 3.33663208933486e-08 8.539777179598936e-10
2475.075075075075 3.333315594299388e-08 8.463032657453197e-10
2477.5675675675675 3.330005641904756e-08 8.387198455586895e-10
2480.06006006006 3.326702212942055e-08 8.312260947873586e-10
2482.5525525525527 3.32340528827696e-08 8.2382067563005e-10
2485.045045045045 3.320114848849366e-08 8.16502274563071e-10
2487.5375375375374 3.3168308756730396e-08 8.092696018197906e-10
2490.03003003003 3.31355334983526e-08 8.0212139088301e-10
2492.5225225225226 3.310282252496464e-08 7.950563979898462e-10
2495.015015015015 3.3070175648899014e-08 7.88073401648805e-10
2497.5075075075074 3.303759268321277e-08 7.811712021686713e-10
2500.0 3.300507344168414e-08 7.7434862119893e-10
