# Supplementary material for: Quantum dynamical effects of vibrational strong coupling in chemical reactivity
Source: Nat Commun. 2023 May 12;14:2733. doi: 10.1038/s41467-023-38368-x (PMC10182063; doi:10.1038/s41467-023-38368-x)
Supplement: Supplementary file 4 — Source Data [file 41467_2023_38368_MOESM4_ESM.zip › Data-VSC-HEOM-main/S13/S13b_rates_off_resonant]

500 2.47391318244632E-06 2.47371194580779E-06
618.75 2.47570070902557E-06 2.47570380333734E-06
737.5 2.47934819426216E-06 2.47907513674615E-06
856.25 2.48838008249604E-06 2.48838086450292E-06
975 2.51786731449196E-06 2.51796552505861E-06
1000 2.5317761354689E-06 2.53152962635984E-06
1017.24137931 2.54372840005406E-06 2.54397493119375E-06
1034.48275862 2.56026422573072E-06 2.56001926588188E-06
1051.72413793 2.58140121147399E-06 2.5809925107665E-06
1068.96551724 2.60869066933689E-06 2.60896121260226E-06
1086.20689655 2.6472367373254E-06 2.64685487274269E-06
1103.44827586 2.69884492928395E-06 2.69882808014862E-06
1120.68965517 2.7704158889156E-06 2.77020545735019E-06
1137.93103448 2.86535694210878E-06 2.86536785093117E-06
1155.17241379 2.97934172520462E-06 2.97917908408391E-06
1172.4137931 3.0812406229597E-06 3.08111087864118E-06
1189.65517241 3.11378165360652E-06 3.11402035128358E-06
1206.89655172 3.04594698599263E-06 3.04589596460647E-06
1224.13793103 2.92482740813653E-06 2.9247735342637E-06
1241.37931034 2.80736578703168E-06 2.80719423544672E-06
1258.62068966 2.7160135485985E-06 2.71623976975618E-06
1275.86206897 2.65208813494256E-06 2.65161700688426E-06
1293.10344828 2.60633091045035E-06 2.60670696248029E-06
1310.34482759 2.57560872478696E-06 2.57534454737863E-06
1327.5862069 2.55348309730111E-06 2.55309390890461E-06
1344.82758621 2.53667050246043E-06 2.53702836459421E-06
1362.06896552 2.52535132388622E-06 2.5252295009549E-06
1379.31034483 2.51683558918209E-06 2.51638195999956E-06
1396.55172414 2.50957555928916E-06 2.50967052398366E-06
1413.79310345 2.50433741777735E-06 2.50449188004214E-06
1431.03448276 2.50075404161388E-06 2.50045522327151E-06
1448.27586207 2.49645153277012E-06 2.49618948938142E-06
1465.51724138 2.49355121322808E-06 2.49365317271086E-06
1482.75862069 2.49157089549002E-06 2.49161387038203E-06
1500 2.4902293646106E-06 2.48996574206255E-06
1525 2.48809836615312E-06 2.48810207964921E-06
1643.75 2.48397438324131E-06 2.48392366564772E-06
1762.5 2.48316742332299E-06 2.48295846783586E-06
1881.25 2.48300703635521E-06 2.48294628060637E-06
2000 2.48217541116219E-06 2.48205322323894E-06
