# Supplementary material for: Quantum dynamical effects of vibrational strong coupling in chemical reactivity
Source: Nat Commun. 2023 May 12;14:2733. doi: 10.1038/s41467-023-38368-x (PMC10182063; doi:10.1038/s41467-023-38368-x)
Supplement: Supplementary file 4 — Source Data [file 41467_2023_38368_MOESM4_ESM.zip › Data-VSC-HEOM-main/S13/S13b_rates_unstructured]

352.272727273 2.47418140152222E-06 2.47512644527283E-06
403.409090909 2.47520082866777E-06 2.47552857039002E-06
454.545454545 2.47540948563255E-06 2.47558080619615E-06
505.681818182 2.47618093576275E-06 2.47586974694756E-06
556.818181818 2.47652203736874E-06 2.47638078073713E-06
607.954545455 2.47714368522118E-06 2.47711534108229E-06
659.090909091 2.47798024677591E-06 2.4780112297767E-06
710.227272727 2.47960644767602E-06 2.47957783212995E-06
761.363636364 2.4819208939424E-06 2.48191051740744E-06
812.5 2.4854190297187E-06 2.48543140084196E-06
863.636363636 2.49089175202141E-06 2.49094834137172E-06
914.772727273 2.49872278844934E-06 2.4988308512814E-06
965.909090909 2.51431417992018E-06 2.5144334321335E-06
1017.04545455 2.54416883602571E-06 2.54406777124518E-06
1068.18181818 2.60712759454605E-06 2.60712360821237E-06
1119.31818182 2.76117962141942E-06 2.76121394136963E-06
1150 2.93814802237661E-06 2.93995255406999E-06
1161.11111111 3.01317173619678E-06 3.01317025798341E-06
1170.45454545 3.06741545846211E-06 3.06741538772304E-06
1172.22222222 3.07597853202115E-06 3.07597850251512E-06
1183.33333333 3.11083061954056E-06 3.11083061442215E-06
1194.44444444 3.10444793702891E-06 3.1044479395003E-06
1200 3.08546086471531E-06 3.08546086494837E-06
1205.55555556 3.0577340712911E-06 3.0577340679646E-06
1216.66666667 2.98503759713799E-06 2.98503758619199E-06
1221.59090909 2.94931992597683E-06 2.94931988352147E-06
1227.77777778 2.90430970182468E-06 2.90430947383383E-06
1238.88888889 2.82837572421754E-06 2.82838156594182E-06
1250 2.76315165453328E-06 2.76315078937056E-06
1272.72727273 2.66541948481791E-06 2.66535072873071E-06
1323.86363636 2.55925254238832E-06 2.55910980023886E-06
1375 2.51936032637265E-06 2.51952018189703E-06
1426.13636364 2.502512324437E-06 2.5023776595552E-06
1477.27272727 2.49395492229339E-06 2.49402918598115E-06
1528.40909091 2.48961407752745E-06 2.4896350740644E-06
1579.54545455 2.48730499796227E-06 2.48720982159567E-06
1630.68181818 2.48576330118991E-06 2.48584890741784E-06
1681.81818182 2.48509476531758E-06 2.48510404929673E-06
1732.95454545 2.48482836490624E-06 2.48471826618848E-06
1784.09090909 2.48446450440646E-06 2.48458600715377E-06
1835.22727273 2.48461079132822E-06 2.48458277336631E-06
1886.36363636 2.48466335382448E-06 2.4845801260534E-06
1937.5 2.48429024468005E-06 2.48439654355104E-06
1988.63636364 2.48389037981862E-06 2.48386801900953E-06
2039.77272727 2.48319482799693E-06 2.48311543989381E-06
2090.90909091 2.48240202112229E-06 2.48249413724037E-06
2142.04545455 2.4821679695453E-06 2.48216754691306E-06
2193.18181818 2.48214679282306E-06 2.48204196768891E-06
2244.31818182 2.48184992503328E-06 2.4819685146403E-06
2295.45454545 2.48187584279866E-06 2.48184823914805E-06
2346.59090909 2.4816871757765E-06 2.48160697574556E-06
2397.72727273 2.48110811671233E-06 2.48121423651101E-06
2448.86363636 2.48078240802484E-06 2.48074699280287E-06
2500 2.48047804287907E-06 2.480424267062E-06
