# Supplementary material for: Quantum dynamical effects of vibrational strong coupling in chemical reactivity
Source: Nat Commun. 2023 May 12;14:2733. doi: 10.1038/s41467-023-38368-x (PMC10182063; doi:10.1038/s41467-023-38368-x)
Supplement: Supplementary file 4 — Source Data [file 41467_2023_38368_MOESM4_ESM.zip › Data-VSC-HEOM-main/S14/S14b-0.015.out]

500.0 6.4884604991014176e-06 6.4685864424068765e-06
618.75 6.285389893038471e-06 6.276777586262524e-06
737.5 6.000579249171278e-06 6.001022863528321e-06
856.25 5.567737166789512e-06 5.565051010146326e-06
975.0 4.916583331539029e-06 4.914934120530685e-06
1000.0 4.764159122487818e-06 4.76388213249384e-06
1017.24137931 4.653888211723589e-06 4.6622206357920914e-06
1034.48275862 4.567692107212285e-06 4.5647076970094884e-06
1051.72413793 4.46888803652364e-06 4.473609105902038e-06
1068.96551724 4.395644572908261e-06 4.391880080369701e-06
1086.20689655 4.318875932495305e-06 4.321537579309262e-06
1103.44827586 4.267101458856166e-06 4.2652779757550705e-06
1120.68965517 4.225746298363609e-06 4.225724353150007e-06
1137.93103448 4.204858867314386e-06 4.204845954485235e-06
1155.17241379 4.20420246955324e-06 4.20419353359998e-06
1172.4137931 4.224511971516748e-06 4.224504448583324e-06
1189.65517241 4.265587829498799e-06 4.265585862451299e-06
1206.89655172 4.326290510415726e-06 4.326292103155219e-06
1224.13793103 4.404625251729195e-06 4.404616452455744e-06
1241.37931034 4.4978700650990435e-06 4.497850177094775e-06
1258.62068966 4.602568953998727e-06 4.602598804253555e-06
1275.86206897 4.715809865067618e-06 4.715864203231895e-06
1293.10344828 4.835186424532151e-06 4.8351704511335106e-06
1310.34482759 4.957188982724014e-06 4.957255413839582e-06
1327.5862069 5.079662647756384e-06 5.079543767628234e-06
1344.82758621 5.2002575232547276e-06 5.199966551678742e-06
1362.06896552 5.316520055264297e-06 5.3169060252134566e-06
1379.31034483 5.429374722097369e-06 5.429179884289169e-06
1396.55172414 5.536206614963251e-06 5.5359892621938675e-06
1413.79310345 5.63590139853477e-06 5.636808987567109e-06
1431.03448276 5.7322120134740405e-06 5.731453426708495e-06
1448.27586207 5.820410567555077e-06 5.819768934555447e-06
1465.51724138 5.902843038672298e-06 5.901975073732543e-06
1482.75862069 5.980099097192178e-06 5.978235334673474e-06
1500.0 6.050208937452244e-06 6.048798110564013e-06
1525.0 6.1440067409657805e-06 6.141646937055359e-06
1643.75 6.466198784662685e-06 6.46059599657105e-06
1762.5 6.646636375503495e-06 6.645243376193083e-06
1881.25 6.754852038751064e-06 6.754973883623898e-06
2000.0 6.818914475316545e-06 6.823536794235519e-06
