# Supplementary material for: Quantum dynamical effects of vibrational strong coupling in chemical reactivity
Source: Nat Commun. 2023 May 12;14:2733. doi: 10.1038/s41467-023-38368-x (PMC10182063; doi:10.1038/s41467-023-38368-x)
Supplement: Supplementary file 4 — Source Data [file 41467_2023_38368_MOESM4_ESM.zip › Data-VSC-HEOM-main/S14/S14b-0.0175.out]

500.0 6.283125884726092e-06 6.285797759256852e-06
618.75 6.051333588807602e-06 6.024453111311379e-06
737.5 5.644569664489066e-06 5.648705320249523e-06
856.25 5.113291272434978e-06 5.095277253479554e-06
975.0 4.3831362319062815e-06 4.383948795792733e-06
1000.0 4.237476356662644e-06 4.237512658236511e-06
1017.24137931 4.1430115614984e-06 4.143061523927201e-06
1034.48275862 4.056229512873616e-06 4.056256390591354e-06
1051.72413793 3.97905938817735e-06 3.979077780285873e-06
1068.96551724 3.913427615618832e-06 3.913433808029405e-06
1086.20689655 3.86106623121903e-06 3.861060161710731e-06
1103.44827586 3.823427265492107e-06 3.8234302389711405e-06
1120.68965517 3.80168236078105e-06 3.8016803493870053e-06
1137.93103448 3.796549769621188e-06 3.7965501137429216e-06
1155.17241379 3.808344628410329e-06 3.808345190582653e-06
1172.4137931 3.836911660466749e-06 3.836911890535357e-06
1189.65517241 3.881628556903451e-06 3.88162892874337e-06
1206.89655172 3.941421820755387e-06 3.941421358914012e-06
1224.13793103 4.014781774357435e-06 4.014782470839044e-06
1241.37931034 4.099689092865053e-06 4.099689593593145e-06
1258.62068966 4.194262513494362e-06 4.1942616949891684e-06
1275.86206897 4.2970126227531994e-06 4.297011500827445e-06
1293.10344828 4.405568166293072e-06 4.40557126960687e-06
1310.34482759 4.517863402185626e-06 4.517872206496472e-06
1327.5862069 4.632290048410147e-06 4.632085064384782e-06
1344.82758621 4.7468306316896244e-06 4.74660692720053e-06
1362.06896552 4.861368064710632e-06 4.860093190672365e-06
1379.31034483 4.972975437180713e-06 4.971398948115741e-06
1396.55172414 5.077078770882131e-06 5.079632058562203e-06
1413.79310345 5.1836783627662e-06 5.184205236260622e-06
1431.03448276 5.283162474541464e-06 5.284503167231515e-06
1448.27586207 5.380177459506442e-06 5.3803136032618665e-06
1465.51724138 5.471423175487102e-06 5.4714078162034745e-06
1482.75862069 5.557551101269495e-06 5.5577483982071146e-06
1500.0 5.639013997815495e-06 5.639334179251406e-06
1525.0 5.749373252367487e-06 5.749378042460453e-06
1643.75 6.164518981062724e-06 6.154460161730251e-06
1762.5 6.410956959529364e-06 6.412901642758883e-06
1881.25 6.565817348743017e-06 6.578888134318906e-06
2000.0 6.687947515584999e-06 6.690133846816914e-06
