# Supplementary material for: Quantum dynamical effects of vibrational strong coupling in chemical reactivity
Source: Nat Commun. 2023 May 12;14:2733. doi: 10.1038/s41467-023-38368-x (PMC10182063; doi:10.1038/s41467-023-38368-x)
Supplement: Supplementary file 4 — Source Data [file 41467_2023_38368_MOESM4_ESM.zip › Data-VSC-HEOM-main/S14/S14b-0.02.out]

500.0 6.08428254713478e-06 6.078294474140232e-06
618.75 5.732354945943522e-06 5.727823003078849e-06
737.5 5.24990584988401e-06 5.252088593487813e-06
856.25 4.617180336444384e-06 4.617796169640893e-06
975.0 3.9180283316490136e-06 3.917958353217085e-06
1000.0 3.7909730514555872e-06 3.791301649519654e-06
1017.24137931 3.712599987596774e-06 3.712705305024444e-06
1034.48275862 3.643565456752681e-06 3.6433714386132075e-06
1051.72413793 3.5845851104421147e-06 3.584599439502708e-06
1068.96551724 3.5375794360622e-06 3.5375757528850587e-06
1086.20689655 3.5032669530998638e-06 3.5032661355893347e-06
1103.44827586 3.482366409780542e-06 3.482366347698006e-06
1120.68965517 3.475264086522036e-06 3.4752655996035396e-06
1137.93103448 3.4820296867160713e-06 3.4820289245375442e-06
1155.17241379 3.5024048692255673e-06 3.5024042007053037e-06
1172.4137931 3.535849357411486e-06 3.5358486685007524e-06
1189.65517241 3.58156434645723e-06 3.5815643017460994e-06
1206.89655172 3.6385100258527955e-06 3.638510431662686e-06
1224.13793103 3.7053295838813142e-06 3.7053288607331362e-06
1241.37931034 3.7810129515186463e-06 3.7810109546405988e-06
1258.62068966 3.864619049287079e-06 3.864616030132844e-06
1275.86206897 3.954605556097787e-06 3.954602588697219e-06
1293.10344828 4.049582133809185e-06 4.049586716072428e-06
1310.34482759 4.148278545537985e-06 4.148283509798191e-06
1327.5862069 4.24950730911481e-06 4.24949397893811e-06
1344.82758621 4.35209856045848e-06 4.352117584903181e-06
1362.06896552 4.455184141075739e-06 4.455169807706596e-06
1379.31034483 4.557808026218373e-06 4.557783275263332e-06
1396.55172414 4.659170683770635e-06 4.659219038600778e-06
1413.79310345 4.75878608247345e-06 4.758854883990781e-06
1431.03448276 4.856144163555152e-06 4.856189436114854e-06
1448.27586207 4.950789671169764e-06 4.9508212622048316e-06
1465.51724138 5.042379016963982e-06 5.042445820932507e-06
1482.75862069 5.130674523541548e-06 5.130845361193844e-06
1500.0 5.215626842486519e-06 5.2158741462664735e-06
1525.0 5.332814308712504e-06 5.333021339372122e-06
1643.75 5.792897053069336e-06 5.792296233611622e-06
1762.5 6.112594253268088e-06 6.1138364315816935e-06
1881.25 6.334720516624175e-06 6.33598445341819e-06
2000.0 6.494892381390097e-06 6.495491987779795e-06
