# Supplementary material for: Quantum dynamical effects of vibrational strong coupling in chemical reactivity
Source: Nat Commun. 2023 May 12;14:2733. doi: 10.1038/s41467-023-38368-x (PMC10182063; doi:10.1038/s41467-023-38368-x)
Supplement: Supplementary file 4 — Source Data [file 41467_2023_38368_MOESM4_ESM.zip › Data-VSC-HEOM-main/S2/S2b.out]

0.01 -0.6948505029557975 3.6228645065843655e-07 1.7639334776767358e-07
0.02 -0.6942821877542006 4.83118776226712e-07 2.375789494420625e-07
0.03 -0.6941567308121182 5.695795004479696e-07 2.8145285286311963e-07
0.04 -0.6941553117332361 6.584632986522484e-07 3.2635451814806934e-07
0.05 -0.6941981438594674 7.518470571745993e-07 3.73518520499616e-07
0.06 -0.6942597714939122 8.479427782366802e-07 4.220406555547201e-07
0.07 -0.6943306215780095 9.450043029919209e-07 4.710066845039104e-07
0.08 -0.6944068807936807 1.041781484777914e-06 5.197655865499968e-07
0.09 -0.6944870948322406 1.1374587650490715e-06 5.67902024655633e-07
0.1 -0.6945708221262312 1.2315298502717731e-06 6.151673239932941e-07
0.2 -0.6956407668815513 2.059440151237923e-06 1.029705156383263e-06
0.3 -0.6973309484323147 2.7005635743252905e-06 1.3502823394657822e-06
0.4 -0.7000052784871507 3.1911801482871963e-06 1.595591337929264e-06
0.5 -0.7041678589030482 3.5564775082889923e-06 1.7782403349495667e-06
0.6 -0.7104694371527164 3.819077155673756e-06 1.9095404010029032e-06
0.7 -0.7196969559331203 3.998597246416511e-06 1.9993006218075723e-06
0.8 -0.7327456995182856 4.112304228573908e-06 2.0561542281701218e-06
0.9 -0.7505704085943514 4.174923093526445e-06 2.0874637255147364e-06
1.0 -0.77411572817053 4.198868809672341e-06 2.099436608652478e-06
1.1 -0.8042319973600077 4.1928676438674004e-06 2.0964360194551145e-06
1.2 -0.8415878960752525 4.1655166632852995e-06 2.0827605005827808e-06
1.3 -0.886598712474848 4.1208805358483366e-06 2.0604423906351502e-06
1.4 -0.9393829189145758 4.0629400869909214e-06 2.0314721069375606e-06
1.5 -0.9997577120280242 3.997740836829692e-06 1.9988724161535e-06
