# Supplementary material for: Quantum dynamical effects of vibrational strong coupling in chemical reactivity
Source: Nat Commun. 2023 May 12;14:2733. doi: 10.1038/s41467-023-38368-x (PMC10182063; doi:10.1038/s41467-023-38368-x)
Supplement: Supplementary file 4 — Source Data [file 41467_2023_38368_MOESM4_ESM.zip › Data-VSC-HEOM-main/S2/S2c-cav.out]

352.272727273 -0.6944413658360437 1.5551344082608131e-06 7.669834283117246e-07 7.790096906538648e-07
403.409090909 -0.6948081147931854 1.5419414078654015e-06 7.640626935533396e-07 7.700037758909278e-07
454.545454545 -0.6949050158571004 1.6246193840998829e-06 8.140058016200907e-07 8.120567907677745e-07
505.681818182 -0.6949549086669228 1.7142013238962386e-06 8.570195394734416e-07 8.570763098985864e-07
556.818181818 -0.6949123998664929 1.7454736030627358e-06 8.727284062941194e-07 8.727365361450788e-07
607.954545455 -0.6948121521675173 1.689801961818097e-06 8.449013405913778e-07 8.449013378317495e-07
659.090909091 -0.6946711593187648 1.5486311697265548e-06 7.743158816378286e-07 7.743158845985399e-07
710.227272727 -0.6946248901345938 1.4506203638047997e-06 7.253104495483468e-07 7.253104449339443e-07
761.363636364 -0.6946187861729255 1.3979858093450116e-06 6.989931535841988e-07 6.989931488650596e-07
812.5 -0.6946215882430721 1.3742259561480167e-06 6.871168763629636e-07 6.871124889488189e-07
863.636363636 -0.6946289421666391 1.3637186103164444e-06 6.818595134412303e-07 6.81859111581255e-07
914.772727273 -0.694641416631864 1.3627779932265584e-06 6.813892635637362e-07 6.813892283245786e-07
965.909090909 -0.6946638320343992 1.3786960821587384e-06 6.893483457503638e-07 6.893482780990311e-07
1017.04545455 -0.6946986105078875 1.400793184146486e-06 7.003592998749604e-07 7.003942761504607e-07
1068.18181818 -0.6947085297550624 1.3993858217433134e-06 6.997427949538736e-07 6.996904203140028e-07
1119.31818182 -0.6946597437112324 1.3589353985951716e-06 6.794919307270669e-07 6.794646734775284e-07
1170.45454545 -0.6946063347520463 1.3248803036257139e-06 6.624112965511651e-07 6.624376314516789e-07
1221.59090909 -0.694599647185176 1.3281251561745437e-06 6.640611245668208e-07 6.640612421119902e-07
1272.72727273 -0.6945780362808912 1.2929945693392998e-06 6.464913477737678e-07 6.464954195644933e-07
1323.86363636 -0.6945723661928795 1.2600479246021932e-06 6.300638421331779e-07 6.30022070287364e-07
1375.0 -0.6945732944587548 1.2485680445494859e-06 6.243077483085956e-07 6.242818198726957e-07
1426.13636364 -0.6945727167067205 1.2433004706852226e-06 6.215865642349053e-07 6.216500125451962e-07
1477.27272727 -0.6945717947497262 1.2402271780563028e-06 6.200807187756797e-07 6.201115675546687e-07
1528.40909091 -0.6945713297310051 1.2385147500718837e-06 6.193406594340749e-07 6.19256527625416e-07
1579.54545455 -0.694571594231921 1.237789185165422e-06 6.188435565512643e-07 6.188935847110975e-07
1630.68181818 -0.6945731455097939 1.2380220858339795e-06 6.190777370584118e-07 6.19009909052641e-07
1681.81818182 -0.6945764230312015 1.2389653242944688e-06 6.195433020683855e-07 6.194817152039537e-07
1732.95454545 -0.6945787518977755 1.238776509722101e-06 6.194113938969729e-07 6.193868251142738e-07
1784.09090909 -0.6945753552473208 1.236061066831637e-06 6.180709607293692e-07 6.180289551800667e-07
1835.22727273 -0.6945712106046229 1.2339647250217937e-06 6.170315550351689e-07 6.169810421517161e-07
1886.36363636 -0.6945690260498185 1.2331211502817686e-06 6.165212461779922e-07 6.165596973750628e-07
1937.5 -0.6945680243361259 1.2328447618731338e-06 6.163908470628735e-07 6.16421442083794e-07
1988.63636364 -0.6945675764888632 1.2327917102677264e-06 6.163814550871328e-07 6.163951707271911e-07
2039.77272727 -0.694567618819084 1.2328391787576304e-06 6.164114261878041e-07 6.164187965234474e-07
2090.90909091 -0.6945673864563574 1.2329929413766976e-06 6.164992203782271e-07 6.164956062326368e-07
2142.04545455 -0.6945672529714033 1.2331038302458433e-06 6.16556822831353e-07 6.165512388385924e-07
2193.18181818 -0.6945671467969586 1.2332373336093918e-06 6.166223913441633e-07 6.166180200522459e-07
2244.31818182 -0.6945670756076986 1.2333882995149653e-06 6.166937023817553e-07 6.166943394542261e-07
2295.45454545 -0.6945669348841321 1.2335589278046124e-06 6.167721200233632e-07 6.167788772271791e-07
2346.59090909 -0.6945668553344146 1.2337359321330948e-06 6.168784706017286e-07 6.168673990012733e-07
2397.72727273 -0.6945668017619776 1.2339170005322363e-06 6.169786687720875e-07 6.169578566073533e-07
2448.86363636 -0.6945667686489402 1.2340993854095315e-06 6.170477075791862e-07 6.17048958700829e-07
