# Supplementary material for: Quantum dynamical effects of vibrational strong coupling in chemical reactivity
Source: Nat Commun. 2023 May 12;14:2733. doi: 10.1038/s41467-023-38368-x (PMC10182063; doi:10.1038/s41467-023-38368-x)
Supplement: Supplementary file 4 — Source Data [file 41467_2023_38368_MOESM4_ESM.zip › Data-VSC-HEOM-main/S2/S2c-nocav.out]

0.0 -0.6940168015542019 1.3939857476549998e-06 6.101702652949428e-07 6.106764324561958e-07
2500 -0.6940168015542019 1.3939857476549998e-06 6.101702652949428e-07 6.106764324561958e-07
