# Supplementary material for: Quantum dynamical effects of vibrational strong coupling in chemical reactivity
Source: Nat Commun. 2023 May 12;14:2733. doi: 10.1038/s41467-023-38368-x (PMC10182063; doi:10.1038/s41467-023-38368-x)
Supplement: Supplementary file 4 — Source Data [file 41467_2023_38368_MOESM4_ESM.zip › Data-VSC-HEOM-main/S3/S3b.out]

0.02 -0.5842370554985303 0.0016134105476685694 0.0008072240284986582
0.03 -0.6507922658545017 0.0011233847537439846 0.0005619101517000219
0.04 -0.6722440848004253 0.0008960457182347666 0.0004481488235515881
0.05 -0.68257660564859 0.0007599828885355991 0.00038006448068763363
0.06 -0.6886296314115401 0.0006676683127680894 0.0003338846921965657
0.07 -0.6926259137479185 0.0006000836066592729 0.00030008662453289266
0.08 -0.6954888932267893 0.0005479981880830965 0.00027403819602842504
0.09 -0.6976664149793776 0.0005063448306229599 0.0002532053799113688
0.1 -0.6994002673512338 0.0004720907814419795 0.00023607574578401842
0.11 -0.7008317910651097 0.0004433001832671687 0.00022167492091843086
0.12 -0.70204881764244 0.0004186743322427668 0.00020935909250465313
0.13 -0.7031086440282298 0.00039730632361745916 0.00019866712827336803
0.14 -0.7040503194614386 0.000378541807052557 0.0001892951040419188
0.15 -0.7049009633288953 0.00036189596726562555 0.0001809626922782032
0.16 -0.7056805157079359 0.0003470007171395111 0.00017351530720640805
0.17 -0.706403572344705 0.00033357139964461293 0.0001667995323374845
0.18 -0.7070812272710479 0.0003213839073413806 0.00016070481554373786
0.19 -0.7077220461837817 0.00031025915929121754 0.00015514159101696502
0.2 -0.7083327563572458 0.0003000521914553971 0.00015003735125206444
0.3 -0.7135963069522796 0.00022981051026971453 0.0001149119815302849
0.4 -0.7184621958026913 0.00018940300139867007 9.47059849877934e-05
0.5 -0.7235517193991553 0.00016248332593916278 8.124496348905962e-05
0.6 -0.7290881806860138 0.0001430030586693957 7.150408619064774e-05
0.7 -0.7351867920961968 0.0001281297893434953 6.406694781800655e-05
0.8 -0.7419310353444315 0.00011633403890662064 5.816871255818896e-05
0.9 -0.7493988802408948 0.00010670874651593934 5.3355798597518816e-05
1.0 -0.7576711276546527 9.866499257131116e-05 4.933371603514692e-05
1.1 -0.7668348089592101 9.183798162877221e-05 4.59200494270301e-05
1.2 -0.7769813316030438 8.594983420131344e-05 4.297584711480226e-05
1.3 -0.7882067311558765 8.080617380751117e-05 4.040391317406764e-05
1.4 -0.8006103235196612 7.626247773882538e-05 3.8131981107980975e-05
1.5 -0.8142935227400723 7.220869460461155e-05 3.6105021741335085e-05
1.75 -0.8547694252980816 6.36997701677016e-05 3.185044696632892e-05
2.0 -0.9054376942233155 5.684060901700265e-05 2.8420818009249932e-05
2.25 -0.967701334459689 5.1085411573240654e-05 2.5543215939081865e-05
2.5 -1.0426763633001885 4.6100107060249855e-05 2.3050582595716557e-05
2.75 -1.1310779809767515 4.167976350317345e-05 2.0840428206088118e-05
3.0 -1.2331441093902242 3.770521665995677e-05 1.8853152865414927e-05
