# Supplementary material for: Quantum dynamical effects of vibrational strong coupling in chemical reactivity
Source: Nat Commun. 2023 May 12;14:2733. doi: 10.1038/s41467-023-38368-x (PMC10182063; doi:10.1038/s41467-023-38368-x)
Supplement: Supplementary file 4 — Source Data [file 41467_2023_38368_MOESM4_ESM.zip › Data-VSC-HEOM-main/S3/S3c-cav.out]

0.0 -0.6993542916546837 0.0004720866029300929 0.0002355902463355417 0.0002360628276042224
0.0 -0.6993148679547174 0.0004721408652694889 0.00023077252911567824 0.00023607479340688388
200.0 -0.7006059167700796 0.0004460555977129537 0.00022296098072593354 0.00022293231009428953
233.333333333 -0.7006507595784808 0.0004440485703548824 0.0002218739997438905 0.000221925690813893
266.666666667 -0.7006785671839856 0.00044257528967959385 0.00022112057109535368 0.00022118173369020943
300.0 -0.7006644647040599 0.0004416782751033168 0.00022072324053266056 0.00022072987013559478
333.333333333 -0.7006530055616241 0.0004411434579454139 0.0002204177114158957 0.00022045762517404932
366.666666667 -0.7006048483030309 0.0004410450403391072 0.00022025537897268354 0.00022041114080047824
400.0 -0.7002988320854077 0.0004416018832665369 0.00022057688322070488 0.00022069239917788853
433.333333333 -0.7002328524596368 0.00044199360172685883 0.00022076591809779006 0.00022089108747402653
466.666666667 -0.7001630878572795 0.0004425431776269023 0.00022105141376484286 0.00022117145302561375
500.0 -0.7000716100405479 0.0004431896779988237 0.00022139113690299128 0.00022150261420112702
545.454545455 -0.6999913081072735 0.000444153260450895 0.00022189274336114638 0.00022199213363642155
590.909090909 -0.6999174466579335 0.00044516329824616306 0.0002224037078519302 0.00022250492154803937
636.363636364 -0.6998506744052452 0.00044617346690798435 0.00022309327529567065 0.00022301801607092694
681.818181818 -0.6999022332369421 0.000446897785367386 0.00022351845274924413 0.00022338803124664008
727.272727273 -0.699847427702141 0.0004478353323665193 0.00022403156786690877 0.00022386367358807592
772.727272727 -0.6998162418296315 0.00044866799045606236 0.00022395526053098656 0.00022428224327103978
818.181818182 -0.699791641858903 0.00044944470090785716 0.00022433292746651344 0.00022467439531281835
863.636363636 -0.699765944450487 0.0004501873391093793 0.0002252768448331958 0.0002250490281638913
909.090909091 -0.6997431371719742 0.00045088659191741304 0.00022607352183164108 0.00022539660836219368
954.545454545 -0.699722998631821 0.0004515468647959671 0.00022541521333055856 0.0002257254973795835
1000.0 -0.6997079107686881 0.0004521665999535632 0.00022483625557555013 0.0002260425041085181
1045.45454545 -0.6996978812753599 0.00045276986000368036 0.00022734681343039651 0.00022634814881140615
1090.90909091 -0.6996871396928493 0.00045338668007079136 0.00022773505620901519 0.00022664980101268735
1136.36363636 -0.6996536697690487 0.0004539910834729341 0.00022446965886480818 0.0002269677802017136
1181.81818182 -0.699604461149298 0.00045464084807174816 0.00022933384963230832 0.00022731971871818067
1227.27272727 -0.6995500975083027 0.0004553536561376097 0.00022671892450873 0.00022768534782455414
1272.72727273 -0.6995438020974474 0.00045610161383661407 0.00022888619349393542 0.00022808253288896473
1318.18181818 -0.6996834874464575 0.0004567730475690892 0.0002277319683288549 0.0002283839163879914
1363.63636364 -0.6999845408869052 0.0004572384554343638 0.00022867090284489232 0.00022859537408050532
1409.09090909 -0.7002595177346284 0.0004575136271142567 0.00022874434932802835 0.000228743570955124
1454.54545455 -0.7003551790166856 0.0004577103651874705 0.00022885707256669016 0.000228857070697759
1500.0 -0.7002934750971909 0.0004578870212566344 0.00022895356963148822 0.0002289535695850755
1545.45454545 -0.7001733101204464 0.00045807267447989393 0.000229048997315151 0.00022904898908754899
1590.90909091 -0.7000450712976425 0.0004582627988773187 0.00022914432991500994 0.00022914430875279815
1636.36363636 -0.6999349530637003 0.00045845551899839073 0.0002292401511635822 0.000229240562935914
1681.81818182 -0.6998506417018817 0.00045864908804715734 0.00022933944495544915 0.00022933758045957372
1727.27272727 -0.6997891010067318 0.0004588413715206581 0.00022943265565040618 0.0002294343818744863
1772.72727273 -0.6997472066217566 0.000459032573558031 0.00022953173880288527 0.00022953103168640046
1818.18181818 -0.6997154817233338 0.00045922097336816063 0.0002296260788856861 0.00022962630535840572
1863.63636364 -0.6996865093664503 0.0004594061892196523 0.00022971869363365633 0.00022971958377178566
1909.09090909 -0.6996557741370923 0.00045958821083622985 0.00022981020488266216 0.00022981066454896503
1954.54545455 -0.699622252574217 0.00045976699188064057 0.00022990059565141765 0.0002298995148810898
2000.0 -0.6995870336361419 0.0004599423170934423 0.00022998819560162876 0.00022998620876974227
2045.45454545 -0.699550641685482 0.00046011481743732656 0.00023007383576483816 0.00023007134800444914
2090.90909091 -0.6995169505086062 0.00046028238837657104 0.00023011942304601612 0.00023015408689563621
2136.36363636 -0.6994865515929007 0.0004604457226070008 0.00023036014816257437 0.00023023519436765085
2181.81818182 -0.6994608152597444 0.000460604800831319 0.00023012497483895094 0.00023031407435617965
2227.27272727 -0.6994402875612319 0.0004607598708103015 0.0002303586461429464 0.00023039409658024448
2272.72727273 -0.6994245210672947 0.0004609113216670899 0.00023097200234407946 0.00023047005116889186
2318.18181818 -0.699412528209779 0.00046105945694195215 0.00023005647143864468 0.00023054559446308701
2363.63636364 -0.6994033146248025 0.00046120437525061167 0.00023045184740662136 0.0002306211832247987
2409.09090909 -0.6993960866324713 0.0004613460391945677 0.0002310350673145236 0.00023069316684356573
2454.54545455 -0.6993903279242591 0.00046148433887323277 0.00023103785329921752 0.00023076288387367198
2500.0 -0.6993857934304972 0.0004616191083166762 0.00023059498357058265 0.0002308315203836529
