# Supplementary material for: Quantum dynamical effects of vibrational strong coupling in chemical reactivity
Source: Nat Commun. 2023 May 12;14:2733. doi: 10.1038/s41467-023-38368-x (PMC10182063; doi:10.1038/s41467-023-38368-x)
Supplement: Supplementary file 4 — Source Data [file 41467_2023_38368_MOESM4_ESM.zip › Data-VSC-HEOM-main/S3/S3c-nocav.out]

200.0 -0.6993148679547174 0.0004721408652694889 0.00023077252911567824 0.00023607479340688388
2500.0 -0.6993148679547174 0.0004721408652694889 0.00023077252911567824 0.00023607479340688388
