# Supplementary material for: Quantum dynamical effects of vibrational strong coupling in chemical reactivity
Source: Nat Commun. 2023 May 12;14:2733. doi: 10.1038/s41467-023-38368-x (PMC10182063; doi:10.1038/s41467-023-38368-x)
Supplement: Supplementary file 4 — Source Data [file 41467_2023_38368_MOESM4_ESM.zip › Data-VSC-HEOM-main/S4/S4b-1000.out]

500.0 2.39544053607433e-06 1.783977838419779e-08
618.75 2.3982764047903143e-06 1.7861771291860523e-08
737.5 2.4049119106602857e-06 1.7911156835938663e-08
856.25 2.4183686835990586e-06 1.801144978184054e-08
975.0 2.45449328858919e-06 1.8281734186461084e-08
1000.0 2.470352202276943e-06 1.8400946603806473e-08
1017.24137931 2.4845540248575027e-06 1.8506572764369438e-08
1034.48275862 2.5020914479942495e-06 1.8637422528201992e-08
1051.72413793 2.5234354155207077e-06 1.879607012690993e-08
1068.96551724 2.5486735861138213e-06 1.898709588467983e-08
1086.20689655 2.577203390226202e-06 1.9199554952502972e-08
1103.44827586 2.6076428782425315e-06 1.942683035631919e-08
1120.68965517 2.6382368489150965e-06 1.96519205299354e-08
1137.93103448 2.666967829177304e-06 1.9864891200600892e-08
1155.17241379 2.6894403001724073e-06 2.003108608000313e-08
1172.4137931 2.6959078361116173e-06 2.0077331759833395e-08
1189.65517241 2.676556268924471e-06 1.9930031652400754e-08
1206.89655172 2.6355575573302623e-06 1.9624043988745465e-08
1224.13793103 2.590209188897827e-06 1.9287003423090962e-08
1241.37931034 2.5506116485026883e-06 1.899482109849864e-08
1258.62068966 2.5136306583285048e-06 1.8722123211566864e-08
1275.86206897 2.485662503916697e-06 1.851381389258101e-08
1293.10344828 2.468726169696275e-06 1.838798285095715e-08
1310.34482759 2.4604368862709302e-06 1.8325012680516706e-08
1327.5862069 2.458834149907755e-06 1.831274792522815e-08
1344.82758621 2.460552831609633e-06 1.8325486509719377e-08
1362.06896552 2.458368022910197e-06 1.8308852773185026e-08
1379.31034483 2.4478446330253e-06 1.8230500398047383e-08
1396.55172414 2.434287499751913e-06 1.812923523339617e-08
1413.79310345 2.4230969315194914e-06 1.8045375115159044e-08
1431.03448276 2.4151533535383524e-06 1.7987000615372213e-08
1448.27586207 2.409656423920023e-06 1.794517245265553e-08
1465.51724138 2.405778297770585e-06 1.7917161699063887e-08
1482.75862069 2.4029538622815925e-06 1.78947865747294e-08
1500.0 2.4008373151277486e-06 1.788054220612892e-08
1525.0 2.3986389173688712e-06 1.7862799735868265e-08
1643.75 2.3937256772917308e-06 1.782791167933881e-08
1762.5 2.391822650728546e-06 1.7812036575970363e-08
1881.25 2.390754075303492e-06 1.7802999975336956e-08
2000.0 2.39054944590012e-06 1.7803599067402514e-08
