# Supplementary material for: Quantum dynamical effects of vibrational strong coupling in chemical reactivity
Source: Nat Commun. 2023 May 12;14:2733. doi: 10.1038/s41467-023-38368-x (PMC10182063; doi:10.1038/s41467-023-38368-x)
Supplement: Supplementary file 4 — Source Data [file 41467_2023_38368_MOESM4_ESM.zip › Data-VSC-HEOM-main/S4/S4b-200.out]

500.0 2.395631758536417e-06 1.7862155852858838e-08
618.75 2.3986871450472516e-06 1.787173817303616e-08
737.5 2.405857359043466e-06 1.7935086320507185e-08
856.25 2.4214199538378245e-06 1.8051189028465913e-08
975.0 2.469541959855479e-06 1.8427705133405482e-08
1000.0 2.493377566779709e-06 1.8605510837731845e-08
1017.24137931 2.5161769475266737e-06 1.8772952145325095e-08
1034.48275862 2.5462091077324463e-06 1.898837853128622e-08
1051.72413793 2.585651808126713e-06 1.928367891093373e-08
1068.96551724 2.6362451472233633e-06 1.966193838107917e-08
1086.20689655 2.6978112603109365e-06 2.011967744468336e-08
1103.44827586 2.766671414658345e-06 2.0628922156609653e-08
1120.68965517 2.8370132865006433e-06 2.1145270744619545e-08
1137.93103448 2.9047812956231657e-06 2.1626056416293e-08
1155.17241379 2.9615794392629497e-06 2.2039759087800732e-08
1172.4137931 2.9769053882666437e-06 2.2129024092474826e-08
1189.65517241 2.918155775451705e-06 2.167925506556877e-08
1206.89655172 2.810099890342554e-06 2.087722428620945e-08
1224.13793103 2.706451595369685e-06 2.0130110255805946e-08
1241.37931034 2.6264718363132854e-06 1.9590959177849615e-08
1258.62068966 2.5681264108856012e-06 1.917095095421934e-08
1275.86206897 2.5306834340249333e-06 1.888469533408514e-08
1293.10344828 2.509791208600518e-06 1.8718225043863007e-08
1310.34482759 2.5011393502721355e-06 1.8654451357772692e-08
1327.5862069 2.500700454588755e-06 1.8639405185433765e-08
1344.82758621 2.5012849194726572e-06 1.8645820902615368e-08
1362.06896552 2.4936503185447632e-06 1.8588777334924335e-08
1379.31034483 2.4771137236074364e-06 1.8464575219170242e-08
1396.55172414 2.459150666434369e-06 1.8328437214800793e-08
1413.79310345 2.444507257999673e-06 1.8217090051728745e-08
1431.03448276 2.43371022813789e-06 1.8134980896990395e-08
1448.27586207 2.4258867243894404e-06 1.8075845508657657e-08
1465.51724138 2.420136575524916e-06 1.8031967556928856e-08
1482.75862069 2.4158061855201254e-06 1.798896154690018e-08
1500.0 2.41247949850589e-06 1.796945304413234e-08
1525.0 2.408901637577213e-06 1.794603570576416e-08
1643.75 2.4005328423363043e-06 1.788547449797753e-08
1762.5 2.397101588273459e-06 1.786390778549192e-08
1881.25 2.395241401251473e-06 1.7846918425765586e-08
2000.0 2.3946236252926126e-06 1.7838625535391763e-08
