# Supplementary material for: Quantum dynamical effects of vibrational strong coupling in chemical reactivity
Source: Nat Commun. 2023 May 12;14:2733. doi: 10.1038/s41467-023-38368-x (PMC10182063; doi:10.1038/s41467-023-38368-x)
Supplement: Supplementary file 4 — Source Data [file 41467_2023_38368_MOESM4_ESM.zip › Data-VSC-HEOM-main/S5/S5b.out]

0             2.750628746496289e-06 2.7506297876867113e-06
650.0         2.7701745173783903e-06 2.7700967568030356e-06
700.0         2.761376486443063e-06 2.7746089649091857e-06
750.0         2.7787817394257415e-06 2.778996456602348e-06
784.482758621 2.7829671575497105e-06 2.7831905267983307e-06
818.965517241 2.7879962186740784e-06 2.7882583880784296e-06
853.448275862 2.7968721353948127e-06 2.797164223415515e-06
887.931034483 2.802709449231419e-06 2.8026774000534067e-06
922.413793103 2.8128083103982307e-06 2.8129085833756664e-06
956.896551724 2.826757246958728e-06 2.826676078117166e-06
991.379310345 2.847075435451074e-06 2.847069592509186e-06
1025.86206897 2.8763673879284807e-06 2.875780721533625e-06
1060.34482759 2.9241874990118313e-06 2.9245200753238433e-06
1094.82758621 3.0122768876270573e-06 3.012363518327629e-06
1129.31034483 3.1649307601674078e-06 3.166625932717513e-06
1150.0        3.165260871675862e-06 3.165261088356172e-06
1161.11111111 3.0648552855207973e-06 3.0648547277942982e-06
1163.79310345 3.0191815151734815e-06 3.0337985529938732e-06
1172.22222222 2.9224508536975006e-06 2.9224575537397813e-06
1183.33333333 2.799731128166443e-06 2.799709566382082e-06
1194.44444444 2.718218915535675e-06 2.7182429340235964e-06
1198.27586207 2.700289124803587e-06 2.7002728275808207e-06
1205.55555556 2.675720282638925e-06 2.6757545308109136e-06
1216.66666667 2.6554194844913883e-06 2.655358057681951e-06
1227.77777778 2.6472092775998907e-06 2.647122589980243e-06
1232.75862069 2.6457469188060925e-06 2.645743824046146e-06
1238.88888889 2.6453587103501067e-06 2.6452999407277606e-06
1250.0        2.6468051376978447e-06 2.6467725246245755e-06
1267.24137931 2.65183176834354e-06 2.6519359231241894e-06
1301.72413793 2.6630086397737293e-06 2.662909732802977e-06
1336.20689655 2.674130826398481e-06 2.6741225309374924e-06
1370.68965517 2.683196112773936e-06 2.683235320403642e-06
1405.17241379 2.6905380187431032e-06 2.69057347316076e-06
1439.65517241 2.696526642621962e-06 2.696540721596161e-06
1474.13793103 2.7014759033976407e-06 2.701462434676634e-06
1508.62068966 2.7056094511395572e-06 2.7055805390046915e-06
1543.10344828 2.7090870227040688e-06 2.7090724171293837e-06
1577.5862069  2.7120549420493944e-06 2.7120689721239602e-06
1612.06896552 2.7146524254375308e-06 2.7146681450219805e-06
1646.55172414 2.7169530913035675e-06 2.7169442660726217e-06
1681.03448276 2.7187737193535903e-06 2.718782755939017e-06
1715.51724138 2.7186358328482913e-06 2.7186314148593686e-06
1750.0        2.7202167963709536e-06 2.720202621444672e-06
1850.0        2.7239657985324825e-06 2.7239567608604334e-06
2000.0        2.7280446231425e-06 2.728058146215774e-06
