# Supplementary material for: Quantum dynamical effects of vibrational strong coupling in chemical reactivity
Source: Nat Commun. 2023 May 12;14:2733. doi: 10.1038/s41467-023-38368-x (PMC10182063; doi:10.1038/s41467-023-38368-x)
Supplement: Supplementary file 4 — Source Data [file 41467_2023_38368_MOESM4_ESM.zip › Data-VSC-HEOM-main/S6/S6-100.out]

5.999999999999999778e-02 7.648930527299988014e-02 9.140782000049748474e-04
7.499999999999999722e-02 7.788850123809525072e-02 1.014683159765858260e-03
8.999999999999999667e-02 8.127221452245991795e-02 1.010539916265848102e-03
1.049999999999999961e-01 9.221860672103292245e-02 9.947168417626358131e-04
1.199999999999999956e-01 1.028276814863512412e-01 1.085318700980271054e-03
1.350000000000000089e-01 1.017945903598990315e-01 9.901163040727312733e-04
1.499999999999999944e-01 8.801729037546060508e-02 1.009047515659908332e-03
1.650000000000000078e-01 8.185059821061332896e-02 1.021087722988009905e-03
1.799999999999999933e-01 8.031813102028749485e-02 9.956569817249694750e-04
1.950000000000000067e-01 8.202519371858182917e-02 1.008013215925431059e-03
2.099999999999999922e-01 8.287694419237577603e-02 9.970817950938372625e-04
2.250000000000000056e-01 8.349890440029686389e-02 9.385286391843255822e-04
2.399999999999999911e-01 8.287718776160638012e-02 9.431548751171900608e-04
