# Supplementary material for: Quantum dynamical effects of vibrational strong coupling in chemical reactivity
Source: Nat Commun. 2023 May 12;14:2733. doi: 10.1038/s41467-023-38368-x (PMC10182063; doi:10.1038/s41467-023-38368-x)
Supplement: Supplementary file 4 — Source Data [file 41467_2023_38368_MOESM4_ESM.zip › Data-VSC-HEOM-main/S6/S6-1000.out]

5.999999999999999778e-02 7.714033946306037004e-02 1.002696276406165503e-03
7.499999999999999722e-02 7.619598809367976455e-02 1.008796524553524920e-03
8.999999999999999667e-02 7.965104586819947430e-02 1.059698598884794597e-03
1.049999999999999961e-01 9.293516359572749630e-02 1.052091633946440922e-03
1.199999999999999956e-01 9.878273423719520496e-02 1.021374981601603409e-03
1.350000000000000089e-01 9.586785601640186727e-02 1.032700955150347164e-03
1.499999999999999944e-01 8.355252731100716590e-02 1.015924434414300619e-03
1.650000000000000078e-01 8.081041349245994543e-02 1.063400697540667307e-03
1.799999999999999933e-01 7.823598498048625616e-02 9.997573713966612444e-04
1.950000000000000067e-01 8.050882550287552508e-02 9.969729775597482597e-04
2.099999999999999922e-01 8.146702823626682244e-02 9.814835210930812365e-04
2.250000000000000056e-01 8.205652887021865072e-02 1.063203876344350797e-03
2.399999999999999911e-01 8.198014962507463310e-02 1.041498609215815675e-03
