# Supplementary material for: Quantum dynamical effects of vibrational strong coupling in chemical reactivity
Source: Nat Commun. 2023 May 12;14:2733. doi: 10.1038/s41467-023-38368-x (PMC10182063; doi:10.1038/s41467-023-38368-x)
Supplement: Supplementary file 4 — Source Data [file 41467_2023_38368_MOESM4_ESM.zip › Data-VSC-HEOM-main/S6/S6-infty.out]

5.999999999999999778e-02 7.865320444852547110e-02 1.072780541963954141e-03
7.499999999999999722e-02 7.952803380708699243e-02 1.009537601000583089e-03
8.999999999999999667e-02 8.298005543524605843e-02 1.020304236085884438e-03
1.049999999999999961e-01 8.903458345583732669e-02 1.056698319362202061e-03
1.199999999999999956e-01 9.550859001617699462e-02 1.028363310377683644e-03
1.350000000000000089e-01 9.256740617354487777e-02 1.051081962004705430e-03
1.499999999999999944e-01 8.460017904750256890e-02 9.993975827990045444e-04
1.650000000000000078e-01 8.145917614110997906e-02 1.096417540369026573e-03
1.799999999999999933e-01 8.074042056262084599e-02 1.035566836971310535e-03
1.950000000000000067e-01 8.101378555972398032e-02 1.021963730137407647e-03
2.099999999999999922e-01 7.936896082278725728e-02 1.013373111170367971e-03
2.250000000000000056e-01 8.335485184048202489e-02 1.075535558449309875e-03
2.399999999999999911e-01 8.237458305131958869e-02 9.352668866802077994e-04
