# Supplementary material for: Quantum dynamical effects of vibrational strong coupling in chemical reactivity
Source: Nat Commun. 2023 May 12;14:2733. doi: 10.1038/s41467-023-38368-x (PMC10182063; doi:10.1038/s41467-023-38368-x)
Supplement: Supplementary file 4 — Source Data [file 41467_2023_38368_MOESM4_ESM.zip › Data-VSC-HEOM-main/S6/S6.py]

import numpy as np
import matplotlib.pyplot as plt

from numpy import kron as ꕕ
from matplotlib import cm as colm
import numpy as np
import matplotlib.pyplot as plt
plt.rcParams.update({'font.size': 16})


width= 5
aspect_ratio= 1.05
fig_size = (width, width / aspect_ratio)
plt.figure(figsize=fig_size, constrained_layout=True)

 
color = ['#ef5777', '#48dbfb', '#8854d0', '#079992', '#e58e26',"#ff9ff3"]

 
gledat = np.loadtxt("S6-100.out")
plt.plot(gledat[:,0] * 8066,gledat[:,1]/0.076, c = '#F6DA62', lw = 5.0, label = '100 fs')
plt.fill_between(gledat[:,0] * 8066, (gledat[:,1] + 2*gledat[:,2])/0.076,  (gledat[:,1] - 2*gledat[:,2])/0.076, facecolor='#F6DA62', alpha = 0.3)
plt.plot(gledat[:,0] * 8066,(gledat[:,1] + 2*gledat[:,2])/0.076, '--', c = '#F6DA62', lw = 2.0 )
plt.plot(gledat[:,0] * 8066,(gledat[:,1] - 2*gledat[:,2])/0.076, '--', c = '#F6DA62', lw = 2.0 )

# gledat = np.loadtxt("./Classical-Arkajit/200.txt")
# plt.plot(gledat[:,0] * 8066,gledat[:,1]/0.076, c = '#F4B757', lw = 5.0, label = '200 fs')


# gledat = np.loadtxt("./Classical-Arkajit/500.txt")
# plt.plot(gledat[:,0] * 8066,gledat[:,1]/0.076, c = '#F3734C', lw = 5.0, label = '500 fs')

gledat = np.loadtxt("S6-1000.out")
plt.plot(gledat[:,0] * 8066,gledat[:,1]/0.076, c = '#F13D36', lw = 5.0, label = '1000 fs')
plt.fill_between(gledat[:,0] * 8066, (gledat[:,1] + 2*gledat[:,2])/0.076,  (gledat[:,1] - 2*gledat[:,2])/0.076, facecolor='#F13D36', alpha = 0.3)
plt.plot(gledat[:,0] * 8066,(gledat[:,1] + 2*gledat[:,2])/0.076, '--', c = '#F13D36', lw = 2.0 )
plt.plot(gledat[:,0] * 8066,(gledat[:,1] - 2*gledat[:,2])/0.076, '--', c = '#F13D36', lw = 2.0 )

#gledat = np.loadtxt("./Classical-Arkajit/2000.txt")
#plt.plot(gledat[:,0] * 8066,gledat[:,1]/0.076, c =  '#B62203', lw = 5.0, label = '2000 fs')
#plt.fill_between(gledat[:,0] * 8066, (gledat[:,1] + 2*gledat[:,2])/0.076,  (gledat[:,1] - 2*gledat[:,2])/0.076, facecolor='#B62203', alpha = 0.3)


# '#48dbfb'


gledat = np.loadtxt("S6-infty.out")
plt.plot(gledat[:,0] * 8066,gledat[:,1]/0.076, c = '#48dbfb', lw = 5.0, label = '$\infty$')
plt.fill_between(gledat[:,0] * 8066, (gledat[:,1] + 2*gledat[:,2])/0.076,  (gledat[:,1] - 2*gledat[:,2])/0.076, facecolor='#48dbfb', alpha = 0.3)
plt.plot(gledat[:,0] * 8066,(gledat[:,1] + 2*gledat[:,2])/0.076, '--', c = '#48dbfb', lw = 2.0 )
plt.plot(gledat[:,0] * 8066,(gledat[:,1] - 2*gledat[:,2])/0.076, '--', c = '#48dbfb', lw = 2.0 )


#plt.legend()
plt.ylim(0.9, 1.85)
plt.xlim(500, 2000)

plt.savefig('S6.pdf')
