# Supplementary material for: Quantum dynamical effects of vibrational strong coupling in chemical reactivity
Source: Nat Commun. 2023 May 12;14:2733. doi: 10.1038/s41467-023-38368-x (PMC10182063; doi:10.1038/s41467-023-38368-x)
Supplement: Supplementary file 4 — Source Data [file 41467_2023_38368_MOESM4_ESM.zip › Data-VSC-HEOM-main/S7/S7b.py]

from numpy import kron as ꕕ
from matplotlib import cm as colm
import numpy as np
import matplotlib.pyplot as plt
plt.rcParams.update({'font.size': 16})

width= 5
aspect_ratio= 1.06
fig_size = (width, width / aspect_ratio)
plt.figure(figsize=fig_size, constrained_layout=True)
def plot_curve(filename, label, scalefactor, c = 'black'):
    data = np.genfromtxt(filename)
    plt.plot(data[:, 0], data[:, 4]/scalefactor, label = label, c = c, lw = 5)
    
def plot_spectrum(fname, skip=1, c = 'black', ls = '-'):
    data = np.genfromtxt(fname, skip_header=skip)[:10000, :]
    ct = np.vectorize(complex)(data[...,1], data[...,2])
    yf = np.fft.hfft(ct)
    N = data.shape[0]
    T = (data[1, 0]-data[0, 0])*41.341374575751
    freq = np.fft.fftfreq(2*N-2, d=T)*219474.63*2*np.pi
    #fig, ax = plt.subplots()

    Iw = np.flip(yf)*freq*(1.0-np.exp(-1052*np.abs(freq)/219474.63))
    
    #plt.ylim([0, 60])
    plt.plot(np.sort(freq), Iw[np.argsort(freq)]/7.6E4 + 1 , c = c, lw = 3.5, ls = ls)
    if c !=True:
        plt.fill_between(np.sort(freq),np.sort(freq) * 0,  Iw[np.argsort(freq)]/7.6E4 + 1, facecolor=c, alpha = 0.5)

dat = np.loadtxt("S7b_IR-CM.out")
plt.plot(dat[:,0] * 27.2114 * 8066, (dat[:,1]/10 + 1 ), c ='#ff9f43', lw = 3.5) 
plt.fill_between(dat[:,0] * 27.2114 * 8066,(dat[:,1] * 0 + 1 ),  (dat[:,1]/10 + 1 ), facecolor= '#ff9f43', alpha = 0.5)


gledat = np.loadtxt("S7b_rate-CM.out")
plt.plot(gledat[:,0] * 8066,gledat[:,1]/0.076, c ='#54a0ff', lw = 3.5)

plt.xlim([500, 2000])
plt.ylim([1.0, 2])

plt.xlabel(r'$\omega$ ($cm^{-1}$)')
plt.ylabel(r'$\alpha (\omega)$ (Arb. Units)')

 
plt.savefig('S7b.pdf')
