# Supplementary material for: Quantum dynamical effects of vibrational strong coupling in chemical reactivity
Source: Nat Commun. 2023 May 12;14:2733. doi: 10.1038/s41467-023-38368-x (PMC10182063; doi:10.1038/s41467-023-38368-x)
Supplement: Supplementary file 4 — Source Data [file 41467_2023_38368_MOESM4_ESM.zip › Data-VSC-HEOM-main/S7/S7b_IR-CM.out]

0.000000000000000000e+00 0.000000000000000000e+00 0.000000000000000000e+00
3.674930360069676439e-05 6.952307207321834306e-05 0.000000000000000000e+00
7.349860720139352879e-05 2.918792822453233945e-05 0.000000000000000000e+00
1.102479108020903000e-04 1.433156693261527224e-04 0.000000000000000000e+00
1.469972144027870576e-04 1.804863306193437035e-05 0.000000000000000000e+00
1.837465180034838423e-04 4.595898154418059239e-05 0.000000000000000000e+00
2.204958216041805999e-04 1.354501115214887252e-04 0.000000000000000000e+00
2.572451252048773575e-04 7.205250764179522516e-05 0.000000000000000000e+00
2.939944288055741151e-04 1.948819602001970494e-05 0.000000000000000000e+00
3.307437324062709270e-04 -3.206698655049062044e-05 0.000000000000000000e+00
3.674930360069676846e-04 1.204078281134279431e-04 0.000000000000000000e+00
4.042423396076643880e-04 7.084744668349259749e-05 0.000000000000000000e+00
4.409916432083611998e-04 7.047816198338564350e-06 0.000000000000000000e+00
4.777409468090580117e-04 2.925369549107525004e-04 0.000000000000000000e+00
5.144902504097547151e-04 3.224150694887530175e-04 0.000000000000000000e+00
5.512395540104514727e-04 1.807900964880896353e-04 0.000000000000000000e+00
5.879888576111482303e-04 4.532027174931852961e-04 0.000000000000000000e+00
6.247381612118450963e-04 1.996408878902561433e-04 0.000000000000000000e+00
6.614874648125418539e-04 3.624109657734508167e-04 0.000000000000000000e+00
6.982367684132385031e-04 6.499828530578367295e-04 0.000000000000000000e+00
7.349860720139353692e-04 3.238030123033219928e-04 0.000000000000000000e+00
7.717353756146321268e-04 7.980564661097059578e-04 0.000000000000000000e+00
8.084846792153287760e-04 4.518216869667188986e-04 0.000000000000000000e+00
8.452339828160255336e-04 -5.025515440216620899e-04 0.000000000000000000e+00
8.819832864167223997e-04 7.202666799240641047e-04 0.000000000000000000e+00
9.187325900174191573e-04 5.960661824837639074e-04 0.000000000000000000e+00
9.554818936181160233e-04 1.867406241772892454e-04 0.000000000000000000e+00
9.922311972188125641e-04 8.656118415497492287e-04 0.000000000000000000e+00
1.028980500819509430e-03 1.845402716109055248e-04 0.000000000000000000e+00
1.065729804420206296e-03 -4.472884074636877946e-04 0.000000000000000000e+00
1.102479108020902945e-03 -1.019158509009093463e-04 0.000000000000000000e+00
1.139228411621599811e-03 -5.404928503252411564e-04 0.000000000000000000e+00
1.175977715222296461e-03 -2.012934881133802392e-04 0.000000000000000000e+00
1.212727018822993327e-03 1.241595573758303469e-04 0.000000000000000000e+00
1.249476322423690193e-03 7.246411412796390731e-04 0.000000000000000000e+00
1.286225626024386842e-03 8.477531582240004429e-04 0.000000000000000000e+00
1.322974929625083708e-03 7.979035480704699560e-04 0.000000000000000000e+00
1.359724233225780140e-03 6.583062989208019519e-04 0.000000000000000000e+00
1.396473536826477006e-03 3.516854236385401735e-04 0.000000000000000000e+00
1.433222840427173872e-03 -6.907399731811915584e-04 0.000000000000000000e+00
1.469972144027870738e-03 -1.370584149764688710e-03 0.000000000000000000e+00
1.506721447628567388e-03 -1.393130565726358357e-03 0.000000000000000000e+00
1.543470751229264254e-03 -1.622951310696466249e-03 0.000000000000000000e+00
1.580220054829961120e-03 9.425644308826826257e-04 0.000000000000000000e+00
1.616969358430657552e-03 1.194290119928227267e-03 0.000000000000000000e+00
1.653718662031354418e-03 -1.020554576438515316e-03 0.000000000000000000e+00
1.690467965632051067e-03 -2.065644602645194325e-03 0.000000000000000000e+00
1.727217269232747933e-03 -1.936139746558066693e-04 0.000000000000000000e+00
1.763966572833444799e-03 1.267673590642987404e-03 0.000000000000000000e+00
1.800715876434141665e-03 1.860335515655552833e-03 0.000000000000000000e+00
1.837465180034838315e-03 3.244605079774175345e-03 0.000000000000000000e+00
1.874214483635535181e-03 1.936774531667288368e-03 0.000000000000000000e+00
1.910963787236232047e-03 1.503674531278714256e-04 0.000000000000000000e+00
1.947713090836928479e-03 9.618152737758132239e-05 0.000000000000000000e+00
1.984462394437625128e-03 3.211560352298046660e-03 0.000000000000000000e+00
2.021211698038322211e-03 4.823457568595029311e-03 0.000000000000000000e+00
2.057961001639018860e-03 2.179420038620253318e-03 0.000000000000000000e+00
2.094710305239715509e-03 2.439327280330617475e-03 0.000000000000000000e+00
2.131459608840412592e-03 5.490920595190564198e-03 0.000000000000000000e+00
2.168208912441109242e-03 2.926166200617101934e-03 0.000000000000000000e+00
2.204958216041805891e-03 -1.819220629773924281e-03 0.000000000000000000e+00
2.241707519642502540e-03 1.068085838121905513e-03 0.000000000000000000e+00
2.278456823243199623e-03 -1.218828155355628027e-03 0.000000000000000000e+00
2.315206126843896272e-03 -2.297419375471536004e-03 0.000000000000000000e+00
2.351955430444592921e-03 7.985560824092661136e-04 0.000000000000000000e+00
2.388704734045290004e-03 -3.464067138207522177e-03 0.000000000000000000e+00
2.425454037645986653e-03 7.054702011104008273e-04 0.000000000000000000e+00
2.462203341246683302e-03 -1.382837222547433432e-03 0.000000000000000000e+00
2.498952644847380385e-03 -5.453478715808183011e-03 0.000000000000000000e+00
2.535701948448077035e-03 -1.541924334702299369e-03 0.000000000000000000e+00
2.572451252048773684e-03 1.913771407903711985e-03 0.000000000000000000e+00
2.609200555649470767e-03 1.199971951624300500e-04 0.000000000000000000e+00
2.645949859250167416e-03 -2.439770600022186410e-03 0.000000000000000000e+00
2.682699162850863631e-03 3.980062283418916297e-03 0.000000000000000000e+00
2.719448466451560281e-03 1.435762142396184837e-03 0.000000000000000000e+00
2.756197770052257363e-03 3.311960986837043583e-03 0.000000000000000000e+00
2.792947073652954013e-03 3.113854439207046701e-03 0.000000000000000000e+00
2.829696377253651095e-03 2.127628309362004227e-03 0.000000000000000000e+00
2.866445680854347745e-03 -2.133338270224386518e-03 0.000000000000000000e+00
2.903194984455044394e-03 -2.353272370700685103e-04 0.000000000000000000e+00
2.939944288055741477e-03 -2.292009237104210197e-04 0.000000000000000000e+00
2.976693591656438126e-03 1.670179838968673764e-03 0.000000000000000000e+00
3.013442895257134775e-03 1.424063752398048747e-03 0.000000000000000000e+00
3.050192198857831858e-03 -2.385182235407183344e-03 0.000000000000000000e+00
3.086941502458528507e-03 1.455077114824487525e-03 0.000000000000000000e+00
3.123690806059225156e-03 -5.340435659621603796e-04 0.000000000000000000e+00
3.160440109659922239e-03 -3.875529772654744283e-04 0.000000000000000000e+00
3.197189413260618888e-03 -4.313813039533131652e-03 0.000000000000000000e+00
3.233938716861315104e-03 -6.910714834375785570e-03 0.000000000000000000e+00
3.270688020462011753e-03 -3.702618943023169070e-03 0.000000000000000000e+00
3.307437324062708836e-03 2.446809507193179693e-03 0.000000000000000000e+00
3.344186627663405485e-03 3.907330610960864023e-03 0.000000000000000000e+00
3.380935931264102134e-03 2.953900680285715969e-03 0.000000000000000000e+00
3.417685234864799217e-03 -1.234099018560532455e-03 0.000000000000000000e+00
3.454434538465495867e-03 4.600596195148983110e-03 0.000000000000000000e+00
3.491183842066192949e-03 -5.529364815681719371e-03 0.000000000000000000e+00
3.527933145666889599e-03 1.919054510301463744e-03 0.000000000000000000e+00
3.564682449267586248e-03 -7.821743706208801866e-04 0.000000000000000000e+00
3.601431752868283331e-03 -1.512599736796269717e-03 0.000000000000000000e+00
3.638181056468979980e-03 6.825683619588043339e-04 0.000000000000000000e+00
3.674930360069676629e-03 -4.194742694980374033e-03 0.000000000000000000e+00
3.711679663670373712e-03 -1.473824044465607509e-03 0.000000000000000000e+00
3.748428967271070361e-03 -2.727648225657310598e-03 0.000000000000000000e+00
3.785178270871767010e-03 2.591361529392591321e-03 0.000000000000000000e+00
3.821927574472464093e-03 -1.559319487900137267e-04 0.000000000000000000e+00
3.858676878073160309e-03 -7.698990476500257828e-03 0.000000000000000000e+00
3.895426181673856958e-03 -7.264816854991129440e-03 0.000000000000000000e+00
3.932175485274553607e-03 -9.476187487766761508e-03 0.000000000000000000e+00
3.968924788875250256e-03 -8.825476935074088106e-03 0.000000000000000000e+00
4.005674092475947773e-03 3.231132384509934584e-03 0.000000000000000000e+00
4.042423396076644422e-03 6.906631708124729742e-03 0.000000000000000000e+00
4.079172699677341071e-03 1.147519348413827099e-02 0.000000000000000000e+00
4.115922003278037720e-03 -7.639998174616680765e-03 0.000000000000000000e+00
4.152671306878734370e-03 -3.785036756472117455e-03 0.000000000000000000e+00
4.189420610479431019e-03 -5.698802044797527874e-03 0.000000000000000000e+00
4.226169914080128535e-03 4.608832445357150670e-03 0.000000000000000000e+00
4.262919217680825185e-03 -2.111042552571868597e-02 0.000000000000000000e+00
4.299668521281521834e-03 -9.245508158181875089e-03 0.000000000000000000e+00
4.336417824882218483e-03 -1.245793132801458966e-02 0.000000000000000000e+00
4.373167128482915132e-03 -6.241425717613777527e-03 0.000000000000000000e+00
4.409916432083611781e-03 2.537550853603537208e-03 0.000000000000000000e+00
4.446665735684308431e-03 2.944814757106587952e-02 0.000000000000000000e+00
4.483415039285005080e-03 -2.347346066770423980e-03 0.000000000000000000e+00
4.520164342885701729e-03 7.805208408080706491e-03 0.000000000000000000e+00
4.556913646486399246e-03 2.042554387098128449e-02 0.000000000000000000e+00
4.593662950087095895e-03 -1.212399055433754924e-02 0.000000000000000000e+00
4.630412253687792544e-03 1.954993233367547517e-02 0.000000000000000000e+00
4.667161557288489193e-03 3.852402563280998143e-02 0.000000000000000000e+00
4.703910860889185842e-03 2.047343403008707041e-02 0.000000000000000000e+00
4.740660164489882492e-03 1.375305653501924033e-02 0.000000000000000000e+00
4.777409468090580008e-03 7.211530723256937003e-02 0.000000000000000000e+00
4.814158771691276657e-03 1.671869613343351588e-02 0.000000000000000000e+00
4.850908075291973306e-03 2.780849111875859439e-02 0.000000000000000000e+00
4.887657378892669956e-03 2.611476514027064391e-02 0.000000000000000000e+00
4.924406682493366605e-03 3.119499168806691425e-02 0.000000000000000000e+00
4.961155986094063254e-03 3.879700634946579157e-02 0.000000000000000000e+00
4.997905289694760771e-03 6.684693908544374341e-02 0.000000000000000000e+00
5.034654593295457420e-03 2.962507385139627469e-02 0.000000000000000000e+00
5.071403896896154069e-03 2.419222103132397106e-02 0.000000000000000000e+00
5.108153200496850718e-03 1.242930404282309026e-01 0.000000000000000000e+00
5.144902504097547367e-03 1.132508367379727737e-01 0.000000000000000000e+00
5.181651807698244017e-03 1.132389067795378512e-01 0.000000000000000000e+00
5.218401111298941533e-03 1.412273789384458078e-01 0.000000000000000000e+00
5.255150414899638182e-03 1.326009559039988961e-01 0.000000000000000000e+00
5.291899718500334832e-03 2.400919809897744117e-01 0.000000000000000000e+00
5.328649022101030613e-03 1.796189796806474392e-01 0.000000000000000000e+00
5.365398325701727263e-03 2.985240781899774487e-01 0.000000000000000000e+00
5.402147629302423912e-03 3.743524482075666904e-01 0.000000000000000000e+00
5.438896932903120561e-03 2.968837463749917638e-01 0.000000000000000000e+00
5.475646236503818078e-03 3.781584955417200411e-01 0.000000000000000000e+00
5.512395540104514727e-03 3.957845170043935989e-01 0.000000000000000000e+00
5.549144843705211376e-03 7.195009846210984605e-01 0.000000000000000000e+00
5.585894147305908025e-03 7.853373418636478975e-01 0.000000000000000000e+00
5.622643450906604674e-03 8.141002109506405571e-01 0.000000000000000000e+00
5.659392754507302191e-03 1.134600669537471518e+00 0.000000000000000000e+00
5.696142058107998840e-03 1.158750591517147432e+00 0.000000000000000000e+00
5.732891361708695489e-03 1.388487863348705886e+00 0.000000000000000000e+00
5.769640665309392139e-03 2.022758569992263222e+00 0.000000000000000000e+00
5.806389968910088788e-03 2.077073011438504313e+00 0.000000000000000000e+00
5.843139272510785437e-03 2.564948090333698083e+00 0.000000000000000000e+00
5.879888576111482953e-03 3.004242497745159390e+00 0.000000000000000000e+00
5.916637879712179603e-03 3.489595616703437209e+00 0.000000000000000000e+00
5.953387183312876252e-03 4.039879326448501118e+00 0.000000000000000000e+00
5.990136486913572901e-03 4.668553431394809827e+00 0.000000000000000000e+00
6.026885790514269550e-03 5.419142955917519267e+00 0.000000000000000000e+00
6.063635094114966199e-03 5.879189215596843709e+00 0.000000000000000000e+00
6.100384397715663716e-03 6.468710090712259664e+00 0.000000000000000000e+00
6.137133701316360365e-03 6.851195417160741208e+00 0.000000000000000000e+00
6.173883004917057014e-03 7.412400624947180994e+00 0.000000000000000000e+00
6.210632308517753664e-03 7.019452987878219474e+00 0.000000000000000000e+00
6.247381612118450313e-03 6.831265802291945022e+00 0.000000000000000000e+00
6.284130915719146962e-03 6.265719402148111072e+00 0.000000000000000000e+00
6.320880219319844479e-03 4.850879843049326290e+00 0.000000000000000000e+00
6.357629522920541128e-03 3.409482732066862809e+00 0.000000000000000000e+00
6.394378826521237777e-03 2.044558475616393700e+00 0.000000000000000000e+00
6.431128130121934426e-03 7.422536005351278998e-01 0.000000000000000000e+00
6.467877433722630208e-03 2.802274598725165156e-01 0.000000000000000000e+00
6.504626737323326857e-03 2.211256894731156442e-01 0.000000000000000000e+00
6.541376040924023506e-03 2.001946041139638088e-01 0.000000000000000000e+00
6.578125344524721023e-03 1.478446790172088243e-01 0.000000000000000000e+00
6.614874648125417672e-03 8.735087985832527824e-02 0.000000000000000000e+00
6.651623951726114321e-03 1.184735241800146249e-01 0.000000000000000000e+00
6.688373255326810971e-03 9.181156912757516830e-02 0.000000000000000000e+00
6.725122558927507620e-03 9.849875372510889793e-02 0.000000000000000000e+00
6.761871862528204269e-03 5.382466901917070529e-02 0.000000000000000000e+00
6.798621166128901785e-03 5.097572667671078361e-02 0.000000000000000000e+00
6.835370469729598435e-03 4.522491838285824794e-02 0.000000000000000000e+00
6.872119773330295084e-03 6.003071956547434418e-02 0.000000000000000000e+00
6.908869076930991733e-03 3.637466900969246048e-02 0.000000000000000000e+00
6.945618380531688382e-03 5.555577607890228170e-02 0.000000000000000000e+00
6.982367684132385899e-03 2.850689834718600144e-02 0.000000000000000000e+00
7.019116987733082548e-03 5.030535881651519020e-02 0.000000000000000000e+00
7.055866291333779197e-03 3.709243386684293875e-02 0.000000000000000000e+00
7.092615594934475846e-03 3.107506347050292134e-02 0.000000000000000000e+00
7.129364898535172496e-03 4.147967582180256407e-02 0.000000000000000000e+00
7.166114202135869145e-03 2.154136106316553029e-02 0.000000000000000000e+00
7.202863505736566661e-03 3.253650158103718604e-02 0.000000000000000000e+00
7.239612809337263311e-03 3.321742403529921728e-02 0.000000000000000000e+00
7.276362112937959960e-03 4.208831882712189831e-02 0.000000000000000000e+00
7.313111416538656609e-03 4.027246826645980438e-02 0.000000000000000000e+00
7.349860720139353258e-03 2.421031518260183951e-02 0.000000000000000000e+00
7.386610023740049907e-03 2.186698280128457003e-02 0.000000000000000000e+00
7.423359327340747424e-03 2.349868440351781870e-02 0.000000000000000000e+00
7.460108630941444073e-03 2.936458278043767300e-02 0.000000000000000000e+00
7.496857934542140722e-03 3.356336364398652961e-02 0.000000000000000000e+00
7.533607238142837371e-03 9.202867346313266250e-03 0.000000000000000000e+00
7.570356541743534021e-03 3.500675576477480649e-02 0.000000000000000000e+00
7.607105845344230670e-03 4.250565577647059945e-02 0.000000000000000000e+00
7.643855148944928186e-03 2.200922804212590220e-02 0.000000000000000000e+00
7.680604452545623968e-03 2.058364647037922227e-02 0.000000000000000000e+00
7.717353756146320617e-03 2.866701616021503571e-02 0.000000000000000000e+00
7.754103059747017267e-03 9.755367686199119259e-03 0.000000000000000000e+00
7.790852363347713916e-03 1.454420389048809506e-02 0.000000000000000000e+00
7.827601666948411432e-03 2.334837629761022521e-02 0.000000000000000000e+00
7.864350970549107214e-03 2.461026188595340919e-02 0.000000000000000000e+00
7.901100274149804731e-03 2.814873997112820117e-02 0.000000000000000000e+00
7.937849577750500513e-03 4.521229366222572106e-03 0.000000000000000000e+00
7.974598881351198029e-03 1.337746087085914075e-02 0.000000000000000000e+00
8.011348184951895546e-03 3.620098622077437545e-02 0.000000000000000000e+00
8.048097488552591328e-03 3.285496043354465146e-03 0.000000000000000000e+00
8.084846792153288844e-03 1.573326888917415955e-02 0.000000000000000000e+00
8.121596095753984626e-03 1.038115778417366547e-02 0.000000000000000000e+00
8.158345399354682143e-03 1.353910107039209276e-02 0.000000000000000000e+00
8.195094702955377924e-03 1.537625615164148890e-02 0.000000000000000000e+00
8.231844006556075441e-03 1.769537687035634480e-02 0.000000000000000000e+00
8.268593310156772958e-03 2.081554235613844103e-02 0.000000000000000000e+00
8.305342613757468739e-03 2.463864881793242576e-02 0.000000000000000000e+00
8.342091917358166256e-03 1.990600022641889066e-02 0.000000000000000000e+00
8.378841220958862038e-03 9.026013962621495801e-03 0.000000000000000000e+00
8.415590524559559554e-03 2.370339757906309019e-02 0.000000000000000000e+00
8.452339828160257071e-03 2.264822420465089844e-02 0.000000000000000000e+00
8.489089131760952853e-03 2.353549002848445010e-02 0.000000000000000000e+00
8.525838435361650369e-03 1.050422016250728702e-02 0.000000000000000000e+00
8.562587738962346151e-03 2.160377153968327454e-02 0.000000000000000000e+00
8.599337042563043668e-03 1.493549197153501429e-02 0.000000000000000000e+00
8.636086346163741184e-03 1.410823429194604621e-02 0.000000000000000000e+00
8.672835649764436966e-03 2.099524931021175267e-02 0.000000000000000000e+00
8.709584953365134483e-03 2.598459395449461903e-02 0.000000000000000000e+00
8.746334256965830264e-03 3.205167905796903888e-02 0.000000000000000000e+00
8.783083560566527781e-03 1.575985330694574735e-02 0.000000000000000000e+00
8.819832864167223563e-03 7.970004307929134599e-03 0.000000000000000000e+00
8.856582167767919345e-03 2.418854685536003801e-02 0.000000000000000000e+00
8.893331471368616861e-03 7.403335511571897294e-03 0.000000000000000000e+00
8.930080774969314378e-03 2.126868564135994677e-02 0.000000000000000000e+00
8.966830078570010160e-03 1.294058161657526615e-02 0.000000000000000000e+00
9.003579382170707676e-03 2.039462809547364780e-02 0.000000000000000000e+00
9.040328685771403458e-03 2.910204646871723810e-02 0.000000000000000000e+00
9.077077989372100975e-03 1.960718820706768700e-02 0.000000000000000000e+00
9.113827292972798491e-03 4.082165102023496001e-02 0.000000000000000000e+00
9.150576596573494273e-03 -6.080974426667288364e-04 0.000000000000000000e+00
9.187325900174191790e-03 1.807126590039612180e-02 0.000000000000000000e+00
9.224075203774887571e-03 1.094025466219516324e-02 0.000000000000000000e+00
9.260824507375585088e-03 -3.810003161965459448e-03 0.000000000000000000e+00
9.297573810976280870e-03 3.729867039901564249e-03 0.000000000000000000e+00
9.334323114576978386e-03 2.520958333428876402e-02 0.000000000000000000e+00
9.371072418177675903e-03 2.345112637022219587e-02 0.000000000000000000e+00
9.407821721778371685e-03 2.230796307662397809e-02 0.000000000000000000e+00
9.444571025379069201e-03 3.176467681651028857e-02 0.000000000000000000e+00
9.481320328979764983e-03 2.180000571613022187e-02 0.000000000000000000e+00
9.518069632580462500e-03 1.647005160067905108e-02 0.000000000000000000e+00
9.554818936181160016e-03 7.129958866513685933e-03 0.000000000000000000e+00
9.591568239781855798e-03 1.577825195004358208e-02 0.000000000000000000e+00
9.628317543382553315e-03 2.175165126243961203e-02 0.000000000000000000e+00
9.665066846983249096e-03 1.555771023824565301e-02 0.000000000000000000e+00
9.701816150583946613e-03 2.208259997023375235e-02 0.000000000000000000e+00
9.738565454184644130e-03 3.284600858314686705e-02 0.000000000000000000e+00
9.775314757785339911e-03 5.405240148440466907e-03 0.000000000000000000e+00
9.812064061386037428e-03 1.483276998418474844e-02 0.000000000000000000e+00
9.848813364986733210e-03 9.234286547283011848e-03 0.000000000000000000e+00
9.885562668587430726e-03 2.880678723607110660e-03 0.000000000000000000e+00
9.922311972188126508e-03 1.868355832747346443e-02 0.000000000000000000e+00
9.959061275788824025e-03 1.290690026590864820e-02 0.000000000000000000e+00
9.995810579389521541e-03 2.107286228659504407e-02 0.000000000000000000e+00
1.003255988299021732e-02 3.799592079900963176e-02 0.000000000000000000e+00
1.006930918659091484e-02 1.568608185410158562e-02 0.000000000000000000e+00
1.010605849019161062e-02 2.096180538867068940e-02 0.000000000000000000e+00
1.014280779379230814e-02 4.680634025145764300e-03 0.000000000000000000e+00
1.017955709739300565e-02 5.490493703594679850e-03 0.000000000000000000e+00
1.021630640099370144e-02 1.938607826391688764e-03 0.000000000000000000e+00
1.025305570459439895e-02 4.054595523942200637e-03 0.000000000000000000e+00
1.028980500819509473e-02 2.522050806337521392e-02 0.000000000000000000e+00
1.032655431179579225e-02 3.376668436805038958e-03 0.000000000000000000e+00
1.036330361539648803e-02 1.869261809103659258e-02 0.000000000000000000e+00
1.040005291899718555e-02 6.936139730247269791e-03 0.000000000000000000e+00
1.043680222259788307e-02 4.493791712296218988e-02 0.000000000000000000e+00
1.047355152619857885e-02 8.776757823735740691e-03 0.000000000000000000e+00
1.051030082979927636e-02 1.963650284744326846e-02 0.000000000000000000e+00
1.054705013339997215e-02 3.750803870299512788e-02 0.000000000000000000e+00
1.058379943700066966e-02 1.025435736946184867e-02 0.000000000000000000e+00
1.062054874060136371e-02 1.065608773874207431e-02 0.000000000000000000e+00
1.065729804420206123e-02 2.518969139284691489e-02 0.000000000000000000e+00
1.069404734780275874e-02 3.190749991690935289e-02 0.000000000000000000e+00
1.073079665140345453e-02 4.873408260259938507e-02 0.000000000000000000e+00
1.076754595500415204e-02 2.324144965375227190e-02 0.000000000000000000e+00
1.080429525860484782e-02 3.173899843883856448e-04 0.000000000000000000e+00
1.084104456220554534e-02 4.930231249274465849e-02 0.000000000000000000e+00
1.087779386580624112e-02 3.809413368218955015e-02 0.000000000000000000e+00
1.091454316940693864e-02 -3.108158157873866859e-02 0.000000000000000000e+00
1.095129247300763616e-02 2.847372684906179785e-02 0.000000000000000000e+00
1.098804177660833194e-02 1.072567844075851540e-02 0.000000000000000000e+00
